# Supplementary material for: Genome-wide analysis of lncRNA stability in human
Source: PLoS Comput Biol. 2021 Apr 16;17(4):e1008918. doi: 10.1371/journal.pcbi.1008918 (PMC8081339; doi:10.1371/journal.pcbi.1008918)
Supplement: S1 Table — (CSV) [file pcbi.1008918.s001.csv]

	transcript_id	A1	A2	A3	A4	A5	A6	A7	A8	A9	A10	B1	B2	B3	B4	B5	B6	B7	B8	B9	B10	C1	C2	C3	C4	C5	C6	C7	C8	C9	C10
1	NONHSAT259044.1	0	0	0.067	0	0	0	0	0	0	0	0	0	0	0	0	0	0	0	0	0	0	0	0	0	0	0	0	0	0	0
2	NONHSAT259043.1	0.0084	0.0087	0.0155	0.0067	0.0006	0.0317	0.0008	0.0007	0.0044	0.0006	0	0.0127	0.0226	0	0	0	0	0.012	0.0076	0	0.0022	0.0117	0	0.0491	0.0048	0.018	0.0025	0	0	0.0041
3	NONHSAT259042.1	0	0.0001	0.0032	0.0089	0	0	0	0.0011	0	0	0.0023	0	0.0105	0.0117	0.0058	0.0282	0.0071	0.0238	0.0001	0.0152	0.0067	0.025	0.0205	0.0285	0.0029	0.0402	0	0.0347	0.027	0.0126
4	NONHSAT259040.1	0.1485	0.026	0.0827	0.0358	0.0424	0.0641	0.1807	0.0746	0.0219	0.1366	0.2882	0.1279	0.2205	0.1717	0.0217	0.1285	0.1322	0.1128	0.0226	0.0693	0.1727	0.2778	0.1046	0.1483	0.0747	0.14	0.0929	0.0916	0.051	0.0676
5	NONHSAT259039.1	0.1157	0	0.2213	0.0322	0.2419	0.285	0	0.0985	0.0997	0	0.0507	0.0334	0.0326	0	0.099	0.0662	0.0669	0	0	0	0.0316	0.0649	0.1277	0.1613	0.1292	0.0656	0.0353	0	0.0386	0.0683
6	NONHSAT259038.1	0	0	0	0	0	0	0	0	0	0	0	0.046	0	0	0	0	0	0	0.1126	0	0	0	0	0	0	0	0.1441	0	0	0
7	NONHSAT259037.1	0.0674	0.1502	0	0.0191	0	0.018	0.0984	0.0571	0.0575	0.0395	0	0.0391	0.0192	0.0575	0	0.0178	0.0986	0.0408	0	0.06	0	0.2354	0.0568	0.0943	0	0.0553	0.1036	0.1409	0.0217	0
8	NONHSAT259036.1	0	0	0	0	0	0	0	0	0	0	0	0	0	0	0.0332	0	0	0	0	0	0	0	0	0	0	0	0	0	0	0
9	NONHSAT259034.1	0.3387	0.3465	0.3997	0.2941	0.285	0.3564	0.2806	0.1959	0.2908	0.1314	0.354	0.3826	0.3406	0.3525	0.2695	0.5094	0.333	0.4333	0.4272	0.3107	0.454	0.4529	0.4102	0.3329	0.471	0.4451	0.1628	0.2821	0.2477	0.1113
10	NONHSAT259026.1	0.1326	0	0.0153	0.0652	0.0324	0	0.0456	0	0	0	0.0584	0	0.0632	0	0.0638	0	0	0	0	0.0353	0.0763	0.0259	0	0	0.065	0	0.0355	0.0349	0.0456	0
11	NONHSAT259025.1	0.0254	0.1893	0	0.0384	0.104	0.0384	0.1218	0.1094	0.0786	0	0.0201	0.0145	0	0.0391	0.0258	0	0	0	0.1289	0	0	0	0	0.0625	0.0385	0.0389	0	0.1383	0	0
12	NONHSAT259014.1	0	0.0117	0	0	0.0117	0.0236	0	0	0	0.0251	0	0	0	0.0119	0	0.011	0	0.0125	0.0369	0	0.023	0	0	0	0.0236	0	0	0	0	0
13	NONHSAT259013.1	3.252	2.45	1.747	3.083	2.802	3.027	3.16	1.16	2.827	2.581	2.306	3.218	3.163	4.478	4.327	4.209	3.986	3.731	4.981	5.459	2.593	3.54	5.363	2.974	3.893	6.567	3.234	5.015	4.724	3.924
14	NONHSAT259011.1	0	0	0	0	0	0	0	0	0	0	0	0	0	0	0	0	0	0.0301	0	0	0	0	0	0	0	0	0	0	0	0
15	NONHSAT259010.1	0.16	0.0778	0.1142	0.1046	0.0495	0	0.0553	0.0793	0.0268	0	0.1363	0.1602	0.2817	0.2147	0.0615	0.1486	0.0539	0.0556	0	0.0283	0.1401	0.2655	0.1207	0.078	0.0785	0.1186	0.1217	0.0465	0.0935	0.1105
16	NONHSAT259009.1	2.628	2.218	3.047	3.296	3.645	3.688	2.776	3.348	3.802	4.154	2.054	2.164	2.275	2.395	3.26	2.17	2.158	1.991	2.572	2.107	1.499	1.725	1.459	1.641	1.088	1.216	1.105	1.572	2.602	1.762
17	NONHSAT259008.1	0.0379	0.0012	0.0577	0.0125	0.0235	0.0775	0.0194	0.0242	0.0328	0.0152	0.0089	0.0222	0.0178	0.0132	0.0431	0.0585	0.0138	0.0163	0.0527	0.128	0.0395	0.0655	0.0003	0.0006	0.0036	0.096	0.0332	0.0227	0.05	0.0337
18	NONHSAT259007.1	0.187	0	0.2216	0.4838	0.3173	0.1395	0.2619	0.2289	0.2969	0.3934	0.1415	0.4121	0.6101	0.2887	0.3737	0.4184	0.2709	0.0205	0.4269	0	0	0.9454	0.3453	0.2042	0.424	0	0.4782	0.4689	0.5173	0
19	NONHSAT259006.1	0.0643	0.4056	0.2819	0.0352	0.1139	0.3959	0.2173	0.2741	0.165	0.1901	0.3096	0.0632	0.0602	0.4012	0.065	0	0.4087	0.3337	0.2769	0.2227	0.2487	0.0503	0.3058	0.1204	0	0.3144	0.0427	0.3332	0.0959	0.3335
20	NONHSAT259003.1	0.0474	0.0231	0	0.0683	0.0228	0.0233	0	0.0934	0	0	0	0.0471	0.1162	0.0466	0	0	0.024	0.1452	0	0.0492	0	0.0459	0.0669	0.065	0.0459	0.1857	0	0.0989	0.0264	0.122
21	NONHSAT259001.1	0.1602	0.0195	0.0739	0.1374	0.0106	0.0197	0.052	0.0199	0.0049	0.1046	0.0631	0.0993	0.0789	0.1996	0.0599	0.0387	0.1819	0.0397	0.1238	0.0212	0.0383	0.0982	0.0194	0.0782	0.0385	0	0.0214	0	0.07	0.0415
22	NONHSAT259000.1	0.0307	0	0.0584	0.0011	0	0.0302	0.0159	0	0.002	0	0	0.0892	0.0179	0.0222	0.0306	0.0307	0.093	0	0	0.0316	0.0587	0.0068	0	0	0	0	0.0327	0.0084	0	0
23	NONHSAT258998.1	0.0126	0.0122	0	0	0	0	0.0265	0	0	0	0	0	0	0	0	0	0	0	0	0	0	0.0124	0	0	0	0	0	0	0	0
24	NONHSAT258996.1	0.2367	0.134	0.104	0.2073	0.1139	0.2025	0.1597	0.3234	0.0894	0.09	0.528	0.2155	0.4036	0.5708	0.4529	0.3705	0.336	0.3004	0.244	0.2859	0.5895	0.654	0.4234	0.5622	0.4112	0.4031	0.5426	0.4063	0.524	0.3044
25	NONHSAT258995.1	0.0576	0.1272	0	0	0	0	0	0	0	0	0.011	0	0.018	0	0	0	0	0	0	0	0	0	0	0	0	0	0	0	0	0
26	NONHSAT258994.1	0	0.0387	0	0	0	0	0	0	0	0	0	0	0	0	0	0	0	0	0	0	0	0	0	0	0	0	0	0	0	0
27	NONHSAT258992.1	0	0	0	0	0	0	0	0	0.0338	0	0	0	0	0	0	0	0	0.1454	0	0	0	0	0.1606	0	0	0	0	0	0	0
28	NONHSAT258990.1	0	0.0125	0.001	0.0252	0	0.0378	0	0.0128	0.0004	0	0	0	0.001	0.0006	0.0018	0.0129	0.0006	0.0014	0.0133	0.0082	0.0007	0.0016	0	0.0015	0	0	0.0042	0	0.0452	0
29	NONHSAT258989.1	0	0	0.0002	0	0	0	0.0101	0	0.0001	0	0	0	0.0003	0.0002	0.0006	0	0.0002	0.0004	0	0.0025	0.0002	0.0005	0	0.0005	0	0	0.0013	0.0051	0	0
30	NONHSAT258987.1	0	0	0.0014	0	0	0	0	0	0.0038	0	0	0	0	0	0.003	0	0	0	0	0.0089	0.0033	0.003	0	0.003	0	0	0	0	0	0
31	NONHSAT258986.1	0	0.0039	0.0105	0.0078	0.0097	0.002	0.0041	0.0079	0.002	0.0021	0	0	0.0059	0.004	0.016	0.012	0.004	0.0073	0.0104	0.0042	0.0076	0.0078	0.0039	0	0.0039	0.002	0.0052	0.0042	0.0047	0.0062
32	NONHSAT258985.1	0	0	0	0	0	0	0	0	0	0	0	0	0	0	0	0	0	0.0017	0	0	0	0	0	0	0	0	0	0	0	0
33	NONHSAT258981.1	0.0298	0.017	0.0166	0	0	0.0171	0	0	0	0	0.0178	0.0174	0.0342	0.0173	0.0015	0.0174	0	0	0.09	0.0184	0.0331	0	0.0336	0	0	0	0.0186	0	0	0.018
34	NONHSAT258980.1	0	0	0	0	0	0	0	0	0	0	0.0229	0	0.0283	0.0286	0	0	0	0	0	0	0	0	0	0.056	0	0	0	0	0.0337	0
35	NONHSAT258979.1	0	0	0	0	0	0	0	0	0	0	0	0	0	0	0.0325	0	0	0	0	0	0	0	0	0	0	0	0	0	0	0
36	NONHSAT258973.1	0.0264	0	0.0758	0	0	0.0234	0.0274	0	0	0.0551	0.1566	0.0515	0.0568	0.079	0.0512	0	0.0534	0.179	0	0.0532	0.0411	0.1293	0	0.0713	0.0703	0.036	0.0846	0.0513	0.062	0.0274
37	NONHSAT258972.1	0	0	0	0.0069	0	0	0.0073	0	0	0.0403	0.0144	0.0071	0	0	0.0004	0	0.0467	0.0146	0.0218	0	0.0085	0.0286	0	0.008	0	0	0.0108	0.0049	0.0106	0
38	NONHSAT258971.1	0	0	0	0.0057	0	0.0057	0	0.0057	0.0058	0.018	0.0118	0.0058	0.0057	0.0115	0.0058	0.0115	0.0117	0.012	0.0417	0.1035	0.0055	0	0	0	0.0056	0.0057	0.0062	0.012	0.0203	0.0237
39	NONHSAT258970.1	0.0099	0.0096	0.0143	0.0195	0.0194	0.0243	0.0309	0.0247	0.005	0.0052	0.0406	0.025	0.0294	0.0544	0.0099	0.01	0.0201	0	0.0052	0.0053	0.0569	0.0098	0.0144	0.0388	0.0362	0.0148	0.0159	0.0157	0.0117	0
40	NONHSAT258969.1	0	0	0	0	0	0	0	0	0	0.0415	0	0	0.0694	0	0	0	0	0	0	0	0	0.0071	0	0	0.005	0	0	0	0	0
41	NONHSAT258968.1	0.01	0.0386	0.0096	0.0319	0.0147	0.0346	0.0135	0.0449	0.0151	0.0105	0.0154	0.0051	0.0099	0.005	0.01	0	0.0051	0.0052	0.0052	0	0.024	0.0345	0.0195	0.0049	0.0196	0	0.0214	0.0473	0.0164	0.0104
42	NONHSAT258967.1	0	0	0	0	0	0	0	0	0	0	0	0	0.1318	0	0	0	0	0	0	0	0	0	0	0	0	0	0	0	0	0
43	NONHSAT258966.1	0.1063	0.1072	0.055	0.0332	0.085	0.0366	0.0481	0.0634	0.0117	0.0852	0.1165	0.1055	0.0503	0.013	0.0835	0.0407	0.0956	0.0729	0.0543	0.0432	0.1142	0.057	0.1263	0.0369	0.0456	0.0418	0.0242	0.0122	0.0612	0.0964
44	NONHSAT258964.1	0	0	0	0	0	0	0	0	0	0	0.067	0	0	0	0	0	0	0	0	0	0	0	0	0	0	0	0	0	0	0
45	NONHSAT258963.1	0	0	0	0.0816	0	0	0	0	0	0	0	0	0	0.0034	0	0	0	0	0	0	0	0	0	0	0	0	0	0	0	0
46	NONHSAT258962.1	0	0	0	0	0	0	0	0	0	0	0	0	0	0	0	0	0	0	0	0	0	0	0	0	0	0.0109	0.002	0	0	0
47	NONHSAT258961.1	0	0	0.0104	0	0	0	0.0057	0	0.0055	0	0	0.0055	0.0111	0	0	0	0	0	0	0	0	0	0	0	0	0	0	0.0115	0	0
48	NONHSAT258960.1	0	0	0	0	0	0.003	0	0	0	0	0	0	0	0	0.0001	0	0	0	0	0	0	0	0.0036	0.0178	0	0	0	0	0	0
49	NONHSAT258956.1	0.039	0.0759	0.0373	0	0	0	0	0	0.0278	0.0204	0	0.0393	0.0535	0	0	0	0.0077	0.0053	0.0892	0.1653	0	0	0.0062	0	0	0	0.0832	0	0	0.0569
50	NONHSAT258955.1	0	0	0	0	0	0	0	0	0	0	0	0	0	0	0	0	0.0073	0	0.0029	0	0.0174	0.0036	0.0136	0	0	0	0	0	0	0.0054
51	NONHSAT258952.1	0.0059	0	0.0085	0.0029	0.0029	0	0.0061	0	0	0	0.0061	0	0	0.0118	0	0	0	0.0031	0.0031	0	0	0	0	0	0	0.0059	0	0	0.0035	0
52	NONHSAT258951.1	0.06	0.0391	0	0	0	0	0	0.0628	0.0231	0.1253	0.0036	0	0.0041	0.0072	0	0	0.0038	0	0.0124	0.0291	0.022	0	0	0.0054	0	0	0.0024	0	0.0096	0.0288
53	NONHSAT258950.1	0	0	0	0	0.0277	0	0	0	0	0	0.024	0	0	0	0.0319	0	0	0	0	0	0.0027	0	0	0.0272	0	0	0	0.0111	0	0
54	NONHSAT258948.1	0	0.0001	0	0.0773	0.0811	0	0	0	0	0	0	0	0	0	0	0	0.0105	0.0363	0.0774	0.0002	0	0	0.0346	0	0.0444	0.0004	0	0.1783	0	0
55	NONHSAT258947.1	0	0.0001	0	0	0	0	0	0.0536	0	0	0.1916	0.0135	0	0.0094	0	0.3796	0	0.0005	0	0	0	0	0.0013	0	0.0062	0.0015	0.2201	0	0	0
56	NONHSAT258944.1	0	0	0	0	0	0	0	0	0	0	0.0002	0	0.0002	0	0	0	0	0	0	0	0.0918	0	0	0.0576	0	0	0	0	0	0
57	NONHSAT258942.1	0.0268	0.0059	0.0082	0.0101	0.0081	0.0095	0.0154	0.0344	0.0068	0.0456	0.0729	0.0489	0.0319	0.0311	0.0222	0.0321	0.0217	0.0701	0.0174	0.0475	0.1292	0.0289	0	0.0527	0.0268	0.1031	0.0273	0.0332	0.0564	0.0319
58	NONHSAT258941.1	0.078	0.0986	0.0981	0.1236	0.0504	0.1074	0.0873	0	0.0359	0	0.0685	0.1402	0.1305	0.1469	0.0742	0.1014	0.094	0.0584	0.2454	0.1498	0.1415	0.1403	0.1204	0.1023	0.107	0.1449	0.0865	0.0983	0.1216	0.1602
59	NONHSAT258940.1	0	0	0.0859	0	0	0	0.0237	0	0	0	0.0152	0	0.0526	0	0.0352	0.0233	0.0229	0.021	0	0.07	0.0549	0	0	0	0.0249	0	0.0388	0	0.0641	0
60	NONHSAT258939.1	0	0	0.0436	0	0	0.0211	0	0	0.0229	0	0	0	0	0	0	0	0	0.0949	0	0	0.0769	0	0	0	0	0	0	0	0.0134	0
61	NONHSAT258938.1	0	0	0	0.1306	0	0	0	0	0	0	0	0	0	0	0	0	0	0	0	0	0.0372	0	0	0	0	0	0	0	0.0456	0
62	NONHSAT258936.1	0	0	0	0.0388	0	0	0	0	0	0	0.0167	0	0	0.0454	0	0	0	0	0	0	0	0	0	0	0.0066	0	0	0	0	0
63	NONHSAT258935.1	0	0	0	0	0	0	0	0	0	0	0	0	0	0	0	0	0	0	0	0.0351	0.0633	0	0	0	0	0	0	0	0	0
64	NONHSAT258934.1	0	0	0	0	0	0	0	0	0	0	0.011	0	0	0	0.0137	0	0	0	0	0	0	0	0	0	0	0	0	0	0	0
65	NONHSAT258933.1	0.0564	0.2414	0.0359	0.0475	0.0744	0	0.1018	0.0275	0	0.08	0	0	0	0.0191	0	0	0	0.0198	0.0595	0.0609	0.0183	0.206	0.0371	0.0187	0.0751	0.1203	0.0408	0.0137	0.0224	0
66	NONHSAT258932.1	0.0773	0	0	0	0.0942	0	0.02	0	0.0676	0	0.079	0	0.0761	0	0.0193	0.0193	0.0195	0.0201	0	0.041	0.037	0	0	0	0	0	0.0206	0	0	0.0801
67	NONHSAT258930.1	0	0	0.0082	0	0	0	0	0	0	0	0	0	0.0085	0.0431	0	0	0	0.0053	0	0	0.0331	0.0163	0	0	0.0135	0.0066	0	0	0	0
68	NONHSAT258928.1	0.0402	0.0098	0.0192	0.0124	0.0392	0.0643	0.0989	0.0599	0.0707	0	0.0617	0.0354	0.0593	0.0348	0.04	0.0157	0.061	0.1046	0.0486	0.0318	0.0144	0.0394	0.0781	0.0393	0.0591	0.0399	0.0215	0.0421	0.0564	0.0263
69	NONHSAT258927.1	0	0	0	0	0	0	0	0	0	0	0.1546	0.0305	0	0	0	0	0	0	0	0	0	0	0	0.0346	0	0	0	0.0317	0	0
70	NONHSAT258926.1	0	0	0.0083	0.0067	0.037	0.0014	0	0.0202	0.0019	0.0057	0.0127	0.0042	0.0075	0	0.0122	0	0.0064	0	0.0055	0.0027	0	0.0073	0	0.0108	0.005	0	0	0.0056	0.0092	0.0031
71	NONHSAT258925.1	0	0	0	0.0181	0	0	0.0193	0.0125	0	0.1553	0	0	0.0367	0.0738	0	0	0.1883	0	0.1586	0	0.0713	0.0362	0.0181	0.0371	0.0195	0.1108	0.071	0	0.0296	0.0193
72	NONHSAT258924.1	0	0	0	0	0	0	0	0.1	0	0	0	0	0	0	0	0	0	0	0	0	0	0	0	0	0.1392	0	0	0	0	0
73	NONHSAT258922.1	0	0	0	0	0	0	0	0	0	0	0	0	0	0	0	0	0.0178	0	0	0	0	0	0	0.0643	0	0	0	0	0	0
74	NONHSAT258921.1	0	0	0	0	0	0	0	0	0	0	0	0	0	0	0	0	0	0	0	0	0	0	0	0	0	0	0	0	0.0504	0
75	NONHSAT258920.1	0	0	0	0	0	0	0	0	0	0	0	0	0.02	0	0	0	0	0	0	0	0	0	0	0	0	0	0	0	0	0
76	NONHSAT258919.1	0	0	0	0	0	0	0	0	0	0	0	0	0	0	0	0	0	0	0	0	0.0364	0	0	0.0823	0	0	0	0	0	0
77	NONHSAT258917.1	0	0	0	0	0	0	0	0	0	0	0	0	0	0	0	0.0031	0	0	0	0	0	0	0.003	0	0	0	0	0	0	0
78	NONHSAT258916.1	0	0	0	0	0	0	0	0	0	0	0	0	0	0	0	0	0	0	0	0	0	0	0	0	0.0117	0.0124	0	0	0	0
79	NONHSAT258913.1	0	0	0	0	0	0	0	0	0	0	0	0	0	0	0	0	0	0	0	0	0	0.0563	0	0	0	0	0	0	0	0
80	NONHSAT258912.1	0	0	0	0	0.0243	0	0	0	0	0	0	0	0	0	0	0	0	0	0	0	0	0	0	0	0	0	0	0	0	0
81	NONHSAT258911.1	0.0278	0.0011	0.0733	0.0526	0.0032	0.0426	0.1018	0.0112	0.0401	0.0099	0.043	0.0163	0.0621	0.07	0.0481	0.0639	0.0166	0.1229	0.0436	0.0851	0.0225	0.1465	0.0065	0.0029	0.028	0.0079	0.0037	0.0263	0.0542	0.0205
82	NONHSAT258910.1	0.0051	0.0048	0	0	0.01	0.0025	0.0003	0.0129	0.0074	0.0039	0.0003	0.0223	0.0003	0.0414	0.0057	0.0051	0.0101	0.0165	0.0352	0.0073	0	0.0021	0.0428	0.0492	0.0032	0.0007	0.0817	0.0259	0.0175	0.0087
83	NONHSAT258909.1	0.0574	0	0	0	0	0	0	0	0	0	0	0	0.0403	0	0	0	0.0241	0	0	0	0	0	0	0	0	0	0	0	0	0
84	NONHSAT258908.1	0.0054	0.0794	0.1998	0.3527	0	0.2785	0	0.0096	0.2884	0.263	0.4774	0	0.5386	0	0.5052	0.4934	0.1302	0.1249	0	0.2051	0.4218	0	0.0373	0	0.2546	0.3242	0.2021	0.1306	0.31	0.2116
85	NONHSAT258907.1	0	0.0223	0	0.0114	0	0.0542	0.0108	0.0202	0	0	0	0.5589	0	0.3963	0	0	0	0	0	0	0	0.0891	0	0.0489	0	0.054	0	0	0	0.0091
86	NONHSAT258906.1	0.0865	0	0	0	0	0	0	0	0	0	0	0	0	0	0	0	0	0	0	0	0	0	0	0	0	0	0	0.0565	0	0
87	NONHSAT258904.1	0.1892	0.1223	0.3425	0	0.4907	0	0.3461	0.2908	0	0	0	0.076	0	0	0	0	0.3693	0.1103	0.3274	0.0669	0	0.3511	0.4	0.2981	0.0986	0	0.3028	0.1747	0	0
88	NONHSAT258902.1	0.1302	0.0583	0.1252	0.0743	0.0791	0.0117	0.0693	0.0846	0.1007	0.0459	0.0735	0.0673	0.1185	0.0101	0.0855	0.0773	0.033	0.0812	0.085	0.0582	0.038	0.043	0.0687	0.0697	0.1266	0.1574	0.0939	0.1017	0.1098	0.0514
89	NONHSAT258901.1	0	0	0	0.0166	0	0	0	0	0	0	0	0	0.0278	0	0	0	0.0152	0	0	0	0	0	0	0	0	0	0	0	0.0794	0
90	NONHSAT258899.1	0.0701	0.0326	0.0128	0.0444	0.0288	0.0165	0.0007	0.1336	0.0403	0.0953	0.0149	0.0224	0.0735	0.1171	0.0666	0.0561	0.07	0.0819	0.1165	0.0128	0.0921	0.0057	0.0437	0.0138	0.0398	0.0412	0.0067	0	0.0247	0.0232
91	NONHSAT258895.1	0	0	0	0	0	0.0152	0	0	0	0	0	0	0	0	0	0	0	0	0	0	0	0	0	0	0	0	0	0	0	0
92	NONHSAT258893.1	0	0	0	0	0	0	0	0	0	0	0	0	0	0	0	0	0	0	0	0	0	0	0	0	0	0	0.0055	0	0	0
93	NONHSAT258887.1	0.0387	0.0231	0	0	0	0.0661	0.0327	0	0	0	0.0241	0	0	0	0	0	0	0.1247	0	0.0252	0	0	0.1147	0	0	0.0236	0	0.025	0	0
94	NONHSAT258886.1	0	0	0	0	0	0	0	0.0712	0	0	0.0368	0	0	0	0.0646	0.036	0	0	0	0	0	0	0	0.3478	0	0	0	0	0	0
95	NONHSAT258885.1	0	0	0.0013	0.0458	0	0	0	0	0.0319	0	0	0	0	0.0804	0	0.0038	0	0.1389	0	0	0	0	0	0	0	0.0136	0.0456	0	0.0988	0
96	NONHSAT258884.1	0	0	0	0	0.0318	0	0	0	0	0.0341	0.0835	0	0	0	0	0	0	0	0.1471	0	0.0312	0	0	0	0.0293	0	0	0	0.0765	0
97	NONHSAT258883.1	0.0091	0	0	0.0035	0.0118	0.0001	0.0256	0	0.0001	0.0031	0	0.0089	0.0009	0.004	0.0001	0.0033	0.0256	0	0	0.0034	0.0077	0	0.0092	0	0	0.0014	0.0013	0.0147	0	0.0286
98	NONHSAT258882.1	0	0	0	0	0	0	0.1199	0	0	0	0	0	0	0	0	0	0	0	0	0	0	0	0	0	0	0	0	0	0	0
99	NONHSAT258881.1	0	0.0035	0	0.0075	0	0.0445	0.0237	0.021	0	0.0079	0.0078	0.0275	0.0075	0	0.0305	0.0114	0.0461	0	0	0.0495	0.0186	0.015	0.0074	0.0355	0.0143	0.0339	0.0163	0.0269	0.029	0
100	NONHSAT258880.1	0	0	0	0	0	0	0	0	0	0	0	0	0	0	0	0	0.0948	0	0.0551	0	0	0.0234	0	0.0963	0.1587	0	0	0	0	0
101	NONHSAT258879.1	0	0	0	0	0	0	0	0	0	0	0	0	0	0	0	0	0.001	0.0379	0	0	0	0	0	0	0	0	0	0	0	0
102	NONHSAT258878.1	0	0	0	0	0	0	0	0	0	0	0.005	0.005	0	0	0	0	0	0	0	0	0	0	0.0096	0	0	0	0	0	0	0.0155
103	NONHSAT258876.1	0.1033	0.0252	0.1013	0.0105	0.0654	0.0487	0.0221	0.133	0.0544	0.0285	0.0578	0.0216	0.0496	0.0638	0.0675	0.029	0.0516	0.0792	0.0688	0.0578	0.1308	0.0986	0.0693	0.0315	0.0258	0.0355	0.1343	0	0.1262	0.0199
104	NONHSAT258874.1	0	0.0351	0.0043	0.0083	0.0115	0.0061	0.0222	0	0	0.0027	0.0086	0.0009	0.013	0.0851	0.0076	0.004	0.0322	0.0075	0.001	0	0.0197	0.0084	0.0096	0.0045	0.0425	0	0.0328	0.001	0.0302	0
105	NONHSAT258873.1	0.0023	0.0235	0.0029	0.0798	0.0262	0.0316	0.0362	0.0258	0.0093	0.0339	0.0297	0.0603	0.0718	0.0211	0.08	0.2106	0.0926	0.0145	0.0131	0.0305	0.2051	0.0285	0	0.0218	0.0427	0.0608	0.043	0.0337	0.1023	0.128
106	NONHSAT258872.1	0.3241	0.0264	0.1649	0.0102	0.0325	0.0587	0.0171	0.0537	0.0218	0	0.0425	0.0437	0.0991	0.0328	0.0223	0.0906	0.0269	0.1121	0.0292	0.0116	0.1181	0.1001	0.0151	0.0264	0.37	0.0439	0.0439	0.0814	0.0107	0.1122
107	NONHSAT258871.1	0.2416	0.1327	0.0495	0.1752	0.2533	0.0289	0.0223	0	0.0198	0	0.0204	0.0338	0.0987	0.0259	0.0511	0.0345	0.1789	0.3056	0.0637	0.0389	0.0212	0.3656	0.2416	0.0164	0.0392	0.0518	0.0969	0.0193	0.0952	0.0219
108	NONHSAT258870.1	0.1895	0.1718	0.024	0.0248	0.0717	0.0619	0.0359	0.0906	0.0737	0.0265	0.1965	0.0263	0.1989	0.0098	0.1151	0.1998	0.1402	0.1407	0.0235	0.0933	0.0906	0.0186	0.0119	0.1191	0.1119	0.0665	0.0115	0.093	0.1725	0.0776
109	NONHSAT258869.1	0.1158	0.0029	0.0223	0.0649	0.0111	0.0388	0.0479	0.0116	0.0677	0.1927	0.0523	0.0078	0.188	0.1815	0.1293	0.0897	0.0203	0.0179	0.005	0.014	0.1971	0.1832	0.018	0.074	0.1356	0.1854	0.0972	0.2247	0.2042	0.0197
110	NONHSAT258868.1	0.1138	0.0648	0.0405	0.0587	0.0138	0.123	0.079	0.0841	0.0926	0.0613	0.1395	0.0852	0.1399	0.1504	0.1411	0.2129	0.1335	0.2538	0.0918	0.0742	0.1498	0.0832	0.1237	0.1622	0.0083	0.0351	0.0996	0.1303	0.1018	0.0089
111	NONHSAT258867.1	0.0658	0	0	0.0503	0.0873	0.0157	0.0523	0.0612	0.0774	0.1871	0.1519	0.1564	0.1707	0.2516	0.1023	0.0809	0.2168	0.0467	0.0797	0.0544	0.103	0.0251	0.0784	0.1005	0.0251	0.0762	0.2233	0.0537	0.0151	0
112	NONHSAT258866.1	0.0162	0.0904	0	0.0007	0.0542	0.1529	0	0	0	0	0.0568	0.0347	0.1173	0.2213	0.1106	0.0185	0.056	0.0082	0.0765	0.0393	0.0063	0.0363	0	0.0075	0.0311	0	0.1348	0.0289	0.1254	0.032
113	NONHSAT258865.1	0.0371	0.0087	0.0273	0.0059	0.0026	0.0282	0.0598	0.0143	0.0167	0.015	0.1944	0.0872	0.0402	0.0713	0.0379	0.1515	0.0838	0.061	0.097	0.1223	0.0394	0.0341	0.0559	0.0281	0.0213	0.0389	0.0153	0.0051	0.0507	0.0642
114	NONHSAT258864.1	0.0611	0.0532	0.0408	0.0575	0.0573	0.0671	0.0737	0.0499	0.0368	0.015	0.1041	0.0907	0.1126	0.0957	0.0697	0.0904	0.0746	0.085	0.0619	0.0412	0.0865	0.0563	0.1157	0.1044	0.0881	0.0694	0.0703	0.0828	0.0624	0.0427
115	NONHSAT258863.1	0.0334	0	0.0322	0	0	0	0	0.0311	0.0336	0.0097	0	0	0	0	0.0782	0.0668	0	0.0792	0	0.0626	0	0	0	0	0	0.045	0	0	0	0.0931
116	NONHSAT258862.1	0.0757	0.0059	0.0119	0.0038	0	0.0119	0.2008	0.0711	0	0.0677	0.1601	0.034	0.0336	0.095	0.1459	0.0715	0.0383	0.0934	0.0398	0.1332	0.0344	0.0018	0.0621	0.0372	0.0515	0.1051	0.155	0.0531	0.072	0.0416
117	NONHSAT258861.1	0	0	0	0	0	0	0	0	0	0.0177	0.3362	0	0.6163	0.589	0.7319	0.8313	0.413	0.3673	0.3175	0.2779	0.5505	0.4385	0	0.4724	0	0.4464	0	0.0699	0.2872	0.3988
118	NONHSAT258860.1	0	0	0	0	0	0	0.237	0	0	0	0.3665	0	0	0	0	0	0	0	0	0	0	0	0	0	0	0	0	0	0	0
119	NONHSAT258859.1	0.0066	0	0.0295	0	0.0153	0.0194	0.0179	0.0185	0.0124	0.0325	0.0074	0.0231	0	0.0091	0.0634	0.0401	0	0.0001	0.0041	0.0626	0.0347	0.0021	0.0065	0.0329	0.0386	0.0802	0	0.049	0.0014	0.0417
120	NONHSAT258856.1	0.4891	0.7471	0.3086	0.3531	0.8053	0.4611	0.4947	0.7576	0.2968	0.4615	0.5568	0.3076	0.4552	0.4175	0.4186	0.3589	0.3807	0.3765	0.2453	0.3793	0.5557	0.4026	0.525	0.346	0.4284	0.1227	0.564	0.7722	0.2411	0.3701
121	NONHSAT258853.1	0.3722	0.6079	0.3696	0.5529	0.4724	0.4536	0.6532	0.2202	0.6188	0.2628	1.04	0.9022	0.5083	0.9236	0.5973	0.7303	0.3451	0.5236	0.6836	0.5828	0.6727	0.8927	0.7381	1.091	0.5665	0.6742	0.5277	0.5098	0.856	0.868
122	NONHSAT258850.1	0	0	0	0	0.1313	0	0	0	0	0.2297	0	0	0.0804	0	0	0.3065	0.4155	0	0.1683	0	0	0	0	0	0.0395	0	0	0	0	0
123	NONHSAT258849.1	0.0188	0	0.273	0	0.0049	0.09	0	0.0038	0.0719	0	0.1407	0.0001	0	0	0.1225	0.0691	0	0.1948	0	0.0226	0	0.0903	0.0001	0.1664	0.2692	0.0141	0.1466	0	0.1073	0.0505
124	NONHSAT258848.1	0	0	0.0577	0	0.0314	0	0	0.0595	0	0	0	0	0	0.0722	0	0.0016	0	0	0.0106	0.107	0	0	0	0	0	0	0	0	0	0.1325
125	NONHSAT258847.1	0.0103	0.2071	0.0376	0	0.0573	0	0.0538	0	0	0	0	0.0965	0	0	0	0.1462	0	0	0	0	0	0	0.0618	0	0	0.0379	0	0.2102	0	0
126	NONHSAT258845.1	0.0761	0	0	0	0	0.0213	0.0384	0	0.0352	0.1933	0.0884	0	0.0778	0.0362	0.1462	0.037	0.0374	0.1927	0.0575	0	0	0	0.0718	0	0.0722	0.0118	0	0.0385	0.0493	0
127	NONHSAT258844.1	0	0	0	0	0	0	0	0	0	0	0	0	0	0	0	0.0195	0	0	0	0	0	0	0	0	0	0	0.0838	0	0	0
128	NONHSAT258843.1	0.0565	0.0549	0.0103	0	0	0.0278	0	0.0559	0.1123	0	0	0	0	0	0	0.0271	0	0	0	0.0299	0.027	0	0.0548	0	0	0	0.0603	0.0158	0.2014	0
129	NONHSAT258842.1	0	0	0	0.062	0	0	0	0	0	0	0	0	0	0	0	0	0	0	0	0	0	0	0	0	0	0	0	0	0	0
130	NONHSAT258840.1	0	0	0	0	0	0	0	0	0	0	0	0	0	0	0	0	0	0	0	0	0	0	0.0222	0	0	0	0	0	0	0
131	NONHSAT258839.1	0	0	0	0	0	0	0	0	0	0	0.0048	0	0.0142	0.0022	0.0016	0	0	0	0	0	0.0033	0	0	0	0.0285	0	0	0	0	0
132	NONHSAT258835.1	0.0288	0	0.0255	0	0	0	0	0	0	0.0101	0	0	0	0	0	0	0.0217	0	0	0	0	0	0	0	0	0	0	0	0	0
133	NONHSAT258834.1	0.0007	0	0	0.0095	0	0	0	0.0134	0	0	0	0.0018	0.0095	0	0.0017	0.0193	0.0002	0.012	0.001	0	0.0185	0.0188	0	0.0071	0.0007	0.0023	0	0	0	0
134	NONHSAT258831.1	0.7142	0.8071	0.5804	0.7336	0.4729	0.6386	0.6463	0.2585	0.3429	0.4832	0.6293	0.8133	0.4734	0.5727	0.9566	0.7252	0.66	0.8546	0.6028	0.6149	0.6904	0.7381	0.7336	0.6225	0.8421	0.6706	0.7177	0.6368	0.6814	0.2361
135	NONHSAT258830.1	0	0.0173	0.0139	0	0.0115	0.0058	0	0.0059	0	0.0062	0	0.012	0	0	0	0	0.0136	0	0	0.0076	0	0.0172	0	0	0.0058	0.0059	0	0	0.0069	0
136	NONHSAT258828.1	0	0	0	0	0	0.176	0	0	0	0.0954	0	0	0	0	0	0	0	0	0	0	0.1703	0	0	0	0	0.1813	0.0977	0.1918	0	0.0921
137	NONHSAT258826.1	0	0	0	0	0.0113	0	0	0	0	0	0	0	0	0	0	0	0	0	0	0	0	0	0	0.0085	0	0	0	0	0	0
138	NONHSAT258823.1	0	0	0	0	0	0	0	0	0	0	0	0	0	0	0.0172	0	0	0	0	0.0267	0	0.1189	0	0	0.0635	0	0.0094	0	0.0287	0.0355
139	NONHSAT258821.1	0	0	0	0	0	0	0	0	0	0	0	0	0	0	0	0	0	0	0	0	0	0	0	0.1199	0	0	0	0	0	0
140	NONHSAT258820.1	0	0	0	0	0	0	0	0	0	0	0	0	0	0	0.1317	0	0	0	0	0	0	0	0	0	0	0	0.1972	0	0	0
141	NONHSAT258819.1	0	0	0	0	0	0	0	0	0	0	0	0	0.053	0.0134	0	0	0	0.008	0	0.042	0.0692	0	0	0	0	0	0.0208	0.1177	0	0
142	NONHSAT258818.1	0	0	0	0	0	0	0	0	0	0	0	0	0	0	0	0	0	0	0	0	0	0	0	0	0	0	0.0598	0	0	0
143	NONHSAT258807.1	0.0375	0.1244	0.0708	0.1119	0.0577	0.1871	0.1263	0.0965	0.1127	0.1588	0.136	0.1547	0.1659	0.1026	0.3075	0.4076	0.0769	0.1815	0	0.1694	0.1894	0.191	0.1845	0.2155	0.037	0.1848	0	0.1686	0.2008	0.0867
144	NONHSAT258806.1	0	0	0	0.0592	0.168	0.1116	0.1172	0.1753	0	0.1688	0	0	0.0466	0.1148	0.4009	0.0606	0.2262	0.0604	0.0113	0	0.0284	0	0	0.0733	0	0	0	0	0.0099	0
145	NONHSAT258803.1	0	0	0	0	0.006	0	0	0	0	0	0	0	0	0	0	0	0	0	0	0	0	0	0	0	0	0	0	0.0261	0	0
146	NONHSAT258800.1	0	0	0	0	0	0.0212	0	0	0	0	0	0	0	0	0	0	0	0	0	0	0	0	0	0	0	0	0	0	0	0
147	NONHSAT258798.1	0.1088	0.0068	0.0405	0.0213	0.021	0.0427	0.0026	0.0432	0.0219	0.0227	0.0445	0.0219	0.1061	0.0217	0	0.0435	0.0655	0.0073	0.0451	0.0265	0.0416	0.0387	0.0583	0.0955	0.0805	0.1077	0.0117	0.0685	0.0351	0.0798
148	NONHSAT258797.1	0	0	0	0.0176	0.0175	0	0.0023	0	0	0.0188	0.0368	0.0181	0.0163	0.0251	0.0306	0	0.0001	0	0	0	0	0.0068	0.0116	0.1851	0.0151	0	0.0163	0.0188	0.0026	0.0124
149	NONHSAT258796.1	0.0286	0.0107	0.0046	0	0	0.0161	0.0153	0.0081	0.0165	0	0	0	0	0	0	0.045	0.0309	0.0242	0.0021	0.0644	0.047	0.008	0.0185	0	0.0756	0.0528	0.005	0	0.031	0.0048
150	NONHSAT258795.1	0.0218	0.2915	0.3849	0.0124	0	0	0	0	0	0	0.6509	0.053	0.1169	0	0	0.0216	0	0.1391	0	0	0.0108	0	0	0.0078	0	0	0.0113	0	0	0
151	NONHSAT258794.1	0.0557	0.0307	0.0266	0.0389	0.0201	0.0282	0.0295	0.0221	0.0133	0.0135	0.0408	0.0198	0.0636	0.0418	0.0852	0.0745	0.0492	0.0353	0.0458	0.0287	0.0172	0.0582	0.0205	0.1171	0.018	0.0334	0.032	0.081	0.0845	0.0138
152	NONHSAT258793.1	0.0483	0.0212	0.0258	0.0341	0.0508	0.075	0.0541	0.0623	0.0248	0.0085	0.0475	0.0806	0.0546	0.1264	0.0786	0.0858	0.0876	0.0594	0.0934	0.0291	0.0234	0.0259	0.0407	0.0582	0.0179	0.0568	0.0274	0.0508	0.0311	0.02
153	NONHSAT258792.1	0.0354	0.0401	0.0514	0.049	0.0233	0.0417	0.021	0.1072	0.4407	0.0197	0.0407	0.0657	0.0504	0.0395	0.0555	0.0528	0.054	0.0437	0.8067	0.4341	0.0406	0.8574	0.0471	0.0424	0.0455	0.9311	0.0353	0.0369	0.7058	0.0256
154	NONHSAT258791.1	0.0662	0.0628	0.0354	0.1051	0.0271	0.0292	0.0321	0.4988	0.0293	0.0422	0.0448	0.0415	0.0574	0.0323	0.0464	0.0687	0.069	0.0365	0.0841	0.029	0.0168	0.0176	0.0319	0.0602	0.0365	0.0435	0.016	0.0573	0.028	0.3291
155	NONHSAT258790.1	0.0353	0.0281	0.0357	0.054	0.0263	0.0445	0.0221	0.0213	0.0351	0.0077	0.0305	0.0196	0.0334	0.045	0.0349	0.0321	0.0648	0.0145	0.0081	0.0504	0.0176	0.0225	0.0524	0.0383	0.0194	0.0114	0.0644	0.0247	0.0222	0.0196
156	NONHSAT258789.1	0.0227	0.0418	0.0297	0.0283	0.0283	0.037	0.0124	0.0144	0.0081	0.2424	0.0485	0.0195	0.0427	0.0506	0.0374	0.043	0.0438	0.0455	0.0429	0.0239	0.0193	0.013	0.0354	0.0357	0.0438	0.0268	0.0347	0.0604	0.0643	0.0144
157	NONHSAT258787.1	0.0675	0	0.0449	0	0	0	0	0	0	0	0	0	0	0	0	0.0927	0.0857	0	0.0543	0.0947	0	0	0	0	0	0	0	0	0	0
158	NONHSAT258786.1	0	0	0	0	0	0	0	0	0	0	0	0	0	0	0	0	0	0	0	0	0	0	0	0	0.0767	0	0	0	0	0
159	NONHSAT258784.1	0.0651	0.0501	0.0539	0.0377	0.0435	0.0649	0.039	0.0413	0.0455	0.0007	0.0449	0.0482	0.0412	0.0714	0.0719	0.0593	0.0361	0.0838	0.0409	0.0372	0.0606	0.0647	0.0592	0.0855	0.0746	0.0506	0.0681	0.0635	0.0604	0.0357
160	NONHSAT258783.1	0.0352	0.0593	0.0217	0.0296	0.0346	0.0483	0.0383	0.0572	0	0.0211	0.0695	0.0075	0.0309	0.0275	0.0323	0.0483	0.0274	0.0285	0.0177	0.0169	0.0075	0.0189	0.0567	0.0321	0.0241	0.0105	0.048	0.0233	0.0646	0.0305
161	NONHSAT258782.1	0	0	0	0	0	0	0	0	0	0	0	0	0.0002	0	0	0	0.0001	0	0	0	0	0.0001	0	0	0.0007	0	0.0001	0	0	0
162	NONHSAT258780.1	0.0144	0	0	0	0.0002	0.0103	0.0144	0	0	0.0027	0	0	0.0022	0.0002	0.0024	0.0199	0.0009	0.0012	0	0	0	0.0008	0	0.0012	0.007	0.0089	0.0013	0	0.0105	0.0001
163	NONHSAT258779.1	0.0111	0.0155	0.0353	0.0087	0.0078	0.0267	0.0243	0	0.0484	0	0.0165	0.0065	0.3406	0.1632	0.0133	0.011	0.0409	0.0778	0.0208	0	0.0367	0.0057	0.021	0	0.0001	0.1263	0.0232	0	0.0153	0
164	NONHSAT258778.1	0.1164	0.1446	0.1303	0.1725	0.2279	0.2105	0.1697	0.1591	0.1228	0.048	0.2408	0.2151	0.1165	0.2254	0.1818	0.238	0.1881	0.1858	0.1639	0.0034	0.2576	0.2245	0.3148	0.4069	0.2318	0.2065	0.2743	0.212	0.2727	0.1444
165	NONHSAT258777.1	0.2168	0.0827	0.1655	0.0743	0.0823	0.0715	0.0682	0.0831	0.0125	0	0.1948	0.0786	0.1103	0	0.0111	0.1703	0.0605	0.0337	0.0261	0.0472	0.0473	0	0.0064	0.0625	0.1319	0.1287	0.1679	0.0401	0.0646	0.0521
166	NONHSAT258772.1	0.005	0	0	0.0122	0	0	0	0	0	0	0	0	0	0.0025	0	0.0037	0.005	0.0052	0	0	0	0	0	0	0	0.0025	0.0027	0	0.0088	0
167	NONHSAT258766.1	0	0	0	0	0	0	0	0	0	0	0	0	0	0	0	0	0	0	0	0	0	0	0	0	0	0	0	0	0.0048	0
168	NONHSAT258733.1	0	0.0027	0	0.0251	0	0.0045	0	0	0	0.0268	0	0	0.0473	0.0253	0.0252	0	0.0073	0	0	0	0	0.0054	0.0248	0.025	0.0252	0	0	0	0.0301	0
169	NONHSAT258732.1	3.8	3.118	2.907	3.697	3.913	3.474	4.289	3.835	3.527	3.4	4.266	3.431	4.841	4.565	4.455	6.254	4.006	3.214	3.719	3.745	3.309	2.618	3.6	3.651	3.024	4.084	3.035	3.143	3.473	3.917
170	NONHSAT258731.1	0	0	0.0116	0	0	0	0.0309	0	0	0.0825	0.0305	0.2062	0.0588	0	0.1488	0.0597	0.1204	0.0611	0.2158	0.4422	0.0285	0	0.0285	0.0291	0.1171	0	0.0637	0.0624	0.1739	0.2156
171	NONHSAT258726.1	0	0	0.0685	0	0.1091	0	0	0	0.1805	0	0	0.1504	0	0	0	0.1462	0.0754	0	0	0	0.0703	0	0	0.0357	0	0	0.0796	0.1931	0	0
172	NONHSAT258725.1	0.009	0	0	0.0014	0	0.0015	0.0031	0.006	0	0.0016	0.0015	0	0	0.003	0	0	0	0.0074	0	0	0	0	0.0014	0	0.0015	0.0015	0	0	0	0
173	NONHSAT258724.1	0	0	0	0	0	0	0	0	0	0	0	0	0	0	0	0	0	0.01	0	0	0	0	0	0	0	0	0	0.0028	0	0
174	NONHSAT258722.1	0	0	0	0	0	0	0	0	0	0	0	0	0	0	0	0	0	0	0	0	0.0567	0	0	0	0	0	0	0	0	0
175	NONHSAT258721.1	0	0	0	0	0	0	0	0	0	0	0	0	0	0	0	0	0	0	0	0	0	0	0	0	0	0	0	0	0.0111	0
176	NONHSAT258720.1	0	0	0	0	0	0	0	0.032	0	0	0.0106	0.0323	0.0262	0.0058	0.0401	0.0132	0	0.0109	0	0.0126	0.0077	0	0.0156	0.012	0.0248	0	0	0.0085	0	0
177	NONHSAT258719.1	0	0	0	0	0	0	0	0	0.0112	0	0	0	0	0	0	0	0	0	0	0	0	0.0521	0	0	0	0.0157	0	0	0	0
178	NONHSAT258718.1	0	0	0	0	0	0	0	0	0.0062	0	0	0	0	0	0	0.0331	0	0	0	0	0	0.0087	0	0	0	0.0014	0	0	0	0
179	NONHSAT258717.1	0.2575	0.2544	0.2043	0.2454	0.1733	0.2901	0.3248	0.1809	0.2568	0.2179	0.2399	0.214	0.2729	0.2709	0.315	0.31	0.3603	0.2749	0.2462	0.4172	0.3297	0.2366	0.4446	0.3906	0.2622	0.4076	0.3404	0.3717	0.3866	0.3927
180	NONHSAT258716.1	0	0	0	0	0.0368	0	0	0	0.1136	0	0.0772	0	0	0.0376	0	0	0	0.1571	0	0	0	0	0	0.0366	0	0	0.0402	0	0	0.0391
181	NONHSAT258715.1	0.0183	0.0199	0	0	0.0089	0	0.0094	0.0046	0	0.0048	0.0023	0.0046	0.0045	0.0051	0.0142	0	0.0093	0.0048	0	0.0131	0.0041	0	0.0258	0.0005	0.0225	0.0091	0	0	0.0054	0.0298
182	NONHSAT258711.1	0	0.088	0.0346	0.0355	0.0528	0.0178	0	0.1077	0	0	0.0504	0	0	0	0	0.0181	0.0182	0.0189	0	0.0573	0	0.0706	0	0	0	0	0	0	0.0212	0
183	NONHSAT258710.1	0	0	0	0	0	0	0	0	0	0	0.0049	0	0	0	0.0041	0	0	0	0	0	0	0	0.0199	0.004	0.004	0	0	0.0086	0	0
184	NONHSAT258708.1	0.0729	0	0	0.0537	0.1244	0	0	0.0181	0.0366	0	0	0.055	0.1433	0.1997	0.0167	0.0729	0.0369	0.057	0.0378	0.0193	0	0.107	0.0354	0.0178	0.0353	0.0362	0.0193	0	0.0214	0.0374
185	NONHSAT258707.1	0.0051	0.0102	0.0137	0.0039	0.0051	0.0203	0.0163	0	0.0158	0	0.0037	0.0106	0.0207	0	0.0052	0	0.0106	0	0	0.0055	0.005	0.0052	0.0102	0.0152	0.0052	0.0208	0	0.011	0.0123	0
186	NONHSAT258703.1	0.026	0.0058	0.0311	0.0255	0.0127	0	0.0795	0.0064	0.0325	0	0.0133	0.024	0.0064	0	0	0.013	0	0.0307	0	0	0.0184	0.0317	0	0	0.0191	0.0129	0.0069	0.0068	0	0
187	NONHSAT258702.1	0.0838	0	0.0391	0.021	0.0208	0	0.0222	0	0.0449	0	0	0	0	0	0.0989	0	0.0216	0	0	0	0.0043	0	0	0.0418	0.042	0.0212	0	0	0	0
188	NONHSAT258701.1	0	0	0	0.0682	0.0257	0.0174	0.0317	0.0798	0	0	0.0539	0.0257	0.0558	0.0528	0.0352	0.0177	0.0702	0.0472	0.0488	0	0.0573	0	0.0854	0.0345	0.0861	0.0219	0.0918	0.1007	0.062	0.0513
189	NONHSAT258699.1	0	0.1274	0	0.0224	0.0506	0	0.0306	0	0	0.0293	0.0315	0.0328	0	0	0.0491	0	0.0877	0	0.0219	0	0	0.0098	0	0	0.0451	0	0.035	0	0.1323	0.1444
190	NONHSAT258698.1	0	0	0	0	0.0007	0.0801	0	0	0	0	0	0	0	0	0	0	0	0	0	0	0	0	0	0	0	0.0001	0	0	0	0
191	NONHSAT258697.1	0.0366	0	0.1449	0.072	0	0.0807	0.0421	0	0.0718	0	0	0	0.0406	0.022	0.0601	0	0.3421	0.1238	0	0	0	0	0.0773	0	0	0.1838	0.1184	0	0.0989	0
192	NONHSAT258696.1	0	0	0.0603	0.1798	0.0615	0.1233	0.1964	0.3087	0.1267	0.0657	0.1291	0.0592	0.0621	0.1258	0.1259	0.0635	0.1273	0.3267	0.0625	0.395	0.354	0.0586	0.0612	0.0876	0.1857	0.2502	0.0673	0	0	0
193	NONHSAT258695.1	0	0	0	0	0	0	0	0	0	0	0	0	0	0	0	0	0	0	0	0	0	0	0.0366	0	0	0	0	0	0	0
194	NONHSAT258694.1	0.0608	0.1727	0	0.1002	0.0477	0	0	0	0.0509	0.1018	0.1166	0	0.0093	0.0366	0.0486	0.0734	0	0	0.0253	0.0296	0.0901	0	0	0	0.0465	0.005	0	0	0.0413	0.0144
195	NONHSAT258693.1	0.0271	0.0395	0.0244	0.1157	0.0511	0.0133	0.0976	0.0031	0.0544	0.0141	0.0416	0.0541	0.0334	0.027	0.026	0.0541	0.0134	0	0.0559	0	0.0647	0	0.0916	0.0518	0.0531	0.0804	0.0251	0.0279	0.0719	0.1263
196	NONHSAT258692.1	0	0.1613	0	0.0084	0	0.1089	0	0	0	0.0576	0	0.0637	0.034	0	0.0429	0	0.2915	0.0348	0	0.1221	0	0	0.1346	0.0206	0	0.0005	0	0	0.1576	0.0488
197	NONHSAT258691.1	0	0.2357	0.1171	0	0	0.1931	0.0692	0.04	0	0.0663	0.0389	0	0.0963	0	0.077	0.0172	0.3338	0	0	0	0.1485	0	0	0.0761	0	0	0.1873	0.0626	0.0735	0
198	NONHSAT258690.1	0	0	0	0	0	0.011	0	0.0705	0	0.0104	0	0.0716	0	0.0707	0	0	0	0	0.0245	0.0502	0.0226	0.0232	0	0	0.0232	0	0	0	0.0014	0.0076
199	NONHSAT258688.1	0	0	0.0012	0.0356	0	0	0	0.0722	0.0365	0.019	0.0541	0.0015	0	0	0.0181	0	0.02	0.0379	0.0377	0.0988	0	0.0015	0	0.0167	0	0	0	0.0381	0.0851	0.0188
200	NONHSAT258687.1	0	0	0.0084	0	0	0	0	0	0	0	0	0.0305	0	0	0	0	0.0088	0	0	0.0198	0.0812	0.0506	0.0608	0.0208	0.0418	0.0211	0	0	0	0
201	NONHSAT258686.1	0.1506	0.075	0.0546	0.1368	0	0	0	0	0.0164	0.1209	0.0812	0.0774	0.0451	0	0	0.0261	0.1169	0.0206	0	0	0.0735	0.0378	0	0.0373	0.0568	0.0191	0.0823	0	0	0
202	NONHSAT258685.1	0.0408	0	0.0298	0.2562	0	0.1404	0.1058	0.0558	0.1371	0	0.0323	0	0.0804	0.0503	0	0.1225	0.1235	0	0.0592	0	0	0.177	0.2365	0.102	0.0491	0.2098	0	0.1287	0.0802	0.1269
203	NONHSAT258684.1	1.864	1.509	1.706	2.547	1.743	2.422	2.762	3.24	1.926	1.886	1.894	1.289	1.043	2.295	2.356	2.843	1.314	1.904	1.171	1.644	2.374	1.245	2.34	1.845	2.07	0.9161	1.461	1.425	2.442	3.005
204	NONHSAT258683.1	0	0.0181	0.0089	0	0	0	0	0	0	0	0	0	0	0	0	0	0	0	0	0	0	0	0	0	0	0	0	0	0	0
205	NONHSAT258682.1	0	0.0313	0	0.0316	0.0515	0.0951	0.0668	0.032	0.1295	0.0337	0.033	0.0644	0.1588	0.0844	0.055	0.0323	0.1301	0	0.0668	0.1012	0	0	0.0313	0.0372	0.0252	0	0.0678	0	0.0378	0.0334
206	NONHSAT258673.1	0	0	0	0	0	0.0512	0.0457	0	0.104	0.0272	0	0.0262	0.1479	0.0389	0.0647	0.026	0.0263	0.1487	0.0805	0.1652	0.1526	0.051	0.0756	0	0.1394	0.0213	0.0416	0.0956	0.081	0.0539
207	NONHSAT258672.1	0	0	0.0133	0	0.0254	0	0.1065	0	0	0.0281	0	0	0	0	0.046	0.0021	0	0	0	0.041	0.1357	0	0	0.0298	0.0005	0	0	0	0.0242	0
208	NONHSAT258671.1	0.0092	0.0019	0.027	0.0064	0.0148	0.0153	0.0203	0.0064	0.0128	0.0033	0.0228	0.0127	0.0152	0.016	0.0185	0.0443	0.0131	0.0326	0.0065	0.0411	0.0154	0.0315	0.0119	0.0404	0.0035	0.0254	0.0403	0.0069	0.0338	0.0159
209	NONHSAT258669.1	0.0089	0.0087	0	0	0	0	0	0.0088	0.0089	0	0	0	0.004	0.0089	0.0089	0	0	0	0.0276	0	0	0	0.0297	0.0045	0.0135	0	0	0.0281	0	0.0092
210	NONHSAT258668.1	0	0	0	0	0	0	0	0.0243	0.0356	0.135	0.1447	0	0.0339	0	0.0675	0.1062	0.1066	0	0	0.1126	0.0675	0	0.0687	0.0345	0.0346	0	0.0753	0.1094	0.083	0
211	NONHSAT258667.1	0	0	0	0	0	0	0	0	0	0	0.0063	0	0	0	0	0	0	0	0.0439	0	0	0	0	0	0	0	0	0	0	0
212	NONHSAT258666.1	0	0.0074	0	0	0.0265	0	0.0053	0.0342	0.0266	0.0628	0.0278	0.0365	0	0.0177	0.0048	0.0359	0	0.0467	0	0.036	0.0345	0.0268	0.0568	0.0177	0.0496	0.0683	0.0446	0.0144	0.0106	0.0094
213	NONHSAT258665.1	0.0348	0.1201	0.0675	0.0333	0.172	0.3644	0.1458	0.0888	0	0.0369	0.0701	0.0968	0.1092	0.0318	0.1538	0.1059	0.0559	0.0711	0.1764	0.0374	0.1687	0	0.1027	0.0172	0.2422	0.0148	0.0753	0.1825	0.0662	0.1082
214	NONHSAT258664.1	0	0	0	0	0	0	0	0	0	0	0	0	0	0	0	0	0	0	0	0	0	0.0268	0	0	0	0	0	0	0	0
215	NONHSAT258663.1	0	0	0	0	0.0268	0	0	0	0	0	0	0	0	0	0	0.0275	0	0	0	0	0.0263	0	0	0	0	0	0.117	0	0	0
216	NONHSAT258662.1	0.0131	0.0005	0.0461	0.0038	0.0449	0.0555	0.0043	0.0455	0.0185	0.0158	0.0116	0.0169	0	0.0014	0.0371	0.0134	0.0189	0	0.0148	0.0152	0.0186	0.0143	0.0326	0.1352	0.0228	0.0125	0.0039	0.0272	0.0711	0.08
217	NONHSAT258661.1	0	0.0219	0.0788	0.0654	0.0045	0	0	0	0.1258	0	0	0.0588	0	0.1026	0	0.0339	0	0.0078	0	0	0.0967	0	0.0712	0	0	0.0909	0	0.1189	0	0
218	NONHSAT258660.1	0	0	0	0	0.037	0	0	0	0	0	0	0	0	0.0159	0	0	0	0.0324	0	0	0	0	0	0	0	0	0	0	0	0
219	NONHSAT258658.1	0	0	0	0.0035	0.0028	0.0026	0	0	0	0	0	0	0	0	0	0	0	0	0	0	0	0	0	0	0	0	0	0	0	0
220	NONHSAT258657.1	0	0.0487	0.0636	0.0137	0.0487	0.0326	0.0861	0.1311	0.0499	0	0	0.1002	0.0488	0.0249	0	0.0976	0.0164	0.0856	0.0345	0	0.0318	0.0652	0.0796	0.1111	0	0.1175	0.0177	0.0869	0.0195	0
221	NONHSAT258655.1	0.0045	0	0	0.0202	0	0	0	0.0204	0	0	0	0	0	0	0.0206	0.0036	0	0	0.0641	0.0219	0.0198	0	0	0	0	0.0549	0.022	0	0.0775	0
222	NONHSAT258654.1	0	0	0	0	0.1274	0	0	0	0	0.0452	0	0	0.0406	0.0764	0.0434	0	0	0	0	0	0	0	0	0	0	0.0025	0	0	0	0
223	NONHSAT258653.1	0	0	0	0	0	0	0	0	0	0	0.0114	0	0	0	0.0057	0	0	0	0	0.006	0	0.0054	0	0	0	0.0063	0	0	0	0
224	NONHSAT258652.1	0.1255	0.0849	0.0925	0.1203	0.0937	0.1243	0.1351	0.1536	0.1351	0.309	0.1118	0.1042	0	0.1166	0.2834	0.1766	0.1456	0.3935	0.1827	0.3535	0	0.1169	0.1144	0	0.13	0.0987	0.1416	0.3263	0.1439	0.1445
225	NONHSAT258651.1	0.0135	0	0.0009	0	0	0.006	0.0011	0.0332	0.0005	0.0127	0.0006	0.0102	0.0085	0.0164	0.0096	0.0003	0.0007	0.0133	0.0323	0.0281	0.0574	0.0002	0.0005	0.0014	0.007	0.0314	0.0189	0.009	0	0.0012
226	NONHSAT258650.1	0.1232	0	0.0027	0	0.0126	0.0012	0.0013	0	0.0226	0.0056	0.0032	0	0.0027	0	0	0	0.0049	0	0	0	0.0053	0	0	0.0009	0.0369	0	0.0011	0	0.0053	0.0085
227	NONHSAT258649.1	0.0015	0.0097	0.0106	0.008	0.0056	0.0081	0.0142	0.0225	0.0058	0.0311	0.005	0.0054	0.0117	0.0066	0.0226	0.0249	0	0.0076	0.0073	0.0155	0.0055	0.003	0.0165	0.0008	0	0.0034	0.0074	0.0191	0.0077	0.004
228	NONHSAT258648.1	0.0171	0.0073	0.0152	0.0418	0.0147	0.0197	0.005	0.0152	0.0369	0	0.0315	0.0252	0.0172	0.0317	0.0216	0.0169	0.0223	0.0134	0.0313	0.0803	0.0126	0.0216	0.0327	0.0236	0.0243	0.0263	0.0233	0.0125	0.0431	0.0257
229	NONHSAT258647.1	0.3105	0.1852	0.0513	0.0142	0.2002	0.1488	0.1884	0.4759	0.1432	0.0392	0.1696	0.0254	0.1294	0.1616	0.3042	0.0008	0.1912	0.1575	0.1165	0.0398	0.1307	0.0062	0.2133	0.2069	0.1	0.16	0.0115	0.0421	0.2218	0.1547
230	NONHSAT258646.1	0.1401	0.093	0.0012	0.4168	0.1156	0.1388	0.0801	0.1415	0.2998	0.2607	0.2906	0.1908	0.0972	0.3491	0.0942	0.3074	0.3205	0.2642	0.0739	0.1078	0.3466	0.4832	0.0258	0.1385	0.0244	0.0588	0.0172	0.2238	0.2088	0.1056
231	NONHSAT258645.1	0.3253	0.2338	0.0428	0.1048	0.0565	0.0638	0.1589	0	0.0629	0	0.1025	0.1076	0.2532	0.0921	0.1845	0.0794	0.0412	0.1244	0	0.0078	0.1666	0.0665	0.2055	0	0.1819	0.1498	0.1879	0.0659	0	0.0339
232	NONHSAT258644.1	0.1907	0.1456	0.0358	0.1294	0.2609	0.106	0.2307	0.1138	0.0383	0	0.2305	0.3464	0.1466	0.0541	0.1457	0.3059	0.077	0.1195	0.0793	0.1216	0.0361	0.0375	0.0742	0.0712	0.0749	0.0745	0.1224	0.0413	0.0448	0.1187
233	NONHSAT258643.1	0.0662	0.0726	0.0245	0.0134	0.1206	0.0415	0.0345	0	0.0254	0	0.1298	0.038	0.1796	0.0878	0.0742	0.1037	0	0.1172	0.0737	0.0094	0.1177	0	0	0.2557	0.2896	0.0901	0.3197	0.0373	0	0
234	NONHSAT258642.1	0.0955	0	0.0579	0.1745	0	0	0.0347	0.0626	0.0346	0	0	0.1074	0	0.0997	0	0	0.0063	0	0.1889	0.2204	0	0	0.118	0	0.0342	0.1412	0	0.1038	0.0641	0.0173
235	NONHSAT258641.1	0.1815	0.1241	0.1661	0.1455	0.1536	0.1246	0.0657	0.0094	0.046	0	0.1603	0.0534	0.0724	0.2246	0.089	0.2212	0.1757	0.2031	0.087	0.1676	0.1341	0.226	0.0438	0.0792	0.093	0.0139	0.0624	0.1367	0.1485	0.0448
236	NONHSAT258640.1	0	0.4928	0	0.0303	0	0	0	0.1098	0	0	0.0927	0.1042	0.0716	0.0286	0.062	0	0	0.2656	0.211	0.1245	0.0952	0	0.0828	0.1434	0	0.4357	0.0198	0	0	0
237	NONHSAT258639.1	0.1098	0.0842	0.1816	0.0347	0.0619	0.1374	0.0675	0.1122	0.0952	0	0.165	0.0201	0.1082	0.1426	0.2233	0.4023	0.0642	0.3953	0	0	0.2129	0.3467	0.1231	0	0.1869	0.1798	0.1059	0	0.1421	0.2006
238	NONHSAT258638.1	0.1177	0.0325	0.1813	0.1425	0.0656	0.2273	0.0454	0.0334	0	0.0019	0.1254	0.1635	0.2226	0.1707	0.1686	0.088	0.2328	0.2588	0.1043	0.1187	0.1188	0	0.1957	0.1755	0.0411	0.0998	0.144	0.1229	0.1384	0.174
239	NONHSAT258637.1	0.321	0.1711	0.1113	0.1376	0.1297	0.1257	0.1384	0.0814	0.0936	0	0.1347	0.0791	0.1699	0.1025	0.2542	0.1003	0.1179	0.0953	0.0655	0.0386	0.1757	0.0569	0.0883	0.1142	0.1473	0.1251	0.0822	0.0688	0.1468	0
240	NONHSAT258636.1	0.1328	0.0734	0.0225	0.0885	0.0588	0.1993	0.0406	0	0	0	0.0724	0.1521	0.1634	0.1201	0.1253	0.1266	0.0305	0.0628	0.0736	0.0904	0.0865	0.0296	0.1262	0.05	0.0916	0.015	0.062	0	0.0703	0
241	NONHSAT258635.1	0.0342	0	0.0071	0.091	0.0038	0.076	0.0013	0.0308	0.0311	0	0.0249	0.0035	0.2033	0.078	0.1666	0.0615	0.1436	0.0882	0.1763	0.072	0.059	0.0061	0.0456	0.0604	0.11	0.0209	0.0214	0.0976	0.0962	0.0321
242	NONHSAT258634.1	0	0	0	0	0	0	0	0	0	0	0	0	0	0	0	0	0	0	0	0	0	0	0	0	0	0	0.0376	0	0	0
243	NONHSAT258633.1	0.0301	0.0924	0.0989	0.0707	0.0846	0	0	0	0	0	0.0791	0.0685	0.0655	0	0	0.105	0.101	0.1086	0	0	0.1281	0	0	0	0.0477	0	0	0.1354	0.0635	0
244	NONHSAT258632.1	0.0998	0	0.0901	0	0.0518	0	0	0	0	0	0.0827	0	0	0.0711	0	0.0719	0.0734	0	0	0.069	0.0868	0	0.1075	0	0	0	0.0724	0	0.0534	0
245	NONHSAT258631.1	0.179	0	0	0	0	0	0	0.0368	0	0	0.0486	0	0	0	0.0065	0	0	0	0	0	0	0	0.1724	0	0	0	0.0521	0	0	0
246	NONHSAT258630.1	0.0201	0.0668	0.0184	0.2005	0.2295	0.0637	0.0358	0	0.0346	0.1444	0.0606	0	0.0341	0.0345	0.0068	0.1037	0.2001	0.0713	0.1031	0	0.0992	0	0.1323	0.1349	0	0.2056	0.2213	0	0.081	0.2195
247	NONHSAT258629.1	0.0687	0	0	0	0	0	0	0.038	0	0	0.0177	0	0	0	0.0279	0	0.0172	0	0	0	0	0	0	0	0.0167	0	0	0.0468	0	0
248	NONHSAT258628.1	0.0849	0.0209	0.0499	0.0281	0.0289	0.0218	0.0735	0.0596	0.0303	0.2273	0.1842	0.0295	0.0296	0.0236	0.0621	0.1586	0.1669	0.0461	0.168	0.2007	0.0332	0	0	0.0293	0.1271	0.1388	0.0606	0	0.0576	0.5129
249	NONHSAT258626.1	0.221	0	0	0.0883	0	0	0	0	0.0407	0	0	0	0	0	0	0	0	0	0	0	0	0	0	0	0	0	0	0	0	0
250	NONHSAT258625.1	0	0.0111	0	0	0	0	0	0	0.0039	0	0	0	0	0	0.0361	0	0	0	0	0	0	0	0	0.0189	0.0565	0	0	0.0292	0.0762	0
251	NONHSAT258624.1	0.003	0	0	0	0	0	0	0	0	0	0	0	0	0	0.0094	0	0	0	0	0	0.0216	0	0	0.0204	0	0	0.012	0.0189	0	0
252	NONHSAT258623.1	0	0.0019	0	0.01	0.0286	0	0	0	0	0.0213	0	0	0	0	0.0132	0.022	0.0102	0	0	0	0	0.0173	0.0229	0.0179	0	0	0.0109	0.0104	0	0.0121
253	NONHSAT258622.1	0.0176	0.017	0	0.0173	0.0172	0.0173	0.0182	0.0175	0.0354	0.0367	0.018	0	0	0	0	0.0176	0.0177	0.0184	0.0364	0.0374	0.0336	0	0	0	0	0	0	0.0363	0.0824	0.0364
254	NONHSAT258619.1	0.1034	0.0667	0	0	0	0	0	0	0.1027	0.0739	0	0	0	0	0	0.141	0	0.037	0	0	0	0	0.0671	0	0	0	0	0	0	0
255	NONHSAT258618.1	0.0199	0	0.0314	0	0.0319	0	0	0	0	0	0	0	0	0	0.0656	0.0852	0.0161	0.0501	0.0681	0	0	0	0	0	0.0037	0	0	0.0344	0.0385	0
256	NONHSAT258617.1	0	0	0	0.0836	0	0	0	0	0	0	0	0	0	0	0	0	0	0	0	0	0	0	0	0	0	0	0	0	0	0
257	NONHSAT258616.1	0.0155	0	0.0434	0.0103	0.0402	0.0818	0.0328	0.0403	0.0298	0.0844	0.0462	0.0455	0.1625	0	0.0765	0.0636	0.0721	0	0	0.1373	0.0195	0.0727	0.0976	0.0908	0	0.0263	0.0843	0.1499	0.0566	0.1449
258	NONHSAT258615.1	0.1482	0	0.1004	0.027	0.0255	0.0204	0.0853	0.0268	0	0.0569	0.0639	0.0635	0.0129	0	0.0178	0.0366	0.0686	0	0	0.0256	0.0128	0.0629	0.0253	0.2797	0	0.0467	0.0836	0.0537	0.0656	0.2324
259	NONHSAT258597.1	0	0	0	0	0	0	0	0	0	0	0	0	0	0	0	0	0	0	0.008	0	0	0	0	0	0	0	0	0	0	0
260	NONHSAT258596.1	0.0996	0.0225	0.0739	0.0704	0.0382	0.1114	0.0268	0.0717	0.0141	0.0202	0.0225	0.0187	0.0191	0.017	0.1441	0.0715	0.0521	0.078	0.0013	0.0304	0.0651	0.0224	0.015	0.0453	0.091	0.0714	0.0605	0.0541	0.0242	0.0098
261	NONHSAT258595.1	0.0094	0.0271	0	0	0.004	0	0	0.007	0	0	0.0154	0	0	0	0	0.0143	0	0	0	0	0.0038	0.0194	0.0251	0.0295	0.0163	0	0.0079	0.0078	0.001	0
262	NONHSAT258594.1	0.0123	0.0282	0.01	0.0204	0.0329	0.0206	0.0323	0.0059	0.0351	0.0464	0.0392	0.0558	0.0399	0.015	0.0174	0.0069	0	0.0108	0.0072	0.0018	0.0092	0.0239	0.0143	0.0145	0.0086	0.0103	0.0125	0.0217	0.0054	0.0036
263	NONHSAT258593.1	0.0008	0.0057	0	0	0.0053	0	0	0.0015	0	0	0	0	0	0	0.0024	0	0	0	0	0.0206	0.0032	0	0.0038	0.0014	0.0067	0	0.0104	0.0107	0.0233	0
264	NONHSAT258583.1	0	0	0	0	0	0.0096	0	0	0	0	0	0	0	0	0	0	0	0	0	0	0	0	0	0	0	0	0	0	0	0
265	NONHSAT258575.1	0	0	0.0179	0	0	0.0717	0	0.0624	0	0	0	0.047	0	0	0	0.0206	0	0	0	0	0.0901	0.0616	0	0	0	0	0.0335	0	0	0
266	NONHSAT258574.1	0	0	0	0	0	0	0	0	0	0	0.0434	0.118	0	0	0	0	0	0	0	0	0	0	0	0	0	0	0	0	0	0
267	NONHSAT258572.1	0	0	0	0.0034	0	0	0	0	0	0	0.0004	0	0	0.0011	0	0	0	0	0.0071	0	0.0085	0	0	0	0	0	0.0035	0.0144	0	0
268	NONHSAT258569.1	0	0	0.0006	0	0	0	0	0	0	0	0	0	0	0	0	0	0	0	0	0	0.0059	0	0	0	0	0	0	0	0	0
269	NONHSAT258568.1	0	0	0.0222	0.0116	0.1132	0	0	0.0231	0	0	0.0222	0.0469	0.0548	0.0554	0.0137	0.0233	0	0.1418	0	0.0058	0.0355	0.1526	0.0616	0.0305	0.0139	0.0099	0.0496	0.05	0.0655	0.0241
270	NONHSAT258567.1	0.0174	0.0169	0.025	0	0.0471	0	0	0	0.0591	0.0167	0	0	0	0.0317	0.0347	0.0174	0.0528	0.0725	0.0315	0.0897	0.0334	0.0148	0	0.0509	0.0629	0.0159	0.0371	0	0.0204	0
271	NONHSAT258566.1	0	0	0	0.008	0	0	0.0169	0	0	0.0128	0	0.0246	0	0	0	0	0	0	0	0	0.0078	0	0.0158	0	0	0.0081	0.0173	0	0	0
272	NONHSAT258565.1	0	0	0.0079	0.1346	0.2155	0.0212	0	0	0.0351	0	0.1521	0.0271	0.0514	0	0.1228	0	0.2282	0	0.4397	0.0301	0	0.0621	0	0	0	0.0436	0.0003	0	0	0.0003
273	NONHSAT258564.1	0.0635	0.1332	0	0	0	0.0612	0	0.029	0	0	0.0941	0.013	0.1016	0.1389	0.0191	0.0819	0	0.0378	0	0.0928	0	0.0392	0	0.1067	0.0959	0.1386	0.0665	0.1535	0	0
274	NONHSAT258563.1	0.1099	0.1139	0.191	0	0	0	0	0.1113	0	0	0.2061	0.0672	0.0667	0.0461	0.0303	0.11	0	0.0825	0	0.0577	0	0	0	0.0458	0	0.0053	0.0065	0.2657	0	0.2647
275	NONHSAT258562.1	0.1853	0.1338	0.2658	0.4615	0.1014	0.5791	0.4576	0	0.2853	0.2042	0.125	0.2222	0	0.2422	0.1428	0.3401	0.2391	0	0.0441	0.1551	0.0313	0.114	0.0094	0.0978	0.2551	0.1515	0.1664	0.0253	0.0925	0
276	NONHSAT258561.1	0.2525	0.1427	0.3751	0.313	0.1791	0.3194	0.2771	0.3625	0.1557	0.1485	0.2058	0.3019	0.5444	0.1625	0.1735	0.4537	0.1616	0.1865	0.1832	0.0771	0.0747	0.1728	0.2425	0.1818	0.2409	0.2596	0.0642	0.1002	0.2408	0.1107
277	NONHSAT258560.1	0.3463	0.3276	0.201	0.3088	0.1756	0.3418	0.2756	0.044	0.1018	0.1663	0.516	0.3796	0.4577	0.2771	0.417	0.2102	0.5838	0.1285	0.2019	0.1127	0.223	0.1699	0.1956	0.1277	0.1316	0.058	0.1604	0.2209	0.1409	0
278	NONHSAT258555.1	0	0	0	0	0	0	0	0	0	0	0	0.0002	0	0	0.0001	0	0	0	0	0	0	0	0	0.0001	0.0001	0	0	0.0001	0	0
279	NONHSAT258552.1	0.0918	0.0223	0.022	0.0873	0	0.0225	0	0.0414	0.0771	0	0.1172	0.1142	0.0674	0.0228	0	0.0459	0	0.0718	0.0364	0.0231	0.1751	0.0002	0.0223	0	0.0399	0.0228	0	0.0716	0.0804	0.0709
280	NONHSAT258550.1	0.0404	0	0	0	0.0132	0	0.0421	0	0.0135	0.0424	0	0	0	0	0	0	0	0.0352	0.014	0	0	0.0064	0.0131	0	0	0	0	0.0284	0	0
281	NONHSAT258545.1	0.584	0.1906	0.3712	0.2908	0.0735	0.1715	0.0262	0.2026	0.0721	0.5442	0.5854	0.0546	0.1232	0.1486	0.004	0.4197	0.1402	0.0614	0.1689	0.232	0.4178	0.2532	0.3009	0.0555	0.2647	0.058	0.1073	0	0.1907	0.0378
282	NONHSAT258540.1	0	0.0057	0	0	0	0	0.0038	0	0.0006	0	0.0013	0.0059	0	0	0	0	0	0	0	0	0	0	0	0	0	0	0	0	0	0
283	NONHSAT258539.1	0	0	0	0	0	0	0.0107	0.0059	0	0.0059	0.0092	0	0	0	0	0	0	0	0	0.0063	0	0	0	0	0	0	0	0	0.007	0
284	NONHSAT258538.1	0	0	0	0	0	0	0	0	0.0122	0	0	0	0	0	0	0	0	0	0	0	0	0	0	0	0	0	0	0	0	0
285	NONHSAT258537.1	0	0.0159	0	0	0	0	0.0171	0.0162	0.0329	0.0172	0	0	0	0.0164	0.0165	0	0.0499	0.0169	0.0171	0.0174	0.0157	0	0	0	0.0099	0	0.0176	0.0173	0	0
286	NONHSAT258536.1	0	0	0	0	0	0	0	0	0.1169	0	0	0	0	0	0	0.059	0	0	0	0	0	0	0	0	0	0	0	0	0	0.1713
287	NONHSAT258535.1	0	0	0	0	0	0	0	0	0	0	0	0	0	0	0	0	0	0	0	0	0.0386	0.0396	0	0	0.0377	0	0	0	0	0
288	NONHSAT258531.1	0.0292	0.0291	0.0012	0.0109	0.008	0.0114	0.0066	0	0.0156	0.0072	0.0112	0.0104	0.0052	0.0136	0.0035	0.0116	0.0155	0.0194	0.0279	0.0116	0.0162	0.0273	0.0049	0.0056	0.0114	0.0122	0.0463	0.0182	0.0097	0.0201
289	NONHSAT258529.1	0.0254	0.0247	0	0	0	0	0	0	0	0	0.0129	0.0256	0	0	0	0	0	0	0.0196	0.0202	0	0.0373	0.0246	0	0	0.0014	0.0135	0	0	0.0394
290	NONHSAT258528.1	0	0	0	0	0	0	0	0	0	0	0.0347	0	0	0	0	0	0	0	0.0211	0	0	0	0	0	0	0	0	0	0	0
291	NONHSAT258527.1	0	0.1061	0.0515	0	0.0647	0	0	0	0	0	0.0503	0	0.0179	0	0	0	0	0	0	0	0	0.0487	0	0	0.0534	0	0	0	0	0
292	NONHSAT258525.1	0.0427	0.194	0.0454	0.014	0.0556	0.014	0.0746	0.0708	0.0429	0	0.0583	0	0.0281	0	0	0.1139	0.0432	0.0445	0.0295	0.0151	0.0136	0.0164	0.0189	0.0807	0.014	0.0283	0.0456	0.0449	0.0058	0.0885
293	NONHSAT258524.1	0	0	0	0	0	0	0	0	0	0	0	0	0	0	0	0	0	0	0	0	0	0	0	0.0225	0	0	0	0	0	0
294	NONHSAT258523.1	0	0	0	0	0	0	0	0.0096	0	0	0	0	0	0	0	0	0	0	0	0	0	0	0	0	0	0	0	0	0	0
295	NONHSAT258522.1	0.0245	0	0.031	0.0318	0	0	0.0335	0.0076	0	0.0091	0	0.0041	0.0346	0	0	0.021	0.0103	0	0.0168	0.0417	0	0	0	0.0632	0	0	0	0	0	0
296	NONHSAT258521.1	0	0	0.072	0	0	0	0	0	0.2379	0.039	0.0916	0	0.0115	0.0956	0	0.0921	0.0141	0	0.0318	0.4263	0	0.051	0.0394	0.0705	0	0.0173	0.1251	0	0.08	0
297	NONHSAT258520.1	0	0	0.1901	0.0215	0	0.0399	0.0256	0.4196	0	0.4158	0	0	0.0208	0	0.1334	0	0.1698	0.0215	0	0	0	0.0451	0	0.0337	0	0	0	0.0365	0	0
298	NONHSAT258519.1	0	0.1295	0	0	0	0	0	0	0	0	0	0	0	0	0	0	0	0	0.1059	0	0	0.1219	0	0	0.1726	0	0.0652	0	0	0
299	NONHSAT258517.1	0.029	0.0011	0.0325	0	0	0	0.0536	0.0099	0.0309	0.0163	0.0467	0.0207	0	0	0.0388	0.001	0.0268	0.0307	0.0013	0.0219	0	0.001	0.0238	0.0151	0.0009	0.0222	0.0008	0	0.0155	0.0146
300	NONHSAT258516.1	0.0696	0.2063	0	0	0.0514	0.0351	0.0141	0	0.2633	0	0	0.0249	0.0171	0	0.142	0	0	0	0	0	0.0808	0	0.0503	0	0	0.0045	0.028	0	0	0
301	NONHSAT258515.1	0.0473	0.0622	0.1282	0.0576	0.0521	0.1286	0.0518	0	0	0	0.1049	0.0867	0.1955	0.143	0.052	0	0.0569	0	0.1641	0	0.1272	0.0621	0.0947	0.1678	0.2116	0.2557	0.0581	0.046	0.1208	0.0076
302	NONHSAT258514.1	0.006	0.0199	0	0	0	0.0016	0	0	0	0	0	0	0	0.0316	0	0.092	0	0	0	0	0	0	0.0273	0	0	0	0	0.0032	0	0.2085
303	NONHSAT258513.1	0.3096	0.1737	0.2477	0.5421	0.045	0.3286	0.2656	0.3841	0.6057	0.4493	0.0819	0.1529	0.182	0.2238	0.1384	0.2659	0.1949	0.5248	0.0191	0.0188	0.0571	0.0476	0.1352	0.1214	0.0152	0.1532	0.0271	0.1424	0.099	0.0582
304	NONHSAT258512.1	0.0239	0	0	0.0216	0.3532	0	0	0	0.039	0	0	0.0386	0.0004	0.0035	0.0063	0.0883	0	0.2076	0.22	0.2209	0	0.1257	0	0.0047	0.088	0	0.3319	0	0.0377	0.0241
305	NONHSAT258511.1	0	0	0	0	0	0	0	0	0	0	0.0043	0	0	0	0	0	0	0	0	0	0	0	0.004	0.0041	0	0	0	0	0	0.0129
306	NONHSAT258506.1	0.0236	0	0.1017	0.1521	0.1378	0.1249	0.1407	0.093	0.1112	0.0727	0.056	0.0477	0.0232	0.0364	0.0635	0.0707	0.0753	0	0.0423	0.0249	0.0119	0.0462	0.0376	0	0.0923	0	0.0867	0.0731	0.067	0.0409
307	NONHSAT258505.1	0.0588	0.0277	0	0.084	0.0078	0.0705	0.0762	0.1986	0.0201	0.0596	0.1562	0.0859	0.0563	0.0081	0.0285	0	0.034	0.0298	0.0592	0.0606	0.0048	0.1112	0.0831	0.0953	0.028	0.0283	0	0.0901	0.1761	0.0144
308	NONHSAT258499.1	0.0473	0.2004	0.4215	0.0412	0.3197	0.3201	0.0487	0.3153	0.244	0.1797	0.0436	0.1327	0.0852	0.5055	0.6535	0.088	0.5538	0.0315	0.4513	0.2465	0.1317	0.0625	0.1491	0.149	0.0509	0.4007	0.0457	0.0797	0.4262	0.0647
309	NONHSAT258498.1	0.083	0.1175	0.087	0.076	0.1581	0.0933	0.0978	0.0684	0.1558	0.0329	0.1904	0.1596	0.2247	0.1827	0.2171	0.0909	0.1328	0.0743	0.1509	0.0876	0.1061	0.1364	0.2475	0.2003	0.1103	0.1124	0.0827	0.0917	0.216	0.1028
310	NONHSAT258497.1	0.1112	0.0951	0	0.0411	0.0962	0.1094	0	0.0645	0.0349	0.015	0.0789	0.1027	0.086	0.1206	0.1164	0.1165	0.0475	0.0582	0.0871	0.0471	0.145	0.1722	0.1123	0.1112	0.0677	0.0841	0.0596	0.0783	0.0793	0.0983
311	NONHSAT258496.1	0.1734	0.2394	0.1581	0.1174	0.1494	0.3619	0.2187	0.2436	0.238	0.0231	0.5153	0.1805	0.2213	0.2744	0.2962	0.1732	0.2138	0.2357	0.2161	0.321	0.1556	0.3021	0.1824	0.2024	0.1056	0.2014	0.5099	0.1864	0.2017	0.149
312	NONHSAT258495.1	0.1226	0.1198	0.0928	0.1353	0.1343	0.1131	0.191	0.1653	0.1396	0.0761	0.2217	0.2202	0.2688	0.1624	0.1687	0.2752	0.104	0.1674	0.1296	0.1044	0.2563	0.1855	0.3284	0.3595	0.1965	0.2035	0.3039	0.2516	0.16	0.2798
313	NONHSAT258494.1	0.0543	0.0454	0.0724	0.0609	0.0449	0.1147	0.0868	0.0965	0.0886	0.1173	0.0642	0.2128	0.1424	0.6548	0.1835	0.1783	0.0506	0.0522	0.0537	0.0848	0.1957	0.0933	0.2113	0.2169	0.1066	0.2843	0.153	0.1211	0.1615	0.0983
314	NONHSAT258493.1	0.1218	0.1649	0.2225	0.2492	0.0897	0.3012	0.1473	0.1917	0.1004	0.0967	0.2608	0.162	0.1964	0.1912	0.5909	0.1624	0.4512	0.2966	0.3799	0.2941	0.5902	0.1684	0.313	0.5062	0.325	0.3898	0.2748	0.172	0.4287	0.2663
315	NONHSAT258492.1	0.3473	0.0833	0.0784	0.3566	0.1553	0.1417	0.1611	0.1296	0.0579	0.4045	0.265	0.0819	0.1371	0.3986	0.5511	0.269	0.4577	0.1121	0.232	0.4715	0.1658	0.2093	0.1772	0.4993	0.1595	0.0851	0.1597	0.1192	0.2498	0.2125
316	NONHSAT258488.1	0.0649	0.0237	0.0031	0.0333	0.0803	0.0114	0.0329	0.0272	0.0092	0.1786	0.103	0	0.0868	0.075	0.0437	0.0086	0.0527	0.0315	0.0323	0.0382	0.0186	0.0391	0.0327	0.0195	0.022	0.0099	0.0264	0	0.0106	0.0317
317	NONHSAT258487.1	0	0	0	0	0	0.009	0	0	0	0	0	0	0	0	0	0	0	0	0.0186	0	0	0	0	0	0	0	0.0271	0	0	0
318	NONHSAT258486.1	0.0082	0.0018	0.0117	0.0032	0	0.0014	0.015	0.0012	0	0	0	0	0	0.0038	0.0097	0.0057	0.0243	0.0141	0.006	0.005	0.008	0.0025	0.003	0.0127	0.0043	0.0056	0	0	0	0.0128
319	NONHSAT258485.1	0	0	0	0	0	0	0	0.008	0	0	0	0	0	0	0	0	0	0	0	0	0	0	0	0	0.0099	0	0	0	0	0
320	NONHSAT258484.1	0.1372	0.1135	0.092	0.1469	0.0737	0.1535	0.1908	0.0998	0.0691	0.0394	0.2041	0.0732	0.3296	0.1959	0.1563	0.1662	0.1222	0.1631	0.0784	0.1647	0.3298	0.1487	0.1732	0.2286	0.244	0.218	0.0893	0.1599	0.1723	0.1276
321	NONHSAT258481.1	0.2246	0	0.249	0	0	0.0363	0	0	0.1048	0	0.1213	0.0639	0	0	0.0788	0	0	0	0.0632	0.0059	0.3313	0	0	0	0.0466	0	0.0987	0.0212	0.0698	0
322	NONHSAT258480.1	0.0341	0	0.0964	0.0334	0.1668	0.3122	0.1024	0.1353	0.0873	0	0.0697	0.0465	0.0671	0	0.017	0.1021	0.0689	0	0.1059	0	0.0249	0.1337	0.1882	0.0749	0.0669	0.282	0.094	0.0358	0.0811	0.0148
323	NONHSAT258479.1	0	0	0	0	0	0	0	0	0	0	0	0	0	0.0907	0	0	0	0	0	0	0	0	0	0	0	0	0	0	0	0
324	NONHSAT258478.1	0	0	0.0166	0.0837	0	0.0588	0.026	0	0.0101	0	0.0385	0	0.0494	0	0.0125	0	0	0	0	0	0.0795	0	0	0.0122	0	0	0.0461	0.0909	0	0
325	NONHSAT258477.1	0	0	0	0	0	0	0	0	0	0	0	0	0	0	0	0	0	0	0	0	0	0.1117	0	0	0	0	0	0	0	0
326	NONHSAT258474.1	0	0.0136	0	0	0.0596	0	0	0	0	0	0	0	0.121	0	0	0	0	0	0	0	0	0	0	0	0	0	0	0	0	0
327	NONHSAT258473.1	0	0	0	0	0	0	0	0	0	0	0	0	0	0	0	0.0446	0	0	0	0	0.0597	0	0	0.0394	0	0	0	0	0.015	0
328	NONHSAT258471.1	0.028	0.0537	0.0163	0.0421	0.0336	0.0467	0.0134	0.0086	0.0086	0.009	0.0527	0.0571	0.0392	0.0686	0.0771	0.0776	0.061	0.0313	0.036	0.0367	0.1073	0.056	0.1146	0.0715	0.0603	0.0772	0.0728	0.0362	0.0887	0.0758
329	NONHSAT258470.1	0	0	0.0263	0	0	0	0	0	0	0.0287	0	0.0703	0	0	0	0	0	0.0861	0.0659	0	0	0.0236	0.097	0	0.0135	0.1103	0.0185	0	0.0321	0.0587
330	NONHSAT258469.1	0	0	0	0	0	0	0	0	0	0	0	0	0	0	0	0	0	0	0	0	0	0.0974	0	0	0	0	0	0	0	0
331	NONHSAT258468.1	0	0	0	0	0	0	0	0	0	0	0	0	0	0	0	0	0	0.0135	0	0	0	0	0	0	0	0	0	0	0	0
332	NONHSAT258467.1	0	0	0.0041	0	0	0	0	0	0	0	0	0	0	0	0	0	0	0	0	0	0	0.0061	0	0	0	0	0	0.0098	0.0183	0
333	NONHSAT258465.1	0.0038	0.0024	0.0048	0.0003	0.0077	0	0	0.0137	0	0	0.0081	0	0.0039	0.002	0	0	0	0.0041	0	0.0125	0	0.0019	0.0112	0.0163	0.0019	0.0027	0.0042	0.0138	0	0.0083
334	NONHSAT258464.1	0	0	0	0	0	0	0	0	0	0	0	0	0	0.0135	0	0	0	0	0	0.0076	0	0	0	0	0	0	0	0	0	0
335	NONHSAT258463.1	0.0165	0.0024	0	0.0031	0	0	0.0045	0	0.0033	0.0028	0.0084	0	0	0.0045	0	0.0187	0.0033	0.0024	0.0122	0.021	0.0079	0.004	0	0	0.0057	0.0041	0.0088	0	0.0045	0.0079
336	NONHSAT258461.1	0.0294	0	0.0387	0.006	0.0179	0.0453	0.0063	0.0086	0	0.0074	0	0.0492	0.0399	0.0122	0.0296	0.0336	0.0032	0.0269	0.0372	0.0602	0.0116	0.024	0.0169	0	0.0176	0.0097	0.0065	0.0129	0.0359	0.0063
337	NONHSAT258460.1	0.0137	0.0113	0.0079	0	0.0809	0.0544	0.0139	0	0.0115	0.0119	0.021	0.0975	0.0266	0.0046	0.0003	0.0062	0	0.0559	0.0511	0.0008	0.0675	0.0017	0.006	0.0787	0.035	0.0413	0.0347	0.0057	0.0761	0.0193
338	NONHSAT258459.1	0	0	0.0117	0	0.0062	0.0103	0	0	0.0003	0	0	0	0	0	0	0	0	0	0.0215	0	0	0	0	0	0.0095	0	0	0	0	0
339	NONHSAT258457.1	0.0022	0.0028	0.0008	0.008	0.0081	0	0.003	0.0247	0.0422	0.0069	0	0.0121	0	0.0003	0	0	0	0.0189	0.0087	0	0	0	0	0.0123	0.0004	0	0.0131	0	0.0138	0
340	NONHSAT258456.1	0.0198	0.0009	0.0117	0	0.0075	0.0175	0	0.0968	0	0	0	0.0048	0.0342	0.0144	0	0.0282	0.008	0	0.0138	0	0	0.005	0.0035	0.0243	0.0081	0.0101	0.002	0.0151	0.0254	0.0096
341	NONHSAT258455.1	0.0199	0	0	0	0	0	0.015	0	0.0011	0	0	0	0	0.0181	0	0.0048	0	0	0	0.0195	0.0008	0	0.018	0.013	0.0289	0.0426	0.005	0	0	0.0233
342	NONHSAT258454.1	0	0	0	0	0	0.017	0	0	0.012	0	0	0	0.1518	0	0	0	0	0	0.0289	0	0	0	0	0	0	0	0	0	0	0
343	NONHSAT258453.1	0	0	0	0	0	0	0.0079	0	0.0001	0	0.0133	0	0	0	0	0.0027	0	0	0	0.0675	0	0.1209	0.0897	0	0	0	0	0.018	0	0
344	NONHSAT258452.1	0	0.0638	0.0069	0	0	0	0.001	0	0	0	0	0	0	0	0.001	0.0782	0.0293	0	0	0	0.0009	0	0	0	0.0216	0.0064	0	0	0.0161	0
345	NONHSAT258451.1	0	0.0163	0	0.0329	0	0.0494	0.0348	0.0166	0.0168	0.0175	0.0687	0.0169	0.033	0.05	0.0502	0.0503	0	0.0174	0.0347	0.017	0.032	0.0823	0.0163	0.0654	0.0823	0.0499	0	0.0189	0	0.0174
346	NONHSAT258450.1	0	0	0.0014	0	0.0062	0	0	0	0	0	0	0	0	0	0	0	0	0	0	0	0	0	0	0	0	0	0	0	0.0301	0
347	NONHSAT258446.1	0.0533	0.0617	0	0	0.0619	0.0624	0	0	0.0638	0	0.2599	0.1916	0	0.0629	0.0572	0	0.0642	0	0	0.1898	0	0	0	0	0.0864	0.0629	0	0.0127	0	0.0653
348	NONHSAT258445.1	0.0031	0	0	0	0	0	0	0.0264	0	0.0139	0	0	0	0	0.0183	0	0	0	0	0	0.0172	0	0	0	0	0	0	0	0	0
349	NONHSAT258436.1	0	0	0	0	0	0.0481	0	0	0	0.0707	0.0478	0	0	0.0005	0.1082	0	0	0	0	0	0.0031	0	0	0	0	0.0702	0	0.0058	0	0
350	NONHSAT258435.1	0.0082	0.0705	0.0104	0.0384	0.0224	0	0	0.0517	0.0019	0	0.0056	0.061	0	0.0475	0	0.0484	0.0062	0	0.0718	0.0332	0.0868	0.0328	0.0094	0.0279	0.0396	0.0093	0.0041	0	0.1096	0.0969
351	NONHSAT258434.1	0.0046	0.0105	0	0	0.0155	0.0313	0.0139	0.0107	0	0	0.022	0.0054	0.0254	0.0187	0.0429	0.0128	0.019	0.0449	0.0335	0.0171	0.0257	0.0052	0	0.0053	0.0053	0	0.0343	0.0055	0.0219	0.0056
352	NONHSAT258433.1	0	0	0.008	0	0.0228	0.0024	0	0.0208	0.0016	0.0007	0	0	0	0	0.0088	0.0335	0.0499	0	0	0	0.012	0	0.0041	0	0	0.0041	0.0362	0.0955	0.0395	0
353	NONHSAT258432.1	0.0369	0.0076	0.0253	0.0263	0.0087	0.0158	0.0322	0.0106	0.0207	0.006	0.0298	0	0.0183	0.0213	0.031	0.0257	0.0332	0.0316	0.0055	0.0223	0.0149	0.0127	0.0405	0.0283	0.0309	0.0171	0.0341	0.0136	0.024	0.0099
354	NONHSAT258431.1	0	0	0.2925	0	0.2268	0.2719	0	0.133	0	0	0.016	0	0	0	0	0	0	0	0	0	0	0	0	0.0088	0	0	0	0	0	0
355	NONHSAT258429.1	0	0	0	0	0	0	0	0	0	0	0	0	0	0	0	0	0	0	0	0	0	0	0	0	0	0	0.0241	0	0	0
356	NONHSAT258428.1	0	0.0176	0	0	0	0.009	0	0	0	0	0	0	0	0.0095	0	0.0092	0	0	0	0	0.0263	0	0	0.0235	0	0.0357	0	0.0047	0	0
357	NONHSAT258427.1	0	0	0	0	0	0	0	0.005	0	0	0	0	0	0.0044	0	0	0	0.0065	0	0	0	0	0	0.0104	0	0	0	0	0	0
358	NONHSAT258426.1	0.0399	0	0	0	0	0	0	0	0	0	0	0	0	0	0	0	0	0	0	0	0	0	0	0	0	0.0021	0	0.0158	0	0
359	NONHSAT258425.1	0	0	0	0	0	0	0	0.1195	0	0	0	0	0	0.0052	0	0	0	0.018	0	0	0	0	0	0.0598	0	0	0	0.0072	0	0
360	NONHSAT258424.1	0.0261	0	0	0	0	0	0	0	0	0	0.0035	0	0	0.0261	0	0	0	0	0	0	0	0	0	0	0	0	0	0.0218	0	0
361	NONHSAT258423.1	0.0525	0.1699	0.1335	0.2	0.0497	0.3091	0.0906	0.1746	0.035	0.0597	0.0894	0.0174	0.1547	0.0174	0.033	0.1742	0.0876	0	0.0524	0.09	0.0335	0.0515	0.0679	0.1042	0.0343	0.0345	0.0735	0.0027	0.2036	0.2334
362	NONHSAT258422.1	0	0	0	0	0	0	0.0691	0	0	0	0	0	0	0.057	0	0	0	0.0296	0	0	0.0365	0	0.0647	0.079	0	0	0	0.0181	0	0
363	NONHSAT258421.1	0.0151	0.0089	0.0144	0	0.0257	0.0397	0.0039	0.0112	0.0301	0	0.0152	0.0304	0.026	0.0375	0.0207	0.0113	0.0572	0.0275	0.0157	0.04	0.0361	0.0222	0.0508	0.0344	0.0368	0.0823	0.0282	0.0317	0.0574	0.0135
364	NONHSAT258420.1	0.0371	0.0121	0	0	0.0362	0	0	0	0.0125	0	0.0127	0.0125	0.0109	0.0124	0	0.0126	0.0187	0.0129	0.0257	0.0131	0.0239	0	0.0355	0.0294	0.0483	0.0123	0.029	0.039	0.0146	0.0564
365	NONHSAT258419.1	0	0	0	0.0559	0	0	0	0.0142	0	0	0	0.0144	0.0137	0	0	0.0143	0	0.0149	0	0.0151	0	0	0	0	0.014	0.0141	0	0	0	0
366	NONHSAT258416.1	0.0096	0.0094	0.0117	0.0005	0	0.0047	0.01	0	0	0.0201	0.0117	0.0114	0.0004	0	0.0109	0.0055	0.0073	0.0151	0.0059	0.0065	0.0046	0.0095	0.018	0	0.0047	0.0053	0.0019	0.002	0.0056	0.0149
367	NONHSAT258414.1	0	0	0.0053	0.0051	0	0	0.0125	0	0	0	0	0.0088	0.0052	0.0325	0	0.0103	0.1041	0.0307	0.0056	0.0099	0	0	0.0194	0.0018	0	0.003	0	0.0083	0	0
368	NONHSAT258413.1	0	0	0.0179	0.0049	0	0	0	0	0	0	0	0.0174	0.0688	0	0	0	0	0	0.0962	0.0204	0	0	0	0	0	0	0	0.0775	0	0
369	NONHSAT258412.1	0	0	0	0	0	0	0	0	0	0	0	0	0	0	0	0	0	0	0.0268	0	0	0	0	0	0	0	0	0	0	0
370	NONHSAT258408.1	0	0	0	0	0	0	0	0	0	0.016	0	0	0	0	0	0	0	0	0	0	0	0	0	0	0	0	0	0	0	0
371	NONHSAT258407.1	0	0	0	0	0	0	0	0	0	0	0	0	0.0193	0	0	0.0245	0	0	0	0	0	0	0	0	0	0	0	0	0	0
372	NONHSAT258406.1	0.008	0.0201	0.0077	0	0.0391	0	0	0	0	0.0066	0.0329	0.0041	0	0.008	0	0	0	0.0084	0.0083	0	0.0224	0.0111	0.039	0.0078	0.005	0.0236	0.0243	0.0242	0.0354	0.0083
373	NONHSAT258405.1	0.0326	0.0224	0.0155	0.0319	0.0635	0.016	0	0	0	0	0.0413	0.0164	0.0942	0.0388	0.0405	0.0326	0.0329	0	0.029	0	0.0586	0.0249	0.049	0	0.0163	0.0192	0.0174	0.0171	0.0191	0
374	NONHSAT258404.1	0	0	0.0302	0.0356	0.1057	0	0	0.1081	0.0667	0.1543	0	0.0366	0.0093	0.0238	0.0695	0.0725	0.0367	0.1512	0.0376	0.2668	0.0966	0	0	0.0353	0.0104	0.0667	0.2318	0.0599	0	0.0374
375	NONHSAT258401.1	0	0	0	0	0	0	0	0	0	0	0	0	0	0	0	0.0365	0	0	0	0	0	0	0	0	0	0	0	0	0.0427	0
376	NONHSAT258400.1	0.1347	0	0	0	0.0993	0.1814	0.0215	0.2388	0.2808	0.083	0.0389	0.0592	0.0424	0	0	0.0913	0.0431	0.051	0	0.0448	0	0.139	0	0	0.2021	0.2322	0.0627	0.0959	0.0248	0.3311
377	NONHSAT258391.1	0.2042	0.1581	0.0552	0	0.0212	0.083	0.0682	0.1457	0.0108	0.2066	0.0703	0.0661	0.0552	0.0356	0.2122	0.0924	0	0.2137	0	0	0.1976	0.0739	0.0711	0	0	0	0.0412	0	0	0
378	NONHSAT258390.1	0.0212	0.0412	0.0502	0	0.1526	0.0223	0.0219	0.0313	0.0372	0	0.0326	0.1066	0.0413	0.0528	0.084	0.1373	0.1134	0.0953	0.0108	0.0334	0.1084	0.14	0.0385	0.0356	0.1449	0.083	0.0889	0.0494	0.0371	0.0322
379	NONHSAT258389.1	0	0	0	0	0	0	0	0	0	0	0	0	0	0	0	0	0	0	0	0	0	0	0	0	0	0	0	0.0736	0	0
380	NONHSAT258387.1	0	0	0.0091	0.0333	0.0779	0	0.0577	0	0	0	0	0	0	0	0	0	0	0.0354	0	0	0.0296	0	0	0.0331	0	0	0.0708	0.0545	0	0
381	NONHSAT258386.1	0	0	0	0.0444	0	0	0.0652	0	0	0	0	0	0	0.0545	0	0	0	0.0291	0	0	0	0	0	0	0	0	0	0.078	0	0.0457
382	NONHSAT258385.1	0.0233	0.0536	0.1439	0.0398	0.2229	0.0696	0.0655	0	0.0386	0	0.0439	0.049	0.0448	0.0579	0	0.0169	0	0.0594	0	0.0152	0.1372	0	0.011	0	0.1087	0.0164	0.0504	0	0.1071	0.0459
383	NONHSAT258384.1	0	0.1013	0	0.0802	0	0	0	0	0	0	0	0	0	0	0	0	0	0	0	0	0	0	0	0	0	0	0	0	0	0
384	NONHSAT258383.1	0.0105	0	0	0.0221	0	0	0.0036	0	0	0	0.0113	0	0.0044	0	0.0175	0.0443	0	0	0	0.0074	0	0	0.0062	0	0	0.0803	0	0	0	0
385	NONHSAT258381.1	0	0	0	0	0	0	0.0391	0.035	0	0	0.0387	0	0	0	0	0	0	0	0	0	0	0	0	0	0	0	0	0	0	0
386	NONHSAT258380.1	0	0.0303	0	0	0	0	0	0	0	0	0	0	0	0	0	0	0	0	0	0	0	0	0	0	0	0	0	0	0.0306	0
387	NONHSAT258378.1	0	0	0	0	0	0	0	0	0	0	0	0	0	0	0.0098	0	0	0	0	0	0	0	0	0	0	0	0	0	0	0
388	NONHSAT258375.1	0	0	0	0	0	0	0	0	0	0	0	0.104	0	0	0	0	0	0	0	0	0	0	0	0	0	0	0.0063	0	0	0
389	NONHSAT258374.1	0.017	0	0	0	0	0	0	0	0	0	0.0087	0	0	0	0.0169	0	0	0	0	0	0	0	0.0082	0	0	0	0	0	0	0
390	NONHSAT258371.1	0.0238	0.0216	0	0	0.0341	0	0.033	0.0042	0	0	0.0346	0.0249	0	0.0176	0.0185	0.023	0.0062	0	0.0192	0	0.0118	0.0121	0	0	0.0061	0.0336	0.0313	0	0.0072	0.018
391	NONHSAT258370.1	0	0	0	0	0	0	0	0	0	0	0.0011	0	0	0	0	0	0	0.0801	0	0	0	0	0.017	0.1243	0	0	0	0	0.0083	0
392	NONHSAT258368.1	0	0	0	0	0	0	0	0	0	0	0	0	0	0	0	0	0	0	0	0	0.0223	0	0	0	0	0	0	0	0	0
393	NONHSAT258359.1	0	0	0	0	0	0	0	0	0	0	0	0	0	0	0	0	0	0	0	0	0.045	0	0	0	0	0	0	0	0	0
394	NONHSAT258355.1	0.0492	0	0	0.0322	0.032	0.0161	0	0	0.0492	0	0	0.0493	0.0323	0.0652	0	0.0164	0	0.033	0	0.0694	0	0	0	0.0317	0	0	0	0	0	0.051
395	NONHSAT258354.1	0	0.0161	0	0	0	0	0	0	0	0	0	0	0	0	0	0	0	0	0	0	0	0	0	0	0	0	0	0	0	0
396	NONHSAT258353.1	0	0.0649	0	0	0	0	0	0	0	0	0	0	0	0	0	0	0	0	0	0	0	0	0	0	0	0	0	0	0	0
397	NONHSAT258352.1	0.2299	0.1748	0.3682	0.2878	0.1485	0.2243	0.1365	0.4805	0.353	0.506	0.1366	0.3111	0.2323	0.5355	0.2199	0.4858	0.3322	0.2829	0.234	0.3492	0.1701	0.2874	0.2738	0.2545	0.3981	0.2154	0.2734	0.2482	0.546	0.5239
398	NONHSAT258351.1	0	0.0429	0	0	0	0	0	0	0	0	0	0	0	0.0879	0	0	0	0	0	0	0.1282	0.0053	0.181	0.0152	0	0	0	0	0	0.0488
399	NONHSAT258349.1	0	0	0.007	0.0144	0.0319	0.0144	0.0228	0.0185	0.0073	0.0229	0.0225	0.0219	0.0108	0	0.0216	0.0439	0.0147	0.0228	0.0303	0.0465	0.0613	0.0132	0	0.0495	0.0431	0.0542	0.0233	0.0154	0.0127	0
400	NONHSAT258348.1	0	0	0	0	0	0	0	0	0	0	0	0	0	0	0	0	0	0	0	0	0.0027	0.0888	0	0.0577	0	0.0324	0.0671	0	0.0698	0
401	NONHSAT258345.1	0	0	0	0	0	0.0138	0	0	0	0	0	0	0	0	0	0	0	0	0	0	0	0	0	0	0	0	0	0	0	0
402	NONHSAT258340.1	0	0	0	0	0	0	0	0	0	0	0.0001	0	0	0	0	0	0	0	0	0	0	0	0	0	0	0	0	0	0	0
403	NONHSAT258339.1	0	0	0	0	0.0779	0	0	0	0	0	0	0	0	0	0	0	0	0	0	0	0	0	0	0	0	0	0	0	0	0
404	NONHSAT258338.1	0	0	0	0	0	0	0	0	0	0	0	0	0	0.0396	0	0	0	0	0	0	0	0	0	0	0	0	0	0	0	0
405	NONHSAT258337.1	0.0023	0.0093	0.0221	0.014	0.017	0.0095	0	0.0058	0.0175	0.0088	0.0237	0.0031	0.0337	0.0058	0.0203	0.009	0.0117	0.0242	0.024	0.0302	0.0066	0.0341	0.0056	0.0282	0.0228	0.003	0.0153	0.016	0.0113	0.024
406	NONHSAT258336.1	0	0	0	0	0	0.0125	0	0	0	0	0	0	0	0	0	0.0204	0	0	0	0	0	0	0	0	0	0	0	0	0.0547	0
407	NONHSAT258335.1	0	0.0639	0	0.0363	0	0	0	0	0	0	0	0	0	0	0	0.0209	0	0	0	0	0	0	0	0	0	0.0226	0.0245	0	0.003	0
408	NONHSAT258334.1	0.0446	0.0001	0	0	0	0.0359	0	0	0	0	0	0.0698	0	0	0	0.0402	0	0	0	0	0.0391	0	0	0	0	0	0	0.0116	0	0
409	NONHSAT258333.1	0.0124	0.0055	0.0215	0.0021	0	0.0038	0	0	0	0	0.1014	0.0565	0.0543	0.1051	0.0045	0.0225	0.0022	0.0237	0.0925	0.1146	0.0193	0.0045	0.0158	0.1752	0.0015	0.0101	0.0179	0.0709	0.071	0
410	NONHSAT258332.1	0.0616	0.0271	0.0146	0	0	0.081	0.1763	0	0.0306	0.0218	0.0001	0	0	0	0.0001	0	0	0.0195	0.0767	0	0.0044	0.0419	0.0336	0.0011	0.0036	0	0	0.0002	0	0
411	NONHSAT258331.1	0.0005	0	0.0105	0.0385	0.0052	0	0	0.026	0	0	0.0003	0	0	0.0002	0.0561	0.0883	0.011	0	0.0215	0.0962	0.0089	0.0116	0	0.0304	0	0.0858	0.0114	0.0005	0	0
412	NONHSAT258330.1	0	0	0	0.0486	0	0	0	0.0015	0	0	0	0	0	0	0	0	0	0	0	0.0068	0	0	0	0	0.0333	0.1968	0	0	0	0
413	NONHSAT258329.1	0	0	0	0	0	0.0262	0	0	0	0	0	0	0	0	0	0	0	0	0	0	0	0	0	0	0	0	0	0	0	0.0276
414	NONHSAT258328.1	0	0	0	0.006	0	0	0	0	0	0.0064	0	0	0	0	0	0	0	0	0	0	0	0	0.006	0.0089	0.006	0	0	0	0	0
415	NONHSAT258327.1	0	0	0	0	0	0	0	0	0	0	0	0	0.0059	0	0	0	0	0	0	0	0	0	0	0	0	0	0	0	0	0
416	NONHSAT258326.1	0	0	0	0	0	0	0	0.0305	0	0	0	0	0	0	0	0.041	0.0311	0	0.0106	0	0	0	0	0.01	0.0201	0	0	0.0215	0	0.0212
417	NONHSAT258325.1	0	0.049	0	0	0	0	0	0	0	0	0	0	0	0	0	0	0	0	0	0	0	0	0	0	0	0	0	0	0	0
418	NONHSAT258324.1	0	0	0.0089	0	0	0	0	0	0	0	0	0	0.0092	0	0	0	0	0	0.0097	0	0	0	0	0	0	0	0	0	0	0
419	NONHSAT258323.1	0	0	0	0	0	0	0.015	0	0	0	0	0	0	0	0	0	0	0	0	0	0	0	0	0	0	0	0	0	0	0
420	NONHSAT258322.1	0	0	0	0	0	0	0	0	0	0	0	0	0.0116	0	0	0	0	0	0	0	0	0	0	0	0	0	0	0	0	0
421	NONHSAT258321.1	0	0	0	0	0	0	0.0067	0	0	0	0	0	0	0	0	0	0	0	0	0	0	0	0	0	0	0	0	0	0	0
422	NONHSAT258320.1	0.2225	0	0	0.0032	0	0.0049	0.3618	0	0	0	0.0113	0.3202	0.2794	0.0144	0.3439	0.4134	0.2281	0.2856	0.0148	0.3326	0	0.0069	0.0096	0.6266	0.0033	0	0.0042	0.3477	0.3704	0.4298
423	NONHSAT258319.1	0	0.0343	0.0093	0.0173	0	0.0281	0	0	0.0176	0	0	0.0637	0.0174	0.0351	0.051	0.0181	0.0178	0.0184	0.0242	0.0187	0.0505	0.0688	0.0226	0.0516	0.0346	0.0611	0	0.0185	0.0103	0.0545
424	NONHSAT258318.1	0.655	0.2355	0.5873	0.2671	0.5419	0.0113	0.4215	0.4175	0.2214	0.162	0.5432	0.0478	0.3082	0.2811	0.4489	0.334	0.3604	0.7308	1.591	0.4287	0.6197	0.4512	0.4997	0.6328	0.2782	0.7126	0.3772	0.2902	0.84	0.5893
425	NONHSAT258317.1	0	0	0	0.0295	0	0	0.0383	0	0	0	0	0	0	0	0	0	0	0	0.0652	0	0.0267	0	0.014	0	0	0	0	0	0.0693	0.0539
426	NONHSAT258316.1	0.0925	0.0652	0.1004	0.0488	0.1573	0.0531	0.0505	0.0309	0.0799	0.077	0.0454	0.075	0.0501	0.0779	0.0567	0	0.0707	0.0754	0	0.1161	0.007	0.1035	0.04	0.0538	0.1751	0.0765	0.0422	0.047	0.0375	0.091
427	NONHSAT258315.1	0.0273	0.0557	0.0295	0.0501	0.0792	0.0431	0.0164	0.0436	0.0544	0.0446	0.0326	0.052	0.048	0.0816	0.0526	0	0.0472	0.0302	0.051	0.0214	0	0.072	0.0327	0.0877	0.2123	0.0517	0.1203	0.0615	0.0387	0.0404
428	NONHSAT258314.1	0.0209	0	0.0269	0.0164	0.0298	0	0.0267	0.0195	0	0.0295	0.0191	0.003	0.0436	0	0.019	0.0003	0.0283	0.0514	0	0.0288	0	0.0422	0.0124	0	0	0	0	0	0.038	0.0533
429	NONHSAT258313.1	0.0453	0.0376	0.0485	0.0838	0	0.0395	0.0279	0.0479	0.1078	0.1125	0.0266	0.1724	0.0248	0.0651	0.0613	0	0	0.0541	0	0.0948	0	0	0.0251	0.0662	0	0	0.0493	0.0346	0.0687	0.0896
430	NONHSAT258312.1	0.0763	0.1151	0.2728	0.0878	0.0226	0.1106	0.1105	0.1134	0.0644	0.0424	0.1977	0.1099	0.1706	0.0607	0.0761	0.1539	0.0753	0.1646	0.1453	0.12	0.0796	0.1236	0.0386	0.177	0.0386	0.0441	0.0793	0.1208	0.0392	0.0689
431	NONHSAT258311.1	0.0464	0.1599	0.0637	0.0565	0.0645	0.1397	0.0515	0.0341	0.0222	0.0076	0.125	0.0712	0.0938	0.145	0.0706	0.1303	0.0991	0.1255	0.0441	0.0833	0.1787	0.0753	0.0783	0.1303	0.117	0.1297	0.2569	0.1534	0.1623	0.1319
432	NONHSAT258310.1	0.062	0	0	0.0416	0.025	0	0	0.0172	0.0231	0	0	0	0	0.0253	0.0844	0	0.0495	0.0326	0.245	0.0032	0.1109	0	0	0	0.0246	0.0358	0.0262	0.0246	0	0
433	NONHSAT258309.1	0	0	0	0	0	0	0.0556	0	0	0	0	0	0.1126	0	0	0.0105	0	0	0	0.0454	0	0	0	0	0	0	0	0	0	0
434	NONHSAT258308.1	0	0	0	0	0	0	0	0	0.1078	0.0706	0	0	0	0.004	0.0103	0	0.0003	0	0	0	0	0	0.1142	0	0	0.049	0	0	0	0
435	NONHSAT258307.1	0.0603	0.3367	0.0317	0.1036	0.0463	0.0119	0	0.0039	0.0035	0	0.1939	0.0669	0.4374	0.3142	0	0.0257	0.1058	0.0688	0	0.0647	0.139	0.0403	0.1506	0.0465	0	0.1565	0.0183	0.0323	0.3897	0.0565
436	NONHSAT258306.1	1.054	0.7207	1.214	0.8795	0.9301	1.181	1.144	1.095	1.545	1.028	1.078	1.022	1.017	2.065	1.241	1.457	0.6274	1.01	0.9356	1.203	1.582	1.646	1.396	0.9872	1.3	0.5671	1.039	0.9213	0	1.294
437	NONHSAT258301.1	0	0.0528	0	0.0523	0.0795	0.0535	0	0.0263	0	0	0.0258	0.0274	0.0934	0.6764	0.1076	0.027	0.04	0.028	0	0	0.1787	0.0267	0	0.0133	0.0532	0.027	0.0712	0.0572	0.4139	0.0979
438	NONHSAT258300.1	0	0	0	0	0	0	0	0	0	0	0	0	0	0	0.0362	0	0	0	0	0	0	0	0	0	0	0	0	0	0	0
439	NONHSAT258298.1	1.459	1.575	1.554	1.129	1.848	1.57	1.925	1.218	2.193	1.863	1.442	1.761	2.012	2.585	1.637	2.72	1.91	2.057	2.167	2.173	2.426	2.86	3.112	2.582	2.697	2.618	2.194	2.524	3.517	2.915
440	NONHSAT258290.1	0	0	0	0	0	0	0	0	0	0	0	0	0	0	0	0	0	0	0	0	0	0	0.0032	0	0	0	0.0013	0	0	0
441	NONHSAT258288.1	0	0	0	0	0	0	0	0	0	0	0	0	0	0	0	0	0	0.0009	0	0	0	0.0012	0	0	0	0.0004	0	0.0004	0	0
442	NONHSAT258287.1	0	0	0.0028	0	0	0	0	0	0	0	0	0	0	0	0	0	0	0	0	0	0	0	0	0	0	0	0	0	0	0
443	NONHSAT258286.1	0	0	0	0	0	0	0	0.0877	0	0	0	0	0	0	0	0	0	0	0	0	0	0	0	0	0	0	0	0	0	0
444	NONHSAT258282.1	0	0.1137	0	0	0	0	0	0	0	0	0	0	0	0	0	0	0	0	0	0	0.1092	0	0	0	0	0	0	0	0	0
445	NONHSAT258281.1	0	0	0	0.0144	0.0094	0	0	0	0	0	0	0	0	0	0	0	0	0	0	0	0	0	0.0088	0.0061	0	0	0	0	0	0
446	NONHSAT258279.1	0.4159	0.3857	0.0934	0.32	0.0244	0.0656	0.0722	0.0363	0.0395	0.4601	0.3584	0.3227	0.0735	0.0389	0.0636	0.0639	0.0908	0.2926	0.3175	0.0177	0.0001	0.3222	0.0118	0.1174	0.0297	0.5229	0.2034	0.0648	0.0913	0.0044
447	NONHSAT258275.1	0	0	0	0	0	0	0	0	0	0	0	0	0	0	0	0	0	0	0	0	0.0227	0	0	0	0	0	0	0	0	0
448	NONHSAT258274.1	0	0	0	0	0	0	0	0	0	0.0074	0	0.013	0	0	0	0	0	0	0	0	0	0	0	0	0	0	0	0	0	0
449	NONHSAT258272.1	0	0	0.145	0	0.0022	0.0862	0	0.0031	0	0	0	0	0.1754	0	0	0	0.1326	0	0	0	0	0	0.2004	0	0.1997	0	0	0.0159	0	0.1703
450	NONHSAT258271.1	0	0	0	0.0407	0	0	0	0	0	0	0	0	0	0	0	0	0	0	0	0	0	0	0	0	0	0.0596	0	0	0.0551	0
451	NONHSAT258270.1	0.0295	0.0046	0.0131	0.0041	0.0455	0.0077	0	0.0004	0.01	0.0005	0.0257	0.0234	0.0237	0	0	0.0251	0.0017	0	0.0048	0.0108	0.0483	0.0097	0.0075	0.0221	0.0135	0.0511	0	0.0294	0.0146	0.06
452	NONHSAT258269.1	0	0	0	0	0	0	0	0	0	0.0019	0	0	0.0542	0	0	0	0	0	0	0	0	0	0	0	0	0	0	0	0	0
453	NONHSAT258268.1	0	0	0	0	0	0	0	0	0	0	0	0	0	0	0	0	0	0	0	0	0.0287	0.31	0	0	0	0	0	0	0	0
454	NONHSAT258267.1	0	0	0	0.144	0	0.0364	0.0768	0	0	0.1547	0.0527	0.2793	0.0237	0.1336	0.0719	0.0956	0.1497	0.072	0	0.1488	0	0.0354	0.0263	0	0.0363	0.0483	0	0	0	0.0768
455	NONHSAT258266.1	0	0	0	0	0	0	0	0	0	0	0.0085	0	0.0152	0	0	0	0	0	0	0.0229	0	0.0223	0	0	0	0.0006	0	0	0	0
456	NONHSAT258262.1	1.433	1.517	1.315	1.671	1.748	2.238	2.948	1.551	1.211	1.749	1.015	1.14	1.574	1.064	1.293	1.367	1.236	1.194	1.367	1.169	1.707	1.402	1.789	2.533	1.004	1.642	1.255	1.23	1.559	1.329
457	NONHSAT258261.1	1.444	1.696	0.969	1.298	1.328	1.564	1.47	0.9587	0.8226	0.8941	1.286	0.8279	0.8488	0.9308	1.079	0.8119	0.9499	0.8838	0.6853	0.5836	1.44	1.266	0.8688	1.462	0.7502	0.8875	0.6962	0.5208	1.037	0.3687
458	NONHSAT258260.1	0.38	0.3351	0.2498	0.3413	0.3533	0.2831	0.3566	0.3717	0.4268	0.2123	0.2511	0.2477	0.1818	0.2577	0.2237	0.2495	0.1717	0.2355	0.214	0.2337	0.4119	0.3465	0.3777	0.2687	0.1878	0.2556	0.2535	0.15	0.3493	0.1822
459	NONHSAT258259.1	0.1102	3.292	3.068	3.292	3.651	0.1111	3.801	3.554	3.151	2.377	0.0919	2.98	2.827	0.0974	2.896	0.0423	2.505	0.1022	2.168	0.0678	3.398	3.331	3.352	3.5	0.1029	0.1012	2.414	1.704	2.945	0.0871
460	NONHSAT258246.1	0.0283	0.0138	0.0068	0.0208	0.0276	0	0.0118	0.0211	0	0	0.0362	0	0.0139	0.0071	0.0141	0.0073	0.0143	0.0627	0.035	0.045	0.0169	0.0382	0.0085	0.0242	0.0452	0.007	0.0152	0.0445	0.0166	0.0182
461	NONHSAT258245.1	0	0	0	0	0	0.0601	0.0387	0.1072	0.0665	0	0	0	0.0652	0.264	0.0374	0.1325	0	0.0363	0	0.0786	0	0.1949	0.0039	0.0019	0.0539	0	0	0	0.2743	0.0686
462	NONHSAT258244.1	0	0.0038	0	0	0	0	0	0	0	0	0.004	0	0	0	0	0	0	0	0	0	0	0	0	0	0	0	0	0	0	0
463	NONHSAT258243.1	0.3533	0.432	0.3477	0.3834	0.3991	0.3111	0.4362	0.0825	0.4501	0.6084	0.6533	1.208	0.9128	1.52	0.979	1.339	1.1	0.8034	1.264	0.746	0.8077	1.625	1.202	1.138	0.8436	1.252	0.9088	0.9339	0.8411	0.8916
464	NONHSAT258242.1	0.19	0.2203	0.266	0.2582	0.0584	0.1009	0.2674	0.1636	0.0018	0.3534	0.144	0.2754	0.1892	0.7366	0.2877	0.3072	0.3276	0.2967	0.0104	0.9037	0.9747	0.097	0.4114	1.415	1.076	0.9832	0.2506	0.412	0.5777	0.0077
465	NONHSAT258241.1	0	0	0	0	0	0	0	0	0	0	0	0	0	0	0	0	0	0	0.1401	0	0.2011	0	0	0.1318	0	0	0	0	0	0
466	NONHSAT258240.1	0.4755	0.2773	0.2858	0.3539	0.4678	0.04	0.1105	0.0619	0.4121	0.0128	0.517	0.223	0.3551	0.0126	0.3252	0.0123	0.2541	0.0243	0.0169	0.1565	0.4633	0.4472	0.3394	0.2567	0.2493	0.3817	0.3299	0.0208	0.281	0.4055
467	NONHSAT258239.1	0.1706	0.1302	0	0.0611	0.0228	0.02	0.0477	0.0108	0	0.0427	0.1436	0.1089	0.0251	0.0706	0.0102	0.0314	0.0383	0.0101	0.064	0.0607	0.1474	0	0.0472	0.0942	0	0.0298	0.0028	0	0.0113	0.0144
468	NONHSAT258238.1	0.0378	0	0	0	0.1994	0	0	0	0	0.3823	0.3811	0.155	0.3912	0.1711	0.3416	0	0	0	0.2151	0.125	0	0	0.2079	0	0.1664	0	0	0.4442	0	0.0369
469	NONHSAT258237.1	0	0	0	0	0.3881	0	0	0	0.3466	0	0	0	0	0	0	0	0	0	0	0.212	0	0	0	0	0	0	0	0	0	0
470	NONHSAT258236.1	0	0	0	0.0425	0.043	0.0835	0.0987	0.0475	0	0.0187	0.1266	0.1234	0.0551	0.0476	0	0.0565	0.0324	0.0676	0.0448	0.1138	0	0	0.1339	0.0538	0.0525	0.0587	0.0358	0.0369	0.098	0.0319
471	NONHSAT258235.1	0.0619	0	0.0289	0	0.0406	0.0765	0	0.042	0.0611	0.0008	0.0126	0	0.0767	0	0.08	0.0836	0	0.0528	0.0299	0	0.0544	0.0541	0	0	0.0624	0.0774	0.0373	0.0338	0.0547	0.0294
472	NONHSAT258234.1	0	0	0.0641	0	0	0.1468	0	0.0099	0.0124	0.0691	0.0054	0.0701	0	0.1595	0	0	0.0484	0.1352	0.0155	0.0143	0.3892	0.09	0	0.0305	0.1378	0.0094	0.0183	0	0.0001	0.0403
473	NONHSAT258233.1	0.0312	0.001	0.0467	0.0234	0.0181	0.0181	0.0155	0.0304	0.0193	0.0177	0.0465	0.0558	0.0653	0.0406	0.0218	0.0531	0.0289	0.0556	0.0594	0.0479	0.0312	0.0498	0.0634	0.0429	0.0644	0.064	0.0306	0.0704	0.0377	0.0276
474	NONHSAT258230.1	0	0	0	0	0	0	0	0.0147	0.0149	0	0	0.015	0	0	0.0074	0.0149	0	0.0232	0	0	0	0.0142	0	0.0072	0	0.0148	0	0	0	0
475	NONHSAT258228.1	0	0	0	0	0.0217	0	0	0	0	0	0	0	0.0425	0	0	0	0	0	0	0	0	0	0.0235	0	0	0	0	0	0	0
476	NONHSAT258219.1	0	0.0126	0	0	0	0.0041	0.0045	0	0	0.0045	0.0044	0	0.0042	0.0043	0	0	0	0	0	0	0.0041	0	0.0108	0.0042	0	0.0042	0	0.0045	0.0051	0.0045
477	NONHSAT258218.1	0.0054	0	0	0	0	0	0	0	0	0	0	0	0	0	0	0	0	0	0	0	0	0	0	0	0	0	0	0	0	0
478	NONHSAT258217.1	0.1642	0.0944	0.2277	0.1045	0.1405	0.0747	0.1497	0.3897	0.1699	0.2543	0.1295	0.158	0.1993	0.1576	0.2355	0.1441	0.1156	0.3129	0.1148	0.5212	0.0692	0.2045	0.0277	0.2533	0.1476	0.1545	0.0933	0.3616	0.2106	0.2144
479	NONHSAT258214.1	0	0	0	0	0	0.0326	0	0	0	0	0	0	0	0	0	0	0	0	0	0	0	0	0	0	0	0	0	0	0.0429	0
480	NONHSAT258213.1	0	0	0	0	0	0.0202	0	0	0	0	0	0	0	0	0.0317	0.0192	0.0157	0	0.0197	0.0491	0	0	0.0151	0	0	0	0	0	0	0
481	NONHSAT258212.1	0	0	0	0	0	0	0	0.0011	0	0	0	0	0	0	0	0	0	0.0193	0	0	0	0	0	0	0	0	0	0	0	0
482	NONHSAT258210.1	0.0132	0.0064	0	0	0.0064	0	0	0.0069	0.0066	0	0.0068	0.0133	0.0065	0	0.0132	0	0.0067	0.0047	0.0338	0.014	0	0.0065	0.0064	0.0064	0.0063	0	0.007	0	0.0464	0.0409
483	NONHSAT258209.1	0	0	0	0	0	0	0	0.0013	0	0	0	0	0	0	0	0	0	0	0	0	0	0	0	0	0	0	0	0	0	0
484	NONHSAT258208.1	0	0	0	0	0	0	0	0.0017	0	0	0	0	0	0	0	0	0	0.0011	0	0	0	0	0	0	0	0	0	0	0	0
485	NONHSAT258207.1	0	0	0	0	0	0	0	0.0209	0	0	0	0	0.1007	0	0	0	0	0.0045	0	0	0	0	0	0	0	0	0	0	0	0
486	NONHSAT258205.1	0.0099	0.0096	0.002	0	0	0	0.0102	0	0	0.0056	0	0	0	0	0	0.0297	0	0	0	0.0105	0.0095	0.008	0	0	0	0.0196	0.0106	0.0129	0.0579	0.0193
487	NONHSAT258204.1	0	0	0	0	0	0	0.0025	0	0	0	0	0.0126	0	0	0	0.0009	0	0.0027	0	0.0006	0	0	0	0	0	0.003	0	0.0059	0.0062	0.0007
488	NONHSAT258203.1	0.013	0	0.0124	0	0	0.0082	0	0	0	0.0135	0.0133	0.0262	0	0.0323	0.0263	0.026	0	0.0271	0	0.055	0	0.0128	0	0	0.0012	0	0	0.0134	0	0
489	NONHSAT258202.1	0.0017	0.0048	0.0035	0.0041	0.0024	0.0049	0.0053	0.0008	0.0054	0.0023	0.0047	0.0033	0.0074	0.0116	0.0033	0.0022	0.0075	0.0099	0.0137	0.0022	0.0079	0.0008	0.0088	0.0035	0.0077	0.0004	0.0009	0.0048	0.0056	0.0037
490	NONHSAT258201.1	0	0	0	0	0	0	0	0	0	0	0	0	0	0	0	0	0	0	0	0.0017	0	0	0	0	0	0	0	0	0	0
491	NONHSAT258199.1	0	0	0	0	0	0	0	0	0	0	0	0	0	0	0	0	0	0	0	0	0	0	0	0	0	0	0	0	0	0.0552
492	NONHSAT258198.1	4.227	3.219	2.721	3.664	2.466	2.644	5.476	4.914	2.608	3.983	2.07	3.274	2.44	4.222	4.856	5.973	4.617	1.763	3.106	3.686	4.738	3.353	5.517	3.538	3.388	3.087	4.021	3.162	5.118	6.046
493	NONHSAT258197.1	0	0	0.0309	0	0	0.0125	0.015	0.035	0.001	0.0065	0.0064	0.0323	0.0062	0.013	0.0127	0.0357	0	0.0068	0	0	0	0.0064	0	0.0061	0.0185	0.0356	0	0.0545	0.0146	0
494	NONHSAT258196.1	0.0918	0	0	0	0	0	0	0	0	0	0	0	0	0	0	0	0.0807	0	0	0	0	0	0	0	0	0	0	0	0	0
495	NONHSAT258194.1	0	0.0368	0	0	0	0	0	0	0	0	0	0	0	0	0	0	0	0	0	0	0	0	0	0	0	0.0045	0	0	0	0
496	NONHSAT258193.1	0	0	0	0	0	0	0	0	0	0	0	0	0	0	0	0	0	0.0717	0	0	0	0	0	0	0	0	0	0	0	0
497	NONHSAT258191.1	0	0	0	0	0	0	0	0	0.0337	0	0	0	0	0	0	0	0	0.0102	0	0	0	0	0	0	0	0	0	0	0	0
498	NONHSAT258190.1	0	0	0	0	0	0	0	0	0	0	0	0	0.0932	0	0	0	0	0	0	0	0	0	0	0	0	0	0	0	0	0
499	NONHSAT258187.1	0.0193	0	0	0	0	0	0	0	0	0	0	0	0	0	0	0	0	0	0.0211	0	0	0	0	0	0	0	0	0	0	0
500	NONHSAT258185.1	0	0	0	0	0	0	0	0	0	0	0	0	0	0	0	0	0	0	0	0	0	0	0	0	0	0	0	0	0.0192	0
501	NONHSAT258184.1	0	0	0	0	0	0	0	0	0	0	0	0	0	0	0	0	0	0	0	0	0	0.0782	0	0	0	0	0	0	0	0
502	NONHSAT258183.1	0	0	0	0	0.0174	0	0	0	0.0179	0	0	0	0	0	0	0	0	0	0	0	0	0	0	0	0	0.0177	0	0	0	0
503	NONHSAT258181.1	0	0	0	0.0054	0	0.0055	0.0028	0	0	0	0	0.0028	0.0027	0	0	0.0028	0	0.0039	0	0.003	0.0026	0	0.0081	0.0027	0.0055	0.0028	0	0.0059	0	0.0029
504	NONHSAT258180.1	0	0	0	0	0	0	0	0	0	0	0	0	0	0	0.0404	0	0	0	0	0	0	0	0	0	0	0	0	0	0	0
505	NONHSAT258179.1	0	0	0	0	0.0478	0	0	0	0	0	0	0	0.1316	0	0	0	0.0234	0	0	0	0	0	0	0	0	0	0	0	0	0
506	NONHSAT258178.1	0	0.0011	0	0.0017	0	0	0	0	0	0	0	0	0	0	0	0	0.0016	0.0032	0	0.0033	0	0	0.003	0	0.0024	0	0	0.0048	0	0
507	NONHSAT258177.1	0.0269	0.0255	0.0172	0.0141	0.0269	0.0088	0.0185	0.0266	0.009	0	0.0456	0.0362	0.0252	0.0179	0.0269	0.1167	0.0138	0.0091	0.0186	0.0191	0.0422	0.044	0.0406	0.0606	0.0723	0.0134	0.0287	0.0742	0.021	0.0278
508	NONHSAT258175.1	0.1604	0.0736	0.0438	0.2	0.0478	0.0379	0.4712	0.1247	0.064	0.247	0.3715	0.0412	0.2645	0.174	0.5536	0.1449	0.3247	0.209	0	0.1807	0.5553	0.4284	0.1649	0.2942	0.0814	0	0.1355	0.1735	0.3234	0.3287
509	NONHSAT258174.1	0	0	0	0	0	0	0	0	0	0	0	0	0	0	0	0	0	0.0194	0	0	0	0	0.081	0	0	0	0	0	0	0
510	NONHSAT258173.1	0	0	0	0	0	0	0	0	0	0	0	0	0	0	0	0	0	0	0.0217	0	0	0	0	0	0	0	0	0	0	0
511	NONHSAT258172.1	0.0298	0.0155	0.0171	0.0194	0.0077	0.0156	0.0144	0.002	0.0081	0.0104	0.0466	0.0379	0.0525	0.0257	0.0356	0.0456	0.036	0.0311	0.0288	0.0188	0.0455	0.0292	0.025	0.0291	0.0282	0.0256	0.017	0.0167	0.051	0.0185
512	NONHSAT258171.1	0	0	0	0	0	0	0	0	0.1648	0	0	0	0	0	0	0	0	0	0	0	0	0	0	0	0	0	0	0	0	0
513	NONHSAT258170.1	0.0522	0	0.025	0.0378	0	0.077	0.0271	0.0259	0.0525	0	0.0535	0.0263	0	0.0781	0.0519	0.0261	0.0264	0.027	0.1803	0.008	0	0	0	0	0.0513	0.0259	0.1392	0.1139	0.0306	0
514	NONHSAT258169.1	0	0	0.0114	0	0	0.0134	0	0.0256	0	0.0142	0	0	0	0	0	0	0	0	0	0	0	0	0	0.0266	0.0134	0	0	0	0.0319	0.0114
515	NONHSAT258167.1	0.1358	0.1868	0.0512	0.2881	0.3621	0.2954	0.2173	0.2022	0.0775	0.313	0.2626	0.2948	0.5301	0.1091	0.2347	0.2562	0.3505	0.2092	0.2424	0.2758	0.1132	0.3517	0.286	0.3362	0.1361	0.0464	0.2315	0.2389	0.2895	0.2068
516	NONHSAT258166.1	0.0758	0.1278	0.2073	0.1532	0.1484	0.0262	0.2457	0.0423	0.0886	0	0.0493	0.0775	0.0749	0.2472	0.1154	0.1088	0.0185	0.2151	0.1421	0.0734	0.0856	0	0.0133	0.0287	0.1319	0.0747	0.003	0	0.3294	0.0513
517	NONHSAT258165.1	0.0541	0	0.0001	0	0	0	0.0018	0	0	0	0.0081	0.0179	0	0.0356	0	0	0	0.0356	0.011	0.0014	0.3107	0	0	0	0	0.2692	0	0	0	0
518	NONHSAT258164.1	0.1543	0.2332	0.0911	0.5392	0.1491	0.1391	0.178	0.1406	0.2679	0.0656	0.0984	0.114	0.0756	0.2805	0.0727	0.0905	0.1163	0.3016	0.097	0.4975	0.0946	0.3299	0.0959	0.1296	0.0101	0.1429	0.1396	0.2045	0.1238	0.1643
519	NONHSAT258163.1	0	0	0.0351	0	0	0	0	0	0	0	0	0	0	0.0179	0	0	0	0	0	0.0258	0	0.0163	0.0106	0.0144	0	0	0	0	0	0.0241
520	NONHSAT258162.1	0	0	0	0	0	0	0.0156	0	0	0	0	0	0	0	0	0	0	0	0	0	0	0	0	0	0	0	0	0	0	0
521	NONHSAT258161.1	0.2939	0.1979	0.2366	0	0	0	0.2335	0	0.2565	0	0.1741	0.2216	0	0.3327	0.2302	0.3548	0	0.3643	0	0	0	0	0.2206	0.0012	0.2618	0	0	0	0	0
522	NONHSAT258160.1	0.158	0.1153	0.0952	0.1069	0.0922	0.1299	0.1506	0.0338	0.1445	0.0663	0.1521	0.1063	0.1351	0.1027	0.1342	0.0984	0.1218	0.1761	0.071	0	0.1528	0	0.0128	0.0028	0.0939	0.0675	0.161	0.1804	0.1773	0.0038
523	NONHSAT258159.1	0	0	0	0	0	0	0	0	0.0329	0	0	0.0109	0	0	0	0	0	0	0	0	0	0	0.0594	0	0.0321	0	0	0	0	0
524	NONHSAT258157.1	0	0.0063	0	0.002	0	0	0.0041	0.0042	0	0	0	0.0058	0.0059	0	0.0047	0	0	0	0	0	0.0062	0	0	0.019	0.0075	0.0042	0.0051	0	0.0054	0
525	NONHSAT258150.1	0.3485	0.4404	0.3653	0.5172	0.4762	0.4847	0.3527	0.5771	0.4914	0.2846	0.5283	0.5878	1.292	1.162	0.9638	0.7582	0.6714	0.5308	0.3835	0.486	1.276	1.157	1.551	1.556	0.7946	0.542	0.7056	0.3211	0.4197	0.7435
526	NONHSAT258146.1	0.0389	0	0	0	0	0	0	0	0	0	0	0	0	0	0	0	0.0022	0	0.1554	0.0412	0	0	0	0	0.1144	0	0.0926	0.0408	0	0.0805
527	NONHSAT258145.1	0	0	0	0	0	0	0	0	0	0	0	0	0	0	0	0	0	0.0247	0	0	0	0	0	0	0	0	0	0	0	0
528	NONHSAT258143.1	0.033	0	0	0.0156	0.0161	0	0	0.0282	0	0	0	0.0333	0.0163	0.0247	0	0.0165	0.0167	0.0688	0.0171	0	0.0157	0	0	0.0322	0	0.0163	0.0095	0.0169	0.0385	0.0171
529	NONHSAT258142.1	0.0372	0	0	0	0	0.0278	0	0.0742	0	0	0	0	0.0736	0	0	0.0372	0	0	0	0	0.0357	0.0733	0	0	0.0733	0	0	0.0237	0	0
530	NONHSAT258141.1	0.0469	0.0613	0.0574	0.056	0.0688	0.0878	0.0482	0.0733	0.0843	0.0476	0.0761	0.0767	0.0297	0.0591	0.0671	0.0717	0.0525	0.0794	0.0605	0.0704	0.0612	0.0617	0.058	0.0732	0.1004	0.046	0.0995	0.0786	0.0609	0.0631
531	NONHSAT258140.1	0	0	0	0	0	0.0007	0	0	0.0253	0	0.0513	0	0.0352	0	0	0	0	0	0.0371	0	0	0	0	0.0349	0	0	0.0382	0	0.0285	0
532	NONHSAT258139.1	0	0	0	0	0	0	0	0	0	0	0	0	0	0	0	0	0	0	0	0	0	0	0	0	0	0	0	0.1954	0	0
533	NONHSAT258138.1	0.0496	0	0	0	0	0	0	0	0	0	0	0	0	0	0	0	0	0	0	0	0	0	0	0.0481	0	0	0	0	0	0
534	NONHSAT258137.1	0	0	0.0103	0	0	0	0.0223	0	0	0	0	0	0	0.0107	0.0108	0.0108	0	0	0	0	0	0.0053	0	0.0012	0	0	0	0.0032	0	0.0223
535	NONHSAT258135.1	0.0104	0.0051	0.0149	0.0051	0.0051	0.0009	0.0108	0.0155	0.0046	0.0109	0.0319	0.0263	0.0103	0.0029	0.0179	0.0178	0.0153	0.027	0.0101	0.0276	0.0099	0.0102	0.0145	0.0028	0.0306	0.0202	0.0021	0.0219	0.0366	0.0146
536	NONHSAT258133.1	0	0	0	0	0	0	0	0	0	0	0	0	0	0	0.0155	0	0	0	0	0	0.0141	0	0	0	0	0	0	0	0	0
537	NONHSAT258130.1	0.1102	0.1555	0.1502	0.1636	0.1532	0.088	0.2498	0.1173	0.1009	0.065	0.0908	0.1472	0.1165	0.0811	0.1018	0.1961	0.1362	0.085	0.1616	0.0363	0.2459	0.074	0.1201	0.1699	0.1509	0.0849	0.1205	0.0984	0.0371	0.104
538	NONHSAT258129.1	0	0	0.0055	0	0	0	0	0	0	0	0.0059	0	0	0	0	0.0172	0	0	0	0	0.0055	0.0056	0	0	0	0	0	0	0	0
539	NONHSAT258127.1	0.0443	0.0653	0.0144	0.0225	0.0339	0.0184	0.0509	0.016	0.0368	0.0197	0.0442	0.0182	0.0227	0.0054	0.0123	0.0203	0.0212	0.049	0.0238	0.0222	0.0084	0.0166	0.0051	0.0158	0.0039	0.0001	0.0266	0.011	0.0264	0.0028
540	NONHSAT258126.1	0.0788	0	0	0.113	0.0061	0	0.008	0	0	0	0	0.0196	0	0	0	0	0	0	0.3387	0	0	0	0.0307	0.0502	0	0.1621	0.1224	0	0.2428	0.0662
541	NONHSAT258123.1	0	0	0	0	0	0	0	0	0	0	0	0	0	0	0	0	0	0	0	0	0	0	0.0034	0	0	0	0	0	0	0
542	NONHSAT258121.1	0	0.0817	0	0.0144	0.0407	0	0	0	0	0.0439	0	0	0.0626	0	0	0	0	0	0	0	0.0076	0	0.0407	0.0615	0.019	0	0	0.0441	0	0
543	NONHSAT258120.1	0	0	0	0	0	0	0	0	0	0	0	0	0	0	0.004	0	0	0	0	0	0	0	0	0	0.1249	0	0.0003	0	0	0.0338
544	NONHSAT258119.1	0.0084	0	0.0538	0.0349	0	0.0159	0.0582	0.0122	0.0251	0.1115	0.0803	0.0173	0	0.0237	0.0588	0.0325	0.006	0	0.0181	0.0163	0.0457	0.1243	0.3208	0.002	0	0	0.017	0.027	0.0259	0.0932
545	NONHSAT258118.1	0.0503	0.0465	0.0511	0.0517	0.0507	0.0478	0.0569	0.0514	0.0455	0.0462	0.0481	0.0495	0.0552	0.0474	0.0528	0.0558	0.0541	0.0485	0.0541	0.0553	0.103	0.0551	0.0827	0.0534	0.0546	0.0527	0.0545	0.057	0.1913	0.0547
546	NONHSAT258117.1	0.3439	0.4543	0.1848	0.3076	0.1205	0.354	0.5249	0.4088	0.5122	0.4312	0.2753	0.5444	0.3605	0.0948	0.7661	0.6585	0.3126	0.0887	0.1901	0.3065	0.2943	0.461	0.6786	0.5588	0.2397	0.3422	0.4125	0.3326	0.4593	0.3973
547	NONHSAT258116.1	0.0532	0.0232	0.1649	0	0.1123	0.0763	0.1082	0.0549	0.0711	0.0979	0	0.0549	0.0107	0	0.0616	0.0363	0.0418	0	0.0911	0.1172	0.1463	0.1935	0.0551	0.2323	0	0.1134	0.1455	0.1647	0.0633	0.0586
548	NONHSAT258115.1	0.0149	0.0119	0.0082	0.0139	0.0078	0.0116	0.0269	0.007	0.0028	0.0172	0.0144	0.0072	0.0151	0.0069	0.0188	0.0129	0.0118	0.0025	0.0215	0.0047	0.0045	0.0046	0.0251	0.0161	0	0.0155	0.0107	0	0.037	0.0244
549	NONHSAT258114.1	0.049	0	0.047	0.048	0	0	0	0.0488	0	0	0.0823	0	0	0	0	0.3285	0.0651	0	0	0	0	0	0	0	0.0482	0	0	0	0	0
550	NONHSAT258113.1	0	0	0	0	0	0.0444	0	0	0	0	0.0231	0	0.0445	0	0	0	0	0	0	0.0424	0.0217	0.0445	0	0	0	0	0	0.0238	0.0531	0
551	NONHSAT258104.1	0	0	0.0156	0	0	0	0	0	0	0	0	0	0	0	0	0	0	0	0	0	0	0	0	0	0	0	0	0	0	0
552	NONHSAT258101.1	0	0.003	0	0	0	0	0	0	0	0	0	0	0	0	0	0	0	0	0	0	0	0.0256	0	0	0	0	0	0	0	0
553	NONHSAT258100.1	0	0	0	0	0	0	0	0	0	0	0	0	0	0	0	0.0386	0	0	0	0	0	0	0	0	0	0	0	0.0404	0	0
554	NONHSAT258095.1	0.0182	0.014	0	0.0142	0	0	0	0	0	0.0062	0.0208	0.0146	0.0157	0.0036	0	0.0037	0.0073	0	0.0075	0	0.0277	0.0071	0.0208	0.0564	0.0155	0.0144	0.015	0	0	0
555	NONHSAT258094.1	0.1368	0.2405	0.1692	0.226	0.2805	0.1041	0.2044	0.2097	0.2304	0.1209	0.18	0.089	0.1566	0.2496	0.1102	0.3515	0.1779	0.0831	0.1851	0.0386	0.3462	0.2657	0.2204	0.1376	0.3806	0.3154	0.1701	0.1791	0.2466	0.171
556	NONHSAT258093.1	0	0.021	0	0	0	0.0211	0	0	0	0	0	0.0217	0.0637	0	0.0215	0.0216	0.0435	0	0.0444	0	0	0	0	0	0	0.0428	0.045	0.0226	0	0
557	NONHSAT258092.1	0	0	0	0	0.0223	0	0	0	0.023	0	0	0	0	0.0454	0	0	0.0231	0	0	0	0.0219	0	0.0222	0	0	0	0	0	0	0
558	NONHSAT258091.1	0	0	0	0	0	0	0	0	0	0	0	0	0	0	0	0	0	0	0	0	0	0	0	0	0.0053	0.0057	0	0	0	0
559	NONHSAT258090.1	0.305	0.4846	0.0226	0.0294	0.1258	0.0882	0.0653	0.062	0.5998	0.0886	0.031	0.3807	0.08	0.0779	0.0567	0.5127	0.7234	0.0513	0.2137	0.0672	0.8211	0.064	0.0383	0.7975	0.0536	0.1319	0.1017	0.0483	0.1096	0.0327
560	NONHSAT258089.1	0	0	0	0	0	0	0	0	0	0	0	0	0	0	0	0	0	0	0.0255	0	0	0	0	0	0	0	0	0	0.0135	0
561	NONHSAT258088.1	0.0767	0.1987	0.0261	0.1063	0.0795	0.0133	0.1551	0.0677	0.0955	0.1266	0.0139	0.0137	0	0	0.0538	0.0272	0.0276	0.071	0.0423	0.0289	0.052	0.1333	0.0661	0.0265	0	0.0811	0.0291	0.0286	0.0638	0.0706
562	NONHSAT258087.1	0	0	0	0	0	0	0	0	0	0	0	0	0	0	0	0	0	0	0	0	0.0149	0	0	0.0233	0.0226	0	0	0	0	0
563	NONHSAT258084.1	0.0165	0	0	0.0163	0.0485	0.0163	0.0172	0	0.0083	0.0174	0	0.0168	0.0491	0.0163	0	0.0166	0	0	0	0.0352	0	0	0.007	0	0.0163	0.0164	0	0	0	0
564	NONHSAT258083.1	0	0	0	0	0	0	0	0	0	0	0.0307	0.0571	0.1558	0	0	0.0182	0	0	0	0	0	0.0002	0.051	0.0254	0	0	0	0.1695	0	0.0379
565	NONHSAT258082.1	0	0.0474	0.0466	0	0	0	0	0.0746	0	0	0.0873	0.2457	0.096	0.0382	0.0973	0	0.0846	0.1143	0	0	0	0	0	0.062	0.143	0.0077	0.1038	0.1398	0	0.0689
566	NONHSAT258081.1	0	0	0	0	0	0	0	0	0	0	0	0	0	0	0	0	0.1262	0	0	0	0	0	0.0084	0	0	0.032	0	0	0	0.2343
567	NONHSAT258080.1	0.0185	0	0	0	0	0	0.0319	0.0026	0.0205	0.0232	0.0229	0.0255	0	0.0241	0.0414	0	0.0131	0	0.0037	0.0041	0.0042	0	0.0024	0	0.0256	0	0.0278	0.0208	0	0.0206
568	NONHSAT258079.1	0	0.0524	0.0757	0.0817	0.0897	0.074	0	0.1066	0	0	0	0	0.098	0	0	0.0481	0.0483	0.0645	0.0262	0.049	0.0345	0.0489	0.1049	0.09	0	0.0485	0	0	0.0983	0
569	NONHSAT258078.1	0.0451	0.0053	0.0111	0.0114	0.0044	0.0036	0.0307	0.0188	0.0148	0.01	0.0029	0.0261	0.0264	0.0306	0.0103	0.027	0.0051	0.0033	0.0054	0.0168	0.002	0.018	0.0048	0.0104	0.0016	0.0103	0.0203	0.0288	0.0257	0.0027
570	NONHSAT258077.1	0	0.006	0	0	0.0031	0.0073	0	0	0.0055	0	0.017	0	0	0	0.0101	0	0.0102	0.0149	0.0189	0.0027	0.0117	0	0.0085	0	0.0094	0	0	0	0	0.0088
571	NONHSAT258076.1	0	0	0	0.0298	0	0	0	0	0	0	0	0	0	0	0	0	0	0	0	0	0	0	0	0	0	0	0	0	0	0
572	NONHSAT258075.1	0.0318	0.0928	0.1519	0.0516	0.1347	0.1344	0.039	0	0.1597	0	0	0	0.0078	0.0653	0.053	0	0.0035	0.0467	0	0.0337	0.0912	0.0447	0.1052	0.0155	0.3021	0	0.0342	0	0.1138	0.0659
573	NONHSAT258074.1	0.0409	0.0434	0.2187	0.1139	0.156	0	0	0.1445	0.1612	0.073	0	0.0809	0.0146	0.1704	0.0801	0.0053	0.3175	0.1321	0.3807	0.3744	0.1003	0	0	0.064	0.3796	0.169	0.2543	0.1691	0.2835	0.0726
574	NONHSAT258067.1	0	0	0	0	0.002	0	0	0	0	0	0	0	0	0	0	0	0	0	0	0	0	0	0	0	0	0.0144	0	0	0	0
575	NONHSAT258066.1	0	0	0	0	0.0211	0	0	0	0	0	0	0	0	0	0	0	0	0	0	0	0	0	0	0	0	0	0	0	0	0
576	NONHSAT258065.1	0	0	0	0	0.0276	0	0	0	0	0	0	0	0	0	0	0	0	0	0	0	0	0	0	0	0	0	0	0	0	0
577	NONHSAT258063.1	0	0	0	0	0.0324	0	0.0557	0	0	0	0	0	0	0	0	0	0	0	0	0	0	0	0	0	0	0	0	0	0	0
578	NONHSAT258062.1	0	0	0.0207	0.018	0	0.0205	0.0224	0	0	0	0	0.0216	0	0	0	0	0	0	0	0	0	0	0	0	0	0.0214	0	0	0	0
579	NONHSAT258061.1	0.3565	0.2638	0.6694	0.4319	0.1036	0.0025	0.0222	0.0905	0.1112	0	0.1537	0.4962	0.0625	0.1677	0.6257	0.0557	0.3338	0.2533	0.2526	0.1338	0.3698	0.2989	0.2873	0.2077	0.189	0	0.5027	0.435	0.4104	0.307
580	NONHSAT258058.1	0	0	0	0	0	0	0	0	0	0	0	0	0	0.0015	0	0	0	0	0	0	0	0	0	0	0	0	0	0	0	0
581	NONHSAT258052.1	0.0146	0.0142	0.0277	0.0573	0.04	0.0287	0.0241	0.0145	0	0.0135	0	0.0237	0.0288	0.0726	0.161	0	0	0.0455	0	0	0.0386	0.0143	0.0283	0.0269	0	0	0	0.0153	0	0.0318
582	NONHSAT258051.1	0.0663	0.1451	0	0.0338	0.1577	0.0322	0.0085	0.0401	0	0	0.0107	0.0867	0.0598	0.033	0.0703	0	0.0409	0.0339	0	0.0429	0.0933	0	0.1155	0.3407	0.119	0	0.0154	0.0177	0.0352	0.084
583	NONHSAT258045.1	0	0	0	0	0	0	0	0	0	0	0	0	0	0	0	0	0	0	0.0034	0	0	0	0	0	0	0	0	0.0047	0	0
584	NONHSAT258041.1	0	0	0	0.0149	0	0	0.0082	0	0	0.0151	0	0	0.0303	0	0	0	0	0	0	0.0218	0	0.0101	0	0	0	0.0305	0.018	0	0	0.016
585	NONHSAT258038.1	0	0.01	0.0066	0.009	0.0022	0.0068	0.0095	0.0045	0.0069	0.0024	0.0188	0.0152	0.0045	0	0.009	0.0046	0.0046	0.0048	0.0189	0.0024	0	0.0151	0.0089	0.02	0.009	0.0023	0.0172	0.0095	0.0094	0.0166
586	NONHSAT258035.1	0	0	0	0	0	0.0033	0	0	0	0	0	0	0	0	0	0	0	0	0	0	0	0	0	0	0	0	0	0	0	0
587	NONHSAT258033.1	0	0	0	0	0	0	0	0	0	0	0	0	0	0.0028	0	0	0	0	0	0	0	0	0	0	0	0	0	0	0	0
588	NONHSAT258032.1	0	0	0	0	0	0	0	0	0	0	0	0	0	0.0038	0	0	0	0	0	0	0	0	0	0	0	0	0	0	0	0
589	NONHSAT258031.1	0	0	0	0	0	0	0	0	0	0	0	0	0.005	0	0	0	0	0	0	0.0145	0	0.014	0	0	0	0	0.0077	0	0	0
590	NONHSAT258030.1	0	0	0	0	0	0.0109	0	0.0002	0	0	0	0	0.0332	0	0	0	0	0	0	0.028	0	0	0	0	0	0.0468	0.0003	0	0	0
591	NONHSAT258029.1	0	0	0	0	0	0	0	0	0	0	0	0	0	0.0013	0	0	0	0	0.0001	0	0	0.0063	0	0	0	0	0.0018	0	0	0
592	NONHSAT258027.1	0	0	0	0	0	0.0025	0	0.0011	0	0	0	0	0	0	0	0	0	0	0	0	0	0	0	0	0	0	0	0	0	0
593	NONHSAT258026.1	0	0	0	0	0	0	0	0	0	0	0	0	0	0	0	0	0	0	0.0127	0	0	0	0	0	0	0	0.0143	0	0	0
594	NONHSAT258024.1	0	0	0	0	0	0	0	0	0	0	0	0	0	0	0	0	0	0.0159	0	0	0	0	0	0	0	0	0	0	0	0
595	NONHSAT258023.1	0	0	0	0	0	0.01	0	0.016	0	0	0	0	0.0033	0	0.0422	0	0	0	0	0.0085	0	0.0005	0	0	0	0.0119	0.0056	0	0	0
596	NONHSAT258022.1	0	0	0	0	0	0	0	0	0	0	0	0	0	0	0	0	0	0	0.0029	0	0	0	0	0	0	0	0	0	0	0
597	NONHSAT258021.1	0	0	0	0	0	0	0	0	0	0	0	0	0	0	0	0	0	0	0.0567	0	0	0	0	0	0	0	0	0	0	0
598	NONHSAT258020.1	0	0	0	0	0	0	0	0.0099	0	0	0	0	0	0	0	0	0	0	0	0	0	0	0	0	0	0	0.0026	0	0	0
599	NONHSAT258019.1	0	0	0	0	0.0097	0	0	0.0001	0	0	0	0	0	0.0049	0	0	0	0	0.0611	0	0	0	0	0	0	0.0171	0	0	0	0.0361
600	NONHSAT258018.1	0	0	0	0	0	0	0	0	0	0	0.0028	0	0	0	0	0	0	0	0	0.0031	0	0	0	0.0029	0	0	0	0	0	0
601	NONHSAT258017.1	0.004	0.0117	0.0038	0	0	0.0196	0	0.0039	0	0	0.0082	0.0201	0.0197	0.0199	0.012	0.004	0.0121	0.0041	0	0.0211	0.0019	0	0.0078	0.0234	0	0.0119	0.0171	0.0084	0.0305	0.0372
602	NONHSAT258015.1	0.442	0.1769	1.499	0.2287	1.109	0.2627	1.886	0.3757	0.2771	0.4991	1.552	0.1454	1.926	0.1826	1.516	0.1918	0.9733	1.006	0.8909	1.543	1.908	1.138	1.696	1.644	0.4632	1.394	1.869	0.2035	1.556	1.294
603	NONHSAT258014.1	0	0	0	0.0183	0	0.0754	0	0	0.0272	0	0	0	0.0549	0	0	0	0	0	0	0	0.1452	0	0	0	0	0	0	0.0588	0	0
604	NONHSAT258013.1	0.2143	0.3406	0.3103	0.269	0.5301	0.2073	0.1804	0.2553	0.3926	0.1582	0.6822	0.601	0.3618	0.3476	0.496	0.3172	0.2135	0.4721	0.3047	0.4142	0.2327	0.32	0.9656	0.5685	0.5058	0.6486	0.2969	0.3861	0.1529	0.1672
605	NONHSAT258012.1	0.0865	0.0651	0.015	0.0609	0.0165	0.0647	0.1842	0.0469	0.035	0.3096	0.0065	0.0619	0.0162	0.0679	0.0195	0.3943	0.056	0.0167	0.0184	0.0166	0.0051	0.024	0.0123	0.0306	0.0547	0.0081	0.0102	0.0682	0.0105	0.0126
606	NONHSAT258011.1	0	0	0	0	0.0073	0	0.009	0	0	0.0012	0	0	0.0027	0.0037	0	0.0023	0.0008	0	0	0	0	0.0018	0	0	0.0073	0.0015	0.0017	0	0.0027	0
607	NONHSAT258010.1	0.0328	0.0459	0.0626	0.0322	0	0.0323	0.068	0.0648	0.033	0	0	0.033	0.0969	0.0321	0.163	0.0982	0.0661	0.0684	0.102	0.3473	0	0.2245	0.0314	0.1276	0	0	0.1926	0.1028	0.077	0.1332
608	NONHSAT258009.1	0	0	0.0496	0.0512	0.1018	0.0128	0.0225	0.0518	0	0	0	0.0263	0	0	0	0.0653	0.0533	0.0408	0	0	0.0481	0	0	0.0149	0.0256	0	0.0277	0	0.0306	0
609	NONHSAT258008.1	0.3676	0.0075	0.012	0.3682	0.055	0.0167	0.066	0.0364	0.1311	0.2743	0.3154	0.2677	0.0067	0.0685	0.053	0.0633	0.0862	0.109	0.0502	0.2059	0.2982	0.0725	0.0745	0.0704	0.0618	0.0142	0.0449	0.0664	0.0911	0.0364
610	NONHSAT258006.1	0.4636	0	0	0	0.3736	0	0.3556	0.5788	0.3966	0	0.4933	0.2898	0	0.1638	0	0.1969	0.0433	0	0.2258	0	0.3899	0	0	0.2346	0.4275	0.1641	0.5177	0.168	0.1787	0.1885
611	NONHSAT258005.1	0.0463	0.044	0.0086	0.0541	0.0493	0.0442	0.0548	0.0482	0.0425	0.0253	0.038	0.0758	0.1798	0.1596	0.1014	0.0763	0.1236	0.1837	0.1476	0.0604	0.1142	0.0889	0.0565	0.0418	0.0495	0.1919	0.1206	0.0969	0.1123	0.1406
612	NONHSAT258004.1	0.1774	0.0047	0.0941	0.3925	0	0.0486	0	0	0	0	0	0.0077	0.0349	0	0.0291	0.1315	0.0104	0.0833	0.1388	0	0.0053	0.1005	0.0047	0.0042	0.0878	0.1884	0.1191	0	0.0077	0
613	NONHSAT258003.1	0.0081	0.0091	0.005	0	0.3911	0.0123	0	0	0	0	0.0427	0.0628	0.0227	0.0822	0.0486	0.071	0.0246	0.2066	0.0664	0.0372	0.0479	0.1609	0.0051	0.0044	0.158	0	0.0203	0.0233	0.0171	0.029
614	NONHSAT258002.1	0	0	0	0	0	0	0	0	0	0	0	0	0	0	0	0	0	0.0083	0	0	0	0	0	0.0013	0	0	0	0	0	0.0141
615	NONHSAT258001.1	0	0	0	0	0	0	0	0	0	0	0	0	0	0	0.1962	0	0.0084	0	0	0	0	0	0.2402	0	0	0	0	0	0	0
616	NONHSAT258000.1	0.1236	0.3018	0.3564	0	0.2346	0.0595	0.0476	0.0182	0.7127	0	0.0461	0.0309	0.1631	0.0165	0.0199	0.1907	0	0	0.0925	0	0	0.1321	0	0.0032	0.1302	0.5571	0.3016	0.0357	0.234	0.1637
617	NONHSAT257999.1	0.212	0	0.0011	0	0.1232	0.2807	0.5272	0.4429	0.0015	0	0.1311	0.2344	0	0.214	0.2616	0.0013	0	0	0.0783	0	0	0	0.4598	0.2272	0.0006	0.0111	0.1797	0.3179	0.1059	0.0204
618	NONHSAT257998.1	0.0007	0.0029	0.0003	0.0882	0.0004	0.0086	0.0018	0.1237	0.0008	0.0095	0.0005	0.0001	0.0007	0.0013	0.0014	0.0001	0.0018	0.0013	0.0002	0.0153	0.0065	0.0016	0.0009	0.0028	0.0001	0.1185	0.0003	0.0049	0.0006	0.528
619	NONHSAT257997.1	0	0	0	0	0.1472	0	0	0	0	0	0.0918	0	0.0577	0	0	0	0	0.1168	0	0	0	0.046	0	0	0.0933	0	0	0.0224	0	0
620	NONHSAT257996.1	0.0149	0.003	0.039	0	0	0.0227	0.019	0.0064	0.0377	0	0	0.0019	0.0023	0.0118	0.0052	0.0041	0.0107	0.0031	0.0247	0	0.0024	0.002	0.0038	0.0055	0.0021	0.0072	0.0097	0.0579	0.0061	0.0341
621	NONHSAT257994.1	0	0	0	0	0	0	0	0	0	0	0	0	0	0	0	0	0	0	0	0	0	0	0	0.0916	0	0	0	0	0	0
622	NONHSAT257993.1	0.0247	0	0.0265	0.0677	0	0.0128	0.0479	0.0349	0	0.0735	0.0865	0.0355	0.1375	0.0701	0	0.066	0.0404	0.1167	0.0728	0.0318	0.0336	0	0	0.0434	0.0487	0.089	0.0375	0.0739	0.078	0.006
623	NONHSAT257991.1	0	0	0.0532	0	0	0	0	0	0	0	0	0	0	0	0	0	0	0	0.027	0	0	0	0	0	0	0	0	0	0	0
624	NONHSAT257990.1	0.067	0.0714	0	0.0532	0.0356	0.0598	0.0572	0.0609	0.0612	0.0255	0.0545	0.0554	0.0933	0.0607	0	0.0553	0.0896	0.0807	0	0.0585	0.0235	0.0179	0.1237	0.0354	0.0542	0.0363	0.0262	0.1015	0.0844	0.0095
625	NONHSAT257989.1	0	0.0171	0	0	0	0.0097	0	0	0	0	0.0127	0	0	0	0.0255	0	0.038	0	0	0	0	0	0	0	0	0	0	0.0149	0	0.0312
626	NONHSAT257988.1	0	0	0	0	0	0.0006	0	0	0	0.0003	0	0.0003	0	0	0	0	0	0	0.0003	0.0003	0	0.0005	0.0016	0	0	0.0012	0	0	0.0018	0
627	NONHSAT257987.1	0.4052	0.3784	0.2925	0.3523	0.3637	0.3651	0.2925	0.4059	0.3175	0.2865	0.4786	0.4282	0.4914	0.4529	0.3858	0.4788	0.4371	0.5641	0.3756	0.4262	0.3619	0.2804	0.588	0.5734	0.3834	0.601	0.5024	0.2833	0.5876	0.608
628	NONHSAT257986.1	0	0	0	0	0	0.0001	0	0	0	0.0001	0	0	0	0	0	0	0	0	0	0	0	0	0.0001	0	0	0.0001	0	0	0.0002	0
629	NONHSAT257984.1	0.1461	0.1267	0.0954	0.0969	0.1085	0.1376	0.0574	0.1563	0.0831	0.0996	0.2649	0.054	0.1902	0.1631	0.1238	0.2291	0.2538	0.1557	0.106	0.1653	0.0328	0.1054	0.116	0.0195	0.2074	0.2509	0.2241	0.2472	0.0888	0.1864
630	NONHSAT257981.1	0.0813	0	0.1291	0.0531	0.0787	0.133	0.0281	0.1336	0	0.0395	0.0554	0	0.1067	0	0.1621	0.0813	0.1367	0.0282	0.0842	0.0861	0.1812	0.0266	0.1051	0.1585	0.1593	0.0806	0	0.0146	0.0952	0.2245
631	NONHSAT257979.1	0.0802	0.0388	0.0004	0.0241	0.1767	0.0964	0.1343	0.0134	0.0237	0.14	0.1317	0.0433	0.1534	0.0845	0.1315	0.3093	0.0515	0.0753	0.0246	0.1307	0.1156	0.2688	0.1828	0.1142	0.0171	0.1698	0.0565	0.0561	0.0033	0.0577
632	NONHSAT257978.1	0.0952	0	0.0184	0.0188	0.0094	0.0094	0.0099	0.0191	0.0193	0	0.0098	0.0582	0.0095	0.0305	0.1139	0.0384	0.0194	0	0	0	0.0184	0	0	0.0562	0.0283	0.007	0.0408	0.02	0.1453	0.0694
633	NONHSAT257977.1	0	0	0	0	0	0	0	0	0	0	0	0	0	0	0	0	0	0	0	0	0	0	0.0304	0	0	0	0	0	0	0
634	NONHSAT257976.1	0.2626	0.2676	0.2873	0.3715	0.2448	0.1976	0.259	0.4022	0.4208	0.3533	0.489	0.4329	0.3825	0.2024	0.5017	0.3583	0.3705	0.49	0.4255	0.4458	0.3142	0.5522	0.2212	0.2797	0.4065	0.181	0.44	0.4413	0.5969	0.3891
635	NONHSAT257975.1	0.0768	0.033	0.1414	0	0.1726	0.1808	0.1753	0.4015	0	0.1162	0.4121	0.0917	0.2297	0.1995	0.2132	0.1505	0.0856	0.2524	0.0755	0.3466	0.213	0.2996	0.1772	0.4647	0.4978	0.0386	0.0913	0.1762	0.6522	0.0108
636	NONHSAT257974.1	0.2018	0.1655	0.4633	0.1383	0.1012	0.326	0.1096	0.2195	0.0357	0.1258	0.5393	0.7491	0.5662	0.3903	0.2134	0.2768	0.6088	0.4385	0.2171	0.1519	0.4239	0.5571	0.6262	0.4734	0.4655	0.4983	0.5539	0.5234	0.2242	0.6292
637	NONHSAT257973.1	0.2726	0	0	0.0519	0	0.0219	0	0	0	0	0	0.0152	0.0932	0	0.0404	0	0	0	0	0.0142	0	0	0	0	0	0	0	0	0	0.0283
638	NONHSAT257971.1	0.2245	0.1365	0.0216	0.0192	0.091	0.0516	0.0235	0.042	0.1543	0.0275	0.273	0.0353	0.0127	0.0274	0.1754	0.2612	0.1656	0.1397	0.018	0.1134	0.2563	0.0198	0.3293	0.2184	0.0195	0.0475	0.2286	0.0358	0.026	0.0574
639	NONHSAT257970.1	0.0051	0	0	0	0.0113	0	0.1724	0.0557	0	0.047	0	0	0.078	0.0333	0.0008	0	0	0.0067	0.0475	0	0.0377	0	0.0142	0	0	0.0947	0.0012	0.0865	0	0.0817
640	NONHSAT257969.1	0.0016	0	0.0779	0.0887	0	0	0	0	0.03	0.0048	0.0247	0	0.1047	0	0.066	0.0133	0.0129	0	0	0	0	0.0048	0.0013	0.0176	0.1546	0.015	0	0	0.0425	0.071
641	NONHSAT257968.1	0	0	0	0	0	0	0	0	0.0012	0.0023	0	0.0129	0	0	0.0001	0	0	0	0	0	0.0017	0	0.0019	0	0	0.0063	0	0.0028	0	0
642	NONHSAT257967.1	0.0002	0	0.0044	0	0	0.0434	0	0	0	0	0	0.0079	0.0051	0	0	0	0	0	0	0	0	0	0.0099	0.0133	0.0032	0.0044	0	0	0.002	0.0003
643	NONHSAT257966.1	0.0004	0	0.0121	0.0434	0.0186	0	0.029	0.0026	0.0332	0.0656	0.0434	0.0702	0.0175	0.1094	0.0348	0.0432	0.0715	0.0301	0.058	0.0075	0	0.0232	0	0.0356	0.0135	0	0.019	0.086	0.0524	0.075
644	NONHSAT257965.1	0	0	0	0	0	0	0	0	0	0	0	0	0	0	0	0	0	0	0	0	0	0.1351	0	0	0	0	0	0.0011	0.0986	0
645	NONHSAT257964.1	0	0	0	0	0.0058	0.0064	0	0	0.005	0	0.0017	0	0	0	0.0016	0.0162	0.0051	0.0118	0.0137	0.0165	0.0011	0.0065	0	0.0015	0	0.0065	0.0031	0	0.0305	0.0003
646	NONHSAT257963.1	0	0	0	0	0	0	0	0	0	0	0	0	0	0	0.0064	0	0	0	0	0	0	0	0	0.0037	0.0229	0	0	0	0	0
647	NONHSAT257962.1	0.8087	0.7729	0.8064	0.64	0.5294	0.4586	0.3597	0.5797	0.5131	0.3482	0.4115	0.6474	0.4196	0.098	0.2176	0.3125	0.2744	0.3418	0.4314	0.2473	0.3754	0.3596	0.1247	0.2586	0.3108	0.4292	0.1989	0.184	0.1526	0.2736
648	NONHSAT257961.1	0.1098	0.0201	0	0	0	0	0	0	0.097	0	0	0	0	0	0	0	0	0	0	0	0.1101	0.3969	0	0	0	0	0	0	0	0
649	NONHSAT257960.1	0.2205	0.144	0.1209	0.2379	0.1521	0.1425	0.1822	0.0931	0.1675	0.0943	0.1237	0.0841	0.1866	0.114	0.1304	0.0898	0.1209	0.1412	0.0787	0.135	0.1053	0.0703	0.0939	0.0904	0.1365	0.1508	0.1409	0.0913	0.1936	0.2134
650	NONHSAT257957.1	0	0	0	0	0	0	0	0	0	0	0	0	0	0	0	0	0	0	0	0	0	0	0	0	0	0	0	0.0144	0	0
651	NONHSAT257952.1	0	0	0	0	0	0.0069	0	0	0	0	0	0	0	0	0	0	0	0	0	0	0	0	0	0	0	0	0	0	0	0
652	NONHSAT257944.1	0	0	0.0012	0	0	0	0	0	0	0	0.0013	0.0024	0	0	0	0	0	0	0	0	0	0	0	0	0	0	0	0.0325	0	0
653	NONHSAT257943.1	0	0	0	0	0	0	0	0	0	0	0.0018	0.0004	0	0	0	0	0	0	0	0	0	0	0	0	0	0	0	0	0	0
654	NONHSAT257942.1	0	0	0	0	0	0	0	0	0	0	0.0226	0.0183	0	0	0	0	0	0	0	0	0	0	0	0	0	0	0	0	0	0
655	NONHSAT257940.1	0	0	0	0	0	0.0179	0	0.0161	0	0	0	0	0	0.0101	0	0	0	0	0	0	0	0	0	0	0	0	0.0389	0	0.0427	0
656	NONHSAT257939.1	0	0	0	0	0	0	0	0	0.0035	0	0	0	0	0	0	0	0	0	0	0	0.0031	0.0064	0	0	0	0	0	0	0	0
657	NONHSAT257938.1	0.0927	0.1322	0.0834	0.1798	0.0889	0.1413	0.1495	0.1107	0.1397	0.0194	0.1416	0.1397	0.1444	0.0705	0.1462	0.0913	0.1521	0.1407	0.0803	0.095	0.1022	0.0578	0.0466	0.0918	0.0622	0.0657	0.099	0.1995	0.0559	0.0628
658	NONHSAT257936.1	0.0173	0	0	0	0	0	0	0	0	0	0	0	0	0	0	0	0	0	0	0	0	0	0	0	0	0	0	0	0	0
659	NONHSAT257935.1	0	0	0.3807	0	0	0.012	0	0	0.1352	0.2014	0	0	0	0	0	0	0	0.0998	0	0	0	0	0	0	0	0	0	0	0	0
660	NONHSAT257933.1	0	0	0.0165	0	0	0	0	0	0	0	0	0	0	0	0	0	0	0	0	0	0	0	0	0	0	0	0	0	0	0
661	NONHSAT257932.1	0	0	0	0	0	0	0	0	0	0	0	0	0	0	0	0	0	0	0	0.0063	0	0	0	0	0	0	0	0	0	0
662	NONHSAT257930.1	0.7707	0.092	0.2913	0.5993	0.5202	0.5446	0.0413	0.6479	0.2772	0.3098	0.2659	1.347	1.261	1.169	1.596	0.2897	1.436	1.169	0.8995	1.02	2.135	1.313	1.78	1.545	1.938	1.733	1.337	1.555	0.3764	1.907
663	NONHSAT257927.1	0	0	0	0	0	0	0	0	0.0145	0	0	0	0	0.0169	0	0	0	0	0	0	0	0	0	0	0	0	0.0109	0	0	0
664	NONHSAT257926.1	0	0	0	0	0.016	0	0.0033	0	0	0	0	0.0835	0	0	0	0.0187	0	0	0	0	0.0717	0	0	0.0002	0	0	0	0	0	0
665	NONHSAT257925.1	0.022	0.0207	0.0359	0.0049	0.0305	0.0038	0.0082	0.0034	0.0024	0	0.04	0.0212	0.0079	0.0071	0.0098	0.0094	0.0321	0	0.0051	0	0.0537	0	0.0125	0.025	0	0	0	0	0	0.0103
666	NONHSAT257924.1	0.0297	0.0527	0.0167	0.0306	0.0528	0.0301	0.0282	0.0603	0.02	0.0376	0.0244	0.0149	0.0341	0.0469	0.0617	0.0348	0.0146	0.0486	0.009	0.031	0	0.0444	0.0464	0.045	0.0266	0.0396	0.0045	0.014	0.0185	0.0233
667	NONHSAT257923.1	0.0001	0.0008	0	0	0	0.0076	0.0081	0	0	0	0	0	0	0.0156	0.0017	0	0.0015	0	0	0	0.0004	0.001	0.0002	0.0041	0.0098	0	0	0	0.0003	0
668	NONHSAT257920.1	0	0	0	0	0	0	0	0	0	0	0	0	0	0	0	0.0344	0	0	0	0	0	0	0	0	0	0	0	0	0	0
669	NONHSAT257911.1	0	0	0	0	0	0	0	0	0	0	0	0	0	0.0125	0	0	0	0	0	0	0	0	0	0	0	0	0	0	0	0
670	NONHSAT257908.1	0.0046	0	0.0088	0	0	0	0	0	0	0	0	0	0	0.0046	0	0	0	0	0	0.0098	0	0	0	0	0	0	0	0.0097	0	0
671	NONHSAT257906.1	0.0568	0	0.1804	0.0402	0.1084	0.0316	0.0808	0.0957	0.0532	0.1005	0.1018	0.1319	0.1582	0.1135	0.1445	0.1312	0.0486	0.0262	0.1335	0.1363	0.3301	0.1482	0.2039	0.2378	0.2876	0.2689	0.1697	0.2678	0.2303	0.1734
672	NONHSAT257902.1	0.0013	0.0238	0.0376	0.0842	0.1196	0.0019	0.0112	0.0838	0.0385	0.0096	0	0.0397	0.05	0.0006	0.0006	0	0	0	0.0253	0.5542	0.0131	0.0003	0	0	0.0751	0.0005	0.0262	0.1159	0.0012	0.0386
673	NONHSAT257901.1	0.0071	0.067	0.0044	0.1147	0	0.0012	0.0164	0	0.1167	0.0097	0.0998	0.0115	0.0026	0.0058	0.01	0.0043	0.0699	0.0499	0.0155	0	0.0018	0.0008	0.0133	0.0018	0.0104	0.0103	0.0482	0.0128	0.0808	0
674	NONHSAT257900.1	0.0019	0.0061	0.0271	0.003	0.0645	0.0174	0.0086	0.0218	0.0022	0.0009	0.0065	0.0043	0.001	0.0123	0.004	0.0135	0.0115	0.0083	0.0093	0	0.0007	0.022	0.0247	0.0061	0.0011	0.0017	0.0317	0.0226	0	0
675	NONHSAT257899.1	0	0	0	0	0	0	0	0	0	0	0	0	0	0	0	0	0	0	0	0	0.0739	0	0	0	0	0	0	0	0	0
676	NONHSAT257898.1	0	0	0	0	0	0	0	0	0	0	0	0	0	0	0	0	0	0	0	0	0.0026	0	0	0	0	0	0	0	0	0
677	NONHSAT257897.1	0	0.1909	0	0.0703	0	0	0.0154	0	0	0	0.0121	0.0124	0.0551	0	0.0311	0	0	0	0	0	0	0	0	0.0366	0.0707	0.0657	0	0	0	0
678	NONHSAT257895.1	0.1644	0.1189	0.2264	0.379	0.3805	0.1732	0.3413	0.0731	0.2136	0.2534	0.2877	0.458	0.1775	0.2787	0.3694	0.1683	0.2674	0.4226	0.2717	0.1694	0.181	0.0966	0.0884	0.255	0.1712	0.1564	0.2306	0.242	0.4412	0.3718
679	NONHSAT257894.1	0.7349	0.2063	0.0861	0.341	0	0	0	0.0296	0.5434	0	0.521	0	0.0887	0.0808	0.058	0	0	0.0232	0.0512	0.152	0.1557	0.0927	0	0.1328	0.0913	0	0	0.1084	0	0
680	NONHSAT257893.1	0.0063	0.0202	0.0199	0.0204	0.1217	0.0409	0.0385	0.0207	0.0398	0.0217	0.0213	0.0066	0	0.1035	0.0829	0	0.0418	0.0434	0.0108	0	0.1572	0.0408	0.0913	0.1621	0.1633	0.1237	0.0444	0.0219	0.0476	0.0647
681	NONHSAT257891.1	0	0	0	0	0.0925	0	0	0	0	0	0	0	0	0	0	0	0	0	0	0	0	0	0	0	0	0	0	0	0	0
682	NONHSAT257886.1	0	0	0	0	0	0	0	0	0	0	0	0	0	0	0	0	0	0	0	0	0	0	0	0.002	0	0	0	0	0	0
683	NONHSAT257883.1	0.0879	0.0465	0.096	0.0733	0.0734	0.0863	0.1041	0.1487	0.0378	0.1557	0.0768	0.0479	0.1179	0.0748	0.0368	0.1254	0.1262	0.1159	0.0519	0.3273	0.054	0.0491	0.0851	0.0613	0.0729	0.0871	0.0235	0.0792	0.2758	0.195
684	NONHSAT257882.1	0	0	0	0	0	0	0	0	0	0	0	0	0.0028	0	0	0	0	0	0	0	0	0	0	0	0	0	0	0	0	0
685	NONHSAT257881.1	0	0	0	0.0894	0.0829	0.0644	0.0227	0.0325	0.0329	0	0.011	0	0.0323	0.0651	0	0.0172	0.0331	0.1672	0	0	0.0243	0.0161	0	0.0959	0	0.0201	0.1803	0	0.1066	0.0642
686	NONHSAT257880.1	0.0277	0.0268	0.0177	0.0181	0.018	0.027	0.0096	0.0092	0.0463	0.0759	0.0661	0.1303	0.0905	0.0276	0.0369	0.0092	0.0467	0.0433	0.0191	0.0196	0.1143	0.0725	0.0269	0	0.0634	0.0089	0.0738	0.0388	0.0431	0.0478
687	NONHSAT257878.1	0	0.157	0	0	0	0	0.0789	0	0	0.1663	0.0039	0.0789	0	0.0375	0.0628	0	0	0.1656	0.1513	0.1899	0	0	0	0.0764	0	0	0	0	0	0
688	NONHSAT257877.1	0.1021	0	0	0	0	0	0	0.0675	0	0	0	0.1287	0.1215	0	0	0	0	0	0	0.0886	0	0	0.0905	0.148	0	0.3554	0	0	0.172	0
689	NONHSAT257876.1	0	0	0	0	0.0638	0	0	0	0	0	0	0.023	0	0.0227	0.0838	0.0397	0	0	0	0	0	0.0525	0	0.0518	0	0	0.0488	0.0258	0.0386	0
690	NONHSAT257875.1	0	0.0665	0	0	0.1468	0.0317	0.18	0.0309	0	0	0	0	0	0	0	0	0.0626	0	0	0	0.042	0	0	0	0.0125	0	0	0.0559	0	0.0244
691	NONHSAT257874.1	0.0188	0.0718	0.0311	0.0473	0.0153	0.0342	0.0033	0.025	0.0547	0.0227	0.0167	0.0036	0.0112	0.0044	0.0233	0.0183	0.0685	0.0679	0.0394	0.0037	0.0925	0.003	0.0462	0.0101	0.0036	0.0344	0.0038	0.0234	0.0042	0.0006
692	NONHSAT257873.1	0	0.0134	0	0	0	0.0136	0	0	0	0	0	0	0	0	0	0	0	0	0	0	0	0.0135	0	0	0	0	0	0	0.0298	0
693	NONHSAT257872.1	0	0	0	0	0	0	0	0.144	0	0.1176	0	0	0	0	0	0	0	0	0.0617	0.0649	0.0585	0	0	0	0	0	0	0	0.0653	0.0622
694	NONHSAT257870.1	0	0	0	0	0	0	0	0	0	0	0	0	0.0081	0	0	0	0	0	0	0	0.0078	0	0	0	0	0	0	0	0	0
695	NONHSAT257867.1	3.039	2.048	1.406	3.006	2.223	1.817	2.33	1.902	1.655	1.683	2.746	1.377	2.207	1.81	1.339	1.789	1.792	1.048	0.7354	1.485	2.236	1.794	1.899	2.117	1.025	1.311	1.554	0.6936	1.461	0.5178
696	NONHSAT257866.1	0.0407	0	0.0326	0.1723	0.0336	0.0219	0.0363	0	0.0876	0	0	0.0482	0.0804	0.0738	0.0417	0.1163	0.0318	0	0	0.2712	0.0458	0	0.0804	0	0	0.0523	0	0	0.1669	0.064
697	NONHSAT257864.1	0	0	0	0	0.0253	0	0	0	0	0	0	0	0	0	0	0	0	0	0	0	0	0	0	0	0	0	0	0	0	0
698	NONHSAT257863.1	0	0.0558	0.0225	0.0474	0.0159	0.0223	0	0.0088	0	0.008	0.0246	0	0.0178	0.155	0.0381	0.0383	0.1124	0.053	0.0214	0.1058	0.1238	0.049	0.18	0.0636	0.0839	0.0204	0.155	0.0261	0.0234	0.0209
699	NONHSAT257862.1	0.0398	0	0.04	0.0114	0	0.0186	0.0205	0	0	0.0479	0.0812	0.0517	0.0904	0	0.0561	0.1745	0.0623	0.2086	0.1271	0.0643	0.0418	0	0.073	0.0751	0.0398	0.0283	0	0.0943	0.1	0.1153
700	NONHSAT257861.1	0	0	0	0.0443	0.2078	0.0066	0	0	0	0	0.0438	0	0	0.0791	0.1279	0.0641	0.0802	0.0903	0.2517	0.024	0.0731	0.0909	0.1586	0.0574	0.0495	0.0362	0.168	0.2007	0.3934	0.4857
701	NONHSAT257860.1	0.0741	0	0	0.0118	0	0.0276	0.1062	0.0289	0.0492	0	0	0.1255	0	0	0	0	0.0882	0	0	0.0368	0.088	0	0.0379	0.1039	0.0794	0	0	0	0	0
702	NONHSAT257859.1	0.0208	0.1663	0.0474	0.0245	0.0176	0.0833	0.03	0.0211	0.0501	0.0104	0.057	0.0508	0.2173	0.0928	0.0563	0.094	0.1148	0.0525	0.0398	0.1529	0.0293	0.0579	0.0454	0.1393	0.0725	0.0854	0.0759	0.038	0.0423	0.028
703	NONHSAT257858.1	0.0247	0	0.0096	0	0.0582	0	0	0	0.1789	0.0372	0.1224	0.0114	0.0378	0.0003	0.0347	0	0.0857	0.2005	0.0129	0.037	0.0333	0.1379	0	0.0008	0.008	0.0127	0.0456	0.1954	0.0443	0
704	NONHSAT257857.1	0.0031	0	0	0	0	0.0058	0.0052	0.0063	0	0	0.0061	0.0127	0.0311	0.0095	0.0189	0.0063	0.0096	0.0033	0	0.0067	0.0181	0.0198	0.0118	0.037	0.0031	0.0313	0	0.0066	0.0037	0.0051
705	NONHSAT257856.1	0	0	0	0	0	0	0	0	0	0	0	0	0	0	0	0	0	0	0	0	0	0.0132	0	0	0	0	0	0	0	0
706	NONHSAT257854.1	0.0364	0.0133	0.014	0.025	0.019	0.0112	0.0106	0.0101	0.0153	0.0207	0.0534	0.0522	0.0474	0.0503	0.0617	0.0448	0.0384	0.0475	0.0548	0.0439	0.0404	0.0423	0.0319	0.035	0.0276	0.0249	0.0316	0.0278	0.0179	0.0223
707	NONHSAT257853.1	0.0058	0	0.0016	0	0	0	0	0.0034	0.0017	0	0.0025	0.0009	0	0.002	0.0039	0.0058	0.0045	0.0007	0	0.0014	0	0.0017	0.0033	0	0.0016	0	0	0.0025	0.0028	0
708	NONHSAT257852.1	0	0	0	0	0	0	0	0	0	0	0	0	0	0	0	0	0	0	0	0	0	0	0	0	0	0	0	0	0	0.2149
709	NONHSAT257851.1	0	0.0419	0.0247	0.0422	0.0252	0	0.0535	0.0086	0.0086	0	0.0617	0.0347	0.1096	0.1115	0.0172	0.1205	0.0869	0.0179	0.0178	0.009	0.0412	0.0454	0.1167	0.0672	0.0507	0.0767	0.0275	0.0271	0.0302	0.0331
710	NONHSAT257850.1	0.1311	0.2553	0.3349	0	0.3219	0.086	0.1604	0.1586	0.088	0.0914	0.1121	0.3525	0.129	0.131	0.1311	0.1786	0.2739	0.0399	0.1902	0.0463	0.0746	0.043	0.1698	0.0009	0.3865	0.2171	0.2818	0.1841	0.1537	0.181
711	NONHSAT257849.1	0	0	0	0.025	0.0126	0	0	0	0	0	0	0	0	0	0	0	0	0.0134	0	0	0	0	0	0	0	0	0	0	0	0
712	NONHSAT257847.1	0.1817	0.0614	0.0957	0.3171	0.156	0.1131	0.3845	0.0523	0.1496	0.0544	0.9049	0.7258	0.6231	0.4443	0.6651	0.9387	0.5302	0.4541	0.3444	0.218	0.0935	0.4866	0.4983	0.5427	0.3077	0.312	0.2274	0.3704	0.4346	0.1414
713	NONHSAT257846.1	0.0332	0.0322	0.0632	0	0.0967	0	0.0695	0	0	0	0.0679	0.2758	0.0027	0.025	0.0269	0.0471	0.0034	0.0345	0.0343	0	0.093	0.1565	0.0005	0.0077	0.1189	0.0656	0.0354	0.0527	0.0389	0
714	NONHSAT257844.1	0	0	0	0	0	0	0	0	0	0	0	0	0	0	0	0	0	0	0	0	0	0	0	0	0.1493	0	0	0	0	0
715	NONHSAT257842.1	0.1859	0.0221	0.16	0.0053	0.0377	0.0045	0.0002	0.1492	0.0827	0.0616	0.0183	0.0226	0.0381	0.0086	0.0191	0.1206	0.0252	0.0526	0.0897	0.0672	0.0851	0.1009	0.0535	0.0198	0.0306	0.0164	0.0589	0.0004	0.0473	0.0243
716	NONHSAT257841.1	0	0.0007	0	0	0	0.0003	0.0004	0	0	0.0006	0.0003	0.0003	0.0005	0.0089	0	0.0006	0.0003	0.0005	0.0007	0.0003	0.0003	0	0	0.0168	0.0003	0	0	0.0007	0	0
717	NONHSAT257839.1	0	0	0	0	0	0	0	0	0	0	0	0	0	0.0199	0	0	0	0	0	0	0.0542	0	0.0172	0	0	0	0	0.0245	0	0
718	NONHSAT257838.1	0	0.0396	0	0	0.1189	0	0	0	0.1625	0.0425	0	0	0.0401	0.0405	0	0.0811	0	0	0.0842	0.0216	0	0	0	0	0	0	0	0	0.0953	0
719	NONHSAT257837.1	0	0	0	0	0.0102	0	0.0119	0	0.0092	0.0022	0	0.0084	0	0.0178	0	0.0188	0	0.0316	0.0098	0	0	0	0	0	0	0	0	0	0	0
720	NONHSAT257836.1	0	0	0	0	0	0	0	0	0	0	0	0	0	0	0	0	0	0	0	0	0	0	0	0	0	0	0	0	0	0
721	NONHSAT257835.1	0	0	0	0	0	0.1467	0	0	0	0	0	0	0	0	0	0	0	0	0	0	0	0	0	0	0	0	0	0	0	0
722	NONHSAT257834.1	0	0	0	0	0	0	0	0	0	0.4791	0	0	0	0	0	0	0	0	0	0	0	0	0	0	0	0	0	0	0	0
723	NONHSAT257833.1	0.0338	0	0	0	0.0168	0.0338	0	0.0343	0.0173	0.0541	0	0.0174	0.017	0.0343	0.0344	0.0173	0.0172	0.1258	0	0	0.0164	0.0339	0.0167	0.0334	0	0.0342	0	0	0.0806	0.0358
724	NONHSAT257831.1	0	0	0	0	0	0.0712	0	0.0009	0	0	0	0	0	0	0.0724	0	0	0	0	0	0	0.0173	0.0471	0	0	0	0	0	0.0569	0
725	NONHSAT257830.1	0.0018	0.0018	0	0	0	0	0	0	0	0.0057	0.0093	0.0057	0.0033	0.0018	0.0036	0	0.0037	0.0038	0.0075	0.0097	0	0	0	0	0	0.0018	0	0	0.0021	0.0019
726	NONHSAT257829.1	0	0	0.0021	0	0	0	0	0	0	0	0	0	0	0	0	0	0	0	0	0	0	0	0	0	0	0	0	0	0	0
727	NONHSAT257828.1	0	0	0	0	0	0	0	0	0	0	0	0	0	0	0	0	0	0	0	0	0	0	0	0	0.0028	0	0	0	0	0
728	NONHSAT257821.1	0	0	0	0	0	0	0	0	0.0019	0	0	0	0	0	0	0	0	0	0	0	0	0	0	0	0	0	0	0	0	0.002
729	NONHSAT257816.1	0	0.0077	0.0178	0	0	0.0061	0	0.0062	0	0	0	0.0188	0	0.0124	0	0	0.0251	0	0	0	0	0	0	0	0	0.0062	0	0.0131	0	0.0064
730	NONHSAT257814.1	0.0626	0	0	0	0	0	0.1297	0.0621	0.0628	0.0648	0.064	0	0.1229	0.2493	0	0.1254	0	0	0.1933	0.1327	0.1197	0	0.1214	0	0.1232	0.062	0	0.0658	0	0.1943
731	NONHSAT257813.1	0	0	0.0543	0	0.0554	0.0555	0	0	0	0.0585	0	0	0	0	0	0	0.2265	0	0	0	0	0	0	0	0	0	0	0.179	0	0
732	NONHSAT257811.1	0.0241	0.0141	0.0234	0	0.0218	0.0214	0.027	0	0	0	0	0.0293	0.0142	0.1171	0.1595	0.0946	0	0.0313	0	0	0	0.0203	0.0403	0.0516	0	0.0144	0.0224	0.0611	0.0499	0.0151
733	NONHSAT257810.1	0	0	0	0	0	0	0	0	0	0	0	0	0	0.0044	0	0.0299	0	0	0	0	0	0	0	0	0	0	0	0	0	0
734	NONHSAT257808.1	0	0	0	0	0	0	0	0	0	0	0	0	0.0131	0	0	0	0	0	0	0	0.035	0	0	0	0	0	0	0	0	0
735	NONHSAT257807.1	0.0547	0	0.1738	0	0.176	0.046	0.2629	0.4922	0.0169	0.0815	0.0746	0.387	0.0809	0.0292	0.0329	0	0	0.1944	0.1509	0.0171	0.1203	0	0.0138	0.0781	0.0138	0.3368	0.3699	0.0112	0.4738	0.0166
736	NONHSAT257806.1	0	0.01	0.0656	0	0	0	0.0355	0.0341	0	0	0	0	0	0.063	0	0	0	0	0.071	0.0362	0	0	0	0	0	0.0093	0.1264	0	0.0804	0
737	NONHSAT257805.1	0	0	0	0	0	0	0	0	0	0.026	0	0	0	0	0	0	0	0	0	0	0	0	0	0	0.0275	0	0	0	0	0.0293
738	NONHSAT257796.1	0	0.0479	0	0.0668	0	0	0	0	0.0436	0	0	0	0	0	0	0.0574	0	0.0458	0	0.0476	0	0	0.0741	0	0	0	0	0	0	0
739	NONHSAT257794.1	0	0	0	0	0	0	0	0	0	0	0	0	0	0	0	0	0	0	0	0	0	0	0	0	0	0	0	0.0867	0	0
740	NONHSAT257792.1	0	0	0	0	0	0	0	0	0	0	0	0	0	0	0	0	0	0	0	0	0.0081	0	0	0	0	0	0	0	0	0
741	NONHSAT257791.1	0	0	0	0	0	0	0	0	0	0	0	0	0	0	0	0	0	0.0682	0	0	0.0578	0	0	0	0	0	0	0	0	0
742	NONHSAT257790.1	0	0	0	0	0	0.045	0	0	0	0	0	0	0	0	0	0	0.0154	0	0	0	0	0	0	0	0	0	0	0	0	0
743	NONHSAT257788.1	0	0.0067	0.0065	0	0	0	0.0284	0.0338	0.0133	0	0	0	0.0135	0	0	0	0	0	0	0	0.0083	0.0134	0.0066	0.0067	0	0.0067	0.0073	0	0.008	0.0354
744	NONHSAT257786.1	0.298	0	0	0.0543	0.0584	0	0	0	0	0	0	0	0	0	0	0	0	0	0	0	0	0	0	0	0	0	0	0	0	0
745	NONHSAT257779.1	0	0	0	0	0	0	0	0	0	0	0	0	0	0	0	0	0	0	0	0	0.0904	0	0	0	0	0	0	0	0	0
746	NONHSAT257774.1	0	0.022	0.0172	0	0.0281	0	0	0	0	0	0	0	0	0.0108	0	0	0	0	0	0	0	0	0.0161	0	0.0414	0	0	0	0.0388	0
747	NONHSAT257773.1	0	0	0	0	0	0	0	0	0	0	0	0	0	0.004	0	0	0	0	0	0	0	0	0	0	0.0256	0	0	0	0	0
748	NONHSAT257772.1	0	0	0	0	0.0161	0.0324	0.017	0.0655	0	0	0.0168	0	0	0	0	0	0	0	0	0	0.0158	0	0	0.0254	0.0323	0.0327	0.035	0	0	0.017
749	NONHSAT257770.1	0.0355	0	0	0.0467	0.0231	0	0	0	0	0	0.0122	0.012	0	0	0.0356	0	0	0	0	0	0	0.0466	0.0333	0	0.0343	0	0.0127	0.0241	0.0139	0
750	NONHSAT257769.1	0.0218	0	0	0	0	0	0	0	0	0	0	0	0	0	0	0	0.0175	0.0259	0	0	0.0413	0	0.0241	0	0	0	0.0265	0	0	0
751	NONHSAT257768.1	0.1819	0.0104	0.0683	0.52	0.06	0.3898	0.1145	0	0.1744	0.6256	0.066	0.1277	0.2176	0.0914	0	0.1709	0.0412	0.2845	0.4774	0.4427	0.2385	0.0112	0.0341	0.1577	0.3681	0.2029	0.0921	0.2727	0.2056	0.3106
752	NONHSAT257767.1	0.1037	0.1348	0.1453	0.1414	0.041	0.0672	0.0684	0	0.0631	0	0.2244	0.0989	0	0.0404	0.2017	0.0758	0.314	0.2672	0.2186	0.3224	0.0832	0.0673	0.1615	0.1056	0	0.2734	0.2669	0.007	0.0285	0
753	NONHSAT257766.1	0.0711	0.0529	0.0519	0.0178	0.0706	0.0178	0.0563	0	0.055	0.0936	0.0556	0.0716	0	0	0.072	0.1035	0.0962	0.0344	0.1125	0.1484	0.0173	0.0178	0.0176	0	0.0354	0.018	0.0193	0.0377	0.1061	0.1121
754	NONHSAT257765.1	0	0	0	0	0	0	0.0051	0	0	0	0.0091	0	0.0227	0	0.0015	0.0114	0.0117	0	0	0	0	0.0113	0.0112	0	0.0679	0.0114	0.0368	0.0242	0.027	0
755	NONHSAT257764.1	0	0	0	0	0	0	0	0	0	0	0	0.0273	0	0	0	0	0	0.0283	0.0281	0	0	0	0	0	0	0	0	0	0	0
756	NONHSAT257762.1	0	0.0685	0.1251	0	0	0.0671	0	0	0	0.0313	0.0422	0	0.1194	0.076	0	0.2372	0.0346	0.0716	0.0017	0	0	0.0342	0.0333	0	0.0022	0.0681	0	0.1051	0	0.1772
757	NONHSAT257761.1	0.4373	0.081	0.1351	0.0631	0.1257	0.2124	0.0726	0.1765	0.0574	0.0337	0.1342	0.1002	0.1273	0.0937	0.1644	0.5142	0.0674	0.1561	0.1084	0.3077	0.0761	0.1076	0.2927	0.2429	0.4526	0.0662	0	0.0692	0.3071	0.1472
758	NONHSAT257760.1	0.1196	0.1271	0	0.0747	0.0044	0.2035	0.4775	0.0662	0.0697	0.0862	0.0664	0.0595	0.4154	0.2538	0	0.2085	0.1673	0.0781	0.1516	0.08	0.0362	0.2958	0.2957	0.2494	0.2132	0.3308	0	0.4134	0.4177	0.3638
759	NONHSAT257759.1	0.4242	0.2945	0.3127	0.3335	0.3137	0.2738	0.4546	0.4022	0.279	0.3808	0.4267	0.4421	0.3549	0.3169	0.3151	0.3569	0.2961	0.3988	0.2354	0.3261	0.5877	0.4968	0.6182	0.5738	0.5615	0.3993	0.4055	0.356	0.8596	0.5356
760	NONHSAT257758.1	0.083	0.0338	0	0.0043	0.0433	0.0343	0	0.034	0	0	0.0362	0	0	0.0348	0	0	0.141	0.0714	0.022	0	0.1001	0.0817	0	0	0.1983	0.016	0.0557	0.0367	0	0
761	NONHSAT257757.1	0	0	0	0	0	0	0	0	0	0	0	0	0	0	0	0	0	0	0	0	0.0061	0	0	0	0	0	0	0	0	0
762	NONHSAT257753.1	0.0048	0.0203	0.1305	0.0535	0.0799	0.0269	0.1034	0	0.0548	0.1138	0	0.0275	0.0144	0	0	0	0.0276	0	0	0	0.1567	0.0268	0	0	0	0	0.0291	0.0543	0.032	0
763	NONHSAT257752.1	29.21	32.78	31.43	35.06	35.76	35.31	36.28	37.32	39.1	37.56	22.03	23.1	27.68	24.71	26.52	21.22	24.73	28.66	22.72	29.59	15.91	16.98	18.46	22.05	16.47	15.08	20.08	19.39	18.86	21.95
764	NONHSAT257751.1	0	0	0	0	0	0	0	0	0	0.0644	0	0	0	0	0.0613	0	0	0	0	0	0	0	0	0.0281	0	0	0	0	0	0.0318
765	NONHSAT257745.1	0	0.0289	0	0.0453	0.0328	0.147	0.0308	0	0.0472	0.062	0	0	0.0411	0.0554	0	0.0297	0	0.0617	0.0271	0.0441	0.0284	0.1095	0.063	0.0287	0	0.0293	0.0565	0	0	0.0154
766	NONHSAT257744.1	0	0	0	0	0	0	0	0	0	0	0	0	0	0	0	0	0	0	0	0.1306	0	0	0	0	0	0	0	0	0	0
767	NONHSAT257741.1	0.0018	0	0	0	0	0	0	0	0	0	0	0.0027	0	0	0	0	0	0	0.0019	0	0	0	0	0	0	0	0	0	0	0
768	NONHSAT257736.1	0	0	0	0	0	0	0	0	0	0	0	0	0	0	0	0	0.0348	0	0	0	0	0	0	0	0	0	0	0	0	0
769	NONHSAT257735.1	0.0722	0.106	0.029	0.0354	0.0881	0.0178	0.0749	0.0179	0.0901	0.1573	0.2332	0.0058	0.0795	0.0899	0.054	0.0542	0.0183	0.2447	0.089	0.0766	0.0232	0.0414	0.0584	0.0528	0.0054	0.1309	0.077	0.0189	0.0635	0.0743
770	NONHSAT257733.1	0	0	0	0	0	0	0	0	0	0	0	0.013	0	0	0	0	0	0	0	0	0.0001	0	0	0	0.0061	0	0	0	0	0
771	NONHSAT257732.1	0	0	0.0038	0	0	0	0	0	0	0	0	0.0223	0	0	0	0	0	0	0	0	0.0174	0	0	0	0	0	0	0	0	0
772	NONHSAT257730.1	0	0	0	0	0	0	0.0292	0	0	0	0	0	0	0	0	0	0	0	0	0	0	0	0	0	0	0	0	0	0	0.0292
773	NONHSAT257728.1	0	0	0	0	0	0	0	0	0	0	0	0	0	0.0022	0	0	0	0	0	0	0	0	0	0	0	0	0	0	0.0067	0
774	NONHSAT257727.1	0	0	0	0	0	0	0	0	0	0	0	0	0	0.0106	0.0106	0	0	0.0055	0	0	0.0051	0	0	0	0.0052	0	0	0	0	0
775	NONHSAT257723.1	0	0	0	0	0	0.0112	0	0	0	0	0	0	0	0	0	0	0	0	0	0	0	0	0.0055	0	0	0	0	0	0	0
776	NONHSAT257721.1	0	0.0692	0.0272	0	0	0	0	0	0	0	0	0	0	0	0	0	0	0	0	0	0.0263	0	0	0	0	0	0	0	0	0.0296
777	NONHSAT257719.1	0.1321	0.0189	0.0364	0.1127	0.1123	0.0372	0.0799	0.191	0.1859	0.0804	0.059	0.0773	0.1301	0.0383	0.1136	0.1344	0.253	0.1	0.04	0.081	0	0	0.0551	0.0744	0	0.0382	0.0822	0.1606	0.1354	0.2572
778	NONHSAT257718.1	0	0	0	0.0077	0	0	0	0	0	0	0	0	0	0	0	0	0	0	0	0	0	0	0	0	0	0	0	0	0	0
779	NONHSAT257715.1	0	0	0	0	0	0	0	0	0.0036	0	0	0	0	0	0	0.0028	0	0	0	0	0	0	0	0	0	0	0	0	0	0
780	NONHSAT257698.1	0	0	0	0	0	0	0	0.0365	0	0	0	0	0	0	0	0	0	0	0	0	0	0	0.0713	0	0	0	0	0	0	0
781	NONHSAT257696.1	0	0	0	0.0054	0.0053	0	0.0114	0.0163	0.011	0	0	0.011	0.0108	0.0109	0.0328	0.0055	0.0055	0	0.0227	0	0	0.0149	0.0106	0.0161	0.0108	0.0054	0.0058	0.0231	0.0129	0.0227
782	NONHSAT257695.1	0	0	0.0201	0	0.0418	0	0.0021	0.0012	0.0871	0.0446	0	0.0012	0.0017	0.0015	0.042	0.0016	0	0.0023	0.0467	0.0012	0.0005	0	0.001	0	0.0016	0.0417	0.0017	0.0026	0.0033	0.0907
783	NONHSAT257694.1	0	0.0201	0.0316	0	0	0.05	0.0395	0	0	0	0.0338	0	0.0005	0.0001	0.0491	0	0.037	0.1205	0	0.0088	0	0.0223	0	0.0563	0	0.0451	0.0001	0.0003	0	0.0002
784	NONHSAT257692.1	0	0	0.0217	0	0.0216	0	0	0.0096	0.0411	0	0.0464	0.0228	0	0.0451	0.0186	0.0045	0	0.0236	0.0043	0.0287	0	0	0	0	0	0.0143	0	0.0238	0	0.0235
785	NONHSAT257691.1	0	0	0.0619	0.0054	0	0	0.017	0.0006	0.0288	0	0.1792	0	0.1485	0	0.0444	0.0046	0.3266	0	0.0418	0.141	0.0297	0.0047	0.0661	0.0763	0.0599	0.0985	0	0	0	0.0034
786	NONHSAT257690.1	0.0014	0.0092	0	0	0.0066	0	0.0084	0.0013	0.0027	0.0014	0	0.0041	0.0013	0	0	0	0	0	0	0.0014	0	0	0	0.0119	0	0.0058	0	0	0	0
787	NONHSAT257683.1	0.1253	0.1497	0.0968	0.0586	0.075	0.1594	0.1089	0.1435	0.0514	0.107	0.2536	0.1207	0.3162	0.2889	0.2381	0.28	0.2593	0.294	0.2384	0.4861	0.1718	0.1593	0.0904	0.1503	0.0335	0.2117	0.1549	0.2065	0.3575	0.1418
788	NONHSAT257682.1	0.148	0.1063	0.0452	0.099	0.1181	0.0927	0.1117	0.1408	0.0882	0.0353	0.1486	0.1155	0.1031	0.1346	0.0595	0.1981	0.0682	0.1166	0.0815	0.0605	0.1613	0.2297	0.209	0.0758	0.1222	0.0837	0.155	0.0924	0.0871	0.0979
789	NONHSAT257679.1	0	0	0	0	0	0.0142	0	0.0003	0	0.0302	0	0	0	0	0	0.0289	0	0	0	0	0	0	0.014	0	0	0	0.0154	0	0	0
790	NONHSAT257678.1	0	0	0	0	0	0	0	0.0156	0	0	0	0	0.0094	0	0.0095	0	0.0192	0.0099	0	0.0304	0	0.0094	0	0	0	0	0	0	0	0
791	NONHSAT257673.1	0	0	0	0	0	0	0	0	0	0	0	0	0	0	0	0	0	0	0	0	0.0172	0	0	0	0	0	0	0	0	0
792	NONHSAT257672.1	0	0	0	0	0	0	0	0	0	0	0	0.0686	0.191	0	0	0	0	0	0	0	0.0488	0	0	0	0	0	0.0729	0	0	0
793	NONHSAT257670.1	0.0153	0.0641	0.0259	0.0678	0.0165	0.0161	0.0743	0.0077	0.0544	0.0151	0.0307	0.1518	0.0796	0.0313	0.0388	0.0911	0.0127	0.0049	0.0125	0.0179	0.0109	0.013	0.0429	0.0198	0.0139	0.0174	0.0104	0.0108	0.0324	0.0062
794	NONHSAT257669.1	0.0003	0	0.027	0.0036	0.0002	0.0056	0	0.0027	0	0.0074	0.0082	0.008	0.0106	0.0153	0.0119	0.0117	0.0086	0.0112	0.0109	0.0036	0.0077	0.0004	0.0031	0.0112	0.0125	0.0107	0.0114	0.0025	0.0117	0.0021
795	NONHSAT257666.1	0	0	0	0	0	0	0	0	0	0	0	0	0	0	0	0	0	0	0	0	0	0	0.0939	0	0	0	0.0024	0	0	0
796	NONHSAT257665.1	0	0	0	0	0	0	0	0	0	0	0	0	0	0	0	0	0	0	0	0	0	0	0	0	0.0041	0	0	0	0	0
797	NONHSAT257663.1	0	0	0	0	0	0.0137	0.0568	0.0553	0	0.0291	0.0284	0	0.0089	0	0	0	0	0	0	0	0	0	0.027	0.0266	0	0.0276	0	0	0	0
798	NONHSAT257662.1	0	0	0	0.0718	0	0	0	0	0	0	0.0428	0	0	0	0	0	0	0	0	0	0	0	0	0	0	0	0	0	0	0
799	NONHSAT257661.1	0.2117	0.0975	0.0722	0.0845	0.171	0.1344	0.206	0.0282	0.076	0.0791	0.1241	0.1671	0.0997	0.1219	0.2265	0.1093	0.0382	0.2497	0.0108	0.1821	0.1753	0.11	0.1002	0.1303	0.0556	0.0469	0.1573	0.1718	0.2515	0.1491
800	NONHSAT257660.1	0.1009	0	0	0.0486	0.0967	0	0	0	0	0.1591	0.1025	0	0	0.0965	0.1013	0.0975	0.1991	0.3068	0.1041	0.2074	0.4356	0	0	0	0.1992	0	0.1062	0	0.1781	0
801	NONHSAT257659.1	0	0	0.0723	0.0192	0.0443	0.0873	0.0731	0	0	0	0.129	0.0305	0.0593	0.1207	0.0669	0.0925	0.0879	0.0315	0.1254	0.1283	0.1445	0	0.0294	0.059	0.0297	0.06	0.0436	0.0604	0.0729	0.0404
802	NONHSAT257658.1	0.1005	0.022	0.0058	0	0.0127	0.0494	0.1266	0.1186	0	0.0698	0.0178	0.0507	0.02	0.0528	0	0.1004	0.0012	0	0	0.0316	0.0925	0.2444	0.0614	0.0502	0.0493	0	0	0	0.0589	0.0521
803	NONHSAT257657.1	0.0244	0.0846	0	0.0252	0.05	0.0436	0.1197	0.0401	0.0258	0.0134	0.1035	0.2527	0.1158	0.0341	0.1293	0.2344	0.1037	0.2166	0.1062	0	0.024	0.062	0.088	0.2751	0.2624	0.167	0	0.2889	0.0901	0.1823
804	NONHSAT257656.1	0.2546	0.0681	0.0477	0.0407	0.0204	0.0133	0.1245	0.0412	0.0032	0.0113	0.0336	0.2303	0.0132	0.1653	0.2461	0.2295	0.2237	0.2953	0.0837	0.044	0.1254	0.0406	0.051	0.1086	0.1267	0.1892	0.1358	0.0436	0.1428	0.2787
805	NONHSAT257655.1	0.3949	0.3174	0.1784	0.6406	0.7769	0.0703	0.4933	0.2	0.1778	0.4455	0.2969	1.076	0.6893	0.4329	0.4491	0.3174	0.4176	0.1427	0.7322	0.5395	0.7769	0.3388	0.4264	1.515	0.2863	0.3563	0.315	1.032	0.6061	0
806	NONHSAT257654.1	0.63	0.0233	0.1094	0.1528	0.1752	0	0	0	0	0.2359	0	0	0.1859	0.1701	0	0	0.1558	0	0	0.1909	0.1507	0	0.0714	0	0.0611	0.066	0	0	0.105	0.1303
807	NONHSAT257653.1	0	0	0	0	0	0	0	0	0	0	0	0	0	0	0.2429	0	0	0	0	0	0	0	0	0	0	0	0	0	0	0
808	NONHSAT257652.1	0.7137	0.8276	0.6891	0.7357	0.8218	0.859	1.034	0.6973	1.155	0.7808	0.8485	0.7334	0.8243	0.8001	0.6253	0.9563	0.7247	0.7417	0.7041	0.6737	0.7478	0.7886	0.8339	1.043	0.7328	0.6786	0.771	0.8324	0.9744	0.8759
809	NONHSAT257651.1	0	0	0	0	0	0	0	0	0	0	0	0	0.0159	0	0	0	0.0095	0	0	0	0	0.0473	0	0	0	0	0.0343	0	0	0
810	NONHSAT257649.1	0	0	0	0	0	0	0	0	0	0	0	0	0	0	0	0	0	0	0	0	0	0	0	0	0	0	0	0.0071	0.004	0
811	NONHSAT257646.1	0.0132	0	0.0154	0.0095	0.0095	0	0.0034	0	0	0	0	0.0033	0.0128	0	0.0096	0.0078	0.0033	0.0033	0	0.0069	0.0055	0	0.0047	0.0095	0.0127	0	0	0.0068	0.0228	0.0067
812	NONHSAT257642.1	0	0	0.0038	0	0.0019	0.0039	0	0	0	0	0	0	0	0	0	0	0	0	0.002	0	0	0	0	0	0	0	0	0.0083	0	0
813	NONHSAT257641.1	0	0	0	0	0	0	0	0	0	0	0	0.0133	0.0125	0	0	0	0	0	0	0	0	0	0	0	0	0	0	0	0.0358	0
814	NONHSAT257640.1	0.1451	0.6895	0.5672	0.2364	0.1266	0.4406	0.2619	0.4494	0.1404	0.1156	0.5464	0.1946	0.324	0.5133	0.4519	0.3494	0.1226	0.3711	0.3678	0.2836	0.356	0.346	0.1733	0.5324	0.6508	0.1743	0.1697	0.5229	0.5807	0.6661
815	NONHSAT257638.1	0	0	0.0112	0	0	0	0.0174	0.0099	0	0	0	0.0319	0	0	0.0226	0	0	0.0103	0.0183	0.0098	0	0.0163	0	0	0	0.0645	0	0.0163	0	0
816	NONHSAT257636.1	0.0131	0	0	0	0.1019	0	0	0.026	0	0	0.0381	0.011	0	0.011	0.0131	0.0261	0.0456	0.0157	0.0136	0	0.0495	0.0041	0.0479	0	0	0.0259	0.014	0	0.0153	0
817	NONHSAT257635.1	0.4634	0.5488	0.4125	0.5036	0.6907	0.514	0.4697	0.5214	0.7018	0.6062	0.2447	0.171	0.238	0.2895	0.3598	0.249	0.2538	0.1952	0.1006	0.2281	0.3163	0.4865	0.3769	0.4933	0.1787	0.3286	0.4931	0.4319	0.569	0.4949
818	NONHSAT257634.1	0	0	0.0319	0	0	0	0	0	0	0	0	0	0	0	0	0	0	0	0	0	0	0	0	0	0	0	0	0	0	0
819	NONHSAT257633.1	0.2497	0.1725	0.2331	0.2291	0.2326	0.3115	0.2886	0.2995	0.3292	0.2893	0.0685	0.1374	0.1585	0.0982	0.1085	0.1293	0.0951	0.1509	0.0863	0.1082	0.2024	0.1748	0.1297	0.1991	0.1161	0.1478	0.1815	0.1749	0.2238	0.1891
820	NONHSAT257632.1	0	0	0	0	0	0	0	0	0	0	0	0	0	0	0	0.0955	0.0225	0	0	0	0	0	0.0056	0	0	0.0244	0	0	0	0
821	NONHSAT257631.1	0	0.0142	0	0.0128	0	0	0	0	0	0.038	0	0	0	0	0	0	0	0	0	0	0	0.0128	0	0.0637	0	0	0	0	0	0
822	NONHSAT257628.1	0	0	0	0	0	0	0	0	0	0	0	0	0	0.0016	0	0.0146	0	0.049	0	0	0	0.0615	0	0	0	0	0	0	0.0551	0
823	NONHSAT257627.1	0	0	0	0	0	0	0	0	0	0.0353	0	0	0	0	0	0	0	0	0	0	0	0	0	0	0	0	0	0	0	0
824	NONHSAT257626.1	0	0	0	0	0	0	0	0	0	0	0	0	0	0	0	0.0324	0	0	0	0	0	0	0	0	0.1778	0	0	0	0	0
825	NONHSAT257625.1	0	0	0	0	0	0	0	0	0	0	0	0	0	0	0	0	0	0	0	0.093	0	0	0	0	0	0	0	0	0	0
826	NONHSAT257624.1	0.1603	0.0656	0	0.0346	0.046	0.1278	0.0159	0	0	0	0.0747	0.0702	0.013	0.0602	0.2573	0	0.108	0.1113	0.0315	0.0578	0.1222	0.1827	0.4017	0	0.1048	0.0263	0	0.0743	0.2056	0.0369
827	NONHSAT257623.1	0.0463	0	0	0.099	0.0433	0.1143	0.0143	0.0273	0	0	0.0103	0.1705	0.0077	0.0823	0.1022	0	0.0417	0.0537	0	0	0.0406	0.027	0.0267	0.0602	0.0591	0	0.0587	0	0.0693	0.1418
828	NONHSAT257622.1	0.081	0.0933	0.025	0.0084	0	0.0171	0.072	0.0594	0.0685	0.0546	0.0691	0.0614	0.0172	0.0741	0.026	0.0167	0.0713	0.0454	0.0517	0.1008	0.0412	0.0572	0.0677	0.0595	0.0599	0.0694	0.0462	0.0641	0.0325	0.0362
829	NONHSAT257621.1	0	0.0312	0	0	0.0157	0.0791	0.0167	0.0479	0.0484	0.0168	0	0.0646	0.0503	0	0.016	0	0	0.0035	0	0	0	0.0063	0.0311	0.0471	0.0631	0	0.0515	0.0507	0	0.0167
830	NONHSAT257620.1	0.2143	0	0.0546	0.0176	0	0	0.5917	0.0569	0.137	0	0.1159	0.0256	0	0.1141	0.0675	0	0.0854	0	0.1339	0.0608	0.0707	0	0.1054	0.0179	0.1681	0	0	0	0.0672	0
831	NONHSAT257618.1	0	0	0	0	0	0	0	0	0	0	0	0	0	0	0	0	0	0	0	0	0	0	0	0	0	0	0	0	0	0.214
832	NONHSAT257617.1	0.5125	0.3828	0.2179	0.3142	0.2424	0.2071	0.1729	0.2299	0.0774	0.0768	0.8716	0.7006	0.2971	0.2298	0.2919	0.2579	0.1356	0.0554	0.0922	0.0724	0.5555	0.3533	0.3279	0.3067	0.1761	0.1681	0.1579	0.0984	0.0626	0.0369
833	NONHSAT257614.1	0.0219	0	0	0	0	0.0072	0	0	0	0	0	0	0	0.0571	0	0	0	0	0	0	0	0.0161	0	0	0	0	0	0	0	0
834	NONHSAT257613.1	0.0106	0.0152	0.0047	0	0.0152	0.024	0.0081	0.0078	0.0157	0.0163	0	0.0357	0	0	0.0384	0.0156	0.0473	0.0135	0.0472	0.0165	0.0447	0	0.023	0.0257	0.0169	0.0154	0	0.0082	0.0227	0.0242
835	NONHSAT257610.1	0	0	0	0	0	0	0	0	0	0	0.0549	0	0	0	0	0	0	0	0	0	0	0	0	0	0	0	0	0	0	0
836	NONHSAT257609.1	0	0	0	0	0	0	0	0.0299	0	0	0	0	0.0147	0.015	0	0	0	0	0	0	0	0.0444	0	0	0	0	0	0	0	0
837	NONHSAT257608.1	0	0	0	0.2899	0	0	0	0	0	0	0	0	0	0	0	0	0	0	0	0	0	0	0	0	0	0	0	0	0	0
838	NONHSAT257607.1	0	0	0	0	0	0	0.0268	0	0	0	0	0	0	0	0	0	0	0	0	0	0	0	0	0	0	0	0	0	0	0
839	NONHSAT257603.1	0	0	0	0	0	0.0119	0	0	0	0	0	0	0	0	0	0	0.0245	0	0	0	0	0	0	0	0	0	0	0	0	0
840	NONHSAT257601.1	0	0.0143	0	0	0	0.0553	0	0	0.0591	0.1089	0.0422	0.1187	0.1925	0	0.0294	0	0.0297	0	0.0381	0.2795	0.0281	0	0	0.0574	0.0577	0.0053	0.0031	0.0618	0.1723	0.0914
841	NONHSAT257600.1	0.6173	1.246	1.056	0.7746	1.048	0.7914	0.7191	0.7921	0.8895	0.8921	0.6151	0.9413	0.9509	0.5681	0.7394	0.6017	0.7031	1.055	0.7211	0.7547	0.6877	0.6351	0.7444	0.7872	0.4265	0.8781	0.7666	0.6816	0.769	0.8685
842	NONHSAT257599.1	0.0033	0.0004	0.0019	0.0001	0.0002	0.0014	0	0	0	0.0041	0.0111	0.0082	0.0013	0	0.0003	0.0081	0	0.064	0	0	0.0025	0	0.005	0.0003	0.0057	0.001	0.0124	0	0.0089	0
843	NONHSAT257598.1	0.0488	0	0	0	0	0	0	0	0	0	0	0	0	0	0	0	0	0	0	0	0	0	0	0.0061	0	0	0	0	0	0
844	NONHSAT257597.1	0	0	0	0	0	0.0097	0.0102	0	0	0	0.0101	0	0	0.0095	0	0	0	0.0205	0	0	0.0187	0	0	0	0	0.0195	0.0103	0	0	0
845	NONHSAT257591.1	0	0	0	0	0	0	0	0	0	0	0.0312	0	0	0	0	0	0	0	0.0014	0	0	0	0	0	0	0	0	0	0	0
846	NONHSAT257590.1	0	0	0	0.0005	0	0	0	0	0	0	0	0	0	0	0	0	0	0	0.0007	0	0	0.0033	0	0	0	0	0	0	0	0
847	NONHSAT257589.1	0.0117	0.0194	0.0024	0.0179	0.011	0.0062	0.0011	0.013	0.0173	0.0016	0.0006	0.011	0.0142	0.0107	0.0171	0.0035	0.0059	0.0114	0.0139	0.0045	0.0254	0.0066	0.0061	0.0107	0.0107	0.014	0.0117	0.0181	0.0041	0.0254
848	NONHSAT257588.1	0	0	0	0.0032	0.0094	0	0.0038	0	0	0	0	0	0	0	0	0.0054	0.0141	0	0.0011	0.0093	0	0.0013	0	0	0	0.0049	0	0	0.0144	0
849	NONHSAT257587.1	0.1756	0.1641	0.2108	0.0865	0.172	0.2812	0.2678	0.0432	0.0442	0.023	0.1129	0.1778	0.3685	0.1757	0.1449	0.1544	0.0892	0.1876	0.1368	0.3505	0.0844	0.2811	0.1676	0.1715	0.1607	0.0575	0.2593	0.1182	0.2326	0.2548
850	NONHSAT257586.1	0	0	0	0	0	0	0	0	0	0	0	0	0	0	0	0	0	0	0	0	0	0	0	0.1115	0	0	0	0	0	0
851	NONHSAT257585.1	0	0	0	0	0	0	0	0	0	0	0	0	0	0	0	0	0	0	0	0	0	0	0	0.0068	0.0671	0.0949	0.0231	0	0	0
852	NONHSAT257583.1	0	0	0	0	0	0	0	0	0	0	0	0	0	0	0	0	0	0	0	0	0	0	0	0	0	0	0	0	0	0
853	NONHSAT257582.1	0.0245	0	0	0	0	0.0028	0	0	0	0	0	0	0.2387	0	0	0	0.0286	0	0.029	0	0	0	0	0.0261	0	0	0	0	0	0
854	NONHSAT257581.1	0.1134	1.432	0	0.9808	1.72	0.8501	1.289	0.42	1.192	1.243	1.262	0.9007	0.377	0.9135	0.814	1.25	0.8127	0.154	1.022	1.111	0.1824	1.333	1.17	1.249	1.138	0.475	0.8378	0.7175	1.034	0
855	NONHSAT257580.1	0	0	0	0	0	0	0	0	0	0	0	0.2233	0	0	0.1158	0	0.2561	0	0	0	0	0	0	0	0	0	0.1604	0.096	0	0.1876
856	NONHSAT257577.1	0	0.0091	0	0	0	0	0	0	0	0	0	0	0	0.0001	0	0	0	0	0	0	0	0	0	0	0	0	0	0	0	0
857	NONHSAT257574.1	0.0382	0.0257	0.0482	0.0373	0.0763	0.0501	0.07	0.0168	0.2132	0.0818	0.0391	0.0484	0.0568	0.0606	0.024	0.0295	0.0038	0.049	0.0655	0.0478	0.0298	0.0069	0.1211	0.1214	0.0113	0.0399	0.0399	0.0139	0.1437	0.085
858	NONHSAT257572.1	0	0	0	0	0	0	0	0	0.0101	0	0	0	0	0	0	0	0	0	0	0	0	0	0	0	0	0	0	0	0	0
859	NONHSAT257569.1	0	0	0	0	0	0	0	0	0	0	0	0.0543	0	0	0	0	0	0	0	0	0	0	0	0	0	0	0	0	0	0
860	NONHSAT257567.1	0.0159	0.0363	0	0	0	0	0.0125	0	0	0	0	0.0063	0	0.1282	0.0506	0.0061	0.0838	0.0384	0.0054	0.0073	0.0147	0.0127	0.0132	0.0045	0.0119	0	0.0092	0	0.0073	0.006
861	NONHSAT257566.1	0	0	0	0.0182	0	0	0.0009	0	0	0	0	0	0	0	0	0	0	0.1182	0	0.0001	0	0	0	0	0	0	0	0.0397	0	0
862	NONHSAT257553.1	1.086	1.182	0.8394	1.002	1.875	1.375	2.017	1.712	1.088	0.5121	1.397	1.411	1.402	1.582	0.9322	1.284	1.507	1.855	1.414	1.152	2.185	1.195	1.686	1.515	1.16	1.696	1.137	0.6418	1.263	0.5793
863	NONHSAT257552.1	0.0226	0	0	0.0084	0	0	0	0	0	0.0504	0	0.0485	0	0	0	0.0454	0.0482	0.0252	0.1499	0.1545	0.0231	0.0237	0	0.047	0	0	0.0231	0.0254	0	0.125
864	NONHSAT257551.1	0	0	0	0	0	0	0	0	0	0	0	0	0	0	0	0	0	0	0	0	0	0.0352	0	0	0	0	0	0	0	0.0248
865	NONHSAT257550.1	0	0	0.0301	0	0	0	0	0	0	0	0	0	0	0	0	0	0	0	0	0	0	0	0	0	0.0299	0	0.0168	0.0331	0	0
866	NONHSAT257545.1	0	0.004	0	0	0	0	0	0	0	0	0	0	0	0	0	0	0	0	0	0	0	0	0	0	0	0	0	0	0	0
867	NONHSAT257544.1	0	0	0	0	0.0565	0	0.0518	0	0	0	0.0384	0.0473	0	0	0	0	0	0.0244	0	0	0	0.0179	0	0	0	0	0	0	0	0.0406
868	NONHSAT257543.1	0.0455	0.2266	0.1311	0	0.0855	0.1575	0.4257	0.0795	0	0.0836	0.0347	0.1032	0	0.0648	0.1196	0.2002	0.0809	0.1008	0.1503	0.0325	0.3505	0.1636	0.207	0.0955	0.0382	0.0885	0.1797	0.0421	0.0565	0.1659
869	NONHSAT257542.1	0.2066	0.4389	0.0041	0.1835	0.0872	0.1059	0.1188	0.0444	0.1326	0.1051	0.0665	0.1625	0.022	0.0349	0.0446	0.0112	0.0904	0.0233	0.0176	0.0474	0.2806	0.0877	0.0211	0.0795	0.1185	0	0.0231	0.047	0.0568	0
870	NONHSAT257534.1	0.128	0.0281	0	0	0	0	0	0	0	0	0	0.0305	0	0	0	0	0.0926	0	0	0	0	0	0	0	0	0	0	0	0	0
871	NONHSAT257532.1	0	0	0	0	0.0033	0	0	0.0036	0	0	0	0	0.0035	0	0.0102	0	0	0.0209	0	0	0	0.0041	0.0034	0	0	0	0	0	0.008	0
872	NONHSAT257530.1	0	0	0	0	0	0	0	0	0	0	0	0	0	0	0	0	0.0048	0.0068	0	0	0	0	0	0	0	0	0	0	0	0
873	NONHSAT257529.1	0	0	0.0816	0	0	0	0	0	0	0	0	0	0.0841	0.0848	0	0	0	0	0	0	0.0817	0	0	0.4116	0	0.2295	0.0911	0	0	0.0885
874	NONHSAT257527.1	0	0	0	0	0	0.0457	0	0	0	0	0.0238	0.0468	0.023	0	0.0232	0.1158	0	0	0	0	0	0	0	0.0226	0.0447	0	0.0495	0	0.0272	0
875	NONHSAT257526.1	0	0	0	0	0	0	0	0	0	0	0	0	0	0	0	0	0	0	0	0	0	0	0	0.0085	0	0	0	0	0	0
876	NONHSAT257517.1	0	0	0.0457	0.0687	0	0	0	0	0	0	0	0	0	0	0	0	0	0	0	0	0	0	0	0.0467	0.0704	0	0	0	0	0
877	NONHSAT257515.1	1.909	0.7908	1.088	1.046	1.583	1.452	1.416	1.188	1.109	1.15	1.106	0.4135	0.986	0.8086	0.6416	1.089	0.7697	0.9826	0.4126	0.5512	0.8157	1.266	1.528	1.6	0.8557	0.9201	0.4581	1.013	1.591	1.64
878	NONHSAT257514.1	0.1805	0.2065	0.1428	0.1572	0.0156	0.1639	0.2663	0.0531	0.0595	0.0707	0.0852	0.0485	0.2225	0.0413	0.0277	0.0556	0.1929	0.2532	0.115	0.1421	0.1594	0.0897	0.1851	0.2167	0.0029	0.1263	0.3009	0.0583	0.0652	0.1439
879	NONHSAT257513.1	0.0524	0.0238	0.1115	0.0265	0.0536	0.038	0.0803	0.1093	0.0491	0.0384	0.0571	0.0277	0.1085	0.1158	0.0744	0.1039	0.0992	0.0126	0.0471	0.0388	0.0702	0.0842	0.0178	0.0359	0.0323	0.0182	0.0392	0.1461	0.1067	0.024
880	NONHSAT257512.1	0.0845	0	0.0503	0	0	0.1443	0	0	0	0	0.1701	0	0.0791	0.0224	0	0.0918	0.1556	0.0616	0	0.0401	0	0.1159	0.0384	0.0576	0.1005	0.1767	0.063	0	0.0621	0
881	NONHSAT257509.1	0	0	0	0.01	0	0	0	0	0	0	0	0	0	0	0	0	0	0	0	0	0	0	0	0.0099	0	0	0	0	0	0
882	NONHSAT257507.1	0	0	0	0.0234	0	0	0.1061	0.1525	0	0	0	0	0	0	0	0	0	0	0	0	0	0	0	0	0	0	0	0	0	0
883	NONHSAT257506.1	1.299	1.038	0.5443	0.8624	0.9195	0.644	0.521	0.3453	0.601	0.1734	1.382	1.015	1.085	0.4593	0.619	1.305	0.6584	0.5567	0.4893	0.9741	0.9974	0.7906	1.161	0.9411	0.4346	0.5858	0.8037	0.4234	1.2	0.6791
884	NONHSAT257505.1	46.43	43.55	36.77	33.85	27.69	30.59	25.26	19.69	15.61	9.832	43.21	35.63	32.39	28.01	20.06	16.42	15	8.933	4.755	4.009	42.52	33.24	32.96	19.67	17.02	11.82	10.95	5.53	5.735	3.849
885	NONHSAT257504.1	0.0599	0.0477	0.0568	0.0777	0.0097	0.0613	0.1028	0.0197	0	0.0825	0.0494	0.02	0.0196	0.0654	0.0791	0.0199	0.0863	0.0807	0.0411	0	0.0698	0	0.1041	0.0962	0.0779	0.0472	0.1908	0.0643	0.0792	0.0616
886	NONHSAT257502.1	0	0	0.2553	0.1101	0	0	0	0.1011	0.0778	0.2346	0	0	0	0	0	0	0	0	0.1163	0.2556	0	0	0	0	0.0962	0.2227	0	0.2305	0.1834	0.227
887	NONHSAT257501.1	0	0	0.0111	0	0	0	0	0	0	0	0	0	0	0	0.0165	0.0446	0	0.0231	0	0	0	0	0	0	0	0	0	0	0	0
888	NONHSAT257500.1	0	0	0.0008	0	0	0	0	0	0	0	0	0	0	0	0	0	0	0	0	0	0.0011	0	0	0	0	0	0	0	0	0
889	NONHSAT257499.1	0	0.0081	0	0.0026	0.0062	0	0	0	0	0	0	0	0	0	0	0	0.0022	0	0	0.012	0	0	0.0021	0	0	0	0	0	0	0
890	NONHSAT257498.1	0	0	0	0	0	0.0018	0	0	0.0004	0	0	0	0.0026	0	0	0	0	0	0	0	0.0205	0	0	0	0	0	0	0	0	0
891	NONHSAT257497.1	0.0019	0	0	0.0012	0.0033	0.0021	0	0	0.0022	0	0	0	0	0	0	0	0	0	0	0	0	0	0.0001	0	0	0	0	0	0	0
892	NONHSAT257495.1	0	0	0	0	0.0033	0	0	0	0	0	0	0	0	0	0	0	0	0	0	0	0	0	0	0	0	0	0	0	0	0
893	NONHSAT257494.1	0.0036	0.0043	0.0175	0.0124	0	0.0144	0.0228	0.0055	0.01	0.0047	0.0019	0.0037	0.009	0.0147	0.0123	0.0073	0.0055	0.0038	0.0208	0	0.0035	0.0112	0.0291	0.0286	0.026	0.0091	0	0.0174	0.0194	0.019
894	NONHSAT257493.1	0	0	0	0	0	0	0	0	0	0.0138	0	0	0	0.0262	0	0	0.0268	0	0	0.014	0	0	0.0257	0	0	0	0	0	0	0
895	NONHSAT257489.1	0.1948	0.1709	0	0	0.0138	0.0663	0.0451	0	0	0	0.2687	0.1941	0.0819	0	0.0752	0.0143	0.0034	0.0447	0.1016	0.0128	0.0419	0	0	0	0.0224	0	0.1491	0	0.0357	0.0053
896	NONHSAT257488.1	0.2818	0.166	0.1214	0.095	0.0973	0.0877	0.0964	0.0739	0.0295	0.0588	0.1092	0.0769	0.1631	0.1734	0.0313	0.1109	0.0716	0.0899	0.0734	0.0705	0.3265	0.1158	0.0822	0.203	0.0123	0.1967	0.0969	0.0297	0.0308	0.0343
897	NONHSAT257484.1	0.1148	0.1331	0.1226	0.4064	0.3053	0.0436	0	0	0.0578	0.0903	0.2999	0	0	0.0362	0	0.0516	0.0274	0	0	0.0711	0	0.2309	0.1479	0.0748	0.0946	0.0559	0.0971	0.2281	0.0781	0.1103
898	NONHSAT257483.1	0.7028	0.5425	1.153	0.7598	1.388	1.01	0.5982	1.055	0.8221	1.212	1.124	1.385	2.191	1.289	1.547	1.344	1.118	1.392	2.714	2.258	1.444	0.6363	1.235	0.8331	1.657	2.107	1.505	1.459	1.376	1.458
899	NONHSAT257482.1	0	0	0.0767	0	0	0	0	0	0	0	0	0	0	0	0.1847	0	0	0.0728	0.0831	0	0	0	0	0.1088	0	0	0	0	0	0
900	NONHSAT257481.1	0	0.0237	0	0	0.0236	0.012	0	0	0.0119	0	0	0	0	0	0	0.0245	0.037	0.025	0.0126	0	0	0.0239	0	0.0238	0.0358	0	0	0	0.0715	0
901	NONHSAT257476.1	0	0	0	0	0	0	0	0	0	0	0	0	0	0	0	0	0	0	0	0	0.0823	0	0	0	0	0	0	0	0	0
902	NONHSAT257475.1	0	0	0	0.0485	0	0.0476	0	0.0267	0	0.0287	0	0	0	0	0	0	0	0.0504	0	0	0	0	0	0	0	0	0	0	0	0
903	NONHSAT257474.1	0	0	0	0	0	0.0178	0.0501	0	0	0	0	0	0.0715	0.0468	0.1324	0	0.0978	0	0.0063	0	0	0.0415	0.0054	0.0472	0.0232	0.018	0.0243	0.0128	0	0
904	NONHSAT257473.1	0	0.0444	0.05	0	0.0442	0.0087	0	0	0	0	0	0	0.0842	0	0.091	0	0	0.0475	0	0	0	0	0.1301	0	0	0.0451	0	0	0.0342	0
905	NONHSAT257471.1	0	0	0	0	0	0	0	0	0	0	0.0092	0	0	0	0	0	0	0	0	0	0	0	0	0.0077	0	0	0	0	0	0
906	NONHSAT257470.1	0.0468	0.0187	0.0213	0.0713	0.1042	0.0904	0.0305	0.0942	0.1205	0.0537	0.0797	0.136	0.0317	0	0.1236	0.1126	0.0747	0.2034	0.1851	0.1115	0.1341	0.06	0.0677	0.0609	0.0411	0.2057	0.1006	0.1553	0.0939	0
907	NONHSAT257459.1	0	0	0	0	0.5684	0	0.0391	0.2861	0	0	0	0.0358	0	0	0.1347	0.0151	0.4117	0	0.3327	0.1543	0.2037	0.0716	0.123	0.0795	0.1178	0.0941	0.0999	0.0041	0.1393	0.1513
908	NONHSAT257458.1	0.0175	0	0	0	0.0029	0	0.0264	0.0134	0	0.0553	0	0	0	0	0	0	0	0	0	0	0.0434	0	0	0	0	0	0	0.0953	0	0
909	NONHSAT257457.1	0	0	0	0.0379	0	0.0305	0.0433	0	0.026	0	0	0.013	0	0	0.0129	0	0	0.0067	0	0.0109	0.0053	0	0	0	0.0571	0.0051	0.0203	0	0	0
910	NONHSAT257456.1	0	0	0	0	0	0	0	0.0364	0	0	0	0	0	0	0	0	0	0	0	0	0.0089	0	0	0	0.0729	0	0	0	0	0
911	NONHSAT257454.1	0.009	0.0183	0	0.0876	0.0032	0.0115	0.0086	0.0293	0.0072	0.0069	0	0	0.0048	0	0.0092	0	0	0.0076	0.0021	0	0	0.0085	0.0169	0	0.0203	0	0	0.0055	0.0068	0.011
912	NONHSAT257452.1	0.0563	0.0735	0.0125	0.0864	0.0622	0.0498	0.0459	0.1039	0.0464	0.0368	0.0022	0.0022	0.0337	0.0261	0.0266	0.0183	0.012	0.0286	0.0158	0	0.0101	0.0127	0.0178	0	0.0277	0.0133	0.0057	0.0397	0.0037	0.0147
913	NONHSAT257450.1	0	0.5618	0.1324	0.2411	0.2493	0.1183	0	0.1365	0.1355	0.0639	0	0.0897	0	0.0854	0	0	0	0	0	0.1225	0	0	0	0	0	0	0	0	0.0954	0
914	NONHSAT257449.1	0.007	0.0033	0.055	0.0008	0.0203	0.0514	0.0079	0.0176	0.0009	0.0028	0.0007	0.0094	0.0015	0.0096	0.0323	0.0016	0.0036	0.0057	0.0039	0.1347	0.0014	0.0014	0.0064	0.0393	0.0554	0.0072	0.0105	0.0005	0.0011	0.0192
915	NONHSAT257448.1	0.5361	0.7877	0.7025	0.8385	0.4981	0.7258	0.5296	0.1271	0.4597	0.6504	0.3159	0.4282	0.1674	0.3042	0.1194	0.6823	0.5701	0.558	0.3836	0.4404	0.3331	0.7001	0.2865	0.7533	0.62	0.3147	0.3653	0.2604	0	0.1593
916	NONHSAT257447.1	1.041	0.9783	0.8348	1.033	1.002	0.7117	0.6763	0.7949	0.898	0.7839	1.191	0.4461	0.6088	0.6786	0.6211	0.2844	0.611	0.6392	0.2658	0.6631	0.3577	0.6285	0.4145	0.5909	0.3228	0.2659	0.0993	0.4344	0.5345	0.2663
917	NONHSAT257446.1	1.609	1.253	0.6919	0.721	1.23	1.788	1.063	1.381	1.192	0.6454	1.681	1.109	0.9457	1.091	1.739	1.753	1.726	1.166	0.8712	1.195	1.703	1.223	1.531	1.945	1.523	0.9076	0.4833	0.4645	0.6243	1.312
918	NONHSAT257444.1	0	0	0	0	0	0	0	0	0	0	0	0	0	0	0	0	0	0	0	0	0	0	0	0	0	0	0.0064	0	0	0
919	NONHSAT257442.1	0	0	0	0	0	0	0	0	0	0	0	0	0	0	0	0	0	0	0	0.2081	0	0	0	0	0	0	0	0	0	0
920	NONHSAT257440.1	0	0.2505	0	0	0.3382	0.2005	0.3374	0	0	0.2554	0	0	0.2842	0	0	0.2617	0	0	0.16	0	0	0.2122	0	0	0	0	0	0	0	0
921	NONHSAT257439.1	0.0012	0.0002	0.2087	0.0028	0.0002	0.0002	0.0003	0.2613	0.0042	0.0003	0.1398	0.0023	0.0002	0.1117	0.004	0.0002	0.0053	0.0067	0.2049	0.1069	0.1681	0.0002	0.0084	0.3688	0.1384	0.0017	0.1662	0.0013	0.0035	0.0011
922	NONHSAT257438.1	0	0	0.0372	0	0	0	0.0467	0.1355	0	0	0.0341	0	0.0446	0	0	0	0	0.0178	0.0092	0.124	0.038	0	0.0174	0	0.014	0.0132	0.0416	0.0162	0	0.1479
923	NONHSAT257437.1	0	0	0	0	0.0013	0	0	0	0	0	0	0	0	0	0	0	0	0	0	0	0	0	0	0	0	0	0	0	0	0
924	NONHSAT257436.1	0	0	0	0	0	0	0	0	0.0107	0	0	0	0	0	0	0	0	0	0	0	0	0.0124	0	0	0	0	0	0	0	0
925	NONHSAT257434.1	0	0	0	0	0	0	0	0	0	0	0	0.034	0	0	0	0	0	0	0	0	0	0	0	0	0	0	0	0	0	0
926	NONHSAT257433.1	0.3042	0.3945	0.1582	0.0897	0	0.2187	0.2309	0.0896	0	0	0.2677	0.1135	0.1718	0.0226	0.112	0	0.0411	0.1308	0.0419	0	0.2483	0	0.05	0.0352	0.1157	0.0784	0.133	0	0.1707	0.4783
927	NONHSAT257432.1	0.0123	0.0033	0.0407	0.0276	0.0251	0.0191	0.008	0.074	0.0805	0.0168	0.0107	0	0.0267	0.0314	0.0382	0.0001	0.0124	0.5623	0.5575	0.017	0.0043	0.0247	0.0833	0.0213	0.0634	0.4352	0.0179	0.0068	0.0258	0.0611
928	NONHSAT257431.1	0.012	0.0012	0.0073	0.0075	0.0476	0.01	0.0248	0.1435	0.0661	0.0225	0.0444	0.003	0.1308	0.0038	0.0236	0.0015	0.0016	0.3694	0.036	0	0.0191	0.0218	0.0389	0.0797	0.0716	0.0063	0	0.0137	0.0499	0.307
929	NONHSAT257428.1	0.0109	0	0.0106	0.0109	0	0	0.0114	0.009	0.0222	0	0.0057	0.0333	0.0109	0	0	0	0	0	0	0	0.0317	0	0.0105	0	0	0	0	0.0116	0.0259	0
930	NONHSAT257427.1	0	0	0	0	0.0161	0	0	0	0	0	0	0	0	0	0	0	0	0	0	0	0	0	0	0	0	0	0	0	0.0068	0
931	NONHSAT257426.1	0.3213	0.0495	0.0743	0	0.0993	0.1002	0.183	0.5311	0	0.4029	0.4389	0.1318	0.1331	0	0.0857	0.2024	0.3392	0.1284	0.096	0.2052	0.3673	0	0.2141	0.1829	0	0	0	0.1627	0.2221	0.1052
932	NONHSAT257425.1	6.102	6.531	7.035	8.033	6.834	7.807	7.923	7.137	6.846	5.56	9.576	8.281	8.689	8.487	7.092	8.633	7.698	6.918	6.384	5.633	7.49	9.076	9.452	8.578	6.233	6.169	6.699	4.594	5.047	5.431
933	NONHSAT257423.1	0.6228	0.1588	1.005	0.5284	0.5482	1.005	0.5178	0.3245	0.9238	0.7126	0.7022	1.041	1.183	1.226	1.385	0.6916	1.188	1.001	1.422	1.04	1.136	0.5934	1.053	0.7072	0.906	0.4423	1.395	0.8921	1.7	1.197
934	NONHSAT257422.1	1.013	0.6994	0.9656	0.4004	0.3897	0.1886	0.7073	0.4737	0.9509	0.2602	1.044	1.317	1.029	1.427	1.514	0.971	0.8594	1.42	0.8617	0.684	0.9614	0.7293	1.502	1.08	0.694	1.235	1.184	0.9487	0.835	0.7664
935	NONHSAT257421.1	0	0	0	0	0	0	0.0682	0	0	0.0293	0	0.0442	0.0864	0.0219	0	0.0439	0	0	0	0	0	0	0.0425	0.1281	0	0	0.0071	0	0	0.0455
936	NONHSAT257420.1	0	0	0	0	0	0	0	0	0	0	0	0	0	0	0	0	0	0	0	0	0	0	0	0	0	0	0.0495	0	0	0
937	NONHSAT257419.1	0.1464	0.0176	0.0282	0.029	0	0	0	0.0589	0	0.0309	0.0302	0.0595	0	0	0.001	0.0886	0.0294	0.0308	0	0.0561	0.0283	0.0578	0	0.0582	0.0293	0.0586	0.0318	0.03	0	0.0306
938	NONHSAT257418.1	0	0	0	0	0	0	0	0	0	0	0	0	0	0	0.0096	0	0	0	0	0	0	0	0	0	0	0	0	0	0	0
939	NONHSAT257417.1	0	0	0	0	0.0179	0	0	0	0	0	0	0	0	0	0.0003	0	0	0	0	0	0	0	0	0	0	0	0	0	0	0
940	NONHSAT257415.1	0	0	0	0	0	0	0	0	0	0	0	0	0	0	0	0	0	0	0	0	0	0	0	0	0	0	0.0027	0	0	0
941	NONHSAT257413.1	0.0248	0	0	0	0	0	0	0	0	0	0	0	0	0	0	0	0	0	0	0	0	0	0	0.0242	0.0243	0.0246	0	0	0	0
942	NONHSAT257412.1	0	0	0	0	0	0	0	0	0	0	0	0	0.0045	0	0	0	0	0	0	0	0.0263	0	0.0267	0.0538	0	0	0.0798	0	0	0
943	NONHSAT257411.1	0	0	0	0	0	0	0	0	0	0	0	0	0	0	0	0	0.0221	0	0	0	0	0	0	0	0.0239	0	0.0263	0	0	0
944	NONHSAT257410.1	0	0	0	0	0	0	0	0	0	0	0	0	0	0.0285	0	0	0	0	0	0	0	0	0	0.1126	0	0.142	0	0	0	0
945	NONHSAT257409.1	0	0	0	0	0	0	0.0465	0	0	0	0	0	0	0	0	0	0	0	0	0	0	0	0	0	0	0	0	0	0	0
946	NONHSAT257408.1	0.0446	0.0872	0	0.0991	0	0	0	0.0623	0	0	0.0935	0.0341	0.2135	0	0.0658	0.1632	0	0.0685	0.1013	0.169	0.1779	0	0	0	0.0361	0.1169	0	0.196	0.1668	0.0556
947	NONHSAT257406.1	0	0	0	0	0	0	0	0	0	0	0	0	0	0.0224	0	0	0	0	0	0	0	0	0	0	0	0	0	0	0	0
948	NONHSAT257405.1	0.0249	0.0081	0.006	0.0056	0.0003	0.0259	0.0128	0.0165	0.0208	0.0132	0.0092	0	0.0083	0.0041	0.0257	0.0379	0.0046	0	0	0.0488	0.0276	0.0154	0.0085	0.0133	0.0166	0.0169	0.0388	0.0044	0.0158	0.0387
949	NONHSAT257404.1	0	0	0.1512	0	0.0647	0	0.082	0.0136	0	0.1017	0.0883	0.087	0	0.0756	0.3828	0.1944	0	0.1709	0.2208	0.117	0	0	0.0947	0	0.0891	0.0503	0	0	0.1015	0.3036
950	NONHSAT257403.1	0	0.0577	0	0.0136	0	0	0	0	0.0611	0	0	0.0185	0	0	0	0	0	0.027	0.0203	0.0629	0.0754	0.1746	0.0288	0	0	0	0	0	0.0695	0
951	NONHSAT257402.1	0.1301	0.1346	0.1867	0.3419	0.1769	0.098	0.0709	0.0167	0.0052	0.062	0.0607	0.0602	0.0292	0.0674	0.1183	0	0.2997	0.1234	0.1007	0.0228	0	0.1637	0.1361	0.2187	0.0456	0.225	0.0464	0.3643	0.2083	0
952	NONHSAT257401.1	0.0673	0.0711	0.0977	0	0.1766	0.1016	0.1389	0.0728	0.1535	0.1391	0.2604	0.1015	0.066	0.134	0	0.0673	0.034	0.089	0.0685	0.063	0	0.0928	0.165	0.0984	0.1808	0	0	0	0.0786	0
953	NONHSAT257400.1	0	0	0.0002	0	0.0012	0.0075	0	0	0	0	0	0	0	0.0013	0	0	0.001	0	0	0	0	0	0	0.0003	0	0	0	0	0	0
954	NONHSAT257399.1	0	0	0	0	0	0	0.0075	0	0	0	0	0.0457	0.0254	0	0	0.0294	0	0	0.0547	0.0261	0	0.0223	0	0.022	0.0042	0	0	0	0	0.0289
955	NONHSAT257398.1	0.0633	0.0433	0.0594	0.0448	0.0325	0.2578	0.0219	0.0409	0.0489	0.0221	0.0216	0	0.1666	0.084	0.0205	0	0.0691	0.066	0	0	0.0762	0	0.0615	0	0.0208	0.0208	0.0225	0.0222	0.0248	0.0834
956	NONHSAT257397.1	0.0167	0.0812	0	0.0164	0	0	0.0173	0	0.1175	0	0.0513	0.0168	0	0	0.0166	0.0167	0	0	0.0172	0.0177	0	0.0163	0.0161	0.0369	0	0	0	0	0	0
957	NONHSAT257396.1	0	0.0374	0.019	0	0	0.0659	0.0206	0	0	0	0	0	0	0	0	0	0	0	0	0	0	0	0.0193	0	0	0	0	0.0418	0	0
958	NONHSAT257392.1	0.0691	0	0	0.023	0	0	0.0244	0	0	0	0.0241	0	0	0	0	0.0667	0.0239	0	0	0	0.1362	0.023	0	0	0.0464	0	0.0251	0.0245	0	0
959	NONHSAT257390.1	0.0044	0.0029	0	0	0.0043	0	0.0367	0	0	0	0	0	0	0	0.0044	0	0	0	0	0	0.0127	0	0.016	0	0.0087	0	0.0095	0.0047	0.0104	0.0046
960	NONHSAT257387.1	0	0	0	0	0	0	0	0	0	0	0	0	0	0	0	0	0	0	0	0	0	0	0.008	0	0	0	0	0	0	0
961	NONHSAT257386.1	0	0	0	0.0114	0.0166	0	0.0178	0	0	0	0	0	0	0	0	0	0	0.0116	0	0	0.0082	0	0.0334	0.0209	0.0167	0	0	0.018	0.0201	0.0089
962	NONHSAT257384.1	0	0	0.0116	0.0118	0.0039	0.0078	0.0042	0	0.0041	0	0.0062	0.0001	0.0119	0	0.0037	0.004	0.0082	0.0042	0	0	0	0	0.0235	0.0119	0	0.0118	0.0086	0	0.0047	0.0083
963	NONHSAT257383.1	0	0	0	0	0	0	0	0	0	0	0	0	0.096	0	0	0	0	0	0.0361	0	0	0	0	0.0694	0	0	0	0	0	0
964	NONHSAT257381.1	0.009	0.012	0.0105	0.0047	0.0135	0.006	0.0084	0.0066	0.0122	0.001	0.0602	0.008	0.0068	0.0048	0.0044	0.0383	0	0.0073	0.0136	0.0209	0.0041	0	0.0612	0.0017	0.0077	0.0068	0.0062	0.0068	0.0029	0.0132
965	NONHSAT257380.1	0.1123	0.1792	0.1018	0.0603	0.1393	0.1497	0.2379	0.1107	0.1453	0.0405	0	0.2317	0.0703	0.0305	0.1142	0.1135	0	0.1576	0.1073	0.1858	0.0332	0	0	0.1173	0.0297	0.0314	0.2481	0.0757	0.0432	0.2732
966	NONHSAT257378.1	0.0138	0	0	0.021	0	0	0	0	0	0	0	0	0	0.0275	0	0	0.033	0	0.0001	0	0	0	0	0.1265	0.032	0	0	0	0.0383	0
967	NONHSAT257368.1	0	0	0.1308	0	0.0688	0.0293	0	0	0.0947	0	0.297	0	0.083	0.1401	0	0.3137	0.6216	0.4906	0.0933	0.2773	0.0855	0	0	0	0.0725	0.0823	0.0974	0.0969	0.3662	0.6329
968	NONHSAT257367.1	0.8944	0.6316	0.8038	0.8036	0.6156	0.7229	0.7175	0.443	0.3938	0.283	0.985	0.887	1.239	0.823	1.068	0.9718	0.5962	0.8061	0.7144	0.5295	0.8406	0.8988	0.9928	0.8797	0.8269	0.8134	0.0197	0.6923	0.0277	0.4603
969	NONHSAT257366.1	0.5088	0.239	0.2324	0.3293	0.2078	0.2675	0.2509	0.2077	0.1418	0.1213	0.4821	0.4561	0.457	0.4466	0.6782	0.456	0.4469	0.3784	0.3381	0.3643	0.343	0.3677	0.4986	0.4181	0.422	0.4443	0.9041	0.4111	0.6928	0.1076
970	NONHSAT257364.1	0	0	0	0	0	0	0	0	0	0	0	0	0	0	0	0	0	0.2374	0	0	0	0	0	0	0	0	0	0	0	0
971	NONHSAT257363.1	0.3122	0.0461	0	0.1463	0.105	0.1083	0	0	0.1734	0	0.1799	0	0.1458	0	0.1367	0	0	0	0	0	0.2868	0.3011	0.1595	0.156	0	0	0.1002	0	0.1288	0
972	NONHSAT257362.1	0.104	0.2478	0.2738	0.2143	0.1509	0.1849	0.251	0.1552	0.0265	0.0971	0.361	0.1905	0.2571	0.3119	0.3049	0.4361	0.3534	0.0655	0.3008	0.2099	0.3342	0.0953	0.2678	0.2857	0.3904	0.3959	0.3506	0.3643	0.3627	0.4124
973	NONHSAT257361.1	0	0	0	0	0	0	0	0	0	0	0	0	0	0	0	0	0	0	0	0	0	0	0	0.1309	0	0	0	0	0	0
974	NONHSAT257360.1	0.2701	0.085	0.0353	0.0906	0.0226	0.1109	0	0.0764	0.0426	0	0.1017	0.1828	0.1594	0.2486	0.0912	0.2435	0.16	0.1271	0.0667	0.0749	0.3396	0.2542	0.2295	0.216	0.2013	0.131	0.0616	0.1316	0.0855	0.0331
975	NONHSAT257359.1	0.128	0.0964	0.0686	0.1207	0.0688	0.0972	0.0806	0.0742	0.1028	0.0633	0.1925	0.0825	0.0685	0.0746	0.1022	0.0905	0.1417	0.1348	0.0552	0.1021	0.1571	0.0939	0.073	0.1105	0.1034	0.1161	0.0976	0.1626	0.1441	0.0797
976	NONHSAT257358.1	0.2076	0.3169	0.1418	0.1636	0.2012	0.2961	0.13	0.1252	0.1345	0.113	0.3171	0.2423	0.2091	0.1811	0.2333	0.1953	0.2531	0.1607	0.1678	0.2796	0.4299	0.3956	0.577	0.3139	0.3331	0.2093	0.4153	0.3259	0.3224	0.3025
977	NONHSAT257357.1	0	0	0	0	0	0	0	0	0	0	0	0	0	0	0	0	0	0	0	0	0	0	0	0	0	0	0	0	0	0
978	NONHSAT257355.1	0.3449	0.3407	0.3457	0.4074	0.3236	0.3004	0.3019	0.3145	0.4719	0.3221	0.5214	0.5037	0.5253	0.5077	0.5551	0.5145	0.6452	0.4534	0.5934	0.5029	0.6423	0.6076	0.6141	0.5799	0.629	0.5261	0.6352	0.5964	0.6775	0.6477
979	NONHSAT257353.1	0.5182	0.0362	0.109	0.0879	0.2904	0.1081	0.0369	0.4	1.289	0.2724	0.2771	0.2051	0.2197	0.0583	0.2771	0.1037	0.2475	0	0.2944	0.2026	0.1191	0.3036	0.2833	0.2135	0.0758	0.0766	0.1984	0.0694	0.1234	0.0504
980	NONHSAT257352.1	0.27	0.3292	0.2262	0.1772	0.3524	0.3516	0.4958	0.207	0.2315	0.1969	0.5139	0.3879	0.5094	0.5016	0.5329	0.4521	0.4971	0.385	0.3166	0.3847	1.091	0.9883	1.144	0.8342	0.6925	0.8473	0.6797	0.7494	0.9983	0.9449
981	NONHSAT257350.1	0.0049	0	0	0	0	0.1125	0	0	0	0	0	0	0.1678	0.1566	0.2601	0	0	0	0.1138	0	0.0997	0	0	0	0	0	0.0556	0	0	0
982	NONHSAT257349.1	0.11	0	0.0453	0.0151	0.0329	0	0.0478	0.0153	0.0463	0	0.0315	0.0014	0.0152	0.0613	0.0153	0	0.0155	0	0	0	0	0	0.0298	0.045	0.0028	0	0.0164	0	0.0537	0.0462
983	NONHSAT257348.1	0.0696	0.0564	0.0899	0.068	0.0197	0	0.0854	0.1051	0.0814	0	0	0.0468	0.0701	0	0.0232	0	0	0.0726	0	0.0068	0.0381	0.0683	0.0112	0.0905	0	0	0.0462	0.0068	0	0
984	NONHSAT257347.1	0.0103	0.0053	0.0165	0.0044	0.0214	0	0	0.002	0.0022	0.0076	0.0038	0.0011	0.0436	0.0109	0.0169	0.0097	0.0057	0.0026	0.0016	0.0247	0.0436	0.0088	0.0107	0.0063	0.0116	0.0121	0.0068	0.0286	0.0035	0.0043
985	NONHSAT257346.1	0.1186	0	0	0.031	0.0308	0.0663	0.0164	0.0941	0	0	0	0	0	0.0312	0	0.015	0.0319	0	0	0.0335	0.0302	0.0909	0	0.0308	0.062	0.0626	0	0	0.0743	0
986	NONHSAT257345.1	0	0.0145	0	0	0	0	0	0	0	0	0.0308	0	0	0	0	0	0	0	0	0	0	0	0.018	0	0	0	0	0	0.0419	0
987	NONHSAT257344.1	0	0	0	0	0	0	0	0.0475	0	0	0	0	0	0	0	0	0	0	0	0	0	0	0	0	0	0	0	0	0	0
988	NONHSAT257338.1	0	0	0.0603	0	0	0	0.0654	0.0627	0.1901	0	0	0	0	0	0.0629	0	0	0	0.0638	0.0669	0	0	0	0	0	0.0626	0	0	0.0574	0.1484
989	NONHSAT257335.1	0.2322	0.0957	0.1537	0.2366	0.2089	0.1402	0.2595	0.142	0.1527	0.084	0.2653	0.1081	0.2773	0.1337	0.1651	0.1787	0.1172	0.177	0.0741	0.1469	0.4187	0.2804	0.4331	0.2527	0.2105	0.1505	0.143	0.1876	0.2934	0.2778
990	NONHSAT257334.1	0	0	0	0	0	0	0.024	0	0	0	0	0	0	0	0	0	0	0	0	0	0	0	0	0	0	0	0	0	0	0
991	NONHSAT257333.1	0	0	0	0	0	0	0	0	0	0	0	0	0	0	0	0.0065	0	0	0	0	0	0	0.0125	0	0	0	0	0	0	0
992	NONHSAT257329.1	0	0.09	0.1297	0.1226	0.041	0.0822	0.1209	0	0	0.0439	0.0861	0.0848	0	0.0778	0.0884	0.107	0.1644	0.0418	0.2139	0.0565	0.0325	0.0705	0.0677	0.2633	0.0413	0.2154	0.2377	0.1759	0.1699	0.1105
993	NONHSAT257328.1	0.088	0.1016	0.0209	0.0648	0.0076	0.0433	0	0.0438	0.0355	0.023	0.0449	0	0	0.022	0.1096	0.0659	0.0445	0.0445	0	0	0	0.024	0	0.1289	0	0	0.0235	0	0.0389	0.0453
994	NONHSAT257327.1	0	0.0033	0	0	0	0	0	0	0.0169	0	0	0	0	0	0	0.0198	0	0	0.0035	0	0.0032	0	0	0	0	0	0	0	0	0
995	NONHSAT257326.1	0.0426	0.0208	0.0204	0	0.0104	0.0453	0.0221	0	0.0107	0	0.0218	0.0215	0.0314	0	0.1486	0.0427	0.0645	0.0442	0.022	0.0226	0	0.0202	0.1333	0.0246	0.0418	0.0212	0	0.0673	0.025	0.011
996	NONHSAT257325.1	0	0.0649	0	0	0	0	0.0347	0	0	0	0	0.0675	0	0	0.0334	0	0	0	0	0	0	0	0	0	0.0322	0	0	0	0	0
997	NONHSAT257319.1	0.0134	0.0079	0.0023	0.0118	0.0047	0.0143	0	0.0024	0.0109	0	0.0055	0.0049	0	0	0.0183	0.0012	0.0028	0.0058	0.0065	0.0026	0.011	0.0051	0.016	0.0025	0.0118	0.0047	0.0051	0	0.0036	0
998	NONHSAT257318.1	0	0	0	0	0	0	0.0146	0	0	0.0061	0	0	0.0089	0.0248	0	0	0	0	0	0	0	0	0	0	0	0	0	0	0	0
999	NONHSAT257316.1	0	0.0154	0	0	0.0051	0.0156	0.0192	0.0105	0	0	0	0.0107	0	0.0053	0.0053	0	0	0.0055	0	0.0169	0	0	0	0	0	0	0.0057	0	0	0
1000	NONHSAT257315.1	0	0	0.0134	0	0	0	0	0	0.0246	0	0.0191	0.0128	0	0	0.0108	0	0.0098	0	0.0339	0	0.0101	0	0	0	0	0	0.0095	0	0	0
1001	NONHSAT257312.1	0	0.0487	0	0.103	0	0	0	0.1564	0.2109	0	0	0	0	0	0.0064	0	0	0	0	0.2226	0	0	0	0	0	0	0	0	0.0353	0
1002	NONHSAT257311.1	0	0	0	0	0	0.0243	0	0	0	0	0	0	0	0	0	0	0.0249	0	0	0.0392	0	0	0	0.012	0.0121	0	0	0	0	0
1003	NONHSAT257310.1	0.0604	0.0293	0.0576	0.0296	0.0662	0.0223	0.039	0.0375	0.0303	0.0079	0.1308	0.0608	0.0517	0.0827	0.0752	0.0151	0.0228	0	0.0156	0.04	0.0647	0.1998	0.1245	0.1398	0.037	0.0225	0.0157	0.0475	0.0441	0.086
1004	NONHSAT257307.1	0.0567	0.055	0.0136	0.0139	0.0139	0	0.0145	0	0.0142	0.1037	0.0145	0.0573	0	0	0.0565	0.0568	0.0431	0.0296	0	0.0294	0.0136	0	0	0.0554	0	0	0.0606	0	0.0333	0.0291
1005	NONHSAT257306.1	0.0742	0.0486	0.0949	0.0734	0	0	0.0516	0.0248	0	0.0261	0.1531	0.0252	0.0246	0.1215	0.0745	0.1245	0.2479	0.1557	0.1285	0.0262	0	0	0.0242	0	0	0	0.0266	0.0785	0.0581	0.0259
1006	NONHSAT257305.1	0.0385	0.0002	0.0001	0.3139	0.0001	0.1029	0.0639	0.194	0.0696	0.0002	0.0613	0.1301	0.0109	0.0466	0.0001	0.0624	0	0.0006	0.0007	0.0588	0.0664	0.0931	0.1438	0	0.0521	0.1943	0.1296	0.0001	0.1406	0.0004
1007	NONHSAT257302.1	0.7443	0.224	0.2314	0.5587	0.2538	0	0.3254	0.117	0.3856	0.2365	0.3677	0.3973	0.163	0.132	0.251	0.3089	0.1498	0.3268	0.3027	0.1517	0.0828	0.2074	0	0.2019	0.282	0.0719	0.1022	0.0839	0	0.1532
1008	NONHSAT257301.1	0.6193	0.4785	0.4917	0.6138	0.4894	0.7383	0.9974	0.787	0.8747	0.6432	0.4247	0.5355	0.5946	0.8017	0.6651	0.3715	0.5284	0.6664	0.4305	0.7464	0.5209	0.5565	0.4505	0.6054	0.4713	0.7143	0.6247	0.3843	0.893	0.4126
1009	NONHSAT257300.1	0.1504	0	0	0.24	0.1126	0.0965	0	0.0037	0	0	0.0582	0.0495	0.2057	0	0.0396	0.1555	0.0063	0.1004	0.1106	0.208	0.1629	0.2322	0.0476	0.1431	0.0963	0.0082	0.1043	0.0516	0	0.3037
1010	NONHSAT257299.1	0	0.1696	0	0	0.1517	0.0156	0.006	0.1749	0.0037	0.0821	0.0016	0	0.0246	0	0	0.0158	0.1388	0.1667	0.0096	0.0109	0	0.0181	0	0.1199	0.1518	0.0044	0.0919	0.006	0.0036	0.0061
1011	NONHSAT257298.1	0.1831	0	0	0.0517	0	0	0	0	0	0.1274	0	0.0038	0	0	0	0	0.0006	0	0	0	0.1296	0	0.1907	0	0.0051	0	0	0.0001	0	0
1012	NONHSAT257297.1	0	0.185	0.0965	0.0196	0.3941	0.2331	0.3135	0.3192	0.3259	0	0.3512	0.517	0.4042	0.6044	0.4403	0.5586	0.4599	0.3732	0.311	0.6501	0.0226	0.7336	0.0387	0.647	0.4973	0.5883	0.3894	0.2359	0.5001	0.3374
1013	NONHSAT257295.1	0	0.0376	0.0567	0	0.0301	0	0	0.0154	0	0	0.0159	0.0469	0	0	0	0	0	0	0	0	0	0.0228	0.0749	0	0.0453	0.0538	0.1958	0.0162	0	0
1014	NONHSAT257294.1	0	0	0.0978	0	0	0	0	0	0.0098	0.0266	0	0	0	0	0.0126	0.0425	0	0	0	0	0.0489	0.0195	0	0	0	0	0.0273	0	0	0
1015	NONHSAT257293.1	0.0565	0	0	0	0	0.0513	0.0909	0	0	0	0	0	0.0482	0	0.0563	0.0548	0.2199	0.1585	0.117	0.0599	0	0	0.0184	0	0	0.0558	0	0	0.1321	0.1597
1016	NONHSAT257292.1	0	0	0	0	0	0	0	0	0	0	0	0.0231	0	0	0	0	0	0	0	0	0	0	0	0	0	0	0	0	0	0
1017	NONHSAT257291.1	0	0	0	0	0	0	0	0	0	0	0	0	0	0	0	0	0	0	0	0	0.0308	0	0	0.0314	0	0	0	0	0	0
1018	NONHSAT257290.1	0.1132	0.0668	0.0429	0.553	0.2332	0.1425	0.5569	0.2802	0.4953	0.0855	0.6876	0.683	0.5982	0.69	0.2148	0.7363	0.4522	0.4273	0.25	0.2423	0.236	0.0323	0.8799	0.7371	0.5657	0.211	0.6198	0.1245	0.4178	0.8746
1019	NONHSAT257289.1	0	0.0019	0.001	0.0021	0	0.0018	0	0.0058	0.003	0.0087	0	0	0.0023	0.0024	0	0.0047	0	0	0.0197	0.0023	0.0057	0.0416	0	0.0047	0.0025	0	0	0.0106	0	0
1020	NONHSAT257288.1	0	0.03	0.0392	0.136	0.0137	0.0078	0	0.1107	0.0325	0.1125	0	0.0562	0.0106	0.0078	0.0296	0.0565	0.0248	0.0282	0.0519	0.1527	0.0112	0.0635	0.0049	0.1114	0.0351	0.1268	0.0306	0.0352	0	0.0037
1021	NONHSAT257287.1	0.0797	0.0913	0.0196	0.0613	0.0452	0.6286	0.0287	0.1881	0.059	0.0168	0.0235	0.0269	0.0571	0.0959	0.6016	0.0343	0.0945	0.0952	0.3113	0.0377	0.0654	0.0486	0.4005	0.0694	0.1518	0.9132	0.2518	0.0604	0.1204	0.126
1022	NONHSAT257286.1	0.2014	0.2777	0.1004	0.0593	0	0.068	0	0	0	0	0	0	0.0599	0.0606	0.2168	0.4369	0.0146	0	0.0525	0	0	0.1193	0.0899	0.2726	0	0	0.0322	0.0639	0	0.063
1023	NONHSAT257285.1	0.0289	0.1634	0	0	0.1787	0	0.083	0	0.0436	0	0.1439	0	0.0313	0.029	0.2176	0.1323	0.1176	0.0606	0.0603	0	0.1048	0.0086	0.0207	0	0.0089	0.0763	0.0228	0.0538	0.0682	0
1024	NONHSAT257284.1	0	0.0724	0.016	0.0833	0.0173	0.0494	0.0174	0	0.0168	0	0	0.0253	0	0.0829	0	0	0	0.0697	0	0	0	0.0329	0.0326	0.0164	0.0045	0.0332	0	0.0327	0	0
1025	NONHSAT257283.1	0	0	0	0	0	0	0	0	0	0	0	0	0	0	0	0.0147	0	0	0.0076	0	0.0281	0	0	0	0	0	0	0	0.0172	0
1026	NONHSAT257282.1	0.022	0	0.0175	0.0006	0.0255	0	0	0	0	0.0038	0	0	0.018	0.0003	0.0005	0.001	0.0004	0	0	0.0002	0.0014	0	0.0107	0.0146	0.004	0	0	0.0077	0.0175	0.0152
1027	NONHSAT257281.1	0	0	0	0	0.0059	0.0131	0	0	0	0	0.0229	0.0189	0	0.012	0	0.0177	0.0034	0	0.0172	0	0.0115	0	0	0	0	0	0.0056	0.0309	0	0
1028	NONHSAT257280.1	0	0	0.0573	0.0679	0	0	0.0361	0	0	0.0466	0.031	0	0	0	0.1338	0	0	0	0	0	0	0	0	0.0791	0	0	0	0	0.0204	0
1029	NONHSAT257279.1	0.0975	0	0	0	0.0326	0.0783	0	0.0829	0.0976	0	0	0.2336	0.0824	0.0853	0	0.1074	0.1133	0.0293	0	0.1147	0	0	0	0.0823	0.0575	0	0.077	0	0	0.1119
1030	NONHSAT257275.1	0	0.0101	0	0.0328	0	0	0.0133	0	0	0.0605	0	0	0	0	0	0	0	0	0	0	0	0	0.0237	0.0101	0	0.0283	0	0.0014	0.0318	0
1031	NONHSAT257274.1	0	0	0.0306	0	0	0	0	0	0	0	0	0	0	0	0	0	0	0	0	0	0	0	0.0713	0	0	0	0	0	0	0
1032	NONHSAT257273.1	0	0	0	0	0	0	0	0	0	0	0	0	0	0	0	0	0	0	0	0	0	0.0056	0	0	0	0	0	0	0	0
1033	NONHSAT257272.1	0.0222	0	0	0	0	0	0	0	0	0	0	0	0	0	0	0	0	0	0	0.0235	0	0	0	0	0	0	0	0	0	0.046
1034	NONHSAT257269.1	0	0	0	0	0	0	0	0	0	0	0	0	0	0	0	0	0	0	0	0	0	0	0	0.042	0	0	0	0	0	0
1035	NONHSAT257265.1	0	0	0	0	0	0	0	0	0	0	0	0	0	0	0	0	0	0	0	0	0.0512	0	0	0	0	0	0	0	0	0
1036	NONHSAT257262.1	0	0	0	0	0.018	0	0	0	0	0	0	0	0	0	0	0	0	0	0	0	0	0	0	0	0	0	0	0	0	0
1037	NONHSAT257261.1	0	0	0	0	0	0	0	0	0	0	0	0	0	0	0	0	0	0.0119	0	0	0	0	0.0692	0	0	0	0	0	0.0291	0
1038	NONHSAT257260.1	0	0	0	0	0	0	0	0	0	0	0	0	0	0	0	0	0	0	0	0	0	0	0.0039	0	0	0	0	0	0	0
1039	NONHSAT257256.1	0	0	0	0	0	0	0	0	0	0	0	0	0	0	0.0052	0	0	0	0	0	0	0	0	0	0	0	0	0	0	0
1040	NONHSAT257255.1	0	0	0	0	0	0.0054	0	0.006	0	0	0	0	0	0	0	0	0	0	0	0	0	0	0	0	0	0	0	0	0	0
1041	NONHSAT257253.1	0.8582	1.105	0.8925	0.4258	0.6343	0.7421	0.904	0.6718	0.4482	0.6027	1.607	1.451	0.7787	1.013	0.9015	1.41	0.7865	0.6209	0.3566	1.117	1.414	0.2571	0.7388	0.3532	0.2532	0.7635	0.5959	1.036	0.8022	0.8612
1042	NONHSAT257251.1	0.0937	0.0983	0.0759	0	0.148	0	0.0364	0.0506	0.051	0	0.1392	0.5614	0	0.131	0.148	0.1528	0.0039	0.2984	0.1582	0.1564	0.0425	0.2498	0.1829	0	0.1972	0.1416	0.0978	0	0.2382	0.1437
1043	NONHSAT257250.1	0	0	0	0	0	0	0.0255	0	0	0	0.0589	0	0.0081	0	0	0.0082	0.0167	0.0172	0.0085	0.0087	0.0472	0.0252	0.0196	0	0.0081	0	0.0088	0.026	0.0092	0
1044	NONHSAT257249.1	0.0213	0.0484	0	0	0.0657	0	0	0.0071	0.0071	0	0	0	0.0488	0	0.0607	0	0	0	0.0074	0	0	0	0	0.0554	0.0139	0	0	0	0.0167	0.0295
1045	NONHSAT257248.1	0	0	0	0	0	0	0.0172	0	0.0167	0	0	0.0334	0.0163	0.0164	0	0.0663	0.0168	0.0346	0.0343	0	0	0	0	0.0162	0.0039	0.0329	0	0.0347	0.0194	0
1046	NONHSAT257247.1	0.304	0.2179	0.313	0.1069	0.071	0.665	0.0704	0.134	0.2818	0.0624	0.561	0.3613	0.483	0.2671	0.3356	0.3904	0.6333	0.6341	0.6625	0.5966	0.365	0	0.0024	0.3001	0.2329	0.1331	0.5882	0.5834	0.599	0.3009
1047	NONHSAT257246.1	0	0.0134	0.0263	0.0135	0.0672	0.0474	0.0714	0.0135	0.0138	0.0288	0.0282	0.0255	0.054	0.0323	0.0414	0.0412	0.0278	0.0574	0.0263	0.0292	0.0395	0.108	0.1533	0.0512	0.0727	0.0682	0.0294	0.0121	0.0484	0.0286
1048	NONHSAT257245.1	0	0	0	0.0182	0	0	0	0	0	0	0	0.0187	0	0	0	0	0.0188	0	0	0	0.0356	0	0.018	0.0181	0	0.0184	0	0	0.0365	0
1049	NONHSAT257244.1	0	0	0	0	0	0.1472	0	0.0212	0	0.0223	0	0	0.0421	0	0	0.0396	0	0	0	0	0.0409	0	0	0	0	0	0.0456	0.0449	0.0251	0
1050	NONHSAT257243.1	0	0	0.0059	0.0102	0.006	0	0	0	0.0061	0	0	0	0	0	0	0	0	0	0	0	0	0	0	0	0.006	0	0	0	0	0
1051	NONHSAT257236.1	0.0528	0.0915	0.0056	0.0403	0.0286	0.0404	0.0365	0.0171	0.0766	0.0859	0.0299	0.0356	0.055	0.0469	0.0292	0.0405	0.0758	0.0459	0.1501	0.0736	0.0782	0.0923	0.0284	0.0457	0.0404	0.0349	0.0626	0.0424	0.0405	0.0413
1052	NONHSAT257232.1	0	0	0.0157	0	0	0	0	0	0	0	0	0	0	0.0022	0	0	0	0	0	0	0	0	0	0	0	0	0	0	0	0
1053	NONHSAT257231.1	0.045	0.0402	0.015	0.0255	0.0301	0.0304	0.0725	0.0283	0.0123	0.0112	0.0195	0	0.0428	0.0449	0	0	0	0.0241	0.0365	0	0.0063	0.0105	0.0347	0.0198	0.0347	0.03	0.044	0.0032	0.0428	0.0177
1054	NONHSAT257230.1	0.0402	0.0502	0.0315	0.0445	0.0425	0.0781	0	0.0357	0.0889	0.0794	0.086	0.0581	0.1	0.0009	0.1122	0.0658	0.3202	0.0517	0.0702	0	0.0486	0.041	0.0645	0.0588	0.0635	0.0798	0.0627	0	0	0.0989
1055	NONHSAT257229.1	0	0	0.0228	0	0	0	0	0	0	0.0367	0	0	0	0	0	0	0	0	0	0	0	0	0	0	0	0	0	0	0	0
1056	NONHSAT257228.1	0	0	0.0127	0.0139	0	0	0.0255	0.014	0	0.0116	0.0872	0	0	0.0009	0	0	0	0.0021	0	0	0	0.0152	0.0043	0.0436	0.0052	0.0077	0.0052	0.0141	0.0011	0.0116
1057	NONHSAT257227.1	0	0	0.0269	0	0	0	0	0.0402	0	0.0259	0.0533	0	0	0	0	0	0	0	0	0	0	0.0376	0	0.0424	0	0	0	0	0	0
1058	NONHSAT257226.1	0	0	0.0308	0	0	0	0	0.04	0	0.0278	0.0535	0	0	0	0	0	0	0	0	0	0	0.0362	0	0.0376	0	0	0	0	0	0
1059	NONHSAT257225.1	0.0025	0	0	0	0	0	0.0371	0.043	0	0.039	0	0	0.0031	0.0033	0	0.0263	0.0149	0	0	0.0126	0	0.0423	0	0.0465	0	0	0	0	0	0
1060	NONHSAT257224.1	0.0042	0.0043	0.0062	0.0026	0.0068	0.0033	0.0033	0	0.0187	0.0069	0.0035	0.0036	0.0028	0	0.0132	0.0026	0	0.0061	0	0.0152	0	0	0.0043	0.0026	0	0	0.0005	0.0174	0.0047	0.0052
1061	NONHSAT257222.1	0	0.0098	0.0316	0	0	0	0	0.0129	0	0	0	0	0	0	0.0001	0	0	0.0265	0.018	0.0078	0	0.0213	0	0	0	0.0312	0	0	0	0
1062	NONHSAT257221.1	0.0124	0	0	0	0.0128	0	0	0.0142	0	0.0147	0	0.0113	0	0	0	0	0	0.0263	0.0232	0	0	0.0184	0	0	0	0.0352	0.0033	0	0	0
1063	NONHSAT257220.1	0.0034	0.0037	0.0008	0.1304	0.0961	0.0026	0.006	0.0017	0.003	0.0001	0.0039	0.3467	0.0026	0.0195	0.1904	0.1723	0.0029	0	0	0.0463	0.001	0.0003	0.0034	0.0005	0.1135	0.0001	0.0009	0.0123	0.0129	0.0006
1064	NONHSAT257219.1	0	0	0.0008	0	0	0	0	0.0374	0	0.0036	0.0669	0	0	0	0	0	0	0	0	0	0	0.0006	0	0.057	0	0	0	0	0	0
1065	NONHSAT257218.1	0	0	0.0146	0	0	0	0	0.0087	0	0.0111	0	0	0	0.0617	0	0	0	0.0337	0.0225	0	0	0.014	0	0	0	0.025	0	0	0	0
1066	NONHSAT257217.1	0	0	0	0	0	0	0	0	0	0	0	0	0	0	0	0	0	0	0.0029	0	0	0.0008	0.0027	0	0	0	0	0	0	0
1067	NONHSAT257216.1	0	0	0	0.0034	0.0183	0	0	0.0061	0	0	0	0	0	0.0029	0	0	0	0	0	0.0344	0	0	0	0	0.0009	0	0.0232	0	0	0
1068	NONHSAT257215.1	0.1263	0	0.1025	0.07	0.0464	0.0586	0.0987	0.1303	0.0598	0.112	0.0487	0.0481	0.0117	0.1425	0.0238	0.0499	0.0355	0.1489	0.037	0.0253	0.0456	0.0701	0.023	0.0349	0.0584	0.0587	0.0508	0.025	0.0559	0.0985
1069	NONHSAT257214.1	0	0	0	0	0	0	0	0	0	0	0	0	0	0	0	0	0	0	0	0.0818	0.0681	0	0	0	0.0726	0	0	0.1107	0.1034	0.0762
1070	NONHSAT257213.1	0	0	0	0	0	0	0	0.001	0	0	0	0	0	0	0	0	0	0	0	0	0	0	0	0	0	0	0	0	0	0
1071	NONHSAT257212.1	0.0004	0	0	0.0016	0.0246	0.0098	0.0192	0	0	0	0	0.0257	0	0.059	0	0	0.0428	0.0005	0	0	0.0026	0.0469	0.0725	0.0536	0.0031	0	0.0242	0	0.0692	0
1072	NONHSAT257211.1	0.1468	0.0872	0.1237	0.2297	0.317	0.1834	0.2078	0.1499	0.229	0.1258	0.3959	0.0622	0.2091	0.1258	0.0337	0.1489	0.2181	0.1884	0.1886	0.1033	0.0837	0.058	0.0831	0.0407	0.0629	0.1556	0.14	0.2219	0.0271	0.1104
1073	NONHSAT257210.1	0.014	0.0029	0	0.0712	0	0.017	0.0064	0.0677	0.0337	0	0	0.0209	0	0.0329	0.0025	0.0448	0	0.0297	0.0062	0.0343	0	0.0247	0.0287	0.0288	0.0669	0.0201	0.0791	0.0649	0.0177	0.0189
1074	NONHSAT257208.1	0.2041	0.2314	0.282	0.2323	0.3072	0.118	0.0711	0.372	0.0685	0.0614	0.1275	0.1095	0.2583	0.1343	0.1396	0.2547	0.0689	0.1066	0.1561	0.0897	0.1035	0.0889	0.2167	0.1702	0.1601	0.1663	0.2357	0.235	0.0527	0.0956
1075	NONHSAT257206.1	0.2968	0.2965	0.0508	0.0051	0.0118	0.3131	0.1628	0.1738	0.5067	0.231	0.0974	0.0787	0.073	0.2903	0.4267	0.1164	0.136	0.4014	0.6871	0.348	0.4189	0.2681	1.63	0.4842	0.8747	0.6211	1.533	0.774	1.38	0.4993
1076	NONHSAT257205.1	0.0861	0.0263	0.0821	0.0422	0.027	0.072	0.0671	0.0554	0.0244	0.0195	0.0399	0.0612	0.0277	0.0612	0.0273	0.0242	0.0264	0.0686	0.0882	0.05	0.1285	0.0564	0.043	0.0859	0.0486	0.1931	0.03	0.0505	0.0341	0.0942
1077	NONHSAT257204.1	0.0106	0.0026	0.0292	0.0045	0.0169	0	0.0084	0.0022	0.0077	0.0053	0.0046	0.0125	0.0151	0.0092	0.0188	0.0161	0.0139	0.026	0.0171	0.0194	0.0128	0.0535	0.0166	0.0111	0.0294	0.0144	0.0394	0.0196	0.0134	0.0192
1078	NONHSAT257203.1	0.0558	0.025	0.015	0.2251	0.0739	0	0	0	0	0.3984	0.3109	0.5466	0.0706	0.2752	0.3361	0.193	0.0479	0.024	0.0092	0.0193	0.9463	0.1289	0.0096	0.497	0	0.1821	0.0394	0.0298	0.0091	0.1956
1079	NONHSAT257202.1	0	0	0	0	0.0003	0	0	0.1592	0.3545	0.0608	0	0.0588	0	0.1267	0	0	0.0092	0	0.2507	0	0	0	0	0.1411	0.3162	0	0	0	0	0
1080	NONHSAT257192.1	0.0753	0	0.0109	0.009	0.0222	0	0.0236	0	0	0.0122	0.035	0	0	0.0225	0	0	0	0	0	0	0.0217	0.0223	0.0111	0	0.0055	0	0	0.0479	0	0
1081	NONHSAT257191.1	0.039	0.0536	0.0416	0.0287	0.0475	0.0479	0.0656	0.0291	0.0582	0.0284	0.0298	0.0688	0.0467	0.0583	0.0951	0.0341	0.0345	0.0405	0.0598	0.0619	0.0419	0.0355	0.0756	0.0459	0.0666	0.042	0.0519	0.0599	0.0554	0.0252
1082	NONHSAT257186.1	0	0	0	0	0	0	0	0	0	0	0	0	0	0	0	0	0	0	0.0186	0	0	0	0	0	0	0	0	0	0	0
1083	NONHSAT257185.1	0.4161	0.3339	0	0	0	0.6255	0.0267	0	0	0.3322	1.037	0	0.4403	0	0.4177	0.8178	0	0	0	0	0	0.498	0.3176	0.435	0.2149	0.2995	0.0087	0	0.4977	0.2904
1084	NONHSAT257182.1	0.0615	0	0.0118	0	0	0	0	0	0.0272	0	0	0.062	0.1017	0	0.0611	0	0	0	0	0	0	0	0	0	0	0	0.0669	0	0	0
1085	NONHSAT257177.1	0	0	0.0119	0	0	0.0127	0	0.0118	0.013	0	0	0	0.0127	0	0	0	0	0	0.0134	0.0274	0	0	0	0	0	0	0.0135	0	0	0.0134
1086	NONHSAT257176.1	0.0497	0.0484	0.0318	0.0161	0	0.0152	0.0336	0.0495	0.0335	0.0174	0.1326	0	0.0164	0.0498	0.1631	0.0498	0.0505	0.0684	0.0518	0.0883	0.0159	0.0325	0	0	0.0164	0.0162	0.0532	0.035	0.0389	0
1087	NONHSAT257174.1	0	0.019	0.0256	0.0578	0.0353	0.0694	0.0376	0.0422	0.0244	0.0124	0	0.0122	0.006	0.0121	0.0684	0.079	0	0	0.0378	0	0	0.0358	0	0.0356	0.0119	0.0362	0.0467	0.0383	0.0105	0.0693
1088	NONHSAT257173.1	0	0	0	0	0	0	0	0	0	0	0	0	0.0383	0.013	0	0.013	0.0132	0	0	0	0	0	0	0	0	0	0	0.0136	0	0
1089	NONHSAT257172.1	0	0.1671	0.1037	0	0	0	0	0	0	0	0.4833	0.1539	0.0466	0.0123	0.2081	0.0763	0	0.0628	0	0	0	0	0.0323	0.0583	0	0	0.0582	0.0713	0	0.0714
1090	NONHSAT257171.1	0.0753	0.2259	0.0919	0.0936	0.0753	0.1298	0.0503	0	0	0.0606	0.3105	0	0	0.1223	0	0.0208	0.1441	0	0	0	0.0395	0.0943	0.0466	0.0435	0	0	0.0513	0.2006	0	0
1091	NONHSAT257169.1	0.0803	0	0	0	0	0	0	0	0	0	0	0	0	0	0	0	0.0811	0	0	0	0	0	0	0	0	0	0	0	0.0928	0
1092	NONHSAT257168.1	0	0	0.0547	0	0	0	0	0	0	0.041	0	0	0	0	0	0	0	0	0	0.0376	0	0	0	0	0	0	0	0	0.0414	0
1093	NONHSAT257167.1	0	0	0.0432	0	0	0	0	0	0	0	0	0	0	0.0451	0.0018	0	0.0076	0	0	0	0	0	0	0	0	0.0149	0	0	0.003	0
1094	NONHSAT257166.1	0.1068	0.1781	0.1575	0.1422	0.0685	0.1362	0.1777	0.1703	0.0559	0.0896	0.2363	0.2017	0.1446	0.1549	0.1902	0.0942	0.2153	0.1061	0.0562	0.063	0.2521	0.1583	0.2693	0.1563	0.2089	0.2452	0.1054	0.1108	0.2083	0.0821
1095	NONHSAT257165.1	0.0242	0	0.0491	0.0429	0	0.0326	0	0	0	0	0.0542	0.0882	0	0	0	0.0525	0	0.1647	0	0.0624	0.1016	0	0.1468	0	0.0016	0	0.1062	0.0441	0	0.0453
1096	NONHSAT257164.1	0.0367	0.0119	0	0	0	0.012	0.0127	0	0	0	0.025	0	0.0962	0.0122	0.0366	0.0122	0.0369	0	0.0378	0.0626	0.0093	0.012	0.0117	0.0239	0	0	0	0.0129	0.0143	0.0253
1097	NONHSAT257163.1	0.2833	0	0	0.1736	0.1827	0	0	0	0.1551	0	0.2522	0.0845	0.185	0.0358	0.2404	0.0459	0	0	0.0107	0.0399	0.0518	0.0588	0	0.0422	0.0345	0.0424	0.0894	0.1009	0.0635	0.0416
1098	NONHSAT257162.1	0.1166	0.1773	0.0784	0.1777	0.02	0.0523	0.1236	0.0927	0.0514	0.0534	0.2508	0.3022	0.2383	0.0999	0.2104	0.054	0.0872	0.0264	0.1055	0.1028	0.1871	0.3601	0.0397	0.1313	0.3473	0.1211	0.3192	0.1701	0.0479	0.1228
1099	NONHSAT257161.1	0.0067	0	0.0052	0.0047	0.0072	0.0078	0.0033	0.0075	0.0111	0.009	0.0047	0.0144	0.0133	0.0042	0.0158	0.0116	0.0091	0.0183	0.0321	0.0206	0.0052	0.0065	0.0112	0.0102	0.0143	0.0064	0.012	0.0055	0.0056	0.0089
1100	NONHSAT257160.1	0	0	0	0	0	0	0	0	0	0	0	0	0	0	0	0.0128	0	0.0104	0	0	0	0	0	0	0	0	0	0	0	0
1101	NONHSAT257159.1	0	0	0	0.033	0	0	0	0	0	0.0616	0.026	0.0186	0	0	0	0	0	0	0.0327	0.0458	0	0.0167	0.0364	0.0076	0.024	0	0	0	0.0256	0
1102	NONHSAT257157.1	0	0.0095	0	0.0075	0	0	0.0138	0.0092	0.0059	0	0	0	0	0	0.0066	0	0	0	0	0	0.0084	0	0.0121	0	0	0	0	0	0.0068	0.0107
1103	NONHSAT257156.1	0.0221	0.0508	0.0211	0.0194	0.0206	0.0075	0.0182	0.0183	0.0165	0.0061	0.0337	0.0517	0.0521	0.025	0.0611	0.0164	0.0218	0.0148	0.0271	0.0206	0.0686	0.0584	0.0703	0.0756	0.0341	0.0628	0.0273	0.0338	0.0647	0.0388
1104	NONHSAT257155.1	0.5716	0.3515	0.555	0.5996	0.4813	0.5477	0.3831	0.3146	0.1134	0.2652	0.48	0.3248	0.4329	0.647	0.2319	0.7033	0.2505	0.5448	0.1679	0.1527	1.043	0.9532	0.8777	0.6832	0.4649	0.5749	0.6649	0.3716	0.365	0.3836
1105	NONHSAT257154.1	0.1103	0.0015	0.0858	0.0064	0	0	0	0.03	0.0862	0	0.0055	0.0769	0.097	0.0887	0.1055	0.0917	0.0694	0.0581	0.0718	0.0639	0.0013	0.1108	0.0825	0	0	0.0999	0.0841	0.0924	0	0.0573
1106	NONHSAT257153.1	0.1546	0.0227	0.0579	0.0207	0.0072	0.0468	0.031	0.0416	0.0096	0.05	0.0027	0.1877	0.1558	0.1196	0.118	0.0236	0.0863	0.0549	0.0206	0.0131	0.0621	0.1336	0.3095	0.0243	0.0169	0.0323	0.0136	0.1204	0.0917	0.0115
1107	NONHSAT257152.1	0.0272	0	0	0.0802	0.0991	0.0608	0.0237	0	0.1094	0	0.0502	0.0366	0.5725	0.1721	0	0.0315	0.019	0.0509	0.0489	0.0359	0.0428	0.0915	0.2365	0.0509	0.0514	0.9108	0.0688	0.09	0.1486	0.0092
1108	NONHSAT257151.1	0.005	0.0039	0.0204	0.0089	0.0085	0.0041	0.0097	0.0053	0.0064	0.0079	0.0077	0.0079	0.0275	0.0158	0.023	0.0361	0.0048	0	0.043	0.0308	0.0043	0.0114	0.0146	0.0222	0.0331	0.0115	0.0413	0.0125	0.0389	0.0218
1109	NONHSAT257150.1	0	0.1049	0.0868	0	0	0	0.0912	0	0	0	0.1287	0	0.1336	0.1073	0	0.1491	0.0928	0.1063	0.1248	0	0	0.1389	0	0.1025	0.1469	0.1541	0.1051	0.0886	0	0.0822
1110	NONHSAT257149.1	0	0	0	0	0	0	0	0	0	0	0	0	0	0	0	0	0	0	0	0	0	0	0	0	0	0	0	0	0	0
1111	NONHSAT257148.1	0.1783	0.1282	0.0673	0.1115	0.1778	0	0	0.311	0	0	0.0079	0.1317	0.1398	0.1659	0.1589	0.1101	0.1092	0.0812	0	0.0852	0.2241	0.2485	0.1191	0.1609	0.1564	0.1429	0.1097	0.0179	0	0.0879
1112	NONHSAT257147.1	0	0	0	0	0	0	0	0	0	0	0.1067	0	0	0	0	0.1092	0	0	0	0	0	0	0	0	0.1384	0	0	0	0	0.0873
1113	NONHSAT257145.1	0.1282	0	0.1199	0.5502	0.0999	0.1838	0.1065	0	0	0	0.6216	0.2081	0.1114	0.1447	0.1588	0.1633	0.1435	0.0769	0	0.2261	0.1318	0	0.1506	0.9488	0.1884	0.3847	0.4843	0.7678	0	0.1201
1114	NONHSAT257144.1	0.0059	0	0	0.0028	0.0028	0.004	0	0	0	0	0.0085	0.0062	0	0	0	0	0.0073	0	0	0	0.0095	0.0094	0	0.0051	0	0	0	0	0	0
1115	NONHSAT257143.1	0.0779	0	0.0603	0	0.0712	0.0721	0	0.2432	0.0004	0	0	0	0	0.0654	0.0704	0	0	0	0	0	0.1071	0	0	0	0.108	0	0	0	0	0
1116	NONHSAT257142.1	0.106	0.0056	0.0036	0.0001	0.012	0.0007	0.0003	0.0031	0	0.0105	0	0.0017	0.0001	0.0023	0	0	0.0001	0	0	0	0.0014	0.0001	0.0002	0	0.0026	0	0.0002	0.0002	0.0112	0
1117	NONHSAT257141.1	0	0	0.0009	0.0181	0.0004	0.0333	0	0.0001	0	0.0027	0	0.0018	0	0.0012	0	0	0.0034	0	0	0.012	0	0	0	0	0.001	0	0.0169	0	0.0001	0.0012
1118	NONHSAT257140.1	0.0144	0.0503	0.0296	0.033	0.0087	0.0517	0.0456	0	0.1576	0	0.5321	0.7542	0.0129	0.0001	0.0164	0.2907	0.0166	0.0157	0.1626	0	0.0236	0.3477	0.0141	0.0884	0.0141	0.1669	0.3881	0	0.0116	0.1908
1119	NONHSAT257139.1	0.0282	0.0456	0.0134	0	0	0.0008	0.0065	0	0.0087	0.0054	0.0644	0.0603	0.072	0.0325	0.0733	0.0126	0.0077	0.0129	0.0133	0.0178	0.0402	0.4926	0.0068	0.0147	0.0326	0.0705	0.0118	0.0324	0.0647	0.0176
1120	NONHSAT257138.1	0	0.0368	0	0	0	0	0	0	0	0.0997	0	0.0016	0	0.0236	0	0	0.0513	0	0	0	0	0	0	0	0	0.1086	0.0429	0	0	0
1121	NONHSAT257137.1	0.0042	0.0116	0.0129	0.1308	0.1053	0.0065	0	0	0.0077	0	0.0388	0.0238	0.1188	0.0165	0.0391	0.034	0.0776	0.0063	0.0164	0	0.0718	0.0791	0.0856	0.0228	0.088	0.0588	0.0278	0	0.0086	0.0185
1122	NONHSAT257136.1	0.0021	0	0	0	0	0	0	0	0	0	0	0	0	0.1055	0	0	0	0	0	0	0	0	0	0	0	0	0	0	0	0
1123	NONHSAT257134.1	0	0	0	0	0	0	0	0	0	0	0.0339	0	0.0221	0	0	0	0	0	0	0.0053	0	0	0.0406	0	0.0289	0	0.01	0.0232	0	0.034
1124	NONHSAT257131.1	0.0545	0.0048	0.041	0.008	0.0097	0.0431	0.0189	0.0039	0.0544	0.0123	0.0045	0.0091	0.0436	0.0415	0.0672	0.0775	0.0481	0.0409	0.1879	0.0826	0.0114	0.0927	0.0667	0.0229	0.0043	0.2645	0.1174	0	0.0628	0.0568
1125	NONHSAT257130.1	0.0053	0.006	0.0096	0.0004	0	0.0601	0.0008	0.0036	0	0.0098	0.0049	0.0004	0.0422	0.0293	0.0132	0.0119	0.0067	0.0838	0.0187	0.0623	0.0117	0.0062	0.0165	0.0932	0.0535	0.0441	0	0.0289	0.0069	0.1282
1126	NONHSAT257129.1	0	0	0	0	0	0	0	0	0	0	0	0	0.0062	0	0	0	0	0	0	0	0	0	0.0049	0	0.0018	0	0.0062	0.0009	0	0
1127	NONHSAT257128.1	0.0536	0.0087	0.0397	0.0175	0.0519	0.0173	0.018	0.0266	0.0796	0.0425	0.0707	0.0348	0.0047	0.0604	0.0084	0.0448	0.0271	0.0263	0.0532	0.0689	0.1155	0.1585	0.0281	0.0523	0.06	0.0811	0.0471	0.0282	0.0537	0.0556
1128	NONHSAT257127.1	0	0	0.0117	0.0005	0.0119	0.0446	0.0063	0	0	0	0	0.0538	0.0102	0.0059	0	0	0	0	0.0126	0	0.0058	0	0.0059	0	0	0	0.0081	0	0	0
1129	NONHSAT257126.1	0	0	0.0064	0	0	0	0	0	0	0.0226	0.0061	0.0261	0.0014	0.0058	0	0	0	0.0059	0.0064	0	0	0	0	0	0	0.004	0	0	0	0
1130	NONHSAT257125.1	0	0	0	0	0	0	0	0	0	0	0	0	0.0527	0	0	0	0	0	0	0	0	0	0	0	0	0	0	0	0	0
1131	NONHSAT257122.1	0	0	0	0	0	0	0	0	0	0	0	0.0011	0	0	0	0	0	0	0	0	0	0	0	0	0	0	0	0.0157	0	0
1132	NONHSAT257115.1	0	0	0	0.0004	0	0	0	0	0.0045	0	0	0	0	0	0.0044	0.0044	0	0	0	0	0.0042	0	0	0	0	0	0.0047	0	0.005	0
1133	NONHSAT257114.1	0	0	0	0.0004	0	0	0	0	0	0	0	0	0	0	0	0	0	0	0	0	0	0	0	0	0	0	0	0	0	0
1134	NONHSAT257113.1	0	0	0	0	0	0	0	0	0.004	0	0.0115	0	0	0	0	0	0	0	0	0	0.0038	0.0039	0	0	0	0	0	0	0	0
1135	NONHSAT257112.1	0	0.0038	0	0	0	0	0	0	0	0	0	0	0.0125	0	0	0	0	0	0	0.0112	0	0	0	0	0.0052	0	0	0	0	0
1136	NONHSAT257111.1	0	0	0	0	0	0	0.0068	0	0	0	0.0067	0	0	0	0	0	0	0	0.1898	0	0	0	0	0	0	0	0	0	0	0
1137	NONHSAT257110.1	0.0164	0	0.0172	0	0.0261	0.0177	0.0535	0.0178	0	0	0.0184	0	0	0.0179	0	0.0169	0	0.0714	0	0.019	0	0	0	0	0	0	0	0	0.1228	0.0329
1138	NONHSAT257109.1	0.5399	0.1796	0.0084	0.2376	0.1004	0.1651	0.3659	0.0366	0	0.0261	0.0948	0.3167	0.2291	0.161	0.0671	0.3006	0.2342	0.5208	0.0818	0.5576	0.1075	0.1086	0.1247	0.1745	0.3994	0.2096	0.5958	0.3358	0.1737	0.4064
1139	NONHSAT257108.1	0.5833	0.5674	0.6848	0.4046	0.086	0.9303	0.6286	0.8728	0.5439	0.8205	1.614	1.996	1.602	1.375	2.443	1.441	1.415	1.354	1.09	1.382	1.128	0.7221	1.402	1.43	0.9569	0.7902	0.4804	0.9369	1.468	1.819
1140	NONHSAT257107.1	0.0004	0.0006	0.0017	0.0384	0.0013	0.0005	0.0005	0.0023	0.0018	0.0092	0.0011	0.0034	0.0008	0.0022	0.0014	0.0005	0.001	0.0271	0.0009	0.0206	0.0006	0.0001	0.001	0.0004	0.0004	0.0005	0.027	0.0614	0.0153	0.0541
1141	NONHSAT257106.1	0	0	0	0	0	0	0	0	0	0	0	0	0	0	0	0	0	0	0	0	0	0	0	0	0	0	0	0.1091	0	0
1142	NONHSAT257105.1	0	0	0	0.0357	0	0	0	0.0904	0.0461	0	0	0	0	0	0	0	0	0	0	0	0	0	0	0	0.045	0	0.049	0	0	0
1143	NONHSAT257104.1	0	0	0	0	0	0	0	0	0	0	0.0218	0.0511	0	0	0.1106	0	0	0	0	0	0.0156	0	0.0339	0	0	0	0.0335	0	0	0
1144	NONHSAT257103.1	0.038	0.0944	0.1982	0	0	0.0821	0.1259	0.1405	0.0978	0	0.1121	0.2181	0.1162	0.1076	0	0	0.0109	0.3437	0.0699	0.0543	0.2224	0	0	0.0428	0.1099	0.1153	0.0269	0	0.0821	0
1145	NONHSAT257101.1	0.0437	0.0212	0.0105	0.0535	0.0213	0.0108	0.0113	0.0217	0.0481	0.0337	0.0112	0.011	0.0967	0.0326	0.0217	0.0382	0.0327	0.0563	0.034	0.046	0.0717	0.0041	0	0.0106	0.0103	0	0.0466	0.046	0.0115	0.0227
1146	NONHSAT257100.1	0	0.0305	0.01	0.0273	0.0067	0.0068	0.0144	0.0276	0.0278	0.0291	0.0142	0.007	0	0.0139	0.0069	0.0139	0	0.0145	0	0.0369	0	0.0068	0	0.0272	0.0068	0.0069	0.0074	0	0	0.0144
1147	NONHSAT257098.1	0.0783	0	0.0848	0	0.0509	0.1024	0.2428	0	0.0262	0.0784	0.1865	0.0526	0.2568	0.0969	0.1212	0.1042	0.2368	0.1903	0.1077	0.0277	0.0749	0.128	0.419	0.2289	0.0766	0.0732	0.2416	0.0823	0.1527	0.2424
1148	NONHSAT257097.1	0.0174	0	0	0	0	0	0	0	0	0	0	0	0	0	0	0	0.0514	0	0	0	0.0376	0	0.1412	0	0	0	0	0	0	0
1149	NONHSAT257096.1	0	0.0301	0.0196	0.0068	0.0135	0	0.0165	0.0069	0.0006	0.0053	0.0594	0.0069	0.0253	0.0206	0.0257	0.0095	0	0.0134	0.0072	0.0011	0	0.0135	0	0.0344	0.0136	0.0379	0.0214	0.0073	0.0242	0.0286
1150	NONHSAT257095.1	0.0039	0	0	0	0	0.0899	0	0	0	0.0519	0	0	0	0	0	0	0	0	0	0	0	0	0	0.0395	0.0574	0	0	0	0	0
1151	NONHSAT257094.1	0.1171	0.2275	0	0.3788	0.0898	0.1763	0.236	0.168	0.1533	0.0971	0.3811	0.3534	0.3405	0.2129	0.3433	0.467	0.2081	0.2816	0.1429	0.2767	0.3529	0.2748	0.1717	0.2358	0.1408	0.3532	0.263	0.1308	0.3743	0.3927
1152	NONHSAT257092.1	0.1404	0.1206	0.1172	0	0.0664	0.1251	0.0268	0.014	0	0	0.1302	0.6443	0.1002	0.1865	0	0.0686	0	0.1141	0	0	0.3054	0.0356	0	0	0.2326	0	0.125	0.1671	0	0
1153	NONHSAT257091.1	0.0054	0	0.0351	0.0267	0	0	0.0455	0.0006	0	0.069	0.0451	0.0092	0.0035	0.0437	0.022	0.0816	0.1111	0.0122	0.0228	0.0227	0.0211	0.1077	0	0.0118	0.0019	0.0515	0	0	0.0257	0.0684
1154	NONHSAT257086.1	0.0765	0.0725	0.1017	0.077	0.0192	0	0.0815	0.039	0.197	0.2828	0.3009	0.2773	0.1398	0.1157	0.1568	0.1159	0.4343	0.3736	0.1249	0.2428	0.3728	0.1576	0.1894	0.1145	0.1479	0.1105	0.144	0.2378	0.3968	0.0008
1155	NONHSAT257085.1	0	0	0	0	0	0	0.0015	0	0	0	0.0048	0	0	0	0	0	0	0	0	0	0	0	0.0307	0	0	0	0	0	0	0
1156	NONHSAT257084.1	0	0.0197	0	0.0085	0.0028	0.0057	0	0.0057	0.0029	0.003	0	0.0029	0.0057	0.0086	0.0029	0.0058	0	0	0	0.0031	0.0085	0	0	0.028	0.0141	0.0029	0.0061	0	0.0113	0.0004
1157	NONHSAT257082.1	0	0	0	0	0	0	0.0645	0	0	0	0.0437	0	0	0	0	0	0	0	0	0	0.0102	0	0.0194	0	0	0	0	0	0	0.0101
1158	NONHSAT257079.1	0	0	0	0.0849	0.0819	0.0905	0	0.1127	0.0785	0.2829	0.0719	0	0.0855	0.2074	0.1485	0	0	0	0	0	0.0618	0.1566	0.2566	0.3427	0	0.2625	0	0.0628	0.2455	0.1215
1159	NONHSAT257078.1	0.0121	0	0	0.0415	0.0728	0.0432	0.0006	0.0084	0.0016	0.0247	0.0492	0	0.0104	0	0.0007	0.024	0	0.0026	0.0016	0.0324	0.046	0.2325	0.0217	0.0379	0.0476	0.0481	0	0.0032	0.0068	0.0016
1160	NONHSAT257075.1	0	0	0	0	0.0755	0.0251	0	0.0256	0.0259	0	0	0.0259	0.0254	0.0255	0	0	0	0	0	0.0274	0	0	0	0.0776	0	0.0256	0	0.0814	0.0303	0
1161	NONHSAT257074.1	0.0393	0.0153	0.0226	0.0077	0.0358	0.0153	0.0136	0.0311	0.0237	0.0246	0.001	0.0157	0.0491	0.0365	0.0208	0.0262	0.0239	0.0191	0.019	0.0525	0.0476	0.036	0.0127	0.0358	0.0383	0.039	0.014	0.0083	0.0002	0.0323
1162	NONHSAT257073.1	0	0	0	0	0	0	0	0	0	0	0.0322	0	0	0	0	0	0	0	0	0	0	0	0	0	0	0	0	0	0.0183	0
1163	NONHSAT257072.1	0	0	0	0	0	0	0	0	0	0	0.0466	0	0	0	0	0	0	0	0	0	0	0	0	0	0	0	0	0	0.0422	0
1164	NONHSAT257070.1	0.018	0.0149	0.0176	0.0038	0.0457	0.0185	0.0097	0.0186	0.0376	0	0.0768	0.0284	0.0238	0.0187	0.0187	0.0651	0.019	0.116	0.0106	0.043	0.0038	0.0267	0.0135	0.1282	0.0378	0.008	0.02	0.0148	0.033	0.0396
1165	NONHSAT257068.1	0	0	0	0	0.0145	0	0	0.0214	0	0	0	0	0	0	0	0	0	0	0	0	0	0	0	0	0	0	0	0	0	0
1166	NONHSAT257067.1	0	0	0	0.0085	0.0042	0	0	0	0	0	0.0044	0	0	0.013	0.013	0.013	0.0044	0.009	0	0	0.0076	0.0043	0	0.008	0.0128	0.0043	0	0.0045	0.0051	0.0045
1167	NONHSAT257066.1	0.0165	0.0307	0.0068	0.0496	0.0727	0.0228	0.0662	0.0322	0.0407	0.0188	0.0143	0.0294	0.0156	0.0216	0.0139	0.0244	0.0063	0.0772	0.0326	0.0438	0.0339	0.014	0.0009	0.0247	0.0175	0.0316	0.0142	0	0.0151	0.0086
1168	NONHSAT257065.1	0	0	0	0	0.0204	0	0	0.0208	0.021	0.0438	0	0	0	0	0	0	0.0212	0	0	0.0404	0	0	0	0	0	0.0415	0	0	0.0732	0
1169	NONHSAT257064.1	0	0	0	0.0495	0.0615	0.0248	0.0523	0.0251	0.0254	0	0	0	0.0112	0.0627	0.0252	0	0.0128	0.1183	0.0131	0.0134	0.0121	0	0.0122	0	0	0.025	0.0135	0	0.0439	0
1170	NONHSAT257063.1	0	0	0	0	0	0	0	0	0	0	0.014	0	0	0	0	0	0	0	0	0	0	0	0	0	0.0271	0	0	0	0	0
1171	NONHSAT257061.1	0.1128	0	0	0.0922	0	0	0	0	0	0.0196	0	0	0.0186	0	0.0375	0.1126	0	0	0	0	0	0	0	0.0184	0	0	0.02	0	0	0.0583
1172	NONHSAT257060.1	0	0.0303	0	0	0.0148	0	0.0245	0	0	0	0	0	0	0	0	0	0	0	0.0219	0.0165	0	0	0	0	0.0148	0	0	0	0	0
1173	NONHSAT257059.1	0	0	0	0	0	0.0047	0	0.0034	0.0044	0.0033	0.0085	0.008	0	0	0.008	0.006	0.0068	0	0.0012	0	0	0.0031	0.0054	0	0	0.0055	0	0.0021	0.0081	0
1174	NONHSAT257058.1	0	0	0.0695	0	0.2458	0	0	0	0	0	0	0	0	0.1401	0	0	0.1077	0	0	0	0	0	0	0	0	0	0	0	0	0
1175	NONHSAT257057.1	0	0	0	0	0	0	0	0	0	0	0	0	0	0	0	0	0	0	0	0.0178	0.1026	0	0	0	0	0	0	0	0	0
1176	NONHSAT257056.1	0	0	0	0	0.0362	0	0	0	0	0	0	0	0.0366	0.0369	0	0	0	0	0	0.0166	0.0035	0	0.036	0.0363	0	0.0456	0	0	0.1305	0
1177	NONHSAT257053.1	0.012	0.0015	0.0009	0.0059	0	0	0	0	0	0	0	0	0.0113	0.0001	0	0	0	0.0105	0	0	0	0	0	0.0061	0.0014	0	0	0	0	0
1178	NONHSAT257052.1	0	0.0226	0	0	0.2627	0	0.0244	0	0	0	0	0	0	0	0	0	0.0079	0	0.0595	0.0502	0	0	0	0	0.0142	0	0	0	0	0
1179	NONHSAT257051.1	0	0	0	0	0	0	0	0	0	0	0	0	0	0	0	0	0.0521	0	0	0	0	0	0	0	0	0	0.001	0	0	0.0013
1180	NONHSAT257050.1	0.0178	0.0256	0	0.0483	0	0.0259	0.0283	0.0375	0	0.1224	0.0874	0.0196	0	0.0263	0.0789	0.0264	0.0529	0.0394	0	0.0196	0.0756	0.0517	0.0699	0.0257	0.0575	0.013	0	0.0107	0	0.025
1181	NONHSAT257049.1	0.0715	0.0688	0.0264	0.0813	0	0.0315	0.0494	0.0232	0.024	0.0498	0.0488	0.012	0.047	0.0357	0.003	0.0476	0.1321	0.0621	0.0415	0.119	0.0799	0.0234	0.0463	0.0465	0	0.0348	0.0508	0.0175	0.1236	0.0247
1182	NONHSAT257047.1	0	0.0126	0	0	0	0.0127	0	0	0	0	0	0	0.0127	0	0	0.0129	0.0392	0.0135	0	0	0	0	0	0	0	0	0	0	0.0454	0
1183	NONHSAT257046.1	0	0.0155	0	0	0	0	0	0	0	0	0	0	0	0	0	0	0	0	0	0	0	0	0.0252	0	0	0.0098	0	0	0	0
1184	NONHSAT257045.1	0	0.5337	0	0	0	0	0	0	0	0	0	0	0	0	0.0132	0	0	0	0	0	0	0	0	0	0	0	0	0	0	0
1185	NONHSAT257042.1	0	0.2345	0	0.4718	0.1515	0.2824	0	0	0	0	0.6882	0	0	0.1978	0	0.2125	0	0.1285	0	0	0.2423	0.3451	0.5316	0.0059	0	0.3257	0	0	0	0
1186	NONHSAT257041.1	0.2796	0.1963	0.2757	0.1506	0.1323	0.1974	0.2608	0.1649	0.2227	0.2191	0.4193	0.2824	0.2064	0.6331	0.1972	0.1256	0.062	0.3551	0.0469	0.0328	0.3113	0.2109	0.1286	0.3038	0.259	0.2208	0.3606	0.1575	0.209	0.1805
1187	NONHSAT257039.1	0	0.022	0	0	0	0.0081	0	0	0	0	0	0	0.0161	0.0077	0	0	0	0.0256	0	0	0	0	0	0	0	0.0161	0	0.0258	0	0.0339
1188	NONHSAT257038.1	0	0	0	0	0	0	0	0	0	0	0	0	0	0	0	0	0	0	0	0	0.0186	0	0	0	0	0	0	0	0	0
1189	NONHSAT257033.1	0	0	0	0	0.0057	0	0	0	0	0	0	0	0	0	0	0	0	0	0	0.0015	0	0	0	0	0	0	0	0.0092	0	0
1190	NONHSAT257032.1	0.2497	0.2583	0.2785	0.2206	0.2433	0.2621	0.2413	0.1242	0.1427	0.1044	0.6545	0.5596	0.4658	0.3633	0.4482	0.4239	0.336	0.3815	0.1982	0.0879	0.6368	0.7914	0.7512	0.7388	0.5721	0.3462	0.4971	0.2621	0.2243	0.1107
1191	NONHSAT257031.1	0	0	0.0086	0	0	0.0077	0	0	0	0	0	0	0	0.0073	0	0	0	0	0	0	0.0075	0	0	0.0035	0	0.0158	0	0	0	0
1192	NONHSAT257030.1	0	0	0	0	0.0091	0	0.0097	0	0.0013	0	0.0032	0	0	0.0062	0	0.0031	0.0063	0	0.0032	0	0	0.0061	0	0.0061	0	0	0.0065	0	0.011	0
1193	NONHSAT257029.1	0.0013	0	0	0	0	0	0	0	0	0	0	0	0	0	0	0	0	0	0	0	0	0	0	0	0	0	0	0	0	0
1194	NONHSAT257028.1	0	0	0.0043	0	0	0.0106	0	0.2148	0	0.0565	0	0.2453	0	0.0092	0	0.2164	0	0	0	0	0.0102	0.1591	0.1049	0.058	0	0.0172	0	0.2273	0	0
1195	NONHSAT257027.1	0	0	0	0	0	0	0	0	0	0	0.205	0	0	0	0	0	0	0	0	0	0	0	0	0	0	0	0	0	0	0
1196	NONHSAT257026.1	0	0.0562	0.0551	0	0.0851	0.0572	0.0224	0	0.0599	0	0	0.0512	0.0019	0	0.058	0.1746	0.0586	0.0249	0	0.0308	0	0	0	0.0229	0.0285	0.0288	0.0595	0	0.0324	0
1197	NONHSAT257025.1	0.0199	0	0.0178	0.0337	0	0	0	0	0	0	0	0	0.0405	0.0177	0.004	0.0165	0	0.0246	0	0.1054	0	0	0	0	0	0	0	0.0059	0	0.0692
1198	NONHSAT257024.1	0	0	0	0.0045	0	0	0	0	0	0	0	0	0.0237	0	0	0	0	0.0104	0	0	0	0	0	0.0099	0	0	0	0.0091	0	0
1199	NONHSAT257023.1	0	0	0	0	0	0	0	0.0036	0	0	0	0	0.0791	0	0	0	0	0	0	0	0	0.0353	0.0405	0	0	0	0	0.0499	0	0
1200	NONHSAT257022.1	0.0035	0.0142	0.0241	0.0237	0.0039	0	0.0031	0.0114	0	0.0239	0.0441	0.0162	0.0095	0.0029	0.0024	0.0207	0	0.0022	0	0.026	0.0401	0.058	0.018	0.0035	0.0206	0.0208	0	0.0132	0.0142	0.0052
1201	NONHSAT257020.1	0	0	0	0	0	0	0	0	0	0	0	0	0	0	0	0	0	0	0	0	0	0.069	0	0	0	0	0	0	0	0
1202	NONHSAT257019.1	0.0088	0	0	0	0	0	0	0	0	0	0.027	0	0	0	0	0	0.0088	0	0	0	0	0	0	0	0	0	0	0	0	0
1203	NONHSAT257018.1	0	0	0	0	0	0.1038	0	0	0	0	0	0	0	0	0.0344	0	0	0	0	0	0	0	0	0	0.0688	0	0	0	0	0
1204	NONHSAT257015.1	0	0.0057	0.0056	0.0057	0.0285	0.0115	0.0182	0.0058	0	0	0.018	0	0.0288	0	0	0	0.0059	0.0061	0	0	0	0	0	0.0057	0.0172	0	0.0123	0	0	0.0243
1205	NONHSAT257014.1	0.0028	0	0	0	0	0	0	0	0	0.0337	0	0	0	0	0	0	0	0	0	0	0	0	0	0	0	0	0	0.0007	0	0
1206	NONHSAT257013.1	0	0.0038	0	0.004	0	0	0	0	0	0	0	0.0024	0	0	0	0	0.0023	0	0	0	0	0	0	0	0	0	0	0	0	0
1207	NONHSAT257012.1	0	0	0	0.003	0	0	0	0	0	0	0	0.0011	0	0	0	0	0.0049	0.0014	0.0081	0	0	0	0	0	0	0	0	0	0	0
1208	NONHSAT257011.1	0	0	0	0.0053	0	0	0	0	0	0	0	0.0065	0	0	0	0	0	0.0024	0	0	0	0	0.0109	0	0	0.014	0	0	0.0173	0
1209	NONHSAT257010.1	0.6611	0.6988	0.7143	0.4882	0.4362	0.5698	0.7077	0.5826	0.3695	0.5467	0.8908	0.4867	0.576	0.2302	0.6072	0.3401	0.6975	0.5159	0.3812	0.1978	0.2346	0.5763	0.6344	0.7768	0.2218	0.2757	0.5029	0.4404	0.5568	0.5196
1210	NONHSAT257009.1	0.0395	0	0	0	0	0	0	0.0757	0	0	0	0	0	0	0	0	0	0	0	0	0	0	0	0	0	0	0	0	0	0
1211	NONHSAT257008.1	0.1252	0.2104	0	0.1115	0	0.1231	0.2594	0.1154	0.1026	0.0972	0	0.1375	0.1596	0	0	0.2497	0.0945	0.1128	0	0	0.0896	0.0027	0.2419	0.0606	0.1531	0.1241	0	0	0.0169	0.0973
1212	NONHSAT257006.1	0.3921	0.3715	0.2513	0.0141	0.1099	0.3341	0.2292	0	0.0328	0	0.3585	0.6773	0.1664	0.3066	0.1498	0.0734	0.0858	0.208	0.0572	0.4263	0.6649	0.041	0.2294	0.5542	0.065	0.107	0.1792	0	0.0894	0.3729
1213	NONHSAT257005.1	0	0.0054	0	0	0	0	0	0	0	0	0	0	0	0	0	0	0	0	0	0	0	0	0	0	0	0	0	0	0	0
1214	NONHSAT257004.1	0	0.005	0	0	0	0	0	0	0	0	0.0145	0	0	0	0	0	0	0	0	0	0	0	0	0	0	0	0.0152	0	0	0
1215	NONHSAT257003.1	0	0	0	0	0	0	0	0	0	0	0	0	0	0	0	0	0	0.0216	0	0	0	0	0	0	0	0.0401	0	0	0	0
1216	NONHSAT257002.1	0	0	0	0	0	0	0	0	0	0	0.0208	0	0	0	0	0.0106	0.0107	0	0	0	0	0	0	0.0103	0.0104	0	0	0.0222	0	0
1217	NONHSAT257001.1	0	0	0	0	0	0.0215	0	0	0.0475	0	0	0	0	0	0	0	0	0.0492	0	0	0	0	0	0	0	0	0	0	0	0
1218	NONHSAT257000.1	0.0103	0.01	0	0	0.0101	0.0102	0.0106	0.0408	0	0.0214	0	0.0104	0.0506	0.0982	0.0923	0.1028	0.0311	0.0214	0	0	0.0197	0.0202	0.0699	0.0301	0.0707	0.0306	0.0329	0.0324	0.0478	0
1219	NONHSAT256999.1	0.6345	0.7503	0.4395	0.5743	0.566	0.6478	0.4837	0.6687	0.4624	0.2929	0.5398	0.5181	0.3806	0.4101	0.4032	0.451	0.2068	0.3592	0.3368	0.5751	0.6766	0.464	0.7476	0.7586	0.424	0.3375	0.3487	0.4004	0.4533	0.5621
1220	NONHSAT256997.1	0.1436	0	0.1368	0	0	0	0	0	0	0.0238	0	0	0.0465	0	0	0	0	0	0	0	0.0343	0.0352	0	0.0701	0	0	0	0	0	0
1221	NONHSAT256996.1	0.0487	0.0592	0.0526	0.1551	0.0831	0.0479	0.0115	0.024	0.1101	0.0509	0.0499	0.0245	0.0718	0.0461	0.0485	0.0487	0.1107	0.0635	0.0883	0	0.0694	0.0955	0.0706	0.071	0.1193	0.0483	0.1558	0.0512	0.2141	0.0883
1222	NONHSAT256991.1	0	0	0	0	0	0	0.0194	0	0	0	0	0	0	0.0085	0.0086	0.0086	0	0	0	0.0045	0	0	0	0	0	0	0	0.003	0	0
1223	NONHSAT256990.1	0	0	0	0	0	0	0	0	0	0	0	0	0	0	0	0	0	0	0	0	0	0	0	0	0	0	0	0.0017	0	0
1224	NONHSAT256988.1	0	0	0	0	0	0	0	0.0206	0	0	0	0.0209	0	0	0	0	0	0	0	0	0	0	0.0201	0	0	0.0205	0.0213	0.0437	0	0
1225	NONHSAT256986.1	0	0	0	0	0	0	0	0	0	0	0	0	0	0	0	0	0	0	0	0	0.0146	0	0	0	0	0	0	0	0	0
1226	NONHSAT256984.1	0	0	0.0059	0.006	0	0.0097	0	0.0122	0	0	0.0063	0.0001	0.0048	0.0061	0.0247	0.0114	0.0062	0	0.0064	0.0262	0	0	0.012	0	0.0061	0.0352	0.0111	0	0.0215	0
1227	NONHSAT256983.1	0	0	0	0.0083	0	0	0.0084	0	0.0085	0	0.0087	0.0257	0	0.0076	0	0	0.033	0	0.0264	0	0	0	0	0	0	0.0084	0	0	0	0
1228	NONHSAT256978.1	0.1466	0.0007	0.0004	0.0026	0.1387	0.0008	0.0017	0.0002	0.2021	0.0441	0.2779	0.0011	0.0005	0.0007	0.2725	0.001	0.0002	0.001	0.0008	0.0585	0.0007	0.0003	0.0008	0.0013	0.0009	0.0007	0.0021	0.001	0.0016	0.0017
1229	NONHSAT256974.1	0	0	0	0	0	0	0	0	0	0	0	0	0	0	0	0.0398	0	0	0	0	0	0	0	0	0	0	0	0	0	0
1230	NONHSAT256972.1	0.0172	0.0111	0.0053	0	0.0112	0.0168	0	0	0.0029	0.006	0	0	0.0056	0.0114	0.0057	0.0057	0.0058	0.0239	0	0.0304	0.011	0.028	0.0167	0.0168	0	0.0044	0.0182	0.0241	0.0067	0
1231	NONHSAT256970.1	0	0	0	0.0209	0.0104	0	0	0	0	0	0	0	0.1004	0.0209	0	0.0319	0	0	0	0	0.0143	0.0105	0	0	0.0595	0	0	0	0	0
1232	NONHSAT256969.1	0.07	0.0343	0.0683	0.0639	0.2162	0.0685	0.1242	0	0.0171	0.0362	0.1433	0.0353	0.0302	0.0698	0.0696	0.035	0.0337	0	0	0	0.1674	0	0.0338	0	0.0027	0.0002	0.117	0	0.0739	0
1233	NONHSAT256968.1	0	0	0	0.0015	0	0	0	0	0.012	0	0	0	0	0	0	0	0	0.0229	0	0	0.0114	0.0059	0	0.0117	0	0	0.0268	0	0.014	0
1234	NONHSAT256966.1	0	0	0	0	0	0	0	0	0	0	0	0	0	0	0	0	0.0014	0	0	0	0	0	0	0	0	0	0	0	0	0
1235	NONHSAT256965.1	0.4246	0.2235	0.2023	0.2249	0.4163	0.0708	0.3035	0	0.4003	0.2784	0.2639	0.3294	0.4466	0.3201	0.0643	0.3488	0.2726	0.3961	0.0725	0.3524	0.2913	0.1847	0.1455	0.1994	0.2668	0.2256	0.2209	0.1546	0.3544	0.1113
1236	NONHSAT256964.1	0	0	0	0.0409	0	0	0	0	0	0	0	0.0791	0.1074	0	0	0.0917	0	0	0	0	0	0	0	0	0	0	0.0379	0.0975	0	0
1237	NONHSAT256963.1	0	0.1221	0	0	0	0.0919	0.0001	0	0	0	0	0	0	0.0178	0	0	0	0	0	0.0396	0	0	0	0	0.0258	0	0	0	0	0
1238	NONHSAT256962.1	0	0	0	0	0	0	0	0	0	0	0	0	0	0	0	0	0.028	0.0763	0.104	0	0	0	0	0.1085	0	0	0	0	0	0
1239	NONHSAT256961.1	0	0	0.0172	0.053	0	0	0	0	0	0	0.0369	0	0	0.0359	0.0055	0.018	0	0.0751	0	0	0	0	0	0	0	0	0.0192	0	0	0
1240	NONHSAT256960.1	0	0	0	0	0	0	0	0	0	0	0	0	0.0067	0	0	0	0	0	0	0	0	0	0	0	0	0	0	0	0	0
1241	NONHSAT256959.1	0.0132	0.0004	0.0331	0.0651	0.0527	0	0.0189	0.0545	0.0033	0.0254	0.0198	0.0353	0.018	0.0034	0.0108	0.0053	0.0565	0.2479	0.1836	0.1545	0.0263	0	0.0709	0.0343	0.0412	0.0955	0	0.0337	0.0207	0.0382
1242	NONHSAT256958.1	0	0	0	0	0	0	0	0	0	0	0	0	0	0	0	0	0	0	0	0	0	0	0	0	0	0	0	0	0	0
1243	NONHSAT256957.1	0	0	0	0	0	0	0	0	0	0.0123	0	0	0	0.0273	0.0369	0.0221	0	0	0	0	0	0	0	0	0	0	0.0105	0	0	0
1244	NONHSAT256956.1	0	0.0001	0	0.0055	0	0	0	0	0	0.0001	0	0	0	0	0	0	0	0	0	0	0	0	0.0452	0	0	0	0	0.0022	0	0
1245	NONHSAT256955.1	0.0109	0	0	0	0.0113	0	0.0003	0	0	0.0115	0	0	0	0	0	0	0	0	0	0	0	0	0.0161	0	0.0128	0	0	0	0	0
1246	NONHSAT256954.1	0.0024	0.007	0.0001	0.0265	0.0186	0.3482	0.0393	0.007	0.1074	0.1735	0.0042	0.0516	0.6095	0.0143	0.0011	0.0177	0.1698	0.0676	0.0425	0.3403	0.0364	0.3316	0.0679	0.3498	0.0079	0.0569	0.2619	0.1305	0.506	0.0184
1247	NONHSAT256953.1	0	0	0.3526	0.0705	0	0	0.2652	0.1153	0.1252	0.1966	0.1387	0.1471	0.2036	0.0755	0.1309	0	0.3061	0.0197	0.196	0	0	0.1634	0	0.0729	0	0	0.1274	0.0644	0.1926	0.0921
1248	NONHSAT256952.1	0.003	0.1521	0.2186	0.4185	0.0867	0	0.2444	0	0.1821	0.2358	0.3447	0.0863	0.3715	0.1146	0.263	0.0202	0.1458	0.6683	0	0	0	0.2435	0.4502	0.2601	0.0052	0.057	0.0901	0.0934	0.3629	0.4018
1249	NONHSAT256951.1	0	0	0	0	0	0	0	0	0	0	0	0	0	0	0.2147	0	0	0	0	0	0	0	0	0	0	0	0	0	0.0671	0
1250	NONHSAT256949.1	0.0298	0.029	0.0286	0.0293	0.0291	0.0588	0	0.0114	0	0.0156	0.0601	0	0.0074	0.0447	0.0892	0.0597	0.0301	0.0467	0	0.0269	0.0356	0	0.0125	0	0	0	0.0319	0	0.0348	0.062
1251	NONHSAT256946.1	0.5123	0.2911	0.2115	0.4433	0.2049	0.668	0.0783	0.0693	0.1517	0.3084	0.2927	0.9043	0.3501	0.5094	0.4354	0.4263	0.819	0.5403	0.078	0.954	0.9129	0.1422	0.5667	0.3647	1.168	0.297	0.6277	0.6301	0.7055	0.45
1252	NONHSAT256945.1	0.0071	0	0	0	0	0	0	0	0	0	0	0	0.0098	0	0	0	0	0	0	0	0	0	0	0	0	0	0	0.0015	0.0306	0.0675
1253	NONHSAT256944.1	0	0	0	0	0	0	0	0	0	0	0	0	0.1093	0	0	0	0	0	0	0	0	0	0	0	0	0	0	0.1217	0	0.1084
1254	NONHSAT256942.1	0.0142	0	0.068	0.0279	0.0277	0	0	0.0424	0	0.0297	0	0	0	0.0567	0	0	0.0284	0	0.0147	0.015	0	0	0	0	0	0	0.0304	0	0.0333	0.0147
1255	NONHSAT256940.1	0	0	0	0.0419	0	0	0	0	0	0	0.0626	0	0	0	0	0	0	0	0	0.0453	0	0	0	0	0	0	0	0	0	0
1256	NONHSAT256937.1	0	0	0	0	0	0	0	0	0	0	0.1445	0	0	0	0	0	0	0	0	0	0	0	0	0	0	0.1188	0	0	0	0
1257	NONHSAT256936.1	0.0824	0.0267	0.0787	0	0.0803	0.081	0.0285	0.0536	0.0551	0.0287	0	0	0.027	0.0544	0.0274	0.0824	0.0437	0.234	0.0283	0.07	0.0263	0.0807	0.0266	0	0	0	0	0.0577	0.1012	0.053
1258	NONHSAT256935.1	0	0	0.0154	0	0	0	0.0167	0.0079	0	0	0	0	0.0158	0.04	0.024	0.0522	0	0	0.0332	0.017	0.0077	0.0314	0.0234	0.0547	0.0158	0.0148	0.0856	0.0338	0.0377	0.0249
1259	NONHSAT256934.1	0	0	0	0	0	0	0	0	0	0	0	0	0	0	0.0015	0	0	0	0	0	0	0	0	0	0	0	0	0	0	0
1260	NONHSAT256933.1	0	0	0	0	0	0	0	0	0	0	0	0.0021	0	0	0	0	0	0	0	0	0	0	0	0	0	0	0	0	0	0
1261	NONHSAT256929.1	0	0	0	0	0	0	0	0	0	0	0	0.0015	0	0	0	0	0	0	0	0	0	0	0	0	0	0	0	0	0	0
1262	NONHSAT256928.1	0.1224	0.1967	0.1229	0.1202	0.0953	0.1024	0.1779	0.2067	0.0923	0.1537	0.0878	0.0732	0.2049	0.1405	0.1709	0.1962	0.0433	0.1526	0.0953	0.1231	0.1404	0.2403	0.2556	0.2031	0.2158	0.2731	0.2155	0.2507	0.1712	0.1144
1263	NONHSAT256927.1	1.6	1.496	0.9847	1.433	1.104	1.14	1.419	1.469	1.07	0.5402	1.032	0.506	0.8733	0.4626	0.7455	0.7559	0.9682	0.2714	0.3938	0.313	1.04	1.289	1.336	1.91	0.8786	0.6462	1.065	0.4465	1.185	0.6163
1264	NONHSAT256926.1	1.45	1.097	0.7289	0.7239	1.238	1.267	0.9421	1.296	0.6533	0.4539	0.8595	1.125	0.6512	0.5516	0.5418	0.7719	0.4427	1.138	0.3966	0.3072	1.5	0.8722	1.168	0.8679	0.6249	0.4844	0.6576	0.8376	1.068	0.832
1265	NONHSAT256924.1	0	0.0023	0	0	0.0018	0	0.0064	0	0.001	0	0	0	0	0	0	0	0	0.0038	0	0.0044	0	0	0	0	0.0157	0	0	0	0	0.0085
1266	NONHSAT256922.1	0	0.024	0	0	0	0.069	0	0	0.0641	0	0.058	0	0.0121	0	0.259	0.0586	0	0	0	0.0131	0.031	0	0.0127	0.087	0.0267	0	0.1194	0.3504	0	0
1267	NONHSAT256921.1	0.0601	0	0	0	0	0.0611	0	0	0	0	0.1557	0	0	0.054	0.1293	0	0.0913	0	0	0	0.1239	0.108	0	0.0677	0.0365	0.0918	0.1734	0	0.0157	0
1268	NONHSAT256920.1	0	0.0244	0.0717	0.049	0.0244	0.0246	0	0	0	0.0062	0.1578	0	0.0987	0.1747	0.05	0.0251	0	0.0134	0.0519	0.0266	0.0791	0.0981	0.2547	0.0244	0.0526	0	0.0266	0	0.0294	0
1269	NONHSAT256919.1	0.0487	0	0.0231	0.0238	0.0521	0.012	0	0.0484	0	0	0.0248	0.0822	0.048	0.0484	0	0.0731	0.0615	0	0	0	0	0.1206	0	0.1137	0	0.0724	0	0	0.0286	0
1270	NONHSAT256918.1	0.0314	0.0284	0.0281	0.0352	0	0	0.0167	0.0205	0.0574	0	0.0605	0.0128	0.0581	0.0663	0.0734	0.2356	0.0009	0	0.0611	0.0289	0.0316	0.0642	0.0216	0.0144	0	0.0086	0.0142	0.031	0	0.0612
1271	NONHSAT256917.1	0.0211	0	0.0331	0	0	0.0022	0.0549	0.0771	0	0	0.1198	0.0396	0.1315	0.0392	0.0114	0	0	0.0415	0.1225	0	0.0939	0.0039	0.0966	0.0359	0.0518	0.0394	0.0697	0	0.0926	0.0655
1272	NONHSAT256916.1	0	0.0474	0	0.1452	0	0	0.0239	0	0	0	0.2503	0	0.0469	0	0	0	0.0408	0	0.1531	0	0.1417	0	0	0	0.1537	0	0.0527	0.1038	0	0.0488
1273	NONHSAT256915.1	0.2509	0.0578	0.0112	0.098	0	0	0.0456	0	0	0.1181	0.1719	0.1233	0.2802	0.0939	0.0451	0.2084	0	0	0.1402	0.0253	0.2119	0.0849	0.1787	0.1224	0.3153	0	0	0.0331	0.0774	0.0933
1274	NONHSAT256914.1	0.0461	0.0755	0.0883	0.0224	0.1577	0.0227	0.024	0.1506	0.1346	0.0437	0.0709	0.1285	0.0228	0.0461	0.0435	0.1235	0.158	0	0.1088	0.13	0.1253	0.0664	0.0784	0.0451	0.0226	0.0229	0.0986	0.1179	0.1748	0.0479
1275	NONHSAT256912.1	0.0374	0.1074	0.0389	0.0148	0.0288	0.0796	0.1474	0.0529	0.0572	0.0193	0.0246	0.031	0.0127	0.1604	0.0698	0.2771	0.2064	0.0178	0.0535	0.0402	0.022	0	0.3554	0.0085	0.0708	0.0832	0.0445	0.0275	0.0987	0.0222
1276	NONHSAT256911.1	0.1728	0	0	0.0485	0	0	0	0	0.4215	0	0	0.0177	0.3711	0.296	0	0.4517	0.172	0	0	0.0219	0.2213	0	0.2185	0	0	0	0	0.0003	0.0214	0.0428
1277	NONHSAT256910.1	0	0.001	0	0	0	0	0	0	0.0038	0	0.0032	0	0	0	0.0011	0.0133	0	0	0.0038	0	0	0	0.0018	0	0	0	0	0.0001	0	0
1278	NONHSAT256909.1	0.3501	0	0	0	0	0	0.1048	0	0.0005	0	0	0	0	0	0	0	0	0	0	0	0	0.1371	0	0	0	0	0	0	0	0
1279	NONHSAT256908.1	0	0.0104	0	0.0071	0.0097	0.0065	0	0	0.0002	0.0094	0.0182	0.0068	0.008	0.0068	0.0257	0.0016	0.0086	0.0288	0.0122	0.0307	0.0026	0.0204	0.0119	0	0.0389	0.0142	0.0122	0.0097	0.0164	0.0197
1280	NONHSAT256907.1	0.0184	0	0.0658	0.027	0	0.0235	0.0101	0.0028	0.0252	0	0.0068	0.0259	0.0089	0	0	0	0	0	0.0097	0.0278	0.0312	0	0	0.0357	0	0.0236	0.0351	0.0077	0.034	0.0128
1281	NONHSAT256906.1	0	0	0	0.0061	0.035	0.0028	0	0.0356	0.0067	0.0384	0.0003	0	0	0	0.0019	0	0	0.0497	0	0.0062	0	0.0324	0	0.0873	0	0.0656	0.0087	0.0041	0	0.0044
1282	NONHSAT256905.1	0	0.0028	0	0	0	0	0	0.0151	0	0	0	0.0422	0.1844	0	0	0	0	0	0	0	0.0308	0	0.0012	0	0	0	0	0.0078	0	0
1283	NONHSAT256904.1	0	0	0	0	0	0	0	0	0	0	0	0	0	0	0	0	0	0	0	0	0	0.054	0	0	0	0	0	0	0	0
1284	NONHSAT256902.1	0	0	0	0	0	0.116	0	0	0	0	0	0	0.0581	0	0.1176	0	0	0	0	0.0625	0	0	0	0	0	0	0	0.0562	0.0689	0
1285	NONHSAT256901.1	0	0	0	0	0	0	0	0.0021	0.0063	0	0	0	0	0	0.002	0.0031	0	0	0	0.011	0.004	0	0	0	0	0	0.0089	0	0	0
1286	NONHSAT256900.1	0.0616	0	0	0	0	0	0	0	0	0	0.0379	0	0	0.0012	0	0	0	0	0.0013	0	0	0	0	0	0	0	0	0	0	0
1287	NONHSAT256899.1	0.0101	0.1339	0.1024	0.0915	0.0975	0.0908	0.0572	0.1072	0.0659	0.0537	0.0204	0.0058	0.0118	0.0739	0.0121	0.0086	0.0063	0.0038	0.1152	0.1076	0.2567	0.0029	0.0108	0.1094	0.1084	0.1339	0.0818	0.0987	0.0716	0.0066
1288	NONHSAT256898.1	0.0798	0	0	0	0	0	0	0	0	0	0.1572	0.0334	0.1567	0	0.0864	0.0176	0.0249	0.0473	0	0	0	0.1325	0.0285	0	0	0	0	0	0	0.0366
1289	NONHSAT256897.1	0.6772	0.2484	0.3811	0.5299	0.1421	0.3937	0.1833	0.1134	0.2734	0.0661	0.2406	0.2542	0.1027	0.1929	0.1494	0.3168	0.1234	0.1456	0.0683	0.19	0.0054	0.0746	0.3079	0.3078	0.1058	0.0219	0.0674	0.2488	0.0755	0.0484
1290	NONHSAT256895.1	0.0348	0.0198	0.0309	0.0256	0.0301	0.0306	0.0341	0.0093	0.0229	0.0053	0.0475	0.0309	0.0115	0.0156	0.0239	0.0341	0.0254	0.0123	0.0383	0.0537	0.0264	0.0307	0.068	0.0295	0.028	0.0392	0.0413	0.0289	0.0362	0.0569
1291	NONHSAT256894.1	0	0	0	0	0	0	0	0	0	0	0	0	0	0	0	0	0	0.0901	0	0	0	0	0.0084	0	0	0	0	0	0	0
1292	NONHSAT256892.1	0.0426	0.0618	0	0.0205	0.0623	0.021	0	0	0.042	0.0223	0.0218	0.0421	0.021	0.0637	0.0482	0.0213	0.08	0	0.0649	0.0677	0.0408	0	0.0413	0.0207	0	0.0844	0	0	0.0242	0.0068
1293	NONHSAT256890.1	0.0432	0.0176	0.0188	0.0089	0.0198	0.014	0.0296	0.0181	0.0254	0.029	0.0436	0.0285	0.0166	0.0832	0.0606	0.0257	0.1632	0.0456	0.0305	0.0363	0.0159	0.0734	0.1851	0.0881	0.0049	0.0456	0.0164	0.0076	0.0263	0.2129
1294	NONHSAT256889.1	0.0695	0.0262	0.1525	0.1274	0.0138	0.112	0.009	0.0157	0.0143	0.0447	0.0955	0.0416	0.0232	0.0755	0.0289	0.0103	0	0.1929	0.2152	0.2197	0.0204	0.0106	0	0.016	0.0529	0.1028	0.1498	0.1339	0.0223	0
1295	NONHSAT256888.1	0.0984	0.1279	0	0	0.088	0	0.0841	0.0235	0.0227	0.0479	0.0006	0.0114	0.03	0	0	0.0437	0	0.003	0.0008	0	0.0697	0.001	0	0.0013	0	0.002	0	0.0053	0.0256	0
1296	NONHSAT256885.1	0	0	0	0	0	0	0	0	0	0	0	0.0072	0	0	0	0	0	0	0	0	0	0	0.0197	0	0	0	0	0	0	0
1297	NONHSAT256884.1	0	0	0	0	0	0	0	0	0	0	0	0	0	0	0	0	0.0322	0	0	0	0	0	0	0	0	0	0	0	0	0
1298	NONHSAT256882.1	0	0	0	0	0	0	0	0	0	0	0	0	0	0	0	0	0	0	0	0	0	0	0	0	0.0569	0	0	0	0	0
1299	NONHSAT256881.1	0.0031	0.0071	0.0121	0.0059	0.0101	0.0086	0	0.0065	0.0001	0.0049	0.0062	0	0	0	0.0033	0.0212	0.0029	0.004	0.0025	0.0045	0.013	0.0031	0	0.0222	0.0008	0.0145	0.0253	0.0137	0.0101	0.0067
1300	NONHSAT256880.1	0	0	0	0.0077	0	0	0	0	0.0011	0	0	0	0	0	0	0	0	0	0	0	0	0	0	0	0	0	0	0	0	0
1301	NONHSAT256879.1	0	0	0.0051	0	0	0	0.0029	0	0	0	0	0.0059	0.002	0.0288	0	0	0	0	0	0.0008	0	0.0162	0.002	0	0.005	0	0	0	0	0
1302	NONHSAT256878.1	0.0963	0	0	0	0	0	0	0.0319	0	0	0	0	0	0	0.031	0	0.0325	0	0.0331	0.0327	0	0	0	0	0	0	0.0171	0	0.0753	0
1303	NONHSAT256877.1	0	0	0	0	0	0.0563	0	0.0064	0	0	0.0771	0.0182	0.1119	0	0	0	0	0	0	0	0.0006	0	0.0078	0.0737	0	0.004	0	0	0	0.0116
1304	NONHSAT256876.1	0	0.0901	0.0067	0	0	0.0004	0	0	0	0	0	0	0	0.0028	0	0	0	0	0	0	0	0	0.0003	0	0.0057	0	0	0	0	0
1305	NONHSAT256875.1	0	0	0	0	0	0.0004	0	0	0	0	0	0	0	0.0318	0	0	0	0	0	0	0	0	0	0	0.0025	0	0	0	0	0
1306	NONHSAT256874.1	0	0	0	0	0	0.0094	0.005	0.0076	0	0	0.0051	0.011	0	0.0016	0	0.0028	0.0003	0	0.0103	0.0101	0.0115	0.0094	0.0061	0	0.0009	0	0	0	0.0056	0.0008
1307	NONHSAT256873.1	0	0	0	0	0	0.0006	0	0	0	0	0.0073	0	0	0.0024	0	0	0.0059	0	0	0	0	0	0.0001	0	0.0018	0	0	0	0	0
1308	NONHSAT256872.1	0	0	0	0	0	0	0	0.0204	0	0	0.0214	0.021	0	0	0	0	0.0207	0	0	0	0.119	0	0	0	0	0	0	0	0	0
1309	NONHSAT256870.1	0	0.0047	0	0	0.0096	0.0096	0	0	0	0	0	0	0	0	0.0096	0	0.0123	0	0	0.0122	0	0	0	0	0	0	0.0052	0	0.0057	0
1310	NONHSAT256855.1	0.1762	0.0505	0.0618	0.0509	0.0037	0.025	0.1322	0	0.1995	0.0813	0	0.0811	0.0383	0.0775	0.0258	0.0519	0.1307	0.0572	0.0708	0	0.1515	0.0254	0.0752	0.0758	0.1527	0	0.0683	0.0273	0.0304	0.1075
1311	NONHSAT256854.1	0.2402	0.2285	0.194	0.1412	0.117	0.2349	0.1916	0.1188	0.1439	0.1256	0.1042	0.1132	0.1548	0.1659	0.1016	0.2559	0.1028	0.0386	0.0569	0.1548	0.1419	0.2175	0.1204	0.1885	0.2005	0.1098	0.1174	0.1079	0.315	0.1165
1312	NONHSAT256853.1	0.6051	0.1229	0.1852	0.5488	0.2895	0.2575	0	0.1522	0.0726	0.146	0.5699	0.2654	0.123	0.0543	0.527	0.3573	0.1121	0.11	0.1238	0.3761	0.3393	0.5452	0.1375	0.2573	0	0	0.2335	0.5456	0.1204	0.4976
1313	NONHSAT256852.1	0	0	0	0.0301	0	0.0486	0	0	0	0	0	0	0	0	0	0.0371	0	0	0	0	0	0.0252	0	0	0.0485	0	0	0	0	0
1314	NONHSAT256851.1	0	0	0	0.0325	0	0.0216	0.0299	0	0.0203	0	0	0.022	0	0	0.0221	0	0	0.0115	0	0	0.0106	0.0109	0.0107	0.0215	0.0326	0.0219	0.0116	0	0	0
1315	NONHSAT256850.1	0	0	0	0	0	0	0	0	0	0	0	0	0	0	0	0	0	0	0	0	0	0	0	0	0	0.0238	0	0	0	0
1316	NONHSAT256848.1	0	0	0	0.0397	0	0.0491	0.0032	0.0237	0	0.042	0	0.0408	0	0.0403	0.0404	0.2931	0.0405	0.0261	0.0258	0	0	0.0368	0.0392	0.0141	0.1689	0.0783	0.1283	0.1699	0	0.018
1317	NONHSAT256847.1	0.035	0	0	0	0	0	0	0	0	0	0	0.0353	0	0	0	0	0.0353	0	0	0	0	0	0.0159	0.0339	0	0	0	0	0	0
1318	NONHSAT256846.1	0.0692	0.1346	0	0.0679	0	0.034	0	0.0687	0	0	0	0	0	0	0	0.0492	0.0697	0.1442	0.0717	0	0.0699	0	0.0022	0.2669	0	0.0686	0	0.0727	0	0
1319	NONHSAT256827.1	0.0101	0.0209	0	0.0105	0.0104	0.0312	0.0441	0.0107	0.0215	0.0325	0.0217	0.0324	0	0	0.041	0	0.0429	0	0.033	0.0905	0	0.0105	0.031	0.0209	0.0209	0	0.0114	0.0113	0.0241	0.0218
1320	NONHSAT256826.1	0	0	0	0	0	0.0016	0.0652	0	0	0	0.0612	0	0.0204	0.021	0	0	0	0	0	0.0057	0	0	0	0	0	0	0	0	0.0116	0
1321	NONHSAT256825.1	0	0	0	0	0	0.0203	0	0	0	0	0	0	0.0406	0	0	0.0206	0.0208	0	0	0	0	0	0	0	0	0	0	0	0	0
1322	NONHSAT256824.1	0	0.0731	0.0711	0	0	0	0	0	0.0961	0.1565	0.0769	0.1442	0	0	0.1499	0.2252	0	0	0.0768	0	0	0	0.0729	0.1454	0.0735	0.0745	0	0.0682	0.1442	0
1323	NONHSAT256823.1	2.277	2.588	2.349	2.777	2.616	2.977	3.248	2.689	2.738	2.694	1.888	1.856	1.91	1.831	1.831	1.838	1.684	2.043	1.848	1.983	2.052	2.011	1.995	2.276	1.823	1.905	1.876	1.928	2.875	2.299
1324	NONHSAT256822.1	0	0	0	0	0	0.0375	0	0	0	0	0	0	0	0	0	0	0	0.006	0	0	0.0277	0	0	0	0	0	0	0	0	0
1325	NONHSAT256821.1	0.0402	0.0391	0.0777	0.1082	0.0692	0.0656	0.1017	0	0.062	0.042	0.1133	0	0.0595	0.2012	0.1995	0.0388	0	0.0839	0.0417	0	0	0	0	0	0	0.0797	0.0429	0	0.0236	0
1326	NONHSAT256820.1	0	0	0	0	0.0548	0.1414	0	0.1003	0	0.1572	0.1034	0	0.1707	0	0.1982	0.1942	0	0	0.0521	0	0.0966	0.1486	0.1414	0.1478	0.0378	0	0	0	0.1476	0
1327	NONHSAT256819.1	0.4671	0.1744	0	0	0.2834	0.214	0.1356	0.1855	0.1552	0.4497	0	0	0.3491	0.3716	0.1105	0	0.1912	0.1792	0	0.225	0.3462	0	0.2484	0.0986	0.1574	0	0.0941	0	0	0.0851
1328	NONHSAT256818.1	0	0	0	0	0	0	0	0	0	0	0	0	0.0015	0	0	0	0	0	0	0.0007	0	0	0	0.0019	0	0	0	0	0.003	0
1329	NONHSAT256817.1	0.0077	0.0084	0.0015	0.0034	0.0015	0	0.0074	0.0007	0.0017	0.0056	0.0064	0.0101	0.0144	0.0122	0.002	0.0032	0.014	0.0139	0.0033	0.0004	0.0117	0	0	0.0037	0.0107	0.0094	0	0.0017	0.0016	0.009
1330	NONHSAT256816.1	0	0	0	0	0	0	0	0	0	0.001	0	0	0	0	0.0005	0	0	0	0	0.0006	0	0	0	0	0	0	0	0	0	0
1331	NONHSAT256814.1	0.0047	0.0075	0	0.0038	0.0015	0	0	0.0001	0.0056	0.01	0.0053	0.0028	0.0019	0	0.0182	0.0028	0.0003	0	0.0086	0.007	0.0081	0.0005	0.0297	0.0166	0.0055	0.0008	0	0.0175	0.0271	0
1332	NONHSAT256813.1	0	0	0	0	0	0	0	0	0	0	0	0	0	0	0	0	0	0.0002	0.0026	0	0	0	0	0	0	0	0	0	0	0
1333	NONHSAT256812.1	0	0	0	0.0002	0	0	0	0	0	0	0	0	0.003	0	0.0004	0	0	0.0001	0	0	0	0	0	0	0.0006	0	0	0.0019	0	0
1334	NONHSAT256811.1	0	0	0	0	0	0	0	0	0	0	0	0	0	0	0	0	0	0	0.0171	0	0	0	0	0	0	0	0.0268	0	0	0
1335	NONHSAT256810.1	0.0157	0.0187	0.0137	0.0204	0.0259	0.0313	0.0192	0.02	0.0022	0.0064	0.0333	0.0249	0.0336	0.0193	0.0074	0.0259	0.0122	0.0069	0.0039	0.0047	0.0102	0.0235	0.0089	0.0035	0.0061	0.0253	0.0045	0.0062	0.0094	0.0226
1336	NONHSAT256809.1	0	0	0	0	0	0	0	0	0	0	0	0	0	0	0	0	0	0	0	0.0906	0	0	0.1013	0	0	0	0	0	0	0
1337	NONHSAT256806.1	0.0155	0	0.0881	0.0896	0	0.1209	0.0955	0.0915	0.0926	0.0963	0	0.0618	0	0.0284	0.0306	0.0514	0.0619	0.0598	0.0978	0.2583	0	0	0.149	0.0599	0.0904	0.0914	0.0983	0.0969	0.1798	0.1427
1338	NONHSAT256805.1	0.034	0.018	0	0.018	0.002	0.036	0	0	0	0	0.0567	0.0205	0.0184	0.0185	0.0001	0.0068	0.0187	0.0055	0.0375	0	0.0196	0.1124	0.0015	0.0289	0.0215	0.0206	0.0023	0	0.0238	0.0724
1339	NONHSAT256804.1	0	0	0	0	0	0.0995	0	0	0	0.0996	0.0461	0	0.0088	0	0	0.0165	0	0	0	0	0	0.0323	0.0708	0	0	0	0.0031	0	0.0213	0
1340	NONHSAT256803.1	0.0215	0.0211	0	0.0017	0	0	0	0	0	0	0	0	0	0	0.0071	0	0	0	0	0	0	0	0	0	0	0	0	0	0	0
1341	NONHSAT256802.1	0	0	0	0	0	0	0	0	0.0023	0	0	0	0	0	0	0	0	0	0	0	0	0	0	0	0.0033	0	0	0	0	0
1342	NONHSAT256801.1	0	0.0317	0.0069	0.0055	0.0106	0.0263	0.0056	0	0.0042	0.0226	0.0293	0.0506	0.0296	0	0.0298	0.0304	0.0093	0	0.0245	0.0019	0.0104	0.0339	0.0125	0	0.0249	0.0036	0.0272	0.0231	0	0.0113
1343	NONHSAT256800.1	0	0.0096	0	0.0097	0.0448	0.0194	0	0	0	0	0	0.03	0.0293	0.0297	0	0.0246	0.01	0	0	0.0105	0.038	0	0.0307	0.0337	0	0.0197	0	0	0	0.0143
1344	NONHSAT256799.1	0.0817	0.0948	0.1176	0.0778	0.0425	0.1236	0.1329	0.0917	0.0593	0.0697	0.1626	0.0983	0.0733	0.1049	0.0512	0.0976	0.1011	0.0535	0.0397	0.0735	0.1096	0.1483	0.1916	0.1278	0.1032	0.1425	0.1616	0.0647	0.1202	0.0904
1345	NONHSAT256796.1	0	0	0	0	0	0.0539	0	0	0	0	0	0	0	0	0	0	0	0	0	0	0	0	0	0	0	0	0	0	0.0161	0
1346	NONHSAT256795.1	0	0	0	0	0	0	0	0	0	0	0	0	0	0	0	0	0	0	0	0	0	0	0	0	0	0	0.0111	0	0	0
1347	NONHSAT256794.1	0	0	0	0.0098	0.0195	0	0	0	0	0	0.0154	0	0.0295	0	0.0149	0.0299	0	0.0104	0	0.0211	0	0	0	0.0195	0	0	0.0183	0	0	0.0309
1348	NONHSAT256793.1	0.0183	0	0	0	0	0	0	0	0	0	0	0	0	0	0	0	0	0	0	0	0	0	0	0	0	0	0.0073	0	0	0
1349	NONHSAT256792.1	0	0	0	0.0548	0	0	0	0	0	0	0	0	0	0	0	0	0	0	0	0	0	0	0	0	0	0	0	0	0	0
1350	NONHSAT256791.1	0	0	0	0	0	0	0	0	0	0	0.1623	0	0	0	0	0.1263	0	0	0	0	0	0	0	0	0	0	0	0	0	0
1351	NONHSAT256781.1	0	0.0618	0	0	0	0	0	0	0	0	0	0	0	0	0.0674	0	0	0	0	0	0	0	0.0328	0	0	0	0	0	0	0
1352	NONHSAT256780.1	0	0.0026	0	0	0	0	0	0	0	0	0	0	0	0	0	0	0	0	0	0	0	0	0	0	0	0	0	0	0	0
1353	NONHSAT256779.1	0.0091	0	0	0.0201	0.02	0	0.0422	0	0.0206	0.0214	0	0	0	0	0	0	0	0.0214	0	0.0217	0	0	0	0	0	0	0	0	0.0601	0
1354	NONHSAT256778.1	0	0	0	0	0	0	0.036	0	0.0349	0	0.0354	0	0	0	0	0	0	0	0	0	0	0	0.0674	0	0	0	0	0	0	0
1355	NONHSAT256777.1	0.1047	0	0	0	0.053	0	0.0474	0	0	0	0	0	0.011	0	0	0	0	0	0	0	0	0	0	0.1087	0	0	0	0	0	0
1356	NONHSAT256776.1	0.0694	0.1024	0.0693	0.0894	0.0844	0.0722	0.0701	0.0874	0.1075	0.107	0.0843	0.1389	0.0587	0.078	0.081	0.0589	0.0056	0.072	0.0709	0.0551	0.0532	0.0571	0.0583	3.016	0.0676	0.0544	0.0709	0.0894	0.0717	0.0461
1357	NONHSAT256774.1	0	0	0	0	0	0	0	0	0	0	0	0	0	0	0	0	0	0	0	0	0	0	0	0	0	0	0	0.0298	0	0
1358	NONHSAT256768.1	0	0	0	0	0	0	0	0	0	0	0.1384	0	0	0.0615	0	0	0	0.0673	0.0435	0.0815	0.0627	0	0	0	0.2259	0	0	0.0474	0	0
1359	NONHSAT256767.1	3.052	1.983	2.524	3.592	2.421	1.976	2.414	2.925	2.454	2.286	2.235	2.293	2.157	2.671	2.826	4.271	1.924	3.151	3.871	3.594	2.246	2.318	3.195	2.952	2.706	2.163	3.435	3.743	2.965	2.178
1360	NONHSAT256764.1	0.0097	0	0	0	0	0	0.0365	0	0.0177	0	0	0	0	0	0	0	0.0356	0	0.0182	0	0.0505	0	0	0.0662	0.0173	0	0.0376	0	0	0
1361	NONHSAT256763.1	0.0517	0.0855	0.0401	0.0241	0.0491	0.0361	0.0331	0.0358	0.0401	0.0397	0.0707	0.0358	0.0192	0.0739	0.0795	0.0452	0.0523	0.0113	0.046	0.0572	0.0269	0.0253	0.0583	0.0273	0.0437	0.0214	0.0581	0.0046	0.0235	0.0735
1362	NONHSAT256761.1	0.1128	0.0991	0.0552	0.3698	0.0533	0	0	0.0301	0.0362	0.061	0.1032	0.0677	0	0.1439	0	0.038	0	0.2097	0.0781	0.0832	0	0	0	0	0.053	0	0.0846	0.4164	0.1622	0
1363	NONHSAT256753.1	0.069	0	0	0	0	0	0	0	0	0.0332	0.1508	0	0.0894	0	0	0.0213	0	0	0	0.0087	0	0	0.0654	0	0	0	0	0	0	0
1364	NONHSAT256752.1	0	0	0	0	0	0	0	0	0	0	0	0	0.0079	0	0	0	0	0	0	0	0	0	0.0175	0	0	0	0	0	0	0
1365	NONHSAT256751.1	0.056	0	0.0595	0.061	0.0606	0.0306	0.0028	0.1235	0	0	0	0.1254	0.0306	0.0619	0.1551	0	0.0314	0.2028	0.0642	0.0986	0.0296	0.061	0.0603	0.0758	0.054	0.0617	0.0332	0	0.0547	0
1366	NONHSAT256750.1	0.6671	0.6415	0.0518	0.1144	0.1517	0.0797	0.0893	0	0.1168	0.081	0.9795	0.1081	0.0516	0.1083	0	0	0.0787	0.1334	0.0067	0.0061	0.551	0.0763	0.0189	0.1121	0.008	0.1287	0.246	0.0406	0.1347	0.0027
1367	NONHSAT256744.1	0	0	0	0	0	0	0	0	0	0	0	0	0	0	0	0	0	0	0	0	0	0	0	0	0	0.0026	0	0	0	0.0074
1368	NONHSAT256741.1	0.0919	0.346	0.1356	0.1784	0.0209	0.3645	0.0729	0	0.0103	0.0898	0.2042	0.095	0.0813	0.011	0.0104	0.0861	0.0648	0.0314	0.0036	0.0277	0.3025	0.3393	0.1011	0.0796	0	0	0.0423	0	0.0758	0
1369	NONHSAT256740.1	0	0	0	0	0	0.018	0	0	0	0	0	0	0	0	0	0	0	0	0	0	0	0	0	0	0	0	0	0	0	0
1370	NONHSAT256739.1	0	0	0	0	0	0	0	0.0148	0	0	0	0	0.0103	0	0	0	0	0	0	0	0	0	0	0	0	0	0	0	0	0.0099
1371	NONHSAT256738.1	0	0	0	0	0	0	0	0.0017	0	0	0	0	0.0028	0	0.0075	0	0	0	0	0	0.0051	0	0	0.0164	0.0054	0.0661	0.0143	0.0072	0	0.0056
1372	NONHSAT256737.1	0.0297	0.0294	0	0	0	0	0	0	0	0	0	0	0	0	0	0	0.0955	0	0	0	0	0	0.0371	0	0	0	0	0	0	0
1373	NONHSAT256736.1	0.0088	0	0	0	0	0	0.0077	0	0	0.0071	0	0	0	0	0	0.0095	0	0	0	0	0	0	0.0117	0	0	0	0	0	0	0
1374	NONHSAT256735.1	0	0	0	0	0	0.0874	0	0	0	0	0	0	0	0	0	0	0	0	0	0	0	0	0	0	0	0	0	0	0	0
1375	NONHSAT256734.1	0	0	0.0182	0	0.0245	0	0	0	0	0	0.0151	0	0	0	0	0	0	0	0	0	0	0.018	0	0	0	0	0	0	0	0
1376	NONHSAT256733.1	0	0	0	0	0	0	0	0	0	0	0	0	0	0.0819	0	0	0	0	0	0	0	0	0	0	0	0	0	0	0	0
1377	NONHSAT256731.1	0.0774	0.0658	0.0248	0.1779	0.0785	0.0263	0.1431	0	0.0259	0.027	0	0.0086	0.0213	0	0.0402	0	0.0131	0.0266	0.0201	0.0229	0.0865	0.0254	0.0459	0.0506	0.0501	0.0899	0	0	0.0305	0.0725
1378	NONHSAT256725.1	0	0	0.1126	0	0.0234	0.0737	0.0758	0.0436	0	0	0	0	0	0.3135	0	0.0682	0.0233	0.1515	0.1133	0	0.0802	0.0714	0.1681	0	0.0353	0.1448	0	0	0	0.0426
1379	NONHSAT256720.1	0	0	0	0	0	0	0	0	0	0	0	0	0	0	0	0.0289	0	0	0	0	0	0.0279	0	0	0	0	0	0	0	0
1380	NONHSAT256718.1	0.0441	0	0	0	0	0.1753	0	0	0	0	0.0551	0	0	0	0.0247	0.0443	0	0	0	0	0	0.211	0	0	0	0.0533	0	0	0.0412	0
1381	NONHSAT256717.1	0	0.0439	0	0.1764	0	0	0.0045	0	0.0454	0.0145	0.0924	0.0911	0.0065	0	0.1327	0.0452	0.0164	0.1001	0	0	0.0478	0.0886	0.0438	0.0441	0	0	0.0854	0.0943	0.1588	0.0783
1382	NONHSAT256716.1	0	0	0	0	0	0	0	0	0	0	0	0	0	0	0	0	0	0	0	0	0	0	0	0	0	0	0	0.052	0	0
1383	NONHSAT256714.1	0	0	0	0	0	0	0	0	0	0	0	0	0	0	0	0	0	0.0851	0	0.0323	0	0	0	0	0	0	0	0	0	0
1384	NONHSAT256710.1	0	0	0	0	0	0	0	0	0	0	0	0	0.0266	0	0	0	0.1016	0	0	0	0	0	0	0	0	0.2731	0	0	0	0
1385	NONHSAT256709.1	0	0	0	0	0	0	0	0	0	0.053	0.052	0	0	0	0.031	0.0219	0.046	0	0.0747	0	0	0	0.0316	0	0	0.1917	0	0	0.0927	0
1386	NONHSAT256708.1	0	0	0	0	0	0	0	0	0	0	0	0	0	0	0	0	0	0	0	0.0831	0	0.0741	0	0	0	0	0	0.0635	0.0364	0
1387	NONHSAT256707.1	0	0	0	0.0167	0	0.0008	0	0	0.0034	0.0035	0	0.0034	0.0034	0.0102	0.0009	0.0171	0.0138	0.0053	0	0.0009	0	0.0067	0.0053	0.0017	0	0	0.0108	0	0.005	0.0035
1388	NONHSAT256705.1	0	0	0	0	0	0	0	0	0	0	0	0	0	0.0017	0.0029	0.0029	0	0	0	0	0	0.0141	0.0209	0	0.0283	0	0.0038	0	0	0
1389	NONHSAT256704.1	0	0.0512	0	0.0037	0.0092	0.0037	0.0179	0.0037	0.0075	0	0	0.0108	0.0087	0	0	0.0063	0.0076	0	0.0253	0	0.0423	0.0173	0	0	0	0.0031	0	0	0	0
1390	NONHSAT256703.1	0	0.0918	0.0091	0	0	0.0185	0.0195	0	0	0	0	0.0192	0.1124	0.0185	0.076	0.0364	0.0193	0	0.0393	0.0028	0.0361	0.0187	0.0916	0	0.0186	0.1308	0.0404	0.02	0.0889	0.0099
1391	NONHSAT256702.1	0.0339	0	0.049	0.0084	0.0494	0	0.0178	0	0.0174	0	0.0169	0.0347	0.0131	0.0426	0.0597	0.0432	0.0349	0	0.0357	0.0902	0.0656	0.042	0.0499	0.0499	0.0338	0.017	0.0367	0.0879	0.0601	0.0089
1392	NONHSAT256701.1	0	0.0385	0	0	0	0	0	0	0	0	0.0387	0	0	0	0	0	0.074	0.0971	0.049	0	0	0	0.1004	0.0895	0	0	0	0	0.0607	0
1393	NONHSAT256700.1	0.0474	0	0	0	0	0.0157	0.0982	0	0	0	0	0.0479	0	0.0472	0	0.0476	0	0.0732	0	0	0	0	0.0414	0	0	0	0	0	0	0
1394	NONHSAT256698.1	0	0	0	0	0	0	0	0	0	0	0	0	0	0	0	0	0	0	0	0	0	0	0	0	0	0	0	0	0.0363	0
1395	NONHSAT256696.1	0	0	0	0	0	0	0	0	0	0	0	0.0165	0.0395	0	0	0	0.0252	0	0	0	0	0	0	0	0	0.0902	0	0.016	0.0455	0
1396	NONHSAT256695.1	0	0	0	0	0	0	0	0	0	0	0	0	0	0	0	0	0	0	0	0.0097	0	0	0	0	0	0	0	0	0	0
1397	NONHSAT256694.1	0	0.0007	0	0	0	0	0	0.0022	0	0	0	0	0	0	0.0067	0.0023	0	0	0	0	0	0	0	0	0	0.0022	0	0.0024	0	0
1398	NONHSAT256692.1	0	0	0	0	0	0	0	0	0	0	0	0	0	0	0	0	0	0	0	0	0	0	0.043	0	0	0	0	0	0	0
1399	NONHSAT256690.1	0	0	0.0078	0	0	0.0023	0.0156	0	0.002	0.0048	0.0012	0	0	0.0077	0	0.0315	0.0012	0	0	0	0.005	0.0076	0	0	0.0076	0.0004	0	0	0	0
1400	NONHSAT256689.1	0	0	0	0	0	0	0.1263	0	0	0	0	0	0	0	0.25	0.1345	0	0	0	0	0	0	0	0.0044	0	0	0	0	0	0.0081
1401	NONHSAT256688.1	0	0	0.1206	0.0239	0	0	0.0036	0	0.0868	0	0	0	0	0	0	0	0.137	0	0.0015	0	0.1792	0	0.0793	0	0	0	0.0082	0	0	0
1402	NONHSAT256685.1	0	0	0	0	0	0	0	0.0042	0	0	0	0	0	0	0	0	0	0	0	0	0	0	0	0	0	0	0	0	0	0
1403	NONHSAT256684.1	0	0.0187	0	0	0	0	0	0	0	0	0	0	0.0109	0.0111	0	0	0	0.0091	0	0	0.0166	0.0356	0.0244	0.0245	0.0093	0.0187	0	0	0	0
1404	NONHSAT256683.1	0	0.007	0.0119	0.0092	0.01	0	0.0072	0	0	0	0	0.0157	0.0017	0.0032	0.0074	0	0	0.0041	0.0188	0	0.0103	0.0113	0.0179	0.0081	0.0064	0.0016	0	0.0158	0	0
1405	NONHSAT256682.1	0	0	0	0	0.0013	0	0	0	0.0029	0.0061	0.0118	0.0028	0	0	0.0017	0.0157	0	0	0.006	0	0	0	0	0	0	0	0.0062	0.0034	0.0067	0
1406	NONHSAT256681.1	0	0.0156	0	0	0	0	0	0	0	0	0	0	0.0081	0.0003	0	0	0	0.0496	0	0	0.0114	0.0003	0.0163	0.0003	0.0035	0.0231	0	0	0	0
1407	NONHSAT256677.1	0	0	0	0	0	0	0	0	0	0	0	0	0	0	0.0029	0	0	0	0.0001	0	0	0	0	0	0.0022	0.0002	0.0031	0	0	0
1408	NONHSAT256676.1	0	0	0	0	0	0	0	0	0	0	0	0	0.0037	0	0	0	0	0	0	0	0.0029	0	0	0	0.015	0	0	0	0	0
1409	NONHSAT256675.1	0	0.0235	0	0	0	0	0.011	0	0	0	0	0.0196	0	0	0	0	0.1224	0	0	0	0	0.0224	0	0	0	0	0	0	0	0.0205
1410	NONHSAT256674.1	0.5628	0.2227	0.1707	0.3496	0.3923	0.059	0.4738	1.067	0.3547	0.2463	0.0623	0.0103	0.2051	0.0013	0.1805	0.1144	0.2206	0.1693	0	0.1082	0.0976	0.2192	0.1212	0.0498	0.0956	0.0186	0.0272	0.171	0.0598	0.0634
1411	NONHSAT256672.1	0	0.0031	0	0.0151	0.0084	0	0.0136	0	0.0098	0.0136	0.0114	0	0	0	0.0429	0.0613	0.0141	0.0039	0	0.005	0	0.008	0	0.0155	0.0057	0.0168	0.004	0	0	0
1412	NONHSAT256671.1	0.2541	0	0	0.1814	0.1741	0	0.4139	0	0.1385	0.0896	0.1483	0.4074	0.2006	0.2494	0	0.3941	0	0.2643	0.0584	0	0	0.2717	0.5957	0.2119	0.2531	0	0	0	0	0
1413	NONHSAT256664.1	0.0228	0.0112	0.0254	0.1103	0.0205	0.0014	0.0593	0.0179	0.0181	0.0558	0.0254	0.0176	0.0189	0.0159	0.0066	0.0233	0	0.0044	0	0	0.0301	0.0417	0.0324	0.0342	0	0.0219	0.0988	0.0024	0	0.0109
1414	NONHSAT256661.1	0.1865	0.0497	0.117	0.1436	0.0688	0.1026	0.2104	0	0.1602	0.0912	0.1556	0.0728	0.2781	0.003	0.2331	0.3475	0.1305	0.4004	0.2424	0.0039	0.0893	0.1035	0.145	0.2954	0.3009	0.1915	0.2017	0.0507	0.6548	0.2216
1415	NONHSAT256660.1	0.1577	0.1271	0.1584	0.0862	0.0525	0.0003	0.0003	0.0147	0.0003	0.1355	0.0002	0.0738	0.0002	0	0.0284	0.0958	0.0003	0.1179	0.0025	0.1765	0.0987	0.0003	0.0003	0.0486	0.085	0.1799	0.1067	0.0004	0	0.1185
1416	NONHSAT256659.1	0.3108	0.1156	0.2947	0.305	0.0686	0.2312	0.1552	0.1003	0.0673	0.064	0.1775	0.0975	0.3879	0.194	0.1125	0.1877	0.1562	0.1482	0.1257	0.1281	0.2856	0.0363	0.1172	0.4411	0.1114	0.1078	0.1264	0.0623	0.1217	0.2947
1417	NONHSAT256654.1	0	0.025	0.0123	0	0.0178	0.096	0	0.0638	0	0.1712	0.0263	0.0205	0.1264	0.0256	0.0256	0	0.026	0.0898	0.0133	0	0.011	0.0504	0.0499	0.0502	0.0108	0.2038	0.041	0.1128	0	0.0033
1418	NONHSAT256653.1	0.1369	0.0235	0.0421	0.0324	0.0121	0.0099	0.0039	0.1693	0	0.0002	0.0251	0.0136	0.0273	0.054	0.0182	0.007	0.0087	0.0187	0.0048	0.0013	0.0508	0.0157	0.052	0.0165	0.002	0.0274	0.0997	0.0043	0.0118	0.0023
1419	NONHSAT256652.1	0.2192	0.1359	0.0462	0	0.0448	0.0652	0.0793	0	0.027	0.0319	0.1184	0.1693	0.1975	0.0645	0.0633	0.1019	0.0623	0.1134	0.086	0.0112	0.0461	0.124	0.042	0.0925	0.0673	0.0738	0.1561	0.054	0.0233	0.0319
1420	NONHSAT256651.1	0.1153	0	0.0192	0.075	0.2183	0.1059	0	0.2808	0.0375	0.0172	0.0427	0.0302	0	0.0578	0.0389	0.0603	0	0	0	0.0639	0.1137	0	0.0125	0.0582	0.3119	0.0114	0.0199	0.4275	0.0706	0
1421	NONHSAT256650.1	0	0	0	0	0	0	0	0	0	0	0	0	0	0	0	0	0	0	0	0	0	0	0	0.0186	0	0	0	0	0	0
1422	NONHSAT256647.1	0.0175	0.0016	0.0001	0.0001	0	0.0001	0	0.0072	0.0208	0.0016	0	0.008	0	0.0016	0.0002	0.0018	0.0141	0.0031	0.0046	0.0019	0.0002	0.0037	0.0026	0.0088	0.0001	0.0079	0.0001	0.0017	0.0002	0.0005
1423	NONHSAT256646.1	0.0001	0.0153	0.0002	0.0001	0.0001	0.0002	0.0001	0.007	0.0001	0.0086	0.0001	0.0001	0.0001	0	0.0004	0.0149	0.0001	0.0224	0.0001	0.0123	0.0004	0.0144	0.003	0.0062	0.0001	0.0001	0.0002	0.0135	0.0003	0.0036
1424	NONHSAT256645.1	0	0	0	0	0	0	0	0	0	0	0	0	0	0.0317	0	0	0	0	0	0	0	0	0	0	0	0	0	0	0	0.0263
1425	NONHSAT256644.1	0.0003	0.0134	0.0144	0.0802	0.0475	0.0311	0.0271	0.0157	0.0001	0.0223	0.0263	0.0001	0.0463	0.032	0.0419	0.0368	0.0002	0.0194	0.0002	0.0311	0.0892	0.0334	0.0119	0.0197	0.0215	0.0001	0.0366	0.0251	0.0418	0.0131
1426	NONHSAT256642.1	0.1818	0.0714	0.0842	0.098	0.1712	0.1057	0.1556	0.1711	0.1683	0.1422	0.2376	0.241	0.1626	0.0846	0.1354	0.1715	0.1757	0.2213	0.2446	0.3929	0.2072	0.1306	0.1764	0.1536	0.19	0.253	0.0869	0.2124	0.299	0.4497
1427	NONHSAT256641.1	0.0143	0	0	0	0	0.5911	0.0057	0.0466	0	0	0.0014	0.0065	0	0	0.0073	0	0.0204	0.0213	0.032	0	0	0	0	0.0178	0	0	0.1552	0.4448	0	0.0283
1428	NONHSAT256640.1	0	0	0	0	0	0	0.0103	0	0	0	0	0	0	0	0.0074	0	0	0	0	0	0	0	0	0	0	0	0	0	0	0
1429	NONHSAT256639.1	0.0243	0.063	0.0056	0.0433	0.0075	0.0592	0.1185	0.0751	0.1777	0.0089	0.1183	0.1877	0.1508	0.1417	0.1393	0.2359	0.0874	0.2197	0.0277	0.1174	0.2381	0.0924	0.0754	0.0339	0.1182	0.0338	0.2939	0.2451	0.0421	0.067
1430	NONHSAT256638.1	0.0543	0.0809	0.0553	0.0943	0.0172	0.0023	0.0328	0.0619	0.0192	0	0.0319	0.0539	0.0252	0.0376	0	0.1177	0.0268	0.0534	0.1316	0.0211	0.0368	0.0187	0.0683	0.081	0.0498	0	0.0572	0.0717	0.0226	0.0927
1431	NONHSAT256637.1	0.007	0	0	0.026	0.0012	0	0	0	0	0.0139	0	0.0146	0.011	0	0	0	0	0.0273	0.0364	0	0	0	0.0307	0	0.013	0	0.0254	0	0.0105	0
1432	NONHSAT256635.1	0	0	0	0	0	0	0	0	0	0	0	0	0	0	0	0	0	0	0	0	0	0	0	0	0.0073	0	0	0	0	0
1433	NONHSAT256633.1	0.0953	0.323	0.3243	0.2838	0.2995	0.2177	0.083	0.0507	0.2141	0.054	0.3244	0.4506	0.4398	0.3605	0.1782	0.3447	0.1291	0.2064	0.1582	0.379	0.1707	0.3755	0.0937	0.1496	0.2581	0.2283	0.109	0.3492	0.1848	0.0793
1434	NONHSAT256631.1	0	0.0493	0.0547	0.1489	0.0987	0	0.0076	0	0.1293	0.0265	0.084	0.1261	0.134	0.0479	0.0379	0.0835	0.0641	0.0075	0.0044	0.0783	0.0916	0.1396	0.0821	0.1251	0.0695	0.0096	0.0403	0.2014	0.1489	0.0524
1435	NONHSAT256629.1	0	0	0	0	0	0	0	0	0	0	0	0	0	0	0	0	0.025	0	0	0	0	0	0	0	0	0	0	0	0	0
1436	NONHSAT256628.1	0.0255	0	0	0.0687	0	0.0638	0	0.0644	0	0	0.0923	0.0659	0.0421	0.0164	0	0.1209	0.0148	0	0	0	0.0136	0.1069	0.1902	0.0316	0.0448	0.0324	0.0349	0	0.1533	0.0846
1437	NONHSAT256627.1	0	0	0.0033	0	0	0	0.029	0	0	0	0	0	0	0	0.0108	0	0	0	0	0	0.0265	0	0	0	0	0	0	0	0	0
1438	NONHSAT256623.1	0	0.0221	0	0	0	0	0.0056	0.0046	0	0.0057	0	0	0.0065	0	0.0071	0.0085	0	0	0	0	0	0	0.0091	0.0102	0.0086	0.0134	0	0.0136	0	0
1439	NONHSAT256622.1	0.175	0.0984	0.1302	0.1535	0.1551	0.1449	0.0182	0.103	0.1159	0.0439	0.1954	0.2437	0.0428	0.1551	0.2656	0.2006	0.2691	0.0577	0	0.0571	0.1882	0.0973	0.0375	0.1837	0.1791	0.1895	0.0641	0.1124	0.0769	0.1798
1440	NONHSAT256621.1	0	0	0	0	0	0	0	0	0	0	0	0	0	0	0	0	0	0	0	0	0	0	0.0837	0	0	0	0	0	0	0
1441	NONHSAT256617.1	0	0	0.0227	0.0232	0	0.0233	0	0	0	0	0.1213	0.0478	0	0.0768	0	0.0474	0	0	0	0.0066	0	0.0324	0.0439	0.0231	0	0	0	0	0.0274	0
1442	NONHSAT256616.1	0.016	0	0.0146	0	0	0.015	0	0	0	0.0159	0.0312	0	0.0149	0	0	0	0	0	0.0314	0.0161	0	0	0.0136	0	0.015	0.0299	0	0.0159	0	0.0153
1443	NONHSAT256613.1	0.0026	0.0042	0	0.0013	0.0013	0.0013	0.0027	0	0.0052	0.0006	0.0013	0	0	0.0039	0	0	0.0013	0	0	0	0	0	0.0038	0	0.0013	0	0.0041	0	0.0031	0.004
1444	NONHSAT256612.1	0	0	0	0	0	0	0	0	0	0	0	0	0	0	0.0098	0	0	0	0	0	0	0	0	0	0	0	0	0	0	0
1445	NONHSAT256610.1	0.1867	0.1185	0.0699	0.0957	0.0712	0.1439	0.1769	0.1696	0.049	0.1019	0.1247	0.1967	0.0668	0.2182	0.3884	0.3414	0.0938	0.0761	0.1009	0.0516	0.2774	0.2861	0.2366	0.139	0.1194	0.1631	0.1652	0.0256	0.0847	0.0506
1446	NONHSAT256609.1	0.037	0	0	0.0364	0	0	0.104	0	0.0372	0	0	0.0748	0	0.0368	0	0	0.0749	0	0	0	0.0268	0	0	0	0	0	0	0	0	0
1447	NONHSAT256608.1	0	0	0	0	0	0	0	0	0	0	0	0.0411	0	0	0	0.0196	0	0	0.0422	0	0	0	0	0	0	0	0.0218	0.0121	0	0
1448	NONHSAT256607.1	0	0	0	0	0	0	0	0	0	0	0	0	0	0	0	0.0127	0.0252	0.0396	0	0.0134	0.0121	0	0	0	0.0049	0	0.0405	0	0.0148	0.0879
1449	NONHSAT256606.1	0	0	0	0	0	0	0	0	0.0306	0	0	0	0	0	0	0	0	0	0	0	0	0	0.0298	0	0	0	0	0	0	0
1450	NONHSAT256605.1	0.0794	0	0	0	0.088	0	0	0	0	0	0	0.0255	0.0222	0.1017	0.0633	0.0896	0.1669	0	0	0	0	0.0327	0	0	0.0695	0.0458	0	0.1113	0.0767	0.0032
1451	NONHSAT256604.1	0.2118	0.353	0.7061	0.0559	0.2264	0.1226	0.1857	0.3403	0.3246	0.2804	0.2841	0.7015	0.2815	0.232	0.0641	0.1034	0.2514	0.0553	0.4998	0.315	0.1957	0.749	0.7486	0.7724	0.1323	0.1051	0.0452	0.2011	0.2309	0.2438
1452	NONHSAT256603.1	0.016	0	0.0099	0.0544	0	0.0227	0.067	0.0104	0.0094	0	0.2223	0.1299	0.0389	0.0045	0.0082	0.0143	0.0013	0.0287	0	0	0	0.2035	0	0	0.1033	0	0.0294	0	0	0
1453	NONHSAT256602.1	0	0	0.083	0	0	0	0	0	0	0	0.0447	0	0	0.013	0	0	0	0	0	0	0	0	0	0	0	0	0	0	0	0
1454	NONHSAT256600.1	0	0.319	0.1917	0.2874	0.1541	0.3077	0.8078	0.0705	0.4752	0	0.568	0	0.0567	0.2575	0.775	0.7348	0.04	1.027	0	0.2511	0.8094	0	0	0.2849	0	0.8814	0.0848	0.6147	0.109	0
1455	NONHSAT256599.1	0	0	0	0.2299	0	0	0	0	0	0	0	0	0	0	0	0	0	0	0	0	0	0	0	0	0.1731	0	0	0	0	0
1456	NONHSAT256598.1	0.0221	0.1071	0.0012	0.0022	0.0006	0.0025	0.0233	0.0017	0.0525	0.0654	0.0449	0.0108	0.001	0.0023	0.0021	0.0001	0.0014	0	0.0009	0.0016	0.0069	0.0111	0.0404	0.0733	0.0008	0.0145	0.0007	0.002	0	0.0039
1457	NONHSAT256597.1	0	0	0	0	0	0	0	0	0.0186	0	0	0	0	0.0043	0	0	0	0	0	0.0391	0	0	0	0	0	0	0	0	0	0.0189
1458	NONHSAT256596.1	0.0169	0.0329	0	0.0661	0.0825	0.0333	0.0526	0.0673	0.017	0.1059	0.0347	0.0682	0	0.0169	0.0169	0.0339	0.0171	0	0.035	0.0179	0.0324	0.0166	0	0	0.0665	0.0168	0.0181	0.0534	0.0397	0.0175
1459	NONHSAT256595.1	0	0	0.0135	0.0046	0	0.0074	0	0.0045	0	0.0038	0	0	0	0	0	0.0006	0.0015	0.0032	0	0	0	0	0	0	0	0.0031	0	0	0.0046	0
1460	NONHSAT256594.1	0	0	0	0	0.0068	0	0	0	0	0	0	0	0	0	0	0	0	0	0	0	0	0.0054	0	0	0	0.0081	0	0	0	0
1461	NONHSAT256593.1	0	0	0	0	0.0011	0.0028	0.0007	0.0017	0	0	0.0036	0	0.0029	0	0	0	0	0.0052	0	0	0	0	0.0012	0.0089	0.0104	0.0055	0.0047	0	0	0.0022
1462	NONHSAT256592.1	0	0	0	0	0	0	0	0	0	0	0	0	0	0	0	0	0	0	0	0	0	0	0	0	0.0053	0	0	0	0	0
1463	NONHSAT256591.1	0.0835	0.0878	0.121	0.0633	0.0387	0.0314	0.1094	0.0782	0.1357	0	0	0	0	0	0	0.0797	0.2233	0	0.0051	0	0	0.0517	0.093	0	0	0.041	0.0144	0	0	0
1464	NONHSAT256590.1	0	0	0	0	0.0014	0.0014	0	0.0036	0.0045	0	0	0.0259	0	0.0268	0.012	0	0.0003	0.0026	0	0.0074	0.017	0.0004	0	0.0015	0	0.0001	0.0025	0	0.0018	0.0033
1465	NONHSAT256589.1	0.0082	0	0	0	0	0	0	0	0	0	0.0001	0	0.0049	0	0	0	0	0	0.0256	0	0	0	0	0	0	0	0	0.0218	0	0
1466	NONHSAT256588.1	0.0112	0.029	0.0131	0.009	0.0026	0	0.0019	0.002	0.007	0	0.0167	0.0173	0.0084	0.0128	0.0169	0.0051	0.0159	0	0.0145	0.0074	0.0248	0	0.0064	0.0113	0.0205	0.0035	0.0053	0.0063	0.0082	0.0123
1467	NONHSAT256587.1	0.0753	0.14	0.0763	0.0522	0.048	0.1578	0.104	0.025	0.1232	0.162	0.1045	0.3039	0.1231	0.1223	0.1927	0.135	0.0538	0.1859	0.1926	0.0511	0.1115	0.0413	0.0801	0.3463	0.0334	0.0527	0.1706	0.0679	0.2494	0.1375
1468	NONHSAT256586.1	0	0	0	0	0	0	0	0	0	0	0	0.0488	0	0	0.0284	0	0	0	0	0	0	0	0	0	0	0.0639	0	0	0	0
1469	NONHSAT256585.1	0.0998	0	0.0871	0	0	0	0	0	0	0	0	0	0	0	0	0	0	0	0	0	0	0	0	0	0	0	0	0	0	0.1424
1470	NONHSAT256583.1	0.0135	0.0038	0.0062	0.0034	0.0107	0.0017	0.0025	0	0.0058	0.0114	0.0137	0	0.0108	0	0	0.0133	0.0159	0	0	0.0233	0.0535	0	0	0	0.0035	0	0.0117	0.0115	0	0.0611
1471	NONHSAT256582.1	0	0	0	0	0	0	0	0	0	0	0	0	0	0	0	0	0	0	0	0	0	0	0.0325	0	0	0	0	0	0	0
1472	NONHSAT256581.1	0	0	0	0	0	0	0	0	0	0	0	0	0.0238	0.0433	0.1778	0	0	0.1477	0.0369	0	0	0	0	0.104	0	0.0545	0	0	0	0
1473	NONHSAT256578.1	0.2014	0.051	0.17	0.1052	0.1056	0.2292	0.1952	0.2683	0.1649	0.2576	0.0795	0.2799	0.4268	0.0316	0.4302	0.3578	0.2094	0.1988	0.1761	0.2095	0.1955	0.1002	0.074	0.3187	0.0725	0.3898	0.1247	0.0988	0.0699	0.4484
1474	NONHSAT256576.1	0	0	0	0	0	0	0	0	0	0	0	0	0	0	0	0	0	0	0	0	0	0	0	0	0	0	0	0	0	0.1367
1475	NONHSAT256575.1	0	0.0127	0.0124	0.0523	0.0119	0	0.0277	0	0.0403	0.0394	0.0269	0.027	0	0.0133	0.0132	0	0.0405	0.0139	0.0276	0	0.0128	0	0.013	0	0	0.0133	0	0.0702	0.0313	0.0478
1476	NONHSAT256574.1	0	0	0	0	0	0	0	0	0.092	0	0	0	0	0	0	0	0	0	0	0	0	0	0	0	0	0	0.0684	0	0	0
1477	NONHSAT256573.1	0.1217	0.0592	0	0	0	0.0598	0	0.0916	0	0	0.2491	0	0.0599	0.0606	0.0607	0.0596	0	0.1259	0.063	0	0.0334	0.0597	0	0.0328	0.0597	0.1126	0	0.0102	0	0.063
1478	NONHSAT256572.1	0.0099	0.013	0.0119	0.0847	0.072	0.009	0.1706	0.0125	0.132	0.0199	0.124	0.0106	0.0174	0.2444	0.0141	0.0556	0.0142	0.0079	0.0276	0.0641	0.0585	0.0088	0.0259	0.0105	0.087	0.1069	0.0105	0.0761	0.1318	0.0565
1479	NONHSAT256571.1	0.381	0.4388	0.7044	0.5921	0.5226	1.382	0	0.132	0.7646	0.5806	0.0001	0.6427	0.6991	0.0023	0.4632	0.6174	0.4635	0.3717	1.019	0.0927	0	0.5431	0.1142	0.8065	1.629	0.1714	1.026	1.009	0.1413	0.8683
1480	NONHSAT256570.1	0.0094	0.0119	0.0113	0.0516	0.0328	0.0088	0.0033	0.002	0.0729	0.02	0.0032	0.0108	0.0175	0.0044	0.0139	0.0087	0.0128	0.0076	0.0288	0.0146	0.0036	0.0066	0.0239	0.0104	0.0454	0.0033	0.0079	0.0036	0.0717	0.0393
1481	NONHSAT256569.1	0	0	0	0	0	0.0082	0.0001	0	0	0	0	0	0	0.0081	0	0.0199	0	0	0	0	0	0.0028	0	0.0209	0	0	0.0252	0.0043	0	0
1482	NONHSAT256568.1	0	0	0	0	0	0	0	0	0	0	0	0	0	0	0	0	0	0	0	0	0	0	0	0	0	0	0	0.0397	0	0
1483	NONHSAT256567.1	0	0	0	0	0	0	0	0	0.0373	0	0	0	0	0	0	0	0	0	0	0	0.0369	0	0	0.0391	0	0	0	0.0395	0	0.1208
1484	NONHSAT256566.1	0	0	0	0	0	0	0	0	0	0	0	0	0	0	0	0	0	0	0	0	0	0	0.0148	0	0	0	0	0	0	0
1485	NONHSAT256563.1	0	0	0	0	0	0	0.0117	0	0	0	0	0	0	0	0	0	0	0	0	0	0	0	0.022	0.011	0	0	0	0	0	0
1486	NONHSAT256558.1	0	0	0	0	0	0	0	0	0	0	0	0	0	0	0	0	0	0	0	0	0.0112	0	0	0	0	0	0	0	0	0
1487	NONHSAT256557.1	0.0673	0.0241	0.0473	0.0243	0.0346	0.0244	0.0441	0.0807	0.0534	0.037	0.0762	0.0607	0.0488	0.0212	0.0707	0.0425	0.0394	0.0406	0.0293	0.0451	0.1082	0.0693	0.0686	0.0276	0.0764	0.0456	0.0643	0.0447	0.0993	0.044
1488	NONHSAT256555.1	0.0478	0.1252	0.0497	0.0848	0.0675	0.0427	0.0179	0.0516	0	0.0808	0.0177	0.0611	0.0201	0	0.0433	0.052	0.0098	0.0271	0.045	0.1553	0.0332	0.0511	0.0923	0.0422	0.017	0.0948	0.0555	0.1095	0.0202	0.116
1489	NONHSAT256553.1	0.0684	0.0673	0.0173	0.118	0	0.0751	0.0121	0.0077	0	0	0	0.0603	0.0242	0.031	0	0	0.0334	0.2105	0	0	0.0586	0	0.0469	0	0.1778	0	0.1615	0.0375	0.0615	0.0879
1490	NONHSAT256552.1	0	0	0	0.1281	0	0	0	0	0	0	0	0	0.0954	0	0.1161	0	0	0	0	0	0.255	0.0981	0.1642	0	0	0.0617	0	0	0	0
1491	NONHSAT256551.1	0.0291	0	0	0.0519	0	0	0	0	0	0	0	0	0	0	0	0	0	0	0	0	0	0.0755	0.0693	0.1639	0	0	0.0744	0	0	0
1492	NONHSAT256550.1	0.0573	0	0.0419	0.0592	0	0	0	0	0.0016	0	0	0	0	0	0.1796	0.0745	0.0546	0	0.045	0	0.1154	0.0103	0.0068	0	0	0	0	0	0.1401	0
1493	NONHSAT256549.1	0	0	0	0	0.0897	0	0.0495	0	0	0.1344	0.0978	0.1785	0	0	0	0.1732	0.0557	0.0746	0	0.1006	0	0.0647	0.1408	0	0.1849	0.0893	0	0	0	0
1494	NONHSAT256548.1	0.0008	0.1653	0	0.0376	0.0371	0.0374	0.0792	0	0	0.0399	0.0391	0.0086	0.0087	0.0572	0.038	0	0.0387	0.0793	0	0.0405	0.1125	0.0376	0.1113	0	0.1965	0.1137	0.0815	0.0395	0	0.0066
1495	NONHSAT256547.1	0	0.0185	0	0	0.0324	0	0	0	0	0	0.1173	0	0	0	0.2434	0.058	0	0.0061	0	0	0	0	0	0	0	0	0	0	0	0.0095
1496	NONHSAT256546.1	0.0281	0.0552	0.1042	0.0446	0	0	0	0.0549	0.0531	0	0.0441	0.0527	0.1399	0.0952	0.1624	0.0286	0.1305	0.0341	0	0.0228	0.0301	0.064	0.0797	0.0843	0.23	0.0906	0.0663	0.0681	0.0991	0.055
1497	NONHSAT256545.1	0.2748	0.2468	0.1404	0.1307	0.0608	0.1667	0.1417	0.0539	0.0567	0.3137	0.0774	0.2445	0.146	0.1252	0.1449	0.1197	0.2793	0.4534	0.1603	0.0492	0.0533	0.0903	0.1346	0.3263	0.1949	0.1799	0.0835	0.4218	0.2883	0.3644
1498	NONHSAT256524.1	0	0	0.0142	0	0.029	0	0	0	0	0	0	0	0	0.0193	0	0	0	0	0.0143	0	0	0.0061	0	0	0	0	0	0	0	0
1499	NONHSAT256523.1	0	0.0613	0	0	0.1611	0	0	0	0.1765	0.2806	0.7016	0	0	0.1787	0.0885	0	0	0.0377	0	0	0.0597	0	0	0.2601	0	0	0	0	0	0.2762
1500	NONHSAT256512.1	0	0	0	0	0	0	0	0	0	0	0	0	0.0185	0.0374	0	0	0	0	0.0194	0	0	0	0	0	0	0	0	0	0	0
1501	NONHSAT256510.1	0.838	0.5918	0.1249	0.6839	0.669	0.7701	0.9137	0.2976	0.5216	0.7464	0.9077	0.2953	0.6079	0.4942	1.21	0.533	0.4436	0.3458	0.8218	1.135	1.242	1.236	0.3003	0.5973	1.242	0.8881	1.764	1.047	0.5296	1.38
1502	NONHSAT256509.1	0	0.0003	0	0	0	0	0	0	0	0	0	0.0007	0	0	0	0.0183	0	0	0	0.0072	0	0	0	0.0008	0	0	0	0	0	0
1503	NONHSAT256506.1	0.0535	0.2776	0.0946	0.2723	0.1638	0.1946	0.1771	0.0177	0.1712	0.1745	0.0296	0.1386	0.2613	0.0055	0.2182	0.2088	0.0149	0.0275	0.2677	0.4937	0.0746	0.3452	0.3955	0.2045	0.0072	0.3096	0.0697	0.1615	0.1747	0.3128
1504	NONHSAT256505.1	0	0	0	0	0	0	0	0	0	0	0	0.1033	0.0352	0.0357	0	0.0358	0	0.0746	0	0.1135	0	0.0754	0.1041	0.0349	0.0351	0.0017	0.0382	0	0	0.0739
1505	NONHSAT256504.1	0	0.0239	0	0	0.024	0	0	0	0	0	0	0	0	0	0	0	0	0	0.0254	0	0	0	0	0	0	0	0	0	0	0
1506	NONHSAT256503.1	0	0	0	0	0	0	0	0	0	0	0	0	0	0	0	0	0	0.024	0	0	0	0	0.0203	0	0	0	0	0	0	0
1507	NONHSAT256500.1	0	0	0	0	0	0.0072	0	0	0	0	0	0	0	0	0	0	0	0	0	0	0	0	0	0	0	0	0	0	0	0
1508	NONHSAT256499.1	0	0	0	0	0	0.0196	0	0.0066	0	0	0.0068	0	0	0.033	0	0.0133	0.0067	0	0	0	0.0064	0	0	0.0065	0	0.0033	0	0	0	0
1509	NONHSAT256498.1	0.0031	0.0091	0.0089	0.0281	0.0121	0.0069	0.0016	0.0123	0.0093	0.0064	0.019	0.0187	0.0214	0.0306	0.0279	0.0121	0.0278	0.0159	0.016	0.0033	0.0166	0.003	0.003	0.003	0.0091	0.0108	0.0098	0.0196	0.0218	0.0225
1510	NONHSAT256497.1	0	0	0.0196	0	0	0	0	0	0	0	0.0164	0	0	0	0	0	0	0	0	0	0	0.0201	0	0.02	0	0.0204	0.0099	0.0485	0	0.04
1511	NONHSAT256496.1	0	0	0	0	0	0	0	0	0	0	0	0	0	0	0	0	0	0	0	0	0	0	0	0	0	0	0	0.0023	0.0107	0
1512	NONHSAT256494.1	0	0	0	0	0	0	0	0	0	0	0	0	0	0	0	0	0	0	0	0	0	0	0	0	0	0	0.0563	0	0	0
1513	NONHSAT256493.1	0	0	0	0	0	0	0	0	0	0	0	0	0.0139	0	0	0	0	0	0	0	0	0	0	0	0	0	0	0	0	0
1514	NONHSAT256492.1	0	0	0	0	0	0	0	0	0	0	0	0	0	0	0	0	0	0	0	0	0	0	0	0	0	0	0	0	0.059	0
1515	NONHSAT256491.1	0.0616	0.024	0	0	0	0.0343	0	0	0	0.0197	0	0	0	0	0.0037	0	0	0	0	0	0	0	0.1352	0	0	0	0	0	0	0
1516	NONHSAT256490.1	0	0.0631	0	0	0.0569	0.0765	0	0	0	0	0.0397	0	0.0192	0.0387	0	0.0389	0	0	0.1209	0	0.2233	0.1527	0.0377	0	0.1908	0.2423	0	0.0409	0.0456	0
1517	NONHSAT256489.1	0	0.0462	0.0058	0.0258	0.0273	0	0	0	0	0	0	0.084	0	0	0	0	0	0	0	0	0.0838	0.018	0.0461	0	0.0465	0	0	0	0	0
1518	NONHSAT256488.1	0.1439	0.14	0.0458	0.0705	0.026	0.1063	0.1106	0.0238	0.0096	0	0	0.0483	0.0473	0.071	0.024	0	0	0.0499	0.0249	0	0.027	0.1003	0.0104	0	0.0942	0.0238	0.0769	0.0505	0	0
1519	NONHSAT256483.1	0.0035	0	0	0.0003	0.0082	0.0166	0.0066	0.0062	0.0138	0	0.0227	0.012	0	0.0074	0.0085	0.007	0	0	0	0.0028	0	0.0172	0.0142	0	0.0017	0.0037	0	0.0048	0.0197	0
1520	NONHSAT256482.1	0	0	0	0	0	0	0	0	0	0	0	0	0	0	0	0	0.0534	0	0	0	0	0	0	0.0013	0	0	0	0	0	0
1521	NONHSAT256481.1	0.0284	0.0368	0.0157	0.0218	0	0	0	0	0	0.0293	0	0	0.0277	0	0	0	0	0.0084	0.0231	0	0.0196	0	0	0	0.0081	0	0.0258	0	0	0.0479
1522	NONHSAT256480.1	0	0	0	0	0	0	0	0	0	0	0	0	0	0	0	0.0515	0	0	0	0	0	0	0	0.0199	0	0	0	0	0	0
1523	NONHSAT256479.1	0	0	0	0	0	0	0	0.0098	0	0	0	0	0	0	0	0.011	0	0	0	0	0	0	0	0.0319	0	0	0	0	0	0
1524	NONHSAT256478.1	0	0	0	0.0233	0	0	0.0219	0	0	0	0	0	0	0.0236	0	0	0	0	0	0	0	0	0	0	0	0	0	0	0	0
1525	NONHSAT256477.1	0	0	0	0	0	0	0	0	0	0	0	0	0.026	0	0	0	0	0	0	0	0	0	0	0	0.0045	0	0	0	0	0
1526	NONHSAT256474.1	0.1958	0.2203	0.1172	0.0929	0.0715	0.0906	0.043	0.1199	0.121	0.0111	0.2747	0.1493	0.1963	0.3739	0.1647	0.3563	0.0794	0.011	0.141	0.1435	0.0423	0.0349	0.1835	0.0604	0.0519	0.0052	0.2086	0.0667	0.0789	0.2682
1527	NONHSAT256473.1	0.0364	0.0469	0	0	0	0	0	0	0	0	0.0032	0	0	0	0	0	0	0	0	0	0.0469	0.037	0	0	0	0	0	0	0	0
1528	NONHSAT256472.1	0.0068	0.0051	0.0016	0.005	0.0113	0.0027	0.0037	0.0133	0.003	0.0055	0.0074	0.0107	0.0173	0.0127	0.0253	0.0064	0.0105	0.0108	0.006	0.0065	0.0119	0.0101	0.0002	0.0075	0.0183	0.0085	0.0051	0.0084	0.0057	0.005
1529	NONHSAT256471.1	0	0	0	0	0	0	0	0	0	0	0	0.0057	0.0179	0.0038	0.0354	0	0	0	0	0	0	0	0	0	0	0	0	0	0	0
1530	NONHSAT256470.1	0.5439	0.6309	0.2856	0.2689	0	0.2921	0.0278	0.2299	0.3755	0	0.674	0.9989	0.2786	0.5512	0.5984	0.4517	0.2358	0.1467	0.162	0.102	1.281	0.5703	0.1841	0.1516	0.153	0.1553	0.4134	0.0647	0.4639	0.0811
1531	NONHSAT256466.1	0	0	0	0	0	0	0	0	0	0	0	0	0	0	0	0	0.0437	0	0	0	0	0	0	0	0	0	0	0	0.0508	0
1532	NONHSAT256465.1	0	0	0	0	0	0	0	0	0	0	0.1145	0	0	0	0.0369	0	0	0	0	0	0	0	0	0	0	0	0	0	0	0
1533	NONHSAT256460.1	0	0.0053	0	0	0.0082	0.0028	0	0	0	0	0	0	0	0	0	0.0056	0.0057	0.0088	0	0	0	0.0083	0	0	0.0055	0.014	0	0	0.0099	0
1534	NONHSAT256459.1	0	0	0	0	0	0	0	0	0	0	0	0	0	0	0	0	0	0	0	0	0	0	0	0	0	0	0	0	0	0.0207
1535	NONHSAT256458.1	0	0	0	0.0136	0.0136	0	0	0	0	0	0	0	0	0.0028	0.0414	0	0	0.0086	0	0	0	0	0	0	0	0	0	0	0	0.0562
1536	NONHSAT256457.1	0	0	0	0	0	0	0	0	0	0	0	0	0	0	0	0	0	0	0	0.0071	0.068	0	0	0	0	0	0	0	0	0
1537	NONHSAT256456.1	0	0	0	0	0	0	0.0091	0	0	0	0	0	0	0.0035	0	0.0119	0	0	0	0.003	0.0255	0	0.0085	0	0	0	0	0	0.0022	0
1538	NONHSAT256455.1	0	0	0	0	0	0.0159	0	0	0	0	0.0638	0.0069	0.0475	0.0043	0	0.0493	0	0	0	0.0209	0	0.0183	0	0	0	0	0	0	0.0316	0
1539	NONHSAT256454.1	0.0154	0.0138	0.0246	0	0.0151	0.0113	0.0001	0.0071	0	0.0161	0.0036	0.0651	0.0064	0.001	0.0308	0.0045	0.0624	0.0016	0.0299	0.0134	0.0253	0.0071	0.0295	0.0151	0.0983	0.0306	0	0	0.006	0.0189
1540	NONHSAT256453.1	0	0	0	0	0	0	0	0	0	0	0	0	0	0	0	0	0	0	0	0	0	0	0	0	0	0	0	0	0	0
1541	NONHSAT256452.1	0	0	0	0	0	0	0	0	0	0	0	0	0	0	0	0	0	0	0	0	0	0	0	0.018	0	0	0	0	0.0473	0
1542	NONHSAT256450.1	0	0	0	0	0.0298	0	0	0	0	0	0	0	0	0	0	0	0	0	0	0	0	0	0	0	0	0	0	0	0	0
1543	NONHSAT256449.1	0	0	0	0	0	0	0	0	0	0	0	0	0	0	0	0	0	0	0	0	0	0	0	0	0	0	0	0	0	0
1544	NONHSAT256448.1	0	0	0.0022	0.0099	0	0	0	0	0	0	0	0	0	0.0002	0	0	0	0.0053	0	0	0	0	0	0	0.0001	0	0.0001	0	0.0008	0
1545	NONHSAT256447.1	0	0	0	0	0	0	0	0	0	0	0	0	0	0	0	0	0	0.0002	0	0	0	0	0	0	0	0	0	0	0	0
1546	NONHSAT256445.1	0.0021	0.0006	0.0001	0	0.0002	0.0017	0.0014	0.0009	0.0013	0.0014	0.0003	0.0009	0.0024	0.0009	0.0008	0.0037	0.0017	0.0007	0.0008	0.0014	0.0012	0.0021	0.0036	0.0049	0.0025	0.0002	0.0033	0.0005	0.0065	0.0016
1547	NONHSAT256444.1	0	0	0.0387	0	0	0	0	0	0	0	0	0	0	0	0	0.0042	0	0	0	0	0	0	0	0	0	0	0	0	0	0
1548	NONHSAT256442.1	0.9158	0.9808	0.7478	0.7174	0.7265	0.7879	0.6394	0.8355	0.8789	0.6018	0.7493	0.4864	0.415	0.6145	0.549	0.5937	0.5111	0.543	0.3784	0.4037	0.6678	0.6098	0.63	0.5462	0.5974	0.484	0.4441	0	0	0.3684
1549	NONHSAT256437.1	0.0404	0.0254	0.042	0.0445	0.1425	0.1474	0.0367	0.0621	0.0559	0.0093	0.0536	0	0.2017	0.0812	0.0604	0.0775	0.0733	0.021	0.047	0.0616	0.1167	0.0809	0.0582	0.044	0.0143	0.0805	0.0378	0.0956	0.0749	0.0372
1550	NONHSAT256436.1	0.1445	0.319	0.2464	0.2768	0.0632	0.1779	0.2477	0.3328	0.1228	0.0909	0.2227	0.7191	0.5683	0.1756	0.7376	0.2682	0.4189	0.4087	0.4098	0.7791	0.2227	0.2249	0.0735	0.2777	0.1769	0.4444	0.2237	0.3916	0.1182	0.2656
1551	NONHSAT256435.1	0.0779	0.148	0.2325	0.1485	0.0972	0.1774	0.0383	0.0624	0.1206	0.3905	0.0688	0.266	0.2699	0.1599	0.051	0.3078	0.0732	0.1734	0.3269	0.157	0.2483	0.0711	0.2634	0.2664	0.1522	0.2971	0.2696	0.5373	0.428	0.3476
1552	NONHSAT256434.1	0.0776	0.1079	0.126	0	0.1532	0.1141	0.0781	0.0376	0.0305	0.0775	0.0233	0.1495	0.2269	0.1622	0	0.1987	0.092	0.0837	0.1975	0.1767	0.3257	0.1075	0	0.2834	0.1739	0.1276	0.217	0.2427	0.3049	0.0678
1553	NONHSAT256430.1	0.0005	0.0084	0.0089	0.0017	0.0146	0.0003	0.0362	0.0003	0.0052	0.0005	0.0542	0.0002	0.0098	0.0117	0.0188	0.0035	0.0045	0.0005	0.011	0.0004	0.003	0.0033	0.0107	0.0005	0.0046	0.007	0.0273	0.0014	0.0009	0.0008
1554	NONHSAT256429.1	0	0	0	0	0	0	0.1324	0	0	0	0	0.0116	0	0	0	0.2162	0	0	0.0593	0	0.0638	0	0.0662	0	0	0	0	0	0	0
1555	NONHSAT256428.1	0.0535	0.0191	0.0113	0.0062	0.0554	0	0.019	0	0	0	0.0671	0.0096	0.0741	0	0.0087	0.0002	0.0489	0.0186	0.0085	0.01	0.0091	0.0646	0.0737	0	0.0347	0.028	0	0.0193	0.0196	0.0393
1556	NONHSAT256427.1	0.1477	0	0	0	0	0	0.0781	0	0	0.0862	0	0	0.0941	0	0	0	0	0.1023	0.036	0	0.1301	0.0924	0.0871	0	0	0	0	0.1033	0	0
1557	NONHSAT256426.1	0	0	0	0.0064	0.0076	0	0.0028	0	0	0	0.0055	0	0.0079	0	0	0.0066	0.0054	0	0	0	0	0	0	0	0.0105	0.0026	0	0	0.0047	0
1558	NONHSAT256425.1	0.172	0.1852	0.1654	0.2084	0.2081	0.2038	0.1649	0.1763	0.1354	0.0783	0.1113	0.1264	0.2492	0.1863	0.1362	0.1197	0.1264	0.1117	0.089	0.0455	0.2519	0.2258	0.2572	0.223	0.1867	0.1655	0.1639	0.174	0.1401	0.1333
1559	NONHSAT256419.1	0.0669	0.0481	0	0	0	0	0.0517	0	0	0	0.0764	0.0278	0	0.0829	0.1509	0	0	0.0147	0.0646	0	0.0309	0.0366	0	0	0.0409	0.033	0	0.131	0	0.0946
1560	NONHSAT256418.1	0.0678	0.0477	0.1014	0.0245	0.0096	0.0579	0.0518	0	0.1005	0	0.0746	0.1257	0	0	0.1497	0.2393	0	0.0431	0.0501	0.0665	0.0156	0.1105	0.0893	0.1326	0.0239	0.0245	0.1485	0.0662	0.0119	0
1561	NONHSAT256417.1	0	0.273	0	0.172	0	0.1035	0.0909	0.0348	0.0351	0.0733	0.0718	0.2827	0.1539	0.1044	0	0.2804	0.0355	0.0731	0	0.0332	0.0838	0.0859	0.0339	0.1027	0.0688	0.0348	0.1303	0.0367	0.0816	0.0946
1562	NONHSAT256416.1	0	0	0	0	0	0	0	0	0	0	0	0	0.006	0	0	0	0	0	0	0	0	0	0.0284	0	0	0	0	0	0.0684	0.0606
1563	NONHSAT256411.1	0	0	0	0	0	0	0	0	0	0	0	0	0	0.0302	0.0007	0	0	0	0.0627	0	0	0	0.0294	0	0	0.0601	0	0	0	0
1564	NONHSAT256410.1	0.3784	0.3639	0.2115	0.4106	0.4658	0.4141	0.2172	0.1341	0.3232	0.2198	0.3234	0.3594	0.8082	0.4463	0.6376	0.4652	0.6227	0.3714	0.3852	0.3427	0.5075	0.3643	0.2848	0.4045	0.5598	0.5324	0.4018	0.2631	0.3752	0.42
1565	NONHSAT256407.1	0	0	0	0	0	0	0	0	0	0.2111	0.0748	0.0699	0.1367	0.0396	0.1016	0.192	0.2079	0	0	0.8825	0.1977	0	0.2018	0	0.1361	0	0	0.8246	0.1377	0.136
1566	NONHSAT256406.1	0.0818	0.0394	0.0392	0	0.08	0	0	0.1175	0.1237	0.1703	0.0825	0	0	0	0.2047	0	0.0414	0.0428	0	0	0	0.1145	0.0398	0.0398	0.0991	0.0808	0.1315	0	0.0465	0.1634
1567	NONHSAT256405.1	0.293	0.0868	0.0614	0.0926	0.2711	0.3498	0.1356	0.0735	0.0934	0.5929	0.3058	0.3706	0.1094	0.1118	0.4381	0.0474	0.3058	0.0732	0.1148	0.3744	0.1884	0.5002	0.088	0.1265	0.2816	0.1456	0.0468	0.4729	0.1847	0.0875
1568	NONHSAT256404.1	0.0067	0.0347	0.0008	0.0079	0	0.0019	0.015	0.0051	0.0113	0	0.074	0.0199	0	0.0006	0	0.0067	0	0.0661	0.1804	0.0364	0.013	0.0006	0.0246	0.0006	0.0004	0	0	0	0.0079	0
1569	NONHSAT256403.1	0.0971	0.1471	0.0674	0.1191	0.0465	0.1029	0.0492	0.0888	0.0445	0	0.1087	0.0744	0.2592	0.1326	0.1951	0.1259	0.1637	0.1951	0.1569	0.075	0.1181	0.0674	0.0838	0.0627	0.1321	0.1905	0.1426	0.1319	0.1104	0.1161
1570	NONHSAT256402.1	0	0	0.0064	0	0	0	0.0118	0	0	0	0.0274	0	0	0	0	0	0	0	0	0	0	0	0	0	0	0	0	0	0	0
1571	NONHSAT256401.1	0.0142	0.0092	0.0045	0.0325	0.0277	0.0418	0.0245	0.0376	0.0286	0.0347	0.0534	0.0311	0.0514	0.028	0.0519	0.0663	0.024	0.0641	0.0491	0.0201	0.0134	0.0558	0.0138	0.04	0.0233	0.0141	0.0859	0.0498	0.0222	0.0294
1572	NONHSAT256400.1	0.0106	0	0	0	0.0103	0	0.0328	0.0105	0.0106	0.0551	0	0	0.0208	0	0	0	0	0	0	0	0	0.01	0.0205	0	0	0	0.0113	0	0	0.0436
1573	NONHSAT256399.1	0	0	0	0	0	0	0	0	0	0	0	0	0	0	0	0	0	0	0	0	0	0	0	0	0	0	0	0	0.0559	0
1574	NONHSAT256398.1	0.0976	0.1212	0.0466	0.0571	0.1715	0.0543	0.0629	0.1149	0.1062	0.0089	0.2278	0.0346	0.1602	0.1224	0.2879	0.0327	0.1125	0.1485	0.1701	0.1369	0.0166	0.0779	0.0898	0.0921	0.0315	0.0362	0.1379	0.1416	0.0832	0.2245
1575	NONHSAT256395.1	0.1252	0.155	0.0764	0.076	0.0777	0.0218	0.0944	0.0456	0.0115	0	0.07	0.138	0.0377	0.0564	0.068	0.059	0.0692	0	0.0473	0.0034	0.0874	0.1118	0.0883	0.0112	0.0446	0.0449	0.0488	0.012	0.0133	0.0592
1576	NONHSAT256393.1	0.09	0.0296	0.0292	0.0242	0	0.0274	0.05	0	0.0768	0	0.0502	0.0211	0.083	0.0277	0.0584	0	0.009	0.0388	0.0305	0.0996	0.1422	0.0114	0.0297	0.0349	0.0661	0.0418	0.0391	0.0728	0.0282	0
1577	NONHSAT256392.1	0	0	0	0	0	0.0139	0	0	0	0	0	0.0141	0.0138	0	0	0	0.0094	0	0.0276	0	0.0404	0.0341	0	0	0.0276	0	0	0	0	0
1578	NONHSAT256391.1	1.922	2.013	1.282	1.096	0.6771	0.3219	0.8561	0.5231	0.5445	0.4086	2.409	1.091	2.127	1.323	1.264	0.3835	0.5816	0.3333	0.6296	0.6309	2.254	2.254	1.48	1.565	0.7822	0.413	0.3074	0.4032	0.2436	0.6623
1579	NONHSAT256390.1	0.0392	0	0	0	0	0	0	0	0	0	0	0	0	0	0	0	0	0	0	0	0	0	0	0	0	0	0	0	0	0
1580	NONHSAT256385.1	0	0	0.0215	0.0131	0	0.0436	0.0138	0.0122	0.0633	0.0041	0	0.0003	0	0	0	0.0269	0	0	0.0582	0.1033	0.0064	0.0001	0	0.0174	0.0189	0	0.0385	0.0127	0.099	0
1581	NONHSAT256384.1	0	0	0	0	0	0	0	0.1104	0.0003	0	0	0.0873	0	0	0.2987	0	0.052	0	0	0	0	0.0222	0	0	0	0	0	0.1977	0	0
1582	NONHSAT256383.1	0.0298	0.018	0.0111	0.0718	0.0457	0	0.0905	0.0136	0.0599	0.0414	0.0786	0	0.1247	0.1516	0.0077	0.0749	0.0138	0.0278	0.0085	0.0052	0.0737	0.0106	0.1226	0.0423	0.0616	0.026	0.0375	0.0095	0.0327	0.1855
1583	NONHSAT256382.1	0	0	0.0646	0	0	0	0.0225	0	0.0249	0	0	0	0	0.0304	0	0.0244	0	0	0	0	0.0241	0	0	0.0181	0	0	0	0	0	0
1584	NONHSAT256381.1	0	0.0266	0	0	0	0.0322	0.0194	0	0.0095	0	0	0	0	0.039	0	0	0	0	0	0	0.03	0.0187	0	0.0421	0	0	0	0	0	0
1585	NONHSAT256380.1	0.0592	0	0.001	0.0548	0.0552	0	0.0323	0.0418	0	0.0333	0.0539	0.0436	0.0499	0	0.0376	0	0.0488	0.03	0.0428	0.0361	0	0	0.0681	0	0.0477	0.0542	0.0504	0.0549	0.0202	0.0666
1586	NONHSAT256379.1	0	0.0365	0	0	0	0.0447	0.0042	0	0.0484	0	0	0	0	0.0555	0	0.0589	0	0	0	0	0.0355	0.0723	0	0.0556	0.0016	0	0	0	0.0174	0
1587	NONHSAT256378.1	0.338	0	0.1815	0.1396	0.4165	0.1374	0	0.0728	0	0	0.0968	0.2375	0.3173	0.225	0	0.1987	0.1439	0	0	0	0.1362	0	0.0689	0	0.3958	0.0899	0.0501	0	0	0
1588	NONHSAT256377.1	0	0.0498	0	0	0.0569	0	0.0054	0	0.1061	0.0079	0.1058	0	0.0224	0.0023	0	0	0.1181	0	0	0	0	0	0	0	0.0036	0	0	0	0	0
1589	NONHSAT256376.1	0.1657	0.0407	0.0146	0.1209	0.0682	0.1048	0.0124	0.0221	0.012	0.0125	0.0567	0.1364	0.0644	0.0239	0.0119	0.0599	0.0098	0	0.0124	0	0.076	0.0953	0.1157	0.0465	0.2383	0.0895	0.0445	0.0126	0.1122	0.0776
1590	NONHSAT256371.1	0	0	0	0	0	0	0.0267	0	0	0	0.0262	0	0	0	0	0	0.026	0	0.0416	0	0	0	0	0	0	0.0218	0	0	0	0.0267
1591	NONHSAT256370.1	0.0643	0	0	0	0.1147	0	0	0.1446	0	0.053	0.0456	0	0.0649	0.0917	0	0	0	0	0	0	0	0.0786	0.0421	0	0	0	0.0636	0	0.0855	0
1592	NONHSAT256369.1	0	0	0	0	0	0	0	0	0.1752	0	0	0	0.1001	0	0	0	0	0	0	0	0	0	0.1114	0	0.0868	0	0	0	0	0
1593	NONHSAT256368.1	0	0	0	0	0	0	0	0	0	0.0926	0	0	0	0	0	0	0	0	0	0	0	0	0	0	0	0	0	0	0	0.0337
1594	NONHSAT256367.1	0.0767	0.0758	0.0197	0.0601	0.0137	0.0482	0.0258	0.0096	0.0926	0.013	0.0487	0.0146	0.0876	0.0455	0.078	0.0061	0.0172	0.0326	0.0837	0.0755	0.0296	0.0078	0.0199	0.0083	0.0252	0.0228	0.0245	0.0483	0.0415	0.0134
1595	NONHSAT256366.1	0	0	0	0	0.0124	0	0	0	0	0	0	0	0.0085	0	0	0	0	0	0	0	0	0	0	0	0	0	0	0	0	0
1596	NONHSAT256365.1	0	0	0	0	0.003	0	0	0	0	0	0	0	0.0023	0	0	0.0022	0	0	0	0	0.0264	0	0	0	0	0	0	0	0	0
1597	NONHSAT256364.1	0.0832	0.2401	0.1132	0.1629	0.0084	0	0.1599	0.058	0	0	0.0877	0.1943	0.0508	0.0778	0.0526	0.0227	0	0.1307	0.0639	0	0	0.0571	0.0472	0.0695	0.0132	0.0287	0.0696	0.0973	0.1157	0.108
1598	NONHSAT256360.1	0.6483	0.5297	0.2208	0.3606	0.2452	0.2217	0.3052	0.1432	0.0881	0.1789	0.5297	0.3397	0.1177	0.1284	0.0624	0.3902	0.175	0.1794	0.3707	0.0416	0.0924	0	0.4979	0	0.1836	0.1129	0	0.2727	0.006	0.1199
1599	NONHSAT256359.1	0	0	0	0	0	0.013	0.0245	0	0	0.0247	0.0725	0.0237	0.0233	0.064	0.0236	0.0265	0	0.0492	0.0245	0.0749	0.035	0.1447	0.0915	0.0461	0.0668	0	0.0252	0.0248	0.083	0.0244
1600	NONHSAT256358.1	0.0138	0.0134	0	0.0168	0.0077	0.0107	0.0057	0	0.0028	0.0002	0.0332	0.0028	0.0217	0.0165	0.0221	0.0083	0.0028	0.0093	0	0.006	0.0298	0.0149	0.024	0.0136	0.0136	0.0184	0.0133	0.0251	0.0476	0.0086
1601	NONHSAT256357.1	0.0916	0.0695	0.0328	0.0582	0.0443	0.0815	0.111	0.08	0.0552	0.0854	0.1159	0.1003	0.1013	0.0885	0.0499	0.0722	0.0987	0.1184	0.1373	0.0958	0.0778	0.0847	0.0746	0.1093	0.0762	0.1324	0.0664	0.1673	0.1795	0.1172
1602	NONHSAT256356.1	0.0228	0.1127	0	0.0341	0	0.1235	0.0411	0	0.0696	0	0.0485	0.0807	0.067	0.0474	0.1837	0.1193	0	0.0201	0.0491	0.088	0.0143	0.1434	0.0431	0.054	0	0.1984	0	0	0.049	0
1603	NONHSAT256355.1	0.1199	0	0	0	0	0	0.13	0	0	0	0	0.0545	0	0	0.027	0	0	0	0	0.031	0.0837	0	0.0085	0.1526	0.0796	0.0936	0	0	0	0
1604	NONHSAT256354.1	0.054	0.0105	0.0052	0.0089	0	0.0106	0.0056	0	0.0163	0.0109	0.0081	0.0041	0.0119	0	0.0162	0.0279	0.0109	0	0	0.0182	0.0181	0.0265	0.005	0.0106	0.0049	0.0107	0.0289	0.0113	0.0254	0.0112
1605	NONHSAT256353.1	0	0.0292	0	0	0	0	0	0	0.0149	0	0	0	0	0	0.03	0.0902	0	0	0	0.0046	0.0197	0	0	0	0	0	0	0	0	0
1606	NONHSAT256352.1	0	0	0	0	0.0401	0	0	0.0185	0	0	0	0	0	0	0	0	0	0	0	0	0	0	0	0	0	0	0	0	0.0311	0
1607	NONHSAT256347.1	0	0	0	0	0	0	0	0	0	0	0	0	0	0	0	0.0288	0	0	0	0	0	0	0	0	0	0	0	0	0	0
1608	NONHSAT256341.1	0.0899	0.0524	0.0318	0.0814	0.0297	0.1201	0.0071	0.0119	0.0362	0.0084	0.0264	0.0428	0.07	0.0686	0.0166	0.0604	0.0629	0.0406	0.049	0.0205	0.0568	0.0393	0.031	0.0227	0.0802	0.0337	0.0639	0.0228	0.026	0.0333
1609	NONHSAT256340.1	0	0	0	0	0	0	0	0	0	0	0	0	0	0	0	0	0	0	0	0	0	0	0	0	0	0	0	0	0	0.0424
1610	NONHSAT256339.1	0.0105	0.0173	0.0111	0.0235	0.0221	0.0152	0.0074	0	0.0064	0	0.024	0.0204	0.0622	0.0115	0.0074	0.0409	0.0141	0.0267	0.0038	0.0224	0.0263	0.0345	0.026	0.0346	0.0209	0.0139	0	0.0018	0.0166	0.0221
1611	NONHSAT256338.1	0.0163	0.006	0.0029	0.0022	0	0	0	0	0	0.0038	0.0248	0.0061	0.009	0	0.0107	0.0024	0.0699	0	0.0085	0	0.0446	0.003	0.0059	0.009	0.014	0.0061	0	0	0	0
1612	NONHSAT256337.1	0.0001	0	0	0	0	0	0	0	0	0	0.0131	0	0.0016	0	0.0056	0	0.1287	0	0	0	0.0267	0	0.0108	0	0	0.011	0	0.0048	0	0
1613	NONHSAT256336.1	0.0028	0.0012	0	0.0023	0.0024	0.0131	0.0117	0	0.0033	0.0026	0.0017	0.0006	0.0001	0.0044	0.01	0.0038	0.0004	0	0.0018	0.0008	0.0006	0.0011	0	0.0012	0.0003	0	0.0068	0.0025	0.0019	0.0012
1614	NONHSAT256335.1	0.0251	0.0173	0.0186	0.0134	0.0163	0.0263	0.0225	0.033	0.0208	0.0208	0.0542	0.0243	0.0309	0.0191	0.0257	0.017	0.0231	0.0193	0.0167	0.0327	0.0308	0.0145	0.0184	0.0235	0.0174	0.0215	0.0198	0.022	0.0203	0.0056
1615	NONHSAT256333.1	0	0	0	0	0	0.0054	0.0226	0	0	0	0.0292	0.0663	0.0158	0	0.0195	0	0.033	0	0	0	0.0466	0.0107	0.0284	0	0.0107	0	0	0.0114	0	0
1616	NONHSAT256332.1	0	0.1441	0	0	0.0333	0	0	0	0.0306	0.0082	0	0.0443	0	0	0.0288	0	0	0.0183	0	0	0	0	0.0597	0	0	0	0.0569	0	0	0
1617	NONHSAT256326.1	0	0	0	0	0	0	0	0	0	0	0.0081	0	0	0	0.0065	0.0044	0	0	0	0	0	0.0041	0	0	0	0	0	0	0	0
1618	NONHSAT256325.1	0.0339	0.014	0.0103	0.0116	0.003	0.0095	0.012	0.0026	0.0027	0.0055	0.074	0.0057	0.0254	0.0141	0.0043	0.012	0.02	0.0054	0.0111	0.0161	0.0299	0.0059	0.014	0.0145	0.0114	0.0025	0.0049	0.0042	0.009	0.006
1619	NONHSAT256324.1	0.0484	0	0.0452	0	0.0948	0.0476	0	0	0	0	0.0673	0	0.0075	0.0969	0	0	0	0	0	0.0745	0.0929	0	0	0	0.0477	0	0	0.0504	0.158	0
1620	NONHSAT256323.1	0	0.056	0	0.1128	0	0.0104	0	0	0	0	0.1766	0	0	0	0	0.0545	0	0	0	0	0.1372	0	0.0558	0.0561	0.0564	0.1137	0.0393	0.0602	0.0337	0.1109
1621	NONHSAT256322.1	0	0.0444	0.0119	0	0	0	0.0555	0	0	0	0.0275	0	0	0.0536	0.0792	0	0.0665	0.028	0	0.0285	0.0256	0	0.0317	0	0.0527	0.0083	0.0295	0	0.063	0.0279
1622	NONHSAT256310.1	0	0	0	0	0	0	0	0	0.0926	0	0	0	0	0	0	0	0	0	0	0	0	0	0	0	0.0531	0	0.1069	0.2106	0.1014	0.0772
1623	NONHSAT256308.1	1.521	0.7086	0.5328	0.6999	0.2099	0.9138	0.5396	0.6316	0.4709	0.5752	1.997	1.505	1.333	0.551	0.8587	1.364	0.9108	0.8871	1.174	0.877	1.312	0.8634	1.226	0.9445	0.6281	0.965	0.8408	0.9266	1.429	0.8447
1624	NONHSAT256307.1	0	0.0112	0	0	0	0	0	0	0	0	0	0	0	0	0	0	0	0	0	0	0	0	0	0	0	0	0.0309	0.0242	0	0
1625	NONHSAT256302.1	0	0	0	0	0	0.0014	0	0	0	0	0	0	0	0	0	0	0	0	0.0015	0	0	0	0	0	0	0	0	0	0	0
1626	NONHSAT256289.1	0	0	0	0	0	0	0	0	0	0	0	0	0.0007	0	0	0	0	0	0	0	0	0	0	0	0	0	0	0	0	0
1627	NONHSAT256282.1	0	0	0	0	0	0	0	0.003	0	0	0	0	0	0	0	0	0	0	0	0	0	0	0	0	0	0	0	0	0	0
1628	NONHSAT256281.1	0.047	0.0228	0	0	0	0	0.0487	0	0	0	0.024	0	0	0	0.0234	0	0	0	0	0	0	0	0	0	0.0461	0	0	0	0	0
1629	NONHSAT256280.1	0	0	0	0	0	0	0	0	0	0	0	0	0	0	0	0	0	0	0	0	0	0.0264	0	0	0	0	0	0	0	0
1630	NONHSAT256279.1	0	0	0	0	0	0.0038	0	0	0	0	0.0167	0	0	0.0122	0	0	0	0	0	0	0	0.0019	0.0079	0	0	0	0	0.0042	0	0
1631	NONHSAT256278.1	0.0245	0	0.0234	0	0.0697	0.0676	0	0	0	0.0256	0	0	0	0.0244	0.0244	0.0488	0	0	0	0.2292	0	0	0	0.0366	0	0.0241	0.0522	0	0	0
1632	NONHSAT256277.1	0	0	0	0	0.007	0	0	0	0	0	0	0	0	0	0	0	0	0	0	0	0	0	0	0	0	0	0	0	0	0
1633	NONHSAT256276.1	0	0	0	0	0	0	0	0.0526	0	0	0	0	0	0	0.053	0.0928	0	0	0	0	0	0	0	0	0.2085	0	0	0	0.1246	0.2203
1634	NONHSAT256275.1	0.0882	0	0	0	0	0.0479	0	0	0	0	0	0	0	0	0	0	0	0	0.0398	0	0	0	0	0	0	0	0	0	0	0
1635	NONHSAT256273.1	0.0002	0.0159	0.0033	0	0	0	0.0339	0	0.0027	0	0	0	0	0	0.0163	0	0	0	0.0062	0	0	0	0	0	0.0161	0.0155	0	0	0.0192	0.0327
1636	NONHSAT256272.1	0.0138	0	0	0	0	0	0	0	0	0	0	0	0	0	0	0	0	0	0	0	0	0	0	0	0	0	0	0	0	0
1637	NONHSAT256271.1	0	0	0	0	0	0	0	0	0.0275	0	0	0	0	0	0	0	0	0	0	0	0	0	0	0	0	0	0	0	0	0
1638	NONHSAT256270.1	0	0	0	0	0	0	0	0	0	0	0	0	0	0	0	0	0	0	0.0037	0	0	0	0	0	0	0	0	0	0	0
1639	NONHSAT256269.1	0	0.0161	0	0	0	0	0.0086	0.0269	0	0	0.0083	0.0042	0.0205	0	0	0.0042	0	0	0.0035	0.0044	0.008	0	0.004	0.0041	0.0015	0.0028	0.0089	0	0	0
1640	NONHSAT256267.1	0	0	0.0016	0	0	0	0.0013	0	0	0	0	0	0	0.0026	0.0026	0.0026	0.0026	0	0	0.0013	0.0012	0	0.0019	0.0012	0	0	0.0014	0	0	0
1641	NONHSAT256266.1	0.0656	0.0488	0	0.002	0	0.0337	0	0	0	0	0	0	0	0.0786	0	0	0	0	0	0	0	0	0.0769	0	0	0	0	0	0	0.0079
1642	NONHSAT256265.1	0	0.0059	0	0	0	0	0	0	0	0	0	0	0	0	0	0	0	0	0	0	0	0	0	0	0	0	0	0	0	0
1643	NONHSAT256263.1	0	0.0045	0	0	0	0	0	0	0	0	0	0	0	0	0	0	0	0	0	0	0	0	0	0	0	0	0	0	0	0
1644	NONHSAT256261.1	0	0	0	0	0	0	0	0.0049	0	0	0	0	0	0	0	0	0	0	0	0	0	0	0	0	0	0	0	0	0	0.0228
1645	NONHSAT256256.1	0	0.003	0.001	0.0006	0	0.0063	0.011	0	0	0	0	0.0022	0.0006	0	0	0.0009	0	0	0	0	0.0154	0.0009	0.001	0.0092	0.0274	0	0.0309	0	0	0.0042
1646	NONHSAT256255.1	0	0	0.0214	0.0173	0.0299	0	0	0.0239	0.0107	0.0111	0.0109	0.0143	0.0313	0	0.0129	0.0106	0.0143	0.0172	0.011	0.015	0.0092	0.0185	0	0	0	0.0304	0	0.0099	0.0221	0.0123
1647	NONHSAT256254.1	0.0007	0.0263	0.0046	0.0048	0.009	0.0284	0.0008	0.0008	0.0225	0.0197	0.0005	0.0006	0.0216	0.0007	0.0006	0.0339	0.0007	0.0052	0.0006	0.0008	0.0234	0.0007	0.017	0.0213	0.009	0.0109	0.0053	0.0006	0.0248	0.0007
1648	NONHSAT256252.1	0.4191	0.4318	0.3283	0.4187	0.3478	0.5348	0.5421	0.4675	0.506	0.788	0.2806	0.2209	0.3126	0.3102	0.3266	0.3965	0.2589	0.2812	0.1586	0.2493	0.3772	0.3377	0.4169	0.3769	0.3117	0.2821	0.3713	0.144	0.3414	0.4882
1649	NONHSAT256250.1	0	0	0	0	0.0464	0	0	0	0	0	0	0	0	0	0.0239	0	0.006	0.0028	0.0739	0	0.0687	0.0587	0.0349	0.0112	0	0.0098	0	0.0502	0.0197	0.0872
1650	NONHSAT256249.1	0	0.0452	0.0223	0	0	0	0.0482	0	0	0	0	0	0	0.0578	0	0	0.0943	0.029	0	0	0	0.0549	0.0151	0	0	0.0463	0	0	0.1042	0.1041
1651	NONHSAT256248.1	0	0	0	0	0	0	0	0	0	0	0	0	0	0	0	0	0	0	0	0	0	0.0739	0	0	0	0	0	0	0	0
1652	NONHSAT256247.1	0	0	0	0	0	0	0.0164	0	0	0	0	0	0	0	0	0	0	0	0.0031	0	0	0	0	0	0	0	0	0	0	0
1653	NONHSAT256245.1	0.0448	0.1222	0.0864	0.0302	0	0	0.0391	0	0.1316	0	0	0	0	0	0.1355	0.0945	0.08	0	0	0.1808	0.0355	0	0	0.028	0.0261	0	0	0	0.0515	0
1654	NONHSAT256243.1	0.0081	0.0016	0	0	0.0144	0.0048	0	0	0.0054	0	0	0	0	0	0	0	0	0	0	0	0	0	0	0	0	0	0.0003	0	0	0
1655	NONHSAT256242.1	0	0.0085	0	0	0	0	0	0.0173	0	0	0	0	0	0	0	0	0	0	0	0	0	0	0.0084	0	0	0	0	0	0	0
1656	NONHSAT256238.1	0.2243	0.183	0.017	0.1686	0.109	0.1303	0.3054	0.1173	0.0823	0.0507	0.3153	0.1401	0.4216	0.156	0.0325	0.2199	0.1546	0.2115	0	0.1312	0.5041	0.0248	0.2017	0.1017	0.0111	0.1772	0.1035	0.0626	0.1122	0.0186
1657	NONHSAT256237.1	0	0	0	0	0	0	0	0	0	0	0.0566	0	0	0	0	0	0	0	0	0	0	0	0	0	0	0	0	0	0	0
1658	NONHSAT256236.1	0.0137	0.15	0.1072	0.1372	0.0455	0.0498	0.0726	0.0975	0.1239	0.0292	0.0444	0.1833	0.0691	0.0977	0.0546	0.1677	0.0849	0.0584	0.1014	0.0595	0.0068	0.0138	0.095	0.0605	0.0894	0.0278	0.0287	0.0883	0.0821	0.0291
1659	NONHSAT256235.1	0.0166	0	0	0.0154	0.0025	0	0.0344	0	0.0113	0	0.016	0.0167	0.0163	0.0164	0	0.0166	0	0	0	0	0.0019	0.0325	0	0	0	0	0.0177	0	0.0581	0
1660	NONHSAT256234.1	0	0	0	0	0	0	0	0	0	0	0	0	0	0	0.002	0	0	0	0	0.0064	0	0	0.002	0.002	0.0079	0.002	0	0	0	0
1661	NONHSAT256233.1	0	0	0	0	0	0	0	0	0.0007	0	0	0	0	0	0	0	0	0	0	0	0	0	0	0	0	0	0.0007	0	0	0
1662	NONHSAT256232.1	1.116	0.0429	1.302	1.351	1.291	1.116	1.089	0.106	0.1107	0.0588	0.8595	0.0571	0.8658	0.1965	0.9979	1.381	0.0454	1.031	1.173	0.08	0.0822	1.539	1.178	0.8682	0.9152	0.0439	1.03	0.0539	1.083	0.8014
1663	NONHSAT256231.1	0.1227	0.0406	0.0297	0.0669	0.061	0.3069	0.1293	0.2276	0.1257	0	0	0.0315	0.1214	0.3642	0.1248	0.0714	0.0632	0	0	0.0389	0.0598	0	0.0662	0.0173	0	0.0095	0.049	0	0	0.0648
1664	NONHSAT256230.1	0	0	0	0	0.0308	0	0	0	0.0292	0	0	0	0	0	0	0	0	0.0306	0	0	0	0	0	0	0.0022	0.0313	0	0.0266	0.0369	0
1665	NONHSAT256229.1	0	0	0	0	0	0	0	0	0	0	0	0	0	0	0	0	0	0.0693	0	0	0	0	0	0	0	0	0	0	0	0
1666	NONHSAT256228.1	0	0	0	0	0.0169	0.0152	0	0.005	0	0	0	0	0	0.0086	0.0173	0.0194	0	0.0181	0	0.0069	0	0.017	0	0	0	0	0.0068	0.0273	0.0203	0.009
1667	NONHSAT256223.1	0	0	0.0058	0	0	0	0	0	0.0015	0	0.0133	0.0008	0.0114	0	0.0096	0.0007	0.0097	0	0	0.021	0.0092	0.0188	0.0035	0	0	0.0317	0.0411	0	0	0
1668	NONHSAT256221.1	0	0	0	0	0	0	0	0	0	0	0.0314	0	0	0	0	0	0	0	0	0	0	0	0	0	0	0	0	0	0	0
1669	NONHSAT256220.1	0	0	0	0	0	0	0	0.043	0	0	0	0.0436	0	0	0	0	0	0	0	0	0	0	0	0	0	0	0	0	0	0
1670	NONHSAT256216.1	0	0	0.0308	0	0	0	0	0	0	0	0.1195	0	0	0	0	0	0	0	0	0	0	0	0	0	0	0	0	0	0	0
1671	NONHSAT256214.1	0.0004	0	0	0	0.02	0	0.0148	0	0	0.0186	0	0	0.0462	0.0156	0	0	0	0.0036	0	0.0083	0.0299	0	0.0095	0	0	0.0442	0	0.0152	0	0
1672	NONHSAT256211.1	0.0926	0	0	0	0.0542	0.0535	0.0445	0.139	0	0	0.0561	0	0.6186	0	0.1503	0	0.1078	0.0826	0	0	0	0.4322	0	0	0.0563	0.5786	0.0593	0.0521	0.1172	0.0975
1673	NONHSAT256210.1	0	0	0	0	0	0	0	0	0	0	0.0014	0	0.0245	0	0.0236	0	0	0	0	0	0	0	0	0	0	0	0	0	0	0.0012
1674	NONHSAT256203.1	0.0168	0	0	0	0	0	0	0	0	0	0	0	0	0.0084	0	0	0	0	0	0	0.0323	0	0	0.0079	0	0	0.0206	0	0	0
1675	NONHSAT256197.1	0	0	0	0	0	0	0	0	0	0	0	0.0016	0	0	0.0015	0.0015	0	0	0	0	0	0.0045	0	0	0	0.0015	0	0	0.0018	0.0016
1676	NONHSAT256193.1	0	0	0	0	0	0.0229	0	0	0	0	0	0	0	0	0	0	0	0	0	0	0	0	0	0	0	0	0	0	0	0
1677	NONHSAT256190.1	0.039	0.0284	0	0	0	0.0801	0.0203	0	0	0.0422	0	0	0	0.04	0	0	0	0	0	0	0	0	0	0	0	0.1991	0	0	0.0945	0
1678	NONHSAT256189.1	0	0.0266	0.0152	0.0089	0.0935	0	0	0	0	0	0	0.0778	0	0	0	0	0	0.1647	0.0888	0	0.0313	0.3527	0	0.1092	0	0	0.3458	0	0	0
1679	NONHSAT256188.1	0.0033	0	0.0668	0.0177	0	0	0.0439	0	0	0	0	0	0	0	0	0	0	0	0	0	0	0	0	0.0281	0	0	0	0	0	0
1680	NONHSAT256187.1	0	0	0	0	0	0	0	0	0	0	0.0966	0	0	0	0	0	0	0	0.0499	0	0	0	0	0	0	0	0.1541	0	0.0237	0
1681	NONHSAT256186.1	0	0	0	0	0	0	0	0	0	0	0.0252	0	0	0	0	0	0	0	0	0	0	0	0	0	0	0	0	0	0	0
1682	NONHSAT256185.1	0	0	0.0223	0.0229	0.0455	0	0	0	0	0	0	0	0	0	0	0	0	0	0	0	0	0	0	0	0	0	0	0	0	0
1683	NONHSAT256179.1	0	0	0	0	0	0	0	0	0	0	0	0	0	0.0639	0.2559	0.0581	0	0.0668	0	0	0	0	0	0	0	0	0	0	0	0
1684	NONHSAT256178.1	0	0	0.0376	0.0758	0	0.0436	0.0211	0	0	0.0428	0	0	0	0.0205	0.0408	0	0	0.0209	0	0	0	0.1204	0	0.0199	0.0225	0	0.0655	0.043	0.0477	0
1685	NONHSAT256176.1	0	0	0	0.0959	0	0	0	0	0	0	0	0.0986	0.0963	0.066	0	0.2	0.0988	0	0.1012	0	0	0	0	0	0	0	0.1043	0.0145	0	0
1686	NONHSAT256175.1	0	0	0	0.0508	0	0.0312	0	0	0	0	0.0387	0	0	0	0	0	0	0	0	0	0	0.0704	0	0	0.0025	0	0	0	0.0443	0
1687	NONHSAT256174.1	0.1013	0.111	0.0916	0.1108	0.1734	0.1978	0.0755	0.0204	0.0621	0.1332	0.1366	0.1294	0.1711	0.1487	0.0408	0.2127	0.1223	0.1396	0.0143	0.2332	0.2813	0.1898	0.089	0.158	0.0427	0.1888	0.0645	0.1788	0.1772	0.2394
1688	NONHSAT256173.1	0.044	0.0487	0.0755	0.0637	0.0551	0.0739	0.1338	0.0753	0.0835	0.0955	0.0812	0.0786	0.0506	0.0324	0.1236	0.1345	0.1066	0.0453	0.1188	0.0863	0.0329	0.0619	0.0319	0.0441	0.0951	0.0154	0.0427	0.0456	0.0849	0.0549
1689	NONHSAT256172.1	0.053	0.06	0.0569	0.017	0.0348	0.0127	0.1667	0.0697	0.1451	0.0679	0.0561	0.0111	0.0003	0.0038	0.0389	0.0952	0.1216	0.0007	0.0937	0.0103	0.048	0.0968	0.2033	0.0888	0.1384	0.0109	0.0321	0.0202	0.0732	0.0585
1690	NONHSAT256170.1	0.0162	0	0	0	0	0.0426	0	0	0	0.0368	0	0	0.009	0	0	0	0.0635	0.0893	0.0404	0	0	0.0748	0	0	0.0357	0	0	0	0	0
1691	NONHSAT256169.1	0	0	0.0086	0.0176	0.0087	0.0088	0	0	0	0.018	0.0046	0	0.0064	0.0224	0.0927	0	0.0073	0.0027	0	0.0285	0.0218	0	0.0205	0.0433	0	0.0454	0	0	0	0.0372
1692	NONHSAT256167.1	0.0276	0	0	0	0	0	0	0	0.0072	0	0.0081	0.0292	0.0336	0.0071	0	0.0217	0	0	0.0082	0	0	0	0.053	0	0	0.0444	0.0231	0.0228	0	0.0449
1693	NONHSAT256166.1	0	0	0	0	0	0	0	0	0	0	0	0	0	0	0	0	0	0	0	0	0	0	0	0	0	0	0.0104	0	0	0
1694	NONHSAT256165.1	0	0	0	0	0	0	0	0	0	0	0	0	0	0	0	0	0	0	0	0	0	0	0	0	0	0	0	0	0.0303	0
1695	NONHSAT256163.1	0	0	0	0	0	0	0	0	0	0	0	0	0.0293	0	0	0	0	0	0	0	0	0	0	0	0.0215	0	0.0212	0	0	0.0309
1696	NONHSAT256159.1	0.435	0.5473	0.5095	0.4026	0.6375	0.4906	0.5471	0.4413	0.2892	0.3632	0.8569	0.6184	0.3274	0.3328	0.2837	0.6936	0.8383	0.1898	0.1471	0.4519	0.3639	0.4048	0.337	0.5762	0.3841	0.1972	0.3221	0.0889	0.2983	0.1171
1697	NONHSAT256158.1	0.2524	0.5496	0.3281	0.4658	0.5286	0.8504	0.7401	0.5935	0.2886	0.2888	0.537	0.5064	0.4736	0.358	0.4912	0.5105	0.6059	0.4349	0.2519	0.4222	0.5844	0.6283	0.6877	0.4096	0.5397	0.3849	0.1893	0.438	0.686	0
1698	NONHSAT256157.1	0.0581	0.1481	0.0482	0.0483	0.024	0.1042	0.0817	0.0685	0.0373	0.0879	0.0504	0.0746	0.0248	0.0428	0.0491	0.0492	0.0578	0.0385	0	0.0132	0.0784	0.0488	0.0683	0.036	0.0532	0	0.0263	0.0259	0.0577	0.0639
1699	NONHSAT256156.1	0	0	0	0	0	0	0	0	0	0	0	0	0	0	0	0	0	0	0	0	0	0	0.1018	0	0	0	0.0405	0	0.0407	0
1700	NONHSAT256154.1	0.0456	0	0	0.0272	0.0439	0	0	0.073	0.0386	0.0378	0	0	0	0	0.0349	0.034	0	0	0	0	0	0	0.0149	0.0577	0	0.0039	0	0.0212	0	0
1701	NONHSAT256153.1	0	0	0	0.0024	0	0	0	0	0	0	0	0	0	0	0	0	0	0	0	0	0	0	0	0	0	0	0	0	0	0
1702	NONHSAT256152.1	0	0	0	0	0	0	0	0	0	0	0	0	0	0	0.0034	0.004	0	0	0	0	0.0101	0	0	0	0	0	0	0	0	0
1703	NONHSAT256148.1	0.0201	0	0	0.039	0	0	0	0.0241	0	0	0.0147	0.1392	0.0646	0.0012	0.0242	0.0806	0	0	0.0753	0.0218	0	0	0	0.0237	0	0.0281	0	0.0255	0.0569	0.0683
1704	NONHSAT256147.1	0	0	0	0	0	0	0	0	0	0	0	0	0	0	0	0	0	0	0	0	0	0	0	0	0	0	0	0.0189	0	0
1705	NONHSAT256141.1	0.1044	0.0943	0.0665	0.2047	0.0273	0.1006	0.0433	0.1796	0.0496	0	0.1414	0.1101	0.2624	0.2708	0.1217	0.1217	0.2096	0.387	0.324	0.1136	0.7072	0.4514	0.2464	0.2148	0.1793	0.1947	0.1852	0.167	0.4055	0.4146
1706	NONHSAT256140.1	0	0.1159	0	0.0425	0	0.0204	0.0394	0.0453	0	0.0956	0.1485	0.5425	0.3123	0.1613	0.0488	0.1312	0.224	0.0612	0.1685	0.0995	0.1015	0.0111	0.287	0.1144	0.1113	0.1063	0.0104	0.1043	0.3161	0.3057
1707	NONHSAT256139.1	0.0015	0.031	0.024	0.0739	0.0612	0.0734	0.1255	0.0498	0.0503	0.0262	0.2541	0.0318	0.0525	0.1325	0.0588	0.1234	0.1459	0.0155	0.0666	0	0.0856	0	0.26	0.049	0.3593	0.0593	0.2065	0.0309	0.478	0
1708	NONHSAT256138.1	0.0264	0.014	0.016	0.0407	0.0326	0.0328	0.0655	0.0061	0.0385	0.0175	0.1217	0	0.096	0.1257	0.1697	0.0988	0.0662	0.0096	0.0896	0.1062	0.2019	0.2059	0.1803	0.248	0.1892	0	0	0.1141	0.1738	0.172
1709	NONHSAT256137.1	0.1339	0.0408	0.1185	0.0617	0.0409	0.1745	0.0217	0.1661	0.1489	0.0876	0.1285	0	0.0742	0.1625	0.095	0.0628	0.1221	0	0.039	0	0.1203	0.144	0.2397	0.0993	0.0774	0.0734	0.1378	0	0	0.1303
1710	NONHSAT256136.1	0.0313	0.0426	0.0416	0.0123	0.0305	0.061	0.0972	0.0248	0.0189	0.0196	0.0441	0.0724	0.0615	0.0592	0.0498	0.0125	0.0253	0.0261	0.0129	0.0264	0.0837	0.095	0.0182	0.0183	0.0184	0.074	0.0457	0.0197	0.0721	0.0194
1711	NONHSAT256135.1	0	0.0612	0	0	0	0	0	0	0	0	0	0	0	0	0	0	0	0	0	0	0	0	0	0	0	0	0	0	0	0
1712	NONHSAT256132.1	0.2242	0.236	0.2845	0.0768	0.1551	0.3531	0.6813	0.1759	0.303	0.2833	0.3521	0.4321	0.4426	0.3251	0.2712	0.1658	0.2405	0.1569	0.2004	0.3036	0.6883	0.3446	0.6382	0.4343	0.129	0.1995	0.2449	0.2959	0.5169	0.719
1713	NONHSAT256129.1	0	0.0129	0	0	0	0.013	0	0	0.0266	0.0138	0	0.0134	0.013	0.0132	0.0132	0	0	0	0.0137	0	0	0.013	0.0254	0.0259	0	0.0131	0	0.0136	0	0
1714	NONHSAT256128.1	0.0181	0.0173	0.0339	0.0418	0.0214	0	0.0417	0	0.0591	0.0185	0.0182	0.0447	0	0	0.0978	0.0057	0.0238	0	0.0552	0.0455	0.0251	0.0174	0	0	0.0332	0.047	0	0.0045	0.0208	0.0045
1715	NONHSAT256122.1	0.0492	0.0165	0.0453	0.022	0.0199	0.0233	0.0367	0.0048	0.0052	0.0412	0.0153	0.0279	0.0006	0.0542	0.0657	0.0152	0.0134	0.0403	0.0136	0.1554	0.0174	0.0271	0.0375	0.0311	0.0639	0.0427	0.0359	0.0118	0.0727	0.1236
1716	NONHSAT256121.1	0	0.0053	0.0047	0	0.0144	0.0049	0.0074	0	0.003	0	0.0112	0	0.015	0	0.0109	0	0	0.005	0.0102	0	0	0.0007	0.014	0	0	0.0076	0	0.0052	0	0
1717	NONHSAT256120.1	0	0	0.0534	0	0	0	0	0	0	0.007	0	0	0.0346	0.0367	0	0	0	0	0	0.0369	0	0	0.0348	0.0345	0	0	0	0	0	0
1718	NONHSAT256119.1	0.0447	0	0.0017	0.0003	0.0015	0.0002	0.0003	0.008	0	0.0585	0	0.0434	0	0.0224	0	0.0359	0.0296	0.0015	0.0012	0.0016	0.0581	0	0	0.0141	0.0081	0.0007	0.0305	0	0	0
1719	NONHSAT256118.1	0	0.0091	0.0561	0.0055	0.0812	0.0179	0.0502	0.0207	0.0371	0.1516	0.0224	0	0.1621	0.0411	0.0056	0.022	0.0421	0.0596	0	0	0	0.0919	0.059	0.0325	0.1559	0	0.0065	0.2512	0.024	0
1720	NONHSAT256117.1	0.0104	0.0442	0.0987	0.0941	0	0.0754	0.0233	0	0.1042	0	0.1465	0	0.1399	0.1034	0.0849	0.1527	0	0.2124	0.2304	0.133	0	0.1019	0	0.0506	0.1383	0.249	0.1044	0.2095	0	0.152
1721	NONHSAT256116.1	0.1321	0.0138	0.0082	0.0435	0	0.126	0.0014	0.0774	0.1625	0	0.1726	0	0.0076	0.0146	0	0	0	0.0138	0	0	0.0236	0.0198	0	0.0724	0	0.0493	0.1719	0	0.0241	0.0002
1722	NONHSAT256115.1	0.0137	0	0	0.0158	0	0.0115	0.0101	0.0024	0	0	0.0018	0	0.0054	0.0072	0.0038	0.0248	0	0.0133	0	0	0	0.0281	0	0.0032	0.0132	0.0088	0.0036	0.0131	0.0127	0.0286
1723	NONHSAT256114.1	0	0.0194	0.0204	0	0	0	0	0	0.024	0	0	0	0	0	0	0	0	0.0751	0	0	0	0	0	0	0	0	0	0	0	0
1724	NONHSAT256113.1	0.0179	0	0	0.0088	0	0.0088	0.0093	0.0089	0	0	0.0092	0.0181	0.0088	0.0089	0.0268	0.009	0	0	0.0093	0.0284	0	0.0176	0	0	0.0175	0	0	0	0	0
1725	NONHSAT256112.1	0.0341	0	0	0.0395	0	0.0386	0	0.04	0	0	0.0536	0	0	0.0402	0.0225	0	0	0	0	0	0.0358	0	0	0	0.0395	0	0	0.0034	0.0945	0
1726	NONHSAT256110.1	0.0845	0	0	0	0	0	0	0	0	0	0.0429	0	0.0416	0	0	0.0422	0.0854	0.0434	0	0	0.0722	0	0	0	0	0.0208	0	0	0	0
1727	NONHSAT256109.1	0	0	0	0	0.0069	0	0.0147	0.014	0.0071	0	0.0217	0.0213	0.0209	0	0.0353	0.0141	0	0.0221	0.0073	0	0.054	0.0139	0.0274	0.0207	0.0069	0	0.0226	0.0223	0	0
1728	NONHSAT256108.1	0	0	0	0.0459	0	0	0	0	0	0	0	0	0	0	0	0.014	0	0	0	0	0	0	0	0	0	0	0	0	0	0
1729	NONHSAT256107.1	0	0	0	0	0	0	0	0	0	0	0	0	0	0	0.0362	0	0	0	0	0	0.0705	0	0	0	0	0	0	0	0.0432	0
1730	NONHSAT256104.1	0.2544	0.0915	0.3493	0.2313	0.0038	0.3629	0.2011	0.2891	0.0304	0.3087	0.8719	0.1738	0.1155	0.2936	0.1056	0.3074	0	0.2892	0.1949	0.0146	0.2332	0.4995	0.4777	0.1283	0.2953	0.0427	0.1503	0.0771	0.1741	0.0656
1731	NONHSAT256102.1	0	0	0	0.107	0	0	0	0.0694	0.3587	0.1079	0	0	0.1	0	0	0	0.2206	0	0	0.4306	0.2943	0	0.073	0.3861	0	0.1082	0	0	0	0.0411
1732	NONHSAT256101.1	0	0	0	0	0	0	0	0	0	0	0	0	0	0	0	0	0	0	0	0.0006	0	0	0	0	0	0	0	0	0	0
1733	NONHSAT256100.1	0.0079	0	0.0151	0	0	0	0	0	0	0	0.0162	0.0079	0	0	0	0	0	0	0.0082	0.0189	0	0.0078	0	0	0.0078	0	0	0.0249	0	0
1734	NONHSAT256090.1	0	0.0114	0	0.005	0	0.0164	0	0	0	0.0122	0.0027	0.0026	0.0286	0.0232	0.029	0.0084	0.0456	0	0.0215	0.0495	0.0168	0.0115	0	0.0225	0.0115	0.0057	0.0123	0	0.0042	0.0059
1735	NONHSAT256088.1	0.2038	0.1951	0.1331	0.1494	0.2313	0.1544	0.23	0.1126	0.1334	0.0456	0.2096	0.1709	0.1631	0.1777	0.1824	0.1701	0.0749	0.1146	0.1488	0.1523	0.3312	0.2779	0.2477	0.2517	0.2256	0.1401	0.1209	0.1244	0.2231	0.071
1736	NONHSAT256087.1	0.0688	0.0062	0.0219	0.0201	0.0668	0	0	0.0683	0.0083	0.0239	0	0.0462	0.0226	0.0083	0.0217	0.0046	0.0232	0	0	0.0243	0.0658	0.1012	0.0222	0.0224	0.0675	0.0608	0.036	0.0274	0.0266	0.0238
1737	NONHSAT256086.1	0	0	0	0.1512	0	0	0	0	0	0	0	0	0	0	0	0	0	0	0	0	0	0	0	0	0	0	0	0	0	0
1738	NONHSAT256085.1	0	0	0	0	0	0	0	0	0	0	0	0	0	0	0	0	0	0	0	0	0	0	0	0	0	0	0.0087	0	0	0
1739	NONHSAT256084.1	0.0056	0.0094	0.0054	0	0	0.0218	0.0117	0	0.0204	0	0.0058	0	0.0166	0.0035	0.0112	0.0084	0.0057	0	0	0.0119	0	0	0.0326	0	0.0166	0	0	0	0.0263	0
1740	NONHSAT256081.1	2.945	2.772	2.376	2.511	3.17	2.634	2.068	2.116	2.811	2.531	3.14	3.464	3.515	2.923	3.015	3.015	2.594	2.584	2.139	2.256	1.169	4.511	3.953	4.191	3.643	3.349	3.191	2.258	2.27	1.903
1741	NONHSAT256080.1	0.2123	0.2388	0.4531	0	0.1946	0.106	0.501	0	0.2092	0	0.2812	0.46	0	0.2011	0	0.1187	0	0.1188	0	0.1565	0	0	0.1995	0	0.1834	0	0	0.1991	0	0.22
1742	NONHSAT256079.1	0	0	0	0.1886	0	0.326	0	0	0	0	0	0	0.1332	0	0.1167	0	0	0	0	0.3698	0	0	0	0	0	0	0	0	0	0
1743	NONHSAT256075.1	0	0	0	0	0	0.0178	0	0	0.0365	0	0	0	0	0	0	0	0	0.0379	0	0	0	0	0	0	0	0	0	0	0	0
1744	NONHSAT256070.1	0.0901	0.0149	0.1237	0.0861	0.059	0.0425	0.0822	0.0563	0.0181	0.105	0.0589	0.0726	0.1844	0.0895	0	0.1291	0.0435	0.1624	0.2277	0.1389	0.1031	0.0282	0.0792	0.098	0.1114	0.0476	0.0943	0.0596	0.1001	0.058
1745	NONHSAT256069.1	0	0.0402	0.0394	0	0	0.0408	0	0	0	0	0	0	0	0.0207	0.0207	0	0	0	0	0	0.0341	0	0.0019	0	0	0	0.0221	0	0	0
1746	NONHSAT256068.1	0.1628	0.0252	0.0441	0.1095	0.1268	0.0894	0.1507	0.1076	0.0947	0.1493	0.3083	0.0615	0.0657	0.1767	0.048	0.1448	0.0998	0.1327	0.1197	0.119	0.2525	0.0422	0.1366	0.2231	0.1383	0.0952	0.0486	0.0816	0.1439	0.0831
1747	NONHSAT256067.1	0.1272	0.1762	0.0399	0.0728	0.1141	0.0618	0.1965	0.0176	0.0196	0.1535	0.1195	0.1392	0.0473	0.0159	0.0267	0.0956	0.0197	0.0434	0.0939	0.1757	0.1853	0.0526	0.0297	0.0455	0.1221	0.117	0.113	0.1184	0.0158	0.0285
1748	NONHSAT256065.1	0.0312	0.0227	0.0567	0	0.0075	0	0	0	0.0146	0.0012	0.0182	0.0278	0.0077	0.0167	0.0038	0.0138	0.0075	0	0.0081	0.0047	0.0075	0.0444	0.0098	0	0.1119	0.0568	0.0123	0	0.0229	0.004
1749	NONHSAT256064.1	0	0	0.0626	0.0639	0.0202	0.0247	0.0379	0.0165	0.0178	0	0.0187	0	0	0	0.0524	0.0417	0	0	0	0.0461	0.0208	0.0371	0.0368	0	0.0059	0	0.0368	0.0759	0.0322	0.0327
1750	NONHSAT256062.1	0	0	0	0.0002	0	0	0.0009	0	0	0	0.0378	0	0	0.009	0	0	0	0	0.0075	0	0	0	0.0297	0.0118	0	0	0.0145	0.0042	0	0.0494
1751	NONHSAT256061.1	0.0134	0.0456	0.0168	0.025	0.0348	0.0281	0.0172	0.0413	0.0067	0.0136	0	0.0247	0.0272	0.0066	0.0225	0.0291	0.0186	0.0119	0.0062	0.0359	0.0216	0.0246	0.0218	0.0023	0.0343	0.0186	0.0226	0.0183	0.0194	0.0173
1752	NONHSAT256060.1	0.6155	0	0	0	0.1035	0.1952	0	0.3385	0.1193	0	0.0083	0	0	0	0	0.2197	0.0029	0	0.2564	0	0	0	0	0	0	0	0	0.0721	0.4764	0
1753	NONHSAT256058.1	0.0016	0.0126	0.01	0.0099	0.0728	0.024	0.0955	0.0098	0.0134	0	0.0755	0.0235	0.0097	0.0425	0.0106	0.0119	0.0188	0.0155	0	0	0.0371	0	0.0146	0	0.0089	0	0	0.0102	0.0604	0.0322
1754	NONHSAT256057.1	0	0	0.0069	0	0.4067	0	0	0	0.2163	0	0.2614	0.5102	0.0638	0	0	0.1028	0	0	0.1839	0.3946	0.4514	0	0.7132	0.3411	0.2881	0	0	0.4671	0.5623	0.7778
1755	NONHSAT256056.1	0.0281	0	0.0089	0.0234	0.0107	0.0094	0.0327	0.0086	0.0304	0.0404	0.0394	0.0322	0.0667	0.007	0	0.0162	0.0246	0.053	0	0.0482	0	0.0368	0.0273	0.0124	0	0.0099	0.0386	0	0	0
1756	NONHSAT256055.1	0.0294	0.11	0.1226	0.1452	0.0312	0.0631	0.0678	0	0.0166	0.067	0.0259	0.0321	0.1255	0.0354	0.0062	0.1113	0.0969	0.1003	0.1659	0.1015	0.0262	0.0315	0.1553	0.0469	0.1797	0	0.0512	0	0.0752	0.1655
1757	NONHSAT256054.1	0.2785	0.213	0.1806	0.2598	0.3025	0.3081	0.1943	0.1584	0.1139	0.267	0.2616	0.1681	0.1872	0.222	0.2073	0.2023	0.1889	0.1984	0.2001	0.2449	0.2114	0.237	0.363	0.2392	0.1854	0.2387	0.2566	0.3189	0.1724	0.1729
1758	NONHSAT256052.1	0	0	0.0167	0.0116	0.0116	0	0.0121	0	0	0	0	0	0.0349	0	0.0116	0.0235	0	0.0123	0	0	0	0	0	0	0	0	0	0	0	0.0245
1759	NONHSAT256049.1	0	0	0	0.0517	0.0315	0	0.1092	0	0	0.0203	0	0	0	0	0	0	0	0.0273	0	0.0745	0	0	0	0.0342	0	0.0696	0.0375	0.0265	0	0.0726
1760	NONHSAT256047.1	0	0	0.0094	0	0	0	0.026	0	0.0241	0	0	0	0	0	0	0.0502	0.0236	0	0	0.023	0	0.051	0	0.0245	0.0246	0.0498	0	0	0.0587	0.0518
1761	NONHSAT256045.1	0.0427	0	0	0	0	0.014	0	0	0	0	0	0	0	0	0	0	0.0144	0.0296	0.0147	0	0	0	0	0.0139	0	0	0	0	0	0
1762	NONHSAT256043.1	0	0.0291	0	0	0	0	0.0311	0	0	0	0.0181	0.0799	0	0	0.0599	0	0	0.0312	0	0	0	0	0	0.0146	0	0.0594	0	0.0315	0.0703	0
1763	NONHSAT256041.1	0	0	0	0	0	0	0	0	0.033	0	0	0.0082	0	0.0389	0	0	0	0.0028	0	0	0	0	0	0	0	0.0023	0	0	0	0
1764	NONHSAT256040.1	0.016	0.0337	0.0613	0.0115	0.0127	0.0406	0.0208	0.012	0	0.0084	0.0113	0.0081	0.0187	0.0024	0.028	0.0236	0.0076	0.0171	0.0331	0.0687	0.018	0.0424	0.0035	0.0613	0.0415	0	0.0248	0.0132	0.0596	0.0434
1765	NONHSAT256039.1	0.033	0.0964	0.0102	0.0048	0.0588	0.1137	0.0685	0.1155	0.1229	0.0323	0.0337	0.0458	0.0898	0.1661	0.0723	0.0661	0.0415	0.0691	0	0.1536	0.0281	0.0967	0.0319	0.0421	0.1424	0	0.0329	0.0593	0	0.1221
1766	NONHSAT256038.1	0	0	0	0	0	0	0	0	0	0	0	0	0	0.0703	0	0.1583	0	0	0	0	0	0	0	0	0	0	0	0	0.1078	0
1767	NONHSAT256037.1	0.0234	0	0	0	0	0	0	0	0	0.0487	0	0	0	0.0233	0	0	0	0	0.0241	0.124	0	0	0.0048	0	0	0	0	0.1229	0	0.062
1768	NONHSAT256034.1	0	0	0	0	0	0.0581	0	0	0	0.0219	0	0	0	0	0	0	0	0	0	0	0	0	0	0	0	0	0	0	0	0
1769	NONHSAT256033.1	0.0227	0.0033	0.1372	0.0241	0.0234	0.0352	0.0747	0.0523	0.0154	0.0185	0	0.0351	0.0582	0.0239	0.0477	0.0592	0.0069	0.025	0.0243	0.1273	0.0094	0.0245	0.1048	0.0041	0.1179	0.1445	0.0256	0.0756	0.1406	0.1492
1770	NONHSAT256032.1	0	0.0107	0	0	0.0287	0	0	0.0298	0	0	0	0	0.0049	0	0	0	0	0	0.0075	0	0.0458	0	0.0162	0	0.002	0.02	0	0	0	0
1771	NONHSAT256029.1	0	0	0	0	0	0	0	0	0	0	0	0	0	0	0	0	0	0	0	0	0	0.0275	0	0	0	0	0	0	0.0473	0.0033
1772	NONHSAT256028.1	0	0	0	0	0	0.0103	0	0	0	0	0	0	0	0	0	0.0285	0	0	0	0	0	0	0	0	0	0	0	0	0	0
1773	NONHSAT256027.1	0	0	0	0	0	0	0	0	0	0	0	0	0	0	0	0	0	0	0	0	0	0	0	0	0	0	0	0.1077	0.0293	0
1774	NONHSAT256025.1	0	0	0	0	0	0	0.0185	0	0	0	0	0	0	0	0	0	0	0	0	0	0	0	0	0	0	0	0	0	0	0
1775	NONHSAT256024.1	0.0052	0.0234	0	0	0.0002	0.0012	0	0.0018	0.0018	0.0035	0	0.0019	0.0027	0.0034	0.0028	0	0	0.0018	0	0	0	0.0095	0	0	0.0021	0.0048	0	0.008	0.0021	0
1776	NONHSAT256023.1	0	0	0	0	0.0282	0.0525	0	0.0112	0	0.0243	0.023	0.0247	0.0235	0.0412	0	0	0	0.0579	0.0058	0.0119	0	0	0.0006	0	0	0.0278	0	0	0	0.0266
1777	NONHSAT256022.1	0.1338	0	0.0378	0.0325	0.0691	0.1943	0.0723	0	0	0.3373	0.0809	0	0	0.2179	0.0786	0.079	0	0	0.0688	0.1254	0	0	0.0383	0	0	0	0.0843	0	0.1096	0.0813
1778	NONHSAT256021.1	0	0	0	0	0	0.0227	0	0	0	0	0	0	0	0	0	0	0	0	0	0	0	0	0	0	0	0	0	0	0	0
1779	NONHSAT256019.1	0	0	0	0	0	0	0	0.0312	0	0	0	0	0.0261	0	0	0	0	0	0	0	0	0	0	0	0	0	0	0	0	0.0271
1780	NONHSAT256018.1	0	0	0	0	0	0.0372	0	0	0	0	0	0	0	0.0168	0	0	0	0	0	0	0	0	0	0	0	0	0	0.05	0	0
1781	NONHSAT256017.1	0.0071	0.0164	0.0367	0.0097	0.0139	0.0002	0.0368	0.005	0.0322	0.0297	0.0292	0.0216	0.0084	0.0063	0.0084	0.0214	0.0289	0.0074	0	0	0.0681	0.056	0.0344	0.0208	0.007	0.0212	0.0076	0.0079	0.0083	0.0118
1782	NONHSAT256015.1	0	0	0	0	0	0	0	0	0	0	0	0	0	0	0.0519	0	0	0	0	0	0	0	0	0.0254	0	0	0	0	0	0
1783	NONHSAT256014.1	0.0298	0	0	0	0.0125	0	0	0	0	0	0	0	0	0.0255	0.0382	0	0	0	0	0	0	0	0	0.0249	0	0	0	0.0134	0	0
1784	NONHSAT256011.1	0	0	0	0	0	0	0	0	0	0	0	0	0	0	0	0	0	0	0	0	0	0	0	0	0	0	0	0	0.0097	0
1785	NONHSAT256009.1	0	0	0	0.0761	0	0	0	0	0	0	0	0	0	0	0	0	0	0	0	0	0	0	0	0	0	0	0	0	0.0053	0
1786	NONHSAT256008.1	0	0	0	0	0	0	0	0	0	0	0	0	0	0.0125	0.0127	0	0	0	0	0	0	0	0	0.0059	0.0249	0	0	0	0.0527	0.0263
1787	NONHSAT256001.1	0.0434	0.0791	0.0584	0.0722	0.024	0.1053	0.181	0.0475	0.0102	0.1068	0.1007	0.0777	0.0838	0.0723	0	0.074	0.0869	0.0427	0.125	0.0523	0.2034	0.087	0.1311	0.0977	0.1307	0.1209	0.2	0.0516	0.0879	0
1788	NONHSAT255982.1	0.012	0.0233	0	0.0223	0.0349	0.0588	0.0124	0.0118	0.024	0.0374	0.0245	0.0241	0.0236	0.0358	0	0.0358	0	0.0619	0.0123	0.0453	0.0458	0.0117	0.0232	0.0117	0	0.0119	0.0128	0	0.014	0.0389
1789	NONHSAT255981.1	0.0186	0	0.0171	0	0	0.018	0.0189	0	0	0	0	0	0.018	0.0364	0	0.0178	0	0.0191	0.0189	0	0.07	0	0.071	0.0279	0	0.0182	0.0387	0	0.0215	0
1790	NONHSAT255980.1	0.3984	0.339	0.1367	0.3097	0.5102	0.4432	0.0803	0.1633	0.1155	0.0699	1.238	0.0623	0.0162	0.5314	0.0303	0.018	0.8556	0.2254	0.0203	0.1524	0.7824	0.1372	0.0419	0.2166	0.143	0.0238	0.4184	0.1832	0.3056	0.1114
1791	NONHSAT255979.1	0.0065	0.0175	0	0	0.0103	0.0019	0.0169	0	0.0207	0	0.012	0	0.0201	0	0.0053	0.0043	0	0.0178	0	0.0018	0.0035	0.0036	0	0.0159	0.0081	0.0224	0	0.0135	0	0
1792	NONHSAT255978.1	0.0132	0.0885	0.0882	0.0387	0.0386	0.0907	0.1044	0	0.0794	0.0275	0.027	0.0398	0.0432	0.0526	0.0395	0.0052	0.04	0.0943	0.0085	0.0041	0.0125	0.0128	0.022	0.0771	0.013	0	0.0141	0	0	0.0411
1793	NONHSAT255977.1	0	0.0359	0	0.0361	0.0359	0.0119	0.0207	0.0244	0	0	0.0126	0.0124	0	0.0123	0	0.0121	0.0494	0.0256	0	0	0.0118	0	0.0596	0	0	0.0122	0	0.0129	0	0.0127
1794	NONHSAT255968.1	0	0	0	0	0	0	0	0	0	0	0	0	0.0076	0	0	0	0	0	0	0	0	0	0	0	0	0	0	0	0	0
1795	NONHSAT255964.1	0	0	0	0	0	0	0	0	0	0	0	0	0	0	0	0	0	0	0	0	0	0	0	0	0	0	0	0	0	0.0457
1796	NONHSAT255949.1	0.0708	0.1359	0.0499	0.1465	0.0936	0.051	0.0687	0	0.0253	0.0181	0	0	0	0.1041	0	0	0.0528	0.0402	0	0.1495	0.1374	0	0.0507	0	0	0.0518	0	0	0.0836	0.0601
1797	NONHSAT255947.1	0.0257	0.0042	0.004	0.0052	0.0083	0.0174	0.0089	0.0339	0.0089	0	0	0.0172	0.0207	0.0213	0.0304	0	0	0.0045	0.0096	0	0	0.0251	0.0124	0	0.0044	0.0046	0.0091	0.0135	0.005	0.0089
1798	NONHSAT255946.1	0.0243	0.0237	0.0465	0	0.1009	0	0	0	0.1187	0	0	0	0.0399	0	0.0244	0.0192	0	0.0254	0	0	0	0	0.0792	0.0237	0	0	0	0	0	0
1799	NONHSAT255945.1	0.0825	0.0268	0	0	0	0	0.0286	0	0.0324	0	0	0	0	0.055	0.0275	0.0552	0	0	0.0178	0	0	0	0	0	0	0	0	0	0.0323	0.0012
1800	NONHSAT255943.1	0	0	0.0223	0	0	0	0	0	0	0	0	0	0	0	0	0	0	0	0	0	0	0	0	0	0	0	0	0	0	0
1801	NONHSAT255941.1	0.0836	0	0.0009	0	0.0358	0.001	0	0.0291	0	0.018	0	0.0009	0	0.0037	0.0314	0.0562	0.057	0.0213	0.0032	0.041	0.0014	0.0119	0.0188	0.0092	0.0093	0	0	0	0	0.0023
1802	NONHSAT255940.1	0.0449	0	0	0.0036	0	0.0446	0.0035	0	0.0458	0	0	0	0.0898	0.0019	0.0795	0.0113	0.023	0.0472	0.0559	0	0	0	0	0.0036	0	0.1354	0.0272	0	0.1048	0.0037
1803	NONHSAT255939.1	0.0713	0	0.0131	0.0404	0.0201	0.0396	0.0044	0.0068	0	0.0432	0.0034	0.0039	0	0.0034	0.0068	0.0013	0.0032	0.0286	0	0	0	0.0135	0.0005	0.0443	0	0	0.0588	0.029	0	0.0284
1804	NONHSAT255938.1	0	0	0.0048	0.0035	0.0114	0.0038	0	0	0	0.005	0	0	0	0	0	0	0	0.0108	0	0	0.0582	0	0.002	0	0	0	0.0447	0	0.0546	0
1805	NONHSAT255937.1	0.0061	0	0.0073	0.0039	0	0.004	0	0.0076	0	0	0	0	0	0	0.0052	0.0005	0.0052	0.0015	0.0022	0	0.002	0.0025	0	0.005	0.0091	0.0041	0.0099	0	0	0
1806	NONHSAT255936.1	0.0043	0.012	0.0077	0.0012	0.0198	0.0102	0.0199	0.0039	0.0099	0.0021	0.0109	0.0061	0	0.0049	0	0.0119	0.005	0.0036	0	0.0017	0.0024	0	0.0048	0.0013	0.0048	0.0042	0.0006	0.0052	0.0174	0.0026
1807	NONHSAT255935.1	0.0854	0	0.1301	0	0.0227	0	0	0.0328	0.0294	0	0.0238	0.0469	0	0	0	0.0233	0	0	0.0241	0	0.0464	0.0036	0.041	0.0681	0.0228	0	0	0.0489	0.0271	0
1808	NONHSAT255933.1	0.013	0.0316	0	0.0127	0.0254	0	0.0008	0	0	0.0018	0	0.0656	0	0	0.1132	0.0135	0.0132	0	0	0.0165	0.0372	0	0	0.0212	0	0.0386	0.0139	0.0273	0.0425	0
1809	NONHSAT255932.1	0	0	0	0	0	0	0.0225	0	0	0	0	0	0	0	0	0.0223	0	0	0	0.0143	0	0	0	0	0	0	0	0	0	0
1810	NONHSAT255925.1	0.1168	0.0223	0.1317	0	0.0313	0	0.0603	0.0377	0	0.0504	0	0	0.0081	0.0582	0.2359	0.0027	0.0579	0.0596	0.0714	0	0.1117	0.1866	0	0.099	0	0	0.119	0.0884	0.2633	0.1872
1811	NONHSAT255924.1	0.0737	0.1177	0.0402	0.0569	0.041	0.0207	0.106	0.0718	0.0638	0.0298	0.0485	0.1166	0.0725	0.0428	0	0	0.0423	0.0818	0.0863	0.1404	0.1106	0.1884	0.0624	0.0716	0.0723	0.1159	0.1576	0.0845	0.1794	0.0327
1812	NONHSAT255923.1	0.0925	0.1915	0.0477	0.1026	0	0.132	0.204	0.0476	0.2481	0.1542	0	0.0496	0.1934	0.0482	0.0805	0.0983	0	0.0193	0	0.1821	0.2578	0.0563	0.0288	0.0912	0.1486	0.1522	0	0	0.0346	0
1813	NONHSAT255917.1	0.3524	0.3296	0.3737	0.3335	0.3119	0.3908	0.3529	0.2659	0.4754	0.3879	0.38	0.3935	0.3656	0.3387	0.3579	0.2572	0.3018	0.344	0.3203	0.2517	0.2663	0.2894	0.2587	0.3008	0.1914	0.2658	0.341	0.3034	0.387	0.3824
1814	NONHSAT255916.1	0	0	0.0267	0.1287	0	0	0.0248	0.043	0	0	0.1143	0.0633	0.0825	0.029	0.0836	0	0	0.0836	0.0762	0.0417	0.0266	0	0	0.081	0.0272	0.0277	0.0298	0.0293	0.0187	0
1815	NONHSAT255915.1	0	0.0422	0	0.0212	0.0211	0.0426	0.0224	0	0.0431	0	0.0642	0.0219	0	0	0.0229	0.0475	0.0219	0.0225	0	0	0	0	0	0	0.1277	0.0015	0	0	0.0507	0.0205
1816	NONHSAT255914.1	0	0	0	0	0	0	0	0	0	0	0	0	0	0	0	0	0	0	0	0	0	0	0	0	0	0	0	0	0.0308	0
1817	NONHSAT255913.1	0.0067	0	0	0	0	0.0066	0	0.0067	0	0	0	0	0.0067	0	0	0	0	0.0071	0	0	0	0	0	0	0	0	0	0	0	0
1818	NONHSAT255908.1	0	0.0202	0.005	0	0	0.0051	0.0323	0.0206	0.0006	0.0035	0.0006	0.011	0.0205	0.0007	0.0829	0.0341	0.0321	0.0018	0	0	0.0059	0.0058	0.0028	0.0309	0	0.0041	0.0411	0.0326	0.0122	0.0107
1819	NONHSAT255907.1	0	0	0	0	0	0	0	0	0	0	0	0	0	0	0	0	0	0	0	0	0	0	0.0087	0	0	0	0	0	0	0
1820	NONHSAT255906.1	0.0097	0	0	0.0047	0.0047	0	0	0.0048	0.007	0.008	0	0.0095	0.0118	0.0117	0.0157	0	0.0029	0.0116	0.0048	0.0051	0.0193	0.0163	0.043	0.0021	0.0024	0.0028	0.0056	0.002	0	0.005
1821	NONHSAT255905.1	0	0	0	0	0	0	0	0	0	0	0.011	0	0	0	0	0	0	0	0	0	0	0	0	0	0	0	0	0	0	0
1822	NONHSAT255904.1	0	0	0	0	0	0	0	0	0	0	0	0	0	0	0	0	0	0	0	0	0	0	0	0	0	0	0	0	0.0006	0
1823	NONHSAT255903.1	0	0	0	0	0	0	0	0	0	0	0	0	0	0	0	0	0	0	0	0	0	0	0	0	0	0	0.0702	0	0	0
1824	NONHSAT255901.1	0.3072	0	0.0796	0	0	0.0986	0.0432	0.0827	0.0324	0	0	0	0.0678	0.077	0.0831	0	0.1252	0	0.1214	0	0.1333	0.158	0.0781	0	0	0	0.1778	0	0	0
1825	NONHSAT255900.1	0.0147	0	0	0	0	0	0.0076	0.0268	0	0	0	0	0	0	0	0	0	0.0842	0	0	0	0	0	0	0	0	0	0	0	0.0279
1826	NONHSAT255898.1	0	0	0	0	0	0.037	0	0	0	0	0	0	0	0	0.0356	0	0	0	0	0	0	0	0	0	0.111	0	0	0	0.0861	0
1827	NONHSAT255897.1	0.0824	0	0.0595	0.0198	0.0254	0.1201	0.0926	0	0	0	0.002	0.0483	0	0	0.0439	0.0394	0.0362	0.0659	0.0741	0.1138	0	0.0056	0.0472	0.0698	0.0635	0.0592	0.0042	0	0.0549	0
1828	NONHSAT255895.1	0	0	0	0	0	0	0	0	0	0	0	0	0	0	0	0.0105	0	0	0	0.0671	0	0	0	0.0985	0	0	0	0	0	0.0272
1829	NONHSAT255894.1	0.0117	0.0038	0	0.0115	0.0077	0.0039	0	0	0	0	0	0	0.0038	0	0.0078	0	0	0	0	0	0.0038	0.0039	0	0.0009	0	0	0	0	0.0046	0
1830	NONHSAT255893.1	0	0	0	0	0	0	0	0	0	0	0	0	0	0	0	0.0134	0	0	0	0	0	0	0	0	0	0	0	0	0	0
1831	NONHSAT255892.1	0	0	0	0	0	0	0	0	0	0	0.0048	0.0047	0	0	0	0	0	0	0	0	0	0	0	0	0	0.0139	0	0	0	0
1832	NONHSAT255891.1	0	0	0.0028	0	0	0	0	0	0	0	0	0	0	0	0	0	0	0	0	0	0	0	0	0	0.0058	0	0	0.0063	0	0
1833	NONHSAT255880.1	0	0	0	0	0	0.0091	0	0	0	0	0	0	0	0	0	0	0	0	0	0	0.0089	0	0	0	0	0	0	0	0.0218	0
1834	NONHSAT255875.1	0.0022	0	0	0	0	0	0.0693	0	0	0	0	0	0	0	0	0.0718	0	0	0.0632	0.0767	0	0	0.1478	0	0	0	0	0	0	0.0403
1835	NONHSAT255873.1	0.0159	0	0	0.0083	0.0627	0	0.007	0	0.0115	0.0444	0	0.0175	0.0354	0	0	0	0	0.012	0	0	0	0.0113	0	0.0394	0.0113	0	0.0054	0	0.0109	0.0032
1836	NONHSAT255871.1	0.0186	0	0.0177	0.0364	0	0	0.0192	0	0	0	0	0	0.0183	0	0.0093	0.0371	0	0	0	0	0	0.0273	0.0165	0	0	0.0013	0	0	0.0082	0
1837	NONHSAT255869.1	0	0	0	0	0	0	0	0.0191	0	0	0	0	0	0	0	0	0	0	0	0	0	0	0	0	0	0	0	0	0	0
1838	NONHSAT255868.1	0	0	0	0	0	0	0	0.0019	0	0	0	0	0	0	0	0	0	0	0	0	0	0	0	0	0	0	0	0	0	0
1839	NONHSAT255866.1	0	0	0	0	0	0	0	0.034	0	0.0241	0	0.0283	0.0214	0	0	0	0	0	0	0	0	0	0	0	0	0.0641	0	0	0	0
1840	NONHSAT255865.1	0.0082	0	0	0	0	0	0	0	0	0	0	0	0	0	0	0	0	0	0	0	0	0	0	0	0	0	0	0	0	0
1841	NONHSAT255864.1	0.0277	0.0269	0	0	0.0539	0.0266	0.0859	0	0	0	0.057	0.0279	0	0.0276	0	0	0.0251	0.0145	0.1145	0	0.0665	0.0271	0.0532	0	0	0.0396	0	0.0291	0	0.0287
1842	NONHSAT255862.1	0	0	0.0245	0.0251	0	0.0048	0	0	0	0	0.0262	0	0	0	0	0	0	0	0.0252	0	0.0065	0.0503	0.0248	0.0565	0.0252	0.0469	0.0273	0.1186	0.0708	0.0266
1843	NONHSAT255861.1	0	0	0	0	0.0143	0	0	0	0	0	0	0	0	0.0068	0	0	0	0	0	0.0091	0	0	0	0	0	0	0	0	0	0
1844	NONHSAT255860.1	0	0	0	0	0	0	0	0	0	0	0	0	0	0	0	0	0	0	0	0	0	0	0	0	0	0	0	0.0148	0	0
1845	NONHSAT255859.1	0	0	0	0	0	0	0	0	0	0	0	0	0	0	0	0	0	0	0	0	0	0	0	0	0	0	0.0098	0	0	0
1846	NONHSAT255857.1	0.0273	0.2566	0.0574	0.0361	0.1625	0.1125	0.0678	0	0.0606	0.0514	0.1381	0.322	0.496	0.1459	0.037	0.1032	0.0979	0.1223	0.1432	0.025	0.5803	0.1089	0.4675	0.0494	0	0.3337	0.0482	0.0525	0.6365	0.0797
1847	NONHSAT255854.1	0	0	0	0	0	0.0418	0	0.0812	0	0	0.0837	0.1649	0.0803	0.0815	0	0	0	0.0176	0.0762	0.0123	0	0.0217	0	0	0.145	0.1621	0.0436	0	0.0915	0.0842
1848	NONHSAT255853.1	0.1189	0.0695	0.1537	0.1166	0.1161	0	0.154	0.0828	0.1676	0.0621	0.1948	0.2339	0.2749	0.1123	0.2602	0.131	0.0963	0	0.1351	0	0.33	0	0.2136	0.0116	0	0.118	0.1651	0.125	0.0415	0.1604
1849	NONHSAT255852.1	0	0	0	0	0	0	0	0	0	0	0.0024	0	0	0	0	0	0	0	0	0	0	0	0	0	0	0	0	0	0.0536	0
1850	NONHSAT255851.1	0	0	0	0	0	0	0	0	0	0	0	0	0	0	0	0	0	0	0	0	0	0	0.0541	0	0	0	0	0	0	0
1851	NONHSAT255850.1	0	0	0.0401	0	0.0175	0	0	0	0	0	0	0	0	0	0	0	0	0	0	0	0	0	0	0	0	0	0	0	0	0
1852	NONHSAT255849.1	0	0	0	0.0461	0.0228	0	0.0487	0	0	0	0	0	0.0463	0	0.0227	0.0234	0	0	0.0243	0	0.0112	0.0461	0	0	0.0469	0.0349	0	0.0493	0.0275	0.0487
1853	NONHSAT255848.1	0.1891	0.1835	0.2329	0.2316	0.152	0.2468	0.2605	0.3258	0.2436	0.2131	0.1523	0.3793	0.4808	0.1065	0.0768	0.2753	0.4138	0.1895	0.5055	0.3169	0.1356	0.1384	0.1085	0.169	0.1838	0.2179	0.1512	0.1325	0.2417	0.2441
1854	NONHSAT255847.1	0	0.0179	0	0	0.0166	0	0.0301	0.0199	0	0.0001	0.0451	0	0	0.0478	0.0384	0.0201	0	0	0	0	0	0.0413	0.0371	0	0.0039	0	0	0	0	0
1855	NONHSAT255846.1	0	0.0215	0	0	0.0021	0	0.0025	0.0097	0.0111	0.0553	0.0996	0	0	0.0769	0.0431	0.0463	0	0	0	0	0	0.0202	0.0036	0	0.035	0	0.0113	0	0	0
1856	NONHSAT255845.1	0.0058	0	0	0	0	0	0.0069	0	0.0066	0	0.0136	0	0.0065	0.0066	0	0.0066	0.0067	0	0.0069	0.0117	0	0	0	0.0065	0	0.0066	0.0142	0.0346	0	0
1857	NONHSAT255844.1	0	0	0	0	0	0	0	0	0	0	0	0	0	0	0	0.0315	0.0221	0	0	0	0	0	0	0	0.0407	0	0	0	0	0.0429
1858	NONHSAT255842.1	0.0104	0	0	0.0034	0.0068	0.0034	0	0	0	0	0.0035	0.0035	0.0034	0.0068	0.0035	0	0	0	0	0.0074	0.0033	0.0135	0	0	0	0.0034	0	0.0145	0.0265	0
1859	NONHSAT255841.1	0.1634	0.0263	0.1412	0.243	0.1586	0.3086	0.3279	0.2163	0	0.0896	0.0544	0.3927	0.288	0.1555	0.5079	0.0751	0.1364	0.2644	0.0687	0.455	0.2519	0.0851	0.2792	0.4714	0.4802	0.1609	0.3737	0.2943	0.4305	0.2756
1860	NONHSAT255840.1	0	0.0701	0.0427	0.0375	0	0.007	0.0004	0	0.0223	0.0468	0	0.0204	0.0747	0.0236	0	0.1012	0.0074	0.0153	0.0779	0.0447	0.0335	0.0002	0.0332	0.0338	0	0	0	0	0	0
1861	NONHSAT255839.1	0	0.0086	0.0084	0.0026	0.0171	0.0146	0	0.0027	0.0114	0.0046	0.013	0.036	0.0305	0	0.0008	0.0049	0.0062	0	0.0164	0	0.0116	0.0655	0.0303	0.0135	0.0203	0	0.0119	0.0051	0.0126	0.0493
1862	NONHSAT255838.1	0.1181	0.0129	0	0.0123	0	0.0028	0.0718	0	0.0051	0	0	0.0006	0	0.0204	0.2781	0.1442	0.0097	0.0819	0.0825	0	0.0091	0.0131	0.447	0.0308	0	0	0.0844	0	0	0.1603
1863	NONHSAT255837.1	0	0	0	0	0	0	0.0291	0	0.0694	0	0.0301	0.0024	0	0.0024	0.0025	0	0.1831	0.0858	0	0	0	0.0021	0.0029	0.0008	0.168	0	0	0.0058	0	0.0257
1864	NONHSAT255836.1	0	0	0	0	0.0069	0	0.019	0	0	0.012	0.0104	0.0807	0.1747	0	0	0	0.0193	0	0	0	0	0.004	0.02	0.0049	0.0021	0	0.0034	0.0696	0.0519	0
1865	NONHSAT255835.1	0.0006	0.0052	0.086	0.0088	0	0.0488	0	0.0469	0.0235	0.0789	0.0243	0.0084	0.0735	0	0.0083	0.0251	0.0277	0.0261	0.0514	0.0571	0	0.0394	0.1106	0.2022	0.1957	0.0331	0.0823	0.1578	0.0585	0.1552
1866	NONHSAT255833.1	0.038	0.1072	0.0387	0.0031	0.0353	0.0008	0.0601	0.0498	0.0642	0.0632	0.0614	0.0468	0.0419	0.0633	0.0275	0.0712	0.0165	0.1033	0.0259	0.039	0.2478	0.1233	0.0767	0.1081	0.1004	0.0906	0.1116	0.058	0.0516	0.0169
1867	NONHSAT255832.1	0	0.0025	0	0	0.0074	0	0	0.0109	0	0.0198	0.0009	0	0.0093	0	0	0	0	0	0	0	0.0077	0.0303	0.0495	0.0311	0.0171	0	0	0	0	0
1868	NONHSAT255831.1	0	0.0012	0	0.0042	0	0.007	0	0	0	0	0	0.0007	0	0.0252	0	0	0.0029	0	0	0	0	0.0004	0.0006	0	0.0138	0	0.017	0.0059	0.0099	0
1869	NONHSAT255830.1	0.0113	0.0219	0	0.0118	0	0.0006	0	0.0112	0	0.0127	0.0254	0.0507	0	0.0185	0.0225	0.0357	0.0114	0.0235	0	0	0	0.0546	0.0008	0.0344	0.0219	0.0476	0.0438	0.0009	0	0
1870	NONHSAT255826.1	0	0	0	0	0.0068	0	0	0	0	0	0	0	0	0	0	0	0	0	0	0	0	0	0	0	0	0	0	0	0	0
1871	NONHSAT255824.1	0	0	0	0	0	0	0	0	0	0	0	0	0	0	0	0	0	0	0	0	0	0	0	0	0	0	0	0.0019	0	0
1872	NONHSAT255818.1	0	0	0	0	0	0	0	0	0	0	0	0	0	0	0.0045	0	0	0	0	0	0	0	0	0	0	0	0	0	0	0
1873	NONHSAT255815.1	0	0	0.1713	0	0	0	0	0	0	0	0	0	0	0	0	0	0	0	0	0	0	0	0	0	0	0	0	0	0	0
1874	NONHSAT255814.1	1.321	1.789	1.356	1.293	1.749	1.202	1.903	1.292	1.645	0.5571	2.04	1.828	1.092	2.08	1.482	1.886	0.9185	1.187	0.9525	1.422	2.276	2.333	1.607	1.655	1.326	2.508	1.554	0.8872	2.099	1.334
1875	NONHSAT255813.1	0	0	0	0	0.1608	0.2685	0	0	0.1841	0	0	0	0.0814	0.1142	0.3153	0	0	0	0	0	0	0.0175	0.1359	0.1983	0	0	0	0	0	0
1876	NONHSAT255812.1	0.1067	0.0735	0	0.1832	0.0492	0.0567	0.0122	0.0797	0	0.0056	0.0046	0.0577	0	0	0.1271	0	0	0.0081	0	0	0.1185	0.0708	0.0591	0.0055	0	0.0124	0.0539	0.0958	0	0.079
1877	NONHSAT255811.1	0.1135	0.113	0.0436	0.0335	0.0783	0.0392	0.076	0.0908	0.1139	0.02	0.0014	0.0876	0.0325	0.0077	0.0008	0.0295	0.036	0.0958	0.0924	0.1457	0.0018	0	0.0002	0.0481	0.0212	0.0786	0.0596	0.007	0.0831	0.0592
1878	NONHSAT255810.1	0.0064	0	0	0	0.0019	0	0	0.0343	0.0124	0.0584	0	0.0023	0	0.0021	0	0	0	0	0.0024	0.0128	0	0	0	0	0	0	0.0013	0	0	0
1879	NONHSAT255809.1	0.0106	0.0014	0.0852	0.0419	0.0792	0.0436	0	0.0391	0.0695	0	0.1612	0.0753	0.1045	0.1301	0.1484	0.0955	0.1518	0.0946	0.0846	0.0279	0.0952	0.2059	0.135	0.0626	0.0945	0.049	0.1473	0.1321	0.1353	0.0661
1880	NONHSAT255808.1	0	0.0025	0	0.0307	0	0	0	0.0034	0	0	0	0	0	0	0	0	0	0	0.0068	0	0.0662	0	0	0	0	0	0	0.0097	0	0.0392
1881	NONHSAT255806.1	0	0	0	0	0	0.0268	0.0006	0	0.0016	0	0	0	0	0	0.0339	0	0	0.0057	0	0	0	0.0415	0	0	0	0.066	0	0	0	0
1882	NONHSAT255805.1	0	0	0	0	0	0.0044	0.0279	0	0.0266	0	0	0	0	0	0.0002	0	0	0.0086	0	0	0	0.0034	0	0	0	0.0021	0	0	0	0
1883	NONHSAT255800.1	0.0298	0.0313	0.0359	0.0225	0.0592	0.0504	0.0226	0.0534	0.022	0.0427	0.0089	0.0293	0.0105	0.0197	0.0036	0.0205	0.0095	0.0253	0.0154	0.0212	0.0083	0.0123	0.037	0.0353	0.0052	0.016	0.0243	0.0208	0.0088	0.0232
1884	NONHSAT255799.1	0.0916	0.0235	0.0466	0.0661	0.0579	0.0239	0.0479	0.015	0.036	0.0371	0.086	0.0334	0.0405	0.0238	0.0618	0.056	0.0481	0	0.0483	0.0636	0.0458	0	0.0294	0.0572	0.0389	0.0476	0.0252	0.0258	0.0218	0.0501
1885	NONHSAT255797.1	0.0054	0	0	0.02	0	0.0225	0.0092	0.0139	0.0157	0	0.0023	0.015	0.0075	0.0107	0.0001	0.0211	0.0087	0.0518	0.0126	0	0.0101	0.043	0	0	0.0067	0.0095	0	0.0095	0.007	0.0179
1886	NONHSAT255796.1	0.0233	0.0368	0.0272	0.0161	0.0302	0	0.0223	0.0174	0.0227	0.0153	0.074	0.0636	0.0867	0.0436	0.0362	0.0313	0.0286	0.0332	0.0498	0.0494	0.0459	0.0327	0.0378	0.0586	0.0092	0.0483	0.0267	0.0516	0.0413	0.0435
1887	NONHSAT255795.1	0	0	0	0	0	0	0	0	0	0	0	0	0	0	0	0	0	0	0	0	0	0.0112	0	0	0	0	0	0.0268	0	0
1888	NONHSAT255794.1	0	0	0	0	0	0	0	0	0	0	0	0	0	0	0	0	0	0	0	0	0.0782	0	0	0	0.1599	0	0	0	0	0
1889	NONHSAT255792.1	0	0	0	0	0	0	0	0	0	0	0	0	0	0	0	0	0	0	0	0	0	0	0	0	0	0	0.0013	0	0	0
1890	NONHSAT255790.1	0	0	0	0	0	0	0	0	0	0	0	0	0	0	0	0	0	0	0	0	0	0.005	0	0	0	0	0	0	0	0
1891	NONHSAT255789.1	0.032	0.0177	0	0	0.0223	0	0.0237	0.0391	0.0219	0.047	0.0234	0.0231	0.0225	0.0848	0	0	0	0	0.0237	0	0	0	0	0	0	0	0	0	0.0267	0
1892	NONHSAT255785.1	0	0	0	0	0.0167	0	0	0	0	0	0	0	0	0	0	0	0	0	0	0	0	0	0	0	0	0	0	0	0	0
1893	NONHSAT255780.1	0	0	0	0.1056	0.0885	0	0	0	0	0	0	0	0	0	0	0.3057	0	0	0	0	0	0.1537	0	0.0922	0	0.0633	0	0	0	0
1894	NONHSAT255779.1	0.3576	0	0.3949	0.4718	0.1153	0.339	0.3982	0.298	0.2733	0.1631	0	0	0	0	0.1596	0.0843	0.1486	0	0	0.4264	0	0.176	0.3148	0.0976	0.2732	0.1355	0	0	0	0.0918
1895	NONHSAT255778.1	1.162	1.297	0.8683	0.7953	1.103	1.01	1.141	1.236	0.7894	0.773	1.131	1.135	1.172	1.189	0.87	0.6987	0.6154	0.8764	0.6239	0.2773	0.5812	0.7476	0.6341	0.6389	0.324	0.2901	0.646	0.6214	0.7601	0.4685
1896	NONHSAT255777.1	0	0	0	0.1333	0.302	0	0	0	0	0	0	0	0	0	0	0.1172	0	0	0	0	0.2341	0.1721	0	0.2468	0	0.1998	0.1002	0	0	0
1897	NONHSAT255776.1	0	0	0	0	0	0	0	0	0	0	0	0	0.0163	0	0.073	0	0	0	0	0	0	0	0	0	0	0	0	0	0	0
1898	NONHSAT255775.1	0	0.016	0	0.0234	0.0321	0	0	0	0	0	0.0337	0	0	0	0	0.0235	0.0301	0	0	0.0175	0.0582	0	0.032	0.0161	0.0485	0	0	0	0	0
1899	NONHSAT255774.1	0.0154	0.0296	0.0196	0	0.015	0.005	0.0105	0.0051	0.0051	0	0.0105	0.0052	0.0151	0.0051	0	0	0	0	0	0.0163	0.0049	0.005	0.0149	0.005	0.0151	0.0102	0	0	0.006	0.0026
1900	NONHSAT255771.1	0	0	0	0	0	0	0	0	0	0	0	0.0164	0	0	0	0	0	0	0	0	0	0	0	0	0	0	0	0	0	0
1901	NONHSAT255770.1	0.0059	0	0	0	0	0	0	0	0	0	0.0033	0	0	0.0097	0	0	0.0117	0	0	0	0	0.0063	0	0	0.0063	0.0029	0	0.0067	0	0.0067
1902	NONHSAT255766.1	0	0	0.2233	0	0	0	0	0.984	0	0.0156	0	0.1697	0	0.244	0	0.037	0.1434	0	0	0	0	0.0394	0	0	0.06	0.1303	0	0	1.449	0
1903	NONHSAT255765.1	0.224	0.0436	0.022	0.1106	0.0203	0.0412	0.0002	0.005	0.1655	0.0106	0.0595	0.1278	0.1051	0.1123	0.1811	0.0736	0.1036	0.1616	0.0033	0.1939	0.1049	0.0327	0.0278	0.0805	0.07	0.0437	0.068	0.0764	0.0007	0.0831
1904	NONHSAT255763.1	0	0	0	0	0	0	0	0	0	0	0	0.0129	0	0	0.0163	0	0	0	0	0	0	0	0	0	0	0	0	0	0	0
1905	NONHSAT255762.1	0.0627	0.0899	0.0893	0.1427	0.121	0.1066	0.0564	0	0.1018	0	0.1977	0.1609	0.1202	0.0898	0.0115	0.0479	0.1127	0.1021	0.0563	0.2276	0.1619	0.1376	0.0349	0.0278	0.0473	0.1072	0.192	0.1007	0.0914	0.0334
1906	NONHSAT255761.1	0	0	0	0	0	0	0	0	0.0556	0	0	0	0	0	0	0	0	0	0	0.2084	0	0	0	0	0	0	0	0	0	0
1907	NONHSAT255759.1	0	0	0.0203	0	0	0.0209	0	0	0.0427	0	0	0	0	0	0.0212	0	0	0.0664	0	0	0	0	0	0	0	0	0	0	0	0
1908	NONHSAT255757.1	0	0.0187	0.0278	0.0287	0	0	0.0389	0	0	0	0	0	0	0	0	0.0291	0	0	0	0	0	0	0	0.0284	0	0	0.031	0	0	0
1909	NONHSAT255755.1	0	0	0	0	0	0	0	0	0	0	0	0	0	0	0	0	0	0	0.0167	0	0	0	0	0	0	0	0	0	0	0
1910	NONHSAT255754.1	0	0	0	0	0	0	0	0	0	0	0	0	0	0.0263	0	0	0	0	0	0	0	0	0	0	0	0	0	0	0	0
1911	NONHSAT255753.1	0.0927	0.0301	0.0886	0	0.1205	0.0516	0	0	0	0	0	0	0.2436	0	0.0299	0.0617	0.0312	0	0	0.0654	0	0	0.1195	0	0	0.0306	0	0	0	0.064
1912	NONHSAT255752.1	0	0	0	0.0436	0	0	0	0	0.0256	0	0	0	0.1457	0	0	0	0	0	0	0.0547	0	0	0.0436	0	0	0	0	0	0	0.0587
1913	NONHSAT255751.1	0.156	0	0	0	0	0	0	0.0383	0	0	0	0	0	0	0	0	0	0	0	0	0	0	0	0	0	0	0	0	0	0
1914	NONHSAT255750.1	0.0019	0	0.0106	0.0053	0	0	0.0134	0.0018	0.0017	0.002	0.0051	0.0015	0.0227	0.0019	0	0.0259	0.0144	0	0.0289	0.0014	0.0267	0	0.0014	0	0.0381	0.0022	0.0221	0	0.0014	0.003
1915	NONHSAT255749.1	0.0828	0	0.0046	0	0	0	0	0.0758	0.0781	0.0633	0.0396	0.1024	0.0505	0.0955	0	0	0.0321	0	0.0247	0	0.0409	0	0.0363	0	0	0.0529	0	0	0.0786	0.0084
1916	NONHSAT255744.1	0.0434	0.1411	0.2251	0.2991	0.175	0.2767	0.4193	0.1537	0.2021	0.0788	0.2939	0.2423	0.1229	0.1728	0.1334	0.2405	0.026	0.171	0.4031	0.1098	0.1903	0.3275	0.7101	0.1815	0.1658	0.3152	0.2885	0.317	0.4561	0.2032
1917	NONHSAT255743.1	0.124	0.0388	0.0598	0.1082	0.0312	0.0808	0.0358	0.0758	0.0371	0.0702	0.0648	0.0398	0.1392	0.1	0.1057	0.0595	0.0355	0.1569	0.0671	0.0368	0.2386	0.0355	0.0346	0.2082	0.0615	0.1106	0.1497	0.1058	0.1419	0.0356
1918	NONHSAT255742.1	0.3026	0.0768	0.1963	0.1672	0.1148	0.0135	0.0221	0.1611	0.1158	0.1017	0.3692	0.3009	0.402	0.4253	0.3129	0.0251	0.3945	0.4574	0.1345	0.2781	0.182	0	0.0664	0.3763	0.2093	0.2192	0.4486	0.2768	0.8531	0.1965
1919	NONHSAT255741.1	0.0895	0.0284	0.0258	0.0807	0.0273	0.0873	0.0292	0.0589	0.0279	0.029	0.0736	0.0018	0.0382	0.0485	0.0284	0.0426	0.1282	0.0316	0.0287	0.0294	0.037	0.0272	0.0265	0.1313	0.0982	0.0734	0.0345	0.0793	0.0985	0.0321
1920	NONHSAT255740.1	0.0579	0	0.037	0.038	0	0.0185	0.01	0	0.0389	0.0202	0	0	0	0.0191	0.0386	0.0194	0.0196	0	0.0601	0.1642	0.0185	0.019	0	0	0.0567	0.0576	0	0.0202	0.0453	0.0401
1921	NONHSAT255739.1	0	0	0	0.0101	0	0.0233	0.0256	0	0	0	0.0253	0	0.0011	0.0535	0	0.0494	0	0	0	0	0	0.0241	0.0401	0	0	0.268	0	0.0258	0	0.0637
1922	NONHSAT255738.1	0.1783	0.0449	0.088	0	0.0899	0.0904	0.0478	0.1369	0	0	0	0.093	0.0902	0.1368	0.1838	0.0905	0.1331	0.1441	0.0478	0	0	0.0905	0.2236	0	0.1344	0.2286	0.0984	0.1453	0.1794	0.0949
1923	NONHSAT255737.1	0.0024	0	0	0	0	0	0	0	0	0	0	0	0	0	0	0	0	0	0	0	0	0	0	0	0	0	0	0	0	0
1924	NONHSAT255726.1	0	0	0	0	0	0.018	0	0	0	0	0	0	0	0	0	0	0	0	0	0	0	0	0	0	0	0	0.0195	0	0	0
1925	NONHSAT255724.1	0	0	0	0	0	0	0	0	0	0	0	0	0.0362	0.1426	0	0	0	0	0	0	0	0	0	0	0	0.0754	0	0	0	0
1926	NONHSAT255723.1	0	0	0	0	0	0	0	0	0	0	0	0	0	0	0.0543	0	0	0	0	0	0	0	0	0	0	0	0	0	0	0
1927	NONHSAT255722.1	0	0	0	0	0	0	0	0	0	0	0	0	0.017	0	0	0	0	0	0	0	0	0	0	0	0	0	0	0.0575	0	0
1928	NONHSAT255719.1	0	0.0844	0	0	0	0	0	0	0	0	0	0	0.0532	0	0	0	0	0	0	0	0.0355	0	0.0719	0	0.1988	0	0	0	0	0
1929	NONHSAT255718.1	0	0	0	0	0	0.0849	0	0.0867	0	0	0	0	0	0	0	0	0	0	0	0	0	0	0	0.0427	0	0	0	0	0.0502	0
1930	NONHSAT255715.1	0	0	0	0	0	0	0	0	0	0.0933	0.0985	0.0224	0.0209	0	0	0	0	0	0	0.0188	0	0.0136	0	0	0	0	0	0	0	0.0282
1931	NONHSAT255714.1	0	0.0678	0.0458	0	0.0749	0	0	0.0661	0	0.009	0	0.0336	0	0	0	0	0.0578	0.0327	0.0346	0	0	0	0	0	0	0	0	0.0228	0	0
1932	NONHSAT255713.1	0	0	0	0	0	0	0	0	0	0	0	0	0	0	0	0	0	0	0	0	0	0	0	0	0	0	0.0094	0	0	0
1933	NONHSAT255712.1	0	0	0	0	0	0	0	0	0	0	0	0	0	0	0	0	0	0	0	0	0.0323	0	0	0.0466	0	0	0	0	0	0
1934	NONHSAT255711.1	0	0	0	0	0	0	0	0	0	0.0029	0	0	0.0054	0	0	0	0	0	0	0	0	0	0.0054	0.0027	0	0.0055	0	0	0.0065	0
1935	NONHSAT255710.1	0.1885	0.0684	0.0983	0.0143	0.1719	0.3656	0.1258	0.1537	0.0056	0.019	0.2104	0	0.0868	0.0997	0.0832	0.2705	0.1203	0	0.0267	0.0103	0.2237	0.1924	0.1081	0.1972	0.1416	0.0701	0.128	0.0186	0.1039	0
1936	NONHSAT255709.1	0.0004	0.0001	0.0001	0.0008	0.0135	0.0001	0.0004	0.0001	0.0128	0	0.0017	0.0008	0.0004	0.0128	0.0151	0.0002	0.0008	0	0.0277	0.0001	0.0001	0.0001	0.0024	0.0001	0.0002	0.0012	0.0003	0.0003	0.0162	0.0426
1937	NONHSAT255707.1	0.0246	0	0.0156	0	0	0.0162	0	0.0163	0.0248	0	0.0086	0.0017	0.0081	0.0079	0	0.0082	0.0007	0	0.0086	0	0.0156	0.0032	0.0159	0.008	0	0.0081	0.0043	0	0	0.0085
1938	NONHSAT255706.1	0.0193	0.0563	0.0724	0.0696	0.1317	0.1329	0.07	0.1149	0.05	0.0807	0.0197	0.176	0.0571	0.077	0	0.0386	0.0776	0.0802	0.0999	0.0614	0.0921	0.0655	0.1122	0.0377	0.075	0.0957	0.0515	0.0406	0.1574	0.3
1939	NONHSAT255703.1	0	0	0	0	0	0	0	0.0016	0	0	0	0.0032	0.0016	0	0	0	0	0	0	0	0	0	0	0	0.0031	0	0	0	0.0037	0
1940	NONHSAT255691.1	0.0354	0.0172	0	0.0169	0.0173	0.0174	0.0184	0.0528	0	0.037	0	0.0144	0.0174	0	0.0704	0	0.1072	0.0553	0.0367	0.0375	0.0504	0	0	0.0173	0.0174	0.0526	0.0189	0.0186	0	0.0551
1941	NONHSAT255690.1	0	0	0	0	0	0	0	0.0512	0	0	0	0	0	0	0	0	0	0	0	0	0	0	0	0	0	0	0	0	0	0
1942	NONHSAT255671.1	0	0	0	0	0	0	0	0	0	0	0	0	0	0.0121	0	0	0	0	0	0	0	0	0	0	0	0	0	0	0	0
1943	NONHSAT255670.1	0.0088	0.0086	0.0497	0	0.0213	0.0173	0.0179	0.0087	0.0386	0.0184	0.0087	0.0394	0	0.0257	0.0263	0	0	0	0	0	0.0252	0.0345	0.0085	0.0086	0.0173	0	0.0187	0.0092	0	0.0234
1944	NONHSAT255669.1	0.0109	0.039	0.0032	0	0.0213	0.0212	0.0328	0	0	0.0105	0.0112	0.0109	0.0161	0.0304	0	0.0145	0	0.0108	0.0309	0	0.0155	0	0.0106	0.0317	0.003	0.0541	0.0233	0.0115	0.0117	0.0218
1945	NONHSAT255666.1	0	0.0118	0.0246	0.0133	0.0261	0.0078	0.0306	0.0237	0.0416	0.0261	0.0281	0.0473	0.0282	0.0071	0.0164	0	0	0.0237	0.0225	0	0.0136	0.0554	0	0.019	0.0393	0	0	0.045	0	0
1946	NONHSAT255665.1	0.054	0	0.0473	0	0.0296	0	0.2103	0.0547	0	0	0.0179	0.0381	0.0139	0.0206	0.0648	0.0146	0	0.0433	0	0.0607	0	0	0.0063	0	0.0155	0.032	0.0352	0.0445	0.0413	0.0325
1947	NONHSAT255664.1	0.0197	0	0.0452	0	0.0312	0	0.0004	0	0	0	0.043	0.0034	0.0061	0	0	0.0394	0	0	0	0.0825	0	0	0.0949	0	0.0123	0.0614	0.0375	0	0.0787	0.1185
1948	NONHSAT255663.1	0.0063	0	0	0.0062	0	0	0	0	0	0	0	0	0.0031	0.0014	0	0	0	0	0	0	0	0	0	0.0015	0	0	0	0	0.0019	0
1949	NONHSAT255661.1	0	0.2116	0	0	0	0	0.0192	0	0	0	0	0	0	0	0	0	0	0	0.1849	0	0	0	0	0	0	0	0	0	0	0
1950	NONHSAT255660.1	0.0048	0.0014	0.0127	0	0.0084	0.0359	0.0125	0.0142	0.0067	0.0368	0.0035	0.0057	0	0.0123	0	0.0082	0.0268	0.0014	0.0013	0.0081	0.0611	0.0002	0.0037	0.0031	0.0127	0	0.008	0	0.0493	0.0288
1951	NONHSAT255659.1	0.0175	0	0	0	0	0	0	0	0	0	0	0	0	0	0	0	0	0	0	0	0.0168	0	0	0	0	0.0087	0.0093	0.0276	0.0205	0
1952	NONHSAT255658.1	0	0	0	0.0854	0	0	0	0	0	0	0	0	0	0	0	0	0	0	0	0	0	0.0854	0	0	0	0.0213	0	0	0	0
1953	NONHSAT255656.1	0.0058	0.0113	0	0	0.0081	0.0068	0.0023	0	0.0058	0	0	0	0	0	0	0.0174	0	0	0	0.0253	0	0	0.0056	0.011	0	0	0	0.0122	0	0.006
1954	NONHSAT255654.1	0	0	0	0	0	0	0	0	0	0.0508	0	0	0	0.0868	0	0	0	0	0	0	0	0	0.06	0	0	0	0	0.057	0	0
1955	NONHSAT255653.1	0.2279	0.2735	0.1361	0.1614	0.2964	0.1782	0.2663	0.2995	0.1117	0.2375	0.0964	0.2207	0.2728	0.238	0.2612	0.3953	0.1402	0.4595	0.2582	0.0908	0.2396	0.1231	0.2059	0.3316	0.2998	0.3284	0.3593	0.1547	0.2094	0.1325
1956	NONHSAT255652.1	0.0088	0	0	0.0213	0	0	0	0.0343	0	0.0185	0.009	0.0179	0	0.0138	0.0096	0.0052	0	0	0.0196	0	0.0069	0	0.0083	0.0087	0.0918	0.0133	0.0464	0.0139	0.0104	0.0049
1957	NONHSAT255651.1	0	0	0.0032	0	0	0	0.0014	0	0	0	0	0	0.0106	0	0	0	0	0	0	0	0.0062	0.038	0	0	0.051	0	0	0.0068	0.0092	0
1958	NONHSAT255650.1	0	0	0	0	0	0	0	0	0	0	0	0	0.0379	0	0	0	0	0	0	0	0	0	0	0	0	0	0.0378	0.0404	0	0
1959	NONHSAT255649.1	0	0.2057	0	0	0	0	0	0	0	0	0	0.0743	0	0	0	0.0588	0	0	0	0	0.0822	0.0689	0	0	0.1882	0.0736	0	0	0	0
1960	NONHSAT255648.1	0.1387	0.168	0.1068	0.2724	0.0706	0.0122	0.0607	0.0498	0.1093	0	0.1397	0.0488	0.0206	0.0222	0.082	0.0608	0.0546	0.3089	0.1248	0.0366	0.129	0.0907	0.0596	0.2238	0.0924	0.0938	0.0846	0.1521	0.2449	0.0139
1961	NONHSAT255647.1	0.012	0	0.0034	0	0.004	0.0217	0	0	0	0	0	0.0038	0.0125	0.0049	0	0	0	0	0	0	0	0	0.0143	0.0032	0	0	0	0	0.0046	0
1962	NONHSAT255646.1	0	0	0	0	0	0	0	0	0	0	0	0	0	0	0	0	0	0	0	0	0	0	0	0	0	0	0	0	0	0
1963	NONHSAT255645.1	0.0013	0	0.0013	0.006	0	0.0001	0.0032	0	0.0094	0	0.0078	0.0004	0.0083	0.0002	0	0	0.0001	0.012	0.0001	0.0016	0.0147	0.001	0.0029	0	0.0092	0.0047	0.0032	0.0097	0.0012	0.0009
1964	NONHSAT255644.1	0.0029	0	0.0012	0	0.0001	0.0007	0	0	0	0	0	0.003	0	0.0045	0.0009	0	0.0101	0	0.0393	0.0018	0	0.0135	0.0135	0.0012	0	0	0	0	0.0035	0
1965	NONHSAT255643.1	0.0015	0	0.0009	0	0.0264	0	0.0264	0	0	0	0.0089	0	0	0.0002	0	0	0.0001	0	0	0	0.0166	0	0.0028	0	0.0103	0.0012	0.0036	0	0.0014	0
1966	NONHSAT255639.1	0	0	0.0418	0	0	0.0086	0	0	0.035	0.0183	0.0261	0.0354	0	0	0.0087	0	0.0089	0	0	0.0093	0.0266	0.0086	0.0341	0.0086	0.0086	0	0.0094	0.0277	0	0.0182
1967	NONHSAT255638.1	0	0	0	0	0	0	0	0	0	0	0	0	0	0	0	0	0	0	0	0	0	0	0	0	0	0	0.0172	0	0	0
1968	NONHSAT255637.1	0	0	0	0	0	0	0	0	0	0	0	0	0	0	0	0	0	0	0	0	0	0	0	0	0	0	0	0	0	0
1969	NONHSAT255636.1	0	0	0	0	0	0	0	0	0	0	0	0	0	0	0	0.0434	0	0	0	0	0	0	0	0	0.006	0	0	0	0	0
1970	NONHSAT255625.1	0.0405	0.0097	0	0	0	0.01	0.0052	0.01	0	0	0.0104	0	0.0598	0	0	0	0	0.0263	0.0419	0.0214	0.0097	0	0.009	0.0886	0	0.0251	0.0108	0	0	0.0282
1971	NONHSAT255623.1	0	0	0	0	0	0	0.0717	0	0	0	0	0	0	0.023	0	0.0458	0.0117	0	0.012	0	0	0	0	0	0	0	0	0	0	0.0514
1972	NONHSAT255621.1	0	0	0	0	0.2997	0.0805	0	0	0	0	0.2588	0.0682	0	0	0.2215	0	0	0.2329	0	0	0	0.1326	0	0.4848	0	0	0	0.2072	0	0.2782
1973	NONHSAT255620.1	0.4975	0.1491	0.0046	0	0	0.639	0.4951	0.1819	0.5296	0.6735	0.1294	0.3773	0.1433	0.1595	0.4313	0.3554	0.2521	0.5676	0.2834	0.1321	0.8223	0.5984	0.2819	1.027	0.5152	0.6129	0.428	0.8834	0.3111	0.4238
1974	NONHSAT255619.1	0.0229	0.0074	0	0	0	0	0	0	0.0004	0.0309	0.0436	0	0.0131	0.0752	0.0343	0.0209	0.022	0.0175	0	0.0786	0.0201	0.0265	0.0004	0.0007	0.0243	0	0	0.0468	0.0442	0.0205
1975	NONHSAT255618.1	0.0551	0.0008	0.0132	0.0174	0.0318	0.03	0.0289	0.0085	0	0.015	0.0041	0.0521	0.0629	0.0166	0.0289	0.0122	0.0417	0.0367	0.002	0.0292	0.0113	0.0467	0.029	0.0537	0	0.0069	0	0.0145	0	0.002
1976	NONHSAT255617.1	0	0	0	0.0158	0	0	0	0	0.0809	0	0.0119	0	0	0	0.0363	0.0269	0	0	0	0	0	0	0.0174	0	0	0	0	0.0009	0	0.0112
1977	NONHSAT255616.1	0	0.0177	0	0	0	0	0	0	0	0	0.0368	0.0179	0	0	0	0	0	0.0189	0.0077	0	0	0	0	0.0305	0.0022	0.0177	0.013	0	0	0.0063
1978	NONHSAT255615.1	0.0277	0	0	0.0376	0	0.0378	0.0244	0	0	0	0	0	0.065	0.052	0	0	0	0.0486	0.0958	0.0336	0.1231	0.0502	0.0896	0	0.076	0.03	0	0	0.0186	0.037
1979	NONHSAT255613.1	0	0.006	0.0243	0.0061	0.014	0.0118	0.0157	0.0322	0	0.0051	0.0211	0.0285	0.0624	0	0.0084	0.035	0.0077	0	0	0.0147	0	0.0131	0.0098	0.005	0	0.0289	0.0151	0.004	0	0
1980	NONHSAT255612.1	0	0	0	0	0	0	0	0	0	0	0	0	0	0.0194	0	0	0	0.0602	0	0	0	0	0	0	0	0	0	0	0	0.0006
1981	NONHSAT255611.1	0	0.0122	0	0	0.0243	0	0	0	0	0	0	0	0	0	0	0	0	0.0004	0	0	0	0	0	0	0	0	0.0062	0	0	0
1982	NONHSAT255610.1	0	0	0	0	0	0	0	0	0	0	0	0	0	0	0	0	0	0.0016	0	0	0	0	0	0	0	0	0	0	0	0.0076
1983	NONHSAT255603.1	0	0.0323	0	0.0206	0	0	0	0	0	0	0	0	0.0572	0.0154	0.1046	0.0922	0	0	0	0	0.0201	0	0.0485	0.0433	0	0.0208	0	0.0441	0.0592	0
1984	NONHSAT255602.1	0	0	0.0546	0	0	0.0655	0.033	0.0316	0.0305	0	0.0558	0.0362	0.105	0	0	0.0057	0.0299	0	0	0.0338	0.1362	0.016	0	0.0638	0.0071	0.0941	0.0641	0.0669	0	0.066
1985	NONHSAT255601.1	0.104	0.0622	0.0975	0.025	0.0343	0.0253	0.0581	0.0381	0.0321	0.0667	0.1232	0.0065	0.0248	0.0128	0.0802	0.0576	0.0517	0.1417	0.0528	0.0162	0.0245	0.0285	0.0248	0.012	0.0249	0.0381	0.0752	0.0135	0.015	0
1986	NONHSAT255600.1	0	0	0	0	0	0	0	0	0	0	0	0	0	0	0	0.0357	0	0	0	0	0	0	0	0	0	0	0	0	0	0
1987	NONHSAT255598.1	0.1519	0.1969	0.1896	0.1669	0.1166	0.1192	0.1258	0.1005	0.0916	0.1053	0.2792	0.1414	0.053	0.1911	0.1603	0.1388	0.1628	0.1262	0.2405	0.0857	0.3871	0.2772	0.3022	0.1086	0.218	0.1805	0.0972	0.3083	0.1301	0.2765
1988	NONHSAT255597.1	0.0011	0	0.0065	0.01	0.0033	0.0099	0.0177	0	0.0136	0	0	0.0103	0.0034	0.0017	0	0.0034	0	0	0.0035	0	0.0098	0.0033	0.0099	0	0.0066	0.0135	0	0	0	0
1989	NONHSAT255595.1	0	0	0.0165	0.0176	0	0	0	0	0	0	0	0	0.0125	0	0	0.0168	0	0	0	0	0	0	0	0	0	0	0	0	0	0
1990	NONHSAT255584.1	1.407	0.8698	1.46	1.417	1.161	1.118	1.109	2.342	1.21	1.022	1.458	1.896	1.615	1.599	0.7131	1.811	1.444	1.562	0.8706	2.276	1.07	1.12	1.515	1.259	1.176	1.367	1.06	0.0362	1.035	0.9017
1991	NONHSAT255583.1	1.968	0	0.149	0.765	0.9309	2.11	1.043	1.591	2.061	1.992	0.0624	1.935	1.962	2.008	1.753	0.8778	1.825	1.045	0.8514	0.8014	2.031	0	0	0.9074	0.8631	0.0909	0.017	0	1.583	0.6729
1992	NONHSAT255582.1	0	0	0	0	0	0	0.0052	0	0	0	0	0	0	0	0	0	0	0	0	0	0	0.0146	0	0	0	0	0	0	0	0.0031
1993	NONHSAT255580.1	0.0451	0.0148	0	0.1191	0.1769	0.0681	0.086	0.03	0	0.0634	0.0853	0.1376	0.1311	0.0973	0	0.0019	0.1077	0	0.0158	0.0683	0.0779	0.0888	0.0441	0.0606	0.0447	0.2073	0.0162	0.016	0.0386	0.063
1994	NONHSAT255579.1	0	0.0148	0	0	0	0	0	0	0	0	0	0	0	0	0	0	0	0	0	0	0	0	0	0	0	0	0	0	0	0
1995	NONHSAT255577.1	0.0244	0.0095	0.014	0.0095	0.0048	0.0048	0.0101	0	0.0196	0.0306	0.0399	0.0098	0.0047	0.0192	0.0244	0.0292	0	0.0152	0.0051	0.0569	0.0186	0.0096	0.0047	0.0048	0.0096	0	0.0104	0.0153	0.0171	0
1996	NONHSAT255574.1	0.0205	0.0174	0.0274	0	0.0299	0.0301	0.0405	0	0.0022	0.0214	0.0203	0.023	0	0.0592	0.032	0.0713	0.0012	0	0	0.0392	0	0	0	0.0299	0	0.0601	0	0.0331	0	0
1997	NONHSAT255573.1	0	0	0	0	0	0	0	0	0	0	0	0	0	0	0	0	0	0	0	0	0	0	0	0	0.0607	0	0.0029	0	0	0
1998	NONHSAT255571.1	0	0	0	0	0	0.0289	0	0	0	0	0	0	0.115	0	0	0	0	0	0	0	0	0	0	0	0.1503	0	0	0	0	0.0806
1999	NONHSAT255570.1	0.1247	0.0544	0.0827	0.0804	0.073	0.042	0.0519	0.0348	0.0529	0.08	0.1088	0.1449	0.0932	0.0548	0.0865	0.1417	0.0516	0.0214	0.1148	0.0662	0.0233	0.0325	0.0449	0.1519	0.0387	0.0521	0.0926	0.0475	0.037	0.0898
[truncated: 60,870 more rows]
