# Supplementary material for: Genome-wide analysis of lncRNA stability in human
Source: PLoS Comput Biol. 2021 Apr 16;17(4):e1008918. doi: 10.1371/journal.pcbi.1008918 (PMC8081339; doi:10.1371/journal.pcbi.1008918)
Supplement: S2 Table — (CSV) [file pcbi.1008918.s002.csv]

	transcript_id	A1	A2	A3	A4	A5	A6	A7	A8	A9	A10	B1	B2	B3	B4	B5	B6	B7	B8	B9	B10	C1	C2	C3	C4	C5	C6	C7	C8	C9	C10
1	NM_214710	0.1421	0.0827	0.0544	0	0.0251	0.1393	0.059	0.0846	0.0857	0.0887	0.1161	0	0.0841	0	0.0272	0.0285	0.0862	0.0593	0.147	0.0884	0.0812	0.0833	0.0801	0.1928	0.1395	0.0536	0.1821	0.1918	0.1995	0
2	NM_214462	0.4143	0.3554	0.0787	0.1101	0.0702	0.076	0.0534	0.0307	0	0.0215	0.8508	0.2905	0.0913	0.0653	0.0717	0.0309	0	0.0644	0.0533	0.0328	0.8046	0.5505	0.3574	0.0805	0.0461	0.0689	0.033	0.065	0.0363	0.0213
3	NM_213726	0	0.0244	0.0702	0	0	0	0	0	0.2088	0	0.0159	0	0	0	0.1197	0	0.0771	0.222	0	0	0	0	0.1874	0.0172	0	0.203	0	0.0491	0.1029	0.4407
4	NM_213725	20.52	15.56	12.44	11.74	13.73	18.4	16.34	20.68	26.62	21.24	15.39	11.41	15.36	15.54	13.53	15.31	18.36	17.34	11.82	17.83	11.57	12.68	17.64	15.25	12.17	16.18	13.55	9.085	14.55	14.31
5	NM_213720	6.857	4.664	4.251	4.37	5.962	6.602	6.775	6.804	7.452	5.894	8.818	7.493	7.688	8.431	7.738	8.859	10.01	7.095	6.471	7.335	7.324	8.336	9.739	8.107	6.419	6.73	9.187	7.668	12.96	11.15
6	NM_213674	9.564	13.22	23.78	20.25	14.31	19.05	22.16	14.52	14.38	18.95	38.67	30	33.88	78.87	23.83	51.63	53	31.18	42.28	48.21	46.89	32.97	41.27	40.65	35.63	38.47	34.55	40.12	42.31	72.21
7	NM_213662	10.96	11.26	9.231	11.72	12.44	13.04	12.75	14.25	9.418	12.27	11.02	10.31	13.89	12.86	11.78	13.98	12.29	11.22	10.03	9.76	12.56	15.16	14.61	12.23	11.6	11.8	13.11	10.14	16.39	0.9914
8	NM_213658	0	0	0	0	0	0	0	0	0.0384	0.02	0	0	0	0.0191	0	0	0	0	0	0.0203	0.0723	0	0.0739	0	0.0423	0.0186	0.1879	0.02	0.028	0.1726
9	NM_213656	0	0	0	0	0	0	0	0	0	0	0.0185	0	0	0	0	0	0	0	0	0	0	0	0	0	0	0	0	0	0	0
10	NM_213655	0.0217	0.0076	0.0195	0.0371	0	0	0.0294	0	0	0.0081	0.0246	0.017	0.0012	0	0.0352	0.0275	0.003	0	0.0017	0.0015	0.0297	0.0411	0.017	0	0.0318	0.022	0.0429	0.0045	0.0267	0.0057
11	NM_213654	0.8281	1.413	1.206	0.6687	1.69	0.5159	0.4948	0.6067	0.6667	0.3941	0.6552	0.1981	0.539	0.3799	0.6644	0.6466	1.102	0.3908	0.3352	0.274	0.6021	0.7848	1.834	0.8688	0.2945	0.4722	1.274	1.236	1.099	0.9692
12	NM_213651	0	0	0	0.0064	0	0.0003	0	0	0	0	0.0052	0	0.0156	0	0	0	0.0471	0	0.0076	0.0043	0	0.0163	0.0074	0	0	0	0	0	0	0
13	NM_213649	22.54	22.72	22.96	22.3	23.9	24.2	23.32	23.35	24.58	23.68	22.29	23.48	25.08	24.14	24.32	23.55	23.08	22.22	20.66	22.56	21.91	20.25	22.45	22.3	20.16	21.26	20.01	20.64	19.26	22.2
14	NM_213648	0.0268	0.115	0	0.0353	0	0.0131	0	0.0648	0	0	0.076	0	0.0664	0.2086	0.0293	0.2248	0.0269	0.0553	0.0239	0	0.0045	0.0705	0.245	1.203	0.011	0.0349	0.0419	0.0845	0.0472	0
15	NM_213647	1.901	1.752	1.544	1.954	1.168	1.955	1.619	2.884	1.782	2.302	1.075	1.808	2.201	1.893	0.7411	2.232	3.065	2.942	0.5881	2.918	2.164	1.819	3.671	1.792	3.07	1.696	4.099	2.48	2.503	3.931
16	NM_213646	0.4553	0.4662	0.3173	0.4659	0.6884	0.4009	0.3275	0.3701	0.4744	0.2046	1.056	0	0.9788	1.194	0.2819	2.033	0.751	1.164	1.097	1.789	1.527	0.2073	1.076	1.215	0.4603	0.5006	0.4514	0.4045	1.153	0.5992
17	NM_213645	3.678	4.213	4.146	5.798	5.668	5.257	6.245	5.924	5.749	5.725	7.756	6.666	7.396	8.085	9.716	13.02	9.316	7.233	6.374	7.089	8.193	6.558	7.301	14.3	6.424	5.553	6.549	4.808	6.196	5.97
18	NM_213636	1.438	1.175	1.341	1.176	1.852	1.208	1.63	2.705	1.917	1.17	0.8354	1.656	1.78	2.836	2.235	3.61	2.358	1.36	1.923	2.312	2.146	2.623	4.125	3.086	1.733	1.528	2.494	1.948	3.142	2.755
19	NM_213632	0.1842	0.147	0.2082	0.1649	0.1111	0	0.3181	0.0981	0.2711	0.0795	0.2861	0	0.0198	0	0.0702	0	0	0	0	0.0897	0.0947	0.0734	0	0.2541	0	0.0408	0.3055	0.0293	0.048	0.0301
20	NM_213631	0	0	0.1652	0.0345	0.0658	0	0	0	0	0	0	0	0	0.1358	0	0	0	0	0	0	0.0832	0.0795	0.1349	0	0.047	0.1033	0.23	0.0895	0.1637	0.0843
21	NM_213622	0.83	0.6687	0.5425	0.657	0.7875	0.8071	0.854	0.7058	0.9102	1.331	0.9203	1.184	1.195	0.9618	1.428	1.542	0.7798	0.9894	1.608	1.251	1.362	0.997	0.9849	0.9283	1.109	1.282	0.9589	0.9099	0.961	1.547
22	NM_213621	0.0394	0	0.025	0.0387	0.064	0.0128	0.0949	0.039	0.0395	0.0154	0.0302	0.0131	0.0312	0.0131	0.0131	0	0.0132	0	0	0.0139	0.0377	0.0254	0.0446	0	0.0129	0.0519	0.1257	0.0965	0.0693	0.0083
23	NM_213620	2.292	0.9663	1.109	3.003	1.052	1.621	1.797	2.131	3.838	2.002	1.369	1.178	2.869	2.066	0.4806	1.773	1.144	0.5302	0.2059	1.367	1.613	1.687	1.787	0	0.8251	1.263	1.867	2.274	0.7056	2.272
24	NM_213619	6.31	5.402	5.738	6.048	7.687	6.717	6.866	5.652	6.664	7.526	7.904	6.927	10.39	8.783	7.219	6.802	7.093	7.641	5.252	6.59	6.49	6.405	8.219	10.33	7.114	9.019	8.682	6.322	6.757	6.522
25	NM_213618	0.0057	0	0.0031	0	0	0	0	0	0.0029	0	0	0	0.008	0.0042	0	0	0	0	0	0	0	0	0.0112	0	0.0012	0.0154	0	0	0.0071	0.0019
26	NM_213613	0.0501	0.1751	0	0.1114	0.0732	0.0515	0.0226	0	0.0227	0	0.0557	0.1095	0.0216	0.016	0.025	0.0502	0.008	0	0	0.0266	0.024	0.06	0.0347	0.0159	0.0127	0	0.0669	0.0088	0.0241	0.0067
27	NM_213611	25.79	27.39	29.42	28.81	27.93	31.44	23.9	30.07	27.44	24.19	40.14	38.01	39.22	37.19	37.52	33.3	31.28	36.28	29.39	27.07	26.25	26.12	25.84	29.96	23.51	26.86	23.18	26.17	18.4	19.06
28	NM_213609	0	0.0297	0	0	0	0	0	0	0	0	0.0156	0	0	0	0	0	0.0147	0	0	0	0.0146	0	0	0	0.0148	0	0	0.016	0	0
29	NM_213608	0	0	0	0	0	0	0	0	0	0	0	0.0821	0	0.0136	0	0	0	0.0283	0.0141	0	0.0127	0	0	0.0304	0	0	0	0	0	0
30	NM_213607	3.926	3.03	4.598	3.072	4.216	3.689	3.175	2.234	2.006	2.103	4.624	4.202	4.893	4.036	4.381	2.597	3.52	3.113	2.791	2.845	5.916	5.011	4.871	4.098	4.871	4.905	3.438	3.481	2.613	2.232
31	NM_213606	0.0261	0.0129	0.0063	0.0325	0.0129	0.0358	0.0206	0.0254	0.0133	0.0344	0.0204	0.0133	0.0065	0.0128	0	0.0133	0.0268	0	0.0201	0.007	0	0.026	0	0.0247	0.0195	0.0197	0.0067	0.0286	0.0311	0.0205
32	NM_213605	0.6048	0.5445	0.2853	0.594	0.2821	0.3569	0.304	0.1901	0.1593	0.1337	0.8217	0.6652	0.1588	0.1568	0.2452	0.4026	0.2373	0.047	0	0.1722	0.5735	0.433	0.1983	0.3484	0.2419	0.1504	0.245	0.1667	0.0877	0.1638
33	NM_213604	0.1335	0.0677	0.1326	0.1996	0.0829	0.1423	0.2777	0.0918	0.0862	0.1059	0.1668	0.1884	0.2889	0.2219	0.1599	0.2928	0.253	0.1686	0.0872	0.2349	0.1693	0.279	0.4088	0.2192	0.1539	0.1735	0.249	0.1797	0.3014	0.3433
34	NM_213603	0.1717	0.2931	0.1645	0.1497	0.149	0.2005	0.3563	0.076	0.3249	0.2168	0.2373	0.2502	0.4675	0.6087	0.1328	0.0935	0.1739	0.2495	0.1684	0.2306	0.2733	0.415	0.5279	0.4835	0.2481	0.2771	0.2149	0.562	0.1111	0.2419
35	NM_213602	0	0	0	0	0	0	0	0	0	0	0.0414	0	0	0	0	0	0	0	0	0	0	0	0	0	0	0	0	0	0	0.021
36	NM_213601	8.433	7.782	8.599	6.963	8.389	9.437	8.793	10.14	10.03	7.786	8.468	8.507	9.941	8.767	9.012	10.03	8.083	7.769	6.353	7.482	9.538	10.1	10.24	8.107	6.982	7.716	7.084	7.42	10.24	7.149
37	NM_213599	0.0119	2.616	0	1.195	1.649	2.222	0.0724	1.919	1.969	0	2.44	0	0.0217	2.657	1.54	0	0.0653	0	0.0028	0	1.162	0.0002	0	0.0284	1.722	0	1.015	0.0025	3.361	1.94
38	NM_213598	2.116	0.681	0.5136	0.4004	0.3269	0.4295	0.4669	0.2836	0.221	0.3094	1.935	0.8705	0.6819	0.3465	0.2429	0.3012	0.3241	0.2171	0.2018	0.3122	1.279	0.6227	0.4217	0.276	0.3348	0.1479	0.1944	0.2939	0.1466	0.1428
39	NM_213597	0.9256	0.3565	0.9434	0.5518	0.7456	0.6812	0.6435	0.491	0.346	0.2535	0.7834	0.6464	0.8577	0.8657	1.223	0.3687	0.5663	0.8044	0.3578	0.252	0.3786	0.8355	0.834	1.003	0.8222	1.187	0.3712	0.1944	0.6428	0.5445
40	NM_213596	0.0275	0	0	0.009	0	0	0.0095	0	0.0092	0	0	0.0458	0.009	0	0	0	0	0	0.0095	0	0	0	0.0089	0.0085	0.0269	0.0181	0.0098	0	0.0107	0.0094
41	NM_213595	10.34	12.87	14.45	14.46	16.64	15.71	12.79	14.72	18.09	16.07	14.85	15.17	20.34	20.45	13.53	19.08	16.37	15.72	18.37	20.05	17.92	15.93	22.32	18.5	18.12	19.1	17.83	20.75	19.69	17.55
42	NM_213590	0.1002	0.0447	0.0798	0.0807	0.5036	0.0734	0.0827	0.0748	0.0625	0.086	0.8033	0.1655	0.6251	0.2691	0.2397	0.1653	0.0833	0.1339	0.1057	0.0537	0.0863	0.0715	1.308	0.0886	0.0949	0.0845	0.1303	0.1064	0.1076	0.0122
43	NM_213589	0.7314	0.9367	0.8719	0.7956	0.5999	0.6063	0.7665	0.9046	0.8203	0.4037	0.5213	0.8377	0.6734	0.6414	0.6364	0.5986	0.4224	0.4413	0.3255	0.2855	1.907	1.078	1.151	0.9955	0.723	0.744	0.6483	0.4333	0.8973	0.5771
44	NM_213569	0.6409	1.187	1.476	0.9296	1.659	7.859	0.2281	1.023	1.26	2.586	1.076	4.242	1.004	0.4315	0.2039	1.13	0.61	3.661	1.202	0.656	0.9879	0.8501	0.8087	1.08	0.7201	0.6492	0.3479	0.3276	1.087	0.3409
45	NM_213568	1.361	1.268	0.7322	1.128	1.102	0.9866	0.8658	0.8962	0.7742	0.4745	0.8745	0.8073	0.8235	0.9228	0.6177	0.7099	0.7195	0.5651	0.4864	0.323	0.7063	0.6718	0.5604	0.5264	0.556	0.4754	0.505	0.4709	0.3825	0.4137
46	NM_213566	4.025	1.757	5.614	6.273	5.121	4.326	5.882	5.62	5.513	4.771	2.07	2.139	4.001	4.54	3.342	2.571	2.575	2.572	1.892	3.173	3.066	3.068	5.701	0.8353	4.108	6.305	5.935	6.041	3.037	3.451
47	NM_213560	0	0	0	0.0038	0	0	0	0	0	0	0	0	0	0	0	0	0	0.0039	0	0	0	0	0	0	0	0.0077	0	0.002	0	0
48	NM_212559	0.1177	0.1543	0.1336	0.1006	0.1572	0.1375	0.1057	0.0694	0.0863	0.0618	0.2033	0.137	0.121	0.1943	0.1726	0.2042	0.2136	0.2764	0.1058	0.1596	0.1915	0.4009	0.3344	0.3162	0.2349	0.1276	0.3436	0.1555	0.2607	0.3343
49	NM_212558	0.0598	0.0994	0.1739	0.064	0.1276	0.1231	0.1001	0.0453	0.0286	0.0773	0.1395	0.1486	0.1925	0.1926	0.2381	0.1537	0.1667	0.2313	0.1356	0.0903	0.2829	0.413	0.298	0.2934	0.4073	0.2143	0.2935	0.2256	0.1799	0.1472
50	NM_212557	0	0	0	0	0	0	0	0	0.1199	0.1269	0	0	0	0.0298	0	0	0	0	0	0	0	0	0.0292	0.0595	0.0299	0.03	0	0.032	0	0
51	NM_212555	0	0.0512	0	0.0369	0.0547	0	0	0.0186	0.0188	0.0196	0	0	0.0185	0.0182	0.0187	0.0187	0	0.0466	0	0	0	0.0919	0.036	0	0	0.0829	0	0.0197	0.0089	0
52	NM_212554	0.8512	0.5739	1.001	0.9038	1.755	1.121	0.8825	0.8455	1.317	1.237	0.6477	0.607	0.6517	0.8445	0.6903	0.6501	0.7305	0.8474	1.061	1.743	0.5585	0.4732	0.3185	0.3371	0.9463	0.6057	0.892	0.4862	0.4759	0.9698
53	NM_212552	44.07	50.98	49.08	52.44	51.65	52.31	52.54	56.95	66.92	59.93	49.13	54.14	62.79	54.76	56.62	63.35	53.99	56.81	70.02	72.79	48.68	48.67	53.56	57.7	49.82	53.22	59.89	64.46	54.56	62.13
54	NM_212551	1.903	1.656	1.261	0.9614	0.7819	0.8812	0.9952	0.5818	0.7689	0.2635	2.15	2.006	1.424	1.47	1.152	1.194	1.229	1.091	0.7045	0.8826	2.843	1.763	1.488	1.321	1.721	1.264	0.812	0.9177	1.029	0.7325
55	NM_212550	1.36	1.14	0.7159	0.5875	0.5228	0.2755	0.2308	0.3205	0.1268	0.1808	1.457	1.138	0.7693	0.6782	0.3579	0.2927	0.1926	0.1469	0.1755	0.1874	1.817	1.445	0.8058	0.3532	0.478	0.277	0.2478	0.1488	0.057	0.0385
56	NM_212543	5.321	5.848	4.191	3.467	7.627	4.168	6.674	5.812	6.894	7.97	3.657	3.316	1.989	4.534	3.756	2.866	2.699	4.466	3.871	4.901	2.626	1.378	2.885	2.741	2.32	3.491	3.035	3.278	3.274	3.304
57	NM_212540	0.018	0.0324	0	0	0	0	0	0	0	0	0	0.018	0	0	0	0	0	0.0337	0	0	0	0.0144	0	0.0231	0	0.0101	0	0.0169	0	0
58	NM_212539	0	0.0729	0	0	0	0	0	0	0	0	0	0	0	0	0	0	0.5776	0.7289	0	0	0.6908	0	0.3929	0	0.204	0.2339	0	0	1.496	0
59	NM_212503	0.0816	0.0603	0.1283	0.0982	0.1399	0.0751	0.0896	0.019	0	0.0502	0	0.1793	0.1411	0	0.0978	0	0	0.0661	0	0	0	0	0.1799	0.0225	0	0	0.092	0.0756	0	0.0869
60	NM_212502	0	0	0	0	0	0	0	0	0	0	0	0	0	0	0	0	0	0	0	0	0	0	0	0	0	0	0	0	0	0.0262
61	NM_212492	1.394	1.475	1.842	1.255	0.9421	1.743	0.9588	2.836	1.354	1.343	1.286	1.546	0.457	2.355	8.514	4.259	1.445	3.837	2.272	3.866	3.24	2.126	1.059	1.057	1.041	2.467	3.823	2.955	1.524	3.481
62	NM_212482	0.1483	0.1485	0.1282	0.1117	0.1497	0.08	0.2098	0.0511	0.0882	0.0668	0.0423	0.2922	0.3755	0.1544	0.2167	0.186	0.1635	0.2071	0.3491	0.1731	0.3514	0.4216	0.6269	0.6695	0.366	0.4828	0.337	0.2078	0.5598	0.3858
63	NM_212481	0.7021	0.4781	0.2799	0.2563	0.1696	0.229	0	0	0	0	0.3031	0.9883	0.1762	0	0.0135	0	0	0	0	0	0.5783	0.4701	0.3012	0.2203	0	0	0	0	0	0
64	NM_212479	0.8398	0.0593	1.004	0.3167	1.48	1.287	0.7056	0.7619	0.4211	0	1.42	1.095	0.2515	0.0279	0.24	0.12	1.116	0.3498	1.862	1.337	0.0083	0.4834	0.6644	0.2688	0.7372	0.9365	1.108	0.9863	1.017	0.1486
65	NM_212478	0.1362	0.3056	0.3753	0.2109	0.3328	0.2253	0.6019	0.08	0.1758	0.2475	0.066	2.094	1.244	0.8191	0.627	0.7653	0.4404	0.4481	0.6412	0.4419	1.742	2.139	2.507	2.705	1.15	1.712	0.689	0.6178	1.779	1.221
66	NM_212476	0.0377	0.0329	0.0218	0.0302	0.0319	0.0201	0.0531	0.0208	0.0358	0.0316	0.0089	0.0242	0.0131	0.0519	0.0442	0.0372	0.0306	0.0221	0.0233	0.0337	0.0664	0.0664	0.0536	0.0757	0.0294	0.0363	0.0558	0.0359	0.0414	0.0493
67	NM_212474	0.071	0.0639	0.0532	0.0542	0.0466	0.0475	0.1242	0.0224	0.052	0.0734	0.0114	0.0632	0.0284	0.2399	0.115	0.1178	0.0553	0.0416	0.0397	0.0667	0.2196	0.1643	0.1108	0.3258	0.0603	0.0782	0.088	0.0871	0.0814	0.218
68	NM_212472	4.547	5.061	4.515	5.601	6.314	3.504	8.249	5.628	6.883	6.045	5.232	5.087	6.851	5.995	4.665	5.975	5.997	7.539	7.393	7.236	5.205	4.57	4.3	5.871	5.755	4.687	7.726	5.031	5.396	4.155
69	NM_212471	8.26	14.32	13.94	12.21	15.53	13.84	13.35	13.57	12.85	15.04	12.93	14.27	13.91	13.01	12.82	18.09	14.52	17.71	18.22	17.01	19.62	20.51	18.1	21.49	14.62	14.69	16.54	19.42	16.19	14.26
70	NM_212469	1.302	0.6058	0.4921	0.4278	0.8126	0.6283	1.062	0.4356	0	0.3647	0.5964	0.4356	1.257	0.6703	0	0.6178	1.416	0.8153	0.4136	0.6075	0.7379	0.955	0	0.4714	0.5115	0.4136	0.3619	0.6373	1.069	0.3857
71	NM_212460	3.098	3.71	3.728	3.015	1.935	2.511	2.011	1.536	1.004	1.609	1.982	3.038	1.955	1.902	1.084	1.095	1.236	0.8806	0.9424	0.6322	3.45	2.673	0.9017	1.283	1.705	1.368	0.4472	0.6031	0.7578	0.3348
72	NM_207662	0	0.072	0.0175	0.0096	0.0297	0.01	0.0301	0.0161	0.0071	0.069	0	0	0.0699	0.013	0.1168	0	0	0	0	0.0268	0.0097	0.2021	0.0069	0	0.0199	0.0202	0.0107	0.016	0.0183	0.0179
73	NM_207661	0.0128	0.3742	0.1035	0.0185	0.0109	0.0902	0	0.0164	0.0092	0.0111	0.0124	0.0349	0.0606	0.0053	0.1295	0.068	0.028	0.1256	0.0136	0.0861	0.0181	0	0.5447	0	0.0104	0.1632	0.0079	0.0049	0.0317	0.0111
74	NM_207660	1.925	0.1676	0.4606	1.869	1.93	0.3074	0.8365	2.672	1.964	1.76	1.334	1.54	0.6295	1.858	0.2656	2.691	1.812	1.863	1.484	0.0949	2.801	0.7093	0.7587	0.2572	1.336	0.1458	1.438	1.498	0.1897	1.142
75	NM_207644	2.313	1.837	1.297	1.422	1.562	1.913	1.571	1.25	0.8063	0.8817	2.377	2.193	3.193	2.167	1.903	1.764	1.457	1.388	0.5925	0.701	2.602	2.516	1.94	2.133	1.839	1.558	1.391	1.254	1.187	1.139
76	NM_207627	0	0	0.0603	0	0	0	0	0.0078	0	0	0	0	0	0	0	0	0	0.1371	0	0	0	0	0	0	0	0	0	0	0	0
77	NM_207585	0.5462	0.382	0.5514	0.758	0.4324	0.5684	0.7629	0.4082	0.4231	0.3487	0.5642	0.192	0.4623	0.6259	0.4723	0.1957	0.194	0.3428	0.2693	0.159	0.6044	0.7223	0.7294	0.6347	0.7686	0.5599	0.2729	0.2102	1.157	0.0216
78	NM_207584	0.0365	0.0167	0.0363	0.1378	0.0315	0.0351	0.0742	0.0659	0.0433	0.4097	0.0117	0.0006	0.0179	0.0063	0.04	0.0061	0.0088	0.0197	0.0292	0.1885	0.006	0.0006	0.0148	0.0015	0.001	0.0162	0.0021	0.0012	0.1281	0.0003
79	NM_207582	0	0	0	0	0	0	0	0.0184	0	0	0	0	0	0	0	0	0	0	0	0	0	0	0	0	0	0	0	0	0	0
80	NM_207581	0	0	0	0	0	0	0	0	0	0	0	0	0.021	0	0	0	0	0	0	0	0	0	0	0	0	0	0	0	0	0
81	NM_207578	0.1057	0.1034	0.111	0.1649	0.4851	0.2072	0.1477	0.1742	0.1405	0.0968	0	0.0974	0	0.0977	0.1483	0.1426	0.2238	0.2369	0.2818	0	0	0.1177	0.0456	0.1131	0	0	0	0	0.1574	0
82	NM_207577	0.1661	0.1377	0.0855	0.0898	0.1756	0.1673	0.1964	0.089	0.1812	0.0989	0.1517	0.147	0.1508	0.1127	0.1244	0.1299	0.1926	0.1166	0.0488	0.1102	0.1696	0.122	0.0588	0.0963	0.0746	0.1629	0.094	0.0389	0.0895	0.1954
83	NM_207521	0.0138	0.0094	0.0004	0.003	0.5242	0.0054	0.0054	0.0066	0.0046	0.0039	0.0081	0.005	0.6327	0.0049	0	0.2402	0.0126	0.0111	0.0089	0.0079	0.0032	0	0.009	0.0065	0.0061	0.0125	0.0066	0.0058	0.0015	0.008
84	NM_207520	4.746	5.205	3.769	9.121	8.878	8.086	12.04	9.57	5.177	0	1.915	8.682	6.118	8.586	4.996	3.515	10.24	3.258	7.543	4.205	2.751	4.661	2.127	14.3	2.504	6.051	2.185	4.245	7.924	7.378
85	NM_207518	0	0	0	0	0	0	0	0	0	0	0.1879	0	0.0077	0.3153	0	0.275	0	0	0	0	0.0137	0	0	0.3327	0	0	0	0	0	0.0023
86	NM_207517	0.0283	0.0504	0.0359	0.0531	0.0873	0.088	0.0633	0.0331	0.0336	0.058	0.0597	0.0632	0.0574	0.0624	0.125	0.0668	0.0527	0.0479	0.0304	0.0484	0.0637	0.0696	0.107	0.1156	0.0818	0.0701	0.0644	0.0854	0.1357	0.0599
87	NM_207514	0.0051	1.496	0.5637	0.6908	0.724	1.008	0.9299	0.456	0.5154	0.3306	0.0136	0.7423	0.0294	1.261	0.0133	0.6785	0.8835	0.0044	0.5502	0.9185	0.0075	0.0069	0.0421	1.237	1.515	0.4265	0.9279	0	0.8389	0.0152
88	NM_207510	0	0	0	0	0	0	0	0.0274	0	0	0	0	0.0165	0	0	0	0	0	0	0	0	0	0	0	0	0	0	0	0	0
89	NM_207506	0.0645	0.002	0.0271	0	0	0.0045	0	0.0385	0	0	0.0158	0.1213	0.0409	0.0022	0	0.0159	0.1895	0.0725	0.166	0.0025	0.0283	0.0829	0.0135	0.1589	0	0.0722	0.0173	0.1365	0.1773	0
90	NM_207499	0.0448	0.0719	0.0579	0.0138	0.086	0.0929	0.0497	0.0419	0.0622	0.0489	0.0207	0.063	0.0184	0.014	0.0652	0.0279	0.021	0.042	0.0971	0.0594	0.0645	0.0734	0.0682	0	0.0368	0.0465	0.0414	0.0225	0.0658	0.0849
91	NM_207481	0	0	0.1968	0	0	0.0335	0.0224	0	0	0	0	0	0	0	0	0	0	0	0	0.0038	0.1451	0	0.015	0	0.0321	0.2692	0.2561	0	0	0.0211
92	NM_207468	0	0	0	0.0144	0.0794	0.0031	0.0405	0	0.0271	0.0467	0	0	0.0061	0.011	0	0	0	0	0	0	0	0.0015	0.0107	0.0433	0	0.0226	0	0	0.0412	0.0123
93	NM_207459	0.1742	0.1231	0.1658	0.0465	0.0309	0.0312	0.0164	0	0	0.0331	0.2589	0.1277	0.0468	0.0474	0	0.0475	0.056	0	0	0.0168	0.2044	0.1864	0.1054	0.0617	0.0233	0.1178	0	0.0747	0	0
94	NM_207446	2.166	2.046	1.763	2.113	1.936	2.163	2.148	1.817	1.404	1.951	2.444	2.468	2.914	2.828	2.254	2.513	2.79	1.882	1.798	1.593	2.85	3.325	2.971	2.705	2.105	2.455	2.409	1.675	2.226	2.896
95	NM_207437	0	0.0174	0.015	0.011	0.0043	0.03	0.007	0.011	0.0313	0.0186	0.0389	0.0449	0.0285	0.0258	0.0346	0.0537	0.0395	0.0687	0.0278	0.0178	0.0406	0.0272	0.0518	0.0424	0.057	0.0344	0.0367	0.0329	0.0413	0.037
96	NM_207435	0.0071	0	0	0	0	0	0	0.0064	0	0.0133	0	0	0	0.0055	0	0.0272	0	0.0082	0	0	0.0579	0	0.0572	0.0145	0.0308	0	0.0325	0.0025	0	0
97	NM_207430	0	0	0	0	0	0	0	0	0.0386	0	0	0	0	0	0	0	0	0	0	0	0	0	0	0	0	0	0	0	0	0
98	NM_207429	0	0.0012	0	0	0.0017	0.0149	0.0009	0	0	0.0012	0.0011	0	0	0	0	0	0.0062	0	0	0.008	0	0	0	0	0.0021	0	0	0	0.001	0
99	NM_207422	0.0149	0	0	0	0	0	0	0	0	0	0	0	0.0143	0	0	0	0	0	0	0	0	0	0	0	0	0.0195	0	0	0	0
100	NM_207421	0	0	0	0	0	0	0	0	0	0	0	0	0.0499	0	0	0	0	0	0	0	0	0	0	0	0	0	0	0	0	0
101	NM_207420	0	0.0633	0	0.0192	0	0.0294	0	0	0.0331	0	0	0	0	0	0	0	0	0	0	0.026	0	0.0295	0	0	0	0.0274	0	0	0	0
102	NM_207419	0.0269	0	0.0257	0	0	0.0174	0.0093	0.0179	0	0.0188	0	0.0181	0	0.009	0	0.027	0.0363	0	0	0.0191	0.0086	0	0	0	0	0.0089	0.0096	0	0	0
103	NM_207418	0.3816	0.886	0.1589	0.3679	0.1246	0.4414	0.5655	0.6471	0.1345	0.0346	1.411	1.582	0.4717	1.003	0.3086	0.6205	0.3736	0.3738	0.2312	0.1289	0.3265	1.155	0.57	0.7042	0.363	0.3775	0.2144	0.1524	0.0318	2.189
104	NM_207417	0	0	0	0	0.0094	0	0	0	0	0	0	0	0	0	0	0.0409	0	0	0	0.0174	0	0	0	0	0.0115	0	0	0	0	0
105	NM_207413	0.0772	0.1072	0.0748	0.0624	0	0.1287	0.0687	0.12	0.0395	0.0804	0.1758	0.0264	0.0654	0.1588	0.1238	0.0786	0.1853	0.1091	0.0542	0.1378	0	0.1292	0.1335	0.1475	0.0771	0.1655	0.1104	0.1101	0.0194	0.0814
106	NM_207412	0	0	0	0	0	0	0.0141	0	0	0.0142	0	0	0	0	0	0	0	0.0009	0	0	0	0	0	0	0	0	0	0	0.016	0
107	NM_207409	0.5109	1.018	0.7549	0.4331	0.6836	0.4493	0.8185	0.8757	0.6154	0.7922	0.3269	0	0.1601	0	0.7701	0.6057	0.2777	0.6825	0.722	0.1477	0.2559	0.1756	0.4892	0.7102	0.7819	0.587	0.4489	1.204	1.135	0.9064
108	NM_207408	0	0	0	0	0	0	0	0	0	0	0	0	0.0276	0	0	0	0	0	0	0	0	0	0.0486	0	0	0	0	0	0	0
109	NM_207407	0	0	0	0	0	0	0	0.0147	0	0	0	0	0	0	0	0	0	0	0	0	0	0	0	0	0	0	0	0	0	0
110	NM_207406	0	0	0	0.0068	0	0	0	0	0	0	0	0.0008	0	0	0	0.0017	0	0	0	0	0.0033	0	0.0006	0	0	0	0	0.0014	0	0
111	NM_207397	0	0	0	0	0	0	0	0	0	0	0	0.0197	0	0	0	0	0	0	0	0	0	0	0	0	0	0	0	0	0	0
112	NM_207396	1.01	0.8717	0.9207	0.893	0.7984	0.8557	0.7459	0.8801	0.7614	0.6021	0.9735	0.8289	0.9216	0.8472	0.8105	0.7275	0.6991	0.6175	0.6918	0.7577	0.796	0.8553	0.853	0.677	0.7209	0.6822	0.664	0.7567	0.6316	0.8317
113	NM_207395	2.516	1.916	1.798	1.254	1.26	1.033	1.038	0.9477	0.9968	0.5342	2.421	1.938	1.578	1.304	0.9174	1.114	1.087	0.9956	0.8928	0.7891	3.006	1.606	1.263	1.026	1.162	0.8983	0.829	0.7252	0.6345	0.5558
114	NM_207393	0.1689	0.1802	0.1685	0.2139	0	0.069	0.144	0	0.1628	0.0484	0.0697	0.2794	0.1825	0	0.0593	0.2306	0.0894	0	0	0	0.3544	0.2271	0.2028	0.2402	0.2703	0.0945	0.263	0.2429	0.2711	0.2636
115	NM_207392	0	0	0	0	0	0	0	0	0	0	0	0	0	0	0	0	0	0.0091	0	0	0	0	0	0	0.1822	0	0	0.0654	0	0
116	NM_207391	0.3063	0.2361	0.2427	0.1863	0.2788	0.1561	0.1259	0.1449	0.1699	0.0331	0.2706	0.2456	0.177	0.1471	0.1687	0.1761	0.1711	0.1178	0.1097	0.1121	0.2322	0.2643	0.1745	0.0826	0.2286	0.084	0.2143	0.0998	0.099	0.0109
117	NM_207387	0	0	0	0	0	0	0	0	0	0	0	0	0	0	0	0.1043	0	0	0	0	0	0	0	0.0383	0	0	0	0	0	0
118	NM_207381	0.434	0	0	0	0	0	0	0	0	0	0	0	0	0	0	0	0	0	0	0	0	0	0	0	0	0	0	0	0	0
119	NM_207380	0.4335	0.419	0.3616	0.3295	0.2663	0.2427	0.2774	0.3578	0.2947	0.1672	0.3725	0.3761	0.4128	0.2525	0.2124	0.3576	0.2621	0.2698	0.2843	0.2401	1.002	0.8292	0.6616	0.5444	0.3076	0.404	0.3208	0.2953	0.5771	0.5194
120	NM_207377	0.0181	0	0.0357	0	0	0	0	0	0.0323	0.1083	0	0	0	0	0	0	0	0	0	0.0141	0	0.0728	0.0325	0	0	0	0	0	0	0
121	NM_207372	0.015	0	0	0.015	0.0231	0.0076	0.008	0.0189	0.0201	0	0.0181	0.0152	0.0228	0	0	0.0145	0	0	0	0	0.0184	0.0076	0.0309	0.0488	0.0038	0	0.0071	0.006	0.0747	0.0182
122	NM_207371	0.7815	0.5815	0.4542	0.4627	0.3623	0.3424	0.2913	0.2394	0.3023	0.1452	0.7432	0.5203	0.4753	0.3699	0.2893	0.3087	0.2812	0.1788	0.1007	0.0812	0.8109	0.674	0.4996	0.3828	0.297	0.3257	0.2154	0.2097	0.2121	0.1198
123	NM_207370	0.5559	0.3391	0.3506	0.3948	0.5126	0.5441	0.4571	0.441	0.3984	0.328	0.5356	0.4069	0.5563	0.3445	0.5439	0.5789	0.626	0.4786	0.3591	0.5048	0.8957	0.8162	0.6974	0.6609	0.597	0.7543	0.7248	0.7551	0.6951	0.7616
124	NM_207368	31.81	19.69	32.68	18.64	18.33	32.68	32.9	21.98	21.83	32.2	14.8	15.04	16.57	14.87	16.17	31.95	31.51	15.84	18.1	31.3	29.55	18.61	28.21	31.08	33.47	17.12	30.23	17.19	17.7	15.88
125	NM_207366	0	0	0	0	0	0	0	0	0	0	0	0	0	0	0	0	0	0.0084	0	0	0	0	0	0	0	0	0	0	0	0
126	NM_207363	0.2764	0.2149	0.1347	0.2487	0.279	0.213	0.2883	0.1597	0.2226	0.135	0.5531	0.5556	0.57	0.4541	0.5186	0.7232	0.5244	0.4094	0.3383	0.3032	0.9858	1.029	1.258	0.982	0.7539	0.6629	0.6653	0.6434	0.8359	0.7349
127	NM_207362	0.1456	0.2721	0.1454	0.093	0.0923	0.0803	0.1436	0.1002	0.1002	0.0482	0.1289	0.1305	0.2274	0.1666	0.0828	0.1741	0.1055	0.0922	0.1106	0.0346	0.199	0.3182	0.1804	0.1324	0.1589	0.0624	0.1188	0.0395	0.0836	0.0082
128	NM_207361	0	0	0	0	0.0019	0.0018	0	0	0	0	0	0	0	0	0.0038	0	0	0	0	0	0	0	0	0	0	0	0.002	0	0	0
129	NM_207360	0.0094	0.0118	0.012	0.0239	0.0122	0	0.013	0.0124	0.0188	0.0261	0.0128	0	0.0086	0.0124	0.0062	0	0	0	0.0135	0.0087	0.0179	0.0123	0.0121	0.0122	0	0.0247	0.0067	0	0	0.0065
130	NM_207359	0	0	0	0	0	0	0	0	0	0.0088	0	0	0	0	0	0	0	0	0	0	0	0.0082	0.008	0	0.0082	0	0	0	0.0098	0.0061
131	NM_207356	10.16	9.987	8.472	10.28	9.324	8.893	9.267	9.203	6.641	6.114	12.21	12.79	12.32	12.79	11.2	11.58	10.76	8.113	7.739	8.131	10.52	10.23	11.28	9.887	8.022	7.792	7.065	6.528	7.479	5.544
132	NM_207354	3.084	3.099	2.686	2.367	2.097	2.063	2.569	1.796	1.443	1.194	3.954	4.305	4.062	2.987	3.154	3.494	2.719	2.772	1.952	2.874	4.212	4.396	3.507	3.474	2.937	3.029	2.709	2.721	2.758	1.983
133	NM_207352	0.8263	0.8439	0.6731	0.9369	0.7869	1.064	1.211	1.166	1.394	1.185	1.131	1.387	1.769	1.512	1.249	1.83	1.485	1.453	1.164	1.219	2.04	2.311	2.554	2.435	1.775	1.862	2.362	1.689	2.293	2.579
134	NM_207351	0.6655	0.5276	0.6248	0.49	0.477	0.3772	0.4075	0.2611	0.3296	0.1217	0.5123	0.4715	0.5177	0.4549	0.4477	0.2949	0.3496	0.3301	0.2825	0.1835	0.5518	0.4477	0.6119	0.437	0.266	0.4464	0.3196	0.2848	0.4494	0.472
135	NM_207348	0.0198	0.0243	0	0	0.0097	0	0	0	0.0101	0	0.0511	0.0335	0.0197	0.0497	0.01	0	0	0.0207	0.0263	0.0212	0.0095	0.0098	0.029	0.0778	0.0098	0.0297	0.0319	0.021	0.0234	0
136	NM_207346	5.317	12.29	5.457	11.25	10.32	1.841	5.646	10.09	4.779	0.8479	6.044	14.82	4.927	2.933	1.778	11.31	3.146	4.574	4.467	1.106	4.977	5.741	4.974	3.809	4.571	2.907	7.044	4.81	3.269	3.269
137	NM_207344	7.24	8.387	7.645	7.622	7.582	6.628	7.669	7.803	6.952	6.716	7.682	7.658	7.905	7.92	7.194	7.862	7.386	7.837	7.328	6.841	8.101	7.441	8.546	9.168	8.964	8.119	8.631	7.776	7.719	8.297
138	NM_207343	1.671	0	0.885	1.401	1.344	1.853	1	1.211	1.198	0.931	1.207	0.674	0.6152	0.8448	1.502	0.6251	1.296	0.6522	1.355	0.7451	1.72	1.79	1.766	1.525	0.5494	1.731	0.8082	0.7632	0.4209	0.3279
139	NM_207342	0	0	0	0	0.0556	0	0	0	0	0	0	0	0	0	0.0235	0	0	0	0.0487	0	0	0.0511	0	0	0	0	0.1006	0.0537	0	0
140	NM_207341	0	0.0151	0	0	0	0	0	0	0	0	0.0159	0.0743	0	0	0	0	0.0471	0.0486	0	0	0	0.0662	0	0.0452	0.0446	0.0308	0	0.0482	0.0139	0.0483
141	NM_207340	21.73	21.92	21.02	22.15	20.78	18.43	18.81	21.95	24.08	23.35	18.42	18.9	22.2	18.41	17.62	17.49	21.79	20.5	20.27	20.6	18.58	22.35	19.74	20.43	18.44	18.87	21.95	23.07	20.77	22.09
142	NM_207336	0.64	0.5902	0.3835	0.4122	0.4618	0.5006	0.4519	0.5035	0.3449	0.2655	0.5693	0.5497	0.658	0.6769	0.6841	0.5823	0.6699	0.4823	0.3063	0.3321	0.9384	0.8552	1.151	0.495	0.5232	0.5002	0.6029	0.369	0.9859	0.6149
143	NM_207334	1.826	1.257	0.9395	1.035	0.936	1.004	0.4786	0.412	0.3808	0.2973	1.25	1.16	1.098	1.247	1.063	0.5692	0.9351	0.5433	0.1596	0.1575	1.157	1.047	1.208	0.9257	0.5997	0.4936	0.3917	0.3737	0.1807	0.2334
144	NM_207332	2.954	3.583	3.765	3.933	4.66	3.773	4.715	3.229	3.069	3.462	3.891	4.487	4.753	4.135	4.637	5.349	4.699	5.514	4.815	4.657	4.577	5.462	5.26	5.376	5.243	5.247	4.723	5.46	4.373	3.838
145	NM_207330	0.1342	0.1741	0.1931	0.1184	0.191	0.1845	0.2392	0.2095	0.1737	0.187	0.1532	0.128	0.1024	0.1381	0.1377	0.1041	0.1983	0.1293	0.1347	0.1287	0.284	0.275	0.1781	0.2365	0.1803	0.143	0.2489	0.1032	0.2572	0.1316
146	NM_207328	0	0	0	0.0106	0	0	0	0	0	0	0	0	0	0	0	0	0	0	0	0	0	0	0	0	0	0	0	0	0	0
147	NM_207327	2.556	2.493	2.239	1.988	1.81	1.765	2.193	2.173	0.0403	0.7398	2.064	1.425	1.672	2.345	2.675	1.537	0.7891	1.245	1.646	0.0612	2.979	2.862	2.114	1.718	1.747	1.145	1.014	1.244	0.7432	0.9035
148	NM_207325	2.455	1.663	1.659	2.187	2.067	2.611	3.058	3.526	2.28	1.805	3.122	2.206	3.364	3.227	3.611	3.686	3.178	2.969	3.495	2.659	3.042	3.805	2.873	2.972	3.134	2.237	3.333	3.302	4.023	3.36
149	NM_207322	0.0178	0	0	0.0087	0	0	0	0	0	0	0	0	0.0088	0	0	0	0	0	0	0	0	0.0437	0	0	0	0.0088	0	0	0.0104	0
150	NM_207321	0	0.0174	0.036	0.0176	0	0	0	0	0.0359	0.0614	0.0264	0	0	0	0	0	0.0362	0	0	0	0	0	0	0.0171	0	0	0.0573	0.0075	0.042	0.0186
151	NM_207320	0	0	0	0	0.012	0	0	0	0	0	0	0	0	0	0	0	0	0	0	0	0	0	0	0	0	0	0	0	0	0
152	NM_207318	16.76	20.29	18.51	18.67	21.14	19.02	20.6	17.02	20.12	18.57	15.77	18.97	19.99	18.28	16.79	18.86	17.04	20.96	18.17	17.56	20.94	19.02	19.72	20.74	18.11	20.93	19.3	17.28	17.83	14.34
153	NM_207317	0.2707	0.1187	0.1043	0.0746	0.0913	0.0988	0.0971	0.0465	0.0156	0.0652	0.0798	0.0787	0.0154	0.0946	0.1058	0.1234	0.1105	0.0325	0	0.0331	0.253	0.0766	0	0.0609	0.0306	0.0075	0.1164	0.1311	0.0547	0.0324
154	NM_207315	0.2143	0.1978	0.1842	0.1446	0.0889	0.2217	0.1948	0.0505	0.3063	0.2173	0.1248	0.1076	0.1353	0.1113	0.1116	0.1288	0.041	0.0541	0.0631	0.1078	0.0681	0.1497	0.1705	0.2578	0.1783	0.1561	0.054	0.0692	0.2847	0.0737
155	NM_207312	0	0	0	0	0	0	0	0	0	0	0.0204	0	0	0	0	0	0	0	0	0	0	0	0	0	0	0	0	0	0	0
156	NM_207311	0.1118	0.3342	0.2706	0.2962	0.0141	0.2844	0.8858	0.9923	0.0408	0.1558	0.0492	0.204	0.1406	0.2941	0.4948	0.2402	0.3484	0.1636	0.1569	0.0176	0.7844	0.0168	0.4482	0.1029	0.2045	0.3729	0.1025	0.8034	0.0102	0.4079
157	NM_207310	1.116	1.047	0.6408	1.013	0.7886	0.8594	0.8053	0.8598	0.6064	1.225	0.577	0.3996	0.4732	0.5178	0.9676	0.8082	0.6317	0.6061	0.5103	0.4775	0.3074	0.2721	0.5139	0.4171	0.2622	0.5764	0.1958	0.3569	0.6775	0.2376
158	NM_207309	1.727	1.273	1.205	1.619	1.445	1.43	1.239	1.063	0.6625	0.6118	1.899	2.07	1.815	1.784	1.242	1.62	1.181	1.142	1.045	1.013	1.587	1.408	1.666	1.47	1.252	1.188	0.9172	0.9897	1.002	0.7098
159	NM_207308	0	0	0	0	0	0.0092	0	0.0052	0	0.0107	0	0	0.0035	0	0	0.005	0.0042	0	0	0	0	0.0043	0.0126	0	0	0.0155	0.013	0	0	0
160	NM_207307	0	0	0.0272	0.0368	0.0386	0.0538	0.0589	0	0.0125	0.0173	0.1564	0.0287	0.0835	0.0426	0.0513	0.0637	0.0471	0.0321	0.0441	0.0386	0.1055	0.0835	0.1378	0.0949	0	0.0921	0.0758	0.0782	0	0.0884
161	NM_207305	0.0841	0.2198	0.2457	0.2205	0.1624	0.2495	0.2322	0.1867	0.3892	0.1755	0.1671	0.2418	0.2265	0.1446	0.2215	0.3444	0.3248	0.1734	0.2045	0.1192	0.2513	0.3036	0.4102	0.3249	0.1949	0.1623	0.2874	0.2483	0.2364	0.3461
162	NM_207304	0.2415	0.5309	0.4252	1.479	0.8053	0.2442	0.2969	0.3928	0.1453	0.2289	0.7554	0.7804	0.8292	0.1255	0.6338	0.5147	0.6113	0.7092	2.122	0.4284	0.7974	0.1632	0.9826	1.395	0.6968	2.398	0.2707	0.6261	0.7857	0.8573
163	NM_207303	0.1363	0.4879	0.248	0.1721	0.6339	0.1991	1.15	0.3004	0.6239	0.1632	0.3169	0.9191	0.1629	0.1112	0.0685	0.1457	0.5667	0.1861	0.6193	0.1628	0.2525	0.246	0.8774	0.4106	0.4435	0.2882	0.2425	0.1856	0.1241	0.4659
164	NM_207299	0.0368	0.0122	0	0	0	0.0369	0.0518	0	0.0236	0.0129	0	0.0504	0	0	0	0.0125	0	0	0.0129	0.0265	0.0456	0.0368	0.0724	0.0244	0	0.0408	0.0066	0.0528	0.0147	0.0261
165	NM_207297	0.6774	0.6077	0.5566	0.7998	0.7068	0.562	0.5964	1.733	0.7395	1.562	1.653	1.135	0.3327	0.5585	1.099	1.151	0.3675	1.205	0.2337	0.5013	0.3169	0.333	1.364	0.4835	0.3323	0.5684	0.9309	0.4616	1.051	0.4705
166	NM_207296	0.0013	0.001	0	0	0.0021	0.0007	0	0	0.0339	0	0.0015	0	0.0038	0	0	0	0	0.0059	0.0413	0	0.0091	0	0.0198	0.0022	0	0.0004	0	0.0223	0.0003	0
167	NM_207295	1.365	1.297	1.257	1.522	1.779	0.5755	1.053	2.15	0	1.983	0	1.453	0.6198	1.485	1.5	2.098	0.619	1.723	0.38	1.256	0.6876	0.3943	2.013	1.754	0.6098	1.032	1.507	0.6049	1.59	1.289
168	NM_207294	0.9334	0.684	0.9595	1.006	1.243	0.425	0.8042	1.463	0	1.243	0	1.023	0.4395	1.192	0.921	1.174	0.4633	1.012	0.3047	0.9211	0.4716	0.2529	1.045	1.135	0.387	0.9175	0.9267	0.4984	1.116	0.9352
169	NM_207293	0.0172	0.0488	0.0116	0.0123	0.0254	0.006	0.0082	1.733	0.0572	1.798	1.795	1.258	0.0067	0.1767	1.159	1.344	0.0065	1.294	0.0045	0.0133	0.0198	0.0633	1.516	0.0108	0.0559	0.0169	1.151	0.004	1.343	0.0158
170	NM_207292	0.2249	0.6058	0.0342	0.1128	0.0557	1.645	0.1166	0.0535	0.3505	0.021	0.0676	0.035	0.1611	0.0003	0.032	0.0008	0.2868	0.0204	1.037	0.0278	0.7758	0.8898	0.0569	0.0404	0.8875	0.1228	0.0119	0.594	0.028	0.0263
171	NM_207291	9.8	9.218	10.79	8.416	10.81	12.07	11.66	8.29	11.09	12.49	11.95	11.76	11.3	14.66	12.78	16.69	11.87	12.02	16.22	14.68	11.76	9.435	9.169	14.65	9.13	8.669	10.26	10.81	12.65	12.14
172	NM_207197	1.223	0	0.0862	3.727	3.403	1.907	1.968	0.8418	0.134	4.224	2.866	0.0821	2.714	2.83	0.0291	1.794	0.0678	1.816	0	1.817	0	1.802	0.0048	2.207	2.132	0	5.451	3.727	2.28	5.626
173	NM_207196	1.214	0.2537	0.0684	1.612	2.262	1.94	2.74	1.426	0.1013	2.942	2.433	0.3763	2.172	2.546	0	1.793	0.014	1.904	3.556	2.183	0.0485	2.18	0.0165	1.846	1.963	0.3856	4.567	4.606	2.888	4.373
174	NM_207195	3.206	3.111	0.1648	0.9465	1.613	1.466	3.2	2.298	1.102	7.04	2.312	0.2545	2.529	1.996	0.6597	2.507	0.1733	2.929	4.186	3.362	0.0964	1.003	3.84	3.634	1.826	0.3756	3.519	3.088	2.904	4.171
175	NM_207194	2.176	0	0	1.093	1.288	6.365	2.172	1.18	0	1.167	0	3.979	0	0	0	0	3.239	0	0	0	0.0294	1.044	0	0.7536	0	0	0	0	1.842	0
176	NM_207191	2.393	8.589	9.75	7.655	7.121	4.57	4.82	5.673	5.888	3.641	7.003	10.19	7.909	7.194	9.716	5.101	10.12	7.973	6.411	6.578	10.89	7.024	6.555	8.392	4.174	10.93	2.807	2.944	8.135	3.612
177	NM_207181	0	0	0	0	0	0	0.2492	0	0	0	0	0	0	0	0	0	0	0	0	0	0	0	0	0	0	0	0	0	0.3122	0
178	NM_207174	0.1442	0	0	0	0	0	0	0.0013	0	0	0	0	0	0	0	0.0076	0.2482	0	0	0	0	0	0	0	0	0.5404	0	0	0	0
179	NM_207171	0	0.4486	0.2494	0.3022	0.8696	0.296	0.2438	0	0	0	0	0.2979	0.2736	0.1509	0	0.9171	0.4669	0.9042	0.0031	0	1.173	0	1.915	0.9639	0.0025	0	0.1573	0	0	0
180	NM_207170	0.9503	0.6766	0.9991	0.9078	1.605	1.225	1.589	0.8281	2.986	0.3369	0.8029	1.644	2.64	1.522	1.374	0.8792	1.101	0.7937	0.4822	1.062	1.22	0.9655	1.427	1.056	0.6924	2.05	1.262	1.532	1.495	2.212
181	NM_207168	5.037	5.599	5.734	6.101	6.056	5.264	5.48	4.927	5.695	6.392	6.529	4.704	7.794	6.739	6.025	6.729	6.555	4.973	5.63	5.764	4.687	3.761	5.024	5.184	5.381	4.203	7.058	4.666	3.818	5.67
182	NM_207163	0	0	0	0	0	0	0	0	0	0	0	0	0	0	0	0	0.0144	0	0	0	0	0	0	0	0	0	0	0	0	0
183	NM_207128	0	0.2638	0.389	0	0.3043	0.2568	0.2624	0.4459	0.4741	0.3185	0	0.2374	0.6427	0.2292	0.3066	0.3749	0	0	0.2695	0	0.6316	0.9922	0	0	0	0.6483	0.4316	0	0	0.2053
184	NM_207127	0.0166	0	0	0	0	0.1888	0	0	0	0	0	0.2115	0	0	0	0	0.0278	0	0.1682	0.6986	0.286	0	0	0	0	0.2244	0	0	0	0
185	NM_207123	0.1752	0.2058	0	0.1577	0.2393	0.2171	0.3372	0.3321	0	0.2366	0.0065	0.281	0.5429	0.0231	0.2496	0.4574	0.3734	0.2756	0.1986	0.2025	0.3354	0.4861	0.5001	0	0.2715	0	0.2196	0.0036	0.1597	0.2405
186	NM_207122	7.93	31.73	7.76	8.534	7.968	8.622	8.016	8.763	8.565	36.22	8.865	8.86	10.82	10.04	9.768	44.23	9.954	8.975	20.55	40.15	9.167	10.34	43.55	10.5	38.71	39.61	10.59	9.862	24.62	9.878
187	NM_207121	0	0	0	0	0	0.0081	0	0	0	0	0	0.005	0	0	0	0	0	0	0.0031	0	0	0	0	0	0	0	0	0	0	0
188	NM_207119	0.0329	0	0.0133	0.0087	0	0.0208	0.8029	0.9753	0.0211	0	0.014	0.0096	0.0122	0	0.8165	1.335	0	0	0	0.0048	0	0	0.0118	0	0.0103	0.021	0	0.0096	0	0.0093
189	NM_207118	3.321	3.868	3.903	3.271	3.726	3.961	3.285	3.765	3.854	4.236	2.797	3.202	3.917	3.746	3.836	2.927	3.282	4.349	4.06	3.983	3.894	3.19	3.268	3.908	4.236	4.245	3.955	4.136	3.044	4.276
190	NM_207116	6.175	4.734	4.584	6.275	4.774	5.37	4.594	3.686	3.797	1.589	9.696	7.441	8.165	7.619	7.007	7.698	5.796	3.606	3.392	2.412	8.288	7.448	8.538	7.836	5.272	4.34	2.654	2.535	2.704	2.944
191	NM_207115	2.809	1.253	1.869	1.184	0.9348	0.7825	1.616	2.272	1.983	2.346	0.1851	0.1939	1.035	0.8819	2.298	2.152	2.895	0.4283	1.107	2.161	0.7772	1.52	3.934	1.573	2.516	0.9754	1.052	1.294	3.457	2.473
192	NM_207113	9.824	10.86	11.26	10.69	10.51	10.51	10.69	9.469	11.21	10.49	9.237	9.492	10.68	8.967	9.793	8.998	9.277	11.62	10.64	9.792	10.08	10.02	10.29	9.946	8.04	9.924	9.561	9.205	10.07	8.899
193	NM_207111	4.056	3.94	3.64	2.424	3.629	2.702	3.233	3.723	1.84	2.135	2.657	3.108	3.847	2.929	2.939	1.917	2.549	2.033	1.13	1.955	3.802	4.097	2.36	2.759	2.048	2.648	2.052	2.186	1.693	1.261
194	NM_207103	0	0	0	0	0	0	0	0	0	0	0.0129	0	0	0	0	0	0	0	0	0	0	0	0	0	0	0	0	0	0	0
195	NM_207102	0	0	0	0.0178	0.1089	0	0.0193	0	0.0187	0	0	0.0188	0.0518	0	0	0	0	0.0194	0	0	0	0	0	0	0	0	0	0	0	0
196	NM_207047	0.5801	0.5553	0.7884	0.7136	0.682	0.8953	0.8573	3.48	3.471	0.9943	1.067	1.141	0.9018	1.07	1.463	0.8626	1.374	1.243	0.9711	1.368	1.257	1.096	1.402	1.142	1.964	1.333	1.224	0.8795	1.318	1.471
197	NM_207046	6.161	6.94	6.101	6.964	7.832	6.225	7.782	7.187	8.055	8.469	7.526	8.093	6.276	6.916	8.69	6.748	8.373	9.063	8.545	9.32	10.58	8.372	10.11	9.956	8.302	6.704	9.479	9.002	11.25	9.711
198	NM_207045	1.236	2.507	2.06	1.236	3.247	2.378	2.484	2.342	1.651	1.957	2.482	1.071	2.948	2.578	2.717	1.751	2.532	2.494	2.833	3.922	1	0.8762	1.433	2.254	1.963	1.154	3.731	2.855	2.755	3.95
199	NM_207044	2.321	2.699	2.108	2.316	1.964	2.469	2.095	5.048	4.477	2.049	2.528	2.551	3.089	2.788	3.347	2.315	3.866	2.707	2.196	3.01	2.826	2.142	2.796	2.5	3.291	2.695	3.183	2.234	2.598	3.076
200	NM_207043	0.969	1.305	1.233	1.059	1.347	1.372	1.543	4.282	3.687	1.22	1.603	1.514	1.119	1.499	1.831	1.584	1.874	1.464	1.587	1.361	1.672	1.345	1.682	1.54	1.807	1.774	1.649	1.375	1.655	1.432
201	NM_207042	6.895	5.259	6.043	5.668	8.978	7.825	10.18	7.152	8.23	8.038	6.321	7.12	10.76	7.932	7.301	10.89	6.907	7.04	8.114	11.25	7.357	6.545	9.583	9.705	6.736	8.624	7.056	7.46	8.699	9.797
202	NM_207038	0	0	0	0	0.8532	0.4911	0.1566	0	0	0	0.6232	0	0	0	0.1923	0	0.3472	0.5108	0.257	0	0.5197	0.3156	0	0	0	0	0	0	0.2686	0.1766
203	NM_207037	1.062	1.048	0.8054	0.7588	0.4295	0.7031	1.293	0.8934	1.791	1.146	1.481	2.128	2.777	3.048	2	1.923	1.41	0.6766	0.9966	1.732	2.06	1.858	2.552	2.31	1.759	1.437	1.466	0.7991	0.8067	1.899
204	NM_207036	0	0	0	0	0.3067	0.5246	0.1402	0	0	0	0.753	0	0	0	0.1798	0	0.4268	0.5422	0.3488	0	0.5412	0.4152	0	0	0	0	0	0	0.3204	0.2739
205	NM_207032	0.0687	0.0335	0.011	0.0225	0	0.0113	0	0	0.0231	0.012	0.0226	0	0	0.0114	0	0	0	0	0	0	0.0219	0	0	0	0	0	0	0	0.0268	0
206	NM_207015	0.0094	0.0058	0.006	0.0184	0.0061	0.0061	0.0097	0	0	0	0	0	0.0123	0.0124	0.0062	0	0	0.0065	0	0	0.0056	0.0122	0.0061	0.0243	0.0123	0.0124	0.0133	0.0196	0.0073	0.0065
207	NM_207014	0	0	0.3869	0.1313	0	0	0	0	0.3278	0.0218	0.2007	0.687	0.0171	0	0.0705	0.2643	0.0319	0	0	0.2474	0.0879	0.292	0.31	0.258	0.017	0.3365	0	0	0.0809	0.0518
208	NM_207013	3.457	5.239	5.653	6.967	5.394	3.295	10.62	6.685	7.799	6.783	6.006	1.656	5.61	3.061	8.436	10.3	3.085	2.377	4.698	7.705	5.46	7.482	6.52	11.73	7.245	4.408	5.35	7.031	6.62	9.036
209	NM_207012	7.113	5.375	4.006	5.646	4.213	4.208	6.617	5.08	8.947	4.988	3.896	5.616	4.562	4.784	9.212	6.438	4.863	8.278	6.07	4.925	5.123	10.94	14.53	3.982	4.456	7.691	5.15	4.445	11.77	7.291
210	NM_207009	7.575	8.324	7.337	7.439	9.079	9.348	8.824	12.54	14.08	13.06	7.32	7.961	10.54	9.601	11.89	12.2	12.2	7.692	6.572	8.761	10.87	11.78	9.7	10.53	11.04	10.25	6.408	7.084	7.213	8.419
211	NM_207007	0	0	0	0	0	0	0	0	0	0	0	0	0	0	0	0	0	0	0.0182	0	0	0	0	0	0	0	0	0	0	0
212	NM_207006	0	0	0	0	0.0537	0	0.0086	0	0	0	0.0085	0.0417	0	0	0	0	0	0	0	0	0	0.0731	0	0.128	0	0	0	0.0174	0	0
213	NM_207005	6.976	11.67	12.03	7.617	7.523	9.504	6.332	5.392	5.399	5.247	12.33	8.11	8.605	7.586	6.468	6.402	6.175	6.683	7.816	5.04	12.75	8.843	11.84	7.206	6.938	7.137	6.753	5.701	6.199	4.766
214	NM_207003	0	0	0	0	0	0	0	0	0	0	0	0	0	0	0	0	0	0	0	0	0	0	0	0	0	0	0	0	0	0.0325
215	NM_207002	0	0	0	0	0.0804	0	0	0	0	0.1943	0.0188	0	0	0	0	0.0408	0	0.1763	0	0.2074	0.0203	0	0.02	0.0248	0	0.0824	0	0.2531	0	0
216	NM_206999	6.822	1.901	1.446	4.296	3.111	0.9131	3.982	5.258	0.7482	5.935	1.402	1.021	1.085	0.7043	0.9199	5.509	1.146	1.424	1.417	4.235	1.506	0.7316	0.7764	4.682	0.8322	0.6444	1.421	2.325	1.259	3.047
217	NM_206997	0	0	0	0	0	0.0202	0	0	0	0	0	0	0	0	0	0	0	0	0	0	0	0.0421	0	0	0	0	0	0	0.0252	0
218	NM_206996	0	0	0.0082	0	0	0	0	0	0.0043	0	0	0	0	0.0043	0	0	0	0	0	0.0114	0	0	0.004	0	0	0	0	0	0.002	0
219	NM_206967	3.716	2.288	0.6766	3.589	1.885	2.03	0.3227	1.486	2.443	2.927	4.303	1.941	2.246	3.327	2.256	1.294	2.026	2.452	2.748	1.279	2.687	1.498	1.682	2.363	4.439	1.01	1.078	1.855	3.426	2.901
220	NM_206966	0	0.0503	0	0	0.0822	0	0	0	0	0	0.0579	0	0	0.0895	0.0521	0	0	0	0	0.0444	0	0	0.19	0.1693	0.0417	0	0.1716	0.1173	0	0.1241
221	NM_206965	0	0	0	0	0	0	0	0	0	0.0171	0	0	0	0.0163	0	0	0	0	0	0	0	0	0	0	0	0	0	0	0	0
222	NM_206963	1.891	2.217	1.883	3.148	2.534	1.401	1.542	1.152	3.688	5.521	1.052	1.863	3.475	2.609	1.551	2.584	1.142	3.28	1.847	1.982	6.424	8.155	5.894	6.035	6.317	10.37	6.057	9.685	8.365	9.368
223	NM_206962	5.851	6.266	5.505	6.832	6.705	6.829	7.974	6.437	5.822	4.856	5.941	5.836	6.473	5.831	5.678	5.967	5.112	7.759	5.471	5.704	6.653	5.383	6.157	5.323	6.24	6.557	4.307	4.247	6.87	7.061
224	NM_206956	5.452	5.894	5.976	4.896	4.453	6.655	6.429	3.331	4.635	2.696	3.638	4.421	5.392	4.237	4.699	4.408	3.388	3.281	2.157	1.819	4.349	4.315	4.304	3.797	3.098	4.012	2.901	2.848	2.31	1.511
225	NM_206955	6.627	7.112	8.065	7.371	4.992	4.945	5.622	6.29	4.489	3.532	6.376	4.532	7.407	5.191	6.03	5.866	5.298	5.041	4.68	2.79	4.763	4.941	6.325	8.525	3.635	6.605	4.53	3.699	3.637	1.693
226	NM_206954	16.38	20.19	20.37	20.07	23.17	18.18	21.14	22.47	14	14.29	23.21	18.07	27.57	22.64	21.01	23.73	22.34	12.29	13.22	10.54	18.71	27.05	29.65	21.04	22.38	20.9	23.85	16.56	11.76	11.88
227	NM_206953	1.62	1.323	1.092	0.6716	0.4321	0.9047	1.013	0.5529	0.7945	0.5181	1.615	1.965	1.165	0.5751	0.7021	0.5985	0.6232	0.6176	0.9448	0.561	1.203	0.6241	0.9275	1.686	0.6446	0.5999	0.3876	0.736	0.5602	0.5158
228	NM_206949	4.399	5.298	4.847	4.296	3.609	3.374	5.337	6.104	6.053	5.447	4.431	2.64	4.307	3.153	4.418	3.178	3.679	4.491	4.751	5.495	3.39	3.104	2.692	4.073	3.808	5.995	4.038	4.185	3.752	5.608
229	NM_206943	3.938	1.657	2.957	0.4834	3.766	4.49	1.641	0.8202	3.631	3.395	7.263	2.132	1.725	5.726	0.9009	3.793	7.346	6.276	2.965	6.419	6.062	7.719	8.784	6.582	3.256	4.675	6.376	6.091	7.039	9.485
230	NM_206937	1.847	2.077	0.2363	0.4997	0.969	1.955	1.194	0.9345	1.113	0.2733	2.892	0.6005	1.249	1.151	2.193	0.1174	0.815	0.2587	1.508	0.8281	2.91	0.2565	0.2248	0.8917	0.6498	0.4378	0.663	0.3341	0.8085	0.6852
231	NM_206933	0	0	0	0	0	0	0	0	0	0	0.0017	0	0	0	0	0	0	0	0	0	0	0	0	0	0	0	0	0	0	0
232	NM_206930	0.0765	0.0954	0.0552	0.0092	0.1135	0	0.0626	0.1652	0	0.1982	0.0915	0.0438	0.1259	0.0703	0.176	0.1395	0.0283	0.0715	0.0897	0.1331	0	0.0438	0.0318	0.1762	0.0799	0.0841	0.2693	0.1488	0.0767	0.0609
233	NM_206929	0	0.0131	0.0012	0.0088	0.009	0	0.0183	0	0.0758	0.0139	0.0027	0.0157	0.0244	0.0095	0.014	0.0849	0.0432	0.0431	0	0.0131	0.0097	0.0044	0	0.0029	0.0712	0.0667	0.0104	0	0.0875	0.0541
234	NM_206926	4.56	4.023	2.911	4.083	3.785	4.777	4.723	5.248	3.383	4.77	4.318	4.607	6.505	6.489	6.669	7.357	6.063	4.426	3.342	5.256	4.177	5.346	4.627	3.678	3.903	3.827	5.026	3.927	9.172	6.278
235	NM_206925	2.846	12.22	2.509	3.666	6.945	3.146	22.4	8.011	5.71	12.39	1.588	4.78	4.816	5.323	3.712	11.8	5.449	4.954	3.305	4.708	4.107	3.697	4.832	16.58	6.154	2.379	2.509	5.353	13.82	6.741
236	NM_206923	0.2533	0.218	0.2957	0.2704	0.2877	0.2247	0.5456	0.2975	0.4785	0.5686	0.3025	0.4203	0.4784	0.5436	0.5914	0.6236	0.4585	0.6435	0.5782	0.7345	0.6214	0.6637	0.7565	0.8731	0.7022	0.6091	0.5886	0.6021	1.249	1.152
237	NM_206922	0.69	0.371	0.2956	0.44	0.4475	0.4064	0.2177	0.3177	0.3437	0.409	0.666	0.3974	0.5605	0.3264	0.4825	0.6108	0.7954	0.525	0.8505	0.4392	0.295	0.2315	0.4985	0.3989	0.1618	0.6829	0.5999	0.6534	0.6236	0.5527
238	NM_206921	0.4253	0.1077	0.0703	0.1649	0.1072	0.1434	0.1365	0.6045	0	0.048	0.1316	0.785	0	0.1071	0.7559	0.3857	0.1385	0.5846	0	0.6285	0.0446	0.0968	0.1133	0.4875	0.0822	0.0829	0	0	0.6882	0.6353
239	NM_206920	0.2279	0.1861	0.172	0.1908	0.1703	0.1448	0.2502	0.1781	0.123	0.1447	0.6147	0.357	0.5819	0.4574	0.4763	0.4615	0.4223	0.2182	0.2416	0.5786	0.5098	0.4063	0.6114	0.5395	0.2653	0.4791	0.3774	0.533	0.538	0.5681
240	NM_206919	0	0	0	0	0	0.0466	0.0356	0	0.0447	0	0	0	0	0	0	0	0	0	0	0	0	0	0.0335	0	0	0	0	0	0	0
241	NM_206918	1.015	0.8458	0.6527	1.153	0.723	1.152	0.789	1.006	0.9516	1.231	0.467	0.4391	0.5059	0.4541	0.6949	0.7873	0.8159	0.3471	0.2905	0.4848	0.6435	0.6198	0.7898	0.839	0.6295	0.453	0.6078	0.3773	0.677	0.4042
242	NM_206917	53.53	57.02	56.97	62.94	69.85	63.96	73.12	69.24	65.54	70.53	77.38	82.43	92.13	88.21	94.94	103.4	94.47	85.46	87.65	103.5	103.3	100.5	110.4	122.4	97.52	99.45	102	112.4	124.7	137.9
243	NM_206915	12.96	14.55	12.11	14.73	18.36	15.5	15.54	14.89	17.18	18.18	12.08	12.3	14.31	13.83	14.25	20.54	13.49	14.84	14.95	18.89	17.26	19.42	18.9	20.5	15.58	19.9	21.53	17.76	21.2	18.88
244	NM_206914	1.031	0.6842	0.6575	0.2904	0.5966	1.39	1.007	1.366	1.097	0.0831	0.6865	0.5379	0.9047	0.013	0.2574	0.3877	1.193	0.0562	1.286	0.4991	0.4129	0.6912	0.0291	1.446	0.4045	0.6214	0.3748	0.676	1.12	0.0111
245	NM_206909	0	0	0	0	0.2523	0	0	0.3735	0	0	0	0	0	0.0026	0.0771	0.0013	0	0.0004	0.0002	0	0.0007	0	0.0013	0.002	0	0.0016	1.388	0.4082	0.4613	0
246	NM_206907	3.902	2.515	4.245	5.346	4.009	7.896	8.69	2.657	7.887	4.36	2.602	2.427	7.852	2.348	2.249	7.995	2.668	1.164	1.577	9.387	0.0124	4.195	2.245	5.555	5.883	2.724	2.695	1.248	3.453	1.551
247	NM_206901	0.0239	0.974	1.151	0.3916	0.0797	1.48	0.4692	0.584	0.2756	0.2502	0.0217	0.0113	0.045	0.0236	0.017	0.0156	0.0153	1.022	0.2947	0.0273	0.0088	0.0056	0.5049	0.0254	0.5085	0.0146	0.6889	0.0097	0.0277	0.2881
248	NM_206900	1.02	1.02	0.5043	1.258	1.222	1.119	0.7784	1.743	1.282	1.003	0.5431	0.4281	0.5272	0.6197	0.9168	1.195	0.5628	0.61	1.217	0.5788	1.002	0.6843	1.09	0.5837	1.263	0.875	0.5009	0.8294	0.6172	0.6418
249	NM_206895	0	0.2639	0	0	0.0112	0.0137	0.183	0.01	0	0	0.1976	0.1376	0	0	0.0865	0.0359	0	0	0.1176	0	0.0166	0	0.2231	0.0298	0	0	0.1719	0	0	0.008
250	NM_206894	0.0354	0	0.1386	0	0	0	0	0	0.0448	0	0	0	0	0	0.0144	0	0	0.0236	0.0963	0.0241	0	0.1683	0	0	0	0	0	0	0	0.0441
251	NM_206891	0.5038	0.6812	0.8533	0.3157	0.5723	0.8196	0.8324	0.4851	1.497	0.5873	0.6584	0.4541	0.4271	0.4591	0.5513	0.829	0.5495	0.8747	0.3356	0.3582	0.4148	0.6209	0.4113	0.7122	0.2424	0.3451	0.344	0.3368	0.2652	0.3693
252	NM_206890	0.7076	0.3318	0.3118	0.6663	0.4412	0.3529	0.6734	0.4848	0.6661	0.6454	0.3959	0.819	0.9402	0.9995	0.7101	0.3187	0.4822	0.5002	0.6071	1.354	0.757	0.5515	0.4242	0.7734	0.5928	0.2434	0.739	0.3048	0.4393	0.2455
253	NM_206889	0.0035	0.3523	0.1713	0.0564	0.087	0.1746	0.4065	0.3858	0.1997	0.0231	0.148	0.3114	0.3058	0.1165	0.127	0.3914	0.0637	0.0335	0.1736	0.1791	0.0166	0.0039	0.3653	0.1725	0.1737	0.319	0.0072	0.1945	0.0564	0.0417
254	NM_206886	1.268	0.0227	0	0.0303	0.5875	0.9099	1.594	0.0345	1.848	0.0019	0	2.447	0	1.549	0.0187	0	0	0	0	0	0	0	0.0254	0	0.0076	0	0.0076	0.4879	0	0.0736
255	NM_206880	0	0	0	0	0	0	0	0	0	0	0	0	0	0	0	0	0	0	0	0	0	0	0	0.0316	0	0	0	0	0	0
256	NM_206876	16.08	9.293	41.8	2.543	6.602	6.664	8.196	47.1	5.25	54.62	4.013	5.18	3.544	26.58	4.474	4.855	25.31	38.34	50.83	26.39	4.395	8.237	5.944	39.91	3.509	28.86	4.252	3.918	3.851	33.6
257	NM_206873	6.748	5.677	5.673	6.606	6.435	6.741	8.65	7.879	8.056	7.928	10.7	10.88	12.13	11.12	13.7	13.34	14.55	11.08	13.7	11.46	11.91	19.82	10.78	12.76	9.986	8.492	9.737	7.961	12.59	11.5
258	NM_206866	1.031	1.121	0.6085	1.274	0.7778	2.604	0	0.2616	0	0.2499	0.5151	0	0.3231	0.6109	0.8672	2.353	0.721	0.9057	1.623	0.2972	0.1574	0.5667	0	0	0	0.3314	1.679	0	0	0.2823
259	NM_206862	0.1683	0.0811	0.1554	0.3756	0.0019	0.0829	0.1243	0.372	0.1596	0.1015	0.5403	0.3407	0.001	0.0963	0.0048	0.5552	0.1157	0.0782	0.0667	0.0871	0.4226	0.1223	0.5552	0.4074	0	0	0.1035	0.1185	0.4587	0.1373
260	NM_206855	0.1299	0.1085	0.0397	0.1672	0.2097	0.2689	0.1209	0.125	0.1812	0.0092	0.2037	0.2267	0.3679	0.1471	0.343	0.0801	0.2008	0.1303	0.2237	0.1926	0.1787	0.0429	0.0481	0.1509	0.0724	0.0123	0.1607	0.1415	0.1614	0.0734
261	NM_206854	0.4486	0.2961	0.3948	0.2119	0.2093	0.4437	0.1021	0.2156	0.1953	0.0961	0.1486	0.1433	0.2443	0.169	0.2635	0.0555	0.1546	0.1811	0.0362	0.1347	0.1165	0.3107	0	0.1526	0	0.1462	0.1808	0	0.1295	0
262	NM_206853	0.3709	0.1284	0.2912	0.0637	0.0834	0.8132	0.1468	0.1727	0.21	0.4364	0.2017	0.6512	0.2262	0.1485	0.1416	0.5475	0.3912	0.4399	0.2487	0.3291	0.2075	0.3544	0.2901	0.0415	0.1013	0.3502	0.0826	0.191	0.2076	0.3739
263	NM_206852	0	0	0.0046	0	0	0	0	0	0	0	0	0	0	0	0	0	0	0.0116	0	0	0	0	0.0155	0	0	0.0095	0.0435	0	0	0.0455
264	NM_206840	0.2108	0.1807	0.5704	0.5547	0.2849	0	0	0	0.327	0.3054	0.5313	0.3292	0.4738	0	1.383	0.7074	0.4813	0.5903	0.1568	0.1987	0.7352	0.3566	0.5565	0.3933	1.919	0.3754	0.3321	0.5114	0.4689	0.1504
265	NM_206839	24.74	25.91	21.46	24.15	33.95	30.18	33.29	23.2	29.71	24.33	19.9	22.03	23.55	17.42	21.03	19.43	20.11	26.25	24.7	24.67	21.6	21.86	21.59	15.61	16.72	23.58	14.06	30.37	23.19	28.98
266	NM_206837	1.166	1.039	0.8942	1.163	1.332	1.246	1.082	1.155	1.597	1.361	0.6649	0.3656	0.1905	0.8105	0.2547	0	0.4542	0.039	0	1.344	0.6912	1.049	0.2909	0.232	0.2718	0.2126	0.4538	0.4256	0.7977	0.2003
267	NM_206836	6.584	8.335	8.089	8.109	7.239	9.635	7.643	7.764	9.124	11.66	9.13	8.122	8.074	10.53	10.93	8.354	10.55	7.31	7.193	5.826	7.488	8.417	9.531	6.274	10.24	7.149	7.851	7.864	9.08	10.51
268	NM_206833	1.066	0.6717	0.6361	0.4268	0.6133	0.5483	0.846	1.035	0.9237	1.393	0.7435	0.6826	1.455	1.013	1.015	0.6289	1.176	1.023	1.189	1.025	1.064	0.8398	1.14	0.6387	0.8295	0.8888	0.8793	0.7879	1.76	1.107
269	NM_206832	0	0	0	0	0	0	0	0	0	0	0	0	0	0	0	0	0	0	0	0	0	0	0	0	0	0.0139	0	0	0	0
270	NM_206831	3.23	2.369	3.364	2.951	3.826	3.977	3.811	3.53	5.133	4.421	4.49	4.657	3.351	3.022	4.226	3.836	4.713	3.958	4.198	4.962	3.388	4.901	4.346	6.049	2.698	5.185	5.047	3.579	4.762	5.15
271	NM_206827	1.071	0.9436	0.7776	1.021	0.6965	0.7146	0.8837	0.5721	0.3588	0.4136	0.6805	0.7801	0.556	0.672	0.6931	0.258	0.4815	0.3721	0.1921	0.251	0.8816	0.5451	0.577	0.4089	0.2194	0.4014	0.4025	0.3232	0.1165	0.2471
272	NM_206826	0	0	0.4132	0.5374	0.1409	0	0	0	0.1736	0	0	0	0	0	0	0.4868	0.2115	0.1692	0.4498	0	0.1981	0.3243	0	0	0.2839	0	0.0764	0	0	0
273	NM_206825	0.6387	0.8614	0.0486	0.8427	0.7905	0.0401	0.2248	0.0493	0.3113	0.3975	1.19	1.066	0.6693	0.3302	0.2855	1.064	0.5725	0.4354	1.466	0.433	0.5511	0.4108	0.6448	0.0438	0.962	0.446	0.4887	0.3528	0.399	0.356
274	NM_206824	5.498	6.239	5.31	5.345	6.351	7.417	8.633	8.983	8.897	7.593	7.676	9.281	13.06	8.933	11.55	12.35	12.53	6.764	9.422	9.71	6.66	8.07	8.239	10.11	6.562	5.468	6.378	6.423	9.22	10.28
275	NM_206818	0.0446	0	0.1126	0.0435	0.0725	0.1314	0.1231	0.0258	0	0.0466	0.0831	0.0749	0.1168	0.0147	0.2119	0.0297	0.0904	0.1084	0	0.0023	0.0711	0.1673	0.0782	0.1013	0.0342	0.2652	0.0168	0.0926	0.0088	0.1996
276	NM_206808	1.094	0.9071	0.9478	1.212	1.383	0.7719	1.389	1.411	1.527	1.522	0.7268	0.7672	1.03	1.144	0.8056	0.9544	0.3967	0.8647	0.6859	0.6723	1.474	0.9183	1.351	1.736	1.349	1.5	1.277	1.442	1.965	1.511
277	NM_206594	0	0	0	0	0	0	0	0	0.0086	0.0029	0	0	0	0	0	0	0	0	0	0	0	0	0.0016	0	0	0	0	0	0	0
278	NM_206539	0	0.5224	0	0.3748	0	0.4043	0.315	0.1947	0.7145	0.1481	0	0.1992	0.9158	0	0	0.3929	0.1605	0.2283	0	0.696	0	0	0	0	0	0	0	0.163	0.1749	0.1285
279	NM_206538	21.52	24.79	23.6	23.29	23.92	23.27	26.78	23.69	25.93	31.23	19.13	75.38	26.53	24.15	25.22	29.26	26.39	79.65	23.41	29.13	18.82	25.41	26.77	28.87	21.8	26.13	78.17	24.58	27.4	72.98
280	NM_205863	0	0.1215	0	0.0448	0	0	0	0.4302	0	0	0	0	0	0	0	0	0	0	0	0	0	0	0	0	0	0	0	0.1372	0	0
281	NM_205862	0	0	0.0025	0.014	0.0655	0	0	0	0	0	0	0.4704	0	0	0	0	0	0	0.015	0	0	0	0.2135	0	0	0	0	0	0	0
282	NM_205861	0.2318	0.3269	0.153	0.0763	0.0941	0.1994	0.2787	0.185	0.1139	0.0816	0.0773	0.2164	0.3286	0.2347	0.1009	0.0719	0.2133	0.1469	0.2882	0.071	0.2856	0.1547	0.241	0.2699	0.0866	0.9744	0.1294	0.0794	0.1202	0.1767
283	NM_205860	3.311	2.453	2.074	4.176	2.152	4.086	2.481	1.193	1.659	2.025	2.754	1.687	2.25	1.394	3.194	2.387	2.03	0.5037	0.9988	0	4.709	2.908	1.686	2.976	2.048	1.806	1.48	1.266	1.526	0.0097
284	NM_205858	2.277	2.505	1.848	3.299	2.802	2.42	2.911	2.268	2.765	1.872	2.676	3.295	3.347	2.82	3.348	2.297	3.015	2.749	3.79	4.205	2.982	3.366	3.528	2.457	2.786	3.131	4.004	3.756	2.986	3.966
285	NM_205853	0.1366	0	0.1032	0	0.0653	0.0139	0	0.1671	0	0	0.041	0.0318	0.1646	0.0313	0	0.0421	0	0.0438	0.0436	0	0	0	0	0	0	0.028	0.0896	0.0884	0.0672	0.0516
286	NM_205848	0	0	0	0	0	0	0	0	0	0	0	0.0109	0.0119	0	0	0	0	0.0152	0	0	0.0425	0	0	0	0	0	0	0	0	0
287	NM_205847	4.675	3.219	4.177	4.949	4.684	6.223	4.997	6.308	4.263	6.323	4.125	6.133	4.407	7.579	4.606	3.713	3.997	5.733	5.936	4.022	4.004	4.362	3.816	4.434	4.665	4.058	4.468	3.308	2.895	3.938
288	NM_205846	1.006	1.475	1.369	2.176	1.614	1.521	1.236	1.239	1.266	1.369	1.035	0.5703	1.054	0.5124	0.8503	0.764	0.682	0.7672	0.5815	0.6065	0.3846	1.086	0.7377	0.9209	0.6588	0.823	0.6041	0.5726	0.9917	0.5386
289	NM_205845	130.3	38.35	160.8	163.4	219.2	320.5	131	171.1	137.5	183.8	112.4	159.2	81.46	172.1	238	104.7	128.5	111.8	41.89	105.5	129.4	104.3	234.1	45.65	145.9	233.9	118.2	265.2	208.2	173.8
290	NM_205843	0.2764	0	0.1379	0.0694	0	0.1978	0.0849	0.3586	0.1884	0	0.0701	0.1628	0.0525	0.1808	0.1179	0.2945	0.0048	0	0.01	0.105	0.0597	0.3102	0.1953	0.2887	0	0.1179	0	0.0407	0.3616	0.5963
291	NM_205842	0	0	0	0	0.0004	0	0	0.0007	0	0.0015	0.0007	0	0	0	0.0004	0	0.0004	0	0	0	0	0	0	0.3645	0	0	0	0	0	0
292	NM_205841	7.47	8.464	9.572	10.55	10.18	11.34	6.8	10.19	12.76	13.12	4.935	6.505	7.456	7.077	6.27	6.953	5.673	6.935	8.765	9.222	11.11	9.134	9.509	9.879	12.05	13.1	16.36	18.38	11.45	12.77
293	NM_205835	0.2526	0.1519	0	0.1464	0.2725	0.1795	0.2885	0.2674	0.4417	0.2912	0.1633	0	0.1804	0.1628	0.2591	0.3735	0.2632	0	0.473	0.1391	0.1571	0.4224	0.3782	0.5103	0.2698	0.2859	0.3513	0.3418	0.2876	0.137
294	NM_205834	0.571	0.255	0.0324	0.4569	0.3247	0.2664	0.3562	0.379	0.4223	0.4543	0.3238	0.4724	0.5861	0.24	0.2708	0.4403	0.4638	0.4779	0.0231	0.358	0.3867	0.5637	0.694	0.4088	0	0.1917	0.355	0.2668	0.0338	0.3482
295	NM_205833	0	0	0.0149	0.0565	0	0	0.0323	0	0	0.0939	0	0.0465	0	0	0	0	0	0.0181	0	0	0	0.0284	0.0177	0	0	0.0121	0	0	0	0.0962
296	NM_205768	0.0039	0.0034	0	0.0038	0	0.0027	0.008	0.0054	0.2298	0	0.0145	0.2448	0.0012	0.0137	0.0128	0.0138	0.0223	0.0123	0.3264	0.0056	0.0036	0.3407	0.0134	0.0083	0	0.0063	0.0147	0.0079	0	0.5496
297	NM_205767	26.76	27.26	28.3	26.2	30.43	28.91	26.77	31.77	27.41	31.3	25.17	18.47	28.5	22.38	23.18	30.36	27.26	22.57	21.94	26.68	25.97	21.88	24.97	22.84	21.32	20.39	23.05	24.32	26.78	26.51
298	NM_205548	0.9988	0.8686	1.207	1.172	0.9097	1.044	0.8675	0.8578	0.7926	1.013	0.8994	0.8966	0.7486	0.7603	0.6524	0.8793	0.584	0.7098	0.4735	0.6886	0.9729	0.6935	0.9322	1.168	0.8116	0.877	0.6419	0.6011	0.9548	0.9076
299	NM_203506	0.2288	0.288	0.1861	0.3649	0.4982	0.1392	0.0317	0.3576	0.0465	0.1915	0.1567	0.1234	0.4697	0.1042	0.3108	0.0001	0.3642	0.2427	0.2972	0.0005	0.2777	0.0002	0.2588	0.1687	0.3533	0.2923	0.3077	0.4354	0.4258	0.0656
300	NM_203505	3.452	3.068	2.328	3.168	2.899	2.554	2.793	2.498	3.598	2.898	3.129	13.97	2.856	6.315	3.292	2.065	3.082	4.071	3.807	4.237	4.054	5.766	4.367	4.313	2.433	4.45	4.333	4.473	3.886	4.301
301	NM_203504	7.483	7.787	7.511	7.944	7.888	7.574	3.098	7.183	8.777	8.51	7.687	20.69	8.078	15.53	8.061	1.972	4.879	10.72	8.535	8.553	9.237	9.518	9.98	10.08	4.356	13	9.062	8.883	10.15	10.67
302	NM_203500	17.31	12.03	12.63	12.98	11.07	11.31	9.965	10.43	7.073	5.652	14.68	12.08	11.76	11.93	10.38	9.275	8.605	5.5	2.152	2.935	10.39	12.29	10.3	8.566	5.546	6.024	5.729	4.339	2.522	0.8106
303	NM_203499	12.24	9.462	9.348	8.699	10.8	11.91	13.95	10.61	9.583	9.644	13.12	10.2	10.15	11.66	13.47	11.26	11.65	10.38	8.069	9.667	15.4	14.52	12.64	13.72	8.325	13.72	9.137	8.081	13.41	9.418
304	NM_203497	0	0.0072	0.0971	0	0.2521	0.2546	0	0	0	0.393	0.3154	0.1935	0.0566	0.3109	0.3653	0.4876	0.1015	0.089	0.2363	0.2508	0.2043	0.5199	0.347	0.1431	0.4316	0.0944	0.0404	0.3617	0.1781	0.5362
305	NM_203495	8.511	10.84	11.47	9.329	13.55	11.65	10.54	11.29	11.05	13.27	11.67	12.76	12.9	12.52	13.38	13.14	12.89	15.11	11.88	16.26	11.61	13.58	13.82	14.2	14.85	14.47	14.9	17.22	16.3	16.3
306	NM_203494	0	0	0	0	0.0283	0.0012	0	0	0	0	0.0102	0	0	0	0.033	0	0	0	0.0798	0	0.0066	0.0108	0.023	0	0.0192	0	0	0.0093	0	0
307	NM_203487	0	3.499	1.069	0	0	0	0	0	2.095	0	0	3.398	0	3.693	0	0	0	2.26	1.265	1.67	0.6192	1.496	0	2.01	0.8895	2.67	1.495	1.653	2.511	1.171
308	NM_203486	2.369	3.077	3.282	3.251	3.562	2.726	3.081	3.487	3.604	2.819	3.41	3.478	3.736	3.326	3.197	3.374	3.264	2.889	2.488	2.264	2.358	2.578	2.357	2.383	2.242	2.202	2.399	2.48	2.432	2.91
309	NM_203475	0	0	0	0	0	0.0018	0.4689	0	0	0	0.0049	0.0016	0	0	0.8201	0.0014	0.5474	1.127	0.0303	1.27	4.018	0	0.8694	0.0179	0	0.1858	0.7501	0	0	0.0478
310	NM_203473	0.5092	0.4378	0	0.2801	0.1538	0.7883	0.3957	1.412	0.6336	0.3827	0.5209	0.4293	1.695	1.088	0.4646	1.547	0.4474	0.8112	0.9145	0.9718	0.7325	4.818	0.7165	1.765	0.4666	0.7414	0.6039	0.3231	0.2484	1.546
311	NM_203472	0.7928	1.675	1.631	1.946	1.769	1.117	1.331	1.631	1.723	2.229	1.595	2.09	2.072	2.329	3.358	1.736	2.548	2.013	4.404	2.561	2.475	2.425	2.441	1.919	3.681	3.162	2.543	2.343	4.141	2.442
312	NM_203468	0	0	0	0.0283	0.0569	0	0	0.058	0.0147	0	0	0.0146	0.028	0	0.0582	0.0291	0	0	0	0.0464	0.0827	0	0.0141	0	0.0358	0.0145	0	0	0	0
313	NM_203467	19.64	19.94	20.4	20.85	21.09	21.33	18.94	19.74	22.79	22.23	13.07	14.19	14.8	13.49	12.75	13.48	19.57	21.46	16.56	20.98	7.252	7.172	7.208	8.414	7.551	6.896	10.06	12.92	8.869	8.06
314	NM_203464	0.1123	0.574	0.9665	0.7898	1.512	1.055	1.28	0.7551	0.9427	0.7897	0.6466	1.283	0.9045	1.036	0.8121	0.6909	1.042	0.9549	1.082	0.7799	0.893	0.5545	1.089	1.1	0.8047	0.6374	0.9895	1.123	0.9182	1.136
315	NM_203463	7.907	6.908	5.766	6.711	7.835	8.626	10.42	8.462	8.525	7.588	8.753	9.099	10.16	9.933	9.73	11.41	9.87	8.118	7.648	8.782	9.494	10.22	10.49	10.04	6.94	7.581	8.555	6.759	11.6	10.87
316	NM_203462	20.48	20.25	21.67	19.37	22.37	17.53	19.27	16.14	15.11	10.94	18.24	21.05	22.08	17.62	18.84	20.7	12.84	15.5	9.268	8.775	24.57	20.71	25.28	25.16	21.41	21.76	16.19	13.56	11.74	9.963
317	NM_203459	5.654	5.923	2.617	5.657	3.648	3.218	3.578	5.85	3.975	2.078	4.821	6.018	6.459	5.188	3.175	2.997	4.372	4.357	4.018	3.314	7.817	7.794	6.623	6.259	5.157	5.275	4.472	2.293	5.176	3.699
318	NM_203458	3.467	3.187	2.534	2.846	2.855	3.208	3.253	2.835	2.651	2.098	2.183	2.245	2.796	2.193	2.006	2.13	1.883	1.894	2.042	2.325	2.25	1.93	2.517	1.953	2.215	2.158	1.767	1.878	2.58	2.216
319	NM_203456	2.747	2.776	2.554	2.297	3.829	2.235	3.657	2.33	4.468	4.094	2.45	3.181	2.044	3.28	5.565	6.877	3.857	4.422	2.08	3.534	3.386	2.536	3.098	3.039	2.805	3.198	2.822	2.804	3.016	2.22
320	NM_203453	4.503	4.005	3.339	3.627	3.242	3.649	3.223	2.727	2.115	1.621	4.163	4.66	4.398	3.916	3.346	3.578	2.991	1.767	1.105	1.166	5.367	5.574	5.025	4.941	3.63	3.19	2.932	2.538	2.172	1.096
321	NM_203447	0.0883	0.11	0.0939	0.0538	0.0924	0.0989	0.1233	0.0758	0.0422	0.0815	0.0563	0.0534	0.1065	0.0889	0.0458	0.1152	0.0601	0.0706	0.0448	0.0698	0.2376	0.1319	0.0887	0.1219	0.227	0.0637	0.1048	0.0839	0.15	0.1803
322	NM_203446	0.4107	0.3483	0.2194	0.2987	0.3079	0.3838	0.3067	0.3321	0.2525	0.2247	0.4808	0.361	0.3716	0.2864	0.2994	0.3565	0.2935	0.2717	0.2215	0.1809	0.6861	0.5543	0.6161	0.4787	0.2962	0.3554	0.2762	0.3356	0.4337	0.1405
323	NM_203444	0	0	0.1782	0	0.0058	0	0	0	0	0	0.1482	0	0	0	0	0.0116	0	0	0	0	0	0	0	0.0114	0	0	0	0	0	0
324	NM_203437	2.263	2.141	1.686	0.8459	2.271	2.433	2.787	1.964	1.662	1.818	3.171	3.363	0.9928	2.958	3.179	1.357	2.135	1.829	1.118	2.063	3.425	1.787	3.789	2.927	2.306	3.04	1.475	1.393	0.5984	1.276
325	NM_203434	4.304	1.959	0.7401	0.6167	2.555	0.8254	2.491	0.5375	1.333	0.4246	4.61	1.691	0.2719	0.1767	1.093	0.6456	1.072	1.483	0.4805	0.4774	8.242	1.834	0.326	0.5078	0.2056	0.1447	0.0592	1.185	0.8393	0.7817
326	NM_203433	2.479	2.028	3.297	1.581	3.65	3.351	4.044	1.1	3.207	2.45	2.351	0	0.8383	0	0	0.4203	0.51	0.4688	1.835	2.632	0	2.401	1.256	3	0.5854	0	0.3233	0	1.122	0.771
327	NM_203422	0	0	0.0113	0	0.0116	0	0.0163	0	0	0	0.0121	0.0119	0.0351	0.0228	0	0	0	0	0	0.0252	0	0.0231	0.0113	0.0184	0.0233	0	0.0738	0.0248	0.0275	0.0859
328	NM_203418	3.652	2.453	2.921	2.307	1.572	2.227	2.341	2.291	3.678	2.184	2.206	3.422	2.517	2.271	2.471	2.532	1.569	2.862	2.898	2.082	2.008	2.644	2.152	1.439	3.177	1.685	2.621	1.188	3.101	2.833
329	NM_203417	0.0045	0	0	0.0221	0	0	0.0111	0	0.1505	0	0.0119	0	0	0.0075	0	0	0	0.2578	0	0	0	0.3799	0	0	0.0033	0	0	0	0	0
330	NM_203415	1.464	1.484	1.73	2.14	2.12	2.904	2.562	0.7809	1.078	2.081	2.022	3.461	1.881	2.413	2.574	1.537	2.616	1.554	0.9315	2.056	1.399	2.854	2.144	1.03	2.038	1.975	2.008	1.457	1.871	1.407
331	NM_203414	18.55	12.74	16.19	15.81	14.46	17.64	13.41	12.73	18.5	15.24	14.74	20.06	18.03	15.85	10.76	21.9	16.32	18.45	18.61	15.41	8.898	13.9	15.98	13.9	15.42	11.06	14.52	12.46	10.81	9.859
332	NM_203413	2.797	3.176	3.233	3.472	1.961	2.501	2.211	1.485	2.19	2.335	1.923	1.079	1.785	2.311	2.007	2.852	1.747	4.428	2.586	2.973	2.106	1.494	2.428	2.284	1.869	1.722	2.587	2.427	1.624	1.18
333	NM_203411	0.0351	0.0411	0.1011	0.1047	0.051	0	0	0	0.0438	0	0.09	0	0	0	0.0466	0.0177	0.0767	0	0	0	0	0.0688	0.1021	0.0169	0.0993	0.0347	0	0.0369	0.0251	0
334	NM_203406	1.516	1.291	1.434	1.33	1.353	1.274	1.639	1.229	1.269	1.235	1.124	1.04	1.092	1.338	1.112	1.131	1.128	1.123	0.9934	0.8039	1.478	1.068	1.332	1.294	1.045	1.023	1.038	0.887	0.9062	0.8549
335	NM_203404	0.3879	0.3273	0.3029	0.1556	0.1464	0.1539	0.116	0.3402	0.1269	0.4028	0.0899	0.1967	0.0791	0.1669	0.1476	0.2718	0.3243	0.0701	0.1829	0.2502	0.1174	0.7602	0.1644	0.2128	0.2989	0.1887	0.2051	0.1707	0.1967	0.5374
336	NM_203403	2.539	2.271	1.469	1.896	0.0003	1.043	1.014	0.36	0.7922	0.3542	2.743	2.422	2.204	0.9949	0.9081	1.44	1.064	0.572	0.6827	0	3.966	2.964	1.758	2.365	1.163	1.093	1.536	0.5596	0.6516	0.4484
337	NM_203402	0.0015	0.0297	0.0325	0.1519	0.3272	0.1408	0.0317	0	0	0	0	0.0543	0.0291	0.2413	0.0266	0.0063	0.2163	0.0319	0	0.0349	0.2045	0.0632	0.1381	0.1445	0.1213	0.0686	0.0974	0.0642	0.0792	0
338	NM_203401	13.83	8.17	11.76	21.13	14.7	0.0524	6.256	8.377	15.26	5.912	12.32	24.86	3.931	15.39	10.29	10.47	13.15	11.57	0.0416	11.86	10.28	9.625	5.324	10.81	14.8	6.559	4.263	3.301	23.77	12.51
339	NM_203400	0.1122	0.0779	0.0535	0.1867	0.0547	0.0552	0.0244	0.0243	0.1689	0	0.057	0.1929	0.1043	0.028	0	0.0254	0.0497	0.0292	0	0	0	0	0	0	0.0275	0.1112	0.0299	0.1179	0	0.0291
340	NM_203399	0	0	0	0	0	0	0	5.711	0	0	0	0	0	0	0	13.57	0	0	0	0	0	0	0	0	0	0	0	0	0	0
341	NM_203397	2.55	2.298	2.366	2.244	1.764	1.541	1.942	1.256	1.031	0.607	1.255	1.409	1.462	1.155	0.9896	0.7386	0.7313	0.5749	0.5281	0.3237	1.437	1.071	1.212	1.048	0.8997	1.425	0.9346	0.8393	0.6991	0.3593
342	NM_203394	1.88	1.666	1.491	1.363	1.244	1.77	1.507	1.451	1.147	0.9897	1.738	1.451	1.388	1.207	1.13	1.151	0.9481	0.7622	0.5586	0.631	2.056	1.899	1.643	1.319	0.9079	0.8379	0.8121	0.6328	0.6947	0.7318
343	NM_203391	0.1072	0.1085	0	0.1526	0	0.1669	0	0.1828	0.1252	0.2413	0.1122	0	0.1127	0	0.1197	0	0	0.0512	0	0.1186	0.1738	0.2269	0.0836	0	0.0961	0	0.1771	0.1468	0	0.1306
344	NM_203390	1.29	1.178	1.564	1.121	1.035	0.8317	0.4615	1.216	0.9413	0.3997	2.103	1.159	1.101	0.6002	0.7148	0.5794	0.5788	0.4333	0.3463	0.2441	1.012	0.8011	0.4461	1.156	1.006	1.095	1.166	0.4573	0.5467	0.4687
345	NM_203389	29.55	25.42	24.82	29.3	35.02	34.59	33.59	34.86	29.07	26.21	36.16	36.23	41.25	40.02	41.29	42.25	37.58	36.19	33.17	34.26	31.27	32.79	33.77	35.11	32.13	27.92	34.52	33.86	32.45	29.52
346	NM_203388	15.99	17.83	16.32	14.66	17.43	15.26	16.02	18.26	15.59	17.25	9.5	12.6	12.15	10.82	12.9	9.293	11.46	11.22	9.532	10.22	10.18	10.55	7.718	10.46	8.113	7.796	9.663	10.26	8.938	12.22
347	NM_203387	4.503	6.251	5.796	7.43	6.066	6.302	8.355	6.752	8.531	5.873	2.436	3.801	3.552	4.641	3.735	2.486	3.999	3.937	3.277	3.192	3.542	3.731	4.091	2.536	3.472	2.655	3.45	2.922	2.728	2.343
348	NM_203386	6.097	7.671	6.588	5.944	7.839	6.446	6.712	9.513	8.285	8.413	2.148	2.6	3.336	2.066	3.145	2.892	3.28	4.114	2.452	2.311	3.618	2.754	3.417	2.968	3.202	2.924	2.371	2.68	1.872	2.996
349	NM_203385	3.506	3.71	3.509	2.996	4.227	4.491	6.288	3.768	4.395	4.002	10.12	11.27	11.81	12.89	12.48	13.37	11.25	10.67	9.19	10.51	7.635	10.59	10.35	9.712	9.749	9.049	8.569	8.867	10.34	10.18
350	NM_203384	3.145	3.777	3.55	3.322	2.447	3.714	6.799	3.608	3.912	2.899	6.944	4.393	4.941	5.134	4.99	6.639	4.724	5.205	3.912	5.03	3.996	3.617	6.018	3.304	4.491	4.17	4.322	3.425	4.179	4.544
351	NM_203383	7.854	9.301	8.284	8.338	8.553	11.55	9.349	8.725	9.377	10.69	5.709	6.292	6.154	4.964	5.294	6.33	6.714	5.141	5.321	3.945	4.499	5.187	7.122	5.439	4.115	5.799	5.289	5.316	4.33	5.621
352	NM_203382	0	0	0	0	0	0	0	0	0	0	0.3213	0	0	0	0	0	0	0	0	0	0	0	0	0	0	0	0	0	0	0
353	NM_203380	0.1626	0	0.2853	0	0.2733	0	0	0.0649	0.2906	0.2176	0	0	0	0	0	0	0	0	0.1847	0.3309	0	0	0	0	0	0.5194	0	0.6219	0	0
354	NM_203379	0	0	0	0.0618	0	0	0	0.1304	0	0	0	0	0	0	0	0	0	0	0	0	0	0	0	0	0	0	0	0	0	0
355	NM_203377	2.1	2.26	1.027	0.6566	2.434	0.5447	0.8033	1.228	2.271	3.06	0.6772	1.132	0.7423	0.9884	2.492	1.343	1.804	1.69	2.575	1.791	1.396	0.6815	0.8652	2.79	1.623	2.51	2.025	0.8061	0.7236	0.7647
356	NM_203376	1.509	0.8733	1.202	1.496	1.382	0.9511	1.449	0.8636	0.8613	0.7444	1.99	1.811	2.232	1.817	2.244	1.748	1.597	1.754	1.507	1.169	1.762	2.141	1.783	1.838	1.249	1.629	1.463	1.584	1.327	1.539
357	NM_203374	2.194	1.897	0.8764	1.286	0.9462	0.1535	0.6008	0.3172	0.3296	0.1547	0.33	1.178	0.9701	0.6487	0.4177	0.4558	0.1614	0.3394	0.1678	0.244	1.546	1.106	0.9671	0.2146	0.5076	0.2757	0.3295	0.2796	0.1872	0.1703
358	NM_203373	0	0.039	0	0.0235	0.0394	0.0953	0.125	0.0629	0.152	0.0843	0.1457	0.1018	0.0751	0.1079	0.0956	0.2157	0.1364	0.1784	0.0407	0.078	0	0.1259	0.1166	0.0295	0.0661	0.02	0.0215	0.0635	0.0237	0.0783
359	NM_203372	17.56	29.38	4.476	4.033	5.69	2.489	3.066	2.377	19.57	4.181	24.76	2.635	5.323	3.467	4.052	11.04	25.17	26.39	3.499	4.282	2.084	3.053	4.736	3.323	33.01	3.593	27.58	4.424	2.991	31.35
360	NM_203371	0	0.0199	0	0	0	0	0	0	0	0	0	0	0.0101	0	0	0	0	0	0	0	0	0	0	0	0	0	0	0	0	0
361	NM_203370	0.4665	0.1992	0.0917	0.0863	0	0.0578	0.0205	0.0293	0	0	0.2108	0.0405	0.1326	0	0	0.0295	0	0.0614	0	0	0.1538	0.0868	0.0572	0.0575	0.0868	0	0.0628	0.064	0.048	0.0306
362	NM_203365	0.0272	0.0232	0.0141	0	0.0346	0.029	0.3635	0.3581	0.1636	0.0884	0.0513	0	0	0.0858	0	0.0538	0.0341	0.1117	0.0208	0.1384	0.005	0.02	0.045	0.0757	0.0329	0.002	0.0971	0.1005	0.0397	0.0021
363	NM_203364	1.047	4.945	0.7003	0.525	0.6645	2.698	3.222	0.6777	0.905	1.202	0.7534	0.5975	0.9892	0.6344	4.204	0.9568	4.315	1.254	0.7424	5.346	1.213	1.047	0.6596	1.591	0.5787	9.493	4.033	1.398	0.773	4.694
364	NM_203356	0.3945	0.3462	0	0.0015	0.4469	0.3759	0.3833	0.3998	0.0037	0.0108	0.3911	0.4652	0.0198	0.0206	0.5016	0.4624	0.0044	0	0.379	0.5459	0.6082	0.0233	0.4714	0.4434	0.3467	0.0151	0.4968	0.0276	0.0149	0.6528
365	NM_203355	0.8361	0.8746	0.7874	0.7342	0.7512	0.7502	1.138	0.6006	0.6955	0.72	0.8893	1.248	0.9821	0.7483	1.384	1.009	1.144	1.184	1.266	1.204	1.693	0.9333	1.159	1.016	0.9317	1.092	1.089	1.142	1.789	1.079
366	NM_203354	0.0317	0.0215	0.356	0.0708	0.4008	0.3911	0.4014	0.0041	0.3014	0.0351	0.3833	0.4134	0.0437	0.0385	0.5589	0.5327	0.4012	0.4911	0.3887	0.1046	0.034	0.3044	0.4674	0.0904	0.4302	0.4607	0.0694	0.4298	0.6364	0.0098
367	NM_203352	4.053	2.423	1.97	0.0303	3.085	0	2.01	3.394	0.0018	0.0924	2.71	2.132	0.0229	0	0	2.985	1.587	0	0	0	3.514	3.569	3.972	4.982	0.0021	0	0	0.0011	3.126	3.288
368	NM_203351	1.113	0.5778	0.7268	1.251	0.7758	0.6657	0.6722	1.395	0.7289	0.0083	0.0231	0.728	0.0246	1.124	0.2642	0.317	0	0.3906	0.2041	0.3129	0.7692	0.6512	0.0162	0.8046	0.5084	0.4241	0.016	0.6024	0.2469	0.6351
369	NM_203350	5.279	7.12	6.46	6.041	7.167	6.49	6.87	6.211	6.038	6.559	4.498	5.593	6.005	5.386	5.979	7.339	6.959	6.188	7.067	8.658	5.556	5.675	7.396	7.753	5.717	7.066	5.703	6.222	7.322	4.554
370	NM_203349	0.0471	0.0979	0.0704	0.1117	0.1114	0.0397	0.1253	0.0266	0.0473	0.0419	0.062	0.0541	0.0595	0.0435	0.0704	0.074	0.051	0.0839	0.0348	0.0601	0.0642	0.0792	0.0994	0.1837	0.0791	0.1629	0.0931	0.1551	0.0903	0.0416
371	NM_203347	0.0314	0	0.089	0.0792	0	0.0396	0	0.036	0	0	0.0982	0	0.1552	0	0	0	0.0582	0	0	0.0627	0	0	0	0	0	0	0	0	0.0195	0
372	NM_203346	6.71	7.463	6.435	6.169	7.266	7.948	9.36	6.391	7.324	7.231	7.333	6.485	7.959	8.36	8.291	7.805	7.221	6.176	6.002	6.854	8.421	8.742	10.41	7.701	6.736	6.721	7.65	7.087	7.897	8.553
373	NM_203344	20.66	3.751	6.156	3.968	3.281	2.852	2.272	1.321	0	0	17.19	2.788	3.389	2.898	1.765	1.502	1.22	0.9756	0.6183	0.7763	18.78	2.967	4.528	2.701	1.846	2.512	1.367	0	0.7225	0
374	NM_203343	0.0064	0	0	0	0	0.0284	0	0	0.0167	0	0	0	0.0132	0	0	0	0	0.0066	0.0153	0	0.8946	0	0.0231	0	0.0098	0	0.0062	0	0	0
375	NM_203342	0.0014	0.0022	0	0	0.0026	0.0643	0	0	0	0.0848	0	0.0946	0	0	0.0775	0.0016	0	0.0121	0	0	0.049	0.016	0	0.0495	0	0.0169	0.0342	0	0	0.0167
376	NM_203341	10.77	11.36	14.11	9.724	14.13	13.52	14.17	9.46	15.87	15.69	6.092	10.92	10.75	8.375	6.8	8.467	8.897	8.786	9.075	14.41	7.949	7.682	10.18	9.238	7.915	8.826	8.113	8.507	10.37	7.557
377	NM_203331	0.7633	0.3078	0.8791	0.0123	0.7293	0.9089	0.1747	0.0114	0.8994	1.007	0.7503	0.6668	0.7495	0.0093	0.8129	0.6463	0.9066	0.7986	0.0187	0.0251	0.1517	0.1492	0.778	0.7989	0.7964	0.9169	0.8905	1.005	0.8191	0.0148
378	NM_203330	0.6641	0.4759	0.5544	0.4034	0.5631	0.4987	0.2566	0.7393	0.867	0.9527	0.593	0.4041	0.3627	0.338	0.5445	0.4836	0.6591	0.5391	0.0669	0.5688	0.1734	0.2566	0.572	0.4961	0.4688	0.7793	0.6742	0.8111	0.7439	0.4986
379	NM_203329	0.204	0.2091	0.265	0.12	0.318	0.2712	0	0.2649	0.3272	0.3807	0.3564	0.1546	0.1835	0.2802	0.278	0.2974	0.3717	0.1825	0.0113	0.1869	0.1737	0.1451	0.3393	0.196	0.17	0.433	0.4762	0.3675	0.1948	0.0271
380	NM_203327	0	0	0	0	0	0	0	0	0	0	0.1513	0	0	0	0	0	0	0	0	0	0	0	0	0	0	0	0	0	0.7391	0
381	NM_203318	1.555	1.53	1.832	3.093	1.481	1.429	1.856	1.741	1.57	1.405	2.21	1.935	2.043	2.057	2.303	1.931	2.665	2.698	1.382	2.731	1.397	2.275	2.868	3.411	1.789	2.693	1.565	2.926	2.923	2.271
382	NM_203315	0	0	0	0	0	0	0	0	0	0	0	0	0	0	0	0	0	0	0	0	0	0	0	0	0	0	0.0101	0	0	0
383	NM_203314	0.0056	0	0.2062	0.0144	0.3525	0.0016	0.0142	0.128	0.0201	0.0052	0.0225	0.03	0.4171	0.0156	0.3607	0.0081	0.0006	0.0083	0.2481	0.2194	0.2397	0	0.0065	0.0058	0.1889	0.2137	0.0018	0.1084	0.0227	0.0019
384	NM_203305	0.1419	2.198	0.0725	0.0756	0.0827	0.259	0.113	0.1295	0.0399	0.0839	0.0746	0.2356	0.0564	0.0329	0.0519	0.5525	0.2294	0.0653	0.3307	0.7514	0.0883	0.2521	0.1503	1.646	0.1105	0.0668	1.164	0.0385	0.0444	0.2415
385	NM_203304	1.2	0.154	1.163	0.8535	0.9771	0.2289	1.182	0.2999	0.1326	0.314	0.1217	0.3731	0.2794	0.979	0.5264	0.6788	0.124	6.54	0.147	0.1434	0.0936	0.3173	0.1957	0.4024	0.1965	0.0143	0.207	0.2193	0.1219	1.512
386	NM_203301	3.206	3.249	2.603	2.378	2.614	2.113	1.863	1.458	0.9858	0.7952	2.643	2.908	2.875	2.217	2.08	1.732	1.52	1.38	0.8203	0.6966	3.372	3.215	2.546	2.372	2.011	1.798	1.744	1.177	0.6683	0.4957
387	NM_203298	39.73	41.6	42.54	42.81	40.85	41.9	37.2	39.7	42.94	37.47	41.5	44.88	46.06	44.38	47.28	46.64	42.8	47.34	43.38	47.02	41.25	41.37	45.82	50.17	48.68	45.48	49.4	48	47.5	48.43
388	NM_203297	0.0387	0.1093	0.0427	0.063	0.0785	0.0364	0.0416	0.0404	0.0069	0.2335	0.1634	0.0512	0.06	0.1135	0.0267	0.0707	0.0332	0.0274	0.0324	0.0719	0.0801	0.074	0.0631	0.0253	0.0599	0.0501	0.0695	0.0666	0.0925	0.0752
389	NM_203296	0	0.0148	0.1968	0.2241	0	0.2053	0	0	0.1536	0.0124	0	0.0215	0.4963	0.0522	0.01	0.1782	0.0065	0.0046	0.0111	0.1093	0	0.3835	0.2152	0.0052	0.2662	0.005	0.0052	0.2379	0	0.0039
390	NM_203295	0.0188	0	0.0183	0.0278	0	0	0	0.0317	0	0	0	0	0	0	0.0414	0	0	0	0.009	0	0.0153	0	0	0	0	0.0187	0	0	0.0188	0
391	NM_203294	0	0	0.1455	0.1947	0.4224	0.0154	0	0	0.1376	0	0	0	0	0	0.2663	0.0383	0.2178	0	0.1798	0.1126	0.3067	0.0033	0.0116	0	0.0057	0.1696	0	0	0	0
392	NM_203293	1.967	1.541	1.196	0.9488	0.622	0.7984	0.9318	0.6123	0.2962	0	3.215	2.975	2.789	1.697	1.828	1.194	1.266	0.9779	0.5123	0.3838	2.743	1.162	1.682	1.611	1.007	0.9129	0.708	0.3499	0.291	0.2575
393	NM_203292	3.62	3.951	0	0	0.1948	5.454	0	0.686	0.4674	5.197	0	0.1893	5.708	0.2216	0.6559	1.198	0	0	4.088	0.6095	0	4.187	4.944	0	0	3.974	0	0.1947	4.435	0
394	NM_203291	1.265	0.7379	1.885	4.538	1.839	1.136	6.069	1.594	2.129	1.23	5.992	5.178	1.546	6.203	5.361	5.814	2.891	1.825	1.4	3.217	0.859	2.231	1.164	2.692	8.619	1.869	0.3305	3.215	1.995	1.552
395	NM_203290	20.4	19.76	18.96	17.04	15.01	14.43	12.77	11.28	10.87	7.384	21.14	18.5	16.54	15.28	14.75	11.56	10.68	9.385	6.064	5.497	18.48	16.96	15.21	12.75	12.36	10.7	7.901	5.942	4.489	4.135
396	NM_203288	9.189	7.741	6.88	6.475	6.22	4.93	4.033	3.375	3.159	3.823	8.026	6.757	7.169	4.95	4.698	4.714	3.275	3.968	3.178	3.355	7.476	5.972	4.583	5.161	3.498	3.542	3	2.496	2.08	2.473
397	NM_203286	0.8649	0.578	0.5595	0.993	1.436	0.4223	0.8689	0.8877	0.8228	0.6901	0.7665	0.5703	0.6422	0.1828	0.3834	0.7773	0.7186	0.3703	0.6164	0.383	0.4322	0.4137	0.4557	0.6841	0.1507	0.172	0.6659	0.2177	0.5549	0.8353
398	NM_203284	1.86	2.847	3.391	3.334	3.672	3.753	2.513	0.682	0.3868	2.582	2.518	0.1382	2.283	0.7894	2.784	4.235	1.909	2.61	2.872	2.586	2.381	4.036	3.715	0.6006	3.209	2.873	0.1876	2.602	2.476	2.38
399	NM_203283	0.0478	0.2794	0.1329	0	0	0	0.0481	0.4245	0	0	0.2069	0	0.3225	0	0	0	0.3977	0	0	0	0	0	0	0	0	0	0	0	0.1733	0
400	NM_203282	0.3824	0.3111	0.8613	0.038	0.1125	0.1275	0.5623	0.0161	0.4238	0	1.757	1.312	1.217	1.045	0.1593	0.881	0.1162	0.7099	0.4921	0.1654	0.5704	0.608	1.409	0.1009	0.8396	0.6427	0.7562	0.1859	0.1295	0.1116
401	NM_203281	0	0	0	0	0	0	0.0123	0	0	0	0	0	0	0	0	0	0	0	0	0	0	0	0	0	0	0	0	0	0	0
402	NM_202758	0.2914	0.1828	0.0813	0.194	0.2873	0.3265	0.2791	0.2361	0.0019	0.3919	0.4137	0.1987	0.5669	0.1924	0.0524	0	0.2269	0.2648	0.0693	0.053	0.4526	0.1465	0.1087	0.2449	0.306	0.1765	0.434	0.1551	0.1651	0.0895
403	NM_202494	0.4519	0	0.4841	0	0.2236	0	0	0.2634	0.2724	0	0.2976	0	0	0.5863	0	0	0.2551	0	0.3155	0.5516	1.196	0	0.5323	0.7311	0.3381	0.2399	0.2625	0	0	0
404	NM_202470	0.7915	0	0.5117	0	0	0.5196	0	1.871	1.138	0.8693	0.7338	0.7033	0	0	0.2851	1.094	0.7547	0.7504	0	0	0.9044	0	0	0.3418	0.2237	0.5532	0.3755	0.391	0.3568	1.62
405	NM_202469	0.6199	1.02	0.5311	1.081	0.7951	0.8637	0.5213	0.3894	0.5917	1.161	1.64	1.004	1.314	1.497	0.7061	1.261	1.682	2.138	2.488	1.378	1.522	4.661	0.9355	1.338	3.081	2.205	2.346	1.315	1.551	0.5957
406	NM_202468	11.27	6.615	7.842	7.458	12.35	8.609	15.46	6.233	5.513	6.378	8.004	8.025	3.712	4.581	7.21	4.605	7.53	7.556	4.969	2.519	3.306	12.51	6.999	7.142	5.689	3.322	4.313	3.784	2.101	2.267
407	NM_202003	0.4203	0	0.2504	0.3859	0.3532	0.4642	0.4901	0.2953	0.3707	0.2198	0.5069	0.3256	0.3544	0.4649	0.3138	0.4987	0.4835	0.3246	0.4755	0.4094	0.2901	0.2849	0.3811	0.4	0	0.2985	0.3729	0.2265	0.5755	0.3816
408	NM_202002	0	0.0023	0	0.3071	0.8601	0.407	0	0.1781	0.0231	0.2713	0.8906	0.5186	0.8809	0	1.404	1.17	1.097	0.8573	0.1927	0.5964	0.5748	0.735	0.018	1.006	0	0.0085	0.4238	0.1312	0.8184	0.7574
409	NM_202001	11.92	10.89	10.01	13.22	12.68	11.13	12.67	13.7	15.64	11.02	19.23	16.79	19.58	19	14.58	21.88	20.91	14.38	13.01	15.65	13.1	16.19	15.68	18.02	13.34	10.86	11.38	10.48	10.92	13.63
410	NM_202000	1.684	1.62	2.937	1.968	1.904	1.309	1.413	1.201	1.116	1.064	0.9336	0.9352	1.003	1.831	1.061	0.7457	1.287	0.3868	1.209	1.821	1.322	1.143	0.8237	0.6222	0.386	1.018	0.7798	0.8467	1.266	1.253
411	NM_201999	1.11	1.086	1.089	0.8761	1.125	0.9158	0.7576	0.5303	0.621	0.0197	1.39	1.593	1.172	1.01	0.8837	0.7148	0.5421	0.8677	0.5912	1.003	1.369	0.6014	0.9347	1.262	1.169	1.215	1.003	0.6232	0.4327	0.8419
412	NM_201998	0.2595	0.2454	0.2252	0.2773	0.2822	0.3373	0.386	0.3206	0.3931	0.254	0.3015	0.261	0.3401	0.2687	0.3233	0.4121	0.2714	0.3771	0.2584	0.2517	0.2775	0.4183	0.3187	0.7148	0.3347	0.2462	0.3003	0.2543	0.4653	0.2865
413	NM_201997	0.5357	0.3571	0.3975	0.4289	0.9208	0.5626	0.473	0.4233	0	0.3675	0.7967	0.8131	0.6088	0.6132	0.9506	1.125	0.6651	0.9711	0.579	0.5163	0.4277	0.9013	0.9668	0.8369	0.3749	0.6135	0.2951	0.5297	1.306	0.6283
414	NM_201995	1.05	0.4056	0.436	1.153	1.007	1.347	0.688	0.5023	0.8515	0.5158	0.5044	0.9304	0.4476	0.5392	1.354	0	0.4435	0	0	0.6309	0.9341	1.041	0.4707	0.8847	0.6323	0.39	0.4749	0.8535	0.8095	0.4597
415	NM_201650	1.677	1.066	0.9783	1.686	1.742	1.936	1.584	2.345	1.829	1.324	1.241	3.906	2.403	1.619	1.232	1.216	4.444	1.223	1.877	3.002	2.536	2.094	1.09	1.89	2.08	1.321	1.455	1.571	2.939	1.511
416	NM_201649	0	0.0241	0	0	0	0	0	0	0	0	0.0216	0.0218	0.0241	0.0074	0.0045	0	0.0443	0.0044	0.0545	0.0367	0.0034	0	0.005	0	0	0	0	0	0.0053	0
417	NM_201647	2.991	3.586	3.154	3.198	4.616	4.408	4.617	3.317	4.075	4.293	3.193	3.82	4.051	3.176	3.356	4.017	4.111	3.493	3.834	3.274	4.183	3.611	3.089	4.206	2.806	3.274	3.201	3.231	3.159	3.31
418	NM_201634	0	0	0	0	0	0	0.2104	0	0	0	0	0	0	0	0	0.0033	0	0	0	0	0	0	0	0	0	0	0	0	0	0
419	NM_201630	1.509	1.401	1.233	0.041	1.286	1.539	1.919	0.5886	0.0238	0.9602	1.896	1.387	1.716	2.587	1.655	2.425	2.297	1.744	1.045	0.0362	2.634	2.903	1.599	3.043	1.489	1.869	1.85	1.366	2.341	2.189
420	NM_201628	0	0	0.044	0	0.0688	0.005	0	0	0	0	0	0	0	0	0	0	0	0	0	0	0.0049	0.005	0	0	0	0	0	0	0	0.0324
421	NM_201627	0.3837	1.66	0.5566	0.286	0.4706	2.652	1.28	1.702	0.9588	1.322	0.2469	0.3441	0.4683	3.678	2.105	3.696	0.9348	1.49	0.0952	2.503	3.603	1.645	2.05	0.1666	1.418	3.269	1.26	0.8859	1.38	0.2575
422	NM_201626	0.6843	0.8291	0.7954	0.5987	0.9033	0.7873	0.6894	0.7668	0.7941	0.5852	1.131	0.9146	1.061	1.145	0.918	1.155	0.8357	0.8983	0.7973	1.179	0.973	0.8751	1.213	1.09	0.9556	0.9895	0.9364	0.8195	0.7413	0.6299
423	NM_201624	1.439	0.8879	1.297	1.043	1.758	1.887	1.635	0.9854	2.018	0.9179	1.255	1.793	1.498	2.08	0.9992	1.499	1.57	1.605	1.347	1.058	1.606	1.749	1.58	1.864	1.134	2.421	1.417	1.044	1.279	1.273
424	NM_201613	4.985	4.915	4.533	4.476	5.342	5.701	4.757	4.888	5.754	4.622	3.565	3.383	3.502	3.406	3.305	3.629	2.085	3.2	3.985	3.998	4.491	3.845	2.575	4.239	4.028	3.677	3.56	2.905	2.666	2.974
425	NM_201612	9.852	13.07	11.72	14.97	13.41	15.57	13.87	10.26	15.91	14.5	16.1	17.18	18.61	17.38	16.2	19.66	16.41	22.42	18.79	21.61	26.03	21.11	21.15	25.09	21.16	22.85	24.99	22.72	20.2	20.48
426	NM_201599	3.314	2.69	0.0272	3.199	2.435	2.599	2.977	4.627	3.532	1.538	4.044	2.667	4.497	3.625	0.1458	2.528	2.998	3.975	3.366	2.405	3.499	3.352	5.275	3.085	4.173	2.782	4.511	0.0036	4.75	2.881
427	NM_201598	1.217	1.522	1.069	1.322	0.9621	1.233	1.639	3.054	1.21	1.531	1.946	1.835	2.003	1.919	1.967	1.325	1.229	1.141	0.8148	0.6349	1.262	1.516	1.517	2.43	0.9985	1.396	2.082	1.042	1.335	0.839
428	NM_201595	0.6829	0.2547	1.118	0.3725	0.3899	0.2772	0.5693	0.2171	0.083	1.043	0.431	1.153	1.088	0.2662	1.119	1.247	0.708	0.2532	0.1192	0.0019	0.5127	0.2816	0.1131	0.4673	0.1978	0.6564	0.0089	1.128	0.0033	0.336
429	NM_201594	0.1361	0.0599	0.0852	0.1417	0.0886	0.0912	0.056	0.0612	0.0064	0.0487	0.1046	0.085	0.1146	0.1509	0.1524	0.1014	0.1037	0.1247	0.1026	0.1734	0.0979	0.0786	0.1437	0.0964	0.0501	0.0929	0.163	0.2123	0.0761	0.1027
430	NM_201592	0	0	0	0	0	0	0	0	0	0	0	0	0	0	0	0	0	0	0	0	0	0	0	0	0	0	0.0042	0	0	0
431	NM_201591	0.0166	0.0484	0	0.0163	0.0405	0.0163	0.0344	0.0082	0.0333	0.0086	0	0.0251	0	0.0083	0	0.0246	0.0084	0.0519	0.0508	0	0.0473	0.0324	0	0.0323	0.0407	0.0741	0.0954	0.0436	0.1168	0.0774
432	NM_201589	0.0906	0.1869	0.0867	0.1126	0.0266	0.0127	0.0133	0.0896	0.0389	0.0539	0.079	0.0651	0.0636	0.0382	0.0646	0.0769	0.0583	0.0268	0.0267	0.032	0.1359	0.2279	0.0522	0.0881	0.038	0.0256	0.0616	0.0134	0.0006	0.0667
433	NM_201575	0.6381	0.2107	0.3094	0.8269	0	1.041	1.007	1.485	1.327	0.7573	1.439	1.227	0.8832	0.9895	0.5815	1.797	1.602	0.931	1.826	1.082	2.294	1.757	2.232	2.513	1.574	0.7893	2.066	0.515	2.381	2.078
434	NM_201574	0	0.0454	0	0.1466	0.1331	0.0783	0.36	0.0688	0	0	0.1779	0.1514	0.1006	0	0	0.1778	0.1101	0.0735	0.0495	0.1097	0.105	0.1767	0.0564	0.1422	0.1123	0.2392	0.0506	0.1372	0.0971	0.2899
435	NM_201568	0.3885	0.7987	0	0.2633	0.5809	0.4183	0.5164	0.903	0.3526	0.3206	0.5605	0.1652	0.4793	0.3489	0.4956	0.439	0	0.2099	0	0.1886	0.6189	0	0.4295	0.8419	0.6801	0.7757	0.4642	0	0.7359	1.392
436	NM_201567	0.4627	1.141	0.4189	0.4082	0.4489	0.44	0.1819	0	0	0	0.8607	0.3433	0	0.2613	0	0	0	0	0.11	0	0.4515	0.3523	0	0.1795	0	0.0196	0.1273	0	0.0467	0.1729
437	NM_201566	2.069	1.147	1.092	1.11	1.518	1.245	1.501	1.273	0.6569	0.6692	2.547	2.093	2.785	2.666	2.869	3.071	2.411	1.312	1.055	0.9713	3.132	3.445	3.133	2.298	1.972	1.761	1.866	1.491	2.848	1.56
438	NM_201559	0.3946	0.3304	0.4879	1.169	0.3344	0.4014	0.5188	0.2633	0.4483	0.4377	0.3214	0.6328	0.3756	1.368	0.0189	0.3189	0.3044	0.6922	0.4096	0.1479	1.237	0.71	1.922	0.3856	0.3278	0.3416	0.4371	0.5539	0.2923	0.1515
439	NM_201555	0	0	0	0	0	0	0	0	0	0	0	0	0	0	0	0.0134	0	0	0	0.0248	0	0	0	0	0	0	0	0	0.0077	0.0101
440	NM_201554	1.011	1.03	1.029	1.321	0.9219	1.399	0.3488	1.254	0.5888	1.844	0.4936	0.6074	1.319	0.9775	1.771	1.162	2.066	1.952	0.4149	0	1.634	2.039	1.813	2.266	1.626	0.6844	1.862	1.383	1.898	2.091
441	NM_201553	0.6113	2.272	5.009	5.493	5.083	2.187	1.245	4.348	5.062	2.97	0.6999	1.817	0.4145	0	2.471	0.6813	0.3567	2.8	0.2928	0.3925	0.3226	1.757	0.5944	2.517	3.234	0.8653	2.279	0.3603	0.7838	2.007
442	NM_201552	4.115	4.159	2.43	0	2.126	2.041	5.777	1.534	1.093	6.79	0.9687	0.6039	2.109	1.3	1.082	1.912	2.008	0	2.176	4.624	3.077	0	3.846	1.05	0	4.77	5.229	4.801	4.563	5.115
443	NM_201548	0.3934	0	0	0	0.3676	0.2755	0.3004	0.3078	0	0	0.386	0	0.3322	0	0	0.5667	0.5817	0.5154	0	0	0	0	0.6027	0	0.5758	0	0	0	0	0.2632
444	NM_201545	0	0	0	0	0	0	0	0	0	0	0	0	0	0	0	0	0	0	0	0	0.0002	0	0	0	0	0	0	0	0	0
445	NM_201544	3.525	4.101	4.419	5.349	3.507	2.754	2.85	3.825	1.345	4.97	4.895	1.822	3.518	4.795	2.388	6.751	5.896	5.73	2.851	5.415	2.682	2.842	7.495	7.72	5.17	4.98	5.88	5.591	4.625	5.019
446	NM_201543	0	0	0	0	0.9947	1.117	2.134	0.8199	1.194	0	0	1.19	0	0.943	1.145	0	0	0	0.7595	0	1.908	1.922	0	0	0	0	0	0	0.9079	0
447	NM_201542	14.17	6.974	11.27	12.26	11.33	0.9253	9.806	8.101	0.6226	4.605	6.88	0.788	11.93	10.99	9.412	7.538	0.5506	6.916	6.546	4.856	11.65	4.683	6.83	0.4514	6.793	5.03	0.6797	4.427	4.021	3.421
448	NM_201541	0.3917	0.1733	0.3388	0.4846	0.298	0.4704	0.1892	0.4154	0.5544	0.4707	0.2227	0.4331	0.4811	0.1701	0.3969	0.4218	0.5229	0.483	0.1516	0.3134	0.6898	0.517	0.5352	0.2698	0.7603	1.176	0.1725	0.5352	0.7686	0.6545
449	NM_201540	0.3838	0.2537	0.4302	0.3059	0.2432	0.288	0.634	0.1498	0.5477	0.2128	0.4523	0.3487	0.1742	0.3372	0.3765	0.2924	0.4031	0.312	0.3453	0.2072	0.5819	0.4238	0.4971	0.708	0.5033	0.3057	0.0395	0.5377	0.6329	0.1389
450	NM_201539	0.1176	0.3328	0.0778	0.1309	0.1456	0.1429	0.1631	0.1338	0.2073	0	0	0	0.1051	0.1411	0.0917	0	0.1001	0	0.1044	0.1585	0.1793	0.1266	0	0.1107	0	0	0	0.1544	0.1535	0.0888
451	NM_201538	0.0774	0.1374	0.1074	0.1506	0.185	0.2466	0.1659	0.2372	0.2184	0	0	0	0.2931	0.1216	0.1794	0	0.1219	0	0.1426	0.153	0.1195	0.2223	0	0.1577	0	0	0.0293	0.116	0.1768	0.1608
452	NM_201535	0	0	0	0	0	0	0	0	0	0.1596	0	0	0	0	0	0	0	0	0.0978	0	0	0	0	0	0	0	0	0	0	0.1349
453	NM_201533	0.0098	0	0	0	0	0	0	0.0299	0.0376	0	0	0	0.1293	0.026	0	0	0	0	0.0142	0	0	0.0189	0	0	0	0.0525	0	0	0	0
454	NM_201526	0	0	0	0	0.0991	0	0	0	0	0	0	0	0	0	0	0	0	0	0	0	0	0	0.131	0	0	0	0	0	0	0
455	NM_201525	0.93	0.0259	0.3001	0.7709	0.9528	0.0501	0.8643	0.4455	0.634	1.083	0.0713	0.0809	1.048	0.0112	1.202	0.0117	1.034	1.062	0.6626	0.0069	0.4896	0.0067	0.0063	1.56	1.361	0.0074	1.062	0.0238	1.889	0.0224
456	NM_201524	0.6704	0.4358	0.0582	0.3585	0.5986	0.2479	0.5388	0.4289	0.3243	0.4075	0.2945	0.282	0.6947	0.1213	0.6179	0.3496	0.5069	0.6594	0.3158	0.2715	0.2429	0.341	0.2921	0.6867	0.7136	0.3067	0.695	0.7829	0.6901	1.216
457	NM_201523	0	0	0	0	0	0	0.5808	0	0	0	0	0	0	0	0	0.5811	0	0	0	0.3802	0	0	0.7513	0.3111	0	0	0	0.3542	0	0
458	NM_201522	0	0	0	0	0	0	0	1.059	0	0	0	0	0	0	0.6308	0	0	0	0	0	0	0.9878	0.0716	0	0	0.8991	1.475	0	0	0
459	NM_201521	3.549	2.693	3.023	2.41	2.206	3.813	2.935	1.785	3.598	1.628	2.508	3.485	3.928	4.019	2.302	2.552	3.049	3.513	2.886	2.242	3.499	3.298	4.461	3.182	3.254	3.428	3.767	3.249	4.437	2.904
460	NM_201520	0.1287	0.3411	0.2233	0.1163	0.2371	0.3851	0.2975	0.3175	0.4	0.2794	0.3848	0.1735	0.3497	0.347	0.4016	0.3383	0.4482	0.3447	0.2999	0.2756	0.2454	0.2869	0.3112	0.4089	0.2829	0.1945	0.2358	0.2389	0.3534	0.5425
461	NM_201517	1.113	1.325	1.084	0.9527	1.155	1.444	2.023	1.271	2.108	0.9366	1.613	1.429	1.706	1.571	1.613	1.883	1.825	1.684	1.994	1.662	1.402	1.542	1.346	1.008	1.418	1.987	1.457	2.008	1.506	2.101
462	NM_201516	0.9484	1.503	0.847	1.284	1.122	0.862	0.8254	0.4787	1.534	0.3499	1.127	1.132	1.087	1.11	1.174	1.3	1.201	1.38	1.016	1.967	0.6096	1.096	1.041	0.8238	1.378	0.6762	1.256	1.335	0.9092	1.604
463	NM_201515	0.2285	0.278	0.4082	0.2447	0.2523	0.2443	0.2055	0.1397	0.2001	0.2511	0.6043	0.3557	0.5249	0.2937	0.2193	0.5856	0.1911	0.5746	0.2231	0.2247	0.3682	0.683	0.7595	0.3122	0.4698	0.3428	0.2287	0.2231	0.2661	0.2466
464	NM_201453	0.3255	1.805	1.797	0	0.2347	1.163	0.9024	0	0.3145	0.3862	0	0.0325	1.137	0	0.0845	0	0	0	0.0151	1.064	0	0.5828	0	0.429	0.0401	0.182	0	0.2329	0.1061	0.114
465	NM_201446	34.03	34.05	33.03	36.63	39.48	37.24	39.52	40.13	40.72	44.44	27.4	27.97	32.87	29.58	32.58	35.75	33.51	35.87	36.46	36.22	33.48	34.14	36.58	34.86	30.69	34.95	32.34	37.02	36.12	36.21
466	NM_201445	0.0167	0	0	0.0193	0.0076	0.2258	0.9499	0.4687	0	0	0.0477	0	0	0	0.0257	0.0008	0.0329	0.017	0.2446	0	0	0.0463	0.0061	0.32	0.0271	0.0036	0.0132	0.0281	0.006	0.0253
467	NM_201444	0.8296	0.4007	0.0059	0.269	0.2485	0.0026	0	0	0.8301	0	0	0	0.3128	0.5139	0	0	0	0	0	0.7934	0.301	0.3253	0.8864	0.5834	0.187	0.8157	0.3604	0.0111	0.5262	0.2705
468	NM_201443	0.7466	0.1262	0.1976	0	0.3047	0.0437	0.5887	0.2317	0.0149	0.0268	0.206	0.2655	0.6214	0.0558	0.0092	0.1079	0.0526	0.2839	0.0334	0.0436	0.1259	0.0789	0.292	0.0373	0.0143	0.0404	0.2913	0.046	0	0.0245
469	NM_201442	14.9	12.25	16.17	16.35	17.26	15.09	21.26	16.01	17.91	22.28	11.26	13.3	14.29	12.94	13.37	11.28	12.82	14.4	14.91	16.36	21.7	24.21	26.24	28.36	25.67	29.56	29.17	28.02	31.43	30.71
470	NM_201441	0.1627	0.2985	0.3818	0.2839	0.5274	0.1797	1.672	0.3565	0.261	0.3296	0.443	0.8269	1.341	2.152	0.2734	0.438	0.24	0.2261	0.3982	0.2311	0.2298	0.3922	0.4409	0.1806	0	0.4188	0.3256	0.137	0	0.1354
471	NM_201440	0.1492	0.1921	0.9839	0.2733	0.1923	0.2057	0.4578	0.1842	0.2504	0.2306	0.3209	0.2109	0.2037	0.3105	0.176	0.2259	0.1632	0.248	0.2633	0.1113	0.2052	0.6547	0.2712	0.1868	0.2947	0.1066	0.12	0.2193	0.1415	0.1334
472	NM_201439	0.6529	0.9318	2.612	0.6322	0.6966	0.691	0.675	0.52	0.8729	0.5939	2.009	0.5498	0.743	0.5662	0.9106	1.999	0.2562	2.175	0.4077	0.5502	0.6016	1.185	1.754	0.5043	1.916	0.855	0.6075	0.754	0.7061	0.4952
473	NM_201438	0.3265	0.0213	0.4561	0.0607	0.2094	0.169	0.1717	0.12	0.127	0.2152	0.2535	0.0503	0.3313	0.0401	0.1863	0.2958	0.0794	0.2338	0.0753	0.1084	0.214	0.2127	0.1934	0.2498	0.3101	0.2519	0.2034	0.2686	0.6288	0.0962
474	NM_201437	9.932	4.958	5.07	8.714	5.335	7.246	3.63	5.333	6.747	10.57	4.586	4.2	5.393	10.73	9.946	4.338	4.085	6.953	5.671	6.702	3.826	3.626	3.541	4.433	4.736	4.461	4.141	4.689	4.861	2.723
475	NM_201436	0.9748	1.047	1.034	1.466	0.7496	0.8739	1.323	0.9125	1.226	1.172	1.275	1.529	1.56	1.383	1.225	1.169	1.449	1.607	1.202	1.818	1.264	1.2	1.152	1.815	1.854	1.739	1.04	1.173	1.584	1.73
476	NM_201435	0.0758	0.1574	0.1951	0.1026	0.0372	0.2196	0.0734	0.0521	0.0862	0.1765	0.2523	0.2868	0.38	0.1768	0.2259	0.1951	0.2131	0.1954	0.3892	0.3684	0.3163	0.1399	0.3095	0.2994	0.281	0.3329	0.3845	0.2456	0.2214	0.3086
477	NM_201434	13.4	4.531	2.689	16.09	37.26	19.34	18.86	5.225	19.06	16.95	3.326	13.02	16.52	17.61	17.57	3.877	3.004	13.7	30.66	15.07	15.43	20.43	47.86	18.6	12.94	10.83	13.56	32.15	49.7	4.043
478	NM_201433	0.0195	0.0007	0.0209	0.1969	0.0054	0.0112	0.2759	0.2018	0.1335	0.1352	0.1068	0.2498	0.1455	0.203	0.0243	0.1746	0.1477	0.1204	0.1677	0.119	0.2181	0.0111	0.0159	0.1979	0.0014	0.2314	0.2364	0.2386	0.0426	0.1895
479	NM_201432	0	0	0	0	0	0	0	0	0	0	0	0	0.0653	0	0	0	0	0	0	0	0	0	0	0	0	0	0	0	0	0
480	NM_201431	0	0.0813	0.0009	0.214	0	0.1245	0.2374	0.0051	0.1689	0.1199	0.0001	0	0.204	0.1143	0.121	0.0952	0	0.1043	0.3273	0	0.1283	0.0082	0.0398	0.1777	0.0035	0.1439	0.2812	0.0062	0	0
481	NM_201430	3.111	2.523	3.412	4.372	2.572	4.923	3.12	4.134	2.317	2.845	2.34	1.61	5.874	4.179	4.97	5.413	6.611	3.946	5.025	2.534	3.529	4.981	3.812	4.189	2.689	4.142	3.319	2.701	5.305	4.635
482	NM_201429	4.703	4.769	0	0	0	0	0	4.63	0	0	0.3869	0	0	0	0	0	0	0	0	0	0	0	0	0	0	0	0	0	0	0
483	NM_201428	3.559	0	0.0238	0	2.77	4.666	0	3.559	2.443	0	0	0.9581	4.333	4.437	3.969	4.849	5.423	0	0	1.305	0	5.375	3.329	5.875	4.341	5.075	4.927	3.932	1.868	0
484	NM_201414	7.385	9.58	7.934	11.14	7.397	9.792	10.83	8.164	7.643	9.244	6.583	8.059	12.93	9.371	10.86	9.033	11.36	9.605	15.54	9.394	7.34	11.14	11.64	10.68	10.14	10.01	9.385	13.12	10.69	7.918
485	NM_201413	32.59	34.1	32.54	35.51	39.24	38.63	46.92	29.79	37.46	40.48	48.05	47.05	52	46.42	58.55	57.59	49.98	70.6	60.64	61.84	57.36	65.92	62.14	64.68	53.72	63.46	61.23	67.1	90.75	84.75
486	NM_201412	11.43	11.17	12.26	12.47	12.9	11.97	10.76	12.27	10.36	8.322	18.92	22.4	24.68	20.59	21.41	19.85	17.85	17.07	15.29	11.19	23.43	25.78	21.35	23.61	24.38	21.95	19.15	17.7	13.95	11.58
487	NM_201403	1.177	1	0.8489	0.7289	0.4469	0.7441	0.6786	0.5362	0.4176	0.2205	1.025	1.055	0.9556	0.803	0.6863	0.6353	0.4714	0.3845	0.6016	0.2396	1.374	1.223	1.016	0.778	1.018	0.6454	0.6504	0.4535	0.4584	0.4032
488	NM_201400	0.849	1.231	0.9299	0.8484	0.5861	0.9606	0.7534	1.476	0.8171	0.4752	0.8167	1.544	1.215	0.9618	0.7197	0.7135	0.3874	0.5464	0.7477	0.471	0.6466	1.325	0.9558	1.119	0.5618	0.7794	1.133	0.7263	0.4777	0.5304
489	NM_201398	16.42	13.93	12.93	12.07	12.94	12.04	12.3	13.96	9.782	7.23	15.81	16.78	16.27	17.83	15.64	14.04	12.44	10.11	6.94	7.599	17.09	20.31	18.63	15.93	10.64	11.41	12.06	8.85	8.459	6.415
490	NM_201397	1.991	2.555	1.89	0.0397	0.1232	0.9975	2.019	0.0987	3.11	3.772	0.039	3.144	0.0453	0.0397	1.873	2.646	0.0575	3.503	2.414	4.487	0.1437	4.739	0.0696	0.0536	2.2	0.1083	0.0221	2.002	0.0826	1.306
491	NM_201384	0.264	16.29	0.015	14.48	0.028	0.7611	0.0138	0.0055	13.9	0.2618	0.3286	0.2346	0.0049	0.2619	0.02	0.7269	0.597	13.21	10.01	12.4	0.2094	0.3077	14.2	10.76	12.5	0.0045	11	0.2323	13.27	7.446
492	NM_201383	0.6312	0.8816	0.1728	1.412	0.7967	1.443	0.5678	0.2312	0.6653	0.4017	0.6584	0.4502	0.2956	0.4107	0.6509	1.172	0.9264	0.7159	0.5244	0.6941	0.4376	0.6213	0.714	0.6526	0.9645	0.3451	0.3123	0.3885	0.6514	0.7931
493	NM_201382	0.5374	0.6242	0.1021	0.3127	1.38	1.142	0.6381	0.2317	0.7064	0.3024	0.6189	0.3972	0.3039	0.4561	0.7242	1.294	0.8399	1.857	0.7879	1.065	0.4572	0.4641	0.6689	0.2633	1.068	0.3196	0.4766	0.3085	0.5743	0.8644
494	NM_201381	0.003	0.0021	0.001	0.0012	0.0016	0.0016	0.0018	0.002	0.0013	0	0.0011	0.002	0.0023	0.0014	0.0005	0.0021	0.0019	0.0016	0.0011	0.0015	0.0014	0.0006	0.0002	0.0014	0.0007	0.0014	0.0007	0.0013	0.0024	0.0014
495	NM_201380	3.831	10.6	3.576	7.701	13.4	11.54	10.25	3.75	8.403	1.634	4.962	3.817	5.308	3.419	10.65	10.88	7.065	6.096	7.099	7.847	3.415	3.462	10.64	7.446	8.797	5.948	4.643	1.988	7.837	7.21
496	NM_201379	2.457	16.88	1.544	19.39	5.447	4.416	5.799	1.916	14.79	1.109	2.543	1.826	2.202	1.667	5.339	5.661	3.609	13.43	14.57	11.23	2.099	2.003	17.46	21.64	13.86	3.134	15.01	0.9418	16.01	17.29
497	NM_201378	0.8295	3.889	0.4848	2.296	1.564	2.018	1.359	0.431	1.927	0.523	0.9537	0.6929	0.7591	0.8589	2.337	2.218	1.519	4.591	3.948	4.586	0.7629	0.6237	2.183	3.038	3.403	0.9893	3.07	0.389	2.283	2.964
498	NM_201286	0.3036	0.2201	0.0613	0.1611	0.164	0.1437	0.1009	0.0761	0.0843	0.0364	0.3148	0.188	0.3205	0.0591	0.0553	0.0586	0.0912	0.0276	0.0288	0.0588	0.3368	0.4772	0.0879	0.1933	0.1202	0.0974	0.0965	0.0043	0.0449	0.031
499	NM_201284	0.9334	0	1.018	0.005	0	0	0.0333	1.058	0	0.0366	0	0	0	0.0107	0	0	0.0216	0	0.0111	0	0.0102	1.303	0.0104	0.0104	0.0315	0.0105	0.0114	0	0	0.0222
500	NM_201283	0.5869	0.7291	0.3144	0.7793	0.6312	0.5059	0.4333	0.5689	0.8612	0.178	0.384	0.4504	0.2082	0.895	0.4516	0.6705	0.4193	0.7383	0.4213	0.5001	1.325	0.7418	0.4629	1.092	1.01	1.089	0.7214	0.7041	1.632	0.8921
501	NM_201281	0.334	0.0694	0.2353	0.4421	0.3189	0.7394	0.4074	0.2485	0.3525	0.2055	0.3838	0.4943	0.2965	0.4829	0.3501	0.5857	0.2499	0.5179	0.3354	0.6055	0.1335	0.5668	0.5818	0.4656	0.1873	0.36	0.4059	0.2384	0.6045	0.4253
502	NM_201280	4.031	4.05	4.256	3.44	4.363	1.132	3.175	3.339	2.937	3.107	5.356	3.625	4.515	3.854	4.281	4	3.851	3.739	3.428	3.074	5.398	4.592	4.305	4.475	3.543	4.061	3.594	3.127	2.637	2.291
503	NM_201278	0.1143	0.3184	0.1511	0.13	0.4724	0.2561	0.5352	0.4473	0.0072	0.1665	0.163	0.0233	0.1909	0.1815	0.438	0.2455	0.6786	0.01	0.0712	0.0513	0.1261	0.1013	0.0898	0.0723	0.021	0.1551	0.1906	0.0131	0.1328	0.081
504	NM_201277	1.529	4.823	1.072	1.319	1.106	2.146	9.375	9.462	6.434	1.106	8.77	10.69	14.07	11.69	3.534	8.658	6.837	1.655	7.981	2.716	5.146	8.206	17.7	19.8	3.357	10.07	11.24	3.645	6.948	8.517
505	NM_201274	1.463	0.7048	0.9995	0.9352	0.9908	0.9977	0.3293	0.462	0.4388	0.8406	2.194	1.289	0.434	0.7127	0.8694	0.4716	0.8515	3.749	0.8876	0.4091	0.9217	0.8255	1.223	1.133	0.1987	0.5089	0.8076	2.394	1.949	0.7581
506	NM_201269	2.463	2.154	1.317	0.7072	1.752	1.622	1.725	2.043	0.9494	0.5561	3.865	3.073	2.369	1.497	1.9	1.59	1.433	1.749	2.63	1.402	2.305	3.087	1.205	0.8398	0.7135	1.824	1.52	1.201	0.9244	0.756
507	NM_201267	7.25	6.524	5.68	6.647	6.785	7.767	8.098	8.754	9.688	6.875	8.543	6.791	8.73	12.62	8.503	9.632	9.314	6.264	5.38	7.166	14.54	12.63	12.25	14.39	9.048	10.44	9.298	9.138	12.38	12.56
508	NM_201266	2.851	3.251	1.955	3.013	3.141	3.173	4.163	1.463	1.276	2.945	4.051	3.506	4.269	1.778	5.598	3.97	4.077	2.673	3.39	2.485	2.296	2.963	4.104	6.092	4.529	4.429	4.04	2.742	6.177	5.299
509	NM_201265	8.213	6.391	6.5	5.353	6.662	8.025	6.703	10.3	7.198	8.854	7.261	6.902	11.83	6.115	9.646	11.85	7.757	7.126	6.024	5.405	9.264	10.08	10.55	8.097	6.654	6.795	10.14	6.229	7.159	6.078
510	NM_201264	0.3256	0.3378	0.8237	0.6299	1.279	1.043	0.7007	0.9761	0.8584	0.3526	0.8577	0.5718	0.6209	0.9502	0.2729	0.4471	0.986	0.1547	0.158	0.648	0.4124	0.6797	0.2639	0.3242	0.2714	0.2955	0.3366	0.4663	0.9663	0.4025
511	NM_201263	0	0.214	0.001	0.0568	0	0	0.152	0.0405	0.0709	0	0	0.1851	0.137	0	0	0	0	0.0501	0	0.0599	0.0379	0.1295	0.1144	0	0	0	0.0024	0	0.0473	0.039
512	NM_201262	2.664	4.055	6.788	3.47	5.515	5.72	4.946	4.224	5.785	4.038	4.069	5.077	2.814	3.137	3.364	5.558	4.929	3.636	5.446	4.718	4.932	4.65	5.58	5.986	6.626	4.198	4.119	10.07	8.185	7.006
513	NM_201224	0	0	0.4402	0	0	0	0.4207	0	0.4475	0	0	0	0.4583	0.4711	0	0.3363	0.8578	0	0	0.6711	0	0	0.5834	0	0	0	0.4217	0	0	0
514	NM_201222	7.125	11.06	8.671	9.13	9.551	11.35	10.79	11.07	11.12	12.22	7.428	8.051	9.882	9.844	10.49	6.586	6.479	10.41	11.41	10.78	14.63	11.49	12.42	11.23	11.88	12.12	8.92	14.03	17.21	17.14
515	NM_199512	0.5761	1.042	0.4912	0.8237	1.144	0.6683	0.8358	0.949	1.055	1.424	0.7152	1.26	1.603	1.15	1.032	1.523	0.8978	0.9133	1.011	1.196	1.324	2.056	2.036	2.483	2.232	1.961	1.785	1.533	2.467	2.149
516	NM_199511	3.337	2.838	3.553	3.587	3.354	3.379	4.766	2.719	3.192	3.961	3.704	3.665	4.733	4.595	4.946	5.351	5.083	5.125	4.473	5.456	7.002	7.548	8.652	8.912	6.633	6.972	7.528	7.38	8.675	9.296
517	NM_199487	0	0	0	0	0	0	0	0	0	0	0	0	0	0	0	0	0	0	0	0.2981	0	0	0	0	0	0	0	0	0	0
518	NM_199483	8.122	1.857	5.695	6.112	0	3.388	0	4.047	8.816	3.953	11.89	6.299	10.33	5.932	5.352	4.833	8.543	5.708	8.244	0	11.2	11.41	5.125	6.779	8.085	9.934	6.369	8.472	9.905	6.463
519	NM_199464	0.0101	0.0551	0.0451	0.0146	0.0368	0.0558	0.0196	0.0937	0.0124	0	0.0332	0.0016	0.03	0.0188	0	0.1037	0.0373	0.0393	0.0195	0.0163	0.0632	0.0911	0.0366	0.0184	0.0737	0.0187	0.0101	0.043	0	0
520	NM_199462	0.4141	2.025	0.9753	0.8804	1.591	1.122	0.7782	0.4336	1.067	0.3246	0.2805	1.165	1.648	0.5505	0.6765	0.9605	0.464	0	0	0.3327	1.154	0.8773	0.9172	1.479	0	0.8679	0.58	0.3265	0.6751	0.2728
521	NM_199461	0.2821	0.3704	0.2473	0.1344	0.23	0.3123	0.142	0.2041	0.3531	0.2866	0.1641	0.1382	0.2629	0.1816	0.1135	0.1901	0.1771	0.2141	0.1534	0.1376	0.1241	0.1941	0.1251	0.1267	0.1683	0.2191	0.2507	0.2456	0.2052	0.1264
522	NM_199460	0	0	0	0	0	0	0	0	0	0	0	0.0068	0	0	0	0	0	0	0	0	0	0.0034	0	0	0	0.0044	0	0	0.0052	0
523	NM_199456	0	0	0	0	0.0447	0	0	0	0.0118	0	0	0	0	0.0375	0	0	0	0	0	0	0	0	0	0	0	0	0.0115	0	0	0
524	NM_199452	0	0	0	0.0062	0	0	0	0	0	0	0	0	0	0	0	0	0	0	0	0	0	0	0	0	0	0	0	0	0	0
525	NM_199451	0.0133	0	0	0	0.0244	0	0	0	0	0	0	0	0.0088	0.0043	0	0.0188	0.0871	0	0	0	0.0284	0	0	0.0104	0.006	0	0	0	0	0
526	NM_199450	0.035	0	0.0403	0.2143	0	0.0497	0.0912	0	0.1486	0	0.3509	0.2686	0.282	0.2713	0.1008	0.0353	0	0	0.0589	0.0189	0.082	0.3741	0.2439	0	0.0792	0.2893	0.0574	0.1866	0	0
527	NM_199444	7.449	13.97	7.585	19.47	16.99	6.571	12.11	16.48	15.55	19.21	14.9	5.251	12.65	16.89	15.47	15.17	11.36	15.37	14.75	15.25	15.3	6.112	15.08	1.592	9.771	6.846	15.83	17.22	5.986	24.3
528	NM_199443	0.271	0.587	0.0422	0.4761	0.2172	0.2817	0.3431	0.19	0.0405	0.6782	0.0299	0.3859	0.302	0.1828	0.5438	0.0392	0.493	0.561	0.4987	0	0.351	0.2636	0.6848	0.3038	0.6866	0.3732	0.5021	0.0202	0.624	0.3111
529	NM_199442	17.95	23.54	20.32	28.75	29.37	23.64	16.66	23.9	25.5	27.14	23.65	11.95	21.31	24.02	22.74	28.51	23.27	20.01	33.49	27.23	19.97	14.45	25.51	21.94	13.85	13.99	23.39	23.1	16.64	28.01
530	NM_199440	4.259	3.736	2.363	3.243	5.155	4.395	6.825	3.774	3.019	4.488	7.345	3.903	7.273	5.242	5.486	3.91	7.256	3.774	4.733	6.672	4.148	3.86	4.67	5.899	5.633	5.939	6.046	1.647	4.463	5.182
531	NM_199439	0	0	0	0	0	0.0317	0	0	0.0139	0	0	0.1748	0	0	0	0	0	0	0	0	0	0	0	0	0	0	0	0	0	0
532	NM_199438	0.0207	0.0083	0.0394	0	0.0024	0	0.0057	0	0.5186	0	0.0047	0.0051	0	0.0072	0	0.697	0	0	0	0.004	0.0012	0.0132	0.002	0.0514	0	0.0062	0	0.4181	0.0035	0.0604
533	NM_199437	1.129	1.051	0.9443	0	0.9673	0	0.9911	0	0	0	1.095	0.9382	1.076	1.042	1.063	0	0.902	0	0	0.6485	1.578	1.364	1.235	1.035	0.7546	0.6596	0.6456	0	0	0
534	NM_199436	2.223	2.45	1.286	1.482	2.107	2.221	2.361	2.669	2.904	2.683	0.9829	2.469	2.454	1.728	0.6333	1.659	2.562	1.74	0.6092	0.9464	1.668	1.845	0	2.113	0.9315	1.903	0.4877	1.145	1.313	1.398
535	NM_199427	1.05	1.109	0.6852	0.557	0.6663	0.9587	0.6207	0.8942	0.2845	0.2717	1.549	0.848	1.237	0.9372	0.4869	0.8973	0.9616	0.2411	0.5317	0.3087	0.8796	0.7895	0.7606	0.5593	0.4701	0.5122	0.3769	0.2864	0.4735	0.1651
536	NM_199426	0.6975	0.6087	0.3038	0.6512	0	0.3631	0.6832	0.4205	0.1611	0.2086	0.7415	0.922	0.6008	0.5242	0.3533	1.098	0.4224	0.3217	0.0307	0.2234	0.4986	0.5533	0.7253	0.568	0.1905	0.2471	0.3852	0	0.3454	0
537	NM_199425	0	0	0	0	0	0	0	0	0	0	0	0	0	0	0	0	0	0	0	0.0013	0	0	0	0	0	0	0	0	0	0
538	NM_199424	0.269	0.216	0.2352	0.5038	0.0792	0.019	0.019	0.4642	0.1533	0.0199	0.1188	0.5997	0.5821	0.5398	0.0085	0.1583	0.1368	0.0005	0.1392	0.0105	0.293	0.8941	0.0011	0.0003	0.0004	0.0072	0.1819	0.0232	1.578	0.0003
539	NM_199421	3.824	3.415	3.983	2.863	3.533	3.37	1.125	2.447	2.984	2.28	4.37	4.068	3.504	3.981	3.101	3.934	3.942	2.891	2.221	2.621	4.98	4.116	5.124	3.433	2.851	2.723	2.416	1.012	1.297	1.076
540	NM_199420	0.263	0.536	0.3573	0.2947	1.745	0.4712	2.564	0.6976	0.4073	0.5876	0.7234	1.046	0.494	3.611	4.122	3.264	1.156	3.808	3.365	3.209	3.617	4.913	2.759	0.5835	0.2413	0.4676	0.5526	1.389	1.173	0.6326
541	NM_199418	0.0184	1.741	2.116	0	0.2152	1.608	0.1234	0.0335	0	1.94	0.2936	0	0.1775	0	0	0.0374	1.973	0.0142	0	0	0.1609	0	0	0.1901	0.0209	0.0401	0	0.2125	0.2535	0
542	NM_199415	1.264	0.4028	0.225	0.5446	0	0.2828	0	0	0	0	0.5932	0.414	0.2304	0	0.2855	0	0.1864	0	0	0	0.7038	0.475	0.3948	0	0	0	0	0	0	0
543	NM_199413	7.339	7.24	6.319	4.156	5.324	6.012	4.719	9.062	4.171	5.323	2.836	3.157	4.05	3.364	4.12	4.571	4.933	6.259	3.167	6.457	3.515	3.529	2.524	5.805	3.053	2.998	3.766	4.678	3.87	5.41
544	NM_199368	7.662	7.797	8.101	8.843	7.949	10.65	7.19	6.449	8.157	8.388	8.583	8.915	8.654	7.71	9.792	8.323	8.738	8.695	9.936	9.334	10.06	6.761	8.557	11.37	8.659	9.994	11.19	8.209	10.18	9.906
545	NM_199367	2.461	1.624	2.136	2.888	2.51	1.778	2.089	1.711	2.276	1.287	1.486	1.222	0.9614	2.026	1.2	0.8314	0.9107	1.529	0.9427	1.685	1.567	2.023	1.342	1.936	1.632	2.1	1.353	1.377	1.615	1.266
546	NM_199363	0	0	0	0	0	0	0	0	0	0	0	0	0	0	0	0	0	0	0	0	0	0	0.4624	0	0.3514	0.6075	0.4036	0	0	0
547	NM_199362	0	0	0	0	0	0	0	0	0	0	0	0	0	0	0	0	0	0	0	0	0	0	1.075	0	0.8233	1.77	0.8359	0	0	0
548	NM_199360	0.004	0.0217	0.0015	0.0068	0.0124	0	0.0056	0	0	0.0006	0.0042	0.4358	0.833	0.0076	0.0027	0.0007	0.0031	0.014	0.0066	0.0033	0.0397	0	0.0011	0.0067	0	0	0	0.0019	0.0131	0.0045
549	NM_199359	10.35	10.9	9.903	10.69	10.02	9.494	10.86	11.9	8.637	11.78	14.59	15.41	13.53	16.3	13.86	14.46	13.06	17.84	12.87	16.48	12.49	12.06	12.41	12.06	9.377	10.06	13.27	13.4	14.53	13.8
550	NM_199357	1.579	1.262	1.418	1.686	2.07	2.714	3.148	2.92	3.944	2.159	1.259	1.438	1.876	1.98	1.115	2.189	1.245	0.7425	1.938	2.134	1.781	0.8491	1.526	0.3907	2.07	1.883	0.0904	1.888	1.027	0.4594
551	NM_199355	0.0207	0.0201	0	0.0051	0	0	0	0.0103	0	0.0054	0.0051	0	0.0102	0	0	0.0052	0.0052	0	0	0	0.0148	0.0203	0.01	0.0101	0.0153	0.0051	0	0	0.0061	0.0054
552	NM_199351	0	0	0	0.0037	0.011	0	0.0117	0.0037	0.0151	0.0079	0.0116	0.0189	0.0037	0.0038	0.0075	0.0113	0.0114	0.0079	0.0039	0	0.0072	0.021	0.0219	0.0073	0.0074	0.0037	0.0161	0.0119	0.0044	0.0273
553	NM_199350	0.0187	0.0641	0	0	0	0.0186	0	0	0.0745	0.0156	0.0594	0.0088	0	0	0	0	0	0.0592	0	0	0	0	0.0459	0.1846	0	0	0.1024	0.0199	0.0547	0
554	NM_199347	0	0	0.0031	0	0	0	0	0	0	0	0	0.0226	0	0.0007	0	0	0	0	0	0	0	0	0	0	0	0	0	0.5811	0	0
555	NM_199346	0.4239	0.2651	0.4445	0.3601	0.5233	0.5396	0.4423	0.3116	0.2012	0.2809	0.2457	0.5469	0.4347	0.6279	0.3612	0.3101	0.3546	0.4689	0.4301	0.1581	0.9146	0.9672	0.7778	0.9777	0.6513	0.5792	0.4829	0.5702	0.6192	0.592
556	NM_199344	13.93	14.05	13.82	26.65	13.3	16.25	0.1938	18.29	0.8004	0.113	9.496	9.098	12.59	10.28	14.02	8.843	11.6	9.428	0.0753	0.0667	14.67	12.67	16.5	0.3807	10.33	12.87	12.08	10.59	16.07	14.27
557	NM_199342	7.852	7.726	7.629	8.981	8.806	8.853	8.451	8.625	7.342	6.678	5.559	7.614	8.171	7.747	6.519	8.472	8.298	7.895	6.924	9.69	7.507	8.015	8.209	9.372	7.592	8.974	7.797	7.564	7.08	10.78
558	NM_199341	0.6555	0.5482	0.451	0.3853	0.4512	0.2975	0.4896	0.3147	0.3718	0.4327	0.7298	0.545	0.6865	0.5618	0.4593	0.4069	0.4199	0.4599	0.2378	0.4347	0.6999	0.7165	0.7409	0.6121	0.5466	0.6799	0.377	0.4072	0.4681	0.3335
559	NM_199340	0.1378	0.1844	0.1471	0.0932	0.13	0.0992	0.1719	0.1549	0.1064	0.0893	0.2911	0.287	0.3496	0.3061	0.3442	0.3292	0.3077	0.2165	0.1886	0.2474	0.3586	0.3875	0.5167	0.4679	0.266	0.2383	0.3191	0.2833	0.4346	0.4894
560	NM_199339	0	0	0	0	0	0	0	0	0	0	0	0	0	0	0	0	0.0422	0	0	0	0	0	0	0	0	0	0	0	0	0
561	NM_199337	27.89	25.26	22.48	26.95	28.38	31.05	32.05	34.23	31.2	30.42	28	27.97	32.09	32.38	33.06	42.67	32.87	27.15	24.63	31.26	29.03	40.03	39.15	38.6	26.56	28.1	31.75	25.07	32.76	36.07
562	NM_199336	1.727	2.026	1.681	2.506	2.231	2.298	3.102	2.863	3.395	2.85	2.315	2.848	2.449	0	1.596	2.801	2.312	3.599	0	2.924	2.634	2.127	2.417	2.903	2.515	2.137	3.271	2.816	3.156	3.12
563	NM_199335	1.853	1.79	1.75	1.846	0.959	1.109	2.749	1.522	2.422	2.591	1.531	1.807	1.22	2.056	1.8	2.263	1.054	1.079	1.118	1.012	0.9392	1.046	0.7732	1.403	1.047	0.8688	1.158	0.8775	1.11	1.073
564	NM_199334	6.624	5.182	5.336	5.433	5.616	5.919	4.736	5.435	5.159	4.135	6.075	6.326	7.381	5.64	6.547	6.458	5.813	5.724	3.966	3.308	7.476	8.931	7.803	7.332	5.411	5.553	5.285	6.484	6.516	5.975
565	NM_199330	0.6666	0.9275	0.2186	0.403	1.039	0.5457	0.3728	0.5924	0.9862	0.8918	1.081	0.8145	1.047	0.4203	0.2451	0.3653	0.6735	1.524	0.6458	0.5604	0.6986	1.074	0.223	0.8793	0.5522	0.4027	0.6109	0.5548	0.1644	0.8232
566	NM_199320	0.3508	0.4989	0.3594	0.4943	0.1989	0.3348	0.2063	0.276	0.2508	0.1413	0.3673	1.941	1.749	0.2678	2.494	0.268	0.208	0.8352	0.5491	0.2527	0.4021	0.3992	0.4678	2.026	0.6768	0.813	0.1625	0.662	1.25	1.248
567	NM_199298	6.241	3.315	3.099	4.426	3.611	5.67	3.25	2.606	5.102	4.028	8.049	4.951	5.929	7.91	4.974	10.02	4.896	10.35	5.593	4.884	10.31	5.73	11.42	13.74	6.4	6.341	5.812	12.23	5.811	9.449
568	NM_199297	2.629	1.938	1.872	1.633	2.891	2.743	2.912	2.719	2.234	3.253	2.686	1.956	2.375	2.427	1.847	3.527	1.13	1.641	1.988	3.253	4.565	4.838	4.413	3.304	3.172	2.469	2.229	1.948	2.5	1.795
569	NM_199296	0.1297	0.1546	0.0653	0.1266	0.0896	0.1146	0.2184	0.0407	0.0928	0.0011	0.2361	0.1137	0.0606	0.1179	0.184	0.1534	0.1101	0.0397	0.047	0.0758	0.1451	0.1913	0.2681	0.0772	0.1206	0.1618	0.1354	0.2462	0.1892	0.1357
570	NM_199294	4.33	8.599	7.762	6.354	6.149	6.549	8.324	9.405	9.851	11.07	5.539	8.084	5.909	8.722	4.582	5.026	5.379	4.897	7.827	9.676	3.276	3.488	4.147	3.383	5.273	5.064	6.886	9.31	3.55	5.725
571	NM_199292	0	0.0156	0	0.0156	0	0	0.0166	0	0	0	0	0	0	0	0	0	0.0487	0	0	0	0	0	0	0	0	0	0	0	0	0
572	NM_199290	0.0396	0	0	0	0	0	0	0	0.04	0.0416	0	0	0	0.0388	0.0397	0	0.0401	0	0	0	0	0	0	0	0.0391	0	0	0	0	0
573	NM_199289	0.036	0.0713	0.01	0.0709	0.0358	0.0514	0.0915	0.0311	0.0105	0.0597	0.0284	0.0913	0.0681	0.0773	0.075	0.0939	0.0819	0.1012	0.0323	0.0611	0.0547	0.0153	0.1064	0.0586	0.0427	0.048	0.0783	0	0	0.103
574	NM_199287	16.38	12.19	13.18	10.69	12.77	11.88	10.55	9.334	9.661	7.407	15.46	14.06	13.25	8.476	10.78	9.791	9.73	10.75	9.195	8.891	13.87	9.104	8.316	11.13	9.871	9.273	11.39	4.344	12.53	10.87
575	NM_199285	0.8431	0.8941	0.4597	0.664	0.5292	0.9717	0.684	0.6124	0.2833	0.2859	0.5356	0.7637	0.6733	0.7696	0.4782	0.7841	0.407	0.1218	0.1453	0.2624	0.9005	1.118	0.8968	0.8312	0.712	0.4239	0.6749	0.1473	0.3224	0.1246
576	NM_199282	1.507	1.648	0.9199	0.1171	0.7987	0.919	1.055	0.755	0.5175	0.0367	1.794	1.3	2.109	1.124	1.093	0.5892	0.8527	0.447	0.5693	0.631	1.507	0.6932	0.7779	0.7234	0.5629	0.425	0.4662	0	0.5257	0.1361
577	NM_199280	0	0.0336	0.0163	0	0.0673	0.0085	0.009	0.0171	0.026	0	0.0264	0.0087	0	0	0.0086	0	0.0087	0	0	0	0	0	0.0543	0.0253	0.017	0	0.0092	0.0182	0.0331	0.0269
578	NM_199263	0.9372	0.7568	0.8217	1.342	0.8665	0.3087	0.6662	0.6903	0.257	0.6872	0.4212	0.7876	1.127	0.5416	0.5517	0.7702	0.4365	0.2194	0	0.1953	1.425	1.289	0.9034	0.5909	0.8599	0.7097	0	0.3791	0.4339	0.7146
579	NM_199254	0	0	0	0	0	0.0087	0	0.0075	0.0063	0	0	0	0	0	0	0	0	0	0	0	0	0	0	0	0	0	0	0	0	0
580	NM_199250	48.52	34.9	26.91	23.37	20.13	18.58	16.19	13.68	10.13	5.32	38.6	30.55	22.89	15	13.38	12.62	10.86	9.807	3.55	6.399	29.9	25.57	18.38	14.91	11.24	9.87	8.85	7.015	5.322	6.222
581	NM_199249	3.814	6.374	3.418	3.197	3.675	1.914	3.706	4.765	1.732	2.091	4.09	3.205	2.423	3.287	3.059	3.412	3.123	1.628	2.688	2.658	4.691	6.883	4.129	3.089	2.654	0.7236	1.209	1.969	1.769	1.171
582	NM_199248	0	0	0	0	0	0.1581	0	0	0	0	0	0	0	0	0.1849	0	0	0.1497	0	0	0	0	0	0.0304	0	0	0	0	0	0
583	NM_199247	0	0	0.0339	0	0.0162	0.2323	0	0	0	0.0458	0.0476	0	0	0.0373	0.0142	0.1433	0	0	0	0	0	0	0	0	0	0	0	0	0	0
584	NM_199246	0	0.0349	0.0387	0.0314	0	0	0.0251	0.03	0	0.1403	0	0.3065	0	0	0	0	0.3151	0	0	0	0	0.0698	0	0	0	0	0.038	0	0.2491	0
585	NM_199245	0.6723	0.4051	0.3002	0.5419	0.3867	0.6118	0.5689	0.3723	0.8102	0.5026	0.3521	0.5746	0.6832	0.4653	0.5775	0.4423	0.3805	0.6884	0.3874	0.3871	0.2412	0.1575	0.2899	0.4821	0.2577	0.3219	0.3304	0.3357	0.6295	0.612
586	NM_199244	0.0732	0.0179	0.0088	0	0.0358	0.0073	0	0	0	0.0192	0	0.0016	0.0067	0.0183	0	0.0123	0	0.0096	0	0.0065	0.0078	0	0.0207	0.0137	0	0.0122	0.0467	0.0097	0.0376	0
587	NM_199243	0.0363	0	0	0	0.0636	0.0231	0.017	0.0852	0	0.0172	0	0.0474	0	0.0234	0	0	0.0119	0.0441	0.0243	0.1238	0	0.023	0	0.0223	0.0443	0.0117	0	0	0.0551	0
588	NM_199242	1.174	0.9109	0.422	0.4429	0.6633	1.104	0.6324	0.5509	1.132	1.089	1.304	1.104	0.9638	1.196	0.8245	1.087	1.859	0.6228	0.7737	1.471	0.8505	0.8711	0.9737	1.264	0.6451	1.478	0.6451	0.9497	1.145	0.6464
589	NM_199235	0	0.0836	0	0	0	0.0337	0.0799	0.1202	0.0345	0.0711	0.1231	0	0	0.0026	0	0	0	0	0.0889	0.0455	0.0328	0.0169	0	0	0	0	0.0732	0.0179	0	0.1247
590	NM_199229	0.4743	0.6064	0.6729	0.3117	0.49	0.3527	0.3761	0.3501	0.5367	0.4045	0.4336	0.5575	0.7021	0.4475	0.5528	0.5782	0.761	0.5596	0.7052	0.4444	0.8559	1.211	0.4738	1.299	1.742	0.5763	0.4297	0.61	0.4795	0.4773
591	NM_199227	1.284	0.983	1.251	1.318	1.496	1.124	1.463	1.276	1.133	1.033	1.484	1.295	1.666	1.42	1.094	1.53	1.23	1.264	0.9039	0.8336	1.761	1.532	1.846	1.879	1.034	1.621	1.32	1.891	1.076	0.9502
592	NM_199204	0.4155	0.2177	0.082	0.4701	0.2411	0.4163	0.2402	0.0476	0.0799	0.1499	0.3025	0.3868	0.4168	0.3497	0.3029	0.5276	0.1829	0.299	0.2975	0.203	0.3661	0.2979	0.3562	0.034	0.2649	0.4265	0.3834	0.201	0.1395	0.2475
593	NM_199203	0	0	0	0	0	0	0	0	0	0	0	0	1.634	1.438	1.676	2.23	0	0	0	0.5568	0	0	0	0	0	0	0	0	1.758	0
594	NM_199194	1.431	1.084	1.255	1.362	1.31	0.9097	3.645	0.2539	0.4448	0.5039	0	2.706	0.6197	0	1.771	1.822	1.891	0	1.265	0.5139	1.618	1.832	0.0117	2.333	2.35	0	1.012	0.5951	0	1.07
595	NM_199193	0.8158	0.8616	0.7645	0.977	0.8055	0.7329	1.559	0.3319	0.4825	0.3678	0.0193	1.486	0.7688	0.0402	0.9463	1.047	1.246	0.0659	0.9296	0.6431	1.193	1.075	0.1346	1.604	1.396	0.0749	0.6155	0.6233	0.2136	1.032
596	NM_199192	0.9147	1.018	0.8507	1.042	0.8743	1.448	1.717	1.481	1.099	1.162	2.266	1.705	1.818	1.754	1.207	1.286	1.655	2.402	1.106	1.142	1.746	1.236	1.784	2.144	1.653	2.188	0.7645	0.9019	2.29	1.361
597	NM_199191	1.557	7.897	1.353	1.442	1.436	9.48	3.808	11.76	8.071	8.011	5.605	3.466	12.66	3.341	2.145	2.125	2.395	5.055	1.468	9.262	2.422	2.023	3.669	2.997	2.657	3.917	10.02	8.837	6.352	12.85
598	NM_199190	1.205	1.607	0.8574	0.9643	1.647	0.9429	1.613	1.663	1.509	0.8946	1.173	0.7293	0.5558	0.7933	1.094	0.8426	0.7234	1.507	0.769	1.741	5.83	1.392	1.72	4.006	0.8119	1.682	1.856	1.055	1.836	2.089
599	NM_199189	5.551	5.982	7.408	7.399	6.967	8.187	8.783	7.175	10.5	9.376	10.09	9.51	12.86	11.09	11.56	12.55	9.082	14.44	12.19	12.07	9.657	9.487	12.94	8.745	10.4	14.12	11.85	11.93	13.83	14.73
600	NM_199188	1.347	1.612	0.8584	1.149	0.4876	0.4685	0.7393	1.371	0	0.9534	0	0.7656	1.051	2.122	0.9901	0	0	1.241	0	0.6336	1.34	0	1.647	2.114	1.093	0.1659	2.084	1.839	2.252	1.055
601	NM_199187	113.1	63.65	100	47.29	102.1	104.4	120.3	105.6	80.85	117.1	87.94	54	48.01	41.11	88.99	94.26	98.49	72.38	82.81	36.63	78.29	113	111.8	102.6	101.2	112.6	93.84	92.22	95.36	58.48
602	NM_199186	0.029	0.0423	0.2585	0.057	0.7282	0.8715	0.5155	0.3122	0.0146	0.4462	1.051	0.0827	1.031	0.073	0.2181	0.8792	0.8492	0.7215	0.0161	0	0.2155	0.9626	0.8572	0.0422	0	0.2012	0.8062	0.7128	0.3622	0.1211
603	NM_199185	35.11	29.46	38.75	36.7	34.86	31.94	46.36	34.03	35.24	37.58	35.67	44.5	46.11	63.97	45.62	47.33	45.83	49.14	63.09	48.82	33.2	39.07	34.82	38.71	39.96	44.16	36.2	118.6	40.93	36.19
604	NM_199184	6.868	5.381	8.295	6.362	6.699	7.467	6.684	11.46	9.09	9.488	4.667	3.887	4.489	5.35	4.188	4.208	5.516	8.093	3.04	5.705	2.376	3.209	3.483	3.095	2.937	3.932	4.062	3.174	4.005	3.755
605	NM_199181	0.0724	0.1225	0.0548	0.0571	0.0803	0.0675	0.0688	0.0261	0.0082	0.0432	0.0978	0.0477	0.0721	0.0665	0.042	0.0666	0.0553	0.0299	0.1126	0.0389	0.1428	0.1071	0.0768	0.0798	0.0189	0.0154	0.0012	0.0292	0.027	0.073
606	NM_199180	0.8799	0.8107	0.8736	1.157	0.9048	0.8562	0.0156	0.9997	0.0152	0.7825	0.9676	0.3528	0.9387	0.9429	0.8879	1.105	1.177	1.029	1.202	0.3982	0.1356	0.8093	0.9207	0.5992	1.007	0.6192	0.7506	0.6332	0.7242	0.9275
607	NM_199179	0	0	0.0204	0.1427	0	0.0613	0.7574	0	0.6378	0.05	0.0077	0.8779	0.0343	0	0	0.0692	0.0147	0.0294	0.0066	0.5638	0.6814	0	0.0078	0	0	0.0459	0.0492	0	0.032	0.059
608	NM_199177	4.287	2.628	2.419	3.051	4.026	2.28	1.924	1.544	1.017	1.989	4.587	4.726	5.516	3.245	1.831	4.054	2.079	2.103	4.006	3.344	1.801	3.432	3.128	3.607	1.629	2.873	3.854	1.902	2.622	1.887
609	NM_199173	0	0.055	0.0262	0.023	0	0	0.0038	0	0	0	0	0.04	0	0	0	0	0	0.241	0.04	0	0	0.25	0	0.0698	0	0.0614	0	0.0115	0	0
610	NM_199171	2.468	1.348	0.8639	0.4878	0.4652	0.8509	0.8047	0.4529	0.145	0	1.446	1.028	0.4215	0.9747	0.766	0.0005	0.4977	0.796	0.2834	0	1.548	2.161	0.7969	0.4419	0.6182	0.3932	0.4213	0.9297	0.5342	0.7592
611	NM_199170	1.525	0.7212	1.632	2.711	1.149	1.17	1.904	0.3344	0.0201	1.751	0.8445	0.7748	1.47	1.607	1.435	1.224	0.6343	0.8092	0.8281	2.433	1.613	1.472	1.81	1.787	2.965	1.685	1.573	1.78	4.276	1.984
612	NM_199169	7.359	7.477	6.813	9.7	6.468	6.828	9.703	5.674	0.6689	7.472	6.869	6.734	4.599	5.516	8.718	8.312	6.922	7.386	5.089	8.259	7.879	12.22	9.916	9.41	10.21	9.642	7.646	9.8	15.06	9.901
613	NM_199168	0	0	0	0	0	0	0.0329	0	0	0	0	0	0	0	0	0.0159	0	0	0	0.0336	0	0	0.0154	0	0	0	0.0506	0	0	0
614	NM_199166	18.41	18.13	15.76	16.56	14.05	13.42	20.46	17.13	18.17	15.44	16.77	15.59	18.25	11.34	19.53	19.55	17.22	10.97	11.51	13.71	15.61	11.67	15.63	16.01	12.36	12	14.46	11.18	11.13	13.22
615	NM_199165	0	0	0	0	0.016	0	0	0	0	0	0	0	0	0	0	0	0.0248	0	0	0.0126	0.0278	0	0.0295	0	0	0.0043	0.0077	0	0	0
616	NM_199162	4.941	4.956	4.244	5.323	4.277	5.218	5.059	5.135	4.716	4.967	3.905	3.932	4.231	4.993	3.533	4.845	4.912	4.02	3.941	3.641	4.787	5.687	5.394	4.808	4.031	3.911	5.122	5.243	5.243	5.435
617	NM_199160	0	0	0	0	0	0	0	0	0.0496	0	0.0338	0	0	0	0	0	0	0	0	0	0	0	0	0	0	0	0	0	0	0
618	NM_199144	0	0.2484	0	0	0	0	1.275	0	0	0	1.032	0	0	0	0.0326	0	0	0	0	0	0	0	0	0.8227	0	0	0	0.7756	0	0
619	NM_199141	1.732	2.399	1.655	2.867	2.641	2.086	2.356	1.7	1.37	0.9474	1.924	1.559	3.727	2.25	3.164	1.454	0.8803	2.071	0.8063	1.218	0.7085	0.6507	1.692	2.369	0.5821	0.7983	1.052	0.7807	1.144	0.7207
620	NM_199136	0.2275	0.1825	0.086	0.0878	0.1414	0.0994	0.2978	0.1636	0.0056	0.1211	0.0136	0	0.2433	0.0588	0.1747	0.2049	0.1248	0.2862	0	0.0656	0.1312	0.3633	0.2102	0.3713	0.2546	0.5302	0.0655	0.1747	0.1808	0.1805
621	NM_199135	0	0	0.0033	0	0	0.0136	0.012	0.0066	0	0	0	0	0	0	0	0	0.0202	0	0	0	0.0198	0.0068	0	0.0067	0	0.0068	0	0	0	0.0176
622	NM_199133	3.963	5.202	5.1	5.291	6.683	4.59	4.885	4.969	4.257	5.95	6.715	7.391	5.812	4.922	4.76	7.422	7.218	8.644	8.514	7.633	7.918	6.443	7.384	8	5.265	4.184	8.587	9.904	7.124	7.393
623	NM_199131	0.0511	0.0329	0.0378	0.0359	0.0953	0.0933	0.0278	0.0203	0.0331	0.057	0.0481	0.0448	0.0996	0.0614	0.1154	0.0765	0.0775	0.0548	0.0774	0.0626	0.1971	0.0661	0.033	0.1197	0.0663	0	0.0219	0.0358	0.056	0.0962
624	NM_199129	8.743	7.096	5.599	5.501	7.724	7.561	8.408	7.894	6.224	5.631	9.981	8.543	10.46	9.969	9.87	5.742	10.32	5.894	4.939	5.541	8.597	11.22	11.25	11.88	6.01	6.59	7.327	5.327	8.052	7.092
625	NM_199126	0.0042	0.0007	0.0033	0	0.0023	0	0	0	0.0019	0	0.0019	0.0024	0.0075	0.0036	0.0018	0.0081	0.0008	0.0059	0.0027	0.0016	0.0039	0	0.0088	0.002	0.0027	0.026	0.0013	0.0116	0	0.0006
626	NM_199124	0.376	0.6067	0.3515	0.2233	0.6662	0.5917	0.6863	0.4988	0.4246	0.3806	0.7058	0.4747	0.4634	0.3994	0.2797	0.8482	0.3354	0.2667	0.5349	0.6787	0.4742	0.5641	0.6131	0.3938	0.4552	0.5355	0.4019	0.457	0.1831	0.5747
627	NM_199123	2.571	1.992	1.476	2.183	2.021	2.737	3.03	1.674	3.023	1.965	2.732	2.977	3.787	4.739	5.509	4.7	3.101	3.222	4.086	4.878	3.02	4.042	3.005	3.837	4.595	2.269	3.159	3.664	3.675	4.029
628	NM_199122	0.4194	0.5362	0.8617	0.41	0.6326	0.582	0.6793	0.6597	0.462	0.5891	0.5586	0.3729	0.536	0.5201	0.5268	0.4275	0.395	0.7601	0	0.347	0.4302	0.4939	0.4603	0.714	0.7114	0.5243	0.6886	0.2578	0.4873	0.5104
629	NM_199121	0.8444	0.5297	0.3	0.4112	0.086	0.4352	0.3855	0.2561	0	0	0.1484	0.575	0.5512	0.3961	0	0	0.5228	0	0.4515	0.2399	0.5249	0	0.2133	0.4079	0	0	0.665	0	0.1326	0.8032
630	NM_199078	0	0	0	0	0	0.7434	0	0	0.565	0	0	0	0	0	0	0.4844	1.051	0.7933	0	0	0.6589	0	0.294	0	0.6513	0	0.9135	0.3686	0	0.9028
631	NM_199077	1.563	0.0378	0.0071	0.7941	0.5311	0.0482	0.2376	0.6211	0.6749	0.3736	0.0386	0.1937	0.1862	0.7264	0.2043	0.0248	0.6438	0.3684	0.3034	0.0135	0.2116	0.7184	0.3268	0.9559	0.2623	0.2635	0.0289	0.0195	0.4577	0.2738
632	NM_199076	0.411	0.95	0.6165	0.7037	0.791	0.8949	0.8188	0.5539	0.4701	0.6796	1.157	1.289	1.771	1.033	0.9366	1.321	0.7608	1.337	0.3749	0.2113	1.164	1.617	1.319	1.324	1.483	1.049	0.9981	1.486	1.643	0.8836
633	NM_199074	0	0	0.196	0	0	0	0	0	0	0	0	0.1928	0	0	0.1341	0	0.1578	0	0	0	0.1555	0	0.1285	0	0	0	0	0.0162	0	0.1534
634	NM_199073	0	0	0	0	0	0	0	0	0	0	0	0	0	0	0	0	0	0	0	0	0	0	0.0133	0	0	0	0	0	0	0
635	NM_199070	0.6828	0.3822	0	0	0.3086	0.1963	0.8593	0.2729	0	0.3913	0	0.4449	0.3171	0.0641	0.2608	0.4242	0.2136	0.3132	0.2679	0.4332	0.1508	0	0.5742	0.2477	0.1322	0.3487	0	0	0.5699	0.3952
636	NM_199069	16.18	15.34	13.06	14.68	10.03	10.98	6.207	13.27	16.67	16.04	17.21	17.6	21.51	20.41	20.39	14.53	20.29	15.68	16.46	18.23	12.94	18.84	20.54	20.07	15.04	14.3	16.91	15.01	18.97	20.41
637	NM_199054	4.436	4.209	4.781	3.938	3.555	4.847	5.87	4.803	2.066	2.386	5.135	3.962	4.135	3.726	7.586	6.905	3.716	2.844	6.646	1.776	14.95	10.82	13.2	5.135	2.413	3.185	3.113	1.136	1.923	1.041
638	NM_199053	0.4876	0	0.3014	0	0	0.8252	0.6928	1.029	0.3543	0	0	0.4326	0	0	0	0	0	0	0	0	0	0.5084	0	0.7893	0	0	0	0	0.4633	0
639	NM_199051	0.0176	0.0475	0.0093	0	0.0019	0.0288	0	0.0097	0	0	0.01	0	0	0.0195	0	0	0.0395	0.015	0.0203	0.0104	0	0.0096	0.0284	0.0375	0	0.0194	0	0	0.0344	0.0186
640	NM_199050	0.0046	0.0061	0	0	0	0	0	0	0	0.0103	0.0014	0	0.0013	0	0	0.0034	0.1427	0.2777	0	0.0023	0.475	0	0.0346	0	0	0	0	0	0	0.0137
641	NM_199047	0	0	0	0	0	0	0	0	0	0	0	0	0	0	0.0472	0	0	0	0	0	0	0	0	0	0	0	0	0	0	0
642	NM_199046	0.0175	0	0.01	0	0.0152	0	0.098	0	0.0078	0.0198	0	0	0	0.0146	0	0	0.0465	0	0	0.0362	0	0.0156	0.0424	0.0738	0	0	0.0169	0	0	0
643	NM_199044	3.539	3.117	3.196	3.188	2.913	1.79	2.993	1.857	2.243	1.5	2.651	1.539	3.638	1.453	2.446	1.398	2.961	2.177	1.624	1.735	3.619	1.398	1.081	3.301	2.639	1.738	0.967	1.995	1.646	1.42
644	NM_199040	3.05	2.067	0.7831	0.4972	2.6	2.724	4.42	0.7907	1.275	1.445	2.265	1.055	2.556	1.595	1.373	1.818	1.851	1.234	1.525	1.424	2.831	3.744	1.819	1.101	1.648	1.389	0.4197	1.265	1.925	1.705
645	NM_199039	0.2982	0	0	0	0	0	0	0.3224	0	0	0.4289	0	0	0	0.4051	0	0	0.6472	0	0	0.4402	0	0	0	0	0	0	0	0	0.9334
646	NM_199037	0.5642	0.2049	0.0595	0.8118	0.1951	0.3637	0.3841	0.35	0.2444	0.0934	1.107	0.5158	1.81	1.587	0.4367	0.4696	0.3711	0.599	0.0611	0.4191	0.5963	2.586	0.2936	0.2811	1.039	0.0581	0.3288	0.4972	0.4751	0.2143
647	NM_199006	0.3323	0.1579	0	0.118	0.1723	0.5003	0.1502	0.1897	0.0733	0.0997	0	0.081	0.3549	0.1285	0.1624	0.0683	0.1275	0	0.1341	0.1159	0	0.114	0	0	0	0.1111	0.1417	0	0	0
648	NM_199004	0.7118	0.0378	0.5324	0	0	0.742	0.8909	0.6649	0.5582	0.005	0.8299	0	0	0.7327	0	0.8544	0.7547	0.6709	0.6544	0	0	0	0	0.5647	0.5564	0	0	0.0867	0.0425	0.7208
649	NM_199003	1.148	1.811	1.062	1.17	0.1697	1.387	0.5215	0.2878	0.8327	0.3979	0.7004	0.718	0.4815	1.052	1.577	0.6782	0.5288	0.868	1.069	1.182	0.2556	1.066	0.8976	2.002	2.146	1.634	1.164	1.076	0.8158	0.505
650	NM_199002	3.165	2.644	4.237	2.796	2.688	4.884	2.78	2.948	2.741	3.779	2.246	1.789	2.568	2.37	1.667	1.275	2.241	3.126	2.828	2.494	1.226	1.734	1.56	1.191	1.312	1.882	1.895	0.776	2.335	1.29
651	NM_199001	1.16	1.05	0.6732	0.9341	1.01	0.6261	0.5938	0.3893	0.6327	0.0741	0.6278	0.4525	0.5842	0.5302	0.6591	0.4733	0.4793	0.3445	0.365	0.3	0.3785	0.3236	0.5957	0.238	0.254	0.5486	0.1766	0.1177	0.3051	0.1525
652	NM_198993	0.0186	0.0182	0.0441	0	0.0244	0.0092	0.0484	0.0369	0.0188	0.0098	0.0816	0.0159	0.0331	0.0326	0.0161	0.0062	0.0416	0.0585	0.0097	0.0298	0.0269	0.0642	0.0272	0.0628	0.0184	0.0278	0.0249	0.0246	0.0273	0.0388
653	NM_198991	0.0033	0	0	0	0	0	0	0	0.001	0	0	0	0	0	0	0	0	0	0	0	0	0	0	0	0	0	0	0	0	0
654	NM_198990	0	0.2422	0	0	0.1941	0	0.3186	0	0	0	0.221	0	0	0	0.2224	0	0.2845	0	0	0	0.2211	0	0	0	0.1891	0	0	0	0	0
655	NM_198988	2.137	1.96	1.366	0.8376	0.999	0.4349	0.3315	0.3422	0.3889	0.3284	3.435	2.285	1.127	0.9067	0.4597	0.3195	0.4438	0.2838	0.3449	0.6407	3.048	2.62	0.7404	0.5925	0.4305	0.6339	0.217	0.2086	0.1764	0.2795
656	NM_198977	1.02	0.3391	0.2664	0.1692	0.6735	0	1.345	1.003	0.1503	0.2207	1.976	0.915	0.5181	1.427	0.7097	0.6608	0.614	0.8049	0.3139	0.8909	0.2622	1.415	0.3427	0.639	0.7572	0.1596	0.3614	0	0.6971	0.3458
657	NM_198976	22.61	23.03	22.84	21.65	24.63	25.2	25.52	24.44	24.77	23.49	20.09	20.06	21.89	20.68	21.58	20.43	21.47	21.47	19.67	20.45	18.96	19.49	20.46	19.74	17.89	18.33	19.29	19.1	20.08	22.32
658	NM_198973	1.444	2.157	1.48	1.629	1.102	1.62	1.304	1.255	1.431	1.357	1.295	1.825	1.458	0.9151	1.256	1.37	0.7182	0.7734	1.064	1.066	1.914	0.9654	1.47	1.342	0.459	1.128	0.8128	0.6893	1.065	1.416
659	NM_198971	3.575	3.67	2.917	2.496	1.832	2.092	1.235	1.352	0.7934	0.8276	2.785	1.733	1.697	1.305	1.549	1.359	1.193	0.8463	0	0.8363	3.734	2.957	2.207	1.522	1.431	1.486	0.5251	0	0.7013	0.7199
660	NM_198970	6.793	15.34	18.91	8.555	26.29	15.22	19.85	14.28	19.69	27.98	12.69	12.6	16.44	10.33	10.1	10.41	20.54	26.86	14.93	38.32	11.54	17.87	10.2	29.66	18.72	21.93	18.19	26.09	32.86	28.19
661	NM_198969	0	5.91	2.564	0	0	11.96	3.25	15.89	0.0145	0.0146	0.9063	1.154	0.83	0.598	0	0.8677	2.992	0	0	1.776	0	1.522	0.7203	1.795	0	1.234	1.672	2.595	1.397	0
662	NM_198968	0.4972	0.0676	0.4812	0.0242	0.1305	0.3631	0.0327	0.4491	0.4617	0.7076	0.8136	0.4584	0.3297	0.8708	0.0787	0.0503	0.5423	0.0228	0.489	0.1416	0.6968	0.0676	0.0201	0.0463	0.089	0.9609	0.3276	0.6919	0.0594	0.0767
663	NM_198966	2.302	2.109	1.409	1.526	1.324	1.111	0.6146	0.6269	0.8653	0.4523	1.817	1.681	1.963	1.423	1.165	0.0997	0.6834	0.3375	0.7499	0.0595	2.91	3.186	2.115	1.618	1.798	1.57	1.289	0.9362	1.005	1.034
664	NM_198965	0.1457	0.0406	1.021	0.0312	0.065	0.0758	0	0	0.0531	0	0.1731	0.1566	0.0321	0.0807	0.0101	1.372	0.0298	0.5451	0.0195	0.9888	0.0519	0.2327	0	0.0721	0.0306	0.0791	0.0329	0.0664	0.0682	0.0402
665	NM_198964	0.8406	0.9849	0.7262	0.8128	0.7122	0.6179	0.8925	0.5196	0.7413	0.8266	0.9743	0.7904	0.6648	0.6896	0.7444	0	0.547	0.2561	0.4976	0	1.28	1.306	1.149	0.9068	0.6164	0.8424	0.6936	0.527	0.9623	0.6863
666	NM_198963	7.887	7.93	7.193	6.907	8.012	7.938	7.919	7.419	7.031	4.699	8.058	8.001	8.523	8.099	6.926	7.854	6.629	6.144	4.611	4.279	9.267	8.779	9.33	8.669	6.537	7.018	6.715	4.658	5.915	4.13
667	NM_198956	0	0	0	0	0	0	0	0	0	0	0	0	0	0	0	0	0	0	0	0	0	0	0.008	0	0	0	0	0	0	0
668	NM_198955	0.637	0.334	1.045	0.3064	0.0529	0.458	1.944	0.6941	0.575	0.621	1.513	0.3018	0.5908	1.049	1.119	0.3615	0.8269	0.5152	0.3945	0.0949	1.257	0.895	1.022	1.068	1.33	0.4722	0.3406	0.3569	1.171	0.6478
669	NM_198954	0.2246	0.3363	0.2843	0.8351	0.5169	0.2874	0.2433	0.2565	0.5717	0.2863	1.715	0.7101	0.3721	0.3499	0.2474	0.2281	0.2332	0.2686	1.876	0.78	0.5957	0.7172	1.023	0.2782	0.4566	0.9829	0.9091	0.3324	0.8564	0.3206
670	NM_198953	0.5932	0.4492	1.54	1.188	0.9277	1.6	1.219	0.1979	0.6805	0.4808	1.422	0.5393	0.3248	0.5032	0.6157	0.6623	2.609	2.128	1.203	0.5814	2.248	1.187	6.892	1.325	0.3906	0.9759	0.7176	0.7341	1.189	0.4661
671	NM_198952	0.2311	0.3769	0.2874	0.3315	0.5429	1.616	0.2451	0.8592	1.184	0.7116	0.3498	0.7699	0.5809	0.3596	0.874	1.984	0.2366	0.9941	0.7755	3.644	0.255	0.3131	0.2829	2.191	1.221	0.6936	2.641	0.3587	1.93	1.13
672	NM_198951	0.6546	0.8143	0.7638	0.9389	0.8851	1.432	0.3978	0.6879	2.032	0.688	0.5808	1.305	1.336	1.896	1.066	0.9522	1.374	0.2207	0.9891	1.841	0.7887	2.201	0.4001	0.3547	0.8766	0.8698	1.183	0.7306	0.367	1.016
673	NM_198950	4.536	4.744	4.277	4.764	5.551	3.98	4.185	2.988	8.664	10.41	2.488	1.089	6.728	2.34	3.329	4.666	3.16	2.993	4.89	8.772	4.271	1.355	3.418	3.734	3.311	6.986	3.594	3.614	8.053	6.96
674	NM_198949	1.468	1.21	1.633	1.709	1.472	3.477	4.403	0.5915	2.739	1.663	0.3595	0.8603	3.42	3.466	2.437	3.189	0.9112	3.964	1.019	1.572	1.244	2.019	1.755	0.2941	2.705	1.593	1.08	2.389	1.142	0.3661
675	NM_198948	9.656	11.65	8.646	9.143	11.59	7.886	10.31	12.3	5.577	7.82	3.175	8.888	9.023	6.812	9.483	8.228	9.218	10.03	7.4	3.093	2.644	5.473	1.594	5.944	7.769	4.374	6.767	5.066	3.176	3.25
676	NM_198947	5.939	7.337	6.153	7.128	7.255	8.026	7.729	7.932	6.824	6.667	9.881	9.024	9.601	9.806	7.732	9.815	6.579	9.487	6.318	5.488	15.55	13.14	13.31	14.52	11.54	12.24	10.59	2.593	7.737	6.651
677	NM_198941	5.659	5.864	6.44	0	10.04	7.858	6.899	7.45	7.951	0	6.871	6.693	10.24	9.159	9.96	8.515	8.648	6.094	7.288	9.663	6.028	7.548	5.618	8.554	7.08	0	7.529	7.795	8.919	10.19
678	NM_198938	1.113	0.132	3.653	2.023	0.8833	3.698	1.71	0.7032	1.698	1.082	1.565	2.635	0.8424	5.179	1.667	2.211	1.504	0.216	1.367	2.92	0.8912	2.072	2.64	1.907	1.526	0.1093	2.785	1.123	1.938	3.966
679	NM_198935	1.18	1.133	0.9166	0.7925	1.035	0.7177	0.853	0.5651	0.7093	0.2982	1.169	1.083	1.069	0.8281	0.7788	0.8595	0.7393	0.5344	0.3533	0.5562	1.438	1.215	0.99	0.9103	0.6311	0.7531	0.6177	0.4648	0.4355	0.3444
680	NM_198926	0.039	0.0006	0.0006	0.0061	0.0023	0.0015	0	0	0	0	0.003	0	0	0	0.0014	0	0	0	0	0	0	0	0	0	0	0	0.0012	0	0.0426	0.0021
681	NM_198925	3.357	3.042	2.724	2.736	2.668	2.107	3.089	2.979	2.033	2.248	4.059	3.46	3.8	3.693	3.517	2.679	3.019	2.643	2.299	2.17	4.504	4.849	4.69	4.236	2.948	2.962	2.74	2.49	5.116	3.257
682	NM_198924	0.0339	0	0.0127	0.0435	0.0166	0	0	0.0336	0.0402	0.0515	0.0423	0	0	0.0219	0.0282	0.0333	0.0305	0.0364	0.046	0.0299	0	0	0	0.0409	0.1671	0.0213	0.0444	0.0503	0.0367	0.0693
683	NM_198920	1.9	2.536	1.959	1.98	2.544	2.232	2.311	2.26	2.005	2.288	2.117	2.547	3.274	2.745	2.498	2.121	2.36	2.283	1.059	2.108	2.866	1.868	1.951	1.895	2.552	2.429	2.738	1.376	1.503	1.878
684	NM_198902	0	0	0	0	2.201	0	0	0	0	0	0	0	0	0	1.681	5.03	0	0	0	0	0	0.7819	1.55	2.028	0	0	0.7175	1.966	0	0
685	NM_198901	5.351	6.41	3.6	5.437	0.6915	0.5769	0.554	5.926	0.5467	0.9226	0	0.3819	2.456	1.789	2.505	3.426	2.38	3.541	2.095	3.324	1.031	4.074	6.134	0.4153	3.176	0.9197	5.097	4.763	1.395	5.748
686	NM_198900	0.0343	0.1094	0.3247	0.2314	0.3011	0.0273	0.0292	0.0101	0.4222	0.0177	0.044	0.0114	0.0092	0.0317	0.1706	0.0249	0.04	0.0629	0.011	0.4521	0.3655	0.0255	0.0346	0.0055	0.2035	0.0216	0.2937	0.1372	0.0212	0.3379
687	NM_198897	8.802	10.64	11.7	9.689	13.83	11.61	10.24	12.45	10.05	13.16	8.324	11.4	11.71	12.05	10.57	12.73	12.62	12.48	11.16	12.15	9.502	12.33	10.93	9.722	10.45	14.46	11.78	12.81	10.23	10.15
688	NM_198896	5.634	5.532	5.233	5.564	6.467	6.859	6.423	6.845	6.718	6.768	5.697	5.465	7.375	7.122	7.008	7.94	6.919	6.032	6.029	5.767	5.571	5.14	7.18	6.776	4.979	5.921	6.242	4.696	6.409	5.718
689	NM_198893	0	0	0	0	0	0	0	0	0	0	0.4173	0	0	0	0	0	0	0	0	0	0	0	0	0	0	0	0	0	0	0
690	NM_198892	1.219	0.8864	1.248	0.9222	1.405	1.362	1.893	1.206	1.247	1.563	1.75	1.449	1.076	1.188	2.171	1.833	0.8658	0.8557	0.6205	1.642	2.428	1.319	2.433	1.542	1.853	1.213	0.9734	0.8546	0.9925	0.741
691	NM_198890	0.1753	0.4181	0	0	0.5673	0	0	0.1858	0.2608	0	0	0	0.1606	0	0	0	0.3263	0	0	0	0	0.3651	0	0	0	0	0	0.1225	0	0
692	NM_198889	0	0	0	0	0	0.1686	0	0	0	0	0	0	0	0	0	0	0	0	0	0	0	0.066	0	0	0	0	0.0089	0	0	0
693	NM_198887	15.22	16.95	17.11	17.29	19.34	18.42	18.54	16.23	19.29	17.93	19.51	20.63	23.69	19.98	15.15	22	19.67	22.29	20.57	20.35	19.33	19.77	20.18	19.22	17.31	19.93	20.15	17.66	17.03	15.85
694	NM_198883	6.145	4.264	4.581	4.54	7.539	5.147	5.767	3.846	1.357	3.189	4.052	2.978	6.749	0.9108	6.49	4.907	3.927	4.364	3.145	4.387	3.272	4.913	6.569	3.119	3.371	5.001	3.683	4.979	3.919	0.5197
695	NM_198882	0.0059	0	0	0.1744	0.0081	0.0186	0.0007	0.0008	0	0	0	0	0	0	0.0052	0.009	0	0	0	0	0.0022	0	0.0088	0	0.0013	0.0015	0	0.0022	0.0013	0
696	NM_198881	0.2352	0.3341	0.0226	0.2133	0.398	0.1972	0.0858	0.2011	0.3646	0.5837	0.3621	0.7511	0.2966	0.2301	0.1562	0.2249	0.3326	0.3391	0.4584	0.3032	0.3512	0.3201	0.5041	0.9007	0.663	0.3507	0.5077	0.3916	0.4676	0.6396
697	NM_198880	6.76	6.876	7.953	6.886	6.928	7.318	5.303	5.789	5.975	4.838	9.527	7.441	8.598	9.899	7.268	5.486	7.071	4.97	2.521	4.203	7.882	7.779	7.17	9.324	8.097	5.511	4.076	3.063	3.587	2.924
698	NM_198868	1.451	2.184	1.942	2.556	2.911	2.628	2.999	3.35	3.955	2.142	2.22	3.191	3.564	2.746	2.129	2.162	3.45	2.155	3.757	2.979	1.988	3.17	3.144	3.642	2.752	3.267	2.387	1.323	12.11	3.914
699	NM_198867	2.362	2.457	0.9448	3.292	1.175	1.133	1.339	0.8365	3.416	2.151	1.205	4.12	3.129	2.626	2.153	2.871	1.279	2.578	1.379	0.8311	1.403	1.806	2.034	5.362	1.461	3.626	1.806	2.851	1.402	2.582
700	NM_198859	3.889	2.888	1.953	1.53	1.498	1.336	1.255	0.954	0.8144	0.6622	3.319	2.019	1.34	1.177	1.078	0.9974	0.7878	0.8475	0.5518	0.5368	5.654	3.758	2.476	1.993	1.616	1.41	1.053	0.9744	0.8361	0.7495
701	NM_198856	0	0	0	0	0	0	0	0	0.0235	0	0	0	0.012	0	0.0204	0.0075	0	0	0	0	0	0	0	0	0	0	0	0	0	0
702	NM_198855	0.2405	0.3054	0.29	0.0897	0.3856	0.1544	0	0.0932	0	0	0	0	0.2254	0	0	0	0	0	0	0	0.0109	0.0234	0	0	0.0885	0	0.1899	0	0	0
703	NM_198853	0.0795	0.022	0.0218	0.0928	0.0552	0.0472	0.1017	0.0169	0.0242	0.0276	0.1198	0.1174	0.1607	0.1046	0.0735	0.1998	0.0704	0.0199	0.1872	0.167	0.2476	0.134	0.0423	0.0405	0.3222	0.2676	0.1119	0.1147	0.1594	0.4227
704	NM_198850	0	0.0636	0	0	0	0.1833	0	0	0.0002	0.8254	0.2813	0	0.0221	0	0	0.2397	0.0622	0.0001	0.0307	1.281	0.0428	0.7033	0	0.2527	0.0055	0	0	0.0019	0	0.0906
705	NM_198847	0.279	0.2239	0.5216	1.865	0	0	0.105	0.0781	0.8264	0	0	0	0.3975	0	0	0.1632	0.1729	0	0.0492	0.0477	0	0	0.309	0	0	0.1384	0	0	0.0379	0.1132
706	NM_198841	0.3004	0.3772	0.1166	0.0054	0.5913	0.5966	0.4029	0.2291	0.661	0.4364	0.3031	0.4268	0.1964	0.5946	0.4771	0.3709	3.034	0.5431	0.2728	0.2012	0.0053	0.1527	0.2503	0.5003	0.7402	0.1549	0.2762	0.5033	0.4101	0.7475
707	NM_198839	0.2905	0.2951	0.3701	0.2857	0.295	0.2099	0.0239	0.0042	0.0145	0.0015	0.1611	0.0077	0.0071	0.0086	0.0016	0.0109	0.0212	0.0888	0.1	0.0223	0.1241	0.045	0.3612	0.3062	0.1279	0.1963	0.0088	0.0106	0.0361	0.0085
708	NM_198838	0	0.0021	0.0256	0	0	0.0124	0.0048	0.0063	0	0	0.0032	0	0.0086	0	0.0023	0.0002	0	0	0.0031	0.008	0.0028	0.0077	0	0	0.0062	0.0062	0.0054	0	0.003	0
709	NM_198837	0	0	0.0198	0.09	0.2944	0	0	0	0	0	0	0.1936	0	0	0	0	0	0.2043	0	0	0	0	0	0	0	0	0	0	0	0
710	NM_198836	0.0149	0.0046	0.0221	0.0207	0.3023	0.0433	0.3325	0.4003	2.691	1.976	0.0627	0.1984	0.3297	0.013	0.1025	4.643	0.1495	0.0315	2.398	3.454	0.1877	0.2239	0.0131	0.0017	0.0153	0.0188	0.1974	0.2576	0.2972	3.114
711	NM_198834	0.0119	0.0053	0.0011	0.0028	0.2374	0.0672	0.3211	0.1238	3.742	2.067	0.0059	0.0314	0.099	0.3912	0.0916	1.662	0.3139	0.0026	1.505	2.527	0.1482	0.2719	0.0052	0.0017	0.0424	0.0186	0.2364	0.0914	0.2912	2.586
712	NM_198833	0.5374	0.4277	0.2075	0.4966	0.5849	0.6171	0	0.5273	0.4798	0.515	0.3515	0.0951	0.1432	0.5812	0.2489	0.4569	0.3632	0.3247	0.4531	0.4243	1.581	1.222	0.3672	0.7562	0.3169	0.7954	0.5687	0.6843	0.5746	1.036
713	NM_198830	94.45	95.64	91.06	93.91	95.65	96.32	104	99.7	97.43	91.19	123.2	121.5	130.4	127.3	126.6	129.9	117	124.6	107.6	113.4	146.1	145.7	153.7	155.4	124.5	141	134.2	128.6	147.6	139.1
714	NM_198828	0	0	0	0.0054	0	0	0	0.0117	0	0	0.0025	0	0	0	0	0	0	0	0	0	0	0	0	0	0	0	0	0	0	0
715	NM_198827	0.1328	0.1605	0.1077	0.0418	0.0614	0.1001	0.0982	0.0057	0.0629	0.0277	0.1076	0.0999	0.1177	0.0962	0.1429	0.1365	0.1282	0.0501	0.0883	0.1131	0.1219	0.2131	0.1959	0.2137	0.0807	0.1857	0.1515	0.0895	0.0996	0.2322
716	NM_198799	14.48	14.14	15.22	14.73	16.23	13.57	15.55	16.82	14.31	14.19	10.85	12.86	15.76	15.42	13.78	14.85	12.71	15.93	15.21	15.37	8.187	8.795	9.305	9.65	11.12	9.854	11.2	10.7	10.12	9.073
717	NM_198798	0.2368	0.3729	0.4645	0.0912	0.2409	0.3815	0.6081	0.2896	0.3134	0.1796	0.6419	0.3576	0.3337	0.4816	0.5504	0.3225	0.3617	0.39	0.2103	0.5765	0.3823	0.6196	0.5479	0.3981	0.4162	0.5244	0.2821	0.2766	0.3168	0.0688
718	NM_198794	0.0163	0	0	0	0	0	0	0	0	0	0	0	0	0	0	0	0.0502	0	0	0.0997	0.0047	0.0001	0	0	0	0	0.0119	0.0186	0	0
719	NM_198793	0.4696	0.4141	0.9347	0.0767	0.5838	2.278	0.02	0.0198	0.3134	0.579	0.6266	0.1106	0.6245	0.6949	0.6703	1.154	0.5531	0.0148	1.679	0.0516	0.0349	0.5273	0.0101	0.0043	1.001	0.0036	0.5166	0.5092	0.0007	0.0067
720	NM_198723	0	0.0498	0	0	0	0	0.0871	0	0	0	0.1468	0	0.0305	0	0	0	0	0	0.0372	0	0	0.0377	0	0	0	0	0.0668	0.2676	0	0
721	NM_198722	0.835	0.6402	0.6323	0.8662	0.6685	0.9146	0.7354	0.4657	0.4778	0.5218	0.9201	0.7756	0.6714	0.6384	0.7659	0.757	0.675	0.53	0.3045	0.7386	0.7558	0.8654	0.7279	0.7482	0.752	0.7374	0.7549	0.6291	0.7661	0.8636
722	NM_198721	0	0	0	0	0	0	0	0	0	0	0	0	0.0106	0	0	0	0	0	0	0	0	0	0	0.0052	0	0.0106	0	0.0173	0	0
723	NM_198715	0	0	0	0	0	0	0	0	0	0	0	0	0	0	0	0	0	0	0	0	0.0076	0	0	0	0	0	0	0	0	0
724	NM_198709	0.2522	0.2236	0.1202	0.3113	0.2798	0.3768	0.1986	0.2337	0.3791	0.2648	0.3738	0.1593	0.2823	0.4241	0.3685	0.2805	0.2616	0.2544	0.3819	0.432	0.4343	0.6786	0.4551	0.3614	0.2653	0.4929	0.3139	0.1773	0.6337	0.4764
725	NM_198708	0.0656	0.1699	0.0728	0	0.2065	0.4406	0	0.2367	0	0.3918	0.3634	0	0.2686	0.1347	0.1979	0.6168	0.4694	0.2733	0.1457	0.0141	0.1388	0.3554	0.0424	0.6327	0.0303	0	0.0239	0.2885	0.2362	0.0902
726	NM_198707	0	0	0	0.3832	0.3845	0.2271	0.225	0	0.2642	0.1074	0	0.6625	0	0	0.1294	0	0.1302	0	0.072	0.1131	0.7963	0	0.3518	0	0	0.147	0	0.1773	0.1738	0.1337
727	NM_198706	0.0575	0	0	0.0919	0.1277	0.1365	0.4655	0	0	0.2932	0.0192	0.0291	0.0238	0	0.3377	0	0.1515	0	0.14	0.4318	0.1297	0	0.3228	0	0	0.2575	0	0.2169	0.167	0.8467
728	NM_198705	0.0867	0.0574	0.1311	0.219	0.1629	0.1056	0.4414	0.1883	1.131	0.2176	0.0823	0.028	0.3614	0.3361	0.3775	0	0.0952	0.2439	0	0.1214	0.1688	0.4236	0.2063	0.0747	0.0371	0.418	0.24	0.1795	0.2886	0.3192
729	NM_198704	0.0597	0	0	0	0	0	0	0	0	0	0	0	0	0	0	0	0	0	0	0	0	0	0	0	0	0	0	0	0	0
730	NM_198700	0	0	0.0146	0.2772	0.0645	0	0.3156	0.0038	0	0.0956	0.0103	0	0	0	0.1335	0.118	0.0054	0	0	0.1414	0.1644	0.0893	0.0039	0	0	0.2989	0.0799	0.0109	0.0518	0.1148
731	NM_198686	2.15	2.187	1.627	0.9571	2.279	1.585	3.373	3.182	1.673	1.854	2.126	2.007	1.385	0.9162	4.802	1.078	1.774	2.168	1.641	0.1412	1.742	1.673	2.189	2.009	1.108	1.648	3.138	2.494	1.974	0.8487
732	NM_198681	0	0.3654	0	0.2293	0.2393	0.2965	0.1661	0.1894	0	0.2105	0	0	0	0.298	0	0	0.1812	0.279	0.2976	0.2707	0.3421	0.3443	0	0.2682	0	0.1524	0.0246	0.2159	0.2058	0.2093
733	NM_198679	0	0	0.0057	0	0	0	0	0	0	0	0	0.0071	0	0.0045	0	0.0117	0	0	0	0	0	0.0063	0.0048	0	0	0.0088	0	0.0031	0.007	0
734	NM_198597	13.78	13.82	14.27	20.04	18.22	13.77	17.12	15.57	16.26	13.02	20.62	20.84	23.61	18.84	20.76	22	19.92	16.9	17.2	14.97	20.59	20	25.35	23.68	19.36	19.91	17.61	15.39	17.9	15.02
735	NM_198596	0	0.8234	0	0	0	1.232	1.471	0	0.8453	0.799	0.0707	0	1.586	0.9805	1.823	0.407	0.4775	0.6109	0.1501	0	1.173	1.282	2.564	0	1.212	0	0.0229	0.6431	0.5585	1.301
736	NM_198595	0.005	0.4466	0.3079	0.0026	0.3056	0.0026	0.0329	0.0092	0.0017	3.508	0.4638	0.0095	0.4718	0.004	0.4387	7.43	0.0113	5.186	0.0099	3.95	0.0059	0.0111	7.36	6.993	4.771	4.378	3.44	0.0007	3.704	0.003
737	NM_198594	1.237	0.2603	0.2241	2.151	0	0.3412	0.6165	1.609	1.958	0	1.487	0.5733	0.9081	0.7551	0.2828	0.7963	1.277	0.7751	0	1.22	0.8357	0	1.71	0.4655	2.309	0	0	0.3795	0	0
738	NM_198593	2.793	0.8399	0.4761	0.937	0.187	0.2886	0.0219	3.517	1.713	0.5786	2.927	0.5466	0.6424	0.5325	0.4975	0.2083	0.8518	0.5952	0.6682	1.432	2.425	3.164	1.197	0.9149	2.501	3.18	0.7087	1.057	2.724	2.167
739	NM_198591	0.5118	0.3749	0	0	0.1613	0	0.5084	0	0.2835	0.1996	0	7.839	0	0	0.2174	0.1268	0	0	0	0	0	0	0	0.1979	0	0.1527	0	0	0	0
740	NM_198590	6.308	2.278	1.752	78.57	0	1.134	0.1405	0.8223	0.1943	1.625	0.5355	46.02	0.4282	0.0137	1.097	0.1117	0.2684	36.3	0.3424	0.9564	0.8314	1.057	0.7652	0	0.3604	0	24.12	0.204	1.399	0.4697
741	NM_198589	186.9	173.2	157.4	87.32	196	209.2	238.7	218.4	203.7	217.6	187.9	116	227.6	210.3	223.8	244	214.7	156.3	174.8	192.4	108.9	205.3	220.6	221.9	158.8	166.2	157.8	172.9	224	223.9
742	NM_198586	0.9426	0.9422	0.6376	0.4984	0.5634	0.3526	0.3125	0.1997	0.2595	0.1346	0.9881	0.7192	0.7704	0.3501	0.296	0.2912	0.1303	0.335	0.0711	0.1823	0.7968	0.6579	0.5475	0.4851	0.2521	0.1708	0.1377	0.1808	0.3477	0.1701
743	NM_198585	0.04	0	0.0399	0	0	0.0998	0	0.0284	0	0	0	0	0.01	0	0	0	0	0	0	0	0	0	0	0	0	0	0	0	0	0
744	NM_198584	0.1303	0.2393	0.1973	0.2027	0.1856	0.2586	0.3749	0.288	0.2629	0.2407	0.1545	0.2145	0.1838	0.2129	0.1306	0.1869	0.16	0.2107	0.1562	0.1845	0.266	0.2419	0.2604	0.3374	0.1709	0.1695	0.2326	0.2253	0.2516	0.1972
745	NM_198582	0.0415	0.0243	0.0239	0.0229	0.0081	0	0.0086	0	0.0167	0	0.0245	0.0166	0.0246	0.0326	0.016	0	0.0084	0	0	0	0.0158	0.0326	0.0235	0	0	0.037	0	0	0.0094	0
746	NM_198581	0.2141	0.2369	0.2196	0.2896	0.2369	0.3068	0.2734	0.1797	0.1718	0.1031	0.2601	0.2651	0.3037	0.2593	0.2723	0.3288	0.2372	0.2142	0.2134	0.092	0.4485	0.3655	0.4354	0.4112	0.2648	0.2117	0.278	0.1217	0.2147	0.1996
747	NM_198580	1.106	1.478	1.07	1.018	0.9378	1.284	1.037	1.452	0.9226	1.083	1.31	1.313	1.536	1.456	1.604	1.527	1.453	1.136	1.163	1.258	1.976	1.759	2.337	1.853	1.678	1.511	1.588	1.672	1.918	1.787
748	NM_198578	0.0377	0.0614	0.0179	0.0512	0.0275	0.0236	0.0154	0.0322	0.0684	0.0059	0.092	0.0061	0.0452	0.0639	0.0347	0.032	0.0246	0.0708	0.0372	0.0087	0.0231	0.0323	0.0325	0.0328	0.0277	0.0654	0.0171	0.0331	0.0117	0.0001
749	NM_198576	28	25.01	22.13	25.48	27.21	27.98	32.35	31.21	28.68	27.37	26.17	25.38	30.64	31.02	29.1	30.39	32.28	26.09	21.34	24.23	28.89	34.01	37.19	35.22	28.5	29.36	31.34	28.4	42.92	36.93
750	NM_198573	1.103	1.039	1.002	0.719	0.6598	0.587	0.8546	0.8182	1.025	0.8303	1.307	0.6851	1.495	1.325	1.048	1.298	0.6516	1.388	0.926	0.8224	1.005	0.8278	0.6601	0.6017	0.6678	1.038	0.7864	0.5674	0.7481	0.6677
751	NM_198571	0	0	0	0	0.0102	0	0	0	0	0	0	0	0	0	0	0	0	0	0	0	0	0	0	0	0.0076	0	0	0	0	0
752	NM_198569	1.664	0.7961	0.6497	0	0.816	0.7395	0	0.7502	1.049	0.9365	0	0.7424	1.896	0	0	0.7131	0	0	2.39	1.165	1.277	1.132	0	1.314	0	0	0.7091	0	0	0
753	NM_198567	0.6895	0.5837	0.393	0.6412	0.2703	0	0.6448	0.4929	0.2473	0.9241	0.3374	0.0912	0.4099	0.5604	0.7249	0.4659	0.2371	0.2095	0.3823	0	0.3289	0.2586	0.428	0.5228	0.2252	0	0	0.1162	0.1093	0.2603
754	NM_198566	3.332	3.121	2.58	2.5	2.639	2.092	2.182	1.822	1.6	0.933	2.501	2.254	2.416	2.279	2.119	1.739	1.699	1.205	0.6995	0.6714	2.527	2.275	1.726	2.159	1.625	1.593	1.304	0.9139	0.6744	0.3952
755	NM_198565	0	0	0	0	0	0	0	0	0	0	0.0243	0	0	0	0	0	0	0	0	0	0	0	0	0	0	0	0	0	0	0
756	NM_198563	0	0	0	0.1389	0.758	0.3622	0	0.0359	0.1455	0.1395	0.4747	0.1816	0.2059	0.1426	0.2545	1.632	0.5213	0.0515	0.8912	0.4388	0	0	0	0.1476	1.989	1.951	0.3212	0	0.0203	2.072
757	NM_198562	0.1707	0.1218	0.0405	0.0669	0.0663	0.1316	0.1954	0.0933	0.06	0.0267	0.2533	0.103	0.154	0.0861	0.1105	0.0981	0.0677	0.0765	0.099	0.0181	0.2025	0.0628	0.1772	0.1396	0.067	0.0931	0.1308	0.1075	0.2257	0.0584
758	NM_198560	0.0272	0.0979	0.1477	0.0901	0.1274	0.0654	0.059	0.0278	0.0602	0	0.0496	0.3741	0.2695	0.0125	0.1814	0.2786	0.0596	0.0503	0.0195	0.024	0.3359	0.1241	0.0597	0.2207	0.0778	0.0903	0.2736	0.2227	0.0706	0.0256
759	NM_198559	0.0232	0	0.1474	0.0225	0.1974	0.0273	0.1161	0	0	0.012	0.2049	0	0.0334	0.1386	0.0786	0.17	0	0.1499	0	0.1219	0	0.0443	0	0.0565	0.0674	0.0689	0.1866	0.0487	0.0585	0.107
760	NM_198557	0.2669	0.3893	0.2565	0.335	0.3414	0.4065	0.4656	0.3654	0.2173	0.2708	0.3811	0.2288	0.2265	0.3117	0.3123	0.3765	0.1879	0.22	0.1139	0.1337	0.4269	0.4	0.5194	0.4435	0.3038	0.3958	0.317	0.2674	0.556	0.3955
761	NM_198552	8.151	8.829	9.474	8.089	8.079	7.445	5.876	7.184	8.636	8.28	9.518	9.092	9.092	8.054	5.987	6.289	8.195	9.139	8.66	8.932	8.917	8.858	7.797	5.942	6.974	8.526	6.502	6.732	6.771	5.245
762	NM_198551	3.473	3.642	3.412	3.526	3.88	3.866	4.515	2.833	2.869	3.015	4.983	4.786	4.884	4.695	4.704	5.003	3.948	3.829	2.857	2.972	5.852	5.73	5.976	6.305	4.583	4.837	4.722	3.673	4.463	4.212
763	NM_198549	1.642	2.043	1.685	2.38	2.424	2.266	2.571	2.315	2.811	3.093	1.807	2.108	2.306	2.662	2.065	2.757	1.701	1.822	2.637	1.933	3.126	2.675	2.356	3.498	2.668	2.377	2.321	2.153	3.292	2.576
764	NM_198546	0	0	0	0	0	0	0	0	0	0	0	0	0	0.0152	0	0.0195	0.0153	0	0	0	0	0	0	0	0	0	0	0	0	0.0315
765	NM_198545	0.0172	0	0	0	0	0	0	0	0	0	0	0.0174	0.017	0	0.1034	0.0346	0	0.018	0.0537	0.0365	0.0662	0	0.0167	0.0253	0.0509	0.1028	0	0.0727	0.0201	0.0179
766	NM_198544	0.4623	0	0.5545	0	0	0.6552	0.4911	0.651	0	0	0.4013	0	0	0	0.223	0	0	0	0	0	0	0.3702	0	0.4679	0	0.1735	0	0.3755	0.2256	0
767	NM_198542	0.2258	0.2249	0	0.0169	0.0855	0.2196	0.1581	0.0002	0.0395	0.1468	0.0187	0.125	0.1253	0.0081	0.3594	0.0467	0.1618	0.0004	0.0277	0	0.2147	0.1946	0.2372	0	0	0	0.1889	0.1192	0.0978	0.1345
768	NM_198541	1.797	1.628	1.578	1.908	2.057	1.874	1.818	2.605	2.347	2.328	0.8938	1.278	0.9414	1.694	1.072	1.156	0.9243	0.7467	1.246	1.394	0.5337	0.5469	0.7343	0.6987	0.5452	0.5896	0.8739	0.5861	0.8873	0.9491
769	NM_198540	0	0	0	0	0	0	0	0.0325	0	0.0181	0.0335	0	0	0	0	0	0	0	0	0	0.0269	0	0.0158	0.0076	0	0	0	0	0	0
770	NM_198539	0.6185	0.4691	0.4042	0.3314	0.2935	0.2789	0.4493	0.2045	0.4151	0.3125	0.5267	0.3271	0.4608	0.5695	0	0.4622	0.3899	0.2203	0.2693	0	0.881	0.3462	0.5469	0.3542	0.3829	0.1652	0.4629	0.1625	0	0
771	NM_198538	0	0.0699	0.0187	0	0	0	0	0.1522	0.1045	0	0.173	0.1225	0.0765	0	0.1812	0	0	0.1959	0.1458	0.0743	0.4483	0.4849	0.4463	0.4579	0	0.4713	0.4411	0.1114	0.2543	0.9256
772	NM_198537	0.1252	0.3795	0.2319	0.2141	0.2026	0.1661	0.2762	0.2637	0.1605	0.2055	0.5231	0.3778	0.4562	0.1627	0.3	0.3586	0.2433	0.1749	0.3967	0.267	0.2301	0.0525	0.2248	0.3623	0.212	0.4098	0.4014	0.1861	0.293	0.2766
773	NM_198536	1.365	1.78	0.9327	0.8965	1.334	1.257	1.074	0.6298	1.569	0.9855	1.527	1.474	1.245	1.067	1.803	0.9859	1.049	1.185	1.174	1.499	1.41	0.9704	1.106	0.9195	1.343	0.9487	1.318	0.7348	1.013	1.048
774	NM_198535	0.6017	0.4477	0.3018	0.1866	0.0999	0.216	0.1506	0.0873	0.0515	0.0763	0.6578	0.2317	0.3341	0.0803	0.146	0.117	0.0814	0.0763	0.0901	0.031	0.5792	0.1733	0.1732	0.0571	0.1213	0.0115	0.1344	0.0154	0.0858	0.06
775	NM_198534	0	0	0.0119	0	0	0.018	0.0189	0	0.0407	0	0	0	0.0354	0	0.0642	0.0874	0	0	0	0.029	0.0463	0.0604	0.0942	0	0	0.0362	0	0	0	0.0767
776	NM_198533	0	0	0	0	0	0	0	0	0	0	0.0183	0	0	0	0	0	0	0	0.0351	0	0	0	0	0	0	0	0	0	0	0
777	NM_198531	2.01	1.984	1.023	1.027	2.163	1.257	2.046	1.856	1.593	1.247	1.441	1.149	1.493	1.743	1.13	1.228	1.528	1.177	0.9095	2.059	1.077	2.013	2.137	2.02	1.072	1.258	1.191	1.192	2.032	1.856
778	NM_198530	12.88	12.7	6.281	6.583	14.8	16.53	7.109	7.108	15.85	8.492	12.94	14.6	14.49	13.85	13.9	15.01	16.01	6.845	12.8	17.53	6.194	14.33	7.482	7.783	13.52	8.866	13.52	12.12	15.05	8.949
779	NM_198529	0	0	0	0.0059	0.0049	0.0059	0.0031	0	0.015	0.0151	0	0.006	0	0.0142	0	0.0085	0.0632	0.0123	0	0.0252	0	0	0.0025	0.0146	0	0	0.0457	0.0156	0	0.0061
780	NM_198527	4.253	3.431	3.183	3.243	3.402	2.049	2.635	3.878	3.051	2.237	3.24	4.133	5.164	3.483	4.612	4.493	3.143	2.941	3.976	3.987	3.994	4.514	3.827	4.824	3.049	3.136	2.314	2.37	3.07	3.275
781	NM_198526	1.962	1.266	1.052	0.8799	0.6136	0.7731	0.5516	0.6259	0.333	0.2254	2.127	1.64	1.736	1.079	0.7232	0.7697	0.4828	0.379	0.3398	0.2579	2.354	1.979	1.401	0.8575	0.6178	0.5726	0.4831	0.426	0.402	0.3071
782	NM_198525	1.408	1.459	1.278	1.406	1.634	1.106	1.211	0.8794	0.7806	0.7194	2.154	2.154	2.101	1.782	1.835	1.541	1.288	1.383	1.042	1.093	2.326	2.255	2.316	1.748	1.328	1.27	1.475	1.017	1.136	0.6414
783	NM_198524	2.444	2.204	3.91	3.945	3.792	3.707	3.14	3.296	3.738	3.139	2.722	3.842	3.175	3.446	3.492	4.688	3.106	4.18	3.937	4.518	4.979	4.336	5.815	5.764	5.257	5.104	4.328	4.651	4.14	4.634
784	NM_198517	0	0	0	0	0	0	0	0	0	0	0.0362	0	0	0.0353	0	0.0353	0	0.0182	0	0	0.0169	0	0	0	0	0	0	0	0	0
785	NM_198516	6.175	6.408	7.028	6.967	6.015	6.882	6.656	5.403	6.534	7.567	8.086	7.762	7.91	7.118	7.848	7.569	6.821	7.965	7.971	7.63	9.011	9.39	9.179	10.29	9.422	11.31	10.36	9.419	10.21	10.49
786	NM_198515	0	0	0	0	0	0	0.0187	0	0	0	0	0	0	0	0	0	0	0	0	0	0	0	0	0	0	0	0	0	0	0
787	NM_198514	5.009	5.161	4.887	4.811	5.178	5.417	6.412	5.07	5.416	3.358	4.47	4.44	5.206	4.025	4.187	4.197	3.88	3.702	2.93	3.277	4.588	4.877	5.605	4.953	4.027	3.899	4.258	3.252	4.899	4.355
788	NM_198513	1.554	1.799	1.716	1.744	1.941	2.119	2.168	1.37	2.026	2.468	1.202	1.304	1.396	1.128	1.083	1.444	1.281	1.93	1.575	1.402	1.451	1.243	1.594	1.478	1.322	1.456	1.199	1.53	1.253	1.47
789	NM_198511	0.0092	0.0446	0.0175	0	0	0	0.0285	0.0091	0	0.021	0	0	0.0091	0.0183	0.0184	0	0	0	0	0	0	0	0	0.0089	0	0	0	0	0	0.0095
790	NM_198510	0	0.006	0.0059	0	0.012	0	0	0	0	0	0	0	0.0243	0	0	0.0062	0	0	0	0	0	0.0242	0.018	0.006	0	0.0122	0.0039	0.0194	0.0143	0.0064
791	NM_198508	0.4432	0.4574	0.6868	0.7046	0.583	0.4606	0.4125	0.3429	0.5297	0.4152	0.6618	1.049	0.719	0.887	0.6601	0.7667	0.7204	0.901	0.5499	0.7156	0.7174	0.6473	0.5452	0.9142	0.6119	0.732	0.7025	0.6043	0.7517	0.4416
792	NM_198507	6.964	8.546	7.479	7.722	9.078	8.53	8.253	7.701	9.364	8.01	6.717	6.663	7.284	7.327	7.602	7.221	6.929	8.2	7.202	8.186	8.478	7.767	7.148	9.845	7.874	8.633	8.577	7.373	8.261	7.853
793	NM_198506	0	0.0083	0	0	0	0	0	0	0	0.0133	0	0	0	0	0	0	0	0	0.0177	0	0	0	0	0	0	0	0	0	0	0
794	NM_198504	0.5802	0.416	0.4369	0.4033	0.7241	0.3701	0.497	0.5052	0.1462	0.0617	0.69	0.7317	0.5981	0.5796	0.5319	0.363	0.3318	0.3652	0.2001	0.0926	0.8037	0.8888	0.6714	0.8448	0.591	0.2825	0.3888	0.2448	0.4406	0.2224
795	NM_198503	0.0882	0.0427	0.1003	0.0938	0.0746	0.0352	0.077	0.0678	0.0562	0.0602	0.1122	0.0497	0.122	0.1411	0.085	0.0392	0.0771	0.0411	0.0902	0.1276	0.0297	0.211	0	0.1297	0.1599	0.0879	0.1705	0.1985	0.2943	0
796	NM_198501	0	0	0	0	0	0	0	0	0	0	0	0	0.031	0	0	0	0	0	0	0	0.0186	0	0	0	0	0	0	0	0	0
797	NM_198495	0	0.0114	0	0.0031	0	0	0	0	0	0.0122	0	0	0.023	0	0.0117	0.0058	0	0.0061	0	0	0.0335	0	0.0057	0.0228	0	0	0	0	0	0.0363
798	NM_198493	0.0401	0.0837	0.0932	0.1516	0.1117	0.0677	0.0833	0.0678	0.1599	0.0949	0.0587	0.1505	0.0562	0.0572	0.0626	0.0687	0.0926	0.1194	0.0945	0.2626	0.1583	0.1575	0.0884	0.0223	0.0676	0.0964	0.0673	0.12	0.1075	0
799	NM_198491	0.016	0.0602	0	0.0387	0	0.0784	0	0.016	0.0077	0.0168	0.0165	0.0162	0	0	0.016	0.0161	0	0.0336	0	0.0171	0	0	0	0.0313	0.0474	0	0.0172	0	0	0
800	NM_198490	1.986	1.187	0.7138	1.056	1.773	1.758	2.148	0.3089	0.3327	1.094	2.24	1.291	1.08	1.192	1.195	1.387	0.5488	0.4644	1.473	0	0.9955	1.406	3.177	1.473	1.778	2.398	0.509	1.637	1.785	0
801	NM_198489	1.769	1.757	1.469	1.308	1.931	1.715	1.79	1.559	2.003	1.651	2.669	2.238	2.603	2.77	2.251	2.961	2.561	2.523	1.935	2.088	2.53	2.392	3.053	2.22	2.762	2.151	2.194	2.906	2.107	1.631
802	NM_198488	3.199	2.41	4.583	2.473	2.883	2.993	2.891	3.331	1.962	1.619	2.779	2.299	3.124	2.849	2.575	2.812	2.169	1.642	1.311	1.26	3.399	4.025	3.455	3.168	2.364	2.328	2.241	1.697	2.796	2.187
803	NM_198486	1.998	1.624	1.865	2.013	2.215	0.8965	0.9743	1.955	1.734	0.0553	2.233	2.366	0.7398	2.307	2.465	1.178	1.187	2.279	2.003	0.1054	1.776	1.869	1.919	1.575	1.863	2.177	0.1661	1.919	2.495	0.0803
804	NM_198485	0.0167	0.0575	0	0.0163	0.027	0.0247	0	0	0	0.0088	0.0086	0.0085	0.0214	0.0083	0.0585	0.0426	0.0085	0.0084	0	0.0088	0.0202	0.0287	0.0568	0.0278	0.0325	0.0333	0.044	0.0441	0.0197	0.0174
805	NM_198484	0.984	0.6935	0.5176	0.7372	0.4304	0.5037	0.6092	0.5811	0.6336	0.4918	1.105	1.025	0.7102	0.8568	0.5392	1.063	0.4955	0.5547	0.5769	0.7661	1.066	0.7234	0.9537	0.9153	0.6825	0.5979	0.7151	0.5118	0.772	0.5674
806	NM_198483	0	0	0	0	0.0325	0	0	0	0.0223	0	0	0	0	0	0	0	0	0	0	0	0	0	0	0	0	0	0	0	0	0
807	NM_198481	0.1664	0.3059	0.1852	0.2314	0.4493	0.1832	0.2592	0.2283	0.2415	0.3303	0.1235	0.1877	0.2428	0.111	0.3486	0.326	0.2047	0.1101	0.1839	0.2848	0.0287	0.0874	0.0437	0	0.0575	0.0587	0.2067	0	0	0.0154
808	NM_198480	0	0.3905	0.1576	0.3315	0	0	0	0	0	0	0	0	0	0	0.4504	0	0	0	0	0	0	0	0	0	0.3735	0	0	0	0	0
809	NM_198478	0	0.0064	0.0125	0.0064	0.0446	0.0128	0	0.0065	0.0131	0	0.0402	0.0054	0.0258	0.0456	0.0181	0.0196	0.0132	0.0204	0.0136	0	0	0.0225	0	0	0	0.0064	0	0.0138	0.0291	0.0136
810	NM_198477	0	0	0	0	0	0	0.0689	0.0324	0	0	0	0.0334	0	0	0.0332	0.0665	0	0	0	0	0	0	0	0.0647	0	0	0	0	0	0
811	NM_198476	0.0503	0.2746	0.1478	0.0289	0.1327	0	0.2169	0.267	0.2298	0.0981	0.1809	0.1953	0.1948	0.3182	0.381	0.3452	0.2458	0.2263	0.166	0.1438	0.3371	0.649	0.5204	0.3695	0.2967	0.2353	0.3074	0.2364	0.4739	0.2234
812	NM_198475	2.946	3.26	3.072	2.482	2.359	2.407	1.973	1.961	1.872	2.023	4.427	5.106	4.277	3.344	3.064	2.703	3.824	3.358	2.842	2.462	5.184	4.701	4.633	3.663	3.942	3.607	3.795	3.476	2.784	1.953
813	NM_198474	0	0	0.0202	0	0.0103	0	0.0109	0	0	0.0772	0	0	0	0.021	0	0	0	0	0.0109	0.0223	0	0	0.0512	0.0103	0.0103	0	0	0	0	0
814	NM_198472	2.751	3.19	2.622	2.956	1.953	3.052	1.926	2.598	2.861	3.545	1.357	1.921	1.701	1.799	1.77	1.795	1.301	2.045	1.019	1.395	1.728	1.587	1.701	1.792	0.8578	1.676	2.747	1.961	0.7824	1.008
815	NM_198471	1.307	1.218	1.23	1.222	1.305	1.12	0.828	0.9227	1.009	0.771	1.083	1.005	1.305	0.8387	0.6953	0.763	0.9451	0.7987	0.8359	0.7582	1.203	1.058	1.116	0.9129	0.7214	0.9559	0.8319	0.8	0.9671	0.8225
816	NM_198469	0	0	0.0414	0	0.0422	0.0425	0.0449	0.0602	0	0	0	0	0.0425	0	0.0432	0.0866	0	0.0903	0.0884	0	0.0346	0.0564	0.084	0.0171	0.0588	0	0.2757	0.032	0.1506	0.0898
817	NM_198468	0.6827	0.0038	0.009	0.8648	1.233	0.0114	1.174	1.667	1.103	0.0099	2.475	0.9424	1.134	0.0064	0.675	0.9212	0.5933	0.006	0.7105	1.095	0.9826	0.6063	0.6784	0.0045	1.528	0.0089	0.8014	0.9349	0.7996	0.0101
818	NM_198467	1.671	1.762	1.095	0.5316	4.564	4.039	0.4647	1.025	2.847	2.167	1.876	1.294	5.358	1.281	3.547	0.7347	1.25	1.059	0.1883	1.528	0.9421	6.557	0.9628	0.706	0.2249	0.4007	2.555	0.4744	1.657	1.46
819	NM_198465	0	0	0	0.0037	0	0.0075	0	0	0	0	0	0	0	0	0	0	0	0	0	0	0	0	0	0	0.0112	0	0	0	0	0
820	NM_198463	0.4193	0.3867	0.3191	0.3701	0.4394	0.419	0.3841	0.447	0.2895	0.2223	0.404	0.4913	0.4527	0.3229	0.3933	0.5631	0.374	0.5642	0.172	0.2345	0.3377	0.2836	0.6012	0.4538	0.2511	0.4242	0.2395	0.3057	0.2243	0.1818
821	NM_198461	1.57	1.703	1.483	1.682	1.613	1.676	1.741	1.608	1.537	1.163	1.53	1.496	1.685	1.652	1.451	1.548	1.327	1.543	1.297	1.16	1.33	1.299	1.263	1.238	0.9067	1.188	1.081	0.877	1.13	0.826
822	NM_198460	0	0	0	0	0	0.0062	0	0	0	0	0	0	0	0	0	0	0	0	0	0	0	0	0	0	0	0	0	0	0	0
823	NM_198459	0	0	0	0	0	0	0	0	0	0	0	0	0	0	0	0	0	0	0	0	0	0	0	0	0.0139	0	0	0	0	0
824	NM_198458	1.055	0.0046	0.4817	0.5825	0.2674	0.313	0.4155	0.3009	0.2156	0.3277	0.0207	0.0085	0.4741	0.0086	0.3167	0.0312	0.3037	0.0101	0.4399	0.0133	0.6087	0.208	0.4577	0.4536	0.3046	0.34	0.3503	0.2466	0.2603	0.0108
825	NM_198457	0.024	0.0468	0	0.0413	0	0.0118	0	0	0	0	0.037	0.097	0	0	0	0	0.0122	0.0125	0.0374	0	0	0	0.0467	0.0117	0	0	0.0128	0	0	0
826	NM_198456	0.6523	0.151	0.7831	0.4422	0.9085	0.5593	1.002	1.42	0.8865	1.212	0.865	1.297	1.173	0.8511	0.7643	1.764	0.5898	0.5612	1.017	0.8355	1.546	1.303	1.26	1.782	1.101	0.9322	0.87	1.049	0.6965	0.8629
827	NM_198455	0.0141	0.0078	0.0303	0.0569	0.0015	0.0188	0.0101	0.0415	0.0078	0.0194	0.0223	0.0055	0.0308	0.0168	0.0411	0.0508	0.0429	0.0303	0.0385	0.0341	0.0491	0.0166	0.0315	0.0804	0.0482	0.0402	0.0581	0.0474	0.0914	0.1051
828	NM_198450	2.426	2.261	2.13	2.41	2.908	2.82	2.366	2.531	2.618	2.314	2.336	2.316	2.794	2.539	2.75	2.916	2.373	2.186	1.734	2.098	3.13	3.506	2.617	3.357	2.321	2.377	2.723	1.931	2.67	2.272
829	NM_198449	3.814	4.044	3.983	4.093	4.497	4.252	5.117	4.308	5.551	5.283	3.385	3.772	3.834	4.207	3.525	4.337	4.023	4.011	3.229	3.888	4.727	4.115	4.923	5.485	4.16	4.489	4.213	4.117	5.86	5.162
830	NM_198447	1.911	1.9	1.509	2.016	2.907	1.865	2.478	3.204	1.84	2.133	1.086	2.058	2.163	2.244	1.7	2.537	2.116	1.508	2.253	2.284	1.298	2.023	1.904	2.169	2.096	1.716	1.95	2.17	2.033	2.371
831	NM_198446	4.029	6.073	7.291	4.019	7.099	5.006	4.261	5.755	2.448	1.584	3.178	3.212	9.785	3.59	4.552	4.179	1.434	2.64	2.692	2.386	1.878	3.747	6.909	5.603	3.248	3.21	2.799	3.067	4.347	3.251
832	NM_198445	0	0	0	0	0	0	0	0	0	0	0	0	0	0	0	0	0	0	0	0	0.4272	0	0	0	0	0	0	0	0.016	0
833	NM_198443	0	0	0	0	0	0.0408	0	0	0	0.0032	0	0	0	0	0.049	0	0	0	0	0	0	0	0	0	0.0048	0	0	0	0	0
834	NM_198440	0.0036	0	0.0548	0.0398	0	0	0.0248	0	0.0097	0	0	0.0169	0	0	0	0.0351	0.023	0	0	0	0.0184	0.0422	0	0.0532	0	0	0	0	0.0152	0
835	NM_198439	0.3638	0.2596	0.4541	0.466	0.3028	0.4904	0.3319	0.2337	0.1864	0.2154	0.5629	0.5057	0.8664	0.6494	0.4888	0.5215	0.3596	0.5863	0.2833	0.1743	1.046	0.8068	0.7316	0.4188	0.43	0.6633	0.3777	0.3689	0.2439	0.1832
836	NM_198437	14.65	11.67	10.56	13.69	9.977	7.635	7.029	6.011	6.639	4.698	9.684	13.3	10.86	9.279	8.465	9.485	5.478	5.461	7.442	4.089	9.802	10.42	11.29	7.725	5.899	6.652	4.069	3.356	3.26	2.028
837	NM_198436	6.173	6.446	4.074	4.03	4.005	4.861	5.097	4.81	4.471	2.454	7.911	8.043	5.63	4.099	4.327	5.3	4.171	2.326	3.694	1.401	6.281	8.627	6.398	7.049	2.725	4.574	2.65	4.154	1.856	1.128
838	NM_198435	0	7.572	7.128	7.692	8.551	5.496	4.174	5.381	0.5356	2.866	9.278	7.327	8.267	6.818	6.088	8.09	2.037	3.925	0	2.711	10.02	5.495	5.321	4.11	4.837	1.316	3.188	2.959	1.49	3.155
839	NM_198434	4.936	3.181	5.877	2.029	1.977	0.2609	4.185	2.801	2.269	0	5.052	2.678	3.133	0.2014	2.247	0.4118	2.849	0	1.112	1.807	2.446	1.734	2.125	2.615	3.528	3.241	2.228	0	0.7496	0.2505
840	NM_198433	6.142	6.203	5.947	5.654	5.616	5.8	4.594	5.45	3.736	3.346	6.802	6.55	5.678	6.644	3.63	4.923	3.402	3.755	1.571	1.888	5.066	4.967	3.443	3.965	2.473	3.71	0.9628	1.266	1.373	0.6554
841	NM_198428	1.579	1.189	1.57	2.082	1.858	1.796	2.33	1.413	1.558	1.831	2.733	2.429	2.205	2.831	2.903	2.719	2.446	2.476	1.723	3.104	2.996	1.876	3.062	3.336	2.65	2.82	2.829	1.535	3.475	2.746
842	NM_198426	20.89	19.65	17.17	19.05	21.09	20.15	20.24	18.09	24.04	18.15	12.38	20.26	21.63	13.96	16.65	15.85	15.76	20.69	26.57	18.53	17.91	19.14	16.52	19.86	22.99	25.61	19.51	19.06	20.39	22.16
843	NM_198406	0	0.0636	0	0.0812	0	0	0	0	0	0	0	0.0143	0.1514	0	0.0674	0.0017	0.0177	0	0	0	0.0236	0	0.0085	0.1339	0.0096	0	0.0138	0	0.0489	0
844	NM_198402	20.93	22.57	21.18	20.36	27.1	27.6	29.42	24.72	27.62	30.26	25.48	29.68	31.63	30.19	30.35	35.78	29.68	30.24	29.61	34.89	27.07	32.27	33.33	32.89	23.84	27.49	28.61	23.86	34.85	31.33
845	NM_198401	0	0.1655	0	0.015	0	0.2174	0	0.1097	0.0152	0.0169	0.7132	0.0152	0	0.0065	0.1936	0.1955	0.3617	0.358	0.1892	0.0105	0.004	0.7005	0.2482	0.231	0	0.483	0.0099	0.0077	0	0.1671
846	NM_198400	0	1.071	0.9336	0	1.881	1.574	1.514	0.5303	1.467	0.5429	1.498	1.237	0.8054	1.514	1.442	2.332	1.028	1.769	0.4289	1.688	1.305	1.8	1.254	1.474	1.085	3.189	1.618	0.8703	1.272	1.108
847	NM_198398	1.581	0.9066	0	1.124	1.402	0.6911	1.121	0.9844	0	1.418	0.9358	1.165	0.7986	0.7218	0.5855	0.6897	0	0.9747	1.759	0	0.9966	0	0.8735	0.7364	0.6822	1.168	1.193	1.126	1.139	0.7469
848	NM_198395	19.62	21.76	21.5	23.27	24.47	23.49	21.48	23.46	23.26	24.28	24.84	23.31	25.51	24.33	29.51	23.47	25.62	30.77	24.06	25.47	25.86	24.78	27.08	25.03	22.7	22.35	25.14	20.37	26.74	23.55
849	NM_198393	0	0	0.0066	0	0	0	0	0	0	0	0.0342	0	0	0	0	0	0	0	0	0	0	0	0	0	0	0	0.0163	0	0	0
850	NM_198392	0.0049	0.0027	0	0	0.0013	0.0471	0.0504	0	0.019	0	0.0163	0.0543	0.0188	0	0.0569	0.0091	0.033	0	0.0156	0	0.0183	0.0281	0.0093	0.0181	0	0	0	0.0099	0	0.0193
851	NM_198391	1.772	1.415	0.7026	0.87	0.9052	0.7756	0.9752	0.4133	0.8165	0.3197	1.166	1.449	0.7773	1.613	1.21	1.118	1.004	0.8488	0.5907	0.5467	1.832	1.765	2.251	1.724	1.351	1.444	0.651	0.5914	0.6481	1.511
852	NM_198390	7.237	5.652	4.15	5.255	6.531	6.614	7.815	8.591	7.578	6.115	5.029	4.691	6.322	6.469	5.401	6.847	6.085	4.893	4.504	4.681	6.065	6.801	7.234	6.583	4.332	4.192	4.668	3.963	9.758	8.75
853	NM_198389	0.0219	0	0	0	0	0	0	0	0	0	0	0	0	0	0	0	0	0	0	0	0	0	0	0	0	0	0	0	0	0
854	NM_198388	0.8124	0.6433	0.4728	0.2874	0.4377	0.3352	0.498	1.056	0.7341	0.3644	0.8403	0.3473	1.598	0.2267	0.269	1.289	0.5707	1.316	0.6208	0.5082	0.2457	0.6264	1.468	0.9382	0.4144	0	0	0.5042	0.6329	0.5195
855	NM_198387	0	0	0	0.2354	0.4055	0	0	0	0	0	0	0	0	0.1926	0	0	0	0	0	0	0	0	0	0	0	0	0	0	0	0
856	NM_198382	0.6365	1.387	1.227	0.9764	1.227	1.468	1.891	1.335	0.915	1.508	1.167	1.754	1.042	1.962	2.081	1.294	2.359	1.028	1.035	1.247	1.561	1.403	1.536	1.146	1.555	1.346	1.603	0.9541	1.25	1.862
857	NM_198381	0	0	0	0	0	0	0	0	0	0	0.0128	0.0252	0	0.0249	0	0.0125	0	0	0	0	0	0	0	0	0	0	0.0263	0.0263	0	0
858	NM_198377	0	0	0	0	0	0	0	0	0	0	0	0	0.009	0	0	0	0	0	0	0	0	0	0	0	0	0	0	0	0	0
859	NM_198337	0.5288	0.8783	0.2773	0.285	0.2989	0.2376	0.4104	0	0.3449	0.2095	0.686	0.5338	0.4929	0.2666	0.35	0.3315	0.329	0	0	0.2815	0.4681	0.4284	0	0.3776	0	0	0	0	0	0
860	NM_198336	0.6472	0.3404	0.263	0.4386	0.2585	0.279	0.4411	0.2537	0.2095	0.3297	0.5663	0.394	0.3215	0.159	0.1792	0.2258	0.3393	0.1601	0.2754	0.166	0.3759	0.5051	0.2521	0.2212	0.3765	0.325	0.2817	0.1439	0.2162	0.2367
861	NM_198335	0	0	0	0	0	0	0	0	0	0	0	0	0	0.0018	0	0	0.0709	0	0	0	0	0	0.1	0	0	0	0.0357	0.0928	0.0988	0
862	NM_198334	0	0	0	0	0	0	0	0	0	0	0	0	0	0.0094	0	0	0.005	0	0	0	0	0	0.5812	0	0	0	0.695	0.4231	0.4683	0
863	NM_198332	3.612	3.236	2.306	3.803	3.359	2.422	4.677	3.3	3.776	3.097	5.665	5.218	6.809	6.557	6.176	6.189	6.388	5.88	5.986	5.609	8.929	8.669	9.577	10.09	7.47	8.249	8.498	8.16	9.878	10.04
864	NM_198329	0	0	0	0	0	0	0	0	0	0	0	0	0	0	0	0	0	0.0035	0	0	0	0	0	0	0	0	0	0	0	0
865	NM_198321	32.22	32.79	31.42	33.23	36.36	37.11	41.21	37.69	38.34	37.2	42.49	41.19	47.02	46.01	46.26	49.9	45.27	44.26	38.79	45.25	53.62	56.17	60.8	58.12	48.99	51.12	53.47	49.51	64.14	64.23
866	NM_198320	0.74	0.9676	0.8011	0.7074	0.7494	1.19	1.127	0.6978	1.17	0.9966	0.9152	0.8282	0.7071	0.9243	1.15	1.079	1.026	0.9663	0.4726	1.09	1.241	1.371	1.206	1.154	0.8969	1.008	0.8819	0.9751	1.306	1.777
867	NM_198318	112.5	100.7	122.4	118.2	77.82	104.5	116.1	68.65	125.6	141.4	85.35	98.76	105.9	94.21	86.01	96.41	71.83	121.5	104.1	105.6	80.69	88.71	91.65	90.97	62.79	95.48	65.59	88.2	71.16	41.05
868	NM_198317	0.7998	0.778	0.828	0.632	0.6532	0.7408	0.8396	0.4556	0.8632	0.6971	0.9513	0.7201	0.8742	0.5574	0.9006	0.8381	0.8041	0.6829	0.9348	0.901	0.9262	0.7304	0.9613	0.9403	0.739	0.6493	0.7467	0.6799	1.045	0.7045
869	NM_198316	0	0	0	0	0	0	0	0	0	0	0	0	0	0.6258	0	0	0	0	0	0	0	0	0	0	0	0	0.3341	0	0	0
870	NM_198315	0.7239	1.007	0.4484	0.7411	0.8059	1.191	0.8645	0.6629	0.4673	0.6264	0.3768	0.4654	0	0.5321	0.3685	0.3977	0.9936	0.5618	0.7457	0	0.5663	0.7121	0.8576	0.5246	0.6334	0.4518	0.9779	0.0262	0.718	1.017
871	NM_198310	1.38	0.6317	0.641	1.124	1.104	1.558	0.9981	12	13.42	1.269	0.0078	7.933	0.5476	0	8.533	10.28	0	0	8.1	9.173	0	8.386	0	9.397	6.73	7.61	7.525	8.665	0	8.868
872	NM_198309	0.153	0.2534	0	0.6229	0.5723	0.2432	0	0	0	1.877	0	0	1.403	0.588	0	0	0.0501	0.9665	0	0	0	0	0	0	0	0	0	0	0	0
873	NM_198291	18.45	13.34	10.08	13.69	10.93	8.185	8.261	4.935	5.562	2.961	10.07	10.94	12.65	7.103	5.319	9.216	2.731	3.569	2.261	2.253	16.91	17.19	11.29	12	9.442	3.786	6.869	4.807	2.692	2.092
874	NM_198285	0	0	0	0	0	0	0	0	0	0	0	0	0	0	0	0	0	0	0.0467	0	0.0323	0.173	0.0348	0	0.0965	0.1314	0	0.0261	0.035	0.043
875	NM_198282	0.0456	0.0232	0.078	0.1891	0.0271	0.0817	0.1105	0.0759	0.0372	0.0871	0	0.056	0.0678	0.0139	0.0416	0.0374	0.0924	0.0145	0.0861	0.0187	0.0464	0.0326	0.0025	0.0542	0	0.1029	0.0115	0.0876	0.0651	0.0287
876	NM_198281	3.089	3.332	2.451	3.722	2.327	2.642	4.054	1.251	2.743	2.21	2.988	3.347	3.584	3.562	2.583	3.721	2.456	2.539	1.916	2.092	4.492	5.634	3.684	5.065	3.872	2.864	2.899	2.805	3.762	2.088
877	NM_198279	0.5535	0.7682	0.8297	0.7864	0.9241	0.7621	0.7952	0.6047	0.7338	0.6166	0.882	0.9522	0.9552	0.9628	0.8347	0.8922	0.7567	0.8004	0.6375	0.7923	1.262	1.113	1.179	1.318	0.9162	1.063	0.9058	0.8491	0.7321	0.5469
878	NM_198277	0.0073	0	0.0138	0.0071	0	0.0072	0	0	0	0	0.0142	0.0037	0	0.0115	0.0073	0	0	0.0076	0.0529	0	0	0	0.0071	0	0	0	0.0077	0	0.0168	0
879	NM_198276	1.84	2.384	2.033	2.259	1.882	1.781	2.27	2.155	1.781	1.934	1.951	1.71	2.185	1.822	1.713	1.744	1.795	2.462	1.77	2.353	2.385	1.99	1.908	2.17	2.152	2.516	2.175	1.963	2.702	2.416
880	NM_198275	0.1993	0.6009	0.6329	0.4327	0.4425	0.5438	0.4789	0.6012	0.3859	0.4858	0.4974	0.5347	0.452	0.3708	0.4833	0.0098	0.3972	0.5439	0.4106	0.4455	0.4923	0.0467	0.2175	0.2961	0.3159	0.5527	0.5208	0.4982	0.4162	0.4091
881	NM_198273	2.959	2.991	2.433	2.034	3.117	2.832	2.245	2.201	1.56	1.548	3.931	3.555	3.572	3.405	3.594	3.288	2.745	3.797	1.352	2.955	4.459	3.996	4.163	4.934	3.167	2.569	3.143	1.198	2.635	1.525
882	NM_198270	0.2398	0	0	0.3656	0	0	0	0	0	0.6857	0	0	0	0	0	0	0	0	0	0	0	0	0	0	0	0	0	0	0	0
883	NM_198269	0.0061	0	0	0	0	0	0	0	0	0	0	0	0	0	0	0	0	0.0007	0	0	0	0	0	0.0018	0	0.0026	0	0.0008	0	0
884	NM_198268	0.4566	0.2017	0	0.2187	0	0	0	0.2845	0	0	0	0	0	0	0	1.04	0	0	0	0	0	0	0	0	0	0.1391	0	0	0	0
885	NM_198267	1.403	1.132	0.8233	1.509	1.06	1.162	0.779	1.1	1.44	1.555	0.2757	0.7547	0.7028	0.728	0.7146	0.4559	0.3878	0.893	0.6545	0.8516	0.5291	0.7862	1.125	0.4826	0.7962	1.31	1.065	0.9847	0.746	1.362
886	NM_198264	0.5034	0.8529	0	0.0215	0	0.3229	0.1348	0.4414	0.434	0.8429	0.3355	0	0.7965	0	0	0.9299	0.1889	0.1125	0.0021	0.3776	0	1.141	0	0	0.4221	0	0	0	0	0.0433
887	NM_198256	0	0	0	0	0	0	0	0.0135	0	0	0	0	0	0	0.0259	0	0.0253	0	0.0169	0	0	0	0	0	0.0315	0	0	0	0	0
888	NM_198253	0.6608	0.5273	0.4259	0.4267	0.5205	0.4739	0.5244	0.5071	0.4416	0.3345	0.5174	0.2985	0.429	0.2653	0.2561	0.3868	0.3755	0.3701	0.245	0.3199	0.3615	0.4076	0.3859	0.2785	0.1711	0.1851	0.2668	0.2421	0.3793	0.289
889	NM_198252	22.29	13.94	21.61	24.36	29.46	28.81	32.8	29.92	24.6	26.78	11.97	21.84	26.58	24.64	13.16	12.32	24.46	19.99	20.83	19.87	23.18	25.48	26.78	29.27	22.83	22.66	16.13	26.43	27.83	26.48
890	NM_198244	3.76	5.341	5.746	2.839	5.251	3.25	5.946	5.343	5.12	2.087	0	0	1.023	1.485	2.572	0.3772	1.889	2.218	1.924	0.2863	1.258	0.2021	2.696	1.414	0.9675	0.5909	1.022	0	1.73	3.127
891	NM_198243	5.055	4.221	2.346	2.12	1.444	1.16	1.03	1.176	0.9437	0.5214	4.603	2.557	1.799	1.444	1.693	0.9474	0.7751	0.0272	0.3665	0.4848	4.915	2.724	2.14	1.561	0.8815	1.08	0	0.7815	0.3699	0.2698
892	NM_198242	0.6246	0	0.5331	0	0	0.6043	0.2274	0.8166	0.2213	0	0.6468	0	0.2528	0	0	0	0	0	0	0.6465	0	0	0	0.6615	0	0	0	0.1311	0	0
893	NM_198241	29.26	21.04	18.17	25.24	24.48	28.61	29	22.15	18.56	17.95	29.42	24.88	35	28.27	30.45	32.21	28.14	16.25	18.02	17.71	29.15	0.0276	31.91	31.73	24.32	20.3	25.57	23.53	30.84	21.29
894	NM_198240	0.5733	3.204	3.118	2.339	4.024	0.4915	2.818	1.854	2.375	2.663	3.745	4.838	5.789	6.883	0.9694	4.112	4.642	2.372	0.5115	0.3779	0.46	4.483	3.165	3.536	2.358	3.306	3.115	1.262	4.728	2.073
895	NM_198236	0.0484	0.6534	0.7131	0.4569	0.9836	3.31	0.0298	1.067	2.936	2.467	4.102	0.7424	1.372	0.5808	0.7549	4.026	3.834	0.6704	0.0027	2.278	0.6589	4.74	4.705	0.5985	3.177	3.008	3.051	2.286	3.372	3.069
896	NM_198235	0	0.0992	0.224	0	0	0	0	0	0	0	0	0.1149	0.2337	0.2026	0	0.136	0.2743	0	0.1056	0	0	0.187	0	0	0.0664	0	0.1807	0.224	0.2474	0
897	NM_198234	0.129	0	0	0	0.2205	0	0.2567	0	0	0	0	0	0	0	0	0	0	0	0	0.1517	0.1213	0	0	0	0	0.1461	0	0	0	0
898	NM_198232	0.04	0	0	0	0.0816	0	0.0468	0	0	0	0	0.0216	0	0	0.1375	0	0	0	0	0.005	0.0105	0.0536	0	0	0	0.0246	0	0	0.0632	0
899	NM_198229	0.2472	0.0996	0	0.1357	0	0.099	0	0.0223	0.0214	0	0.1309	0.0898	0.0006	0.3532	0.4592	0.0285	0	0	0.2944	0.0297	0.3162	0	0	0.2862	0.2364	0.152	0	0.0412	0.0066	0.0236
900	NM_198227	0	0.0196	0	0	0	0	0.0569	0	0	0	0	0	0	0.0108	0	0.0017	0	0	0	0	0	0	0	0	0.0041	0	0	0	0	0
901	NM_198220	13.38	17.1	15.21	15.06	20.2	18.38	19.62	14.03	20.5	16.29	17.12	19.18	17.7	18.29	14.73	18.22	15.81	17.66	15.8	17.29	15.96	15.78	18.22	16.72	12.45	20.15	15.7	13.61	14.83	18.8
902	NM_198219	0.8798	0.4275	0.4421	0.5528	0.1335	0.3779	0.0327	0	0.0797	0.0656	0.8203	0.4521	0.1747	0.1176	0.2056	0	0.2159	0.1272	0.0552	0.0836	0.7621	0.746	0.2548	0.2689	0.0315	0.1905	0.2154	0.0965	0.0563	0.096
903	NM_198218	0	0	0	0	0	0	0	0	0.0001	0	0	0.0941	0	0	0	0	0	0	0	0	0	0	0	0	0	0	0	0	0	0
904	NM_198217	0	0	0	0	0	0	0	0	0.0001	0	0.0001	0.0003	0	0.0001	0.0001	0.0001	0	0	0	0.0601	0.0005	0	0	0.0002	0	0	0	0	0	0
905	NM_198216	206.9	225.5	252.3	247.8	232.8	225	213	231.2	219.8	214.2	157.8	169.9	184.7	166.6	173.9	174.5	159.7	170.2	175.1	154.6	151.5	5.109	153.8	157.4	3.85	169.9	166.1	178	128.3	128.2
906	NM_198213	0	0.1472	0	0.1085	0	0.117	0	0	0	0.233	0	0	0	0	0.0904	0	0.0186	0	0	0	0	0.0872	0	0.1251	0	0.1322	0.1531	0.0989	0	0
907	NM_198212	1.234	1.235	1.331	1.392	1.768	1.277	1.53	1.556	1.984	1.9	1.31	1.506	1.645	1.472	1.536	1.676	1.533	1.86	1.395	2.047	1.403	2.184	1.862	1.265	1.543	1.069	1.161	1.404	1.315	1.421
908	NM_198207	0.1078	0.1934	0.17	0.2296	0.0429	1.312	0.1736	0.1884	1.268	0.0843	0.143	0.1651	0.2326	0.11	0.1333	0.1553	0.2511	1.088	0.2502	1.331	0.8063	0.199	0.1091	0.0676	0.0315	0.1397	0.1976	1.132	1.228	0.0631
909	NM_198205	4.452	4.072	3.25	3.398	2.45	3.586	3.298	3.675	3.42	2.086	0.9443	1.689	2.077	1.522	3.184	4.492	1.411	0.5656	1.034	1.668	2.123	1.551	2.662	1.552	1.705	3.65	0.9612	1.385	0.8895	0.6358
910	NM_198204	7.403	6.75	6.657	6.482	8.798	6.029	5.247	5.541	4.274	4.906	12.12	10.98	10.91	10.26	7.968	7.485	8.616	7.946	5.96	5.412	11.66	10.3	10.22	8.64	5.669	5.968	6.965	5.692	6.489	5.936
911	NM_198202	2.91	3.711	3.087	3.026	4.07	2.952	6.08	4.087	4.246	3.174	3.124	3.293	3.744	4.672	4.279	3.825	2.7	4.742	3.796	3.91	2.352	2.295	3.159	3.119	4.618	6.774	2.692	4.538	2.733	3.654
912	NM_198196	0	0	0	0	0	0	0	0	0	0	0	0	0	0	0	0	0	0	0	0	0	0	0.0199	0	0	0	0	0	0.0241	0
913	NM_198195	0.8774	1.093	2.111	0.5279	1.227	0.5604	0.6915	2.093	1.46	1.161	0.2843	0.97	1.15	1.786	1.011	0.7019	0.9082	2.83	0.437	1.298	2.461	2.053	1.189	1.302	0.8207	1.148	0.9591	0.6172	0.7597	2.568
914	NM_198189	4.936	2.367	4.226	4.159	1.058	0.7001	7.132	5.756	6.286	6.525	2.393	0.1962	0.6084	4.291	1.185	3.869	4.609	0.7964	3.279	5.486	4.064	0.2494	0.4937	0.2737	0.3366	1.685	4.035	6.661	3.854	2.69
915	NM_198188	0	2.108	0	0	0	0	0	0	1.107	0	0	0	0	0	0	0	0	1.97	0	0	0	0	2.231	0	0	0	0	0	0	0
916	NM_198187	0	0	0	2.804	0	0	0	0	0	0	0	0	0	0	0	0	0	0	0	0	0	0	0	0	0	0	0	0	0	0
917	NM_198186	0	0.006	1.274	0.1009	0	0.8967	0	0.0122	0.0235	0.5596	0.0081	1.026	2.562	0.0133	0.2583	3.135	0.8406	0.1371	1.446	0.0394	0.0249	0.0045	0.0252	1.408	0.9098	1.32	1.585	0.0464	1.119	0.9483
918	NM_198183	0.906	0.3462	0.2747	0.3711	0.0826	0.5364	0.594	0.9867	1.088	0.426	0.3955	1.077	0.3831	0.0566	0	0.4658	0.7195	0.4207	0.0195	0.5588	0.2697	0.8069	0.9686	0.6411	0.6605	0.7221	0.5857	0.9717	0.4466	0.2497
919	NM_198182	0.1613	0.2805	0.2124	0.1182	0.1285	0.234	0.1712	0.1097	0.1193	0.0886	0.2557	0.2233	0.3675	0.2444	0.3713	0.3482	0.2786	0.1309	0.0658	0.1787	0.2344	0.2581	0.2879	0.2816	0.348	0.1851	0.3041	0.1876	0.1031	0.1523
920	NM_198181	0.0839	0.0683	0.1205	0.0703	0.1252	0.0778	0.0997	0.0521	0.0571	0.0589	0.0997	0.0227	0.1272	0.0869	0.0534	0.0753	0.0504	0.1502	0.0942	0.187	0.2068	0.0706	0.0657	0.0987	0.0757	0.1242	0.0958	0.0496	0.1013	0.0844
921	NM_198179	0	0.038	0	0.0066	0.0761	0.0088	0.0269	0.0259	0	0.0136	0	0.0132	0	0.0781	0.0261	0.0065	0	0.0136	0	0.0139	0	0	0	0.0127	0.0031	0	0	0	0.0306	0
922	NM_198178	0	0	0	0	0.02	0	0	0	0	0	0	0	0	0	0	0	0	0	0	0	0	0	0	0	0	0	0	0	0	0
923	NM_198177	2.021	2.255	1.2	1.349	1.625	1.141	1.331	0.8766	0.8561	0.608	1.392	1.451	1.332	1.399	1.068	1.706	0.6097	0.5982	0.7312	0.7101	3.303	3.478	2.863	1.676	2.545	1.799	1.932	1.037	1.211	0.476
924	NM_198175	23.23	32.32	33.04	27.03	27.39	31.82	28.86	28.6	34.21	30.98	31.74	36.47	30.42	31.99	32.88	34.06	31.31	36.86	42.81	39.63	29.6	30.62	29.66	29.54	33.02	37.24	36.16	43.53	33.52	32.88
925	NM_198174	0.0052	0	0	0	0	0	0	0	0	0	0	0	0	0	0	0	0	0	0	0	0	0	0	0	0	0	0	0	0	0
926	NM_198173	0.9973	1.096	0.6177	0.5884	0.4986	0.6736	0.4974	0.3328	0.0749	0.067	0.921	0.6978	0.8106	0.5678	0.1817	0.489	0.1719	0.0515	0.0659	0.0785	0.3905	0.5109	0.1227	0.143	0.1143	0.1166	0.0456	0.0449	0.1368	0.0443
927	NM_198159	0.8294	0.3473	1.004	0.8967	0.6208	1.558	1.017	1.079	1.047	0.4184	1.581	0.8448	1.245	1.112	1.545	1.026	0.9825	0.9579	0.2601	0.2145	1.48	1.611	1.67	1.77	0.0623	0.8057	0.0441	0.4629	0.4532	0.7465
928	NM_198156	1.196	1.055	1.598	1.558	1.666	1.028	1.148	1.133	1.494	0.5881	1.343	0.788	1.789	2.154	1.331	0.6603	1.81	2.039	1.471	0.1368	1.569	2.356	1.324	2.178	1.65	1.589	2.162	1.754	1.913	1.571
929	NM_198155	3.79	2.626	1.195	2.316	4.428	3.317	4.293	2.965	1.629	3.364	1.976	1.38	2.557	2.238	1.543	3.647	3.46	1.438	2.958	4.055	1.179	3.453	1.628	3.745	0.5944	1.2	1.823	1.822	3.671	2.667
930	NM_198154	0	0	0	0	0	0.0173	0	0.0157	0	0	0	0	0	0	0	0	0	0	0	0.0449	0	0.0169	0	0	0	0	0	0	0	0
931	NM_198153	0	0	0	0	0	0	0.0154	0	0	0	0	0	0	0	0.0139	0	0	0	0	0	0	0	0	0	0	0	0	0	0	0
932	NM_198152	0	0	0	0	0.0124	0	0	0	0.0127	0.0399	0	0.0384	0.0125	0.0051	0.0254	0	0	0	0.0132	0	0.0477	0.0125	0.0247	0.0217	0	0	0	0	0	0
933	NM_198151	0	0	0	0	0	0	0	0	0	0	0	0	0	0	0	0	0	0	0	0.0146	0	0	0	0	0	0	0	0	0	0
934	NM_198150	2.316	2.354	1.928	2.775	2.776	2.704	3.357	2.62	2.753	3.134	3.336	3.173	3.444	3.95	3.406	4.265	3.451	3.769	3.208	4.131	3.975	4.13	3.642	4.662	3.481	3.299	3.543	3.942	4.395	3.674
935	NM_198149	5.428	4.63	3.759	5.082	5.098	4.671	5.32	1.88	5.446	1.237	1.408	4.479	1.319	5.492	5.437	6.809	5.037	2.198	4.053	6.107	4.386	3.149	5.463	1.497	0.6278	1.238	4.173	3.094	4.609	4.891
936	NM_198148	0	0	0	0	0	0	0	0	0	0	0	0	0	0	0	0	0	0	0	0	0	0	0	0	0	0	0	0.0087	0	0
937	NM_198147	9.419	8.85	7.708	8.023	8.142	7.604	6.912	7.236	5.571	3.939	10.25	9.715	10.35	9.583	8.18	8.371	8.087	7.135	5.451	4.814	10.4	10.72	9.668	9.686	7.023	7.797	7.364	6.341	6.976	5.531
938	NM_198141	0.8844	0.8821	0.7765	1.169	1.062	1.08	1.29	1.041	1.235	1.246	0.5319	0.7146	0.7857	0.8258	0.6394	1.037	0.8257	0.5756	0.5125	0.7468	0.8665	0.6551	0.6501	0.7765	0.517	0.6624	0.6387	0.7814	0.9382	0.8388
939	NM_198129	2.371	2.364	2.253	1.989	2.854	2.089	2.781	2.352	2.138	2.022	2.891	2.821	3.202	3.151	3.81	3.246	3.218	3.437	3.007	2.842	4.548	3.851	4.678	4.187	3.082	3.129	3.205	2.981	4.494	4.125
940	NM_198128	0.1808	0.1272	0.127	0.1717	0.2219	0.275	0.2055	0.1526	0.158	0.0776	0.1219	0.1144	0.186	0.0712	0.1041	0.109	0.0908	0.2191	0.0765	0	0.0804	0.118	0.1666	0.1111	0.274	0.0235	0.0544	0	0	0
941	NM_198123	0.008	0.0068	0.0045	0.0023	0.0295	0.0089	0.0218	0.0092	0.007	0	0.0048	0.0024	0	0.022	0.0179	0.028	0.0094	0.0243	0.0241	0.021	0.0086	0.0077	0.009	0.028	0.0205	0.0185	0.0199	0.0239	0.0272	0.018
942	NM_198120	1.27	1.329	0.8671	0.5815	0	0.0094	1.308	0.8732	1.527	0.1633	0.3445	0.9899	0.6205	0.058	0	1.042	0.8739	1.578	0	0	0.8779	0	0.6956	1.758	2	1.692	0.7376	0.5161	0	1.848
943	NM_198098	0.4257	0.1574	0.1769	0.2168	0.2449	0.0054	0	0.2917	0.2193	0.376	0.0223	0	0.0242	0.0332	0	0	0.1735	0	0	0	0.2089	0	0.1907	0.2109	0	0	0.0128	0	0.0128	0
944	NM_198097	19.21	22.95	24.28	23.59	25.51	25.23	24.85	21.81	24.47	25.47	17.51	19.27	20.06	19.09	19.58	21.87	18.21	21.7	20.88	25.81	18.77	17.42	18.29	20.32	17.3	20.86	20.85	18.61	19.57	17.93
945	NM_198089	1.597	0.6471	0.3342	0.7137	0	0	0	0	0	0	0.6779	0.2724	0.4324	0	0.6103	0	0.1519	0	0	0	0.9955	0	0.5108	0.3691	0.291	0	0	0	0	0.0926
946	NM_198088	0.2399	0.8495	0.8781	0.5632	0.3922	0.2744	0.2462	0.0871	0.2041	0.1871	0.9147	0.6483	0.3955	0.0902	0.551	0.1548	0.1514	0.0814	0	0.2703	0.2058	0.1668	0.2755	0.0913	0.2162	0.145	0.1237	0.3197	0.063	0.1
947	NM_198087	0	0	0.0086	0	0	0	0	0	0	0	0	0	0	0	0	0	0	0	0	0	0	0	0	0	0	0	0	0	0	0
948	NM_198086	1.833	1.254	1.605	1.201	1.778	1.125	2.206	1.696	1.132	1.954	1.284	1.76	2.098	2.384	1.109	2.996	2.664	2.838	1.699	2.524	3.523	2.01	2.007	2.846	1.052	1.306	1.174	2.645	2.374	0.7866
949	NM_198085	0	0	0	0	0.0207	0	0	0	0	0	0	0	0	0	0	0	0	0	0	0	0	0	0	0	0	0	0	0	0	0
950	NM_198083	0.9217	2.248	2.931	4.503	2.952	2.484	1.548	5.5	1.361	2.883	0.4875	4.483	3.84	4.321	2.591	2.115	1.846	5.133	5.797	3.124	3.925	0.9306	1.389	6.341	3.563	3.78	4.171	2.634	2.098	4.067
951	NM_198082	0.13	0.0375	0.7635	0.8762	0.6425	1.086	0.836	0.5652	0.6381	0.7279	1.142	0.9641	0.2862	0.8319	0.2239	1.231	0.4365	0.1842	1.031	1.14	0.1813	0.8162	0.0035	0.0928	0.8428	0.8143	0.1512	0.7814	0.0055	0.1315
952	NM_198080	2.217	2.541	3.491	2.736	3.193	2.865	3.368	6.892	7.197	3.998	6.831	3.313	4.115	6.725	4.85	3.876	3.354	3.83	3.148	3.862	2.911	2.524	2.477	3.167	2.431	2.629	6.002	5.327	3.543	2.875
953	NM_198077	2.299	2.163	2.356	2.092	2.021	1.765	1.59	1.386	1.721	1.181	2.098	2.19	2.186	1.841	1.83	1.692	1.529	1.459	1.09	1.22	2.605	2.407	1.898	2.054	1.796	1.682	1.556	1.291	0.9847	0.9284
954	NM_198076	1.738	1.34	1.804	0.683	1.083	0.7193	2.471	1.532	2.736	0.7061	1.662	0.6612	6.477	2.169	0.4191	2.552	1.54	0.9208	0.8144	2.781	3.673	0.4958	0.7754	0.6619	3.539	0.7571	0.6358	1.62	1.247	0.5054
955	NM_198075	0.1222	0.0968	0.1037	0.2196	0.2307	0.119	0.0624	0.0976	0.0421	0.044	0.1815	0.2316	0.0652	0.1562	0.0752	0.0836	0.1287	0.1155	0.0656	0.0901	0.2664	0.2449	0.2189	0.1997	0.1608	0.1137	0.0987	0.1657	0.3077	0.1168
956	NM_198066	14.85	3.1	12.92	3.833	3.709	16.49	5.345	5.067	6.901	14.68	4.305	5.244	5.47	19.76	18.56	6.354	6.989	5.953	18.61	8.617	9.904	4.426	6.185	6.095	10.88	7.24	4.714	16.78	4.558	18.94
957	NM_198061	1.103	0	0.8207	0.7259	0.849	0.9164	0.8393	1.073	1.841	1.419	0.9188	0.7494	0	1.53	1.009	1.613	0.5063	0.4875	1.182	0.9076	0.6111	1.491	1.44	2.112	0.6321	0.5441	0.5193	0.9177	0.8698	0.8576
958	NM_198057	0.1912	0.5105	0.1425	0.2776	0.3485	0.2748	0.0699	0.0172	0.2858	0.5704	0.3692	0.342	0.6104	0.5276	0.2549	0.0879	0.7659	0.3109	0.4568	0.5433	0.4808	0.4322	0.4949	0.2856	0.4875	0.2878	0.2634	0.3497	0.6823	0.341
959	NM_198056	0	0.0555	0.0372	0.0553	0.0472	0.0304	0.0412	0.0444	0.026	0.0421	0.053	0.0301	0.0429	0.0391	0.0604	0.0568	0.0436	0.0274	0.0484	0.0291	0.0706	0.093	0.0841	0.0899	0.0669	0.042	0.0651	0.0603	0.1411	0.1431
960	NM_198055	2.508	0.2019	0.4713	0.0007	1.541	0.1681	0.0026	1.173	0.5983	0	1.462	0.0009	1.149	0.0018	0.4223	0.4001	0.001	0.188	0.2574	0.1544	0.0518	0.4134	0.4255	1.2	0	1.26	0.0009	0.6811	0.1265	0.3728
961	NM_198053	0.1063	0.0427	0.0174	0.0999	0	0.0179	0.0189	0	0.1465	0.076	0.1119	0	0	0.0724	0.0361	0.0545	0.0306	0	0	0	0	0.1073	0.0354	0.1068	0	0	0	0.0571	0	0.0378
962	NM_198047	1.431	1.824	1.046	1.87	2.608	1.472	1.612	1.583	2.153	3.799	0.9881	2.238	1.473	1.354	2.17	2.907	4.022	1.594	2.239	2.083	1.988	1.627	0.8213	2.27	1.596	2.324	3.673	5.185	0.521	1.298
963	NM_198046	0.4989	0.6971	0.6114	0.0116	0.9074	0.6864	1.677	0.5718	1.108	0.0068	0.6075	0.7618	0.0174	0.06	0.55	2.895	0.601	0.6207	0.7507	0.5781	0.8356	0.5724	0.8886	0.7768	0.5763	0.5849	0.7482	0.4346	0.6469	0.825
964	NM_198045	0.3467	0.3748	0	0.3049	0.7137	0.4819	0.2973	0.5632	0	0.0402	0.5465	1.042	0.3762	0	0.6113	0.3261	0.5216	0.56	0	0.5082	0.2995	0.6641	0.9619	0.5589	0.5715	0.3968	0	0.7316	0.4179	0.5641
965	NM_198044	2.082	1.776	1.711	0	1.807	1.474	0.3649	2.029	0.4391	2.487	2.021	1.633	3.072	3.766	2.125	0.8434	2.537	0.8596	1.246	1.576	2.168	2.246	1.186	2.087	1.478	1.216	2.033	1.482	2.439	1.973
966	NM_198043	0.4455	0.4512	0.6316	0.0106	0.6836	0.4621	2.02	0.6431	1.028	0.0606	0.5191	0.5747	0.0094	0.0073	0.5917	3.077	0.5492	0.5537	0.4509	0.443	0.4062	0.5026	0.6047	0.4678	0.6305	0.4039	0.6179	0.4885	0.5409	0.5393
967	NM_198042	1.738	2.143	1.114	2.148	1.354	2.246	1.404	2.463	0.7104	1.46	1.1	0.8246	1.338	0.8692	0.7703	1.551	1.09	1.109	1.396	1.381	0.927	1.26	0.9482	0.7638	0.7014	0.9933	1.12	1.091	0.8593	1.683
968	NM_198041	0.7297	0.7475	1.109	0.3947	1.069	0.2997	0.3378	0.241	0.2483	0.2761	0.3462	0.5095	0.2857	0.2856	0.5372	0.3035	0.445	0.479	0.3167	0.1796	0.4948	0.7116	0.6017	0.4876	0.5012	0.2293	0.223	0.1279	0.2746	0.1647
969	NM_198040	0.0079	0	0.0191	0.0233	0.0174	0	0.0244	0	0	0.0433	0.004	0.0038	0.0189	0	0	0	0.012	0	0	0	0.0065	0.002	0.023	0.0266	0.0078	0	0	0.0083	0.0371	0
970	NM_198038	0	0	0	0	1.751	0	0	1.183	0	0	0	0	0	0	0.8818	0	0	0	1.799	0	0	3.291	2.109	1.226	0	0	0	2.63	0	2.904
971	NM_197977	0.3	0.0083	0.7803	0.072	0.003	0.8603	0.0785	0.3293	0.2254	0.5132	1.589	0.9509	0.055	1.144	1.179	0.0125	0.0124	0.0212	0.8283	0.873	0.973	1.948	0.0726	0.013	0.0033	0.6919	1.019	0.0631	0.0659	0.0087
972	NM_197974	0	0	0	0.0473	0.0131	0	0	0	0	0	0	0	0	0	0.0675	0	0	0	0	0	0	0	0	0	0	0	0	0	0	0
973	NM_197972	2.82	3.138	3.311	2.662	2.17	3.265	2.453	2.312	2.468	2.552	3.785	2.981	1.221	5.211	3.217	4.142	3.616	3.837	4.585	5.552	3.458	2.915	3.59	6.925	4.623	6.079	3.02	2.61	5.919	1.798
974	NM_197968	0.2104	0.3285	0.2844	0.1276	0.2255	0.3683	0.2801	0.1824	0.3703	0.1755	0.2793	0.5104	0.1702	0.2184	0.2527	0.2066	0.1579	0.2147	0.1784	0.3327	0.8577	0.3714	0.1413	0.1572	0.39	0.4882	0.3384	0.2298	0.3306	0.1787
975	NM_197967	4.019	0.3228	1.755	0	0	7.18	0.2263	7.285	0.5111	1.049	0	0.1515	0.4428	1.934	0	0	0	0.2041	0	0	0.4215	0.317	0	0.6149	0.1509	0	0	0.9772	0.1726	0
976	NM_197966	2.199	1.04	2.304	0.8678	1.095	1.799	1.312	2.292	0.7679	0.7958	4.281	0.9315	1.681	2.331	3.287	2.312	0.2081	0.6657	2.48	0.5046	0.6289	1.506	0.9845	0.6887	0.4434	0.7771	0.7656	0.7149	0.5825	5.616
977	NM_197965	0	0	0	0	0	0	0	0	0	0	0.0208	0	0	0	0	0	0	0	0	0	0	0.0595	0	0	0	0	0.0524	0	0	0
978	NM_197964	6.252	7.297	8.744	8.265	14.59	8.115	5.262	7.789	6.839	8.105	6.768	6.263	13.95	7.553	7.176	12.66	11.65	14.49	7.232	8.96	7.779	5.034	6.85	12.21	13.57	6.724	13.99	7.361	7.528	7.811
979	NM_197962	10.6	14.09	14.79	10.13	9.487	8.928	9.915	8.186	10.84	9.221	13.42	14.11	18.25	14.99	13.98	14.24	12.09	15.91	17.21	14.43	13.02	13.94	16.18	12.91	14.05	14.67	14.48	13.38	11.59	9.547
980	NM_197961	0.404	0.7434	0.318	0.7124	0.8331	0.839	0.6528	1.452	0.5245	0.7209	1.024	0.5971	0.6123	0.5978	0.5476	1.203	0.6105	0.5699	0.6698	0.5133	0.4682	0.436	0.37	0.5142	0.6386	0.4943	0.546	0.7919	0.6667	1.109
981	NM_197960	0.0351	0.6781	0.624	0.0886	0.5599	0.1013	0.0998	0.4123	0.2032	0.0052	0.4145	0.5191	0.1685	0.0631	0.0999	0.013	0.0633	0.5936	0.1052	0.055	0.04	0.0434	0.055	0.6708	0.0242	0.4928	0.0818	0.4198	0.6487	0.0318
982	NM_197958	14.97	15.99	13.13	15.07	13.79	16.45	13.69	15.45	18.21	17.42	9.372	9.355	10.46	8.956	12.59	12.91	12.65	10.49	12.76	15.03	10.9	11.35	11.3	12.61	9.947	11.05	13.11	11.73	13.32	7.209
983	NM_197957	0	0	0	0	0	0	0	0.0342	0	0	0	0	0	0	0	0	0	0	0	0	0	0	0	0	0	0	0	0	0	0
984	NM_197956	1.85	1.183	1.149	0.7769	1.148	0.5056	0.7613	0.4002	0.3482	0.1643	1.888	1.389	1.124	0.6194	1.348	0.453	0.5309	0.2383	0.4281	0.2611	1.867	1.087	1.121	0.5676	0.7512	0.1737	0.3822	0.3213	0.3235	0.1648
985	NM_197955	24.78	25.1	31.51	34.59	30.94	29.87	29.31	30.4	33.13	34.67	24.69	25.21	29.26	23.73	29.05	25.75	22.35	26.47	33.95	30.08	19.15	16.85	20.62	24.11	20.86	20.89	18.99	22.68	20.97	22.94
986	NM_197947	0	0.0114	0	0.0288	0	0	0	0	0	0.0245	0	0	0.0347	0	0	0	0	0.0243	0	0	0	0	0	0	0	0	0.0125	0	0	0
987	NM_197941	0.0712	0.0673	0.0503	0.1247	0.0924	0.0942	0.1093	0.0604	0.0689	0.0783	0.1444	0.0761	0.1007	0.1351	0.077	0.1008	0.0736	0.0896	0.1169	0.0773	0.1384	0.2373	0.1623	0.194	0.1647	0.2146	0.2041	0.3124	0.172	0.2116
988	NM_197939	6.353	3.596	4.397	4.588	4.69	5.074	4.25	5.738	5.155	3.488	3.458	4.528	3.345	2.861	3.102	1.669	3.547	2.499	2.196	2.693	3.839	4.033	3.484	3.716	3.604	3.455	3.885	3.006	3.38	3.057
989	NM_194463	0.1186	0.1397	0.1738	0.2428	0.2945	0.2964	0.2567	0.5036	0.195	0.2248	0.2762	0.0894	0.3083	0.2254	0.1938	0.2479	0.1635	0.1202	0.1669	0.2511	0.2887	0.1099	0.4395	0.3575	0.2322	0.353	0.2644	0.2719	0.379	0.324
990	NM_194460	10.82	5.454	4.049	4.634	9.891	9.11	5.505	9.893	6.02	4.641	3.095	3.211	2.657	3.789	4.566	4.453	1.828	3.607	2.614	1.285	5.066	4.347	4.424	2.871	2.645	3.939	3.725	2.703	1.947	2.926
991	NM_194458	1.047	0.8873	0.9752	0.371	0.481	0.5731	0.8785	0.832	0.3096	0.3178	0.5711	0.8052	0.185	0.4394	0.2097	0.447	0.1774	0.38	0.3252	0.284	0.335	0.6667	0.368	0.4888	0.283	0.2253	0.1335	0.9867	0.3063	0.0509
992	NM_194457	3.427	2.671	3.565	1.583	2.241	0	2.471	0	1.152	1.058	0	0	0	1.971	0	1.362	0	0	0	0	2.5	1.82	0	1.388	0.898	0	0.8644	0	0.9526	0
993	NM_194456	0	0	0	0	0	0	0	0	0	0	0	0	0	0	0	0.0506	0	0.0557	0	0	0	0	0	0	0	0.045	0	0	0	0
994	NM_194455	0	0	0	0.2945	0.1784	0	0	0.1722	0	0	0	0	0.0305	0	0.1733	0	0	0	0	0	0	0	0.1695	0	0	0	0	0	0	0
995	NM_194454	0.7208	0.5658	0.4138	1.003	2.362	0.6428	0.9208	2.096	0.2957	0.6114	0.9752	0.57	0.9177	1.001	3.643	0.5669	1.219	1.069	0.5419	0.4871	0.8353	0.7614	4.155	1.217	0.593	0.4573	0.3542	0.8071	0.5995	0.2561
996	NM_194451	0	0.4903	0	0	0.6304	0.4343	0.6834	0	0.6826	0.5508	0.4509	0	0.4932	0.9018	0.3479	0	0	0	0	0	0	0	0	0	0	0	0	0	0.3978	0
997	NM_194449	1.633	1.302	1.182	1.247	1.168	1.291	1.115	1.041	0.8685	0.6004	1.862	1.385	1.387	1.207	1.338	1.24	1.354	0.7595	0.5553	0.4709	1.95	2.076	1.759	1.618	1.128	0.9768	1.068	0.7402	0.7985	0.4549
998	NM_194442	1.077	2.301	0	0.0048	2.461	3.485	4.073	0	2.776	2.834	1.351	1.471	1.422	1.314	2.241	3.651	0	1.213	0	2.124	4.431	2.804	5.495	3.941	1.99	0.9985	3.047	4.805	3.858	4.675
999	NM_194441	0.1059	0.3199	0	0	0	0	0.1079	0	0	0	0.1305	0	0	0	0	0	0.1128	0.2942	0.0954	0	0	0	0	0	0	0	0	0.579	0	0.1573
1000	NM_194439	0.1525	0	0.2167	0.1628	0.2095	0.1492	0.128	0.249	0.1956	0.2082	0.0184	0.4898	0	0.2206	0.1861	0.2635	0.2283	0.2646	0.1368	0.3054	0.3608	0.4952	0.365	0.3653	0	0.1975	0.348	0	0.392	0.2921
1001	NM_194436	0.3906	0.6326	0.6912	0.9965	0.7889	0.7108	0.9716	0.8886	0.8201	0.3849	0.3659	0.3638	0.3497	0	0.4261	0.0607	0.3798	1.009	0	0	0.3539	0.0309	0.3611	0.4203	0.1343	0.1865	0.7296	0.0226	0	0.1639
1002	NM_194434	15.59	14.1	12.21	13.96	15.24	14.58	16.78	15.71	11.74	14.06	15.2	14.65	16.89	15.56	15.23	14.23	15.46	12.83	10.49	10.05	15.44	14.73	17.2	15.31	12.12	9.704	13.49	10.69	10.2	12.42
1003	NM_194431	0	0	0	0	0	0	0	0	0	0	0	0	0	0	0	0	0	0.0031	0	0	0	0	0	0	0	0	0	0	0	0
1004	NM_194429	1.617	2.264	1.85	2.356	1.887	1.892	3.062	1.853	2.404	2.033	2.68	2.039	2.771	2.194	2.677	2.797	2.17	1.999	2.269	2.461	2.317	2.107	2.214	2.347	1.516	2.153	1.67	1.67	2.308	2.786
1005	NM_194359	1.382	0.7039	1.776	1.369	1.218	0.7363	0.4935	1.111	0.6782	0.5752	1.283	0.6825	1.069	0.4458	0.6748	0.8274	0.8099	0.8968	1.095	0.7889	0.8561	1.054	1.156	1.07	1.154	0.4901	0.9638	0.6985	0.666	0.8804
1006	NM_194358	2.226	1.307	1.88	1.911	1.458	0.9547	1.059	2.079	0.9291	1.294	1.948	1.001	1.8	1.134	1.171	0.8171	0.7718	0.4695	0.5001	0.3201	0.0574	1.755	0.9876	0.1047	0.0284	0.9686	0.5119	0.7162	0.4869	0.5556
1007	NM_194356	5.325	3.966	4.352	4.918	6.028	5.593	5.826	5.152	6.021	5.326	2.693	3.32	4.167	4.417	3.775	3.104	4.262	3.8	3.27	4.136	3.589	3.304	3.557	3.745	3.389	3.816	4.488	2.89	3.771	3.725
1008	NM_194332	0	0.2632	0	0	0.5276	0	0.2807	0	0.7025	0	0.9883	0	0.7677	0	0.6675	0.7503	0.6113	0.0238	0.2786	0	0.4893	1.008	1.258	0.8945	0	0.0398	0.1194	0.0136	0.4105	0
1009	NM_194330	0	0	0	0	0	0	0	0	0	0.003	0	0	0	0	0	0	0	0	0	0	1.009	0	0	0	0	0.0185	0.1781	0	0	0
1010	NM_194329	0	0	0	0	0	0.4793	0	0	0	0	0	0	0	0	0	0	0	0	0	0	0	0.5228	0	0	0.6214	0	0	0	0	0
1011	NM_194328	0.8792	0.6262	0.6602	0.7499	0.4085	0.5932	0.7014	0.7467	0.0069	0.3802	0.0121	0.6681	0.0162	0.6318	0.0175	0.0127	0.0233	0.4832	0.3429	0.3098	0	0.03	0.0379	0.0178	0	0.6991	0.417	0.4458	0.397	0.5227
1012	NM_194326	55.48	52.71	53.7	48.45	56.97	52.08	46.38	48.76	48.79	48.75	50.66	48.69	52.97	49.93	50.48	46.53	42.93	44.82	42.87	42.73	40	32.89	33.39	32.62	34.97	35.81	33.48	35.49	36.09	39.03
1013	NM_194325	0.4257	0.2354	0.1924	0	0.188	0.224	0	0.1161	0.1279	0.0952	0.8323	0.5605	0	0.26	0.2609	0.1264	0	0.4602	0	0.3265	0.5928	0	0.3731	0.0771	0	0.4042	0.3619	0	0	0.1462
1014	NM_194324	1.808	1.074	1.084	1.708	2.285	1.082	1.256	0.4382	1.591	1.659	0.9082	1.727	0.7587	1.636	1.602	2.588	0.6087	1.065	0.7483	1.893	2.012	1.188	1.741	1.468	1.792	0.9932	1.326	2.229	1.673	1.948
1015	NM_194322	0	0	0.0029	0	0	0	0	0	0	0	0	0	0	0	0	0	0	0	0	0	0	0	0	0	0	0	0	0	0	0
1016	NM_194320	0.3112	0.1518	0.0873	0	0.3236	0	0.084	0.1887	0	0	0	0.4472	0.156	0.113	0	0.1237	0	0	0	0	0.2997	0	0.3445	0	0.2471	0	0	0.201	0.2108	0
1017	NM_194318	4.563	4.882	4.595	5.341	5.431	5.175	5.149	4.695	5.496	5.806	4.081	5.09	5.862	4.838	4.889	4.917	4.961	5.806	5.36	6.049	4.474	4.49	4.721	5.191	4.081	5.413	4.891	5.49	5.119	5.286
1018	NM_194317	0.0971	0.0139	0	0	0.131	0	0.0119	0.1114	0	0	0.1455	0.1509	0.166	0	0	0	0.0656	0.0047	0	0	0	0	0	0	0	0	0.0234	0	0.0853	0
1019	NM_194315	0.1589	0.0062	0	0.0036	0	0	0.0044	0	0.0672	0.4553	0.3443	0.2792	0.002	0.2868	1.537	0.0804	0.0012	0	0	0	0	0.5034	0.0087	0	0.0997	1.185	0.2775	0.0685	0.1795	0
1020	NM_194314	4.689	5.728	5.24	4.99	5.658	5.538	5.727	4.148	5.55	4.402	4.462	4.92	4.97	4.867	4.847	5.066	4.118	4.546	4.019	3.823	6.628	6.013	5.238	6.262	4.731	4.859	4.326	3.606	3.951	2.875
1021	NM_194313	1.788	1.542	1.296	1.645	1.603	1.499	1.55	1.492	1.154	1.131	2.111	1.771	1.983	1.768	1.717	2.013	1.403	1.263	0.9829	1.14	2.047	2.024	1.843	1.913	1.302	1.416	1.307	1.105	1.291	1.393
1022	NM_194312	0.0196	0.0382	0.0063	0.0064	0	0	0	0	0	0.0135	0.0134	0	0.0151	0.0432	0	0.0065	0	0.0136	0.0068	0.0032	0.0332	0.0128	0	0	0.0064	0	0.0489	0.0138	0.0459	0.0204
1023	NM_194302	0	0.0147	0	0.0151	0.0089	0.005	0.0264	0.0254	0	0.0106	0.0052	0.0205	0.0289	0.0613	0.0306	0.0122	0	0.0373	0.0164	0.0217	0	0.0127	0.0505	0.0155	0.0163	0.0101	0.0108	0.0205	0	0.0337
1024	NM_194301	0	0	0	0.3182	0	0.2244	0	0	0.4185	0	0.2137	0	0.4628	0.2241	0	0	0	0	0	0.4	0.1281	0.365	0.3484	0	0.4121	1.003	0.5631	0.2167	0.739	0.3465
1025	NM_194298	0.48	0.5644	0.594	0.4885	0.619	0.6724	0.5407	0.5195	0.6739	0.4729	0.5861	0.6811	0.7367	0.723	0.5895	0.7795	0.6391	0.6942	0.4823	0.4715	0.6017	0.6709	0.728	0.556	0.5565	0.8409	0.6193	0.5686	0.638	0.6263
1026	NM_194296	0.5289	1.221	3.858	1.882	0.8478	2.181	3.094	0.5738	1.163	1.435	2.263	1.693	0.6805	2.173	2.428	1.142	0.8277	1.532	2.746	2.128	1.909	2.104	1.661	3.623	1.62	1.239	0.9753	1.694	2.57	2.803
1027	NM_194294	0	0.013	0	0	0.0391	0.0131	0.0081	0.013	0	0	0	0.0134	0	0.0266	0.0265	0	0	0	0	0	0	0	0.013	0.013	0.0045	0	0	0	0	0
1028	NM_194293	0	0	0	0	0	0	0	0	0	0	0.0097	0	0	0	0	0	0	0	0	0	0	0	0	0	0	0	0	0	0	0
1029	NM_194292	2.161	2.207	2.635	2.729	2.948	2.444	2.776	2.62	2.05	1.654	3.396	3.433	3.12	2.783	2.493	3.176	2.154	2.274	1.24	1.066	3.307	3.518	2.8	3.134	2.681	2.497	1.798	1.104	1.249	0.5449
1030	NM_194291	7.663	9.283	8.281	8.348	9.624	8.89	10.63	7.457	10.37	9.931	7.112	9.03	7.885	7.864	7.578	9.186	9.303	11.57	10.09	11.76	10.55	9.382	8.268	10.25	9.46	10.61	9.2	8.249	10.32	7.656
1031	NM_194285	7.032	6.813	6.046	6.049	7.042	6.905	6.883	6.511	5.486	4.569	6.762	7.374	7.093	6.678	6.099	6.484	5.575	5.04	3.29	2.893	8.539	8.122	8.093	7.956	5.962	5.998	5.573	4.022	4.523	3.225
1032	NM_194284	3.21	2.945	2.406	2.125	1.77	1.62	1.652	1.678	0.8318	0.5912	3.452	2.929	3.06	2.691	2.704	2.089	2.127	1.271	1.019	0.5161	3.38	3.681	3.658	2.55	2.229	2.006	1.935	1.167	0.9682	1.057
1033	NM_194283	0.2967	0.8534	1.522	0.3766	0.6581	0.5518	0.34	0.5301	0.3765	1.431	0.6671	0.6593	0.4148	1.035	0.6249	0.5616	0.4592	2.076	0.7593	0.4673	1.079	0.3134	1.311	1.895	0.076	2.347	0.4743	2.277	0.5374	0.6141
1034	NM_194282	0.6184	0.2874	0.3851	0.6875	0.2163	0.499	0.7807	0.6049	0.7152	0.3645	0.7065	0.4681	0.5826	0.8659	0.2465	0.3907	0.365	0.5699	0.3399	0.3924	0.9532	0.7466	0.5087	0.4258	0.3147	0.5355	0.4653	0.3555	0.2014	0.328
1035	NM_194281	0.2961	1.078	0.8272	2.458	0.9895	1.94	1.222	0.7572	1.922	1.34	1.153	0.8652	0.9426	0.8956	1.62	1.129	1.402	1.788	2.049	2.837	1.596	0.7234	1.834	2.279	1.108	1.494	2.024	1.372	3.074	1.498
1036	NM_194280	24.99	21.7	26.54	27.22	26.95	26.06	24.79	31.81	31.01	30.73	26.34	29.54	33.67	35.21	33.76	35.08	31.65	30.62	29.81	30.85	26.98	28.82	26.31	29.97	29.67	29.33	26.1	30.61	29.04	38.76
1037	NM_194279	21.85	22.39	22.65	18.88	20.55	18.41	17.67	16.08	15.25	12.78	22.37	23.5	23.86	22.71	20.59	20.78	20.51	18.35	16.47	14.46	25.07	28.23	22.86	26.93	22.11	22.41	23.05	20.12	16.97	14.7
1038	NM_194278	0.0471	0.013	0.0192	0.0649	0.0381	0	0.1424	0.0792	0.2897	0.1318	0.2619	0.2461	0.0476	0.2552	0.5429	0.1216	0.0084	0.1051	0.0971	0.1228	0.1424	0.0783	0.0251	0.5448	0.0365	0.2822	0.1618	0.1657	0.2452	0.1634
1039	NM_194272	0.0999	0.0298	0.117	0.0302	0.1627	0.121	0.111	0.168	0.0683	0.0673	0.1562	0.0853	0.1803	0.1575	0.0468	0.1328	0.1821	0.0631	0.2379	0.0874	0.1607	0.2262	0.1621	0.0599	0.0964	0.1415	0.1203	0.1776	0.3773	0.1113
1040	NM_194271	10.02	9.672	8.141	8.381	7.297	10.01	7.625	4.44	6.669	5.659	9.12	5.678	9.239	5.541	5.832	8.282	6.053	4.902	4.598	1.868	1.489	6.341	4.437	4.725	4.044	4.348	2.866	2.949	0.124	2.596
1041	NM_194261	0	2.105	2.534	0	2.712	0	3.406	3.735	1.758	0	3.753	2.563	3.611	2.689	0	0	0	0.3324	0.2227	4.498	3.184	0	0	7.776	3.356	0	4.713	0	3.145	0
1042	NM_194260	3.492	2.942	2.54	3.776	2.094	3.95	2.434	1.287	1.296	2.021	2.217	2.028	2.725	3.321	0.3218	4.803	4.539	0.2271	0.2029	0.0116	3.339	7.375	7.142	2.453	2.401	4.439	2.03	5.292	3.207	0.3599
1043	NM_194259	5.538	4.229	2.786	6.247	4.582	5.701	4.463	4.309	5.726	5.498	2.942	3.747	3.401	3.838	2.672	7.167	4.568	1.183	0.7992	5.089	2.471	5.518	4.964	3.43	2.725	1.982	3.53	3.807	6.161	2.62
1044	NM_194255	4.723	2.962	3.532	3.197	3.979	3.189	4.16	3.654	2.631	3.272	3.365	3.639	3.926	3.752	3.393	4.06	3.933	3.083	2.826	2.321	3.368	3.893	3.683	3.491	2.561	3.057	2.724	2.289	3.764	0.4682
1045	NM_194252	0.0622	0	0	0.2682	0	0.0884	0	0	0	0	0.2674	0.1912	0.2046	0.065	0.1997	0.1842	0	0	0.0655	0.2261	0.3154	0	0.2289	0.1413	0	0.022	0.244	0.0248	0.2014	0
1046	NM_194250	0.0262	0	0	0.0321	0.0095	0.0179	0	0.0147	0.0065	0.0136	0.0334	0.0065	0.0258	0.0293	0.0196	0.0196	0.0264	0.0136	0.017	0	0.0814	0.0449	0.0108	0.0064	0.0128	0.0194	0.0087	0.0138	0.0613	0.0203
1047	NM_194249	0.0233	0.0883	0	0.0938	0.0466	0.0272	0.0604	0.057	0.0594	0	0.0607	0.158	0.1285	0.1053	0.0549	0.0765	0.1076	0.0677	0.0108	0.1409	0.0787	0	0.0371	0.0373	0.029	0.0248	0.1163	0	0.0839	0.0764
1048	NM_194248	0.0086	0.0151	0.0041	0.021	0.0042	0.0074	0.0089	0.0127	0.0086	0.0045	0.0213	0	0.0042	0	0.0107	0.0043	0.0087	0	0	0	0.0058	0.0126	0.0042	0.0115	0.0209	0	0.0046	0.0045	0.0049	0.0089
1049	NM_194247	7.884	9.634	8.638	7.961	8.39	9.136	12.87	8.686	9.673	10.62	8.707	9.508	9.897	9.329	9.249	10.92	9.535	11.16	11.4	12.07	13.37	11.27	11.47	12.34	10.97	11.75	10.61	10.13	23.3	16.38
1050	NM_194071	2.385	1.837	1.709	2.699	2.354	2.723	2.822	3.492	2.334	1.935	2.188	2.097	2.452	2.473	2.52	3.276	2.272	1.763	1.937	2.31	3.577	4.417	4.417	4.175	2.152	2.941	2.788	1.644	6.565	4.19
1051	NM_184234	9.625	13.36	12.88	11.83	19.24	21.6	14.11	11.52	11.94	8.709	25.59	20.58	12.97	19.42	15.31	15.03	12.75	16.49	11.1	8.62	14.45	10.59	13.48	13.92	11.29	12.22	9.989	7.472	6.941	5.541
1052	NM_184231	0.521	1.989	0.6533	0.6838	0.6628	0.9784	1.503	0.3471	1.09	1.146	0.8685	0.5997	1.486	0.9381	1.377	1.842	0.7578	0.757	0.7229	1.258	1.465	0.6918	1.85	1.598	1.134	0.8851	1.176	1.024	0.8901	0.6978
1053	NM_184086	0	0	0	0	0	0	0	0	0	0	0	0	0	0	0	0	0	0	0.0277	0	0	0	0	0	0	0	0	0	0	0
1054	NM_184043	184.5	149.7	159.7	163.6	199.4	196.4	108.4	91.18	89.9	100.7	81.28	162.4	167	105.5	95.07	90.13	222.4	77.34	156.9	94.42	27.94	166.6	206.1	83.19	66.63	106.7	74.72	141.6	88.93	84.12
1055	NM_184041	161.3	162.6	107.3	136.1	157.6	164.4	301.4	293.3	257.3	238.8	186.8	113.6	186.1	216	234.2	251.2	134	181.2	94.73	177.7	291.8	141	140.3	234	154.2	104.9	181.6	114	221	215.7
1056	NM_183425	0.5173	0.1563	0	0	0.4312	0	0.2253	0	0.129	0	0.4834	0.2819	0.6042	0.2653	0.7981	0	0	0	0	0	0.3103	0.4984	0.4546	0.412	0	0	0	0	0.2668	0
1057	NM_183422	1.66	0.8226	1.031	0.7686	0.9639	0.69	0.6694	0.7637	0.451	0.2325	2.397	1.401	1.299	0.9232	0.6251	0.7145	0.3058	0.2509	0.2561	0.3015	1.725	2.369	1.939	0.7997	0.5076	0.4736	0.4949	0.3667	0.2429	0.193
1058	NM_183421	0.1144	0	0	0	0	0	0	0	0.2227	0.3162	0	0.5545	0	0.0123	0.2758	0	0	0.0213	0.0012	0	0	0	0.0038	0.413	0.0126	0.0159	0.3603	0.0326	0	0.0226
1059	NM_183420	4.421	4.513	4.526	4.702	4.49	4.664	4.503	4.802	4.035	3.669	4.502	4.571	4.201	4.051	4.247	5.906	4.411	4.287	3.464	4.049	4.947	5.023	6.046	5.034	4.17	4.709	4.939	4.398	5.007	5.056
1060	NM_183419	2.71	5.758	3.144	2.814	2.57	0.9806	2.319	0.5297	2.191	1.773	4.4	3.769	1.712	3.53	3.069	3.038	2.17	2.602	0.9502	1.587	6.104	4.119	2.432	2.827	1.185	1.827	2.847	2.225	1.364	0.8803
1061	NM_183416	1.039	0.532	0.4756	0.5146	1.174	1.009	0.6523	0.445	1.817	1.116	2.914	1.991	1.359	1.285	0.5914	0.6043	2.533	0.9553	1.518	0.4198	1.659	0.3432	1.623	0.2577	2.081	0.305	2.218	1.184	0.4453	0.9329
1062	NM_183415	2.002	2.59	2.294	1.83	2.448	3.041	3.167	2.339	1.808	1.97	2.465	2.193	2.48	2.567	2.071	3.34	1.101	1.834	2.663	2.352	2.483	2.431	2.578	3.1	2.336	1.225	1.901	3.399	2.28	1.577
1063	NM_183413	1.592	2.093	1.533	1.171	1.206	1.656	0.9953	1.51	1.205	1.487	1.582	1.13	2.819	1.424	1.154	1.768	1.884	1.562	1.88	1.597	0.7341	1.502	1.994	1.258	1.092	0.9225	0.8877	0.881	0.9401	1.703
1064	NM_183412	0	0	0	0	0	0	0	0	0	0	0	0	0	0.4649	0	0	0	0.7356	0	0	0	0.731	0	0	0	0	0	0.6638	0	0
1065	NM_183404	0.2097	0.0372	0.11	0.2124	0.2689	0.1201	0.768	0.0809	0.707	0.2125	0.1751	0.1168	0.7966	0.2117	0.201	0.0839	0.1649	0.0991	0.0532	1.001	0.0688	0.163	0.0757	0.3494	0.1152	0.3463	0.0956	0.1454	0.4323	0.0915
1066	NM_183401	1.747	0.7756	0.7327	1.1	1.668	4.506	0.5569	3.961	0.4596	4.28	0.4346	0.9367	1.618	1.188	0.4503	0.6176	0.5531	4.467	3.816	0.4051	0.4132	1.473	2.467	0.882	1.629	1.177	4.915	0.8344	3.037	0.5407
1067	NM_183400	1.399	1.143	0.8353	1.483	1.265	3.9	1.288	2.677	1.813	4.179	0.9286	1.691	0.9907	0.734	0.9143	0.3449	0.9265	2.099	2.866	0.8734	0.855	0.7904	0.588	0.5532	0.8079	0.618	2.754	0.4287	2.441	0.595
1068	NM_183398	1.268	1.8	2.276	0.8786	1.562	4.969	1.615	3.651	2.076	3.439	2.386	4.537	1.424	2.135	1.939	2.212	1.45	4.158	4.515	2.317	2.286	1.102	3.073	0.8473	3.097	1.443	4.503	1.976	3.275	1.885
1069	NM_183397	0.2576	0.0965	0.1092	0.1403	0.2122	0.0509	0.1654	0	0.1438	0.0623	0.0695	0	0.0869	0.1011	0.1325	0.2622	0.2221	0.0676	0.226	0.1862	0.1142	0.1652	0	0.1389	0.2619	0.2991	0.1093	0.221	0.1672	0.2456
1070	NM_183387	0.519	0.6039	0.4759	0.4529	0.4967	0.4357	0.5958	0.381	0.3376	0.377	0.4763	0.43	0.4497	0.5153	0.3513	0.5143	0.4898	0.511	0.4388	0.5023	0.5893	0.5564	0.5815	0.6541	0.4912	0.5049	0.4067	0.4968	0.5061	0.4122
1071	NM_183381	18.25	4.249	16.03	18.23	20.21	20.74	22.82	18.77	24.05	23.57	12.9	5.837	7.096	3.135	6.427	3.771	11.64	6.255	20.82	10.61	2.263	9.786	4.522	6.857	3.201	2.585	5.257	6.693	6.851	2.566
1072	NM_183380	0.0005	0.1461	0.0737	0.002	0.0172	0.0037	0.001	0.0019	0.1001	0.029	0.0057	0.0013	0.2021	0.0006	0.1404	0.2155	0.0101	0.2789	0.0014	0.21	0.0079	0.0272	0.0027	0.0029	0.0059	0.002	0.212	0.0662	0.0064	0.007
1073	NM_183377	0.3998	0.3753	0.3374	0.4688	0.299	0.2731	0.3132	0.2734	0.3847	0.1952	0.2426	0.2882	0.3613	0.1847	0.3615	0.28	0.3343	0.3042	0.147	0.1508	0.3712	0.3003	0.4738	0.2806	0.3544	0.2457	0.1847	0.201	0.3445	0.3243
1074	NM_183376	0.2155	0.1906	0.151	0.1246	0.2131	0.1842	0.163	0.1413	0.1205	0.047	0.2531	0.2351	0.1383	0.0935	0.0526	0.0901	0.1061	0.1095	0.0155	0.008	0.3741	0.3177	0.3271	0.2187	0.1377	0.1711	0.1367	0.1893	0.1322	0.1083
1075	NM_183374	0	0.0111	0	0	0	0	0	0.0161	0	0	0	0.0097	0	0	0.0122	0	0	0	0	0	0.0092	0.0144	0	0	0	0	0.0119	0	0	0
1076	NM_183373	1.873	1.374	1.742	1.121	1.019	0.6518	0.973	0.9713	0.6939	0.6454	2.378	1.962	1.909	1.303	1.022	1.093	1	0.8099	0.6146	0.4262	2.083	1.57	1.479	1.443	1.559	0.8611	0.7148	0.3443	0.3975	0.3305
1077	NM_183372	0.3675	0.6247	0.4233	0.41	0.4839	0.3054	0.4745	0.5014	0.0276	0.4026	1.067	0.4553	0.4544	0.6163	0.4716	0.621	0.6212	0.4565	0.537	0.5399	0.5186	0.7702	0.3753	0.4114	0.3825	0.0749	0.5619	0.4917	0.4778	1.059
1078	NM_183361	0	0	0	0	0	0	0	0	0	0	0	0	0.3564	0	0.2645	0	0	0	0	0	0	0.002	0	0.8228	0	0	0	0	0	0
1079	NM_183360	0	0	0.0015	0	0	0	0	0	0	0	0	0	0	0	0.1943	0	0	0	0	0	0.2717	0	0	0	0	0	0	0	0	0
1080	NM_183357	0.0277	0.1134	0.173	0.0713	0.0706	0.0541	0.0391	0.0792	0.0227	0.0273	0.0711	0.0684	0.0524	0.1048	0.0928	0.1227	0.1612	0.0942	0.0181	0.0212	0.1404	0.1035	0.1508	0.1123	0.0683	0.0249	0.2375	0.0737	0.1142	0.1054
1081	NM_183356	1.901	1.428	1.049	1.205	1.827	1.795	1.776	1.208	1.323	1.166	0.7224	0.6076	0.9535	0.5004	0.657	0.4469	0.6158	0.5225	0.7644	0.6216	0.3827	0.0297	0.1914	0.3417	0.7944	0.9428	0.3613	0.0089	0.4632	0.028
1082	NM_183353	4.827	0.2663	0.5737	0.5516	0.9384	4.415	0.4039	0.5643	1.077	1.688	1.261	8.105	0.8415	0.9131	0.878	0.998	0.3999	0.396	0.4872	0.6984	6.798	1.757	0.827	0.7699	0.5443	1.02	0.5999	0.3752	0.3411	1.637
1083	NM_183352	60.21	127.9	58.2	118.2	55.6	50.07	113.4	55.89	116.8	53.33	48.61	113.1	121.8	51.17	49.47	56.64	56.89	122.6	56.62	51.18	58.63	114.7	57.68	114.9	48.64	118.9	64.96	111.9	45.43	39.41
1084	NM_183337	0.0271	0.0122	0.0422	0	0	0.0404	0	0	0	0	0	0	0.031	0	0	0	0	0	0	0	0.0339	0.0187	0	0.0083	0	0.0167	0.0303	0	0	0
1085	NM_183323	5.997	9.687	7.934	8.701	5.657	8.511	1.606	7.853	0.943	9.684	3.552	8.955	7.735	9.167	8.73	10.37	0.8833	7.951	3.616	1.39	8.577	0.5254	1.193	3.213	2.069	4.521	9.134	6.182	2.173	5.485
1086	NM_183243	9.714	8.534	8.614	7.416	9.375	7.385	12.89	7.847	7.374	6.767	9.194	7.611	16.9	14.29	12.68	18.72	12.74	8.146	7.254	10.32	8.192	7.845	11.99	10.26	7.275	8.815	9.819	10.95	9.831	12.58
1087	NM_183242	0.0183	0.0258	0.1901	0.2378	0.2374	0.2707	0.0435	0	0.2635	0.3769	0.1699	0.0014	0.0467	0.0394	0.2193	0.0344	0.0574	0.3754	0.1345	0.5336	0.2103	0.2237	0.0272	0.1399	0.1437	0.2418	0.3039	0.3347	0.5959	0.3484
1088	NM_183241	7.874	8.816	5.57	9.055	8.453	8.994	9.056	10.07	12.24	11.26	8.943	9.929	9.697	9.182	10.2	11	12.03	10.84	6.436	11.3	7.578	9.108	7.393	10.39	7.883	7.8	7.102	8.311	8.591	11.81
1089	NM_183240	2.052	1.793	1.401	1.735	1.745	1.754	1.771	1.899	0.9994	1.385	1.886	2.01	1.912	2.111	1.512	1.678	1.481	1.28	0.9073	0.7975	2.371	2.93	2.22	3.415	2.497	2.137	2.012	1.486	0.6562	1.568
1090	NM_183239	0.2692	0.2302	0.5605	0.6075	0.3915	0.4242	0.3801	0	0.3941	0.3193	0.2604	0.5581	0.6182	0.2533	0.7355	0.1441	0.4055	0.3133	0.2715	0.3811	0.2147	0.2369	0.6117	0.5312	0.682	0.5533	0.5917	0.3016	0.3723	0.2223
1091	NM_183238	0.9593	0.2365	0.8102	0	0.6226	0.8874	0.0032	0.5396	0.5675	0.3063	1.305	0.7638	0.0056	0.0184	0	0.9185	0.7579	0.4481	0.5638	0.442	1.056	0.0022	1.011	0.7034	0.4858	0.6185	0.4111	0.0146	0.0171	0.0725
1092	NM_183237	3.978	4.236	3.54	4.607	4.239	5.337	4.706	5.296	5.791	5.856	4.362	2.924	4.787	4.703	4.295	4.838	5.507	2.834	5.837	5.108	4.511	3.467	3.925	5.304	4.718	4.83	5.081	5.827	4.78	6.233
1093	NM_183236	0	0	0	0.0012	0	0	0	0	0	0	0	0	0	0	0	0.0023	0	0	0.0016	0	0.0022	0.003	0.0037	0	0	0	0	0.0021	0.0022	0
1094	NM_183235	0.624	0.8178	0.6681	0.4519	0.0029	0.6494	0.604	0.6968	0.4105	0.9997	0.8379	1.051	1.093	0.8365	0.6207	1.031	1.036	1.145	1.128	1.328	1.525	1.685	1.851	1.481	1.584	1.792	1.436	0.4524	2.579	1.587
1095	NM_183234	0	0	0.0137	0	0	0	0	0	0	0.0002	0	0	0	0.0002	0	0	0	0.0379	0	0	0	0.0011	0	0	0.0026	0	0	0	0	0
1096	NM_183227	0.0025	0	0.0085	0.0017	0.0104	0	0	0	0.0037	0	0.0019	0	0	0	0	0	0	0.0033	0.0044	0	0	0.0055	0	0	0	0	0	0.2654	0	0.0015
1097	NM_183079	25.29	22.18	20.35	22.2	26.79	26.96	32.13	24.27	29.41	27.67	23.83	22.44	25.34	24.65	21.38	31.78	25.05	25.18	25.34	28.55	29.57	25.93	28.83	18.63	20.97	25.93	30.52	26.29	29.12	33.35
1098	NM_183078	0	0.4154	0.5227	0.5461	0	0	0.4981	0.369	0.2557	0.1569	0.7751	0.7101	0.5407	0.8036	0.5062	0	0.5274	0.5134	0.3906	0	0.7187	0.6808	0.7489	0	0	0.5603	0	0.0624	0	0.4823
1099	NM_183075	1.35	1.302	1.035	1.409	1.573	1.801	1.666	1.368	1.45	1.688	1.645	1.562	2.035	1.882	1.858	1.845	1.663	1.835	1.42	1.714	2.538	2.587	2.783	2.958	1.995	2.423	2.722	2.2	3.098	2.503
1100	NM_183065	2.228	4.028	3.006	4.168	3.521	3.652	5.283	3.811	2.583	3.414	2.471	2.703	5.275	3.845	3.148	3.729	2.965	3.162	3.625	3.446	2.467	2.832	2.607	3.204	2.582	2.607	3.15	2.01	3.234	2.976
1101	NM_183061	0	0	0.0027	0	0.0134	0	0.0055	0	0	0	0	0.0074	0	0	0.0043	0	0.0071	0.0039	0	0.0079	0	0	0	0	0	0	0	0	0	0
1102	NM_183060	0.3258	0.2535	0.4996	0.5352	0.2594	0.2797	0.6467	0.3586	0.1931	0.3141	0.2901	0.3123	0.3376	0.98	0.2503	0.7084	0.5273	0.5186	0.1185	0.3096	0.5278	0.3102	0.8794	0.7714	0.7296	0.6529	0.5815	0.6109	0.4819	0.4728
1103	NM_183058	0	0	0	0.0227	0	0	0	0	0	0	0	0	0	0	0	0	0	0	0	0	0	0	0	0	0	0	0	0	0	0
1104	NM_183057	4.382	4.465	2.483	4.302	2.662	3.865	3.564	3.195	3.915	4.224	4.515	3.839	4.43	2.859	3.065	5.55	4.404	3.971	2.688	3.768	4.063	4.706	4.416	4.304	2.186	5.298	3.208	1.718	2.595	0.9223
1105	NM_183050	0.9079	1.315	1.358	1.151	1.218	1.083	1.059	1.213	1.464	2.217	1.11	1.466	1.536	1.198	1.464	0.9817	2.131	1.539	1.247	1.317	2.011	1.983	2.117	2.986	1.746	1.847	2.305	1.048	2.819	3.516
1106	NM_183048	0.394	0.3687	0.3071	0.2779	0.1819	0.1703	0.3788	0.1785	0.1913	0	0.6076	0.5268	0.725	0.6517	0.2372	0.4836	0	0.6116	0	0.2948	0.7342	0.6387	0.8748	0.3028	0.2443	0	0.2592	0.3925	0	0
1107	NM_183047	0.4496	0.368	0.3302	0.2801	0.7165	0.1814	0.3778	0.1414	0.2411	0	0.4919	0.4139	0.42	0.1798	0.5999	0.6665	0.6528	0	0	0.2165	0.5002	1.137	0.3294	0.5597	0	0	0.2458	0.1171	0	0
1108	NM_183045	0	0.2793	0.1584	0	0.1888	0.1112	0.1666	0	0	0	0	0.0259	0.0256	0	0	0	0.1096	0.1218	0.0929	0.0137	0.1659	0	0.1262	0.0386	0	0.0627	0.2882	0.04	0.1662	0.1235
1109	NM_183044	0.5884	0.4661	0.0155	0.6054	1.328	0.0185	1.173	0.0288	0.597	0.0097	0.5862	1.08	0.512	1.136	0.9022	0.7856	0.551	0.9127	1.106	0.0475	0.0259	0.3778	1.348	3.428	1.597	0.9872	0.879	1.053	0.6238	1.013
1110	NM_183043	1.444	2.033	8.145	1.871	2.72	1.373	1.501	9.143	1.6	6.908	9.059	9.458	10.72	8.538	2.074	10.82	8.068	2.54	2.166	10.7	8.919	8.238	1.717	8.479	7.354	8.574	2.388	2.299	7.971	1.791
1111	NM_183040	0.0474	0.0085	0.0063	0.0381	0.1132	0.003	0.0152	0.0041	0.0047	0.0222	0.1528	0.1709	0	0.0663	0.0531	0.1345	0.007	0.0398	0	0.2101	0.0597	0.0162	0.0096	0.0139	0.0449	0.0837	0.0226	0	0.1058	0.0733
1112	NM_183013	0.2262	0.4359	0.4364	0.3254	0.3899	0.1664	0.4751	0.5378	0.4716	0.3613	0.3838	0.3691	0.524	0.4546	0.3296	0.2437	0.118	0.3233	0.0309	0.4369	0.4155	0.1153	0.2758	0.3689	0.2377	0.2395	0.256	0.206	0	0.5025
1113	NM_183012	0.2231	0.2826	0.2654	0.2096	0.2064	0.2466	0.2819	0.2899	0.2943	0.2116	0.2242	0.4312	0.2816	0.2351	0.2523	0.4101	0.2439	0.2599	0.1069	0.2546	0.2425	0.4982	0.2487	0.3249	0.2745	0.2594	0.2139	0.1523	0.3966	0.232
1114	NM_183011	0.2205	0.2474	0.2211	0.2101	0.1912	0.2434	0.2369	0.2236	0.2013	0.1734	0.2192	0.3035	0.308	0.2358	0.2166	0.2417	0.2719	0.2622	0.2817	0.2768	0.246	0.327	0.4051	0.353	0.2279	0.2728	0.2763	0.2486	0.3983	0.2087
1115	NM_183009	4.281	1.074	2.802	2.03	2.903	2.576	2.9	0.4188	0.6528	2.067	2.902	3.107	2.801	1.653	2.197	1.672	2.291	1.079	0.1484	0.9482	2.959	1.639	0.4261	0.3742	2.389	2.612	0.3274	2.532	0.2285	0.5078
1116	NM_183008	1.07	0.5815	1.049	0.3267	0.7996	0.972	0.4264	0.8554	0.8798	0.891	0.9977	0.28	0.4674	0.9355	0.8791	1.107	0.7567	0.8925	0.3112	1.359	1.176	0.4726	1.289	0.3579	0.5471	0.7419	0.5781	0.6179	1.203	0.6236
1117	NM_183006	0.0082	0.2523	0.0156	0.2281	0.5296	0.3537	0.5636	0.4565	0.5598	0.2621	0.0246	0.6458	0.4446	0.0489	0.0162	0	0.0328	0	0	0.1657	0.0156	0.2854	0.2072	0.3191	0.016	0.2394	0.2022	0	0.0383	0.39
1118	NM_183005	2.906	3.345	0.8655	0.8119	0.8293	1.107	0.7244	0.6436	0.0723	0.0117	3.357	2.277	1.001	1.054	0.4293	0	0.314	0.0363	0.1217	0.3334	2.124	1.662	1.16	0.628	0.4793	0.6387	0.2828	0.0294	0.1131	0.6331
1119	NM_183004	0.332	0.0309	0.0278	0.0256	0.0295	0.005	0.0006	0.573	0.5134	0.0154	1.701	0.4199	0.9251	0.0392	0.034	0.0264	0.7609	0.4151	0.2481	1.357	0.0359	0.0164	0.2124	0.0269	0.1889	0.9901	0.1986	0.0151	0.3533	1.955
1120	NM_183002	0	0	0	0	0	0	0	0	0	0	0	0	0	0	0	0	0	0	0	0	0.0056	0	0	0	0	0	0.0062	0.0061	0	0
1121	NM_183001	18.05	18.39	14.84	11.8	7.49	18.52	13.75	9.816	19.9	14.44	20.88	9.843	23.34	12.37	10.82	24.78	25.35	18.81	17.41	20.17	16.55	28.99	21	27.76	16.47	16.64	18.24	17.28	21.6	15.8
1122	NM_182985	0.0528	0	0.1036	0.0316	0	0.0147	0.0501	0	0	0	0.0636	0	0.0475	0.0402	0	0.0438	0	0.0166	0.0316	0	0.0347	0.0316	0.0124	0.0151	0.0499	0	0.051	0.0168	0.011	0.0889
1123	NM_182984	3.415	3.133	2.393	2.549	2.39	2.54	2.37	2.234	1.414	1.18	3.344	2.814	2.617	2.386	1.556	1.753	1.668	1.017	0.6501	0.4509	2.658	1.942	0.9103	2.05	1.673	1.069	0.9282	0.6807	0.7967	0.2273
1124	NM_182983	0	0.0239	0	0	0.0126	0.0127	0	0	0.0375	0	0.002	0.0114	0	0.0129	0	0.0129	0.0128	0.0076	0.0403	0	0.0372	0	0.0879	0.0203	0.015	0.0279	0.0138	0.0291	0.0152	0.0401
1125	NM_182982	0.0927	0.1034	0.1172	0.0566	0.0577	0.0879	0.041	0.1759	0.0329	0.0336	0.1495	0.0659	0.1123	0.1449	0.1485	0.1514	0.0255	0.1377	0.1387	0.0568	0.1066	0.0612	0.1473	0.1754	0.0983	0.1975	0.1468	0.1561	0.2209	0.0481
1126	NM_182981	12.91	7.479	4.877	3.996	4.128	3.848	2.818	2.872	1.776	1.213	5.407	3.152	3.06	1.743	1.922	1.815	1.376	1.008	0.7411	1.037	2.77	2.334	1.48	1.502	0.988	0.6582	0.9887	0.8198	0.6189	0.5863
1127	NM_182978	1.681	1.399	1.428	1.332	0.9387	1.96	0.8822	1.276	1.625	1.183	1.561	1.612	1.903	1.789	1.418	0.9786	1.935	0.9295	1.115	0.9891	1.319	1.235	0.8128	1.539	0.906	0.7828	1.308	0.9732	1.263	1.287
1128	NM_182977	5.909	5.635	6.661	5.766	8.137	7.981	8.164	6.474	7.438	8.023	6.571	7.866	8.885	8.422	8.53	8.512	7.864	7.351	7.384	8.465	9.387	10.16	10.12	10.61	9.359	9.042	9.149	8.821	10.89	10.59
1129	NM_182976	0.6597	0.8695	0.4694	0.783	0.6178	0.8751	1.126	0.8403	0.6777	0.8576	0.942	0.7941	0.7532	0.7534	0.8658	0.8178	0.9605	1.002	0.8496	1.077	1.303	1.017	1.199	1.205	0.9999	0.8117	1.039	0.6373	1.291	0.8262
1130	NM_182975	0.5641	0.227	0.2373	0.2564	0.4274	0.281	0.6015	0.2602	0.0536	0.0576	0.3348	0.3431	0.3452	0.1923	0.4223	0.2999	0.2694	0.2687	0.1706	0.2197	0.7214	0.2102	0.3106	0.5836	0.3558	0.4128	0.1347	0.103	0.1435	0.3011
1131	NM_182973	0	0	0.0049	0	0	0	0	0	0	0	0.0194	0.0097	0	0	0.0479	0	0	0	0	0.0102	0.0369	0	0	0.0106	0	0.0382	0	0.0101	0	0
1132	NM_182972	15.23	12.17	6.835	7.816	3.718	5.779	4.713	3.345	2.55	1.386	16.64	14.68	7.992	7.89	6.254	5.1	4.483	2.791	1.532	0.949	20.87	19.18	11.55	10.76	5.146	5.668	4.408	2.01	1.188	0.6706
1133	NM_182970	0	1.084	1.04	1.125	0.937	0.4271	0.7984	0.9566	0	0	1.288	0.9793	0	0.545	0.6721	0.9293	0.4979	0.8017	0.6244	0	1.096	0.4961	0.9157	0.6016	0.6246	0.3699	0.6173	0.3123	0	0.0085
1134	NM_182969	0.0017	0	0.4791	0.0967	0	0.1917	0.2636	0.1144	0	0.116	0.0877	0.0592	0.1817	0.2006	0	0.2138	0	0.6565	0.2415	0.1259	0.1646	0.1953	0.9388	0.8712	0	0	0	0.0672	0.2402	0.0884
1135	NM_182966	0.7162	0.3107	0.2162	0.3533	0.393	0.3757	0.7897	0.5556	0.2907	0.3629	0.2265	0.0475	0.249	0.1337	0.1711	0.2343	0.2949	0.0246	0.4352	0.3209	0.2144	0.0964	0.0405	0.1197	0	0.0234	0.1749	0	0.0276	0.0486
1136	NM_182965	0.3745	0.2359	0.2883	0.7036	0.3947	0.0942	0.1581	0.3203	0.4466	0.1376	0.5924	0.8778	0.5006	0.725	0.346	0.4452	0.4284	0.8358	0.012	0.2804	0.3521	0.7743	0.4141	0.7857	0.3341	0.137	0.2317	0.1856	0.3412	0.1888
1137	NM_182961	0.0412	0.0476	0.0204	0.0462	0.0521	0.0715	0.0462	0.0771	0.062	0.4627	0.0383	0.0451	0.0657	0.0459	0	0.0395	0.0335	0.4332	0.038	0.0426	0.0568	0.0642	0.0456	0.019	0.0498	0.0245	0.0006	0	0.0441	0.06
1138	NM_182960	0.0308	0.1335	0.0647	0.1336	0.0622	0	0.1285	0.4093	0.2104	0.0046	0.021	0.1613	0.0007	0.7854	0.2008	0.0026	0.0705	0.0013	0.2196	0.366	0.2895	0.0046	0.2146	0.3329	0.2442	0.0034	0.0661	0.1674	0.0015	0.0809
1139	NM_182958	1.951	1.591	1.662	1.771	1.606	1.61	1.362	1.5	1.097	1.384	2.562	1.747	1.743	2.288	1.579	1.707	1.922	1.477	0.7723	0.8822	1.696	1.538	1.472	1.588	0.7228	1.143	1.288	1.118	0.7231	0.7106
1140	NM_182948	2.872	2.06	3.437	1.33	3.179	2.217	4.453	2.897	3.41	3.668	3.008	3.783	2.997	3.967	3.643	2.391	3.39	1.973	2.49	3.058	4.081	4.56	0.4913	2.518	3.789	3.438	5.094	2.792	5.532	0
1141	NM_182947	4.943	4.402	5.418	4.843	5.162	4.742	5.327	4.615	4.671	4.821	5.155	5.545	5.536	4.649	5.087	5.529	4.935	5.708	5.92	5.248	5.03	4.665	5.011	4.949	4.648	5.284	4.905	5.129	5.526	5.373
1142	NM_182946	1.801	0.7922	1.776	1.772	1.191	1.349	1.673	1.071	1.316	2.311	3.055	3.706	2.777	3.16	2.563	3.009	3.011	2.87	3.185	3.846	1.055	0.7503	2.714	1.453	3.007	1.981	2.948	2.469	3.54	3.768
1143	NM_182944	0.8448	1.385	0.8073	1.126	0.0066	1.207	1.939	1.279	0.4788	0.0142	2.018	1.558	2.906	2.38	2.774	2.224	1.155	1.293	0.7214	0.0191	0.3874	1.707	2.471	1.948	0.7305	2.345	1.256	0.9429	2.793	1.328
1144	NM_182943	30.92	34.79	34.15	36.97	38.01	37.86	43.71	35.81	44.11	47.98	35.79	42.3	47.42	42.52	44.9	58.92	54.6	48.2	43.73	50.91	54.44	56.12	61.5	69.24	49.84	58.03	59.2	55.41	66.18	63.28
1145	NM_182931	2.227	2.338	1.459	1.327	0.9779	1.684	1.809	1.054	1.295	0.701	1.836	1.912	0.8869	1.991	1.835	1.808	1.349	1.602	0.3536	1.743	3.279	2.569	0.9399	2.833	1.685	0.8716	1.805	2.151	2.345	1.753
1146	NM_182925	0.1437	0.3393	0	0.3823	0.1842	0.1421	0.2616	0.32	0.0907	0.2854	0.4031	0.4069	0.5216	0.4737	0.467	0.5342	0.3734	0.4556	0.4807	0	0.5212	0.6637	0.5152	0.4261	0.3694	0.5242	0.3269	0.2917	0.2965	0.3179
1147	NM_182924	2.458	2.141	1.803	2.19	2.013	1.633	1.506	1.242	0.9803	0.7776	2.881	2.323	2.439	1.97	2.137	1.502	1.323	0.89	0.6972	0.5336	2.476	2.817	2.826	2.337	1.708	1.646	1.3	1.191	1.115	1.035
1148	NM_182923	2.661	0	2.103	3.436	2.807	3.207	2.694	2.188	3.187	1.409	1.523	1.877	1.166	0	3.403	3.31	0.8976	1.639	0.923	0.3602	0	2.133	2.174	0.767	0	0	1.444	1.029	2.604	0.7251
1149	NM_182922	12.78	15.21	14.26	14.85	14.56	14.48	14.9	12.52	15.31	15.69	13.4	15.03	15.14	14.65	12.84	13.46	12.74	16.16	13.22	14.05	15.97	14.51	15.62	15.2	16.23	15.1	17.14	15.77	12.74	12.53
1150	NM_182920	2.088	2.88	2.112	1.641	4.049	2.049	2.207	1.794	1.945	1.968	3.372	3.708	1.983	1.701	1.879	2.73	3.336	1.635	1.308	2.199	5.289	5.055	2.761	2.269	3.777	3.987	3.249	1.7	2.44	4.402
1151	NM_182919	0.2556	0.219	0.0942	0.1545	0.0874	0.0222	0.0467	0.0442	0	0.0235	0.3317	0.0969	0.1107	0.1122	0.0449	0.0451	0.0455	0.129	0.058	0.0478	0.2907	0.1326	0.1305	0.033	0.0331	0	0.072	0.0355	0.0132	0.0117
1152	NM_182917	5.37	3.846	6.942	5.931	7.868	5.998	6.085	2.264	9.095	3.313	6.286	7.354	12.4	9.73	6.39	13.68	10.83	7.01	8.78	1.995	5.848	19.49	6.737	8.993	3.862	8.065	5.397	6.582	7.655	7.918
1153	NM_182916	8.829	10.52	9.128	9.434	10.92	8.773	9.96	6.778	10.76	11.09	13.79	15.6	15.15	14.9	13	15.18	12.46	15.07	13.85	12.82	15.82	12.97	15.86	15.11	13.3	14.23	11.57	14.18	12.6	11.68
1154	NM_182915	2.61	1.698	1.661	1.369	1.596	1.354	1.871	0.5631	0.8854	1.531	3.471	2.291	2.582	3.77	2.806	2.577	3.157	3.02	1.871	2.115	3.002	4.147	3.366	2.845	3.702	2.426	3.113	1.623	4.007	4.06
1155	NM_182914	0.5079	0.0014	0.1187	0.0022	0.4487	0.0042	0	0.5918	0.0071	0.292	0.595	1.302	0.0011	1.521	0.1526	1.079	0.8201	1.022	0.0013	0.0003	2.386	1.186	1.291	1.067	0.1149	1.667	0.8539	0.0018	0.9856	0.2514
1156	NM_182913	0.0362	0	0	0	0	0	0	0.0028	0	0.0324	0.0841	0.0843	0	0.0852	0.0908	0.0733	0.0583	0.0797	0	0	0.0705	0.0917	0.1116	0.1487	0.0912	0.0973	0.0889	0	0.1097	0.149
1157	NM_182911	0.2894	0.1543	0.1975	0.3423	0.2634	0.1627	0.2205	0.3409	0.2044	0.231	0.0916	0.3539	0.3046	0.3469	0.0859	0.1772	0.1685	0.177	0.5542	0.1927	0.5923	0.0409	0.2194	0.4435	0.2629	0.1379	0.459	0.1712	0.1297	0.2249
1158	NM_182910	0.0856	0.1153	0.0169	0.0895	0.0056	0.1178	0.1398	0	0.003	0.0109	0.0735	0.0814	0.1662	0.0882	0.0907	0.0609	0.0357	0.1198	0.1319	0.1673	0.2058	0.1412	0.0994	0.1608	0.1057	0.0821	0.0975	0.136	0.2057	0.201
1159	NM_182908	0	0.3148	0	0	0	0	0	0	0	0	0	0	0	0	0	0	0	0	0	0	0	0	0.4222	0	0	0	0	0.2133	0.2615	0.7133
1160	NM_182907	0	0.0917	0	0	0	0	0.0071	0	0	0	0	0	0	0	0	0	0	0	0	0	0.0182	0	0	0	0	0	0.0375	0.0147	0	0
1161	NM_182905	1.843	0.7704	1.484	0.0664	1.419	0.4689	0.0901	0.1972	0.0338	0.2196	0.5053	0.1682	2.497	1.643	1.858	1.034	0.114	0.4705	0.6425	0.0066	0.0692	0.3006	1.01	0.1204	0.3214	1.751	0.1069	1.011	0.0051	0.6234
1162	NM_182904	2.267	3.493	3.143	1.713	3.467	2.975	3.102	3.683	3.413	2.519	6.678	5.569	3.327	5.333	5.889	3.661	4.004	8.711	5.06	7.058	7.104	5.492	7.735	10.44	5.922	9.637	7.674	8.15	12.15	7.363
1163	NM_182902	0.6155	0.4413	0	0	0.7365	0.5194	0.5259	0	0.5716	0	0.4798	0.3298	0.7197	0.4289	0.4403	0.4775	0.4825	0	0.5531	0.5736	0.5751	0	0.2903	0.6132	0.6118	0.6518	0	0	0.6813	0.5798
1164	NM_182899	0	0	0	0.0226	0.0076	0	0.0127	0.0021	0	0	0	0	0	0	0.003	0	0	0	0	0	0	0	0.006	0	0.0116	0.0061	0	0	0	0
1165	NM_182898	0	0.0122	0	0	0	0.0106	0	0.0071	0.0324	0.0038	0.0027	0	0.0139	0.0073	0	0.0178	0.0036	0	0.0111	0.0076	0.0189	0	0	0.0288	0	0	0.0038	0.0151	0	0.0109
1166	NM_182896	0	0	0	0	0	0	0	0	0	0	0	0	0	0	0	0	0	0	0.5712	0	0	0	0	0	0	0	0	0	0	0.6704
1167	NM_182895	0.2783	0	0	0	0.0652	0	0.0206	0	0.0469	0.0093	0.0624	0.1327	0	0	0.0239	0	0	0	0.0141	0	0	0	0.0112	0	0.0223	0	0	0.0067	0.1277	0
1168	NM_182852	0.5787	0.2722	0.5683	0.5013	0.6131	0.5709	0.6291	1.457	0.8223	0.6559	0.3705	0.1328	0.2253	0.4442	0.8169	0.1423	0.072	0.3563	0.0112	0.2634	0.2247	0.2772	0.3821	0.0194	0.2224	0.2942	0.7991	0.5529	0.032	1.354
1169	NM_182849	0.6292	0.4395	0.6917	3.477	0.5601	0.9804	0.2815	2.775	2.916	2.163	0.968	0.6354	0.4925	2.612	4.696	0.5288	0.2335	4.709	0.3865	1.005	0.6197	0.3805	1.484	0	0.1881	2.588	1.879	2.51	2.922	0
1170	NM_182848	0	0	0	0	0	0	0.0119	0.0115	0	0	0	0.0116	0	0	0	0	0	0	0	0.0244	0.0276	0	0	0.0113	0	0	0	0	0	0.0478
1171	NM_182847	0	0.001	0	0	0	0.0317	0.0399	0	0.0108	0	0.011	0	0	0	0.0215	0	0	0.0011	0	0.0319	0	0	0.0206	0.0128	0.0106	0	0	0	0.0126	0
1172	NM_182838	0.3969	0.08	0.0901	0.091	0.1721	0.1618	0.1487	0.0426	0.1718	0.0656	0.1169	0.0819	0.1558	0.1098	0.1453	0.0674	0.1303	0.0897	0.0384	0.172	0.1268	0.5076	0.1017	0.4373	0.241	0.0603	0.0789	0.1783	0.1619	0.0641
1173	NM_182836	1.522	3.037	2.593	3.046	3.995	2.851	3.605	3.335	2.822	2.486	3.692	2.377	4.548	3.598	2.931	4.21	3.636	1.878	1.391	1.658	4.713	2.339	3.083	3.901	1.885	2.127	2.363	2.339	3.125	2.428
1174	NM_182835	3.184	2.716	1.937	2.597	3	4.07	3.437	2.664	2.837	2.943	2.382	1.845	2.316	2.69	2.328	2.214	2.641	3.097	2.758	1.665	2.828	3.846	2.202	2.147	2.417	3.353	3.304	2.131	3.192	2.686
1175	NM_182830	0	0	0	0	0	0	0	0	0	0	0	0	0	0	0	0	0	0	0	0	0	0	0	0	0	0	0.0075	0	0	0
1176	NM_182828	0.0305	0	0	0	0	0.0151	0	0	0	0.0321	0	0	0	0	0	0.0255	0.0302	0	0	0	0	0	0.0148	0	0.0151	0.0152	0	0	0	0
1177	NM_182826	1.917	2.616	1.792	1.838	3.905	2.357	2.637	2.84	2.036	2.469	2.118	2.746	9.528	4.67	3.63	3.807	3.292	3.318	3.187	5.047	2.407	3.027	2.184	2.571	1.61	2.882	0.9426	1.613	2.729	2.081
1178	NM_182811	0.807	1.676	1.395	1.32	1.116	0.5526	0.6986	1.157	1.465	1.299	0.7676	1.128	0.0601	1.277	1.342	0.5444	1.931	2.067	0.6178	1.26	1.668	2.722	1.66	2.109	0.192	1.435	0.7755	1.744	1.594	1.895
1179	NM_182810	97.62	89.93	82.73	90.36	95.6	98.31	90.61	93.11	91.36	85.04	122.1	119	127.3	125.4	130	138.7	115	94.55	89.24	95.49	70.59	70.18	69.62	72.76	53.18	53.82	58.31	54.44	56.38	62.4
1180	NM_182802	5.269	4.593	0.6418	5.137	5.115	1.995	6.884	1.424	1.178	5.99	5.68	4.223	5.946	0.9714	1.421	6.052	7.37	0.8476	1.271	7.036	4.918	4.904	7.006	6.733	4.884	5.785	6.896	1.591	0	0
1181	NM_182797	0	0.1804	0	0.1285	0.3222	0	0	0	0.3927	0	0.5408	0.4734	0	0.4732	0.4129	0.6222	0.2041	0.3336	0.3099	0.5493	0.3187	0	0.5565	0.5187	0.2644	0.3884	0.4292	0.2162	0.6553	0.6096
1182	NM_182796	9.547	3.877	10.74	5.024	13.17	4.676	12.65	4.127	10.93	4.427	11.19	5.099	5.072	10.28	4.449	3.94	5.567	5.373	4.598	4.164	13.69	5.139	5.905	4.805	6.31	12.74	5.92	3.561	4.899	4.698
1183	NM_182791	0	0.0009	0.0138	0	0.001	0.0014	0.0026	0	0.0145	0.0304	0	0.0026	0	0	0	0	0	0	0	0	0.0198	0.0142	0.0039	0	0.0231	0	0.009	0	0.0089	0
1184	NM_182789	8.216	9.759	7.792	9.451	16.16	14.76	13.06	9.362	9.039	9.983	10.77	9.309	9.145	8.804	9.585	11.56	10.62	8.754	10.16	11.97	12.26	10.66	12.57	13.93	15.36	11	10.56	9.072	10.29	8.863
1185	NM_182776	3.437	6.135	6.28	3.03	8.548	0.0293	10.72	6.829	3.959	5.722	5.087	1.83	0.2859	6.629	2.217	5.572	4.068	7.021	4.609	5.413	4.461	3.251	1.569	6.809	5.958	4.715	8.945	0.9471	5.976	1.889
1186	NM_182775	0.0083	0	0	0.0153	0.0107	0	0	0	0	0	0	0	0	0	0	0	0	0	0	0	0	0	0	0	0	0	0.0085	0.015	0	0
1187	NM_182770	0	0	0	0	0	0	0	0	0	0	0	0	0	0	0	0	0	0	0	0.223	0	0	0	0	0	0	0	0	0	0
1188	NM_182769	0.0058	0	0	0	0	0.0107	0	0	0	0.0037	0.002	0	0.0053	0	0.0091	0.0094	0	0.0117	0	0.1106	0	0	0.0073	0	0.0072	0.0011	0	0	0	0
1189	NM_182767	0.1876	0.7489	0.4335	0.5743	0.6834	0.749	0.5642	0.6148	0.6016	0.9767	1.074	0.9108	0.8423	1.024	1.023	0.9512	0.9584	0.9829	1.004	0.8489	1.152	1.037	0.6913	1.018	1.06	1.105	1.393	0.9571	1.067	1.161
1190	NM_182765	0.9215	0.8453	1.008	0.8452	1.081	1.261	1.608	0.9786	1.126	1.273	1.233	1.306	1.385	1.553	1.411	1.741	1.639	1.432	1.123	1.273	1.915	1.718	1.267	1.886	1.458	1.793	1.762	1.121	1.64	1.519
1191	NM_182764	0.0617	0.5843	0	0.288	0.0152	0.4532	0.0393	0.3919	0.4236	0.4952	0.23	0.5103	0.7094	0.4814	0.0928	0.4603	1.047	0.9308	0.2639	0.1546	0.4437	0.5944	0.6967	0.2338	0.2013	0.4227	0.4599	0.07	0.6892	0.6222
1192	NM_182763	0.3548	2.708	0	1.268	0	0	0	0.602	0.1472	0	2.576	2.596	1.462	1.217	0.371	0	0	0	0.1108	0.1973	3.437	0.2217	0	0.2178	0	0	0	0.146	0.1717	0
1193	NM_182762	0.0067	0	0.0032	0.0065	0.0082	0	0.0035	0	0	0	0	0	0	0.0033	0	0.0101	0	0	0	0	0.0352	0.0066	0.0032	0.0033	0	0.0033	0.0107	0.007	0	0.0035
1194	NM_182761	0	0	0	0.0219	0	0.0219	0	0	0	0	0	0	0	0	0	0	0	0	0	0	0	0	0	0	0	0	0	0	0	0
1195	NM_182760	2.437	2.454	2.577	2.324	3.356	2.216	2.63	3.805	2.38	3.48	4.106	4.6	5.52	3.65	8.477	4.073	3.718	5.936	4.78	4.425	4.725	4.529	4.351	5.595	4.778	5.689	5.866	6.791	5.91	4.629
1196	NM_182759	0	0	0	0	0	0	0.1788	0	0	0	0	0	0	0	0	0	0	0	0	0	0	0	0	0	0	0	0	0	0	0
1197	NM_182758	3.18	3.395	3.219	5.925	3.727	3.69	3.824	3.247	3.249	3.075	0.0004	4.154	0.0083	7.017	4.083	4.24	6.982	4.252	5.736	5.804	0.0202	0.0028	9.206	5.188	6.638	4.175	4.276	3.631	4.327	6.648
1198	NM_182757	0.3726	0.3517	0.2142	0.3098	0.3138	0.2202	0.1786	0.1403	0.1647	0.0636	0.1588	0.1124	0.1986	0.109	0.139	0.2249	0.0799	0.1508	0.0312	0.0194	0.2332	0.2616	0.1338	0.292	0.122	0.1208	0.1363	0.0501	0.0497	0.0189
1199	NM_182756	0.0783	0.0636	0.0323	0.0205	0	0.0293	0.01	0.0168	0	0.0597	0	0.0335	0.0883	0.0353	0.0288	0.0488	0.0494	0	0	0	0.0807	0	0.1144	0.0024	0	0.067	0.0152	0.0259	0.0437	0.035
1200	NM_182755	0	0	0	0	0	0	0	0	0	0	0.1539	0	0	0.0053	0.2342	0	0	0	0	0	0	0	0	0	0	0	0	0	0	0
1201	NM_182752	2.272	2.698	2.213	2.288	2.048	2.51	2.641	2.66	2.051	1.87	2.743	2.181	3.118	2.463	2.68	2.858	2.518	2.581	2.312	2.302	3.837	3.687	4.038	3.226	3.126	3.108	2.71	2.598	5.635	3.366
1202	NM_182751	5.045	5.584	4.883	5.86	4.727	5.95	7.275	4.824	5.941	3.611	5.71	5.321	6.65	4.898	4.165	7.125	5.269	4.72	2.855	3.206	6.085	6.837	7.225	9.159	5.674	9.267	4.673	2.926	3.621	4.947
1203	NM_182749	1.212	1.224	0.8359	1.406	1.487	1.258	1.093	1.082	1.016	1.249	1.377	1.638	1.426	0.5665	1.684	1.474	0.9992	0.5097	1.138	1.255	0.5648	1.557	0.9452	1.238	1.049	1.292	0.8883	1.172	0.5242	1.169
1204	NM_182746	28.22	32.29	31.1	38.28	37.15	38.62	44.09	42.03	38.89	42.31	34.58	32.68	38.91	38.16	42.79	42.68	40.41	35.89	27.77	34.86	35.55	33.61	45.31	40.32	34.49	38.01	35.58	31.11	40.49	41.34
1205	NM_182744	0	0	0	1.322	0	0.8559	0.5085	0	0.3796	0	1.759	0	0	0.8644	2.141	1.123	0	1.123	0.0076	0	0.3373	0	0	0	0	0	0	0	0.6057	0.2156
1206	NM_182743	39.92	42.54	55.13	46.51	52.85	60.09	50.88	47	53.1	48.99	39.41	39.35	45	38.48	37.03	31.15	31.91	44.54	31.38	36.37	39.43	33.9	37.31	37.2	36.47	36.67	37.32	37.11	28.23	34.54
1207	NM_182742	19.95	20.01	22.4	21.55	21.85	26.25	23.8	23.32	22.88	29.38	25.32	34.18	23.27	27.13	25.54	21.6	21.69	30.26	25.72	23.53	22.61	18.09	19.3	14.73	19.94	23.11	19.54	19.84	18.54	19.61
1208	NM_182739	4.46	3.788	4.034	5.249	4.781	4.09	4.455	4.643	4.294	4.387	2.117	2.954	2.848	3.73	2.919	2.944	2.524	4.537	3.22	4.921	2.382	3.057	1.957	3.296	2.84	2.651	2.175	2.428	2.733	2.816
1209	NM_182734	0.2689	0.2795	0.1218	0.2333	0.223	0.0176	0.0089	0.25	0.2315	0.4301	0.0831	0.3216	0.22	0.0381	0.1737	0.106	0.1594	0.127	0.2323	0.1769	0.4282	0.4284	0.5985	0.3092	0.4262	0.4111	0.3747	0.3484	0.0973	0.2343
1210	NM_182729	239.7	252.3	217	240.8	257.3	244.5	242.5	243.9	253.9	218.8	140.4	142.5	151.3	145.6	136.1	143.6	120.9	125.8	110.8	104.6	121.2	130	131.8	135.6	107.9	112.6	124.3	118.2	105.3	100.6
1211	NM_182728	0	0	0	0	0	0	0	0	0	0	0	0	0.0018	0	0	0	0	0	0	0	0	0	0	0	0	0	0	0	0	0
1212	NM_182724	0.0835	0.2582	0.2239	0	0.1136	0.2113	0.2294	0.147	0.1695	0	0.0899	0.3225	0.5458	0.1684	0.4026	0.4379	0.3733	0.6787	0.405	0.0853	0.161	0.1048	0.2495	0.7528	0.0972	0.5185	0.6158	0.294	0.1336	0.6071
1213	NM_182723	0	0.2953	0.4288	0.3516	0	0.2358	0.6061	0.1848	0	0.3312	0	0	0.7246	0.2715	0.428	0.2444	0.6465	0.441	0.7157	0	0	0.1947	0	0.3055	0.3126	0.5426	0	0.1406	0	0.2677
1214	NM_182721	0.6736	0.5507	0.1714	0	0.2004	0.691	0.3612	0.4819	0.7096	0	0.9881	1.187	0.8615	0.9464	1.017	1.02	0.8581	1.599	1.165	0.1606	1.104	0.7328	1.594	1.72	1.298	1.492	1.044	0.6443	0.8563	0.8205
1215	NM_182720	0.539	0.9058	1.159	0.3856	0.7656	0.7543	0.6526	0.6856	0.749	0.8299	1.465	1.647	2.389	1.24	1.715	1.178	1.311	1.442	1.121	1.449	1.12	1.134	1.995	1.994	1.425	1.516	1.641	1.265	1.879	0.8636
1216	NM_182719	0	0	0.18	0.0765	0.0836	0	0.2238	0.1416	0.147	0	0	0.3167	0.1358	0	0.127	0.336	0.0946	0.137	0.0665	0.0679	0	0	0.3828	0	0.0654	0	0.0907	0	0.2507	0
1217	NM_182718	0.0703	0.4521	0.2809	0.2325	0.1956	0.2746	0.5018	0.1909	0.2075	0.3316	0.3359	0.9068	0.4268	0.2805	0.161	0.6631	0.1967	0.4474	0.3382	0.7155	0.3653	0.5079	0.8462	0.5382	0.4884	0.7191	0.5849	0.4532	0.6436	0.1473
1218	NM_182717	0	0	0.4401	0.1625	0.1759	0	0.3418	0.302	0.1887	0	0	0.4279	0.2049	0	0.1744	0.2279	0.3079	0.2663	0.1029	0.3409	0	0	0.2304	0	0.2829	0	0.2722	0	0.1803	0
1219	NM_182715	8.374	7.698	7.402	8.597	9.725	11.86	9.843	21.74	21.8	11.09	9.357	9.257	11.53	11.05	10.35	10.69	13.47	11.52	12.49	35.58	9.715	9.021	11.94	10.77	9.167	10.89	10.23	22.69	17.36	11.54
1220	NM_182710	1.289	0.6053	1.444	1.74	1.593	1.691	1.452	1.265	0.8044	1.192	1.532	1.632	1.091	1.641	1.345	0.9756	0.8055	1.765	0.6487	0.9338	2.607	1.903	1.777	1.671	2.811	2.614	0.8248	0.4266	0.0907	0.9394
1221	NM_182709	6.944	8.29	5.06	6.775	5.832	4.612	3.117	6.692	3.453	2.003	9.23	6.218	7.705	5.724	6.075	5.502	5.932	2.66	3.816	1.544	4.789	7.781	6.949	7.708	3.49	2.538	6.111	3.5	2.601	1.297
1222	NM_182708	0	0	0.0027	0	0.0154	0	0	0	0	0.0185	0	0.0326	0.0094	0.0083	0	0	0	0	0	0	0	0.0071	0	0	0	0	0	0	0	0.0112
1223	NM_182706	1.317	2.069	2.238	1.549	4.378	6.536	7.189	8.461	1.203	1.451	1.082	1.772	1.202	9.354	6.243	12.03	0.6756	0.7078	0.4894	0.4929	0.9192	1.379	1.549	1.479	0.4984	0.8252	0.4068	0.6842	0.5804	0.9314
1224	NM_182705	14.44	14.46	12.74	14.94	16.45	17.52	17.35	16.48	16.93	16.29	10.99	10.36	12.45	11.68	12.54	13.3	12.2	12.2	10.21	12.96	7.498	7.708	8.367	8.108	6.028	6.922	7.003	6.21	8.529	8.774
1225	NM_182703	0.382	0.3172	0.4115	0.2959	0.358	0.39	0.5261	0.2818	0.4267	0.5803	0.5295	0.293	0.4338	0.4876	0.4211	0.4346	0.714	0.726	0.4827	0.5691	0.5284	0.2955	0.2927	0.3813	0.3672	0.4336	0.3122	0.4698	0.5654	0.4022
1226	NM_182697	3.034	1.437	2.334	5.901	7.066	7.022	0.5609	1.244	2.309	0.9168	0.6654	1.906	2.512	0.9423	1.031	2.497	1.694	4.771	0.6831	0.9644	0.985	0.9354	1.585	1.513	1.334	0.4543	1.458	1.123	0.6928	0.7887
1227	NM_182692	5.786	3.883	4.246	4.146	0.388	4.845	5.363	0.3292	0.1669	0.1778	0.1476	3.322	0.304	0.2113	0.2724	0.2742	0.2266	0.2344	0.176	0.1554	0.1972	0.1988	0.1392	0.1765	0.2264	0.1775	0.1579	0.2507	0.3417	0.1221
1228	NM_182691	1.46	3.117	2.282	1.134	6.473	0.9837	1.484	2.331	2.207	0.5617	4.341	2.37	6.005	3.789	4.231	4.716	3.603	2.32	2.167	2.895	5.162	5.512	4.534	4.623	3.045	3.671	3.742	1.825	2.987	1.906
1229	NM_182689	1.091	1.399	1.029	1.13	0.9446	0.5257	0.8425	0.7496	0	0	0.7181	1.115	1.255	1.04	0.707	0	0.3612	0.1442	0.266	0	1.241	0	0.9016	0.6213	0.5743	0.4618	0.5972	0.2643	0.1181	0
1230	NM_182688	0.0035	0.3268	0.2514	1.949	0.3449	0.5036	0.5704	0.2936	0.4476	0.3163	0.016	0.0492	0.3839	0.5531	0.3963	0.0506	0.3377	0.0423	0.7096	0.3645	0.4916	0.4599	0.2917	0.4668	0.3576	0.3852	0.2136	0.2967	0.6766	0.6848
1231	NM_182687	0.0381	0.9048	3.751	1.528	0	2.774	3.547	3.978	2.37	1.899	0.7444	3.39	3.487	1.701	2.191	2.466	2.881	1.325	0.033	0.2519	2.651	3.427	4.44	1.452	0.3516	0.038	0.8902	1.207	0.3725	0.9429
1232	NM_182685	0.2201	0.032	0.7417	0.0396	0.0535	0	0.1101	0	0	0.2117	0	0.0196	0.0255	0.0393	0	0.407	0.0228	0.0235	0	0	0.1274	0.0318	0.0499	0.0533	0	0.2923	0.0889	0	0	0
1233	NM_182684	3.667	2.999	2.361	2.747	4.208	3.03	5.167	3.763	3.816	3.108	2.122	2.606	2.64	3.185	2.124	4.654	2.483	2.115	1.637	2.566	0.8776	1.366	0.7885	1.882	0.828	0.8858	1.166	0.9309	1.308	1.08
1234	NM_182683	0	1.044	0	0	0	0.3313	0	0	0.992	1.006	0	0	0.2446	0	0	0.8834	0.3727	0.8852	0.3546	0	0.3803	0.5369	0.7305	0.167	0	0	0	0	0.4512	0
1235	NM_182679	4.3	3.746	3.827	4.67	4.968	3.946	4.5	4.337	4.432	5.366	12.99	7.101	14.24	5.3	5.272	5.06	5.841	3.725	9.603	5.462	4.619	5.088	10.85	11.85	3.585	3.61	4.097	4.259	5.546	4.165
1236	NM_182678	0	0	0	0.0426	0.0646	1.531	0	0	0	0	0	0	0	0	0	0	0.0557	1.193	0.0001	0.0001	0	0	0.0148	0	0	0.0404	0.0536	1.881	0	0
1237	NM_182676	0.1285	0	0	0	0	0.0981	0	0.0952	0	0	0.0141	0.09	0	0.0979	0	0	0	0	0	0	0.0478	0	0.0525	0	0	0.0263	0	0	0	0.0364
1238	NM_182666	5.444	3.453	1.38	1.151	2.293	0.7357	5.513	2.861	3.811	1.472	2.661	0	0.2408	0.33	0.5941	6.22	4.409	2.003	10.26	1.191	4.119	0	3.923	1.098	3.688	0.9033	6.028	0.7651	0.8176	0.4223
1239	NM_182665	0.7556	0.8203	0.6912	0.9152	1.059	1.005	0.5581	0.9589	0.7266	0.9944	0.7438	0.389	0.9898	0.5337	0.9807	0.9692	0.9712	0.519	0.5029	0.5373	0.9493	0.9311	0.8494	0.929	0.7437	0.6727	0.0419	0.6269	0.6024	0.0723
1240	NM_182664	0.0268	0.0185	0	0	0	0.0606	0	0	0	0	0	0	0	0.2897	0	0	0	0	0	0	0	0	0	0	0	0	0	0	0	0
1241	NM_182663	0.3913	0.1193	0.1896	0.0328	0.0519	0.028	0.3683	0.2772	0.0339	0.0483	0.2283	0.3912	0.3543	0.1589	0.0185	0.1878	0.0396	0.2857	0.0449	0	0	0.0662	0.02	0.0624	0.0248	0.0334	0.6106	0	0	0.4273
1242	NM_182662	0.5073	0.7162	0.244	0.7717	1.059	0.7773	0.5377	1.013	1.676	0.7499	0.4404	0.4508	0.68	0.944	0.6771	0.5695	1.314	0.7397	0.3327	0.5718	0.8907	0.8175	1.023	1.665	1.011	0.6126	0.6323	1.184	1.244	1.434
1243	NM_182660	0	0	0.0226	0	0	0.0019	0	0	0	0.0037	0	0.0184	0.0068	0.0039	0.0035	0	0.0035	0	0	0	0.0081	0	0	0.0315	0.0128	0	0	0	0	0
1244	NM_182659	0.0586	0.1115	0.3143	0.0677	0.0564	0.2516	0.0393	0	1.146	0.0972	1.821	0.0122	1.306	0.0387	0.2822	0.0916	0.0877	0.0476	0.0817	0.2038	0.1346	0.08	0.2643	1.619	0.0745	0.2071	0.1952	0.0777	0.2303	0
1245	NM_182649	223.5	235.3	229.1	231.6	245.1	245.4	235	242.2	266.2	258.3	199.6	260.4	239.5	221.7	214.9	228.5	213.8	234.3	213.1	208.8	256.3	263.3	266.7	278.6	262.5	274.5	276.7	305.6	294.7	236.2
1246	NM_182648	0.5962	0	2.094	0.7385	1.146	2.14	1.86	2.498	1.381	1.359	1.073	3.92	5.299	4.088	2.876	3.037	1.27	1.272	1.194	0.434	2.532	4.211	3.434	3.996	4.723	2.31	2.301	2.928	1.351	0
1247	NM_182647	0.2997	0.4007	0.32	0	0.2028	0.4111	0.4807	0.251	0.4167	0	1.064	0.5213	0.972	0.1849	0.6157	0.5521	0.8359	0.7339	0.586	0.0126	0.5438	0.6181	0.2946	0.3776	0.298	0.0233	0.696	0.6691	0.8946	0.4266
1248	NM_182646	1.183	1.121	0.7092	0.9963	0.7142	0.3123	1.225	0.8801	0.4905	0.5638	0.2712	0.5097	0.5265	0.3333	0.2236	0.2315	0.4575	0.2107	0.3001	0.138	0.6637	0.6569	0.3459	0.3399	0.4982	0.6394	0.4695	0.4582	0.8506	0.2931
1249	NM_182645	0	0.0134	0	0	0	0	0	0	0	0	0	0	0	0	0	0	0	0	0	0	0	0	0	0	0	0	0	0	0	0
1250	NM_182644	0	0	0	0	0	0	0	0	0	0	0	0	0.0111	0	0	0	0	0	0	0	0	0	0	0	0	0	0	0	0	0
1251	NM_182643	0	0	0	0	0	0	0	0	0.3184	0	0	0	0	0	0	0.5569	0	0.3787	0.175	0.2136	0	0	0	0	0	0.3338	0	0.2539	0.2886	0.1795
1252	NM_182642	7.694	4.34	5.108	3.74	3.812	4.985	4.841	5.145	4.406	3.31	6.775	6.525	7.359	7.289	6.927	7.12	7.594	4.898	2.974	3.848	6.306	8.922	7.585	5.254	6.105	4.651	5.17	5.415	5.243	4.044
1253	NM_182641	0.0041	0.0335	0.0016	0.2364	0.0032	0.0193	0.0059	0.0045	0.0517	0.0021	0.1952	0.1273	0.0013	0.3309	0.0271	0.0148	0.0761	0.0112	0.0216	0	0.3104	0.4437	0.0174	0.0528	0.0418	0.1586	0.0433	0.0049	0.0219	0.0809
1254	NM_182640	22.32	26.28	28.34	27.49	26.45	25.82	26.18	20.4	24.59	26.13	26.4	29.34	29.37	26.42	25.75	30.02	24.72	30.75	26.4	25.69	29.22	27.28	25.8	28.02	26.09	26.43	23.23	23.23	20.27	18.84
1255	NM_182639	1.54	2.043	1.385	1.637	1.848	2.156	2.249	2.894	1.969	1.776	1.448	1.233	1.609	1.953	1.283	1.675	1.867	1.306	1.457	1.806	1.28	1.388	1.18	1.807	0.848	1.007	1.218	1.391	1.655	2.568
1256	NM_182633	0.1926	0.2589	0.261	0.2517	0.1642	0.292	0.2579	0.1854	0.2431	0.2152	0.4962	0.4329	0.3751	0.3729	0.3243	0.395	0.268	0.3877	0.3026	0.1969	0.5159	0.5037	0.4383	0.3163	0.303	0.3166	0.3023	0.2448	0.316	0.2521
1257	NM_182627	2.191	2.012	1.582	1.219	1.139	1.117	0.6207	0.6282	0.5482	0.3125	2.622	1.484	1.261	1.04	1.25	0.9677	0.5635	0.6603	0.8477	0.2564	2.65	1.964	1.489	1.539	1.099	1.03	0.8199	0.6667	0.6322	0.5356
1258	NM_182626	0.0782	0.1678	0.0545	0.081	0.2055	0.0768	0.0583	0.1153	0.153	0.0557	0.0428	0.0734	0.028	0.0284	0.0607	0	0.0504	0.0504	0	0	0.0258	0.0443	0.0674	0	0	0	0.0344	0.0131	0.0893	0.0591
1259	NM_182625	1.413	0.2024	0.2577	0.4217	0.2936	0.3295	1.531	0.4687	0.3685	0.6547	0.4703	0.7968	1.329	0.189	1.563	0.3635	1.034	0.7255	0.9075	0.3498	0.5572	0.2652	0.3041	0.5645	0.2705	0.5143	0.6622	0.3924	2.775	1.147
1260	NM_182623	1.124	1.077	0.783	0.9996	1.286	1.209	1.351	1.117	1.302	0.81	1.256	1.243	1.262	1.285	0.8931	1.849	1.531	1.076	0.6382	1.378	1.421	1.179	1.506	1.489	1.097	0.7253	0.5645	0.7107	0.9328	1.226
1261	NM_182620	10.5	15.44	13.6	14	16.55	16.47	13.47	13.68	19.48	19.45	8.515	9.865	9.28	9.047	9.352	11.56	10.92	12.16	11.53	10.82	10.51	10.59	10.34	13.57	10.67	11.55	11.46	10.41	13.39	10.76
1262	NM_182619	0	0	0	0	0.0086	0.012	0	0	0	0	0	0	0	0	0	0.0159	0.038	0	0	0.014	0	0.0082	0.0805	0	0	0	0	0.0089	0.01	0
1263	NM_182617	0	0.0122	0	0	0	0.0124	0	0	0	0	0	0	0	0	0	0	0	0	0	0	0	0	0	0	0	0	0	0	0	0
1264	NM_182616	2.163	2.579	1.831	5.151	1.421	4.445	4.648	1.844	6.515	0.9575	5.467	0.6283	5.664	0.0402	6.034	1.29	1.312	2.325	5.331	7.125	2.811	0.0196	0.5874	0.0126	0.7813	2.431	2.146	6.843	1.586	5.349
1265	NM_182614	0.2075	0.2464	0.0524	0.0989	0.0427	0.0627	0.1034	0.1216	0.0448	0	0.1492	0.1199	0.1172	0	0	0.1187	0.1857	0.062	0.0922	0.261	0.1671	0.1523	0.1629	0.1594	0.0226	0.0883	0	0.2296	0.191	0.1228
1266	NM_182612	0.337	0.2588	0.3212	0.551	0.373	0.5006	0.524	0.2566	0.2724	0.2999	0.4218	0.5093	0.4368	0.4241	0.4388	0.5521	0.6948	0.4879	0.5539	0.4348	0.522	0.4566	0.5052	0.5181	0.5042	0.3633	0.3619	0.4108	0.3708	0.4485
1267	NM_182603	0	0	0	0	0.1406	0	0	0	0	0	0	0	0	0.349	0.2313	0	0	0	0	0	0	0	0.0208	0	0.1819	0.1341	0.1887	0	0	0.1585
1268	NM_182601	0	0	0	0	0	0	0	0	0	0	0	0	0	0	0	0	0	0	0	0	0	0	0	0	0	0	0	0	0	0.0101
1269	NM_182597	0.1546	0.0536	0.1046	0.0614	0.2407	0.0894	0.0948	0.1715	0.2309	0.0861	0.1402	0.1175	0	0.164	0.0821	0.199	0.0923	0.1239	0.227	0.2292	0.0802	0.0897	0.1416	0.1342	0	0.0362	0	0.1346	0.1668	0.1136
1270	NM_182592	0	0	0	0	0	0	0	0	0	0	0	0	0	0.0326	0	0	0	0.0663	0	0	0	0	0	0	0	0	0	0	0	0
1271	NM_182588	0.0114	0.0574	0.0179	0.0974	0.1658	0.1535	0.0436	0.0311	0.0183	0.0277	0.0429	0.0299	0.0385	0.0317	0.0262	0.0318	0.0383	0.0373	0.0177	0.0181	0.0512	0.0332	0.0237	0.0216	0.0228	0.0121	0.0447	0.0172	0.01	0.0301
1272	NM_182580	0.291	0.0612	0.1561	0.4049	0.1853	0.2545	0	0	0.1915	0.1253	0	0	0.4098	0.4869	0.3855	0.1679	0.2857	0.0966	0.0551	0	0.7421	0.9784	0.4188	0.1973	0.3116	0.3112	0	0.1322	0.3208	0.1014
1273	NM_182577	0	0.1116	0	0	0	0	0.0198	0	0	0	0	0.0074	0	0	0.0191	0.0191	0.0388	0	0	0	0	0.0374	0.0355	0	0.0188	0	0	0	0.0224	0
1274	NM_182575	0	0	0	0	0	0	0	0	0	0.0196	0	0	0	0	0	0	0	0	0	0	0	0	0	0	0	0	0	0	0	0
1275	NM_182573	0	0	0	0	0	0	0	0	0	0	0	0	0	0	0	0	0	0	0	0	0	0	0	0	0	0.0061	0	0	0	0
1276	NM_182569	0.5511	0.4932	0.542	0.526	0.3117	0.3137	0.7227	0.5994	0.5557	0.7783	0.8895	1.29	1.197	1.021	0.8205	1.129	0.6583	1.012	0.9904	0.9883	1.054	1.267	1.202	1.294	0.9488	0.9311	1.03	0.796	1.022	1.008
1277	NM_182566	0	0	0.2469	0	0	0	0	0	0	0.0865	0	0	0.2288	0.3353	0.2094	0.4911	0.3587	0.2318	0.1371	0	0.4993	0.1807	0.2922	0.2798	0	0	0.4074	0	0	0
1278	NM_182565	1.973	1.523	1.174	1.73	1.738	1.664	2.006	1.597	1.313	1.035	2.43	2.658	2.291	2.457	2.296	2.534	2.097	1.765	1.292	1.396	2.099	2.283	2.415	1.87	1.571	2.4	2.018	1.409	1.776	0.8296
1279	NM_182563	0.4785	0.3742	0.2286	0.3173	0.1791	0.27	0.2646	0.2533	0.1188	0.1694	1.021	0.4986	0.7846	0.681	0.5428	0.3822	0.4395	0.5408	0.1495	0.3522	0.5876	0.339	0.4075	0.7105	0.6218	0.3634	0.535	1.003	0.543	0.2153
1280	NM_182557	0.2974	0.5033	0.3207	0.5315	0.3068	0.3276	1.037	0.4096	0.0903	0.7672	0.5481	0.3236	0.3963	0.4502	0.4854	0.319	0.4645	0.0963	0.7112	0.2416	0.9672	0.7565	0.5728	0.8154	0.5141	0.2653	0.6204	0.3597	1.14	1.352
1281	NM_182556	0.4626	0.3552	0.4623	0.2685	0.3713	0.7143	0.2055	0.1247	0.6106	0.0313	0.6716	0.2856	0.2078	0.5211	0.1953	0.3385	0.1599	0	0.2914	0	0.3724	0.4376	0.4761	0	0.2839	0.3344	0	0.1168	0.0639	0.0441
1282	NM_182553	0.0583	0.044	0.0216	0.0882	0.022	0.1111	0.1637	0.0446	0.0453	0.1434	0	0.0683	0.0223	0.1249	0.09	0.2035	0.132	0.0707	0.0234	0.0236	0.1933	0.131	0.0781	0.0552	0	0	0	0	0.0265	0.0449
1283	NM_182552	0.7203	1.093	1.07	0.7185	0.6375	0.2684	0.7373	0.374	0.6307	0.4284	0.8568	1.105	1.006	0.6475	0.9558	0.7358	0.721	0.3419	0.955	0.6964	0.9983	0.8014	0.7789	0.397	0.8211	0.6534	0.8192	0.802	0.3552	0.9908
1284	NM_182551	0.4089	0.7527	0.1285	0.269	1.564	0.3849	0.3157	0.4564	0.8128	0.2677	0.3603	2.397	0.2664	0.1249	0.6182	0	0.2051	0.5348	0	0.3434	0.5125	1.43	1.521	1.062	0	0.1265	2.262	0.1289	0.6326	0.6745
1285	NM_182548	0.0285	0	0	0.0278	0	0.0281	0.0632	0	0.0139	0.0148	0	0	0	0	0	0.0142	0.0163	0.0148	0	0.1287	0	0.077	0.041	0.014	0	0.0283	0.0836	0	0.0416	0
1286	NM_182547	25.62	22.1	23.43	22.69	27.31	25.88	30.86	22.12	22.49	30.87	24.13	20.94	29.01	26.04	29.5	22	27.54	28.2	21.1	29.48	26.92	30.58	36.37	31.52	23.69	27.18	30.05	28.8	34.32	28.76
1287	NM_182543	2.363	2.961	2.808	2.378	2.856	2.263	2.705	1.828	1.887	1.517	3.554	3.308	3.307	3.578	3.195	3.554	2.588	1.422	2.473	2.607	3.039	3.008	3.059	3.159	3.087	2.608	2.661	2.034	1.739	1.694
1288	NM_182540	0.1706	0.0612	0.0613	0.0195	0.0468	0.056	0.0824	0.0395	0.008	0.1075	0.0626	0.0556	0.0467	0.1178	0.0678	0.0617	0.032	0.0654	0.0165	0.0169	0.2158	0.0938	0.0995	0.0919	0.039	0.1301	0.1231	0.0502	0.028	0.0411
1289	NM_182539	0	0	0	0	0	0.01	0	0	0	0	0.0043	0	0.005	0	0	0	0	0.0143	0.0083	0	0	0	0.0171	0.0546	0	0.0049	0.0087	0	0.0064	0
1290	NM_182538	0.163	0.0473	0.1779	0.1429	0.0841	0.2238	0.2138	0.1406	0.0944	0.1008	0.075	0.0111	0.0717	0.0962	0.1399	0.1296	0.1212	0.1009	0.1159	0.0773	0.1885	0.2347	0.1078	0	0.1261	0.1435	0.1705	0.2207	0.3214	0.1567
1291	NM_182536	0.1529	0.5963	0.7686	0.561	0.5588	0.3013	0.5161	0.4948	0.6536	0.5194	0.0588	0.1928	0.1885	0.3437	0.2291	0.3833	0.3865	0.7168	0.2746	0.386	2.931	1.652	1.784	1.638	0.938	2.592	1.512	1.284	1.299	2.414
1292	NM_182533	0.5515	0.158	1.42	0.0031	0.0109	0.3574	0.8856	2.015	0.668	0.0582	0.1691	1.814	0.7676	0.4915	0.0234	0.6401	1.763	0.0027	0.8674	0.3456	0.4461	2.739	0.9074	1.189	0.0027	0.1859	0.2867	0.6848	0.5522	0.0322
1293	NM_182532	0.1996	0.0187	0.1195	0.2209	0	0.0491	0.0508	0.0493	0	0.0261	0.1535	0.1329	0.0985	0.1247	0.0499	0.0496	0.101	0	0.0778	0.1855	0	0.1227	0.0243	0.108	0.0726	0.0248	0.1051	0	0.0575	0.0259
1294	NM_182531	0	0	0	0	0	0	0	0	0	0	0	0	0	0.1299	0	0	0	0	0	0	0	0	0.2538	0	0	0	0	0	0	0
1295	NM_182530	0.0196	0.0096	0	0.0385	0	0.0068	0	0	0.0194	0.0205	0.005	0.0099	0.0289	0.0294	0	0.06	0.0099	0.0306	0.0406	0.0625	0.0655	0.0145	0.1251	0.0622	0.0577	0.141	0.0419	0.0256	0.0403	0.0404
1296	NM_182529	0.0163	0.0517	0.1951	0.0568	0.076	0.0801	0.0969	0.1412	0.011	0.0747	0.7867	0.097	0.0597	0.0306	0.0552	0.0674	0.204	0.3015	0.0625	0.2552	0.6296	1.303	0.0745	0.5611	0.0576	0.0576	0.0791	0.131	0.0948	0.0668
1297	NM_182528	0	0	0	0	0	0.0147	0	0	0	0	0	0.0151	0.0442	0	0	0	0	0	0	0	0	0	0.0145	0.0291	0	0	0.0149	0	0	0
1298	NM_182527	0.1132	0.0997	0.0983	0.1508	0.219	0.0907	0.1066	0.1018	0.0826	0.1356	0.0631	0.0725	0.1416	0.0512	0.1317	0.0611	0.0791	0.1501	0.0778	0.0926	0.0246	0.0908	0.1672	0.0701	0.0403	0.0711	0.0219	0.0207	0.012	0.0427
1299	NM_182526	0.2937	0.1904	0.2698	0.254	0.1393	0.2512	0.2108	0.179	0.1132	0.0865	0.2352	0.2127	0.2726	0.1615	0.2028	0.1356	0.1735	0.0785	0.1248	0.1162	0.2374	0.2657	0.2274	0.1907	0.1808	0.1158	0.1447	0.0632	0.0827	0.0703
1300	NM_182524	0.5765	0.3603	0.2765	0.2829	0	0.219	0	0	0	0	0	0.4113	0.1993	0	0	0	0.29	0	0	0	0	0.4255	0.3551	0.3449	0	0.1135	0	0.2884	0.1486	0.0312
1301	NM_182523	4.01	3.515	2.967	2.617	4.621	3.819	5.155	4.09	5.245	3.601	6.069	2.769	5.191	5.819	4.974	7.298	4.911	3.862	5.057	4.177	5.054	3.324	4.543	5.592	6.12	4.61	4.093	3.882	6.524	7.371
1302	NM_182522	0	0	0	0	0	0	0	0	0	0.0113	0	0	0	0	0	0.0134	0	0	0	0	0	0	0	0	0	0	0	0	0	0
1303	NM_182520	0	0	0	0	0	0	0	0	0	0	0.0363	0	0	0	0	0	0	0	0	0	0	0	0	0	0	0	0	0	0	0
1304	NM_182519	0	0	0	0	0	0	0	0	0	0	0	0	0.0139	0	0	0	0	0	0	0	0.0134	0	0	0	0	0	0	0	0	0
1305	NM_182517	0	0	0	0.0204	0	0	0	0	0	0.0216	0	0	0	0	0	0	0	0	0	0	0	0	0	0.0203	0	0	0	0	0	0
1306	NM_182515	1.019	1.062	0.9214	0.8629	0.8327	0.8012	0.7831	0.488	0.3987	0.334	1.341	1.161	1.145	0.8968	0.7633	0.8284	0.5372	0.55	0.4495	0.4771	1.354	1.067	1.2	0.9632	0.7719	0.7292	0.6207	0.4598	0.4814	0.2753
1307	NM_182513	0	0	0	0.0836	0.0501	0	0.0186	0	0.0216	0.0643	0	0	0	0.0383	0.0097	0	0	0	0	0	0	0	0	0.0631	0	0	0.0192	0	0.081	0
1308	NM_182511	0.2615	0.2568	0.181	0.1556	0.2373	0.2911	0.384	0.2352	0.3094	0.243	0.1841	0.1806	0.1721	0.2004	0.0211	0.1377	0.1069	0.1541	0.2958	0.2018	0.2424	0.3109	0.2532	0.2366	0.1762	0.3144	0.1581	0.2002	0.1397	0.2451
1309	NM_182509	0	0	0.0033	0.0048	0.0229	0	0.0413	0	0	0.0109	0.041	0.0992	0.0056	0.0052	0	0	0.2259	0.1598	0.0131	0	0.013	0	0	0.4091	0	0.0121	0	0	0.0029	0.0627
1310	NM_182507	5.097	5.361	4.252	2.918	5.921	4.485	5.865	8.302	5.888	4.727	4.868	5.584	5.956	4.491	5.568	5.665	4.909	5.927	3.936	4.879	7.743	7.588	7.234	6.604	6.691	5.588	5.846	4.92	9.894	8.277
1311	NM_182505	3.785	2.741	2.706	2.378	1.753	1.81	1.539	1.044	1.353	1.54	2.138	2.108	2.381	1.162	1.213	1.426	0.6804	1.434	1.036	1.521	2.306	2.518	1.453	1.619	0.381	1.744	0.8942	0.9916	0.7627	0.8466
1312	NM_182504	0.1237	0	0	0.176	0	0.0529	0.0372	0.0713	0	0	0	0.0723	0.0701	0	0	0.0359	0.0726	0	0	0.1142	0.0683	0.1056	0.0694	0.0349	0.0527	0.0355	0	0.0748	0.126	0
1313	NM_182503	0.6499	0.614	0.5802	0.6976	0.5896	0.6358	0.5579	0.6307	0.621	0.3692	0.7809	0.5692	0.6713	0.4577	0.386	0.3826	0.4604	0.4013	0.397	0.4819	0.5531	0.6262	0.546	0.5083	0.2991	0.4243	0.5742	0.4052	0.33	0.2876
1314	NM_182501	5.838	5.933	5.981	4.943	3.979	3.135	2.425	1.769	1.447	1.167	5.654	5.445	4.886	3.804	2.961	2.996	1.812	1.961	1.188	1.21	6.629	5.199	4.329	3.503	3.349	3.33	2.519	1.688	1.257	1.159
1315	NM_182500	0.0287	0.0708	0.0344	0	0.0551	0.1397	0.1035	0	0.0874	0	0.1442	0.0581	0.07	0.1426	0.0733	0.0696	0.0926	0.0303	0	0	0	0.1139	0.1386	0	0	0	0.0306	0.02	0	0.0345
1316	NM_182498	21.72	24.27	26.84	25.12	25.36	23.93	22.76	23.93	23.26	25.17	26.94	28.32	34.12	31.07	30.44	31.44	31.19	34.6	35.14	33.35	31.13	32.31	32.6	33.14	33.5	34.12	32.18	38.48	34.07	33.69
1317	NM_182497	0	0	0	0	0	0	0	0	0	0.0494	0	0	0	0	0	0	0	0	0	0	0	0	0	0	0	0	0	0	0	0
1318	NM_182496	0.0157	0.0152	0	0	0.0383	0.0077	0.0244	0	0	0	0.0129	0.0156	0.0241	0.0235	0.0151	0.0085	0	0	0	0.0318	0.0075	0	0	0.0179	0.0345	0.0311	0.0128	0	0.0288	0.0163
1319	NM_182495	0	0.0836	0.0495	0.0674	0.0337	0.0169	0.0893	0.0343	0.0388	0.018	0.0177	0.0173	0.1638	0.0798	0.0516	0.1033	0.0174	0.1078	0.0536	0	0.049	0.1178	0.1818	0.235	0.0508	0	0	0.1582	0.101	0.1492
1320	NM_182493	0.0284	0.0205	0.0145	0.01	0.0187	0.015	0.0199	0.0379	0.0192	0.0295	0.0093	0.0193	0.0226	0.0038	0.0038	0.0153	0.0192	0	0.0237	0.0121	0.0091	0.0113	0.0112	0.0187	0.0074	0.0189	0.007	0	0.0125	0.0118
1321	NM_182492	0.2652	0.1903	0.0833	0.1235	0.0789	0.1629	0.1891	0.1382	0.0504	0.0405	0.2443	0.0985	0.1293	0.0897	0.1823	0.163	0.149	0.05	0.1716	0.062	0.1383	0.1106	0.1525	0.2008	0.2024	0.2447	0.1729	0.1115	0.0527	0.1095
1322	NM_182491	12.57	13.2	11.34	12.56	12.36	13.62	11.22	13.44	14.38	11.57	12.33	13.88	12.75	12.37	14.52	14.13	11.79	15.12	14.21	14.4	10.06	9.521	11.5	11.71	10.4	9.188	9.46	10.24	16.73	10.7
1323	NM_182490	1.27	1.348	0.9107	0.8226	1.878	0.7334	0.5206	0.4426	0.7017	0.4944	1.869	1.171	1.169	1.009	1.055	0.4565	0.6313	0.6264	0.18	0.3487	2.062	0.7655	0.9208	0.9209	0.4045	0.6631	0.6766	0.4548	0.1675	0.2042
1324	NM_182489	0	0	0	0	0	0	0	0	0	0	0	0	0.0304	0	0	0	0	0	0	0	0	0	0	0	0	0	0	0	0	0
1325	NM_182488	7.308	7.837	6.941	7.089	8.365	8.2	7.96	6.937	8	7.231	6.546	7.047	7.793	6.732	6.436	7.223	6.569	6.522	6.038	6.519	8.204	7.546	6.585	6.845	5.828	6.052	5.771	5.077	5.085	3.825
1326	NM_182487	3.23	1.756	1.958	1.703	1.693	4.986	5.522	3.19	3.472	3.492	4.157	0.7744	3.985	4.902	1.648	2.849	4.079	3.437	1.793	5.113	1.896	4.915	2.479	3.27	2.746	2.719	3.076	2.19	4.322	4.272
1327	NM_182486	0	0.1924	0	0.3145	0.2347	0.2974	0	0.4107	0	0	0	0.2027	0.2529	0.1478	0.2251	0.1335	0.1687	0.5078	0.368	0	0.355	0.551	0.5037	0.536	0.7435	0.2432	0.2175	0	0.2511	0.0672
1328	NM_182485	0	0.2097	0.0068	0.1384	0.414	0.2724	0.1475	0.2281	0.1441	0.2775	0.1127	0.1804	0.095	0.155	0.1206	0.3051	0.1711	0.1612	0.3624	0.1112	0.3133	0.309	0.347	0.3944	0.3628	0	0.3937	0	0.1931	0
1329	NM_182482	0	0	0	0	0	0	0	0	0	0	0.0166	0	0	0	0	0	0	0	0	0	0	0	0	0	0	0	0	0	0	0
1330	NM_182480	0.8809	0.0613	0.7106	1.459	1.45	0.7839	0.0346	0.36	0.9498	0.9297	0.7114	1.781	1.155	0.6333	1.148	1.35	0.8159	0.6372	0.0654	0.5339	0.079	1.22	0.0697	0.1019	0.5637	0.0321	0.1697	0.8374	0.0368	0.7602
1331	NM_182476	9.817	11.01	10.86	11.83	11.34	12.03	11.57	12.08	13.42	14.05	11.24	11.04	12.65	11.25	11.39	12.32	11.31	12.78	14.2	13.45	13.68	11.81	13.26	13.55	13.97	15.21	15.08	14.37	13.79	12.83
1332	NM_182472	0.6948	0.3202	0.2507	0.3575	0.2431	0.4082	0.1714	0.1416	0.3614	0	0.372	0.6957	0.3589	0.9477	0.2624	0.6102	0.4425	0.4986	0.6997	0.2338	0.1948	0.518	0.8929	0.3431	0.4302	0.8174	0.4179	0.2493	0.4102	0.1699
1333	NM_182471	11.15	89.54	15.63	23.54	11.52	24.39	10.83	18.2	15.76	16.84	11.95	10.8	12.25	11.39	15.2	13.93	16.04	13.3	14.47	15.62	7.885	14.44	10.89	18.67	15.33	10.16	50.46	14.38	11.16	9.554
1334	NM_182470	5.788	5.929	2.777	7.045	40.09	5.482	70.1	14.61	3.375	3.772	2.102	2.153	2.711	3.349	4.41	0.9357	3.259	1.992	2.767	1.937	1.21	2.734	1.453	2.278	4.191	80.09	21.79	6.373	5.587	1.523
1335	NM_182398	0.1961	0.2317	0.2348	0.1885	0.2275	0.1329	0.0962	0.213	0.3361	0.0802	0.2074	0.0272	0.1642	0.0797	0.2786	0.0229	0.2676	0.1942	0.1142	0.0991	0.2135	0.2305	0.1667	0.1675	0.1429	0.0458	0.118	0.3044	0.0496	0.1446
1336	NM_182314	1.067	1.071	0.2239	0.6761	1.065	0.9334	1.06	0.0081	1.166	0.532	1.506	0.5524	0.5397	0.2891	0.568	0.6193	0.4535	0.7332	0.005	0.0155	0	0.0097	1.115	0.6577	0.4498	0.6271	0.4963	0.173	0.0345	0.5189
1337	NM_181900	0.7124	0.7533	0.8512	0.7293	0.7208	0.9126	0.7176	0.7045	0.8891	0.7464	1.143	0.821	1.19	0.8772	1.25	1.131	0.9937	0.7182	0.8222	0.543	0.567	0.6505	1.082	1.114	0.9938	0.7797	0.5881	0.3459	0.4788	0.5419
1338	NM_181897	0	0	0	0	0.2217	0.0065	0.0042	0.0065	0	0	0.0067	0	0	0	0.0028	0	0	0.0033	0	0	0	0.0248	0.0064	0	0.0064	0	0.0069	0	0	0
1339	NM_181893	1.045	0.4904	0.6078	0.7677	0.8756	0	0.8962	0.1204	1.574	0.9709	0.3214	0	0	0	0.2944	0.4866	0	1.236	0	0.9122	0	0	0.3498	0.6769	0.2849	0	0.6803	0	0.7127	0.714
1340	NM_181892	0	0.0133	0.0019	0.0571	0	0	0	0	0	0.2105	0.0012	0.0673	0	0.0137	0	0	0	0	0	0.0503	0	0.1424	0	0	0	0	0	0	0.0277	0
1341	NM_181891	7.905	5.841	5.701	12.85	6.603	6.482	6.94	0.4325	6.821	5.103	6.171	5.092	5.88	7.434	5.334	8.739	6.164	7.071	5.059	4.758	4.968	7.07	6.14	11.96	4.241	5.472	19.93	10.25	4.263	4.057
1342	NM_181890	10.64	2.425	4.981	1.694	2.079	1.802	1.482	0.5704	3.516	7.549	0.8593	1.574	2.818	1.688	1.462	1.776	2.181	4.877	5.089	1.278	1.177	0.9264	1.561	1.356	0.9868	1.432	1.198	1.505	1.46	1.115
1343	NM_181889	7.169	6.313	1.736	2.138	2.863	3.261	4.304	1.147	1.698	15.97	3.133	8.875	2.838	3.957	9.417	4.656	3.491	6.04	14.78	2.964	8.72	5.52	2.775	2.164	1.532	1.968	1.855	10.47	5.859	10.3
1344	NM_181888	0	0.4787	0	0	0	0.6796	1.062	0	0.3587	0.2949	0	0.2359	0.4013	0.757	0	0.8766	0.4956	1.166	0	0.9594	0.4312	0	0.6653	0	0.3452	0.717	0.3827	0	0	0
1345	NM_181887	4.258	2.27	2.521	0.0032	1.744	1.338	1.029	0.6461	2.552	1.311	1.355	1.779	0.8324	0.0144	1.521	1.476	2.706	6.204	1.412	1.849	0.7875	0	1.413	0	0.4291	0.8369	0	0	0.0111	3.285
1346	NM_181886	0	0.9201	0	0.0668	1.149	1.118	1.248	0	1.431	2.645	0.7402	0	4.467	0.049	0.667	1.316	0	0	0	0	1.18	0.8706	1.29	0.8348	0.8123	0.9007	1.718	0.6187	0.0512	1.031
1347	NM_181885	0.0268	0	0.0256	0	0	0	0	0	0	0	0	0	0	0	0	0.0129	0	0.0554	0.0016	0	0	0	0	0.026	0	0.0531	0	0	0	0.0828
1348	NM_181882	0	0.4526	0.1772	0.3759	0	0	0	0	0.1679	0	0.0806	0.4162	0.0937	0.2104	0	0.0925	0	0	0	0.0015	0.2924	0.2992	0	0	0	0.0228	0.1329	0	0	0
1349	NM_181880	0	0	0.0532	0	0.0821	0.0553	0.0873	0.0522	0.2795	0.0294	0	0.0587	0.0554	0.0561	0.0842	0.1201	0.1687	0.0293	0.2316	0.0596	0	0	0.1364	0.0543	0	0	0	0.0585	0.033	0.1149
1350	NM_181877	0.8965	0.3555	0.2651	0.1427	0.1928	0.1367	0.2125	0.1956	0.1502	0.1993	0.7868	0.2318	0.4161	0.1609	0.1715	0.1073	0.1181	0.1465	0.1787	0.1457	1.002	0.1497	0.4038	0.1345	0.0873	0.1654	0.1071	0.1024	0.3813	0.2383
1351	NM_181876	0	0	0	0	0	0.0041	0	0	0.0007	0	0.0178	0	0	0	0	0	0	0	0	0	0	0	0	0	0	0	0	0	0	0
1352	NM_181873	0.062	0	0.0051	0.0118	0	0.0331	0.0069	0	0	0	0	0.0225	0	0.0111	0	0	0	0.0272	0.0027	0.0301	0	0	0	0	0	0.022	0	0	0.045	0
1353	NM_181868	0.6877	2.124	0.6108	0.8541	0.7277	1.033	1.284	2.005	0.6341	1.695	1.188	1.01	0.6066	0.6066	0.909	0.4964	2.332	1.216	0.5871	0.9368	1.746	0.802	1.113	1.054	2.693	3.278	0.5825	2.732	0.7874	1.729
1354	NM_181866	1.034	2.141	1.238	1.347	1.286	0.4225	1.608	0.6067	0.7025	1.37	1.667	1.231	0.4102	2.36	0.5036	0.4428	0	0.6892	0.0089	0	0.5752	0.5482	1.851	0.4806	0	0.269	1.372	2.822	1.007	1.037
1355	NM_181865	0	0.0108	0	0	0.0147	0	0	0.0164	0	0	0	0.0132	0.0141	0	0	0.0097	0.0136	0.0042	0	0	0.0123	0	0	0.4336	0	0	0.0101	0	0	0
1356	NM_181864	4.266	4.177	2.834	3.346	4.871	5.027	7.01	6.532	7.726	8.657	7.93	3.899	7.361	6.978	6.581	8.167	7.255	7.675	5.822	5.679	4.215	4.789	5.93	5.048	4.498	5.383	4.938	4.367	6.184	6.218
1357	NM_181861	0.9173	1.972	0.7886	2.515	0.5209	2.379	2.572	1.469	0.7833	1.118	3.066	4.096	4.948	0.9404	3.649	3.842	1.934	3.595	3.007	2.741	4.29	3.932	0.9474	4.716	3.054	1.749	3.381	1.639	3.363	1.428
1358	NM_181847	4.25	8.592	5.667	7.582	3.682	5.695	6.169	2.689	2.628	15.34	11.48	5.091	5.312	38.5	3.538	6.783	30.1	19.83	1.827	1.318	10.15	10.71	8.242	35.02	6.335	27.26	6.992	20.31	4.325	2.838
1359	NM_181846	0.7445	0.4652	0.3589	0.1964	0.2424	0.1809	0.2291	0.2126	0.1324	0.1006	0.8941	0.4909	0.3486	0.309	0.3218	0.2577	0.1866	0.2081	0.123	0.2005	1.002	0.712	0.3216	0.3821	0.2197	0.2893	0.2076	0.1286	0.1494	0.2468
1360	NM_181845	0.3898	0.3918	0.0672	1.255	0.6781	0.7182	0.0816	0.4603	0.0333	0.0451	0.1627	0.3243	0.0669	0.1165	0.6194	0.4676	0.0401	0.2455	0.2007	0.0151	0.1778	0.0271	0.2595	0.0455	0.4536	0.295	0.2169	0.0007	0.0458	0.0203
1361	NM_181844	0	0	0.0416	0.0085	0.0085	0.0171	0	0	0	0	0.0089	0.0088	0.0073	0	0	0.0087	0.0057	0.0453	0.027	0	0	0.0085	0	0	0.0057	0.0086	0	0	0	0.009
1362	NM_181843	0.6656	0.4452	0.7628	0.7124	0.5318	0.6161	0.7326	0.7508	0.6845	0.9916	0.535	0.4307	0.3363	0.4761	0.2948	0.3176	0.3744	0.5272	0.5316	0.8156	0.5554	0.7672	0.1872	0.2847	0.4284	0.8058	0.4984	0.896	0.3957	0.2728
1363	NM_181842	0.2946	0.407	0.3101	0.3424	0.2911	0.1776	0.2923	0.1925	0.1142	0.1901	0.5167	0.4517	0.5136	0.4538	0.4172	0.5487	0.4046	0.388	0.2746	0.2699	0.6591	0.7007	0.5776	0.5247	0.6326	0.4831	0.4728	0.474	0.4151	0.2264
1364	NM_181839	0	0	0	0	0	0.0126	0	0	0	0	0	0	0	0	0	0	0	0	0	0.1171	0	0	0	0	0.0223	0	0	0.0724	0.0683	0
1365	NM_181838	13.41	12.75	13.41	12.89	15.75	15.01	9.283	9.499	12.21	7.484	16.21	15.15	2.124	16.28	5.272	17.42	15.65	1.697	3.878	5.582	5.977	14.88	8.685	16.06	5.174	3.299	5.399	0.5633	12.77	10.54
1366	NM_181837	5.516	3.01	4.866	4.669	9.274	5.532	11.52	6.082	5.057	5.661	4.28	3.479	10.13	4.84	8.874	10.91	5.04	4.096	3.414	4.69	4.97	5.889	5.986	9.932	3.686	7.458	4.12	4.776	4.033	4.216
1367	NM_181836	11.3	13.29	10.96	10.98	11.95	44.39	16.27	12.64	13.22	21.13	35.06	17.11	15.19	45.23	14.6	19.87	11.5	13.29	12.24	12.15	10.4	12.94	19.72	8.802	13.27	10.9	14.82	39.5	14.13	43.21
1368	NM_181832	0.5086	0.4506	0.1139	0.5025	0.5105	0.797	0.5244	0.307	1.122	0	0.1459	0.4672	1.064	0.5782	0.4334	0.192	0.3073	0.3694	0.5754	0.3269	0.9947	0.098	0.2501	0.312	0.263	0.2119	0.5896	0.4402	0.3739	0.6911
1369	NM_181831	0.0428	0	0.1608	0	0.1196	0.0163	0	0	0	0.0967	0	0	0.1444	0.1798	0	0	0.0951	0.1013	0.1377	0	0.0231	0.0934	0	0.0299	0	0	0.0352	0	0	0
1370	NM_181830	0	0.7768	0.0313	0.8121	0.0074	0	0	0.0552	0	0.0648	0	0.8783	0.0163	0.8193	0.1417	0	0.1708	0	0.0249	0	0.0605	0.078	0.156	0	0.1059	0.0359	0	0	0.0669	0
1371	NM_181829	3.711	2.197	0	1.06	1.625	0.7988	0.9711	3.622	0	1.919	1.115	1.392	0.8326	1.003	0.9363	1.797	2.667	0.9562	1.844	0.8776	2.002	0	1.869	0.6484	1.879	1.589	0.7291	1.204	0.6402	0
1372	NM_181828	0	0	1.462	0	0	0.8305	0	0	2.378	0	0.4276	0	2.634	0	0	0.8757	0	0.6865	0	0	0	1.991	0.5596	0.644	0	0	0.6952	0.6694	0.3814	0
1373	NM_181825	0.1613	0.0265	0.4351	0.1886	0.1931	0.1196	0.0393	0.0424	0.0942	0.098	0.3591	0.3582	0.2834	0.2647	0.1137	0.0003	0.0818	0.1654	0.0369	0.1393	0.0346	0.1319	0.0109	0.2735	0.0225	0.1875	0.1088	0.0187	0.0664	0.2883
1374	NM_181809	0.1303	0.1266	0.1066	0.1335	0.18	0.1967	0.1985	0.205	0.1166	0.1589	0.1647	0.1847	0.1799	0.1538	0.1518	0.1688	0.1699	0.1703	0.1918	0.1374	0.2211	0.1541	0.1979	0.1588	0.1337	0.1181	0.1769	0.1574	0.1729	0.2368
1375	NM_181808	0.5506	0.6611	0.8644	0.6463	0.6401	0.8142	0.5662	0.3949	0.5154	0.7948	1.175	1.151	1.409	1.249	1.234	1.043	1.114	1.353	1.328	1.871	1.662	1.329	1.578	1.673	1.55	1.589	1.561	1.698	1.807	1.565
1376	NM_181807	0.1053	0.1184	0.1668	0.1371	0.0847	0.1036	0.0894	0.1048	0.0793	0.0259	0.0176	0.038	0	0.0699	0.1131	0.0974	0.0362	0.1368	0.0177	0.112	0.0504	0.023	0.1184	0.0031	0.128	0.0611	0.0939	0.0554	0.0258	0.1674
1377	NM_181806	1.412	1.631	0.524	0.9166	1.307	0.4549	0.2941	0.3419	0.6452	0.4283	2.412	1.656	1.706	1.395	1.021	0.9974	0.4031	0.2677	0.0257	0.7342	2.666	1.495	0.6661	1.047	1.246	0.6875	0.4713	0.6822	0.7345	0
1378	NM_181805	0.7543	0.4323	0.6349	1.124	0.6574	0.498	0.4283	1.263	0.5255	0.1968	0.0255	0.0275	0.016	0.277	0.5278	0.084	1.071	0.8348	0.5106	0.8314	0.5116	0.8214	0.1822	0.5718	0.1022	0.9679	0.5928	0.2955	0	0.8193
1379	NM_181804	2.4	3.315	2.807	2.606	4.395	3.445	2.752	2.238	3.901	3.595	2.014	2.96	4.078	3.357	4.141	4.041	2.396	5.083	2.591	3.848	3.16	2.057	3.284	4.856	2.452	3.637	2.849	2.598	3.27	1.935
1380	NM_181801	3.366	3.06	2.879	4.455	3.708	3.469	5.04	3.285	3.419	3.042	2.088	1.866	2.74	2.388	1.112	3.844	2.258	2.649	3.167	2.086	0.8795	1.938	2.171	1.229	1.266	1.211	0.9941	1.295	1.165	1.143
1381	NM_181800	7.09	1.137	3.297	3.722	4.737	1.219	5.067	4.37	3.654	5.452	2.088	5.607	4.148	2.233	4.887	5.64	2.765	3.364	2.635	1.519	1.037	3.206	4.405	3.491	1.898	2.967	1.283	1.88	1.054	1.555
1382	NM_181799	0.6966	0.8973	0.7947	0.5216	0.9993	1.237	1.144	1.142	0.797	1.388	0.8028	0.4936	1.796	1.611	1.382	1.645	0.9321	0.9754	0.5501	0.7922	0.6128	0.8742	0.2537	1.285	0.3849	0.4441	1.007	1.122	0.4316	0.482
1383	NM_181795	0.1308	0.4744	0	0.1257	0.2365	0.3289	0.0238	0.223	0.5156	0	0.1996	0.2779	0.305	0.4443	0.3727	0.3698	0.3778	0.4919	0.4219	0.5104	0.6248	0.4324	0.2807	0.5233	0.5887	0.2429	0.4905	0.4108	0.3479	0.6241
1384	NM_181791	0.1727	0.3179	0.157	0.1099	0.3153	0.131	0.2323	0.4215	0.17	0.247	0.1536	0.1594	0.2657	0.3522	0.4956	0.2171	0.2652	0.3125	0.0346	0.2386	1.388	1.131	0.9395	1.089	0.6013	0.5244	0.669	0.5009	0.9206	0.7145
1385	NM_181790	0	0	0	0	0	0	0	0	0	0	0	0	0	0	0	0	0.0197	0	0	0	0	0	0	0	0	0	0	0	0	0
1386	NM_181789	0.0421	0.0583	0.0143	0.0059	0.0352	0.0413	0.0375	0.03	0.0241	0.0252	0.0123	0.0122	0	0.0361	0.0299	0.024	0.0179	0.0566	0.0187	0.0256	0.0231	0.1065	0.0583	0.0971	0.0059	0.0657	0.0257	0.0569	0.0777	0.0281
1387	NM_181787	1.977	2.463	2.436	2.086	2.894	2.393	3.798	1.583	2.395	2.614	2.696	2.894	4.33	3.161	2.884	4.04	2.756	5.175	4.471	5.453	4.099	5.122	3.388	3.19	4.025	5.922	3.674	4.252	3.601	4.252
1388	NM_181786	0.0167	0.0008	0.0061	0.0064	0.0166	0.0491	0.02	0.0097	0.0064	0.0027	0.02	0.0418	0.0089	0.0054	0.0086	0.0392	0.0133	0.0069	0.0155	0.0217	0.0071	0.0089	0.029	0.0218	0.0103	0.0416	0.0254	0.0133	0.0051	0.0138
1389	NM_181785	1.124	1.225	1.307	1.249	1.452	1.164	1.618	1.35	1.078	1.294	1.366	0.3142	1.819	2.072	1.38	2.264	1.73	1.872	1.622	1.573	2.39	2.401	2.897	3.272	2.059	2.44	2.327	2.25	2.642	2.121
1390	NM_181784	1.674	1.412	0.8441	1.076	1.114	1.42	1.494	1.118	0.9243	0.5606	0.8472	1.419	1.624	1.554	1.297	1.659	1.195	0.7207	0.3351	0.426	1.881	2.111	1.9	1.339	1.118	0.9357	0.8453	0.5735	0.9036	0.5283
1391	NM_181783	14.84	17.41	15.36	16.58	19.57	19.98	21.73	17.14	21.37	19.73	15.61	16.84	17.84	17.93	16.36	19.59	16.44	16.92	15.04	18.15	17.94	18.59	18.73	20.01	14.3	16.33	16.51	13.55	17.39	14.61
1392	NM_181782	0.4513	0.5215	0.5668	0.5055	0.4982	0.5348	0.4962	0.5654	0.442	0.493	0.5885	0.5426	0.4043	0.4788	0.4441	0.4774	0.5503	0.4882	0.4594	0.3345	0.4285	0.4569	0.4725	0.3624	0.5055	0.3381	0.3752	0.3922	0.4223	0.369
1393	NM_181781	0.0006	0.0167	0.2428	0.0021	0.2439	0.001	0.001	0.003	0.0004	0.0023	0.0016	0.2832	0.2669	0.2337	0.2196	0.3085	0.0016	0.0331	0.2558	0.0337	0.0021	0.276	0.0049	0.0252	0.0197	0.257	0.0083	0.1857	0.4305	0.1719
1394	NM_181780	0	0	0	0	0	0.0094	0.0296	0.0184	0	0	0.0195	0	0	0.0095	0	0.0095	0	0.0099	0	0	0	0	0	0.0093	0	0	0	0	0.0111	0.0099
1395	NM_181776	0.0074	0	0	0	0	0	0	0	0	0	0	0	0	0	0	0.009	0	0	0	0	0	0	0	0	0	0	0	0	0	0
1396	NM_181775	0	0	0	0	0	0	0	0	0	0	0	0	0	0	0	0	0	0	0	0	0	0	0	0	0	0	0	0.0347	0	0
1397	NM_181773	0	0	0	0	0	0	0	0	0	0	0	0	0.0357	0	0	0	0	0	0	0	0	0	0	0	0	0	0	0	0	0
1398	NM_181762	6.875	5.761	6.224	6.688	7.468	5.757	7.909	4.48	8.547	7.745	5.623	5.361	6.691	4.134	6.885	3.495	8.315	5.806	5.415	6.724	5.634	7.048	4.265	8.295	5.39	6.023	5.125	3.252	6.972	9.085
1399	NM_181756	0.1304	0	0.2068	0.1669	0.1282	0.1557	0.25	0.0456	0.146	0.0287	0.3046	0.0024	0.2829	0.0397	0.0899	0.1203	0.194	0.1429	0	0	0	0	0	0	0.0225	0.1476	0.1083	0	0	0
1400	NM_181755	0	0	0	0	0	0	0	0	0	0	0	0	0	0	0	0	0	0	0.0305	0	0.0985	0	0	0	0	0	0	0	0	0
1401	NM_181747	0.9414	1.469	0.4317	0.9456	1.169	1.932	1.055	1.406	1.124	0.9885	0.6913	1.063	1.28	0.7479	0.5551	0.4935	0.7117	1.463	0.5104	1.748	0.38	1.046	2.224	0.7286	0.7782	0.5449	1.448	1.585	0.6028	0.4807
1402	NM_181746	13.96	11.25	21.16	16.54	21.06	18.27	18.13	18.98	18.77	16.95	16.99	17.6	19.92	23.17	24.53	27.51	14.72	17.09	19.35	34.46	9.069	12.62	17.04	14.26	12.01	14.26	16.78	18.79	18.32	21.04
1403	NM_181745	0	0.0898	0	0.0545	0.0613	0	0.1565	0.0916	0.0842	0.1402	0	0.0846	0.1073	0	0.1821	0	0.1427	0	0.0651	0.169	0	0	0	0	0	0.1078	0	0	0	0.1289
1404	NM_181744	0	0	0	0	0	0	0	0	0	0	0	0	0	0	0	0	0	0	0	0	0	0	0.0163	0	0	0	0	0	0	0
1405	NM_181742	1.078	0.8484	0.8787	0.3231	0	1.115	0.766	0.4584	0.5445	0.5234	0.781	1.415	1.1	1.473	0.7319	0.0022	0.4519	0.7003	0.291	0.9766	1.008	0.6502	0	1.595	1.362	1.78	0.7177	0	0.9258	0.0022
1406	NM_181741	1.986	2.445	2.285	2.002	2.977	1.886	1.861	1.822	2.051	0.6018	1.427	2.258	2.025	2.088	1.898	2.566	1.512	1.624	1.382	1.546	2.862	3.013	2.978	1.377	1.655	1.371	2.207	1.572	0.9814	1.029
1407	NM_181733	0	0	0	0.2451	0	0.4859	0	0	0	0	0	2.296	3.679	0	0	0	0	0	0	0	0	0.3479	3.608	0	0	0	0.2947	0	0	0
1408	NM_181727	0.0508	0.2033	0.1213	0.1743	0.1734	0.0999	0.1051	0.0883	0.0383	0.0398	0.0649	0.1528	0.1377	0.1013	0.1267	0.1142	0.077	0.053	0	0	0.097	0.1121	0.1232	0.1363	0.0374	0.0753	0.1348	0.0532	0.0298	0.0261
1409	NM_181726	0.624	0.2571	0.497	0.3762	0.253	0.1401	0.1011	0.113	0.1626	0.0678	0.7568	0.0219	0.3519	0.1779	0.1346	0.1262	0.1553	0	0.1421	0.2413	0.8144	0.8675	0.4883	0.4755	0.0479	0.1924	0.2601	0.0662	0.1707	0.0429
1410	NM_181725	10.37	10.61	10.28	10.48	12	9.965	10.73	7.797	8.726	7.703	10.53	11.21	11.33	12.26	9.452	9.667	10.08	7.867	8.024	7.783	12.08	12.94	10.16	13.1	8.579	10.16	9.301	9.366	7.45	7.007
1411	NM_181724	0.0227	0	0	0	0	0	0	0.0113	0	0	0	0	0	0	0	0	0	0	0	0	0	0.0111	0	0	0	0	0	0	0	0
1412	NM_181723	0.7908	0.9988	0.9411	0.8354	0.9545	0.906	0.8401	0.8578	1.018	1.068	0.8083	1.059	1.112	0.9113	0.9764	0.8618	0.976	1.293	1.072	1.201	1.21	1.17	1.118	1.433	0.9977	1.341	1.191	0.9064	1.222	1.132
1413	NM_181721	0	0	0	0	0	0	0	0	0	0	0	0	0	0	0	0.0488	0.0269	0.0554	0	0	0.0254	0	0	0	0.0131	0.0234	0	0	0	0
1414	NM_181719	0.2984	0.9368	1.266	0.0597	0.9204	0.3764	0.5382	0.9533	0.3463	0.3724	0.6667	1.241	0.1566	0.3716	0.986	0.1576	0.7675	0.7215	0.9527	0.3688	0.4951	0.3885	0.6761	1.238	0.8502	0.5989	0.4007	0.5258	0.2543	0.3507
1415	NM_181718	0.8398	0.3168	0.5404	0.8112	0.6057	0.4601	0.989	0.6519	0.6686	0.6914	0.4039	0.8904	0.1572	0.5778	0.5383	1.049	0.2581	0.8338	1.078	1.025	1.152	0.598	0.5719	0.7114	0.5548	0.5807	0.7267	0.7198	0.8041	0.743
1416	NM_181716	21.39	19.31	30.78	18.68	18.28	29.61	17.38	19.42	24.48	37.9	20.16	22.2	15.28	16.62	12.49	13.36	25.03	21.51	16.21	15.94	10.79	13.4	16.79	9.375	8.92	14.61	12.02	10.97	11.82	18.76
1417	NM_181715	1.099	1.202	0.824	1.073	1.198	1.248	1.249	1.459	0.8722	1.172	1.313	1.085	1.445	1.551	1.541	1.604	1.346	1.056	0.8101	0.8137	1.497	1.912	1.988	1.931	0.9754	1.109	0.789	0.72	1.483	0.9878
1418	NM_181714	0	0.5595	0.2458	0.0047	0.0197	0	0.8664	0	0.0114	0.4739	0.0188	0.0082	0.0855	0	0.3299	0.0441	0.0194	0.2588	0.4619	0.4631	0.0469	0.0498	0.4768	0.0022	0.0341	0	0.0015	0.0612	0.0027	0
1419	NM_181713	6.51	9.713	7.22	8.679	9.748	9.936	8.37	8.742	8.805	6.888	10.6	10.12	8.325	7.671	6.635	9.943	7.661	7.914	8.928	8.217	9.614	8.15	8.174	8.422	7.792	5.475	6.185	7.27	6.029	6.506
1420	NM_181712	0.0615	0.0816	0.0801	0.0767	0.0845	0.1455	0.1235	0.1166	0.0281	0.0349	0.2513	0.186	0.1219	0.2313	0.2238	0.1788	0.1368	0.1511	0.0928	0.0742	0.2321	0.2848	0.2763	0.3166	0.1591	0.1747	0.1959	0.1408	0.1581	0.0985
1421	NM_181711	0.1021	0.0218	0.03	0.0342	0.0274	0	0.0216	0	0.0156	0.0164	0.0161	0.0778	0.0943	0.125	0	0	0	0	0.0129	0.0166	0.1492	0.0154	0.009	0	0.0308	0	0	0.033	0.032	0
1422	NM_181708	1.847	1.759	1.314	1.055	1.044	0.7024	0.6006	0.3805	0.3644	0.2659	2.313	2.013	1.463	0.8857	0.6948	0.792	0.4821	0.4418	0.3794	0.184	2.794	2.065	1.55	1.219	0.7776	0.716	0.6148	0.3202	0.2399	0.1131
1423	NM_181707	0	0	0.0305	0.0626	0	0.1257	0	0	0	0	0	0.0322	0	0	0	0	0	0	0	0.0308	0	0	0	0	0.1041	0	0	0.0336	0.1496	0
1424	NM_181706	4.52	5.651	5.09	5.587	5.881	5.877	5.673	5.046	6.108	6.783	4.996	5.359	5.972	4.863	5.313	6.081	4.75	6.036	5.578	5.879	5.519	5.561	5.521	5.917	4.959	5.432	4.916	5.202	4.701	4.274
1425	NM_181705	1.476	1.615	1.955	1.149	2.148	2.016	2.411	1.776	2.065	2.079	2.458	1.317	2.388	2.58	2.315	2.84	2.342	2.66	2.422	3.501	2.794	2.721	2.668	2.774	2.206	2.408	3.108	1.474	1.613	2.854
1426	NM_181702	0.9572	0.5934	0.3899	0.1476	0.0642	0	0.2756	0.4605	0.2305	0	0.6315	0.6295	0.5569	0.3678	0.4567	0.1891	0.2787	0.1992	0.199	0.0834	0.9913	0.3931	0.3015	0.2692	0.1027	0.0599	0.248	0.1987	0.1657	0.0454
1427	NM_181701	9.2	8.858	8.745	9.59	10.48	10.32	10.52	9.789	10.8	11.66	10.46	10.87	12.39	10.49	11.16	10.84	11.61	12.45	11.28	12.21	9.374	9.625	10.07	9.855	9.047	9.472	10.12	10.04	12.16	11.32
1428	NM_181700	0	1.569	0	0.3908	0.3088	0.1747	0.37	0	0	0	0	0	0.142	0	0	0	0	0	0.2551	0	0	0	0	0.3598	0	0	0	0	0	0
1429	NM_181699	0.43	2.671	0.1571	0.3898	0.2513	0.0277	0.2493	0.6894	0.9082	0.5829	0.9027	0.5649	0.4469	1.238	1.016	1.122	1.216	0.488	0.5763	0.4819	1.134	0.8062	0.0794	0.5215	0.7591	1.057	0.7133	1.931	0.7562	0.9015
1430	NM_181697	1015	1130	1234	1200	1266	1266	1186	1107	1334	1414	1009	1084	1156	1039	972.1	1056	1083	1274	1234	1294	888.1	808.9	902	918.9	944.9	1009	992.5	1036	909.7	1025
1431	NM_181696	15.49	15.22	27.1	26.43	25.04	27.2	25.41	18.85	29.38	26.45	20.39	22.19	24.66	13.82	29.85	21.49	20.28	19.76	19.93	22.84	15.6	13.29	15.56	14.83	13.48	21.82	17.43	18.21	17.15	20.55
1432	NM_181690	0	0.0212	0.039	0	0	0	0	0.0592	0	0.068	0	0.0627	0	0	0	0	0	0.1163	0	0	0.0098	0	0	0	0	0	0.0032	0.0375	0.077	0
1433	NM_181675	0	0	0	0.0043	0	0	0	0	0	0	0	0.0049	0	0	0	0	0	0	0	0	0	0	0	0	0	0	0	0	0	0
1434	NM_181673	3.294	1.096	1.347	1.762	5.344	1.825	5.945	3.393	2.631	1.325	1.64	5.354	4.164	1.182	2.552	1.75	4.293	4.378	4.21	4.419	1.896	5.944	2.34	1.749	1.387	1.345	1.761	0.6254	2.032	1.084
1435	NM_181672	15.25	17.63	16.68	17.08	14	16.96	13.47	13.64	14.99	13.83	15.07	11.82	14.79	15.18	14.65	15.56	10.92	11.32	9.988	12.27	13.72	9.029	13.63	14.54	11.69	12.42	11.94	11.54	11.56	12.88
1436	NM_181671	1.082	0.8645	0.8418	1.116	0.9635	0.9532	0.9836	0.9726	0.9698	0.6334	1.202	1.194	1.715	1.163	1.361	1.481	1.129	1.036	0.8877	1.092	1.395	1.932	1.253	1.319	1.179	1.244	0.7726	0.7499	1.222	0.7743
1437	NM_181670	0.0085	0	0	0.016	0	0.0356	0.0661	0	0.0354	0.0666	0.0865	0	0.0519	0.0125	0	0.1017	0	0.0544	0.0578	0.0349	0.0244	0.0342	0.0243	0.1052	0.0116	0.0511	0.0136	0	0	0
1438	NM_181661	0.2857	0.0419	0.2704	0.0154	0.0678	0.3098	0.5444	0.4008	0.1194	0.5152	0.0494	0.3787	0.3108	0.0584	0.1783	0.1233	0.3494	0.3243	0.3542	0.0961	0.0542	0.0888	0.2867	0.3126	0.3015	0.0799	0.1905	0.0398	0.2309	0.6299
1439	NM_181659	1.474	1.371	0.9932	1.799	1.4	1.766	1.722	1.658	0.9195	0.4022	1.885	1.646	2.052	1.376	1.8	1.698	1.461	0.8093	0.9955	0.7943	1.281	1.22	1.667	1.521	1.008	1.169	0.7224	0.7066	1.084	0.7256
1440	NM_181657	0.0489	0.0002	0.4337	0.3138	0.0709	0	0	0	0.0478	0.0394	0	0.2488	0.2274	0.183	0.3089	0.0888	0.1241	0.2162	0.0799	0.0639	0.081	0.1452	0.0906	0	0.1906	0	0	0.0487	0.3331	0
1441	NM_181656	1.122	1.282	1.743	1.667	1.613	1.347	1.457	1.16	0.9188	1.088	1.147	1.365	0.8196	1.279	1.021	0.1097	1.169	0.9616	0.6312	1.02	0.7049	0.9451	1.246	1.224	0.443	1.39	0.6245	0.7908	0.3505	0.4843
1442	NM_181655	4.983	3.847	3.504	2.641	3.383	4.2	4.28	3.178	2.692	3.183	4.278	5.973	6.76	4.891	4.929	4.265	3.433	1.564	2.581	1.685	3.154	6.8	5.258	5.219	3.075	2.192	4.499	2.992	3.864	2.191
1443	NM_181652	11.15	14.46	14.95	12.22	16.03	13.92	12.32	14.7	12.98	11.87	17.17	17.37	17.9	22.85	19.59	25.44	19.02	19.95	20.69	23.25	20.66	15.87	17.24	18.97	17.7	17.4	16.36	22.46	23.92	16.37
1444	NM_181651	15.54	21.17	24.94	17.08	18.73	18.58	18.81	21.64	20.19	22.83	19.93	23.63	24.47	22.36	19.52	32.19	23.53	23.02	32.26	29.74	24.96	24.36	19.05	29.25	27.1	29.79	22.52	26.1	27.86	18.76
1445	NM_181645	0	0	0	0	0.0112	0	0	0.0112	0.0577	0.024	0.0105	0.0232	0.0113	0.0115	0.0172	0	0	0	0	0	0.0597	0.0226	0.0445	0	0	0.0228	0.0061	0	0	0.0119
1446	NM_181644	0.313	0.2956	0.321	0.2544	0.2528	0.2891	0.2387	0.2771	0.1854	0.2119	0.251	0.3481	0.2309	0.3124	0.1671	0.2476	0.1667	0.1602	0.1748	0.1525	0.1763	0.0999	0.291	0.1824	0.1906	0.1499	0.2366	0.2439	0.1423	0.1064
1447	NM_181643	0.1489	0.0871	0.1855	0.2933	0.0183	0.1124	0.036	0.3478	0.2074	0.2042	0.0805	0.1962	0.1279	0.101	0.1258	0.1505	0.1452	0.1484	0.0269	0.0775	0.1077	0.1657	0.1637	0.2643	0.191	0.1675	0.031	0.0339	0.28	0.0998
1448	NM_181642	0.1348	0.1063	0.1414	0.232	0.1442	0.2782	0.1642	0.1967	0.2406	0.2976	0.0113	0.1496	0.2445	0.123	0.1422	0.2617	0.1673	0.1553	0.141	0.1704	0.1865	0.3674	0.2044	0.0062	0.1182	0.2686	0.2637	0.2402	0.1455	0.0099
1449	NM_181641	3.427	4.301	2.118	4.104	5.04	3.336	3.07	3.048	4.182	3.41	1.514	1.416	1.554	2.472	1.933	1.542	0.9226	3.182	1.345	1.53	1.072	1.535	1.128	1.854	1.11	1.797	2.179	1.95	1.813	1.087
1450	NM_181640	12.55	13.89	13.62	13.23	11.67	10.93	11.2	18.18	15.11	14.7	17.16	17.09	20.3	17.41	22.97	19.23	24.07	20.85	26.12	25.98	12.02	14.64	14.44	17.15	17.5	17.85	21.89	21.9	20.53	22.24
1451	NM_181598	2.122	0.5744	1.797	1.943	1.954	2.071	2.254	1.329	1.08	1.156	2.081	1.034	2.322	1.885	0.6014	0.6456	1.923	1.02	0.3569	0.803	2.156	1.976	2.527	0.67	1.883	0.4614	1.695	1.895	1.621	0.4667
1452	NM_181581	0.4596	0.3732	0.3023	0.4019	1.986	0.4568	0.6358	2.152	1.938	0.3169	1.871	0.2391	0.444	1.905	0.4008	2.268	0.4748	0.2972	1.1	0.6513	0.3117	0.2564	0.2989	0.3161	0.2997	2.031	1.311	0.3221	0.4973	0.465
1453	NM_181578	0.907	0.6254	1.058	0.8854	0.8857	0.5386	1.717	1.174	0.9558	0.5775	1.884	2.015	1.509	1.804	2.215	2.005	1.699	1.858	0.9113	1.328	1.706	1.397	1.851	0.8532	1.469	2.154	1.532	0.846	2.506	1.168
1454	NM_181575	71.83	72.66	66.16	70.34	74.25	75.66	79.1	74.27	75.19	72.36	69.17	72.34	82.61	76.81	77.77	87.12	73.69	69.67	63	63.79	62.26	70.1	71.31	72.98	58.94	61	66.38	58.82	65.59	59.61
1455	NM_181573	1.531	0.9107	6.499	1.36	1.193	1.258	1.481	0.9034	1.157	4.234	4.094	1.017	0.7672	1.179	0.7071	4.205	0.5552	0.7533	0.4741	1.701	3.588	0.5388	1.104	0.4304	0.7186	1.444	4.12	0.6804	0.696	3.59
1456	NM_181571	0.1941	0.234	0.2536	0.2315	0.0762	0.289	0.1529	0.1567	0.1571	0.2437	0.3036	0.2835	0.8006	0.2141	0.2225	0.3676	0.3477	0.2586	0.177	0.4118	0.2956	0.3808	0.428	0.4548	0.2587	0.4226	0.253	0.2439	0.5249	0.231
1457	NM_181558	0.042	0.5805	0.5296	0.0202	0.6375	0.0506	0.6799	0.7885	0.7394	0.1631	0.1071	0.0423	0.2064	0.1147	0.4442	0.0755	0.1271	0.6018	0.0646	0.1419	0.9467	0.1222	0.1005	0.0307	0	0.6723	0.0285	0.011	0.123	0.087
1458	NM_181553	7.148	4.554	4.6	3.291	4.619	5.64	10.19	4.881	3.54	6.706	11.13	7.608	10.52	17.16	8.818	3.857	9.815	5.954	11.6	5.538	10.64	7.437	10.84	7.209	4.994	6.095	4.308	3.815	11.96	16.32
1459	NM_181552	0.1732	0	0.5257	0.8741	0.001	0.1667	0.297	0.3973	0.1215	0	0.1454	0.7184	0.5078	0.2575	0.2987	0.5035	0.003	0.7365	0.0031	0.3247	0.9953	0.5977	0.1986	1.348	0.2877	1.011	0.3969	0.0019	0.9018	1.323
1460	NM_181538	0.2735	0.2133	0.1703	0.1886	0.0804	0.2432	0.1423	0.3136	0.0828	0.2296	0.1124	0.2492	0.162	0.2188	0.2471	0.3555	0.2765	0.0851	0.2558	0.2039	0.2099	0.2153	0.3325	0.2811	0.1613	0.2438	0.1439	0.3607	0.4828	0.3844
1461	NM_181537	0.068	0	0	0	0	0.0561	0.0197	0	0.0381	0.0193	0	0	0	0	0	0	0.0152	0	0.0581	0.0402	0	0.0187	0.0368	0.0186	0.0187	0	0	0.04	0.0223	0.0166
1462	NM_181536	0	0	0	0	0	0	0	0	0	0	0	0	0	0	0	0	0	0	0	0	0	0	0	0	0	0	0	0	0.0069	0
1463	NM_181532	0	0	0	0	0	0	0	0	0	0	0	0	0	0	0	0	0	0.0227	0	0	0	0.032	0	0.0724	0	0.0122	0.0395	0	0	0
1464	NM_181531	0	0.1126	0.1149	0	0.1407	0.5266	0.1658	0.1684	0.1321	0	0.2374	0.1051	0.5168	0.1763	0	0	0.2239	0	0	0.2271	0.1527	0	0.3081	0	0	0	0	0	0	0.0851
1465	NM_181528	2.065	1.419	1.168	1.529	2.062	1.028	1.422	1.604	3.076	0.8718	0.2535	0.3541	0.5354	0.3478	0.3036	0.6119	0.3482	0.7065	0	0.7065	0.8391	0	0.1932	0.6577	0.225	0.4876	0.2391	0.2487	0.4478	0.865
1466	NM_181527	0.231	0.256	0.0369	0.2733	0.2561	0.1442	0.0431	0.1865	0.0639	0.1315	0.113	0.0387	0.0661	0.1187	0.0144	0.174	0.1156	0.1539	0.0953	0.2303	0.1206	0.0865	0.1433	0.0041	0.1088	0.1304	0.1101	0	0.0444	0.0766
1467	NM_181526	0	0	0	0	0	0	0	0	0	0	0	0	0	0	0.1871	0	0	0	0	0	0	0.358	0	0	0	0	0	0	0	0
1468	NM_181524	0.534	0.1086	0.2805	0.4999	0.1288	0.2316	0.9536	0.4881	0.3155	0	0.6811	0.5274	0	0.4451	0.0073	0	0.1751	0	0.2298	0.0054	0.6071	0.5291	0.6815	0	0.3922	0.2472	0	0	0	0
1469	NM_181523	1.324	2.093	1.475	1.11	1.618	1.164	0.5901	0.4714	0.7318	0.9142	1.025	0.9557	1.174	0.6483	0.8864	0.8289	0.536	0.8142	0.426	0.5686	1.618	1.495	1.184	1.654	0.775	1.265	0.9919	0.674	0.9526	0.6648
1470	NM_181521	5.907	6.351	5.722	6.045	6.395	6.471	7.58	6.63	7.481	6.562	5.697	5.386	5.881	6.107	6.114	5.608	5.495	6.399	5.116	6.277	6.455	6.663	7.323	6.551	6.307	6.243	6.018	5.23	7.213	7.696
1471	NM_181519	0.2371	0.2433	0.5804	0.7329	0.1179	0.7034	0.2795	1.785	0.6666	0.5516	0.1192	0.8595	0.4151	0.4672	0.2237	0.8145	0.2226	0.9538	0.9557	0.2431	0.6039	0.5634	0.6433	0.6955	0.6365	0.5371	0.4978	0.643	0.1979	0.4306
1472	NM_181515	5.365	7.261	7.959	6.153	5.846	5.523	5.992	4.079	6.648	4.18	5.359	6.088	7.173	7.06	5.158	6.987	6.392	6.855	7.164	7.497	6.077	6.361	5.315	6.22	5.302	6.915	5.585	6.671	4.255	5.7
1473	NM_181514	54.06	59.58	60.54	58.26	62.61	60.46	56.72	58.55	55.8	62.31	55.51	60.17	61.75	59.84	60.2	59.19	57.73	58.36	59.94	56.27	49.86	47.36	52.59	52.28	54.49	54.97	57.89	57.23	47.05	49.14
1474	NM_181509	0	0.0405	0.0265	0	0	0.0186	0	0.011	0	0.0197	0.0321	0	0.0181	0.0127	0.3471	0.0069	0.0209	0.0157	0.0067	0	0	0	0.0141	0.0065	0.0316	0	0	0.0215	0	0.0133
1475	NM_181508	0.2025	0.2444	0.1433	0.1473	0.1723	0.1261	0.2723	0.0947	0.3221	0.1785	0.3134	0.2151	0.1079	0.1787	0.2712	0.3244	0.0401	0.0664	0.293	0.3084	0.1345	0.2926	0.2517	0.1874	0.3044	0.2021	0.1165	0.0673	0.0994	0.2767
1476	NM_181507	0.7913	0.4735	0.9463	1.362	0.5636	0.7723	1.26	0.7716	0.7593	0.5657	0.9694	1.493	0.7994	1.076	1.295	0.9168	0.6655	1.103	0.9743	0.7122	0.5264	1.34	1.486	0.8194	0.8208	1.523	0.715	1.323	0.7505	0.6312
1477	NM_181506	0.0271	0.033	0.0354	0.0799	0.0863	0.051	0.0515	0.0969	0.1629	0	0.0419	0.0481	0.0134	0.0543	0.0815	0	0.0609	0.0709	0.0565	0.0832	0.0261	0.0334	0.0198	0.0931	0.0267	0.0406	0.0196	0.0057	0.0799	0.0141
1478	NM_181504	0.0017	0	0	0	0	0	0	0.4004	0.181	0	0	0	0	0.0017	0	0	0.1254	0	0	0	0.4033	0	0	0	0	0	0	0	0	0
1479	NM_181503	22.5	27.42	25.93	25.5	28.14	26.89	28.19	26.13	27.11	24.05	23.75	26.12	29.48	24.88	27	28.02	24.84	25.36	25.06	25.42	21.41	20.74	22.02	22.89	20.6	20.14	22.21	20.07	17.17	18.09
1480	NM_181501	0.2205	0.1906	0.2512	0.3042	0.2937	0.3435	0.3074	0.3164	0.1971	0.3021	0.2716	0.4407	0.5649	0.3815	0.4399	0.4	0.3794	0.323	0.3311	0.4599	0.3937	0.3842	0.5883	0.3762	0.3682	0.5083	0.3735	0.3856	0.4229	0.4824
1481	NM_181500	0.8635	1.109	1.16	0.8201	1.232	0.9621	1.423	1.385	0.8305	1.784	1.53	1.637	1.405	2.128	2.367	2.286	2.491	1.609	1.747	2.101	1.812	1.631	2.934	1.944	1.361	2.037	4.511	2.415	2.048	4.381
1482	NM_181493	0.9634	0.7384	0.3576	4.231	0.8094	1.094	0	1.172	1.209	1.526	0	0.6643	0	0.603	0.5011	3.064	0.3465	0.9244	0.6131	0.5945	0.4982	0.4714	0	0.3614	0	0.4944	0.3744	0.3642	2.512	0.6451
1483	NM_181492	0.0041	0.8838	0.0165	0.2838	0.0072	0.0074	0.0365	0.0157	1.025	3.006	0.0214	0.018	0.0053	0.0041	0.0175	0.0067	0.0042	0.1097	5.048	0.0034	0.0109	0.0298	0.0028	0.0183	0.0029	0.0023	0.043	0.0092	4.031	0.1124
1484	NM_181491	6.889	5.434	4.941	4.997	4.825	3.934	4.535	4.506	4.023	2.972	5.301	4.199	4.588	4.216	3.735	4.079	3.04	2.381	1.633	2.233	4.976	4.652	3.765	3.658	2.918	2.794	3.056	2.492	2.845	2.737
1485	NM_181489	1.201	1.154	0.4805	0.4558	0.6188	0.3253	0.5757	0.4405	0.3821	0.1317	0.8284	0.5953	0.9064	0.4075	0.605	0.7113	0.2484	0.2489	0.2804	0.3123	1.809	0.7778	1.14	0.8104	0.66	0.4372	0.5415	0.4008	0.4743	0.4342
1486	NM_181485	6.417	8.54	7.503	6.136	4.606	4.593	4.947	3.007	2.425	1.185	8.522	9.274	6.416	7.295	6.173	4.886	5.423	3.983	2.164	2.48	7.784	8.414	7.291	6.503	5.271	5.583	2.386	2.257	1.741	1.96
1487	NM_181482	0.0451	0.051	0	0	0.2115	0	0.1063	0	0.0524	0	0	0.0109	0	0	0	0	0.0209	0.0532	0.1514	0.0464	0	0.0509	0.0437	0.1932	0.0027	0.0836	0.0767	0.0754	0	0.0389
1488	NM_181481	0.2384	0.2286	0.2282	0.298	0.1579	0.2636	0.1669	0.2572	0	0.2169	0.3317	0.3631	0.3107	0.3533	0.3239	0.3078	0.2641	0.1447	0	0.1592	0.7128	0.7038	0.4975	0.5077	0.5015	0.4297	0.351	0.2826	0.3975	0.2203
1489	NM_181472	0.1118	0.2229	0.4621	0.163	0.6018	0.4171	0.1762	0.3552	0.0662	0.1342	0.4332	0.3675	0.3822	0.4575	0.3158	0.5759	0.3306	0.3105	0	0.0172	0.0811	0.1598	0.2171	0.2534	0.0242	0.0079	0.1657	0.0181	0	0.0079
1490	NM_181471	12.74	13.16	13.37	14.72	16.12	15.36	14.15	16.35	14.38	13.89	13.41	13.47	14.39	13.35	14.68	16.53	13.92	14.62	14.84	11.91	13.1	13.28	13.01	16.52	12.41	13.34	13.9	13.15	11.77	12.06
1491	NM_181468	35.25	32.69	32.05	28.79	29.16	39.65	41.64	42.49	37.57	31.57	31.06	34.43	39.86	35.39	29.24	41.33	39.21	30.34	32.47	29.68	35.8	24.06	38	32.65	38.69	32.43	36.02	32.75	32.97	33.69
1492	NM_181466	9.639	9.843	9.525	7.208	8.426	7.809	9.384	9.011	9.495	6.67	4.274	3.854	4.986	4.707	4.319	4.585	4.493	4.704	3.297	4.563	4.112	2.315	3.397	2.886	3.093	2.456	2.261	2.75	1.831	1.946
1493	NM_181465	5.735	5.989	4.638	4.943	8.098	7.206	5.84	6.359	7.6	2.61	5.222	3.347	5.211	3.308	3.233	3.654	4.29	3.745	2.905	3.479	3.219	2.351	1.754	2.124	3.441	3.618	3.591	3.382	3.073	2.516
1494	NM_181464	9.531	7.019	8.681	4.765	10.14	6.287	6.41	7.115	6.773	5.869	4.107	2.997	7.304	4.867	6.094	6.611	3.452	3.847	4	3.89	4.374	4.124	4.338	3.923	5.974	6.089	3.457	3.317	4.739	3.532
1495	NM_181463	10.14	10.4	8.496	8.656	8.247	4.993	8.695	8.069	7.739	7.135	9.689	12.07	10.09	9.878	9.24	10.14	8.066	8.958	8.181	6.012	8.804	11.49	9.422	10.75	9.653	6.544	8.248	8.425	3.718	4.222
1496	NM_181462	0	0.1988	0	0.2598	0.2005	0	0.044	0.1858	0.1173	0.3654	0.4469	0.8707	0.0646	0.3168	0.1249	0.4631	0.4713	0.2483	0.9408	0.1391	0.6283	0.793	0.679	0.1712	0.3108	0.6429	0.0906	0.4328	0	0.0534
1497	NM_181456	0.3759	0.3676	0.4023	1.015	0.5793	0.9611	0.5377	0.3743	0.7228	0.2627	0.5584	0.8052	0.393	0.4546	0.4101	0.3455	0.9807	0.4612	0.5006	0.6902	0	0	0.3873	0	0.3295	0	0.2704	0.8586	0.5428	0.4087
1498	NM_181455	0.4831	0.9517	0.81	0.2817	0.7544	1.213	0	0.373	0.9225	1.5	0.4007	0.6493	0	0	0.355	1.036	0	0	1.29	0.5604	0.9	1.108	0.2734	0.5068	0.3022	0.4572	0	1.195	0	0
1499	NM_181454	2.255	3.986	2.987	1.165	3.386	2.094	1.545	3.36	1.184	0.9665	1.952	2.515	2.712	1.687	2.443	2.401	1.048	1.39	1.085	0.6074	1.96	1.287	1.836	2.362	2.387	1.389	1.864	0.7268	1.791	1.449
1500	NM_181453	2.468	2.558	2.619	2.722	2.889	2.973	4.293	2.229	2.601	3.072	3.819	3.704	4.553	4.104	4.357	4.751	3.836	4.739	3.654	3.764	4.955	4.91	5.521	5.664	4.321	4.661	4.69	3.807	5.933	4.839
1501	NM_181443	5.293	4.383	6.907	4.32	8.111	7.263	7.214	2.352	5.861	1.986	5.251	7.332	7.762	4.086	4.205	6.334	6.152	4.715	2.793	0.938	6.248	1.412	7.383	6.566	3.754	2.374	4.671	1.596	2.043	2.374
1502	NM_181442	3.004	0	0	0.374	0	0	1.26	0	0.9435	0	1.214	1.116	2.04	0	0	0.4824	0	0	0	0.5447	1.337	2.547	0	0	0	2.086	0.3649	0	0	0
1503	NM_181441	10.71	11.08	9.999	10.99	10.12	8.225	8.997	8.35	9.235	7.988	10.94	10.74	10.48	7.528	10.44	9.49	7.487	6.119	6.033	8.47	8.258	9.175	9.762	6.449	8.057	9.597	6.314	5.883	3.669	4.207
1504	NM_181435	0.008	0.0078	0.0226	0.0309	0.0231	0.013	0	0.0159	0.008	0.0251	0.0082	0	0.0132	0.0239	0.016	0.05	0	0.0433	0	0	0.0076	0.0079	0.0311	0.0156	0	0.0238	0	0	0.0141	0
1505	NM_181427	0.2337	0.2774	0.3316	0.2822	0.2063	0.3003	0.2784	0.2	0.2457	0.1897	0.3322	0.2306	0.295	0.2677	0.2669	0.2363	0.2217	0.2598	0.2875	0.2201	0.1901	0.1685	0.2381	0.2055	0.2008	0.2765	0.2433	0	0.323	0.2521
1506	NM_181426	0	0	0.0075	0	0	0	0	0	0	0	0	0	0	0	0.0038	0	0.008	0	0	0	0	0	0.0077	0.0233	0	0.0054	0.0085	0	0	0
1507	NM_181425	0.0638	0.0021	0.081	0.0008	0.1633	0.0022	0.1237	0	0.1532	0	0.1953	0.1372	0.1658	0.141	0	0.0562	0.0666	0.1788	0.0545	0.0485	0.1283	0	0	0	0.0711	0.0938	0.1644	0	0	0.0649
1508	NM_181359	0.4803	0.1896	0.2117	0	0.2754	0	0.1726	0	0.7036	0	0	0.1335	0	0.212	0	0.1538	0.3442	0.1567	0	0.198	0	0.1691	0	0	0	0	0	0	0.1736	0
1509	NM_181358	0.0004	0.003	0.0914	0.0057	0.0026	0.0047	0.0042	0.0111	0.0151	0.0075	0.007	0.0115	0.0344	0.0085	0.0028	0.0053	0.0495	0.0049	0.0031	0	0.0008	0.0267	0.1077	0.0088	0.0048	0.0012	0.0079	0.001	0.0093	0.0039
1510	NM_181357	1.156	1.228	1.613	1.233	1.089	1.617	1.537	1.837	1.388	1.048	2.113	2.275	2.509	2.478	2.221	1.79	1.962	0.9918	1.985	1.549	2.414	1.967	2.585	2.335	2.563	2.206	2.58	3.029	3.165	2.046
1511	NM_181356	0.002	0	0	0	0.02	0	0	0	0	0.0041	0.0021	0.0022	0.0031	0.0072	0.0033	0	0.0029	0.0005	0	0.0073	0.0087	0	0.0018	0	0.0052	0.0169	0.146	0.0071	0.0038	0.0119
1512	NM_181354	2.406	3.122	0.5777	1.893	2.299	3.216	0.6507	2.486	2.258	0.5698	0.5987	3.528	2.28	0.4835	1.469	2.738	2.021	3.124	2.183	0.532	3.371	0.5408	3.321	3.575	2.392	2.824	2.812	0.4739	1.066	0.5711
1513	NM_181353	3.2	2.343	1.094	0.8723	1.321	0.5773	0.624	1.54	0.6827	1.363	1.889	1.431	1.135	0.7884	0.4932	1.046	0.9427	1.008	1.418	0.6206	3.246	1.316	1.674	1.287	0.6045	0.9969	0.6444	0.6033	1.133	0.8308
1514	NM_181352	0.1803	0.0987	0.5857	0.8469	0.2383	0.2808	0.011	0.5635	0.0083	0.6558	1.172	0.4095	0.2676	0.6237	0.1582	0.2135	0.0073	0.8199	0.1792	0.4164	0.3036	0.8679	0.6985	0.5913	0.7022	0.4761	0.563	0	0.1875	0.2381
1515	NM_181349	4.923	4.344	3.706	3.538	2.753	2.679	1.691	2.249	1.946	0.8132	5.049	4.169	2.868	3.901	2.954	0.903	2.119	1.425	0.6722	1.376	3.933	2.513	2.138	4.021	1.22	3.563	2.078	1.994	1.439	0.5107
1516	NM_181342	0.5432	0.5899	0.3299	0.8651	1.018	0.5824	1.262	0.6011	0.3423	0.956	0.846	0.5655	1.357	1.205	1.212	0.4903	1.266	0.651	0.9537	1.465	1.387	1.213	1.597	0.984	0.8784	1.23	1.792	1.981	1.315	2.42
1517	NM_181341	0	0	0	0	0	0	0	0	0	0	0	0	0	0	0	0.1937	0	0	0.1862	0	0	0	0	0	0	0	0	0	0	0
1518	NM_181337	0.1775	0.0645	0.106	0.0434	0.0865	0.0218	0.069	0.022	0	0.046	0.0907	0.2897	0.2185	0.221	0.0885	0.111	0.0891	0.0694	0.0919	0.0866	0.3813	0.3034	0.3654	0.2702	0.2392	0.132	0.1182	0.0234	0.0779	0.069
1519	NM_181336	5.491	6.845	6.429	5.995	6.055	4.458	4.755	5.59	7.268	6.405	19.5	18.97	21.23	7.601	7.265	7.214	9.396	21.18	9.303	9.399	7.437	17.59	8.177	6.759	16.9	18.13	8.892	7.181	19.74	15.3
1520	NM_181335	0.6998	0.9444	0.5345	0.8115	0.0694	0.3111	0.5521	0	0	0	0	1.006	1.158	0.7551	0.8772	0.8567	0.5813	0	0	0	0.1157	0.4839	0.6728	0.9767	0.6497	0.899	0	0.1806	0.2785	0
1521	NM_181334	0.544	0	0	0	0	0	0.2291	0	0	0.08	0.1902	0	0	0	0	0	0	0.1031	0	0	0	0	0	0	0	0	0	0	0	0
1522	NM_181333	1.674	1.471	1.19	0.6772	0.5685	0.8268	0.5439	0.4959	0.1754	0.6975	2.304	1.781	1.132	0.8933	0.1669	0.322	1.518	0.5891	0.2892	0.3131	1.122	1.276	0.3636	0.4668	0.7278	0.4925	0.4377	0.8254	0.1684	0.1674
1523	NM_181313	2.445	1.912	2.502	3.52	2.568	1.498	2.528	4.144	2.016	1.857	2.877	2.084	2.132	2.691	2.254	2.651	2.1	1.068	1.903	1.15	1.261	3.491	1.226	1.886	0.8085	2.008	0.791	1.772	1.885	0.8647
1524	NM_181312	0.9671	0.5423	0.4737	1.128	0.8575	0.5359	0.5117	0.7633	0.7394	0.4663	0.514	0.4869	0.7868	0.6522	0.9782	0.7147	0.4459	0.4435	0.3355	0.3239	0.4632	0.4152	0.5552	0.7417	0.63	0.4232	0.4298	0.5918	0.6238	0.433
1525	NM_181311	1.742	0.8998	0.9645	0.8043	0.5139	0.9874	0.5319	1.051	1.09	1.021	1.992	1.164	2.336	1.941	1.15	2.205	1.231	1.697	1.438	1.171	2.528	2.044	1.277	2.476	2.319	1.081	1.998	1.692	1.041	1.393
1526	NM_181308	0.7874	0.1603	0	0	0	0.4929	0	0.1541	0	0	0.5612	0	0	0	0	0	0	0	0.3633	0	0	0	0.3512	0	0	0	0.515	0	0	0
1527	NM_181307	0.9659	1.318	1.225	0.7688	1.533	1.516	0.8282	1.255	0.8373	1.44	1.143	2.638	0.6198	1.126	1.086	2.846	2.497	2.336	3.123	1.489	2.079	0.9582	2.462	2.707	1.204	1.24	2.413	1	0.9644	3.621
1528	NM_181306	5.4	1.027	6.602	4.333	6.348	6.625	6.509	5.39	4.682	7.929	5.259	5.067	6.46	6.589	6.796	9.691	8.524	7.406	7.721	7.479	7.58	5.383	6.151	6.326	6.19	6.437	8.538	6.63	8.994	10.32
1529	NM_181305	3.307	3.845	3.383	2.901	3.972	3.033	3.204	2.305	3.394	3.559	3.413	3.784	4.177	4.15	3.816	3.517	5.857	3.891	5.834	4.795	2.849	3.228	2.572	3.035	3.019	3.433	3.475	4.286	3.292	2.499
1530	NM_181304	0.8141	1.548	1.232	1.005	1.26	1.461	0.7534	0.853	1.084	1.472	1.057	2.299	1.509	1.312	1.534	3.243	1.727	2.29	2.765	1.486	2.353	0.8784	1.998	1.616	1.1	1.326	2.068	0.8799	1.169	2.105
1531	NM_181303	0.0228	0.0599	0.0588	0.0447	0.0225	0.0056	0.0239	0.0649	0.0073	0	0.0118	0.0094	0.0084	0.0383	0.023	0.0307	0.0152	0.0561	0.0239	0.0055	0.0364	0.0226	0.0522	0.0375	0.0075	0.0254	0.0282	0.0482	0.018	0.0021
1532	NM_181291	0	0.2601	0.7989	0.5526	0	0	0	0	0	0.2073	0	0.0725	0	0.5662	0.2925	0	0	0	0	0.1103	0.939	0.5545	0.2679	0.9101	0	0.8355	0	0.1666	0	0
1533	NM_181268	1.129	0	0	0	0	0	0	0	0	0	0	0	0	0	0	0	0	0	0	0	0	0	0	0	0	0	0	0	0	0
1534	NM_181265	1.073	0.9666	1.073	1.182	1.317	1.264	1.399	1.416	1.331	1.147	0.9198	1.253	0.9521	1.136	0.8405	1.054	1.281	1.038	0.9239	0.9339	0.8701	1.053	0.9819	1.061	0.8613	0.966	0.8483	0.6879	0.9541	0.8072
1535	NM_181093	0.0227	0.0603	0	0	0.0125	0.4171	0	0	0.7946	0.0168	0	0.033	0	0.0143	0.0008	0.0108	0	0	0	0	0	1.011	0.0048	0.1866	0	0	0	0	0.3035	0.0898
1536	NM_181079	0	0.0179	0	0.0241	0.018	0	0	0	0	0	0	0	0.0121	0.0243	0.0245	0.0306	0.0124	0.0064	0	0.0065	0.0528	0.0841	0.0238	0.0238	0.006	0.0059	0.0197	0	0.0144	0.0063
1537	NM_181078	0.0104	0	0.0333	0	0	0.0117	0	0	0	0	0.0192	0.0252	0	0	0	0	0	0	0	0	0	0	0	0	0	0	0	0	0	0
1538	NM_181077	0.2768	0.1554	0.2056	0.2777	0.2179	0.2212	0.1381	0.3032	0.2591	0.2217	0.1016	0.1823	0.3712	0.2146	0.2588	0.2742	0.241	0.4047	0.3513	0.2709	0.2269	0.1535	0.2394	0.3466	0.2967	0.3306	0.4548	0.4363	0.5328	0.4982
1539	NM_181054	7.812	7.236	5.648	6.348	6.734	7.658	8.15	6.853	8.271	8.186	9.412	8.475	10.97	10.28	8.752	9.84	10.15	9.143	6.753	8.169	11.08	13.63	14.43	12.79	8.646	11.81	11.88	8.997	12.96	12.78
1540	NM_181050	5.93	5.337	3.857	4.166	4.027	2.925	2.054	1.898	1.33	1.354	6.484	4.306	5.789	4.063	4.579	2.639	2.732	1.956	0.6101	1.106	5.527	4.892	2.842	3.106	1.005	1.175	1.017	0.7327	0.8351	1.045
1541	NM_180991	0.0575	0.0054	0.0329	0.0389	0.0112	0.0056	0.0119	0.0057	0.0462	0	0.0235	0.0231	0.0509	0.0455	0.0602	0.0086	0.0435	0.0418	0.0473	0.0487	0.0495	0.0395	0.0835	0.0616	0.045	0.0395	0.0491	0.0603	0.0501	0.0474
1542	NM_180990	0	0	0	0	0	0	0	0	0	0	0	0	0	0	0	0	0	0	0	0	0	0	0	0	0	0	0	0	0.0244	0
1543	NM_180989	1.572	2.967	2.462	2.623	3.116	3.086	3.319	2.745	3.139	3.218	2.967	3.137	3.429	3.494	3.245	3.571	2.251	3.443	3.213	3.622	3.621	3.105	3.16	2.459	2.821	3.387	3.059	2.963	3.2	3.018
1544	NM_180982	3.966	2.35	5.105	4.914	4.908	4.35	4.486	6.588	6.127	5.069	4.317	4.306	4.649	4.228	5.805	5.172	4.09	7.066	5.249	5.297	2.916	2.805	3.783	4.137	4.944	6.459	3.255	4.809	4.674	5.638
1545	NM_180699	0.6904	0.5326	0.252	0.4376	0.6345	0.3433	0.7624	0.2864	0.0418	0.2068	1.52	0.2897	1.59	0.215	1.483	0.6389	0.3567	0.5422	0.2043	0.2888	0.6996	0.987	0.5735	0.0406	0.899	0.5314	0.3954	0.2656	0.0167	0.0149
1546	NM_178868	1.696	1.207	0.9847	0.9211	1.852	1.449	1.813	2.387	2.167	1.808	1.136	1.423	1.786	2.249	2.179	2.009	1.488	1.572	1.279	1.282	1.392	2.235	2.431	1.999	1.527	1.455	1.396	1.37	1.76	2.394
1547	NM_178865	3.09	2.319	2.105	2.521	2.967	2.722	3.166	3.216	2.907	3.202	3.743	3.436	4.361	4.387	4.488	6.129	4.195	3.213	2.785	3.86	6.629	7.887	8.495	9.1	5.638	5.443	5.949	5.414	10.73	8.529
1548	NM_178864	0	0	0	0	0	0	0	0	0	0	0	0	0	0	0	0	0	0	0.0096	0	0	0	0	0	0	0	0	0	0	0
1549	NM_178863	0.5655	0.7551	0.6485	0.6519	0.7122	0.418	0.6883	0.6442	0.5095	0.4952	0.4862	0.6038	1.881	1.048	0.9659	0.7551	1.102	1.011	0.7936	1.592	1.091	1.132	0.9861	0.8818	0.7206	0.5933	0.5913	1.077	1.031	1.295
1550	NM_178862	64.46	75.38	72.22	72.97	83.64	77.95	89.19	67.64	87.61	94.88	79.97	89.82	96.63	88.27	83.45	91.03	86.17	101	96.1	107.9	99.85	95.47	100.3	102.5	89.48	100.6	101.6	97.29	109.9	101.1
1551	NM_178860	0.0073	0	0	0.0143	0	0	0	0	0	0	0	0	0	0	0	0	0	0	0	0	0	0	0	0	0	0	0	0	0	0
1552	NM_178859	1.352	1.384	1.928	2.045	1.866	0.8919	1.503	1.384	1.508	1.438	1.546	2.123	2.84	2.02	1.68	1.494	2.135	2.249	1.277	2.098	4.49	5.448	5.245	5.155	5.863	5.798	5.066	5.09	4.477	5.394
1553	NM_178858	1.604	1.53	1.361	1.445	1.673	1.455	1.699	2.108	1.724	1.543	1.035	1.091	1.133	1.003	1.149	1.26	1.002	0.9445	1.057	1.137	1.092	1.438	1.261	1.69	1.221	1.072	1.056	1.146	1.465	1.583
1554	NM_178857	0.0115	0	0	0.0038	0.0112	0.0037	0.0119	0.0113	0.0154	0.016	0	0.0154	0.0114	0.0114	0.0076	0.0115	0.0078	0.008	0.0319	0	0.0037	0.0113	0.0298	0.015	0.0075	0.0229	0.0245	0.0282	0.0135	0
1555	NM_178850	0	0.1457	0	0.0219	0	0.0186	0.1152	0.0115	0.117	0	0.1279	0.0318	0	0.1035	0.1467	0.2479	0.0106	0	0.1148	0.1833	0.0192	0.0884	0.0209	0.1285	0.218	0.2316	0	0.0104	0	0.0112
1556	NM_178849	0	0.7784	0	0.5792	0	0.5742	0.5481	0.3634	0.2687	0	0.3728	0.5097	0	0.4977	0.585	0.5657	0.3439	0	0.1305	0.1288	0.4995	0.5566	0.4655	0.5942	0.2121	0.3723	0	0.5413	0	0.4305
1557	NM_178844	0.0048	0	0.0045	0	0.0047	0	0	0	0	0	0	0.0289	0.0145	0.0048	0.0143	0	0.0143	0.0199	0	0.0051	0.0137	0.0375	0.0129	0.0582	0.0094	0	0.0051	0	0.0204	0.0564
1558	NM_178841	5.742	5.947	4.342	5.524	5.05	4.355	3.844	2.178	4.074	2.23	3.27	5.476	5.756	2.753	2.63	5.226	2.858	2.083	2.931	2.768	4.322	8.192	6.612	6.651	2.382	5.546	4.879	3.306	2.606	2.867
1559	NM_178840	0	0	0.0316	0	0	0	0	0	0	0	0.0677	0	0	0	0.033	0	0	0	0	0	0	0	0	0	0	0	0	0	0	0
1560	NM_178837	0.3438	0.619	0.0844	0.1752	0.0036	0.2735	0.1837	1.069	0.6129	0.8041	0.1047	0.5128	0.0558	0.6876	0.7168	0.3723	0.2712	0.0066	0.4173	0.5697	0.6478	0.5386	0.9157	0.0151	0.6227	0.3636	0.0407	0	0	0.6192
1561	NM_178836	2.786	2.194	1.707	1.752	1.291	1.308	1.294	1.071	1.451	0.9486	1.93	1.791	1.696	1.337	1.272	1.474	1.423	1.083	0.9678	0.6613	1.534	1.497	1.638	1.42	1.009	1.192	1.215	0.9489	1.121	0.579
1562	NM_178835	0.336	0.3593	0.2179	0.3483	0.2122	0.3038	0.2512	0.2289	0.1924	0.2624	0.315	0.3116	0.2101	0	0	0.3492	0.3077	0.2424	0.2721	0.2536	0	0	0.3585	0	0.2355	0.1773	0.2277	0	0	0.2603
1563	NM_178834	1.021	1.401	0.7242	1.44	0.4139	0.644	0.6149	1.008	1.274	0.598	1.126	0.4785	1.308	0.7005	1.045	1.473	0.6756	1.353	1.159	0.7131	0.7537	1.381	1.052	1.644	1.419	0.7971	1.414	1.464	1.419	1.189
1564	NM_178833	0.9748	1.099	1.026	0.6718	1.24	1.215	1.699	1.097	1.074	1.189	1.283	0.9368	1.007	1.325	1.253	1.107	0.9788	0.9585	1.342	1.043	1.281	1.416	1.008	0.7066	0.8704	0.899	1.42	0.9861	1.424	1.641
1565	NM_178832	0.8691	0.8457	1.116	1.109	0.9606	1.195	1.139	1.156	0.9929	0.9715	1.259	1.444	0.681	1.931	1.204	1.965	1.001	2.164	1.477	1.82	1.306	0.6525	1.129	1.209	1.368	1.787	0.9819	0.9534	2.34	1.737
1566	NM_178831	0	1.242	0	0.3012	0	0	0	0	0.8131	0.4383	0	0	0	0	0	0	0	0	0	0	0	0	0	0	0	0	0	0	0	0
1567	NM_178828	0	0.0067	0	0	0	0	0	0.0205	0	0	0	0	0.0068	0	0	0	0	0	0	0	0	0	0	0	0	0	0	0	0	0
1568	NM_178827	0.0098	0	0.0094	0.0289	0	0	0.0408	0	0.0198	0.0668	0	0.0195	0	0.0342	0	0	0	0.0162	0	0.0418	0	0	0	0	0	0.0398	0.0275	0	0.0418	0.0765
1569	NM_178824	0	0	0	0	0	0.0134	0	0	0	0.0247	0	0.0119	0	0	0.0118	0	0	0	0	0	0	0	0	0	0.029	0.0294	0	0.0246	0	0.0366
1570	NM_178822	0.0985	0.1565	0.1297	0.1331	0.202	0.1125	0.1718	0.1775	0.0703	0.1268	0.1817	0.1329	0.1474	0.3016	0.1375	0.274	0.1357	0.0703	0.0908	0.0821	0.2469	0.2045	0.4558	0.3299	0.2122	0.1341	0.2034	0.1219	0.1986	0.3431
1571	NM_178821	0.3533	0.2323	0.3721	0.1769	0.2503	0.178	0.345	0.2011	0.3791	0.3504	0.2747	0.2756	0.383	0.1466	0.2028	0.1194	0.1299	0.1689	0.0557	0.2708	0.0527	0.0631	0.0783	0.0868	0.1666	0	0.0196	0.1773	0.1133	0.0664
1572	NM_178820	1.666	1.64	0.2323	1.301	1.071	1.214	0.0471	0.0252	1.087	1.233	2.017	2.117	0.0626	0	0.0389	0.1922	1.802	0.0401	0.0199	0.0276	0.046	1.361	1.115	1.81	0	0.8736	1.334	0.8855	0.9222	0.7735
1573	NM_178819	13.97	14.89	12.92	12.83	13.81	11.77	11.56	10.86	9.177	7.056	17.62	17.63	16.98	15.03	14.31	12.78	10.99	10.95	7.976	7.935	19.55	18.46	17.7	16.98	14.43	15.18	13.12	11.24	10.32	8.966
1574	NM_178818	0.3978	0.3713	0.544	0.8118	0.7653	0.7909	0.8367	0.5785	1.109	0.5049	0.6985	0.5131	1.276	0.4454	0.4742	0.5001	0.8108	0.8885	0.6051	0.7786	0.3326	0.4117	0.5023	0.414	0.8243	1.133	1.16	0.8115	6.736	0.9281
1575	NM_178815	2.476	5.876	4.785	6.159	6.656	4.191	5.501	3.846	3.725	4.714	6.523	3.445	3.985	2.701	4.665	7.039	4.77	2.919	3.149	5.383	5.827	6.134	2.876	4.413	5.22	3.684	5.754	2.544	4.692	2.285
1576	NM_178813	0.0428	0	0	0	0	0	0	0	0	0.009	0	0	0	0	0	0	0	0	0	0	0	0	0	0	0	0	0	0.0766	0	0.0159
1577	NM_178812	23.52	24.05	22.52	25.09	28.13	29.14	31.18	24.77	30.33	30.6	24.31	25.08	28.2	28.6	27.01	29.98	28.54	28	23.89	27.83	24.34	24.84	28.03	27.79	21.42	24.43	25.84	21.68	27.49	25.14
1578	NM_178587	14.53	12.58	15.22	15.69	15.89	14	19.14	14.23	14.48	13.36	13.12	17.51	15.17	15.09	17.11	18.42	14.73	14.06	10.92	12.81	13.63	14.92	14.72	14.81	12.17	10.01	10.37	9.425	11.51	12.28
1579	NM_178586	0.2204	0.1583	0.2961	0.1541	0.3731	0.1937	0.2899	0.2274	0.2078	0.1655	0.1436	0.352	0.1981	0.2087	0.1507	0.2345	0.2232	0.1745	0.1957	0.1248	0.4438	0.2562	0.2527	0.3484	0.1302	0.1386	0.2064	0.1034	0.1573	0.1379
1580	NM_178584	2.405	1.913	1.869	5.323	1.963	5.696	6.238	2.02	2.998	3.406	2.592	1.866	2.678	2.543	2.669	2.866	3.255	1.058	3.45	0.7054	0.4189	2.59	2.401	0.3731	0.5997	2.147	2.674	2.63	9.485	2.285
1581	NM_178582	0.4784	0.2108	0.2415	0.45	0.1906	0.1352	0.1125	0.182	0.0814	0.1855	0.5019	0.3225	0.3048	0.1907	0.352	0.2047	0.3623	0.4864	0.2529	0.3795	0.461	0.1969	0.19	0.3278	0.5232	0.1682	0.1693	0.2341	0.3611	0.2925
1582	NM_178581	0	0	0.2975	0	0.7695	0	0	1.174	3.155	0	0	0.3096	0.7636	0	0	0	0	0	0	0	0	1.856	2.947	0	0	0	1.583	0.6484	0	1.787
1583	NM_178580	0.6944	0.1294	0.1811	1.408	1.013	2.069	0.065	0.0715	0.0654	0.4694	1.89	0.3699	0.496	1.422	0.0243	0.23	0.0198	0.0717	0.1742	0.1115	0.1311	0.8331	1.582	0.6915	1.575	0	0.0816	0.061	2.56	1.965
1584	NM_178578	0	0.1233	0	0	0	0	0	0	0	0	0	0	0	0	0	0	0	0	0	0	0	0	0	0	0	0	0	0	0	0
1585	NM_178571	0	0.0159	0	0	0	0	0.0119	0	0	0.0053	0	0	0	0.007	0	0	0	0	0	0	0	0	0	0	0	0	0	0	0	0
1586	NM_178570	1.045	0.4553	0.5232	0.4731	0.8594	0.6183	0.7531	0.9856	0.568	0.4905	0.6032	0.3753	0.6772	0.8307	0.6288	0.7367	0.9352	0.4546	0.1851	0.4648	0.4319	0.5751	0.7553	0.6523	0.4459	0.368	0.4286	0.2973	0.9323	0.4571
1587	NM_178569	0.463	0	0	0	0.2802	0	0	0	0	0	0	0	0	0	0	0	0.224	0	0	0	0	0	0	0.1751	0	0	0	0	0.2595	0
1588	NM_178568	0.3127	0.2697	0.2501	0.2855	0.2377	0.1907	0.184	0.2175	0.1527	0.0971	0.3715	0.5084	0.6283	0.4585	0.3872	0.3462	0.5021	0.2191	0.1051	0.1429	0.9683	0.8936	0.7112	0.4618	0.4718	0.3602	0.3986	0.2664	0.346	0.271
1589	NM_178566	0.71	0.6692	0.8638	1.644	1.08	1.508	1.589	1.263	1.124	0.8451	0.6541	0.4009	0.6422	0.6809	0.4443	1.57	0.585	0.6757	0.6249	0.6594	0.5065	0.594	0.5144	1.618	0.8719	1.03	0.6576	0.4782	0.9578	0.5417
1590	NM_178565	0	0	0	0	0	0	0	0	0	0.0102	0	0	0	0.0097	0	0	0	0	0	0	0	0	0	0	0	0.0097	0	0	0	0
1591	NM_178564	1.489	1.664	1.26	1.643	1.889	1.626	2.286	1.762	1.781	2.34	1.928	2.301	2.97	2.769	2.378	3.173	2.488	1.906	2.09	2.471	2.848	2.604	3.974	3.461	2.377	2.407	2.568	2.348	3.357	3.717
1592	NM_178563	0.0095	0	0.0018	0.0174	0.008	0.0258	0.0158	0.0086	0.0033	0	0.0046	0.0037	0.0583	0.0008	0.0145	0.0173	0.0129	0.0151	0.0283	0	0.0124	0.0087	0.0088	0.0085	0.0203	0.0117	0.002	0.0505	0.0497	0.0023
1593	NM_178562	2.298	1.984	1.117	2.531	2.232	2.348	3.198	2.697	2.251	2.566	0.8935	2.964	1.295	3.611	3.288	1.708	3.357	0.85	2.518	2.886	0.9715	3.359	3.903	4.31	2.525	2.918	0.8995	3.286	3.939	3.703
1594	NM_178561	0	0	0	0	0	0	0	0	0	0	0	0	0.0113	0	0	0	0	0	0	0	0	0.0056	0.0279	0.0225	0	0.0057	0	0	0	0
1595	NM_178558	1.615	0.9692	0.9067	0.8517	0.7848	0.6073	0.864	0.4513	0.3886	0.3829	1.67	1.362	1.105	1.004	0.6394	1.004	0.7191	0.869	0.9645	0.5472	2.54	1.446	1.227	1.625	1.407	1.171	1.262	0.7884	0.763	0.6621
1596	NM_178557	2.295	1.984	1.856	1.685	1.707	1.348	1.099	1.232	0.8763	0.7442	2.356	2.4	2.591	1.802	1.703	1.257	1.323	0.9789	0.6357	0.5043	2.839	2.498	2.109	1.853	1.453	1.321	1.022	0.8346	0.748	0.472
1597	NM_178554	0.0032	0	0	0.0053	0	0	0.0094	0.0042	0	0	0	0	0.0053	0	0.0106	0.0161	0.0109	0	0	0.0114	0.0103	0	0	0	0	0	0	0	0.002	0
1598	NM_178549	0.7761	0.7518	0.6314	0.5282	0.5358	0.7054	0.5641	0.4133	0.5122	0.1911	0.6375	0.1525	0.4457	0.4434	0.3017	0.3773	0.3837	0.3301	0.272	0.285	0.8482	0.6462	0.6333	0.6227	0.3429	0.3906	0.4183	0.2814	0.328	0.2884
1599	NM_178548	0.0887	0.1628	0.0385	0	0.1767	0.1098	0	0	0	0	0.1494	0.0314	0.0527	0.0239	0.0315	0.0418	0.0239	0.0062	0	0.0743	0.0397	0.0413	0.0136	0.0332	0.0405	0.0278	0.0299	0.0147	0	0
1600	NM_178547	2.063	2.488	2.509	2.784	2.913	3.337	2.358	2.9	3.001	3.696	1.604	2.513	2.748	3.173	3.048	2.81	2.545	2.377	2.827	1.89	1.513	1.413	3.02	3.388	1.563	3.212	2.614	2.666	3.358	3.059
1601	NM_178545	0.2228	0	0.1522	0.2822	0.0622	0.285	0.2488	0.1589	0.1285	0	0.2181	0.2489	0.1578	0.1274	0.1354	0.1601	0.291	0.0334	0	0	0.0304	0	0.0931	0.0468	0.2197	0	0.0683	0.1323	0.1499	0.0993
1602	NM_178544	0.3414	0.0091	0.0183	0.0096	0.0073	0	0.0099	0.1661	0.0748	0.1398	0.0083	0.3093	0.0009	0.2863	0.3477	0.0254	0.0036	0.0087	0.1606	0.2622	0.0055	0.1871	0.0134	0.0243	0.3017	0.0082	0.0027	0.0009	0.0085	0.0418
1603	NM_178543	0	0	0	0	0	0	0	0	0	0	0	0	0	0	0	0	0	0	0	0	0	0	0	0	0	0	0.0352	0.0173	0.0193	0
1604	NM_178539	0.0074	0.0121	0.0213	0.0234	0.0072	0.0145	0.0436	0.0295	0.0111	0.0232	0	0.0074	0.0146	0.0074	0.0147	0	0	0	0	0	0.0213	0.0182	0.0108	0.0145	0	0.0368	0.071	0.0039	0	0
1605	NM_178537	3.179	2.98	3.077	2.786	2.671	2.745	2.881	2.45	2.195	2.852	3.371	3.594	3.749	3.797	3.455	3.412	3.528	3.41	3.082	3.311	4.072	4.061	5.269	4.097	3.975	4.36	4.664	4.579	4.848	4.323
1606	NM_178536	0.102	0.084	0.0516	0.1114	0.0211	0.0167	0.0606	0.0211	0.0379	0.0783	0.1091	0.1275	0.0639	0.0522	0.0477	0.0686	0.0678	0.1163	0.0205	0.3016	0.1064	0.0829	0.1334	0.1627	0.2217	0.2338	0.0642	0.1788	0.133	0.2767
1607	NM_178532	0	0	0.3308	0.1013	0.004	0.007	0.0234	0.0157	0.2648	0.0174	0.0019	0	0.0079	0.0657	0.0088	0	0	0.0144	0	0	0.0588	0.0683	0.4352	0.0644	0	0.038	0.2276	0.0829	0	0
1608	NM_178527	0	0	0	0	0	0	0	0	0	0	0	0	0	0	0	0	0.0037	0	0.0048	0	0	0	0	0	0	0	0	0	0	0
1609	NM_178526	0.4079	0.4218	0.3395	0.3488	0.2559	0.3772	0.2874	0.3451	0.2784	0.2517	0.6279	0.6573	0.5495	0.427	0.4728	0.5107	0.445	0.4445	0.2732	0.1955	0.7006	0.8988	0.7419	0.6757	0.5103	0.4275	0.3891	0.3939	0.2967	0.4566
1610	NM_178523	0.6129	0.3026	0.3404	0.3492	0.276	0.2011	0.2345	0.1398	0.1667	0.0998	0.5275	0.5821	0.3795	0.3328	0.4094	0.2813	0.1467	0.1558	0.1926	0.133	0.6269	0.2859	0.4795	0.4181	0.3306	0.29	0.2618	0.1795	0.218	0.1197
1611	NM_178520	0.194	0.1855	0.1366	0.1582	0.1248	0.05	0.1149	0.1062	0.0628	0.1431	0.1057	0.1187	0.0772	0.132	0.0808	0.1739	0.083	0.0335	0.0709	0.088	0.044	0.1281	0.0441	0.057	0.0734	0.0565	0.0932	0.1345	0.1649	0.0642
1612	NM_178518	1.244	0.3397	0.1955	0.1691	0.5959	0.0119	0.0211	0.0063	0	0	0.9249	0.8534	1.2	0.5727	0.5654	0.1875	0.0072	0.0163	0.0065	0	0.9555	0.768	0.0157	0.5572	0.7476	0.3556	0.0065	0.0257	0	0.0035
1613	NM_178517	0.0227	0.0194	0.0042	0.0146	0.0229	0.0179	0.0253	0.0456	0.0071	0.0191	0.0176	0.0126	0.0192	0.0109	0.0073	0.0135	0.0167	0.0089	0.0127	0.013	0.0106	0.0337	0.0056	0.0086	0.012	0.0108	0.0153	0.0074	0.0239	0.0246
1614	NM_178516	0	0.0478	0	0.0241	0	0.0198	0	0	0	0.0127	0	0.0371	0	0.0082	0	0.0123	0	0	0	0	0	0	0.0119	0	0	0	0	0	0	0
1615	NM_178511	1.955	1.298	1.226	1.703	1.131	1.452	0.3279	1.562	0.9133	1.854	2.276	3.063	3.008	0.8857	0.5037	2.223	1.177	2.252	1.544	1.229	2.665	2.168	2.502	1.368	2.104	1.527	1.151	1.066	2.459	0.9577
1616	NM_178510	0	0.0117	0	0	0	0	0	0.024	0	0	0	0	0.0119	0	0	0	0	0	0.025	0	0	0.0118	0.0234	0	0	0.0119	0.0128	0.0126	0	0
1617	NM_178509	0.9576	1.223	2.587	1.117	2.751	1.103	1.052	2.912	0.7087	2.413	1.627	3.678	1.05	3.889	1.722	4.088	2.289	0.7415	2.016	3.632	0.9094	3.863	1.054	3.003	3.517	1.791	3.526	2.856	4.359	3.691
1618	NM_178508	1.767	1.857	2.116	1.412	1.234	1.38	2.809	0.9666	1.748	0.9173	0.7422	1.776	0.7042	1.527	1.436	1.217	1.18	2.082	0.8199	0.8969	0.4162	1.057	1.187	0.9161	1.077	0.7548	1.191	0.7248	1.604	1.206
1619	NM_178507	2.709	1.949	1.485	1.775	1.903	2.191	2.561	2.004	2.363	2.227	2.799	2.962	3.514	3.583	2.788	3.328	2.758	3.147	2.561	3.154	3.476	3.836	3.795	3.303	2.746	3.058	3.595	3.244	4.575	4.491
1620	NM_178505	0.0059	0.0231	0.0114	0.035	0.0116	0	0	0.0117	0.0405	0.0559	0	0.0598	0.0471	0.0178	0.0413	0.0297	0.0355	0.0186	0.0493	0.0189	0.0682	0.0495	0.075	0.0787	0.1167	0.1355	0.0282	0.0375	0.0871	0.0614
1621	NM_178502	2.112	2.148	1.656	2.698	0.947	2.832	0.3397	0.9602	2.059	1.604	0.8717	1.932	3.054	2.272	1.018	1.496	3.517	1.686	0.7326	0.9525	0.9872	1.874	0.9914	3.601	0.8989	0.5195	2.395	2.836	2.917	0.788
1622	NM_178500	0.2009	0.1977	0.3431	0	0.2444	0.4568	0.6368	0.1434	0	0	0.4316	0.6309	0.3178	0.5216	0.4915	0.4123	0	0.1547	0.081	0	0.6135	0.7792	0.344	0.3751	0	0	0.2628	0.2714	0	0
1623	NM_178498	0	0	0	0	0	0	0	0	0	0	0	0.0099	0	0	0	0	0.005	0	0	0	0	0	0	0	0	0	0	0	0	0
1624	NM_178497	0	0	0	0	0	0	0	0	0	0	0	0	0	0	0.0163	0	0	0	0	0	0	0	0	0.0318	0	0	0	0.0171	0	0
1625	NM_178496	3.429	2.8	1.774	1.7	1.764	1.234	1.098	0.9783	0.8263	0.4307	2.535	2.746	1.864	1.484	1.01	1.139	0.586	0.5305	0.3642	0.3274	2.919	2.412	2.263	1.566	1.12	0.941	0.6468	0.4399	0.459	0.2354
1626	NM_178493	0.2148	0.2474	0.3431	0.1686	0.3302	0.2272	0.4698	0.3152	0.1689	0.2583	0.3559	0.3539	0.3195	0.4498	0.4056	0.2742	0.2784	0.4135	0.2459	0.517	0.2057	0.1751	0.3188	0.4625	0.1159	0.3705	0.2442	0.1528	0.3102	0.1715
1627	NM_178491	0	0	0.0385	0.0788	0	0	0.0467	0.094	0.1129	0	0.0824	0	0	0.0599	0	0.0239	0.0701	0	0	0	0.0856	0.0395	0.0256	0.0696	0	0.0992	0.1311	0	0.1742	0
1628	NM_178483	0	0	0	0	0	0	0	0	0	0	0	0	0	0	0	0	0	0.048	0	0	0	0	0	0	0	0	0	0	0	0
1629	NM_178471	0	0	0	0	0	0	0	0	0	0	0	0	0	0	0	0.0473	0	0	0	0	0	0	0	0	0	0	0	0	0	0
1630	NM_178470	0	0	0	0	0	0	0	0	0	0	0	0	0	0	0	0	0	0	0	0	0	0	0	0	0	0	0.0193	0	0	0.0161
1631	NM_178468	0	0	0	0	0	0	0	0	0	0	0	0.0195	0	0	0	0	0	0	0	0	0	0	0	0.0094	0	0	0	0	0	0
1632	NM_178454	7.083	7.619	5.696	7.816	7.716	7.264	8.119	6.995	8.477	9.784	5.335	8.131	8.025	7.651	8.412	9.295	7.884	7.681	10.88	10.07	6.517	6.976	7.194	7.478	6.623	5.576	7.55	7.992	8.362	6.698
1633	NM_178452	0.0125	0.0197	0.024	0	0	0.0124	0	0.0249	0.025	0.0263	0.0127	0	0.0122	0.0125	0.0715	0.0249	0.0127	0.0131	0	0	0.0096	0.0858	0.0488	0.0307	0	0.0311	0.0268	0.0132	0	0
1634	NM_178450	0.2356	0.1098	0.1779	0.2287	0.0997	0.0933	0.1285	0.1334	0.0758	0.1189	0.0763	0.1546	0.161	0.1368	0.1165	0.1311	0.1054	0.1129	0.0605	0.0232	0.1583	0.2475	0.2227	0.2803	0.201	0.0348	0.1829	0.174	0.0834	0.0852
1635	NM_178449	0	0	0	0.0982	0.0313	0	0	0	0	0	0	0	0	0	0	0.0666	0	0	0	0	0	0	0	0	0	0	0	0	0	0
1636	NM_178448	0.552	1.279	2.066	2.521	1.261	1.033	0.5563	1.198	0.6333	1.944	0.8681	1.717	1.177	2.351	2.144	0.1752	1.779	1.063	1.408	0.5166	0.6644	0.2867	0.6087	1.266	0.759	0.8981	0.7808	0.5782	0.4075	0.4926
1637	NM_178445	0	0	0	0.036	0	0	0.0253	0	0.0245	0	0.0125	0	0	0.0122	0	0	0.0124	0	0.0127	0	0	0.012	0	0	0	0.0243	0.013	0.0257	0.0144	0.0127
1638	NM_178443	0.06	0.0239	0	0.0997	0.0294	0.0649	0.0286	0	0.0503	0.0476	0.1619	0.0649	0.1115	0.065	0.161	0.0051	0.0546	0.0488	0.0896	0.084	0.1243	0.0754	0	0.0354	0.0946	0.0442	0.1025	0.1305	0.059	0.0374
1639	NM_178441	0	0	0	0	0	0.0037	0	0	0	0	0	0	0.0011	0.0039	0	0.0027	0	0	0	0	0	0	0	0	0	0	0	0	0	0
1640	NM_178439	5.065	5.588	5.419	4.711	5.931	6.789	6.351	5.793	6.567	5.646	4.735	5.899	6.517	6.201	5.301	5.972	5.789	6.896	5.842	6.679	6.168	6.592	7.25	7.558	5.922	6.666	6.183	5.558	6.741	6.117
1641	NM_178438	0	0.1078	0	0	0	0	0	0	0	0	0	0	0	0	0	0	0	0	0	0	0	0	0.0351	0	0	0	0	0	0	0
1642	NM_178435	0.0543	0	0	0	0	0	0	0	0	0	0	0	0	0	0.0557	0	0	0	0	0	0.0534	0	0.0544	0	0	0	0	0.0589	0.1613	0.1702
1643	NM_178432	0.3843	0.2887	0.282	0.0139	0.4098	0.0474	0.184	0	0.2022	0.2535	0.0398	0	0.2516	0.3596	0.2256	0.1175	0.0152	0.3372	0.0136	0.0194	0.224	0.1172	0.1139	0.002	0.0606	0.1547	0.1571	0	0	0.0157
1644	NM_178427	0.3099	0.438	0.1999	0.3222	0.2543	0.2041	0.3514	0.2043	0	0.2183	0.9562	0.2626	0.3395	0.5345	0	0.3037	0.2424	0	0.1249	0.4487	0.2131	0.1831	0.3176	0	0.2126	0.2772	0.2968	0	0	0
1645	NM_178425	0	0	0	0.0364	0	0	0	0	0	0	0	0.0024	0	0.0434	0.0073	0	0	0.0438	0	0	0.0056	0	0	0.0185	0.0855	0.051	0	0	0	0.0211
1646	NM_178424	0	0	0.0269	0	0.0245	0.0184	0.0195	0	0	0.0097	0	0	0.0278	0.0124	0	0	0	0.0098	0	0.0346	0.018	0.0092	0.0091	0	0.0092	0	0	0	0	0
1647	NM_178423	0.0579	0.0314	0.0471	0	0	0.0097	0.0102	0.0457	0.0066	0.0507	0.027	0.0511	0.0582	0	0	0.0066	0.0266	0	0.0268	0.0054	0.0259	0.0258	0.0192	0.026	0	0.0091	0.0211	0	0.0152	0.0528
1648	NM_178422	0.7894	0.0485	0.0782	0.6009	0.3961	0.5435	0.1086	0.9166	0.0613	0.0687	0.4393	0.6434	0.084	0.0516	0.1196	0.2596	1.287	0.068	1.014	0.1845	1.057	0.1687	0.5941	0.0456	0.4042	0.1725	0.5826	0.4478	1.429	1.044
1649	NM_178354	0	0	0	0.0251	0	0	0	0	0	0	0	0.0517	0	0	0	0	0	0	0	0	0	0	0	0	0	0	0	0	0	0
1650	NM_178353	0	0	0	0	0	0	0	0	0	0	0	0	0	0	0	0	0	0	0	0	0	0	0.0267	0	0.0191	0	0	0	0	0
1651	NM_178351	0	0.0429	0	0	0.0711	0.0434	0	0	0	0	0	0	0	0	0	0	0	0	0	0	0	0	0	0	0	0	0	0	0	0
1652	NM_178344	0	0.0166	0	0	0.0287	0.0335	0	0	0.0277	0	0.0174	0.0683	0.0752	0.0332	0.034	0.1186	0.0258	0.0621	0	0.0529	0	0.0656	0.0116	0.0104	0	0.0589	0.0236	0.0031	0	0
1653	NM_178342	0.0087	0	0	0.0157	0.0213	0	0	0.117	0	0	0	0	0	0	0	0	0	0	0	0.0747	0.0233	0.0163	0	0	0.0679	0	0.064	0.0777	0.0544	0.1011
1654	NM_178339	0	0	0	0	0	0	0	0	0	0	0.0203	0	0	0	0	0	0	0	0	0	0	0	0	0	0	0	0	0	0	0
1655	NM_178336	11.96	12.86	13.43	12.38	12.69	14.98	12.33	13.47	13.83	13.11	9.825	11.76	12.47	12.93	13.21	10.99	11.21	9.929	11.6	12.24	10.53	8.817	9.805	8.842	12.28	11.26	9.88	11.08	10.65	9.057
1656	NM_178335	0	0.0173	0.0477	0.0104	0.0029	0.0067	0.0014	0	0	0	0.0291	0.0103	0	0.0537	0.7998	0.0034	0.0115	0.0212	0.0071	0.0278	0.02	0.0774	0.1201	0.1412	0.0133	0.1249	0.0121	0.0072	0.0033	0.0035
1657	NM_178326	0.0177	3.192	2.276	1.503	3.094	3.041	0.8668	0.9404	1.778	2.495	0.012	0	0.0067	0.3673	0.0025	0.0076	0.407	2.692	0.244	0.9818	0.0205	0.0032	0.4013	0.0245	0.0146	0.6354	0.0091	0.0148	0.0053	0.3392
1658	NM_178324	1.081	0.7695	0.5169	0.8438	0.9494	1.752	1.009	1.041	0.6874	1.557	0.5601	0.801	1.322	0.8025	0.9027	1.508	0.386	1.393	1.265	0.7439	0.2711	0.6676	0.2352	1.835	0.8334	1.224	0.8022	1.032	0.7398	1.309
1659	NM_178314	1.452	1.56	1.741	1.281	1.574	1.467	0.9265	0.837	0.7989	1.209	2.009	2.047	1.799	2.024	1.724	2.138	1.955	1.58	1.113	1.249	1.849	2.455	2.75	1.801	1.831	1.854	0.914	0.9076	1.177	0
1660	NM_178313	48.99	36.26	46.87	38.21	50.52	51.59	49.15	39.12	41.05	33.23	52.69	31.88	57.96	56.36	50.14	59.13	47.9	48.01	50.13	47.44	63.25	33.28	26.03	67.64	40.08	52.99	55.9	46.6	47.99	59.75
1661	NM_178310	0.0714	0.0348	0	0.0351	0	0	0	0	0	0	0	0	0.0176	0	0	0	0.018	0	0	0	0	0	0	0	0	0	0	0	0	0
1662	NM_178276	0.0226	0	0	0	0.021	0	0	0	0.0224	0	0.0549	0.0219	0	0.0139	0.0095	0.0215	0.073	0.0668	0	0.0177	0.0622	0.1137	0.0856	0.0231	0.0224	0	0.0314	0.0745	0.13	0.0444
1663	NM_178272	0	0	0	0	0	0	0	0	0	0	0	0	0	0.0412	0	0	0	0	0	0	0	0	0	0	0	0	0	0	0.2848	0
1664	NM_178270	0	0	0	0.232	0	0.2718	0.367	1.49	0	0	0.2466	0	0.2629	0.2462	0	0.3479	0	0.2874	0	0	0	0.8052	0.6215	0	0	0	0.2698	0	0	0.27
1665	NM_178238	1.206	1.626	1.173	1.469	1.3	1.143	0.8406	0.7421	0.9868	1.327	2.265	1.515	2.001	2.18	1.673	1.628	1.336	1.683	1.622	1.127	1.338	1.209	0.3937	1.457	1.238	0.8878	1.556	1.86	0.5959	0.8309
1666	NM_178237	1.661	0.989	2.086	1.418	0.8403	0	1.654	0.6303	0.4388	0.7717	0.5851	1.448	2.588	0.9448	0.8668	1.984	0.8649	2.563	1.947	0.2502	2.351	2.454	1.287	1.498	1.838	2.235	0.6551	0.6294	1.034	0.3321
1667	NM_178234	9.092	11.68	10.47	10.49	11.78	13.03	12.31	11.65	13.42	15.14	10.71	10.53	14.14	11.86	9.945	12.61	11.96	6.66	12.78	15.43	11.14	12.13	13.5	13.86	13.36	13.83	12.93	13	13.83	7.071
1668	NM_178232	7.936	6.763	7.062	6.785	7.363	8.327	9.615	8.876	8.323	8.189	6.829	6.908	7.578	7.715	7.788	7.738	7.601	7.114	6.161	7.097	5.104	5.598	5.974	6.024	4.654	4.743	4.515	5.005	5.407	5.259
1669	NM_178229	7.862	2.108	1.837	1.961	2.179	8.776	8.028	1.61	6.642	5.868	0.9596	6.623	1.242	1.324	1.949	7.101	6.365	6.892	1.182	1.543	6.44	7.237	6.791	1.462	6.668	6.225	6.114	5.397	7.089	5.653
1670	NM_178221	3.298	3.073	2.873	1.602	1.586	1.796	2.427	1.627	2.695	2.523	2.154	3.508	4.302	3.615	2.369	3.502	3.003	2.997	3.144	3.592	0.7651	3.43	3.839	3.301	2.858	3.96	3.069	3.032	2.256	1.989
1671	NM_178191	0.878	1.238	1.158	1.072	0.7172	1.355	2.045	0.5763	1.162	1.94	1.352	1.696	2.306	2.285	2.302	2.213	2.195	1.753	1.232	2.215	1.691	2.062	2.509	2.09	1.414	1.404	1.467	1.544	2.355	2.674
1672	NM_178190	5.315	5.156	5.462	5.216	5.545	3.758	5.36	5.288	7.519	7.075	5.282	6.91	7.228	8.825	7.086	6.936	7.034	6.828	8.933	9.496	6.457	5.383	7.685	7.235	6.782	7.863	8.586	9.417	8.632	7.923
1673	NM_178181	0.5331	0.0772	0.151	0.1072	0.0425	0.2008	0.1359	0.0843	0.2653	0.0631	0.5595	0.2344	0.5793	0.2506	1.006	0.4334	0.295	0.2349	0.4373	0.0727	0.0883	0.8546	0.5639	0.2291	0.3397	0.0934	0.2142	0.0955	0.4567	0.214
1674	NM_178177	0.1299	0.0186	0.0615	0.0618	0.0626	0.1079	0.0345	0.1149	0.5411	0.1573	0.096	0.108	0.3937	0.0799	0.0486	0.049	0.1012	0.0722	0.3297	0.1099	0.0781	0.069	0.0725	0.1604	0.0933	0.021	0.1008	0.0544	0.048	0.1321
1675	NM_178176	0	0.0155	0	0	0	0	0	0	0	0	0	0	0.0389	0	0	0	0	0	0	0	0	0	0	0	0	0	0	0	0	0
1676	NM_178175	0	0	0	0	0	0	0	0	0	0	0	0	0	0	0	0	0	0	0	0	0	0	0.0169	0	0	0	0	0	0	0
1677	NM_178172	0	0.0166	0.0123	0	0	0.0264	0.0279	0	0	0.02	0.0136	0.0267	0	0.0267	0	0	0	0	0	0.0426	0	0	0.013	0	0.0132	0	0	0	0.0157	0
1678	NM_178171	0.0142	0	0	0	0	0	0	0	0	0	0	0	0	0	0	0	0	0	0	0	0	0	0	0	0	0	0	0	0	0
1679	NM_178170	0.5153	0.4058	0.395	0.6192	0.5007	0.4523	0.5118	0.4932	0.3801	0.4092	0.3442	0.464	0.4532	0.5355	0.507	0.3113	0.3743	0.3941	0.3015	0.2837	0.7675	0.5176	0.533	0.5563	0.3226	0.6267	0.4822	0.2429	0.7173	0.6063
1680	NM_178169	5.266	4.92	6.552	7.156	8.203	4.316	6.376	5.725	2.992	5.353	1.457	7.584	7.078	5.756	5.188	1.597	2.452	7.372	4.647	4.454	8.378	7.881	8.198	5.05	6.665	7.138	6.3	3.691	9.026	5.117
1681	NM_178167	3.528	2.446	2.137	2.129	2.457	1.892	1.638	1.247	1.599	1.317	3.034	3.475	2.742	3.002	1.79	2.208	1.775	1.47	0.9692	1.394	2.391	2.238	2.128	1.931	0.7997	1.454	1.38	1.205	1.274	1.282
1682	NM_178160	0	0.0139	0	0	0	0	0	0.0567	0.0287	0	0	0	0	0	0.0143	0.0286	0	0.0149	0.0122	0	0.041	0	0	0	0	0	0	0	0.0166	0
1683	NM_178156	0	0	0	0	0	0	0	0	0	0	0	0.1249	0	0	0	0.1537	0	0	0	0	0	0	0	0.6812	0	0	0	0.093	0.6235	0.2301
1684	NM_178155	3.274	2.503	1.877	3.034	1.028	0.5381	3.356	3.035	3.565	0.5599	3.61	5.404	6.174	1.174	1.122	0.9484	4.828	5.354	5.532	0.9472	6.252	6.384	2.816	6.507	7.401	6.149	6.664	1.895	6.354	1.275
1685	NM_178150	10.28	4.849	11.95	2.872	12.82	3.428	12.66	10.93	10.88	9.518	17.26	19.26	4.953	5.467	17.08	12.9	6.777	13.97	14.22	11.32	15.6	15.17	17.08	19.88	9.869	17.35	18.04	14.27	15.85	3.271
1686	NM_178148	14.92	17.41	10.14	16.7	17.47	17.93	5.462	6.398	19.94	17.1	20.27	17.52	18.99	19.22	19.66	19.85	20.24	20.29	18.58	20.53	5.409	14.51	18.91	5.025	6.372	20.16	22.56	19.59	22.91	20.8
1687	NM_178140	0.0079	0	0.0075	0.0103	0.0039	0.0103	0.0054	0.0155	0	0	0.0147	0.0026	0.0026	0	0.0026	0	0.0053	0.0081	0	0.0014	0.0025	0.0051	0.0051	0.0025	0	0.0179	0	0	0.0106	0
1688	NM_178138	0	0	0	0	0	0	0	0	0	0	0	0	0	0	0	0	0.013	0	0	0	0	0	0	0	0	0	0	0	0	0
1689	NM_178136	2.353	5.033	2.473	3.129	2.436	3.623	2.055	4.927	1.191	1.266	3.365	2.615	1.618	2.374	1.925	2.241	1.442	2.201	1.247	0.8609	2.786	2.656	2.232	0.7391	0.9592	1.883	0.6975	0.857	1.333	0.7118
1690	NM_178135	0.0344	0.0124	0.0105	0.0125	0.0033	0.0125	0.0132	0	0.0128	0.0241	0	0	0	0.0255	0	0	0	0	0	0	0	0	0.0248	0	0.0123	0.021	0.0137	0.0161	0	0
1691	NM_178130	0	0	0	0	0	0	0	0.0143	0	0.015	0.029	0	0	0	0	0	0.0286	0	0.0368	0	0.0126	0	0	0	0	0.0139	0	0	0	0
1692	NM_178129	0	0	0	0	0	0	0.0075	0	0	0	0	0	0	0	0	0	0	0	0	0	0	0	0	0	0	0	0	0	0	0
1693	NM_178128	0	0.013	0	0	0	0	0	0	0	0	0	0	0	0	0	0	0	0	0	0	0	0	0	0.0516	0	0	0.0286	0	0	0
1694	NM_178127	0.0257	0	0.0188	0	0	0	0.0068	0	0.039	0.0406	0	0	0	0	0	0.0192	0	0	0.0096	0	0	0	0	0.0126	0	0	0	0.029	0	0
1695	NM_178126	28.87	27.67	25.8	25.73	27.61	24.24	27.11	24.38	21.48	17.87	33.86	32.61	30.54	31.78	28.05	28.41	29.7	26.12	21.37	25.74	32.45	36.3	34.47	35.51	27.14	26.36	26.44	28.35	26.89	20.05
1696	NM_178125	0	0	0	0	0	0	0	0	0	0	0	0	0	0	0	0	0	0	0	0	0	0	0	0.0066	0	0	0	0	0	0
1697	NM_178124	2.802	2.591	1.832	2.13	1.992	1.846	0.8728	0.9463	1.549	1.538	1.099	1.86	1.495	1.411	1.306	1.927	0.9178	0.8055	1.366	1.367	2.224	2.049	1.046	1.319	1.308	0.968	1.34	0.7553	1.134	1.032
1698	NM_178123	1.483	1.533	1.6	1.716	1.624	1.857	2.098	1.609	1.692	1.671	1.362	1.429	1.768	1.585	1.503	1.517	1.37	1.669	1.271	1.397	2.312	2.344	2.51	2.05	1.687	1.829	1.455	1.569	2.183	1.748
1699	NM_178122	0.3248	0.3626	0	0.4242	0	0	0.2234	0.409	0	0	0	0	0	0.2489	0.5223	0	0	0	0	0.2722	0	0	0.2268	0.356	0	0	0	0.3508	0.1662	0.1564
1700	NM_178120	0.0555	0.0455	0.1415	0.1575	0.0214	0.0055	0.0493	0.0447	0.1034	0.0068	0.2424	0.0748	0.0562	0.174	0.1256	0.0753	0.0809	0.0537	0.107	0.0599	0.0533	0.0241	0.0653	0.1494	0.0387	0.1149	0.1643	0.0945	0.0302	0.0151
1701	NM_178043	0.3295	0.5625	0.8827	1.62	0.3432	1.265	0.4098	0.8415	0.1827	0.3645	0.1865	1.298	0.8566	0.3649	0.7818	0.9535	0.9738	0.5333	0.4343	0.1535	1.361	0.606	0.7411	0.4667	0.4699	0.8703	1.308	0.1509	0.1932	0.3123
1702	NM_178042	0.0718	0.056	0.004	0.0548	0.0209	0.1413	0.0176	0.1419	0.0181	0	0.0416	0.0132	0.0431	0.0378	0.1221	0.0567	0.06	0	0.1032	0.0522	0.0679	0.0141	0.0905	0.0558	0.0853	0.016	0.1483	0.0598	0.6275	0.0219
1703	NM_178040	0	0	0.1867	0.2103	0	0	0.0752	0.4888	0	0	0	0.4162	0	0	0.186	0	0	0	0	0.1215	0.2297	0.1307	0.1298	0.1502	0.1653	0	0	0.5695	0	0
1704	NM_178039	0	0	0.178	0.2108	0	0	0.0747	0.4496	0	0	0	0.2705	0	0	0.1678	0	0	0	0	0.1157	0.1408	0.1276	0.1303	0.1363	0.1408	0	0	0.3567	0	0
1705	NM_178034	0	0	0	0	0	0	0	0	0	0	0	0	0	0	0	0	0	0	0	0	0.0081	0	0	0	0	0.0085	0	0	0	0
1706	NM_178033	0.013	0.0127	0	0.0128	0	0	0.0134	0	0	0	0	0	0	0.013	0.0365	0.013	0	0	0	0	0	0	0	0	0	0	0.0139	0	0.0153	0.0404
1707	NM_178031	19.58	16.79	18.12	18.44	17.28	17.76	19.31	16.97	20.17	18.92	18.46	20.09	26.29	19.73	20.04	21.21	22.23	18.42	15.9	17.78	22.94	26.48	30.02	27.01	22.81	22.9	25.22	27.71	27.85	26.1
1708	NM_178026	0.7923	0.6745	0.5896	0.6178	0.6953	0.719	0.7734	1.362	0.9498	0.8406	1.035	1.156	1.308	0.7923	1.017	1.227	1.209	1.185	1.016	1.371	1.376	1.453	1.738	1.526	1.301	1.904	1.372	1.288	2.952	2.008
1709	NM_178019	0.2468	0.0679	0.2108	0.3055	0.1707	0.2437	0.1935	0.143	0.2299	0.1382	0.2739	0.1913	0.4005	0.167	0.1689	0.1402	0.2572	0.2231	0.3279	0.2731	0.1812	0.1807	0.3112	0.2822	0.1146	0.2969	0.3585	0.1645	0.2938	0.3314
1710	NM_178013	0.0669	0.0083	0	0	0.0164	0.0083	0	0.0166	0.0253	0.0263	0.0258	0.0085	0.0414	0.0168	0	0	0	0.0175	0	0	0.016	0.0247	0	0.0163	0	0.0083	0	0	0	0
1711	NM_178012	7.848	7.94	6.473	7.192	8.392	7.16	8.12	6.876	9.284	6.72	7.992	9.344	10.68	8.428	8.76	10.23	9.608	8.373	8.044	7.771	6.301	7.329	7.595	6.445	6.252	5.882	6.913	5.373	5.731	4.594
1712	NM_178009	0.4978	0	0.0058	0.2123	0.1525	0	0.1237	0.2858	0.2028	0.2664	0.1955	0.1371	0.0022	0.3186	0	0.3485	0.2409	0.0019	0.2304	0.2832	0.2418	0.5535	0.3002	0.3131	0.0664	0.2562	0.1508	0.0717	0.1007	0.1168
1713	NM_178007	0	0	0	0	0	0	0	0.0131	0.0106	0	0	0	0.0071	0	0.0026	0	0	0	0	0	0	0	0	0	0.0016	0	0	0	0	0
1714	NM_178006	0.3819	0.0858	0.0947	0.0458	0.026	0	0	0.0978	0.0462	0.0135	0.1336	0.124	0.0337	0.0227	0.0171	0.0287	0.0056	0	0.0107	0.023	0	0.0653	0.03	0	0.0418	0.0314	0.0312	0.0363	0.0303	0.0238
1715	NM_178003	0.2405	0.3662	0.312	0.2389	0.481	0.5479	0.277	0.5891	0.2301	0.2793	0.3968	0	0	0.2098	0.6646	0	0.6407	0.667	0.519	0.4503	0.5322	0.3549	0.393	0.3108	0.2351	0.5036	0	0	0.2017	0.386
1716	NM_178001	5.304	6.669	5.71	5.773	5.522	6.411	5.534	6.439	7.217	7.732	3.051	4.088	3.527	3.292	2.934	3.939	4.114	5.209	3.645	3.162	3.643	3.381	4.501	3.573	2.443	4.002	3.44	2.999	3.704	3.329
1717	NM_178000	22.38	21.16	20.31	16.51	18.97	20.41	20.2	23.83	23.03	21.48	25.06	21.86	28.49	26.48	27.45	26.44	30.08	24.83	25.44	30.45	22.47	25.99	24.76	23.62	22.19	22.28	25.05	21.19	26.69	27.54
1718	NM_177996	0.7879	0.7118	0.5046	0.9013	1.18	0.491	0.6452	1.058	1.013	0.9254	1.074	0.6482	1.135	1.284	0.8283	0.7587	1.069	0.9578	0.5237	1.183	1.015	1.893	1.488	1.166	1.094	0.626	1.417	0.7752	1.561	1.576
1719	NM_177995	1.106	1.087	1.022	1.167	0.9509	0.0026	0.4061	0.7459	0.781	0.2223	0.5811	0.1788	0.9027	0.8765	0.3477	0.8005	0.536	0.2515	0.544	0.4658	0.5745	0.866	0.9507	0.6593	0.6896	0.5599	0.5998	0.4132	0.3047	0.5317
1720	NM_177991	0.2307	0	0	0	0	0	0	0	0	0	0	0.2107	0	0	0	0	0	0	0.0252	0	0.0173	0	0.2519	0	0	0.0723	0	0.1237	0	0
1721	NM_177989	7.006	6.561	7.429	17.78	8.777	14.52	8.982	14.19	9.4	9.066	11.71	7.013	9.155	6.887	16.44	6.07	8.076	16.32	7.448	9.767	8.474	5.048	5.656	7.34	14.91	7.044	15.48	9.774	7.19	6.645
1722	NM_177988	4.433	2.928	2.312	1.209	0.6844	5.535	0.7273	0.6037	3.66	1.031	1.248	2.5	3.278	0.3171	3.03	0.8312	0	1.13	0.5268	0	1.317	1.232	0.5727	2.914	0.997	0.8452	4.193	1.457	0.8335	1.916
1723	NM_177987	0.0204	0	0	0	0	0.0301	0	0	0	0.0426	0	0	0.0201	0	0	0	0	0	0	0	0	0	0	0.0494	0	0	0.0651	0	0	0
1724	NM_177986	0	0	0	0	0	0	0	0	0	0	0	0	0	0	0	0	0	0.005	0	0	0	0	0	0	0	0	0	0	0	0
1725	NM_177985	0.3307	0.5524	0.5288	3.485	0.246	0	0.7167	0.7213	0.4723	0.7014	0.4975	0.6683	0.4181	0.9891	0	0.5996	3.214	0.7073	0.3412	0.4078	0.6038	0.901	0.5586	0.9006	0.8706	1.332	1.024	0.8849	0.6617	0.3164
1726	NM_177983	85.13	97	98.47	93.33	100.2	91.7	94.62	91.79	95.84	99.02	96.45	106.5	108.1	98.19	98.72	106.2	102.6	113.3	102.8	106	108.7	106.7	102.5	115.2	101.2	109.6	103.7	102.7	104.7	93.98
1727	NM_177980	0.0288	0.0366	0.0184	0	0.0094	0.0532	0	0	0.0193	0.0297	0	0.029	0.0144	0	0.0191	0	0.0065	0.0149	0	0.0442	0.0251	0.031	0.0233	0.0602	0.0174	0	0.0313	0	0.0225	0.0099
1728	NM_177977	0.3152	0	0	0.4398	0.0176	0.2286	0.2429	0.2921	0.241	0.3481	0.0189	0.0014	0.0025	0.0072	0.0042	0	0	0.0066	0.3754	0.7045	0.0019	0.1572	0.7074	0	0.3672	0.0049	0.4853	0.0104	0.0033	0
1729	NM_177976	0.2305	0.1349	0.0996	0.2245	0.416	0.4537	0.0155	0	0.1841	1.031	0.3725	0.0035	0.9827	0.0378	0	0.3185	0	0	0.5603	0.3832	0	0.1269	0	0	0	0.1849	0.2649	0	0	0.2192
1730	NM_177974	11.94	11.19	13.01	20.65	14.32	12.42	14.54	13.67	15.45	16.98	13.33	12.72	15.81	14.75	11.31	16.98	16.11	17.84	24.37	16.93	15.25	15.73	12.71	15.01	13.5	13.28	25	13.36	15.29	14.31
1731	NM_177973	7.808	7.179	4.856	6.502	9.842	7.374	7.994	7.913	5.41	5.084	8.816	7.701	9.055	7.718	10.32	9.025	8.07	5.506	3.441	3.252	9.206	9.836	9.408	8.417	4.182	5.261	5.227	4.246	4.403	4.117
1732	NM_177972	1.467	1.331	1.7	1.712	1.597	1.692	1.461	1.469	4.694	3.194	3.321	3.31	3.433	1.358	1.516	1.82	2.489	4.548	1.32	4.204	0.5866	1.184	2.746	1.486	1.229	3.289	2.748	1.156	1.348	3.602
1733	NM_177969	0.2585	0	0	0.1389	0	0.4197	0.0885	0.2729	0.3481	0.5131	0.2988	0	0.131	0	0.2957	0	0.6803	0.1053	0	0.2163	0	0	0.2797	0	0	0	0.1819	0.207	0.3689	0
1734	NM_177968	2.394	3.024	0.1332	0.0991	2.726	2.644	0.1162	2.393	2.167	1.869	3.004	2.094	0.0936	0.1955	2.903	0.1358	2.383	0.1229	0.1405	0.7626	3.208	0.1637	3.034	0.1384	0.1678	0.1235	1.071	1.374	1.62	0.4521
1735	NM_177967	1.091	1.768	1.353	0.5617	1.555	1.061	1.338	1.997	0.6185	0.083	1.739	1.537	1.173	1.246	1.517	0.6744	0.4619	2.004	1.695	0.5159	0.99	0.6631	0.6401	1.802	1.04	1.112	0.708	1.463	1.231	1.118
1736	NM_177966	8.329	8.152	7.2	7.053	8.144	7.977	7.738	6.808	6.112	5.609	8.349	7.816	8.55	7.431	7.24	7.689	6.663	6.482	4.151	3.633	8.91	9.302	9.136	8.44	6.59	7.26	6.056	4.711	5.463	3.553
1737	NM_177965	2.83	2.973	2.53	3.048	2.995	3.161	3.799	2.948	3.249	2.936	3.155	2.807	3.626	3.833	3.513	3.896	3.093	3.199	2.359	2.729	3.215	3.244	3.406	3.607	2.944	2.649	3.216	2.51	2.707	3.084
1738	NM_177964	0	0	0	0	0	0	0	0	0.0392	0	0	0	0.0192	0	0	0.039	0	0	0	0.0207	0	0	0	0.019	0	0.0193	0	0	0	0
1739	NM_177963	2.075	2.079	0.8079	1.905	1.797	1.559	1.22	0	1.558	1.645	2.765	2.404	3.048	2.025	2.57	1.431	2.745	2.261	2.094	2.228	1.856	1.744	1.649	1.891	1.7	0.39	1.524	1.748	1.286	1.579
1740	NM_177953	1.44	0	0	0	1.971	0.4985	1.011	0.6226	1.398	2.009	0.7927	0.018	1.693	0.2202	0.6	0.1879	2.351	0.9714	0	0.0734	1.224	0.8926	0.4751	0.3754	0.2245	0	0.2338	0	1.92	0.6392
1741	NM_177951	2.427	2.228	1.678	1.807	1.865	2.466	1.781	1.343	2.147	2.058	1.831	1.903	1.842	1.948	2.355	1.973	1.452	1.783	1.52	1.791	2.51	1.936	2.671	2.289	1.936	2.088	1.575	1.766	1.739	1.648
1742	NM_177949	0.0107	0	0.0103	0.021	0.0105	0	0.0222	0	0	0.0447	0.0549	0	0.0317	0.0425	0.0212	0.0805	0	0.089	0	0	0.0613	0.0105	0.0208	0.0419	0.0211	0.021	0.0343	0.0337	0.0619	0.0333
1743	NM_177948	0.0042	0.0635	0.0735	0	0.0104	0.0809	0.0054	0.0589	0.0737	0.1972	0	0.0066	0.0122	0	0.0014	0.0626	0.0031	0.0091	0.0466	0.0803	0.0032	0.0403	0.2967	0.0928	0.3033	0.1277	0.0941	0.0081	0.0156	0.0795
1744	NM_177947	2.344	4.831	4.272	3.764	4.667	4.931	5.279	3.993	4.303	4.379	4.79	5.173	5.528	5.138	5.306	5.828	4.557	6.445	6.059	5.303	6.319	6.588	7.114	7.825	6.967	8.569	7.204	6.884	6.907	7.993
1745	NM_177939	4.987	4.364	4.404	3.881	4.194	4.867	4.694	4.32	5.417	4.884	7.299	4.73	7.847	7.317	7.678	7.929	7.074	5.27	6.517	6.481	7.371	7.418	8.158	7.276	8.284	8.496	8.652	7.371	9.463	8.308
1746	NM_177938	0.1307	0.1981	0.2868	0.994	0.13	0.4215	0.1877	0.2718	0.0387	0.2253	0.3192	2.025	0.7768	0.1661	0.2676	0.294	0.4932	1.916	0.1243	0.1527	0.2944	0.2465	0.4858	1.485	0.1951	0.0635	0.2838	0.1417	0.5894	0.3234
1747	NM_177937	14.84	19.57	20.26	21.62	17.05	18.92	20.81	24.4	19.82	24.75	21.08	24.16	23.11	21.83	22.78	42.24	43.49	28.46	55.02	31.58	33.76	31.48	56.92	54.42	31.12	40.24	38.48	41.09	42.29	38.91
1748	NM_177925	18.1	20.41	13.68	19.77	14.35	21.01	12.09	0.4755	18.78	18.88	15.68	24.15	25.48	16.94	24.75	18.16	24.23	17.8	26.24	23.78	15.05	13.45	14.56	21.32	15.66	16.41	21.35	16.72	23.97	14.58
1749	NM_177924	14.59	14.66	10.65	10.74	27.44	27.39	15.4	9.825	20.41	15.71	18.84	13.85	14.59	15.94	12.19	17.15	14.99	10.72	21.61	21.42	17.54	25.79	19.97	32.08	25.76	25.75	15.55	20.04	21.08	43.27
1750	NM_177560	1.184	1.38	0.9103	1.435	1.068	1.96	1.567	1.775	1.207	1.243	1.774	1.469	1.252	2.171	2.348	2.054	1.644	1.279	1.32	1.854	1.768	3.388	2.192	2.482	0.8606	1.405	1.99	1.219	1.674	2.123
1751	NM_177559	6.457	7.471	4.877	6.602	6.629	5.628	9.202	7.487	5.617	3.742	9.5	12.87	10.64	9.878	11.45	12.89	11.23	16.77	8.455	9.131	14.7	17.18	11.95	17.03	9.245	6.823	11.31	8.364	10.3	9.418
1752	NM_177556	0	0	0.2822	0.4423	0.3304	0.0507	0.3185	0.2397	0.161	0	0.2633	0.3097	0.2943	0.1689	0.2906	0.2612	0.2949	0	0.1531	0	0.0424	0.1719	0.1278	0.1507	0.5889	0.4984	0.7707	0.6216	0.2385	0.1459
1753	NM_177551	0.0297	0.0144	0.0284	0.029	0.0357	0	0.0346	0.0583	0.0149	0.0146	0.0304	0.015	0.0439	0	0.0148	0.0149	0.045	0.0155	0	0.063	0.0142	0	0.0431	0.029	0	0.0368	0	0	0.0305	0
1754	NM_177550	0.0372	0.0316	0	0	0.0045	0	0.0966	0.0369	0	0.0195	0.0191	0.0094	0.0092	0.0186	0	0.0466	0.0093	0.0097	0.029	0.0032	0.0178	0	0.0633	0.0729	0.0274	0.023	0	0.0098	0.0654	0.0193
1755	NM_177543	5.622	3.618	4.462	5.583	6.235	3.433	4.159	3.03	6.337	4.898	5.074	5.046	6.688	4.598	5.86	3.188	5.064	7.783	4.079	2.89	4.268	4.303	4.752	4.332	2.102	5.271	3.514	4.178	5.621	3.817
1756	NM_177542	14.48	17.56	15.4	13.94	10.47	9.646	31.96	10.77	8.287	11.25	13.8	7.387	9.912	18.91	19.43	10.4	14.27	15.32	8.366	21.54	14.92	6.064	15.4	8.708	10.05	6.133	16.7	17	8.96	11.34
1757	NM_177538	1.145	1.294	1.328	1.416	1.354	1.387	1.58	1.053	1.078	1.277	2.253	2.346	2.467	2.102	2.214	2.256	1.877	2.064	1.855	1.62	2.54	2.223	2.561	2.616	2.49	2.439	2.648	2.049	2.176	1.917
1758	NM_177537	0	0.1152	0.1635	0.1502	0.1738	0.1419	0.1331	0.1637	0.1402	0	0.0766	0	0.096	0.2768	0.2882	0.1822	0.3187	0.1933	0.1965	0.2442	0.2272	0.3109	0.4213	0.4159	0.2726	0.3528	0.3668	0.3979	0.2614	0.3956
1759	NM_177536	0	0.0467	0.186	0.0636	0.0661	0.1649	0.0249	0	0	0.0251	0	0	0.2209	0	0.0958	0.0183	0.0242	0	0.0995	0.1819	0.0459	0.0226	0.0282	0.0213	0	0	0.1602	0.2408	0	0
1760	NM_177535	0.4909	0.5544	0.2895	0.4326	0.415	0.2908	0.2497	0.3028	0.2696	0.5708	0.2942	0.3119	0.2506	0.5242	0.8954	0.3309	0.6669	0.3894	0.3337	0.4533	0.4513	0.7382	0.338	1.151	0.5089	0.7159	0.6996	0.9868	0.9656	0.8026
1761	NM_177534	0.0315	0.2082	0.131	0.0473	0.097	0.0209	0.1036	0.0374	0.0444	0.0347	0.0359	0.0406	0.0243	0.045	0.0322	0.0162	0.1677	0.0277	0.0791	0.1598	0.0437	0.1841	0.0257	0.2022	0.0668	0.0502	0.0439	0.1911	0.1813	0.1587
1762	NM_177533	18.63	23.17	18.48	18.38	23.23	18.9	18.25	19.2	19.88	22.94	15.4	16.36	18.51	15.28	15.2	16.78	16.27	17.98	17.06	16.26	13.36	14.19	12.63	14.36	14.1	14.72	15.05	14.7	17.98	13.51
1763	NM_177532	0.5748	0.4541	0.411	0.3861	0.8264	0.7185	0.3136	0.6568	0.6792	0.5681	0.4158	0.5509	0.4873	0.2968	0.6843	0.8687	0.7217	0.671	0.2169	0.6946	0.6487	0.827	0.7664	0.5871	0.8486	0.5314	0.2828	0.5939	0.9234	0.4468
1764	NM_177531	0	0	0	0	0	0	0	0	0	0	0.0022	0	0	0	0	0	0	0	0	0	0	0	0	0	0	0	0	0	0	0
1765	NM_177530	0	0	0	0.0106	0	0	0	0	0	0	0.0175	0.0893	0	0	0.0164	0	0	0	0	0	0	0	0	0	0	0	0	0	0	0
1766	NM_177529	0.3459	0	0.2221	0	0	0.3316	0	0	0	0	0	0	0.4086	0	0	0.2442	0	0.4506	0	0	0	0	0.3004	0	0	0	0	0	0	0
1767	NM_177528	0	0	0	0	0	0	0.012	0	0	0	0	0.0234	0	0	0	0	0.0215	0	0	0	0	0	0.0467	0.0099	0	0.0183	0	0	0	0
1768	NM_177526	3.603	3.947	3.869	4.368	4.806	3.765	4.63	3.699	3.838	3.937	3.47	3.689	4.23	3.873	4.648	4.482	4.549	3.979	3.291	3.019	4.067	4.549	2.839	4.022	3.112	2.95	3.274	4.415	3.982	3.168
1769	NM_177525	0.0022	0	0	0.0162	0	0	0.0171	0	0	0	0.0046	0	0	0	0	1.351	0.0016	0	0	0	0	0	0	0	0	0	0	0.0046	0.0008	0
1770	NM_177524	7.069	4.273	5.012	6.068	7.859	7.825	9.358	8.616	11.57	10.12	15.73	7.977	9.229	8.988	7.653	18.19	9.145	12.37	16.14	7.898	11.41	12.38	12.41	25.35	18.25	18.58	11.95	10.45	11.26	19.88
1771	NM_177477	0	0.1147	0.2167	0.1637	0	0.1778	0.2427	0.1964	0.1749	0.0974	0.4594	0.6216	0.3461	0.6872	0.5487	0.5383	0.4132	0.6229	0.6898	0.1746	2.1	0.7424	0.5903	0.6506	0.3507	0.9232	0.4111	0.2206	1.169	0.8217
1772	NM_177476	0	0	0	0	0	0	0.0038	0	0	0.0232	0	0.003	0	0.0031	0	0	0	0.0082	0.0135	0.0023	0.0008	0	0	0	0.0027	0	0.0027	0.0049	0.0005	0.0012
1773	NM_177458	0	0	0	0	0.1017	0	0	0	0	0	0	0	0	0	0	0	0	0	0	0	0	0	0	0	0	0	0	0	0	0
1774	NM_177457	1.427	1.293	1.294	1.431	1.694	1.512	1.467	1.153	1.36	1.337	1.797	1.349	1.726	1.481	1.572	1.834	1.996	1.757	1.278	2.118	0.7155	2.436	2.806	2.381	2.583	1.839	2.846	2.612	2.006	2.114
1775	NM_177456	0	0	0	0	0	0	0	0	0	0	0.0368	0	0	0	0	0	0	0	0	0	0	0	0	0	0	0	0	0.0189	0	0
1776	NM_177455	0.128	0.0438	0.098	0.0328	0	0.0339	0.1623	0	0.0875	0	0.0362	0.0074	0	0.0433	0	0.0564	0.0266	0.0177	0	0	0.0749	0	0.1264	0.2542	0.0426	0	0.0463	0.0351	0	0
1777	NM_177454	2.921	3.222	2.905	3.566	4.251	3.876	3.97	3.225	3.731	3.677	4.407	4.656	4.895	4.719	4.967	6.132	5.004	4.006	3.699	4.077	4.654	5.105	4.373	5.94	3.473	3.814	4.607	3.976	5.018	4.49
1778	NM_177452	1.405	1.252	1.662	1.191	2.04	1.062	2.102	4.138	1.911	1.438	4.018	1.544	1.549	1.34	1.623	1.724	1.402	1.305	1.292	1.735	1.697	1.638	2.408	2.377	4.431	1.693	0.885	1.043	3.867	1.319
1779	NM_177444	0.2597	0.0004	0.035	0	1.005	0.2936	0.3775	0	0.7206	0.2349	0.411	0	0.0025	0.3287	0.3268	0.0034	0	0	0.5712	0.0061	0.0029	0.016	0.0102	0.3427	0.4957	0.0052	0.1368	0.2087	0.215	1.293
1780	NM_177441	0.1456	0.3037	0.2001	0.1436	0.2437	0.2222	0.1567	0.0247	0.2121	0	0.2165	0.1913	0.4511	0.2218	0.3346	0.4673	0.2611	0.3711	0.2406	0.2814	0.2198	0.2653	0.3476	0.309	0.1762	0.084	0.307	0.1965	0.1652	0.2743
1781	NM_177439	0.2924	0.3261	0.339	0.0245	0.0655	0.2007	0.0689	0.2274	0.3389	0.2198	0.0546	0.0272	0.0391	0	0.1269	0.222	0.1994	0.0889	0.0385	0.0554	0.0669	0.0175	0.0119	0.0598	0.1518	0.1161	0	0.0715	0.0719	0
1782	NM_177438	2.441	5.434	4.464	4.373	4.738	5.997	6.144	4.702	5.246	4.114	2.88	4.287	4.771	2.906	3.731	4.723	4.394	3.74	2.524	3.127	5.673	5.798	5.938	5.987	3.771	3.25	4.296	3.738	4.673	3.778
1783	NM_177435	0.2535	0.2041	0.1231	0.3313	0.0727	0.1784	0.1232	0.078	0.1284	0.157	0.1736	0.0371	0.1648	0.2441	0.3467	0.1405	0.1224	0.1428	0.7917	0.1677	0.1747	0.1019	0.0508	0.044	0.107	0.0673	0.0608	0.0632	0.0738	0.1319
1784	NM_177433	5.991	4.622	7.56	0.3277	7.359	4.512	0.1748	6.977	0.8243	9.161	8.084	6.085	6.72	7.651	0.1999	1.675	6.933	8.085	8.501	8.158	9.42	8.853	11.57	15.87	9.327	14.19	17.65	0.6824	14.27	10.69
1785	NM_177424	6.379	6.493	7.635	6.702	7.627	7.362	7.466	6.029	7.392	6.721	6.512	7.84	7.825	6.865	7.464	7.165	6.449	7.717	6.589	7.448	9.788	9.816	9.199	10.2	8.918	9.31	8.769	8.426	9.353	8.004
1786	NM_177423	2.69	0.899	1.254	0.9052	0.7499	0.8376	1.486	1.596	0.6559	0.9113	2.41	1.298	1.785	1.426	2.494	0.6905	0.7093	2.339	0.8527	1.158	1.185	0.6476	0.9305	0.9646	0.4608	1.1	0.8193	1.01	0.9724	0.6246
1787	NM_177422	0	0	0	0	0	0	0	0	0.0199	0.0181	0.0489	0	0	0	0	0	0	0	0	0.0387	0	0	0	0	0.1205	0	0	0	0	0
1788	NM_177417	0.1878	0.1162	0.1756	0.1745	0.1	0.1924	0.3092	0.2197	0.1585	0.2142	0.0525	0.0948	0.3694	0.1022	0	0.1361	0.2392	0.0891	0.3137	0.1257	0.1304	0.1837	0.1158	0.0499	0.1674	0.135	0.1817	0.0883	0.0594	0.106
1789	NM_177405	0.0083	0	0	0	0	0	0	0	0	0	0	0	0.0081	0	0	0	0	0	0	0	0	0	0	0	0	0	0	0	0	0
1790	NM_177402	0.0002	0	0	0	0	0	0	0	0	0	0	0	0	0.007	0	0	0	0.0031	0	0	0	0	0	0	0	0	0	0	0.0031	0
1791	NM_177401	1.569	0.9345	0.5821	0.3874	0.3649	0.3487	0.3226	0.2783	0.2899	0.0927	1.122	0.7242	0.466	0.4557	0.3174	0.2932	0.1808	0.2208	0.3184	0.3383	2.293	1.524	0.9793	0.4884	0.5542	0.532	0.3035	0.2887	0.384	0.2496
1792	NM_177400	0	0	0.0288	0	0	0.0592	0.0312	0	0	0	0	0	0	0	0	0	0	0	0	0	0.0284	0	0	0	0	0	0	0	0	0
1793	NM_176895	0.6165	1.005	0.8653	0.4965	1.034	0.2907	0.4845	0.6743	0.526	0.8377	0.4213	0.3756	0.6775	0.8699	1.277	0.5657	0.1358	0.6248	0.7651	0.5546	0.9809	0.8713	1.076	0.9686	1.282	1.517	0.7475	0.2909	0.2972	0.4617
1794	NM_176894	0	0	0	0	0	0	0	0	0	0	0	0	0	0	0	0	0	0	0	0	0	0	0	0	0.0217	0	0	0	0	0
1795	NM_176891	0.208	0.0849	0.0794	0.2035	0.2231	0.1004	0.0431	0	0.188	0.0326	0.2978	0.4502	0.4151	0.2898	0.4767	0.225	0.1325	0.5187	0.2579	0.2426	0.7218	0.3366	0.4031	0.4527	0.606	0.3603	0.4659	0.2165	0.8278	0.1508
1796	NM_176890	0.1722	0.0596	0.172	0.0301	0.0299	0.0302	0.0953	0.0152	0.1232	0.0208	0.0941	0.0023	0.0603	0.0357	0	0.1152	0.1235	0.151	0.0318	0.028	0.1346	0	0.0892	0.0897	0.0903	0.0607	0.0472	0	0.018	0
1797	NM_176889	0.1287	0.1065	0.0906	0.1149	0.1991	0.0597	0.16	0.0568	0.0008	0.0001	0.1309	0.0601	0.1026	0.168	0.0258	0.065	0.0872	0.1293	0.2088	0.0003	0.1373	0	0.0873	0.016	0.0071	0.1027	0.1102	0.1167	0.1071	0.0679
1798	NM_176888	0.1743	0.2669	0.168	0.1315	0.1005	0.0902	0.1506	0.1605	0.2353	0.0254	0.2787	0.3095	0.3323	0.2785	0.3199	0.086	0.1545	0.1736	0.141	0.1692	0.1467	0.0781	0.2353	0.1411	0.1277	0.0373	0.3031	0.217	0.1154	0.0728
1799	NM_176887	0.1046	0.0321	0.1418	0.0269	0.0964	0.0324	0.0047	0.0655	0.0408	0.0021	0.0138	0.0511	0.1204	0.0348	0.0079	0.0291	0.0344	0.1547	0.028	0.0592	0.2278	0.0323	0.088	0.094	0.0102	0.1339	0.0383	0.053	0.0192	0.0049
1800	NM_176885	0.2409	0.0882	0.3183	0.3575	0.2631	0.2174	0.2177	0.2342	0.3049	0.1037	0.2506	0.0922	0.34	0.2672	0.4712	0.3207	0.3133	0.4966	0.0425	0.0998	0.2173	0.3675	0.2166	0.2404	0.1611	0.2046	0.3146	0.145	0.2283	0.1844
1801	NM_176884	0	0	0	0	0	0	0	0	0	0	0	0.0151	0	0	0	0	0	0	0	0	0	0	0	0	0	0	0	0	0	0
1802	NM_176880	0.5156	0.3391	0.6181	0.2864	0.4358	0.2691	0.4871	0.0746	0.1197	0.2282	0.3681	0.5436	0.364	0.4935	0.5252	0.4165	0.3691	0.2889	0.1737	0.2251	0.7389	0.4274	0.6214	0.3608	0.3977	0.5856	0.2973	0.39	0.3085	0.1156
1803	NM_176877	3.451	3.42	3.304	3.892	4.132	4.56	4.33	3.499	4.029	3.595	4.795	4.939	5.587	5.1	4.204	4.797	4.509	4.846	4.721	4.901	4.735	5.016	5.761	6.147	5.467	5.507	5.234	5.207	5.789	6.226
1804	NM_176875	0	0	0	0	0	0	0	0.0139	0	0	0	0	0	0	0	0	0	0	0	0	0	0	0	0.0137	0	0	0	0	0	0
1805	NM_176871	0	0	0.0063	0	0	0	0	0	0.0495	0	0	0	0	0	0	0.02	0.0117	0.0139	0.0276	0.0138	0	0.0357	0	1.64	0	0.0066	0.0426	0	0.0078	0.0069
1806	NM_176869	20.69	19.48	20.44	20.15	24.88	24.25	24.21	22.54	23.73	24.73	18.27	18.87	21.35	21.5	23.03	21.16	19.78	21.24	17.67	22.02	22.02	19.26	21.95	24.98	19.92	21.18	20.82	22.46	21.41	24.09
1807	NM_176867	0	0	0	0	0	0	0	0	0	0	0	0	0	0	0	0	0.4505	0	0	1.138	0	0	0	0	0	0	0	0	0	0
1808	NM_176866	0	0	0	0	0	0.6077	0.808	0.4083	0	0	0	0	0	1.126	0	0	0.7055	0	0.7	0	0.9153	0	0	0	0	0.7962	0	0.5079	0.8965	0
1809	NM_176863	0.3257	0.8769	9.393	0.6677	2.992	1.159	6.65	12.76	7.568	1.552	1.962	0.8258	1.103	0.3343	0.9988	6.937	0.722	0.0539	0.8715	0.7562	1.182	4.655	0.7701	1.011	5.89	1.146	9.548	0.4115	0.9153	0.6105
1810	NM_176825	0	0.0738	0	0.0507	0.0423	0	0	0	0.0218	0.1426	0.0111	0.0432	0.032	0	0	0.0542	0.0493	0.0787	0	0.0574	0	0	0.0889	0.0603	0.0743	0.1665	0	0.0456	0	0
1811	NM_176824	1.792	2.056	2.155	2.492	2.195	2.017	2.569	2.135	2.536	2.92	1.868	2.464	2.48	2.522	2.229	2.617	2.45	2.507	2.096	2.753	2.434	1.892	2.623	2.499	2.379	2.7	2.391	2.119	2.74	2.442
1812	NM_176822	0	0.0078	0	0	0	0	0	0.008	0	0.0084	0.0082	0	0.0079	0	0.0078	0	0	0	0	0.0085	0	0	0	0	0.0047	0	0	0.0169	0	0
1813	NM_176818	11.5	11.2	10.52	11.76	13.47	13.15	14.32	11.66	11.46	12.06	13.67	14.44	15.61	15.04	15.59	17.65	15.13	13.08	11.26	13.7	14.76	16.32	16.08	18.12	13.37	13.48	14.63	12.13	14.09	14.83
1814	NM_176816	0.1965	0.1969	0.499	0.1436	0.2255	0.2414	0.0175	0.3542	0	0.1818	0.1812	0.1701	0.9024	0.0111	0.2984	0.3326	0.347	0.1219	0.5501	0.2413	0.2922	0.2074	0.2408	0.4092	0.3272	0.9956	0.075	0.7194	0.4879	0.2485
1815	NM_176815	2.046	2.484	2.548	2.657	2.665	2.669	3.052	2.995	2.949	2.463	3.425	3.262	3.633	3.708	3.828	2.917	3.576	4.021	3.204	2.92	3.655	3.171	3.86	4.088	3.3	3.8	3.957	3.027	4.45	2.566
1816	NM_176814	0.969	0.8325	0.2622	0.5369	0.6389	0.3677	0.222	0.2536	0.5877	0.9743	0.9042	0.6771	0.4162	0.1436	0.8263	0.5667	0.6057	0.1295	0.3823	0.4115	0.8925	0.8281	1.133	0.2419	0.6919	0.4977	0.4561	0	0.2554	0.6271
1817	NM_176813	0.1022	0.0795	0.2712	0	0.1791	0	0.4213	0	0.5262	0.2118	0.1255	0	0	0	0.0404	0.0601	0	0	0	0	0	0	0.0786	0	0	0.1605	0	0	0	0
1818	NM_176812	16.35	16.35	16.69	16.23	17.6	17.01	19.55	15.62	19.78	21.68	15.69	15.91	17.72	17.23	16.91	16.26	15.49	22.08	20.13	22.5	20.39	21.29	21.06	17.89	18.66	20.11	20.08	20.2	35.43	23.34
1819	NM_176806	6.783	8.506	7.919	8.21	7.996	9.633	9.763	9.904	9.77	10.76	7.332	7.912	9.436	8.567	8.805	9.539	8.706	9.959	8.907	10.28	7.674	6.886	9.285	8.315	7.263	7.117	8.456	8.73	9.296	10.57
1820	NM_176805	2.644	2.653	2.047	0.9949	3.287	1.235	1.537	2.438	2.323	2.076	2.613	1.281	1.757	2.656	2.736	0.8598	2.881	0.6436	2.639	3.252	1.544	1.122	1.245	1.631	1.961	1.899	3.11	0.7569	1.356	1.821
1821	NM_176801	0.6941	0.693	0.5498	0.5781	0.558	0.8721	0.4665	0.6912	0.8709	0.6488	0.4804	0.561	0.9262	0.6278	0.552	0.4786	0.5681	0.6127	0.4503	0.3674	0.6191	0.4239	0.6807	0.547	0.5274	0.6617	0.8413	0.7296	1.163	0.5696
1822	NM_176795	0.3811	1.445	0.885	0.6857	0.7456	0.533	0.4984	0.1318	0.3654	0.4944	1.335	0.0262	0.7416	0.4218	0.6386	0.4785	0.9278	0.2045	0.6853	0.8582	0.6255	0.6984	0.4957	0.2743	0.1563	0.1609	0.3839	0	0.5223	0.4189
1823	NM_176794	0.3516	1.037	0.451	0.4355	1.35	0.1096	0.1541	0.5874	0.1326	0.663	0.6363	0.0512	0.9046	0.1943	0.0502	0.6091	1.007	0.5451	0.516	0.5758	0.6238	1.403	1.087	0.7507	0.1781	0.8025	0.5252	0.0401	0.1286	0.6907
1824	NM_176793	1.044	0	1.146	2.029	1.1	1.924	1.54	1.846	1.455	2.343	0	1.592	0	1.206	2.934	1.266	0.8633	1.017	0.7528	0.7018	0.3929	1.149	0.5427	1.476	0.8985	0.8158	0.774	1.841	1.981	0.5858
1825	NM_176792	0.1689	0.3073	0.2576	0.2196	0.272	0.3134	0.2353	0.1655	0.2422	0.5285	0.3071	0.2453	0.3431	0.1588	0.4242	0.2338	0.5171	0.302	0.1344	0.245	0.3461	0.2974	0.2771	0.3389	0.1924	0.2459	0.2706	0.077	0.134	0.2446
1826	NM_176787	0	0.0026	0	0	0.0071	0	0.0271	0	0	0	0	0	0.0079	0	0.0074	0	0	0	0	0.0089	0.0152	0.0096	0	0	0.0099	0.0244	0.0069	0	0	0
1827	NM_176786	0	0	0	0	0	0	0	0	0	0	0	0.0142	0	0	0	0	0	0	0	0	0	0	0	0	0	0	0	0	0	0
1828	NM_176783	3.575	2.832	4.202	2.731	3.865	4.293	3.618	3.53	4.361	6.047	3.78	3.587	5.822	2.95	4.662	4.405	4.754	5.213	4.543	7.429	2.897	3.289	3.661	5.09	3.113	4.861	3.732	2.68	2.518	3.268
1829	NM_176782	0	0	0.0296	0	0	0.0152	0	0	0	0	0.0158	0	0	0	0	0	0	0	0	0	0	0	0	0	0	0	0.033	0	0	0
1830	NM_176677	0	0	0	0	0	0	0	0	0	0	0	0.0297	0	0	0.0882	0	0.0537	0	0	0	0	0	0	0	0	0	0	0	0	0
1831	NM_176096	21.21	26.21	25.07	25.8	25.53	26.42	28.61	27.52	29.02	31.59	21.41	25.16	29.38	24.99	25.01	27.62	28.67	30.64	28.45	32.62	33.83	33.31	36.11	35.67	38.02	42.25	40.71	41.29	42.73	40.32
1832	NM_176072	0.19	0	0.2002	0.071	0.182	0	0	0.038	0	0	0	0.1569	0	0	0	0	0.1693	0.24	0	0	0	0.0832	0	0.0485	0.0059	0	0	0.0508	0.0807	0
1833	NM_176071	0	0.2667	0.0156	0	0.073	0.0027	0.006	0.2306	0	0.0016	0.1966	0.1786	0.2201	0	0.0002	0.0029	0	0.0025	0.0009	0.0038	0.7285	0.0003	0.0007	0.0024	0.5083	0.2485	0.0019	0	0.3893	0
1834	NM_175932	1.094	1.639	0.5031	0.337	0.6481	0.3229	1.839	0.6755	0.5798	1.342	0.9163	1.702	0.4735	0.6649	1.84	1.166	3.029	1.503	0.67	1.112	0.4649	0.4927	0.4415	0.6773	0.8286	1.776	1.795	0.2297	1.5	0.4231
1835	NM_175931	0	0	0	0	0	0	0	0	0	0.0049	0	0	0	0	0	0	0.0102	0.0022	0	0.008	0	0	0	0	0	0	0.003	0	0.0023	0
1836	NM_175929	0.0804	0	0.0414	0.0106	0	0	0.0225	0	0	0.0226	0.0217	0	0	0	0.0216	0	0	0	0	0	0	0.0106	0	0.0106	0.0155	0	0.0058	0	0.0063	0
1837	NM_175922	0.0113	0	0	0.0222	0	0.0222	0.0352	0	0	0	0	0.0114	0.0112	0.0226	0	0	0	0	0	0	0	0.0556	0.011	0.0443	0	0	0	0	0	0
1838	NM_175921	5.426	5.263	4.305	5.132	6.159	6.385	6.508	5.306	5.178	4.135	5.624	6.137	6.72	6.643	6.516	7.458	5.814	5.14	4.213	4.319	7.881	7.463	7.464	7.479	5.536	5.183	5.156	4.207	5.904	4.318
1839	NM_175920	0	0.0098	0.0025	0	0	0	0	0	0	0	0.0027	0	0	0	0.0207	0	0	0.0062	0	0	0	0	0	0	0.0154	0	0.0183	0	0	0.0068
1840	NM_175918	0.1017	0.1073	0.0932	0.1007	0.1144	0.0988	0.24	0.1099	0.126	0.0626	0.0944	0.0703	0.2068	0.0581	0.129	0.0666	0.1077	0.1125	0.1598	0.1425	0.1521	0.116	0.2325	0.1329	0.0957	0.1024	0.0771	0.1477	0.2223	0.0572
1841	NM_175914	1.32	0.2038	1.15	0.2	0.9249	0.1511	0.266	0.3332	0.1831	1.152	0.4465	0.231	1.795	0.3229	0.161	0.1375	0.3857	1.553	0.15	0	0.4644	0.7631	0.2249	0.3663	0.1243	0.1557	1.066	0.1312	1.301	0.0929
1842	NM_175913	0.0255	0.1604	0.1603	0.1142	0.0621	0.0501	0.2197	0.2289	0.1319	0	0.1783	0.0968	0.3238	0.3805	0.2338	0.1317	0.0397	0.078	0.1757	0.0539	0.3182	0.4419	0.212	0.1231	0.1991	0.1705	0.0882	0.1114	0.1981	0.1539
1843	NM_175907	1.89	1.969	1.714	1.628	0.836	2.002	1.636	0.6152	1.508	1.341	2.007	1.883	0.7189	0.7368	1.879	0.6493	1.419	1.43	0.9416	0.9319	2.292	0.9321	2.123	1.985	1.545	1.648	1.448	1.232	1.385	0.9972
1844	NM_175902	0.0377	0.5744	0.0478	0.308	0.372	0.3176	0.4675	0.0523	0.0327	0.3157	0.0981	0.4328	0.0537	0.0381	0.3059	0.7417	0.0408	0.453	0.4497	0.257	0.2619	0.4551	0.7084	0.0731	0.2699	0.5722	0.488	0.4741	0.0573	0.1328
1845	NM_175888	0.9834	0.5812	0.6258	0.0241	0.3448	0.3347	0.013	0	0	0	0.0904	0.6571	0.0288	0.3743	0.2888	0.4035	0.0043	0.1465	0	0.001	0.923	0.3401	0.3637	0.1002	0.165	0.1943	0.3894	0	0	0.0895
1846	NM_175887	2.186	2.447	1.543	1.666	1.214	1.048	0	0.9551	0.6244	0.3205	2.434	1.339	1.587	1.26	0.8608	0.9663	0.4676	0.1246	0.2571	0.1158	3.174	2.776	2.267	1.523	0.7915	0.5048	0.6537	0.4009	0.4269	0.1705
1847	NM_175885	0.0824	0.016	0.0315	0	0	0	0	0	0	0.0344	0	0	0.0162	0.0163	0.0164	0	0	0.0172	0	0	0.1259	0	0	0	0	0.0653	0.0352	0.0173	0	0
1848	NM_175884	2.153	0.4972	1.13	0.6104	0.815	0.5114	0.3636	0.3375	0.5078	0.3472	1.302	0.7709	0.317	1.248	0.1312	0.582	0.671	0.3678	0.3156	0.1469	0.4281	0.581	2.044	0.3043	0.9588	0.8032	0.9156	0.4073	0.2839	0.1864
1849	NM_175883	0	0	0	0	0	0	0	0	0	0	0	0	0	0.0095	0	0	0	0	0	0	0	0	0.0092	0	0	0	0	0	0	0
1850	NM_175881	0.0257	0.1499	0	0	0.0376	0.0758	0.0266	0.0254	0.1549	0.1878	0	0.0644	0.1013	0	0	0.0485	0	0	0.0477	0	0.2199	0.1787	0.1246	0.0539	0.1009	0.0637	0.0548	0.054	0.0603	0.1198
1851	NM_175876	4.761	4.039	2.729	2.184	1.88	1.744	1.533	1.098	0.8247	0.491	4.755	4.188	3.107	2.307	1.606	1.511	1.126	0.9779	0.4298	0.5179	5.846	4.363	3.165	2.257	1.63	1.462	1.181	0.6181	0.4649	0.326
1852	NM_175875	5.293	2.113	2.868	3.269	3.002	2.207	2.324	1.782	0.9426	0.8495	7.301	5.115	5.181	4.319	3.435	2.722	2.588	1.704	0.9992	0.937	7.258	6.783	6.469	3.48	2.888	2.416	1.522	1.645	1.054	0.4045
1853	NM_175874	1.394	1.635	1.115	1.202	1.3	0.7529	0.5731	0.5455	0.5277	0.1421	1.777	2.918	1.745	1.656	1.285	1.063	0.7975	0.9885	0.4485	0.2595	2.78	1.797	1.857	2.044	1.503	1.131	0.6673	0.9013	0.35	0.4509
1854	NM_175873	0.0529	0.1028	0.1008	0.0604	0.0257	0.0346	0.0637	0.0263	0.0443	0.0368	0.018	0.0623	0.0087	0.0263	0.0264	0.0441	0.0714	0.0827	0.0091	0.0468	0.0422	0.026	0.0171	0.0258	0.0306	0.035	0.0094	0.0093	0.0103	0.0366
1855	NM_175872	1.456	0.608	0.4642	0.3098	0.4271	0.5	0.2168	0.2229	0.2746	0.2753	1.114	0.3623	0.4708	0.3554	0.434	0.2032	0.1974	0.2795	0.151	0.1233	1.385	0.6851	0.4111	0.3973	0.2365	0.2246	0.2234	0.2717	0.3152	0.1965
1856	NM_175871	0.6934	0.6909	0.7022	0.4325	0.5348	0.3671	0.466	0.5471	0.241	0.1543	0.6497	0.8057	0.4161	0.6978	0.7245	0.7943	0.3654	0.2786	0.3086	0.1334	0.8904	0.6839	0.7982	0.7323	0.2294	0.4607	0.2743	0.3037	0.2147	0.1603
1857	NM_175868	3.702	3.502	6.237	3.302	5.049	3.408	3.854	2.813	3.03	2.742	4.293	9.617	5.759	4.75	4.918	5.896	5.547	4.904	5.404	4.794	5.996	5.876	6.577	5.763	6.14	5.597	5.655	6.096	5.987	3.813
1858	NM_175867	0	0	0	0	0	0	0	0	0	0	0	0	0	0	0.0282	0	0	0	0	0	0	0	0	0	0	0	0	0	0	0
1859	NM_175866	8.069	8.371	21.57	21.63	26.51	9.188	11.37	25.72	10.96	13.92	7.944	8.01	10.44	23.78	8.499	9.483	23.22	13.01	8.756	24.73	11.51	9.353	29.1	28.55	9.818	11.55	25.65	6.445	10.09	11.03
1860	NM_175861	0.0122	0.0079	0.0199	0.0136	0.0135	0.0374	0.0143	0.0052	0.007	0.0036	0	0.0087	0.0136	0.0173	0.0069	0	0.007	0.0307	0	0.011	0.0066	0.0272	0.0101	0.0202	0.0337	0	0.0147	0.0201	0.0081	0
1861	NM_175859	1.553	4.05	2.178	4.543	4.669	3.518	3.274	4.719	4.561	4.171	5.978	5.99	6.901	6.89	6.496	1.948	2.413	3.337	4.962	5.909	7.55	8.787	2.97	4.742	5.276	6.623	6.117	5.021	6.172	2.603
1862	NM_175856	0.0415	0.0495	0.0418	0.0249	0.0171	0	0.0817	0.1046	0.0558	0.0634	0.0654	0.0379	0.0086	0.0293	0.0569	0.0494	0.0503	0.0403	0.0916	0.0581	0.1512	0.0586	0.1108	0.0677	0.0797	0.0522	0.0952	0.0919	0.024	0.064
1863	NM_175854	0.8943	0.2808	1.254	1.408	1.182	0.6022	1.464	1.72	1.102	0.1657	1.982	1.827	1.997	1.499	1.966	1.021	0.436	1.415	0.898	1.345	0.4468	0.7724	1.776	0.6448	1.643	1.068	0.0886	0.8226	0.2856	1.037
1864	NM_175852	17.18	16.09	15.71	17.05	17.14	15.44	15.62	12.64	2.509	3.788	18.48	16.89	18.91	17.6	16.87	14.1	13.94	11.38	8.546	7.305	18.43	20.12	18.15	15.6	13.5	14.21	14.83	6.95	8.569	7.357
1865	NM_175850	0	0	0	0	0	0	0	0	0	0	0	0	0	0	0	0	0.0126	0	0	0	0	0	0	0	0	0	0	0	0	0
1866	NM_175849	0.9415	0.5622	0.9324	0.4367	0.6303	0.7402	1.189	0.8989	0	0	1.131	0.5284	1.142	0.8381	0.6714	0.2141	0	0.6513	0.4303	0	1.032	1.105	0.8373	0.7057	0.5399	0.5723	0	0	0	0
1867	NM_175848	0	0.4412	0	0.3547	0.3427	0	0	0	0	0	0.19	0.5307	0.2155	0.297	0.5604	0	0	0	0	0	0.2444	0.4457	0.3872	0	0	0	0.0765	0	0.0987	0
1868	NM_175842	3.288	2.841	2.375	2.441	2.812	1.913	2.289	1.272	1.37	1.473	2.368	2.467	2.515	2.213	1.992	1.973	1.39	1.692	1.016	0.977	2.422	2.627	1.838	2.12	1.483	1.631	1.518	0.5183	1.144	1.844
1869	NM_175841	0	0.5624	0	0	0	0	0	0	0.3122	0.4487	0	0	0	0	0	0	0.2299	0.2879	0	0	0	0	0	0	0	0	0	0	0.6413	0
1870	NM_175840	4.266	3.293	2.907	3.351	3.6	2.388	4.015	1.659	1.299	2.028	8.232	3.797	3.813	3.164	5.815	2.001	3.298	1.828	2.581	1.996	7.2	7.024	7.334	6.691	4.01	6.491	3.331	5.642	4.629	3.946
1871	NM_175839	49.64	46.28	39.29	35.29	34.64	29.95	24.65	23.87	18.64	16.37	41.34	38.41	37.96	29.95	23.82	23.43	20.65	18.43	15.31	18.02	39.58	39.88	32.49	28.19	21.99	18.34	17.66	14.73	14.94	16.78
1872	NM_175834	0	0.0144	0	0	0.0025	0.0438	0	0	0	0.0465	0	0	0	0	0	0.0148	0.015	0.0155	0	0	0	0	0	0	0	0	0	0	0.0174	0
1873	NM_175768	0.0809	0.0069	0	0	0.02	0	0	0.0341	0	0	0	0.0529	0	0	0	0	0.0526	0	0	0	0	0.0029	0	0.033	0	0	0	0	0	0.0612
1874	NM_175767	4.901	4.509	3.523	2.073	0	2.591	2.821	2.107	0	0	1.874	2.587	7.652	1.229	7.797	3.475	2.367	6.225	5.137	5.042	2.687	2.591	1.899	4.247	3.908	5.023	5.102	5.631	5.821	10.64
1875	NM_175748	13.53	12.89	11.33	12.95	14.02	14.98	15.16	15.21	15.61	13.84	10.39	10.04	10.87	11.56	11.07	12.36	10.85	10.78	8.561	9.587	11.08	10.91	11.96	11.4	8.999	9.309	9.681	8.55	11.07	10.26
1876	NM_175744	69.8	78.09	74.78	52.5	82.75	82.53	82.9	83.35	65.01	89.9	40.78	50.56	69.94	50.36	66.99	50.5	54.03	52.38	54.17	59.36	60.41	62.1	39.55	64.54	59.67	74.2	72.86	66.53	52.13	73.92
1877	NM_175743	0	0	0.0362	0.0158	0	0.0669	0.0113	0	0	0.0091	0	0.0282	0	0.0133	0.006	0	0	0	0	0.0321	0.0217	0	0	0.0369	0	0	0	0	0	0
1878	NM_175741	0	0	0.014	0	0	0	0	0	0	0.0076	0.0075	0.0221	0	0	0	0	0	0	0	0	0	0.0072	0.0212	0	0	0	0	0.0077	0.0085	0
1879	NM_175739	0	0	0	0	0	0	0	0	0	0	0	0	0	0	0	0	0	0	0	0	0	0	0	0	0	0.0161	0	0	0	0
1880	NM_175738	0	0	0	0	0	0	0	0	0	0	0	0	0	0	0.0013	0	0	0	0	0	0	0	0	0	0	0	0	0	0	0
1881	NM_175737	0.0252	0.054	0.0578	0.0742	0.0589	0.0446	0.0993	0.0451	0.0602	0.1	0.1801	0.1118	0.1489	0.0954	0.1408	0.1107	0.1117	0.0866	0.1131	0.1542	0.1253	0.1285	0.1564	0.1603	0.1039	0.045	0.0743	0.1337	0.0904	0.1462
1882	NM_175736	0.8995	0.8228	0.5206	0.4019	0.6559	0.7277	0.8513	0.8862	0.5676	0.7688	0.8399	0.8781	0.7944	0.7927	0.6721	0.7193	0.7698	0.6752	0.7811	0.41	0.5016	0.9386	0.8357	0.7033	0.4038	0.7491	0.4629	0.4473	0.8945	0.4866
1883	NM_175735	0	0	0	0	0	0	0	0	0.0355	0	0	0	0	0	0	0	0	0	0	0	0	0	0	0	0	0	0	0	0	0
1884	NM_175734	0	0	0	0	0	0	0	0	0	0	0	0	0	0	0	0	0	0	0	0	0	0	0	0	0	0	0	0	0.0218	0
1885	NM_175733	0.0504	0.0436	0.0222	0.0152	0.0263	0.0152	0.024	0.0306	0.0621	0.0323	0.1611	0.078	0.0228	0.0308	0.0502	0.1004	0.1093	0.0398	0	0.0335	0.0667	0.0228	0.0599	0.1207	0.0608	0.023	0.0739	0.0324	0.0358	0.064
1886	NM_175732	5.683	6.622	6.446	7.712	7.24	6.917	7.187	7.516	6.499	6.64	5.189	5.825	6.436	5.608	5.743	6.661	6.219	5.977	7.181	7.091	6.538	7.214	8.631	6.667	7.181	7.111	6.341	7.022	7.558	7.302
1887	NM_175710	0.0165	0	0	0	0	0	0	0.0165	0	0	0.0128	0	0	0	0	0.013	0	0	0	0	0.0082	0	0	0	0	0	0	0	0	0
1888	NM_175709	0.3405	0.2406	0.2005	0.2997	0.1957	0.1431	0.285	0.3151	0.1493	0.2178	0.2888	0.2817	0.2561	0.2052	0.2753	0.2578	0.2173	0.3128	0.1791	0.3328	0.284	0.2888	0.2399	0.2407	0.3685	0.248	0.2015	0.2012	0.2551	0.2058
1889	NM_175630	0.1061	0.1464	0.2315	0.0773	0.1701	0.0535	0.0629	0.2242	0.135	0.2184	0.2446	0.1138	0.2118	0.1087	0.1069	0.2359	0.2638	0.1598	0.2272	0.0489	0.1538	0.0341	0.2546	0.0905	0.0929	0.3088	0.0232	0.0272	0.1008	0.2795
1890	NM_175629	0.2649	0.7512	1.001	0	0.5936	0.3497	0	1.054	0.311	1.139	0.9635	0	0.7753	0.5836	0.8383	0.6296	0.3433	0.8564	0.0699	0.3363	0.7706	0.4357	0.363	0.7426	0.388	0.6274	0.7615	0	0.6639	0
1891	NM_175625	0	0.0615	0	0	0	0.2383	0.1156	0.0552	0	0.1014	0	0.0521	0.0359	0.0711	0	0	0	0	0	0	0.085	0	0.1155	0.1643	0.0818	0.0724	0.1438	0.2873	0	0.1092
1892	NM_175624	0.3102	0.0965	0.2004	0.4166	0.2357	0.5432	0.2015	0.0758	0.2084	0.1374	0.1731	0.1764	0.0893	0.2332	0.2563	0.2245	0.1834	0.2983	0.2773	0.3202	0.136	0.2716	0.3492	0.2786	0.1471	0.0945	0.1385	0.2195	0.2149	0.2316
1893	NM_175623	0.0077	0.1294	0.0031	0.0003	0.0043	0.4556	0.1084	0.3919	0.0008	0.2215	0.01	0.1382	0.0689	0.0684	0.0079	0.0079	0.0018	0.0094	0.0066	0.0152	0.1471	0.0189	0.2201	0.2457	0.2003	0.3881	0.2724	0.4656	0.0078	0.1149
1894	NM_175619	0.0627	0.0274	0	0	0	0	0	0	0.0158	0	0	0.0338	0	0.0428	0	0.021	0	0	0	0	0	0.0206	0.0611	0.021	0	0.0208	0.022	0.0659	0	0.0337
1895	NM_175614	90.36	112.6	112.8	110.8	117.8	109.6	109.3	110.7	111.1	128.1	82.93	95.55	98.19	90.68	103	111.5	99.82	113.1	113.1	105.1	92.47	95.67	94.83	104.4	100.7	104.7	108.6	115.5	107.1	103.9
1896	NM_175610	0.1099	0.0572	0.047	0.6058	0.8313	0.0859	0.1163	0.1129	0.0342	0.0448	0.081	0.1348	0.0994	0.1249	0.0166	0.6973	0.0334	0.0364	0.0152	0.0328	0.0459	0.1228	0.0379	0.115	0.0602	0.0837	0.1567	0.0048	0.1782	0.0612
1897	NM_175609	0.7626	0.588	0.4877	0	0.7943	0.0222	0	0.0023	0.1114	0	0.4958	0	0	0	0.3494	0.0075	0	0.0364	0	0.1483	0.3687	0	0.6543	0	0.0606	0	0.4459	0.0759	0.0042	0
1898	NM_175605	0	0	0	0	0	0	0	0	0.6939	0	0	0	0	0	0	0	0	1.461	0	0	0	0	0	0	0.5571	0	0.0808	0	0	0
1899	NM_175575	0	0	0	0	0	0	0	0	0	0	0	0	0.0062	0	0	0	0	0	0	0	0	0	0	0	0	0	0	0	0	0
1900	NM_175573	2.578	4.295	4.124	2.936	5.929	3.148	4.17	2.248	3.073	3.291	2.81	2.165	2.026	2.135	1.846	2.717	0.9189	1.106	1.123	2.525	1.586	1.572	2.075	1.804	2.103	1.454	0.7621	0.78	0.3102	1.942
1901	NM_175085	9.253	5.574	9.846	5.406	4.89	4.47	12.89	9.413	7.495	5.918	6.645	4.734	2.877	8.493	7.774	7.861	6.606	5.065	7.965	8.851	6.277	11.17	7.042	9.8	5.358	4.339	3.038	9.285	7.28	7.144
1902	NM_175080	0.3916	0.2893	0.5248	0.4174	0.5637	0.4875	0.3523	0.4463	0.3768	0	0.8654	1.073	1.103	0.4726	0.6246	1.195	0.8191	0.8622	0.8383	0.8326	0.7521	0.7483	0.5519	0.7551	0.6257	0.5758	0.6706	0.5204	0.6705	0.8751
1903	NM_175078	0	0.009	0	0	0	0	0	0	0.0093	0	0.0095	0	0	0	0	0	0	0	0	0.0098	0	0	0	0	0	0	0	0	0	0
1904	NM_175075	4.174	5.655	4.313	4.995	4.982	4.305	5.441	4.31	6.165	4.296	5.172	4.181	4.819	4.456	3.36	4.392	5.04	5.09	4.658	3.774	4.328	1.724	4.917	4.675	5.098	4.339	5.362	4.485	3.938	4.94
1905	NM_175073	0	0	0	0	0	0.0311	0.0285	0	0	0	0.0288	0	0	0	0	0	0	0.0329	0	0	0.0297	0.0272	0.0606	0.0374	0.008	0	0	0	0	0
1906	NM_175069	0	0.0054	0	0.0045	0	0.0012	0.0006	0	0	0.0024	0.001	0.0349	0.0057	0.0455	0	0.0452	0	0	0.0424	0.0738	0.0117	0.0044	0.0005	0.0001	0.0801	0.112	0.0327	0	0	0.0436
1907	NM_175066	5.81	5.66	5.256	5.091	5.153	4.614	4.415	4.369	4.428	4.436	5.371	5.566	5.078	4.268	4.179	3.71	4.776	5.133	4.277	3.811	5.567	5.059	4.315	3.705	4.166	4.842	4.177	3.999	4.269	3.52
1908	NM_175065	228.8	93.18	36.02	22.98	18.09	11.23	15.45	7.092	4.24	4.196	180.1	47.92	14.65	8.011	5.072	3.695	3.509	1.057	1.6	1.73	92.27	18.7	4.388	1.823	1.47	1.399	0.7017	1.031	0.6447	0.4203
1909	NM_175063	24.37	21.54	20.9	22.64	23.93	21.89	23.69	25.27	25.08	24.68	24.75	0.2307	25.88	22.66	26.01	24.45	22.97	0.322	22.91	24.06	24.21	20.46	20.7	21.02	19.72	21.69	0.8551	22.77	24.77	0.4189
1910	NM_175062	0	0.048	0.0131	0.0136	0.0539	0.0338	0.0574	0.0373	0.1107	0	0	0.0209	0.0136	0	0.0138	0.0109	0.0349	0	0	0.0733	0.0265	0.0536	0.0537	0	0	0.0338	0.1033	0.0436	0.097	0
1911	NM_175061	0.6829	0.5069	0.4025	0.4124	0.7093	0.5976	0.8165	0.6556	0.7549	0.5171	0.764	0.7044	0.7353	0.687	0.724	0.7103	0.6289	0.6221	0.3457	0.4365	0.8106	0.938	0.9222	0.9817	0.6243	0.674	0.4288	0.4615	0.6732	0.5048
1912	NM_175058	1.375	1.155	1.037	1.023	1.077	1.106	1.051	0.7627	0.6577	0.6598	1.813	1.433	1.72	1.081	1.44	1.616	1.14	0.8999	0.9114	0.7594	2.028	2.101	1.762	1.748	1.168	1.312	1.267	1.156	1.13	0.8496
1913	NM_175056	0	0.0247	0.008	0	0	0	0	0	0	0	0.0173	0.0254	0	0	0	0.0084	0	0.0088	0	0	0	0	0	0.0248	0.0083	0	0.009	0	0.0299	0.0176
1914	NM_175055	50.65	14.01	6.471	2.724	3.229	2	2.526	0.8733	0.9949	0.5737	33.67	6.744	2.268	1.149	1.084	0.7124	1.16	0.6333	0.3784	0.9991	13.79	1.595	0.8195	1.143	0.5915	0.4692	0.3385	0.2055	0.7042	0.486
1915	NM_175054	214.4	72.14	46.86	21.32	14.25	8.862	8.133	5.88	1.157	4.671	153.2	37.31	13.76	7.927	6.202	4.969	5.514	4.049	0.8448	3.769	89.27	16.48	4.527	2.754	2.624	2.505	2.81	3.074	4.519	4.58
1916	NM_175053	0	0	0	0	0.0107	0.0108	0	0	0	0	0	0	0	0	0	0	0	0	0.0228	0	0	0	0	0	0	0	0	0	0	0
1917	NM_175052	0.0521	0.0391	0.3205	0.2034	0.1467	0.1839	0.3738	0.3014	0.3355	0.2631	0.0264	0.086	0.3154	0.0904	0.2676	0.2298	0.1062	0.1416	0.1481	0.323	0.1045	0.1492	0.3423	0.1599	0.1453	0.1838	0.6085	0.4294	0.195	0.1046
1918	NM_175040	0.6916	0.7325	0.7539	1.042	0.8814	0.8252	0.3361	1.009	1.263	1.062	0.6057	0.8008	1.058	1.041	1.765	0.5425	1.21	0.8581	0.5956	0.4695	0.5136	0.6005	0.9382	0.384	0.3261	0.5858	1.157	0.7328	0.8286	0.3441
1919	NM_175039	1.725	1.998	0.0919	1.197	0.0369	1.823	0.1172	0.9735	1.798	1.276	0.0509	0.0374	2.095	2.294	2.657	0.1125	2.494	0.8526	0.665	0.0745	0.0726	0.0801	0.0552	0.024	0.0407	1.846	1.744	1.674	1.845	2.577
1920	NM_175038	0.5492	0.5908	2.343	2.177	1.212	1.196	0.0629	1.151	1.646	2.612	1.413	1.289	3.659	2.562	1.122	4.048	1.54	2.458	1.981	2.246	1.452	4.471	2.56	4.053	0.4428	1.841	2.993	0.0544	2.056	4.111
1921	NM_174983	0.0001	0.0001	0.0001	0.0002	0.001	0.0017	0.0009	0	0.0001	0.0003	0.0001	0.0005	0.0002	0.0001	0.0001	0.0001	0.0001	0.0004	0.0001	0.0001	0.0001	0.0003	0.0001	0	0.0001	0.0001	0.0007	0	0.0001	0
1922	NM_174978	0	0.0054	0	0	0	0	0	0	0	0.0116	0	0	0	0	0	0	0	0	0	0	0	0	0	0.0091	0.0216	0	0	0	0	0
1923	NM_174977	0.2301	2.143	1.549	2.219	0.4121	0.4587	0.7019	0.3566	0.2231	0.261	0.4665	0.3324	0.3189	0.455	0.2131	0.5728	0.3756	0.7114	0.4944	0.9251	0.4433	0.7918	0.3881	0.4362	0.5766	0.5429	0.3888	0.9382	0.3988	0.7024
1924	NM_174976	0.0447	0.0694	0.043	0.0441	0.0438	0.0266	0.1117	0.1377	0.0766	0.1031	0.1013	0.1267	0.1637	0.0448	0.1435	0.0809	0.2453	0.148	0.1577	0.1526	0.1112	0.1765	0.1566	0.2193	0.1587	0.1111	0.1322	0.1039	0.0633	0.0836
1925	NM_174971	0	0	0.0704	0	0	0.0824	0	0	0	0	0	0.0784	0.1243	0	0	0	0	0.0349	0	0	0	0	0	0.0561	0	0	0	0.0692	0	0.0778
1926	NM_174969	0.2306	0	0.2936	0	0	0.1354	0.1434	0	0	0	0	0.0899	0.1511	0	0	0	0	0.1472	0	0	0	0	0	0.1479	0	0	0	0.0765	0	0.128
1927	NM_174968	0	0	0.1928	0.0168	0.3446	0.1249	0.0157	0	0.248	0.1465	0	0.116	0.1842	0.1586	0.2801	0.5278	0	0	0.1158	0.2077	0.3302	0.2409	0.2255	0.1756	0.1291	0	0.3346	0.0915	0.2946	0.3416
1928	NM_174966	0.1114	0	0	0	0	0	0	0	0	0.0985	0	0	0	0.1419	0	0	0	0	0	0	0	0	0	0.1314	0	0	0	0	0	0
1929	NM_174964	0.424	0.3575	0.1754	0.3082	0	0.2802	0.0535	0.8478	0	0.2794	0.4752	0.262	0	0.1879	0	0	0.4693	0.1257	0.0924	0	0.5027	0	0.248	0.3493	0.2142	0	0	0.0781	0	0.1218
1930	NM_174963	0.0133	0	0.0916	0	0	0.2069	0.3882	0.0079	0	0.0982	0.0166	0.1101	0	0.0956	0.0034	0.0163	0.0093	0	0.0669	0.0011	0.0901	0	0.1476	0.1212	0.1069	0.0074	0	0.0747	0.0031	0.1097
1931	NM_174959	0	0	0	0	0	0	0	0	0	0	0	0	0	0	0	0	0	0.0129	0	0.0178	0	0	0	0	0	0	0.0127	0	0	0
1932	NM_174957	0	0	0	0	0	0.2517	0.8601	0	0	0	0.3902	0	0	0.2882	0	0.4973	0	0	0.0361	0.6087	0.9456	0.4694	0.0068	0	0.4206	0.4013	0.3676	0.5283	0.5374	0
1933	NM_174955	0	0	0	0	0	0	0	0	0	0	0	0	0	0	0	0	0	0	0	0	0	0	0	0	0	0	0	0	0	0.3611
1934	NM_174954	0	0	0	0.0395	0	0	0	0	0	0	0	0	0	0	0	0	0	0	0	0	0	0	0.3421	0	0.0372	0	0	0	0	0
1935	NM_174953	0	0	0	0	0	0	0.0039	0	0.0055	0	0	0	0	0	0	0	0	0	0	0	0	0	0	0	0	0	0	0	0	0
1936	NM_174952	0	0.0172	0	0	0	0.0274	0	0	0.0186	0.029	0.0181	0	0	0.037	0	0	0.1171	0.1704	0	0	0.0177	0	0	0	0	0.0549	0	0	0.0631	0
1937	NM_174945	0.0768	0.1743	0	0.0257	0	0.0321	0	0.0177	0.0293	0.0374	0.1097	0.0361	0.042	0.0713	0.0358	0.0089	0.0333	0.018	0	0	0.0339	0.0703	0.052	0.053	0.0527	0	0	0	0.0419	0.0279
1938	NM_174943	0.0773	0.0462	0.0788	0	0	0.1725	0	0	0.1225	0.0911	0.0831	0	0.0776	0.0898	0.1601	0	0.0312	0	0	0.0498	0.0908	0	0	0.1272	0.0925	0	0	0	0.0478	0
1939	NM_174942	0.0821	0	0	0	0	0.207	0	0	0.1644	0	0	0	0	0	0	0.0783	0	0	0	0	0	0.0039	0.3348	0	0	0	0.2258	0	0	0.0599
1940	NM_174941	0.0279	0.0904	0.0961	0.0301	0.0226	0	0.0702	0	0.0161	0.0099	0.0486	0.0478	0.0653	0.0123	0.0374	0	0.0391	0.0572	0.0902	0.1021	0.0473	0.0488	0.0135	0.1088	0.0298	0.0851	0	0.0951	0.081	0.1185
1941	NM_174940	0	0	0	0	0	0.2928	0	0	0.2246	0	0.8895	0	0	0.4608	0.203	0.7688	0.3172	0	0	0.7828	1.278	1.099	0	1.069	0.7945	0.5088	0.3255	0	0.7321	0.4271
1942	NM_174938	1.959	2.102	1.98	1.869	2.362	2.435	2.666	2.388	2.449	2.214	2.148	2.076	2.41	2.196	1.82	2.353	2.135	1.942	1.627	1.735	2.673	2.887	1.949	3.003	2.242	2.335	2.248	1.743	2.298	1.783
1943	NM_174937	0	0	0	0	0	0	0	0	0	0	0	0	0	0	0	0	0	0.0122	0	0	0	0	0	0	0	0	0	0	0	0
1944	NM_174936	1.797	1.85	1.774	2.138	1.859	2.035	1.787	1.175	1.661	1.742	3.892	3.454	4.541	4.725	4.584	4.276	3.941	4.429	4.408	4.188	3.562	3.638	3.853	3.39	3.655	3.772	4.047	3.865	4.358	4.283
1945	NM_174934	0	0.0065	0	0	0.0261	0.0065	0	0.0066	0	0	0	0	0	0.0134	0.0134	0.0067	0	0.0209	0	0	0.0128	0	0	0	0	0	0.0071	0.014	0.0157	0.0344
1946	NM_174931	2.959	3.254	3.184	2.791	3.191	3.405	3.702	2.807	2.809	2.311	3.653	3.814	3.94	3.912	2.054	3.781	3.072	3.42	2.41	1.476	4.375	3.83	4.049	3.984	3.232	3.048	2.555	2.454	1.557	1.103
1947	NM_174929	1.137	0.1903	0.8843	0.5045	0.2672	0.1868	1.312	1.533	0.7691	0.8151	0.2286	0.2504	1.254	0.8662	1.524	0.6244	0.3354	0.2593	0.0586	0.0699	0.993	1.197	1.442	0.2638	0.2434	0.062	0.0629	0.266	0.249	0
1948	NM_174928	0	0	0	0.5703	0	0	0	0	0.0084	0	0	0.3894	0	0	0	0.3987	0.0117	0	0	0.6083	0	1.055	0	0	0.0081	0	0	0	0	0
1949	NM_174926	0.1812	0.1718	0.045	0.2222	0.1294	0.1396	0.1263	0.1493	0.1228	0.0953	0.2647	0.1431	0.0467	0	0.1842	0.0687	0.1435	0	0.1708	0.0824	0.1386	0.2217	0	0.1643	0.1743	0.1816	0.1907	0.0892	0.1528	0.2094
1950	NM_174923	1.193	1.159	1.291	0.9589	1.673	1.642	1.173	1.088	0.4536	0.4453	0.7804	0.5484	0.8465	1.052	1.337	1.21	0.9736	0.9597	0.68	0.3295	1.432	1.046	0.7977	0.9258	1.112	0.743	0.6308	0.3551	0.4263	0.7788
1951	NM_174922	2.547	2.277	0.5275	1.053	0.9625	2.688	1.903	1.49	1.308	3.141	1.927	2.126	3.15	2.345	2.651	2.088	2.978	0.8661	2.189	2.731	0.686	2.403	1.826	3.765	3.495	3.111	2.355	2.625	2.881	1.46
1952	NM_174921	1.728	1.624	1.724	1.858	1.468	0.6643	1.347	0.4604	1.51	1.796	1.168	1.331	0.5722	1.428	1.414	1.096	1.296	1.75	1.608	1.21	1.749	1.55	1.358	1.681	1.617	2.112	1.333	2.038	1.295	1.562
1953	NM_174920	0.1668	0.1437	0.0441	0.0635	0.1445	0.0907	0.0576	0.0461	0.028	0.0388	0.047	0.0698	0.064	0.0739	0.0093	0.0169	0.1124	0.0866	0.0192	0.0098	0.0533	0.0455	0.0892	0.0633	0.0181	0.009	0.0099	0.0585	0.0218	0.0193
1954	NM_174919	0.083	0	0.0871	0.0194	0	0.0426	0.0678	0.0553	0	0	0.0512	0.0715	0.1531	0.0842	0.0107	0.0503	0.0143	0.0702	0	0	0.0835	0.0103	0	0.0566	0	0.107	0.0229	0	0.0653	0.038
1955	NM_174918	0.0227	0.0228	0	0.023	0	0	0	0	0	0	0	0	0	0	0	0	0	0	0	0	0.0224	0	0	0	0	0	0	0	0	0
1956	NM_174917	0.6924	0.518	0	1.625	0.8036	0.1519	1.337	0	0	0	0	1.497	1.553	1.072	2.642	1.396	0.5419	2.835	0.6939	0.9569	2.455	1.347	0.334	2.82	1.785	0.575	1.017	0.4128	0.7317	0.2684
1957	NM_174916	5.049	5.549	5.312	5.16	5.818	5.861	6.023	4.805	5.182	4.435	6.266	6.324	7.06	5.966	6.245	6.114	5.793	5.925	5.018	4.898	7.349	6.73	7.375	7.006	5.988	6.6	6.361	5.666	5.38	5.098
1958	NM_174913	11.27	12.5	11.28	11.76	12.17	11.52	10.84	10.96	11.12	9.933	13.35	13.82	12.78	13.11	13.21	13.76	13.14	14.66	11.88	11.74	13.83	14.64	14.03	14.37	13.15	13.54	13.19	10.75	12.32	9.6
1959	NM_174912	0.1294	0.1333	0.2824	0.1717	0.1773	0.2808	0.4822	0.1735	0.1376	0.1427	0.1792	0.2593	0.094	0.1289	0.2806	0.3488	0.1764	0.1021	0.0769	0.2722	0.3764	0.5221	0.418	0.3343	0.588	0.629	0.5083	0.7132	0.5216	0.6776
1960	NM_174911	3.056	2.844	2.281	2.133	2.05	1.725	1.501	1.238	0.9363	0.6828	2.692	2.168	2.245	1.6	1.426	1.134	0.9309	0.8474	0.4485	0.4487	2.455	1.805	1.501	1.069	0.6985	0.675	0.6417	0.4403	0.3103	0.2523
1961	NM_174910	0.0648	0.0252	0.1422	0.1062	0.2004	0.2375	0.0996	0.1813	0.1702	0.1245	0.1728	0.1377	0.1881	0.1505	0.1126	0.1498	0.1237	0.149	0.0968	0.3565	0.1137	0.0716	0.1744	0.0683	0.1272	0.1167	0.1374	0.1584	0.0826	0.1439
1962	NM_174909	17.34	18.95	18.53	17.63	20.94	20.4	20.56	17.04	23.43	23.42	18.3	20.08	21.06	20.5	19.71	20.3	19.09	22.17	22.35	24.12	23.07	21.06	21.82	23.5	21.87	23.22	22.28	20.5	21.94	19.85
1963	NM_174908	6.339	6.041	5.437	6.099	6.711	6.773	6.407	5.943	6.552	5.978	5.25	4.498	6.313	5.282	5.041	5.855	5.67	5.954	4.078	5.106	6.686	5.664	6.113	7.136	6.444	5.99	6.015	4.235	6.983	6.195
1964	NM_174907	17.51	18.8	18.85	16.76	18.28	18.16	14.78	12.49	15.4	11.29	15.76	16.62	16.01	15.64	14.21	14.06	12.6	16.66	9.422	9.725	20.86	22.16	17.22	17.6	13.48	16.78	13.19	10.33	8.289	5.863
1965	NM_174905	8.014	9.349	8.954	9.472	3.526	9.466	5.161	8.743	6.693	9.267	7.951	8.383	6.383	8.726	4.772	1.325	9.801	9.181	7.842	7.628	6.014	9.481	5.809	6.669	7.923	5.768	7.652	8.265	9.216	7.705
1966	NM_174903	0	0	0	0	0	0	0	0	0	0	0	0	0.0379	0	0	0	0.0017	0.1204	0	0	0	0	0	0	0	0	0	0	0	0
1967	NM_174902	2.854	1.567	2.033	2.42	2.764	2.722	3.292	2.884	2.889	2.585	3.006	2.581	3.166	3.098	2.815	3.441	2.963	2.718	2.638	2.622	2.432	2.589	3.303	3.333	2.307	2.359	2.716	2.189	3.897	3.273
1968	NM_174901	0	0	0	0	0	0	0	0	0	0	0	0	0	0	0.0487	0	0	0	0	0	0	0	0	0	0	0	0	0	0	0.0253
1969	NM_174900	0.0346	0	0	0	0	0	0	0	0	0	0	0.0233	0	0	0	0	0	0	0	0	0	0	0	0	0	0	0	0	0	0
1970	NM_174899	1.261	1.459	1.441	1.522	1.41	1.18	1.664	1.42	1.51	1.578	1.238	1.009	1.324	0.9476	1.136	1.14	0.8986	1.064	1.223	1.325	0.9602	1.095	1.23	1.627	0.8494	0.9953	1.375	1.084	1.193	1.154
1971	NM_174898	0	0.1112	0.1248	0.0605	0	0.1517	0.0637	0.1753	0.0286	0.0965	0.2353	0.0817	0.2706	0.1872	0.1499	0	0.3504	0.0492	0.1598	0.0328	0.1599	0.1234	0.12	0.1805	0.103	0.0461	0.0991	0.0751	0.1452	0.0991
1972	NM_174896	0.0595	0	0	0	0	0.0103	0	0	0	0	0	0	0	0	0	0	0	0	0	0	0	0	0	0.0224	0	0	0	0	0	0
1973	NM_174895	0.079	0	0	0	0	0	0	0	0	0.0413	0	0	0.0767	0	0	0.1149	0.0799	0.0383	0	0	0	0	0	0	0	0	0	0	0	0.0405
1974	NM_174894	8.389	6.435	6.709	11.94	9.907	7.481	9.354	6.534	8.777	3.976	8.543	7.838	14.45	8.471	8.442	13.87	8.495	6.571	4.558	4.743	7.748	8.682	6.211	11.56	5.62	8.399	10.73	8.208	6.499	6.746
1975	NM_174893	12.53	10.42	11.05	12.51	12.57	16.19	16.37	14.23	17.03	16.51	10.33	10.44	12.77	11.42	13.7	14.96	11.52	10.82	9.982	13.26	8.935	9.556	13.3	13.74	10.02	7.997	10.33	8.745	13.49	12.23
1976	NM_174892	0	0	0	0	0	0	0	0	0	0	0	0.0269	0	0	0	0	0	0	0	0	0	0	0	0	0	0	0	0	0	0
1977	NM_174891	1.697	1.242	2.095	1.281	2.049	1.58	1.433	1.883	0.7336	0.1962	0.447	1.431	2.1	1.637	1.002	1.608	1.279	0.9737	0.2779	0.7025	1.059	2.741	1.339	1.315	1.142	0.7911	1.079	0.3192	0.6754	0.3488
1978	NM_174890	1.316	0.991	1.178	0.9244	1.046	1.012	0.7331	1.124	0.7755	0.745	0	1.319	1.458	1.186	0	0.2791	0.7029	0.5211	0.0083	1.324	0.7048	1.585	1.772	0	0	0.7486	0	1.007	0.6552	0
1979	NM_174889	16.94	19.11	20.68	22.4	22.78	19.85	20.88	17.25	21.81	21.28	22.22	24.79	23.13	24.43	22.8	26.71	21.43	28.86	28.94	27.17	22.1	17.06	20.7	22.01	21.64	26.59	24.52	21.9	22.95	19.4
1980	NM_174887	2.273	0.221	0.1894	1.604	2.635	2.33	0.1126	1.868	0.0383	0	0	0.1587	0.0452	2.514	0.2828	2.126	2.06	4.205	3.065	3.62	0.0988	0.0693	0	0.2527	0	3.098	2.72	0.4867	2.606	3.194
1981	NM_174886	3.571	2.204	1.833	1.899	1.188	1.465	1.686	0.4676	0.5745	0.0324	6.013	0.4422	1.307	1.848	2.735	0.3271	0.376	0.1919	0.1553	0.1284	5.741	2.518	1.055	0.4661	0.2001	0.1211	0.5159	0.2041	0.1821	0.1892
1982	NM_174881	0.8713	0.6575	0.5048	0.8912	1.252	0.7483	0.5958	0.8343	0.6307	0.2049	0.6596	0.3513	0.4354	0.6127	0.4855	0.3593	0.757	0.4051	0.4116	0.7813	1.067	1.043	0.7954	0.6837	1.09	1.174	0.5615	0.9592	0.7974	0.5731
1983	NM_174869	0.8987	2.445	2.173	1.495	1.908	1.693	2.002	3.214	3.239	2.835	1.571	2.125	1.983	3.326	1.922	1.744	2.298	2.916	1.592	2.015	1.256	2.897	1.407	3.551	0.8386	1.133	1.818	1.064	2.65	0.8777
1984	NM_174858	2.237	1.693	1.763	1.768	2.174	2.038	2.172	1.862	1.907	1.648	2.108	2.102	2.445	2.111	2.346	2.401	2.113	1.974	2.028	2.134	2.345	3.337	2.944	2.924	2.614	2.647	2.472	2.322	2.074	2.316
1985	NM_174855	1.391	2.161	4.411	3.936	4.663	3.388	4.466	1.379	3.667	2.514	1.907	0.7453	0	1.227	1.236	0.8996	0.3073	0.2891	1.141	1.581	0.1558	0.2028	1.819	0.1983	0.7312	0	0.2036	0.5277	0	0.9897
1986	NM_173872	0.8523	0.9086	2.918	3.289	0.9871	2.68	1.496	1.377	3.295	1.138	0.9588	0.7071	0.9398	0.8793	1.586	4.982	0.9249	1.764	0.886	3.98	0.7036	0.7533	0.7176	3.982	1.098	3.442	1.083	1.051	3.986	4.592
1987	NM_173855	0.0265	0.192	0.3412	0.2555	0.3998	0.1946	0.2185	0.1263	0.0797	0.2625	0.0678	0.1187	0.0907	0.1158	0.1314	0.1322	0.2439	0.2655	0.1367	0.1564	0.1251	0.1039	0.1541	0.1496	0.1919	0.0919	0.2823	0.1507	0	0.0567
1988	NM_173854	0.6765	2.379	0.5418	0.5741	0.5495	0.6215	1.579	1.056	0.7301	0.5928	3.105	1.072	2.317	0.7989	3.243	1.022	1.278	2.453	0.5812	2.951	3.727	0.6094	1.428	4.273	2.54	3.168	3.202	2.689	0.966	4.029
1989	NM_173853	0	0	0	0	0	0.0143	0.0134	0	0	0	0	0	0	0	0	0	0	0	0	0	0	0	0	0	0	0	0	0	0	0
1990	NM_173852	88.11	86.04	77.26	93.26	86.43	91.34	106.3	96.94	91.98	88.87	84.84	94.51	100.8	87.47	96.64	118.3	100.9	90.47	104.6	101.8	92.27	99.68	97.39	103.5	81.15	93.11	92.78	87.43	101.5	99.12
1991	NM_173849	0.411	0.3002	0.4419	0.0885	0.1249	0.0254	0.1069	0.0512	0.0772	0	0.2374	0.234	0.1647	0.1028	0.1538	0.1284	0	0.0269	0	0	0.5403	0.4799	0.1749	0.1257	0.1255	0.2045	0.1197	0.1084	0	0
1992	NM_173844	8.208	7.791	7.29	7.37	10.08	8.325	8.469	7.57	8.366	6.4	4.389	3.038	6.923	6.362	6.763	3	5.813	6.04	3.782	4.344	8.429	7.42	7.792	7.152	5.271	5.21	5.034	4.754	1.364	3.536
1993	NM_173834	6.893	8.095	8.463	7.921	8.175	10.76	12.01	9.633	11.4	12.42	7.889	10.96	9.445	11.95	9.563	9.813	8.882	13.08	12.34	15.57	12.31	13.04	11.58	14.25	11.6	13.08	7.422	13.14	15.21	11.48
1994	NM_173833	2.233	2.168	2.041	2.274	2.388	2.503	2.33	2.187	2.494	2.343	1.919	1.961	2.461	2.335	2.495	2.413	2.195	2.358	2.179	2.058	3.217	4.052	3.607	3.535	3.158	3.217	3.187	3.219	3.472	3.664
1995	NM_173832	0.7575	0.4	0.3009	0.2634	0.5261	0.5245	0.4721	0.5613	0.7186	0.1664	0.9314	0.8775	0.7902	0.6526	0.7427	0.7604	0.8707	0.4923	0.3852	0.9466	0.9202	1.079	1.098	0.7432	0.652	0.4971	0.5412	0.7263	1.033	0.7205
1996	NM_173831	0	0.0105	0	0.0764	0	0	0.0537	0	0	0.0596	0	0	0	0	0	0	0	0	0	0	0	0	0	0.0491	0	0.2101	0	0	0.0615	0.2965
1997	NM_173830	0	0	0.0046	0	0.1011	0	0	0.651	1.27	0.0123	0.0187	0	0	0.0121	0	0.0183	0	0	0.1271	0.0125	0	0	0	0	0.1066	0.0232	0.2829	0.02	0	0.0063
1998	NM_173829	1.787	2.009	1.745	2.063	2.102	2.294	2.563	1.931	2.082	1.879	1.664	2.011	1.921	1.797	1.924	2.199	1.626	1.804	1.789	1.964	2.672	2.482	2.314	2.536	1.792	2.166	1.906	1.571	2.336	1.584
1999	NM_173828	0.5474	0.1035	0.4016	0.6426	0.4545	0.1888	0.6273	0.4375	0.0501	0.4328	0.274	0.3937	0.5771	0.0587	0.1251	0.3903	0.5103	0.2819	0.4533	0.4537	0.6715	0.5722	0.3983	0.2221	0.1385	0.551	0.2742	0.1428	0.2989	0.4802
[truncated: 40,826 more rows]
