# Supplementary material for: Genome-wide analysis of lncRNA stability in human
Source: PLoS Comput Biol. 2021 Apr 16;17(4):e1008918. doi: 10.1371/journal.pcbi.1008918 (PMC8081339; doi:10.1371/journal.pcbi.1008918)
Supplement: S3 Table — (CSV) [file pcbi.1008918.s003.csv]

	simu1	simu2	simu3	simu4	simu5	simu6	simu7	simu8	simu9	simu10	mean	sd	cv	Low95%CI	up95%CI
NONHSAT000008.2	14.61	14.68	12.7	12.24	15.8	14.7	13.5	14.95	14.41	15.15	14.27	1.118	0.0783	13.47	15.07
NONHSAT000010.2	2.839	2.907	2.873	2.699	2.785	2.715	2.836	2.796	2.782	2.69	2.792	0.0737	0.0264	2.74	2.845
NONHSAT000018.2	3.939	3.82	4.545	4.577	4.788	4.36	4.496	3.444	4.135	4.111	4.221	0.4099	0.0971	3.928	4.515
NONHSAT000032.2	2.367	2.366	2.259	2.555	2.244	2.307	2.55	2.364	2.516	2.529	2.406	0.1214	0.0505	2.319	2.493
NONHSAT000042.2	3.221	3.1	3.253	3.292	3.274	3.197	3.322	3.035	3.334	3.263	3.229	0.0958	0.0297	3.16	3.297
NONHSAT000043.2	1.811	1.705	1.658	1.787	1.585	1.619	1.685	1.786	1.622	1.673	1.693	0.0786	0.0464	1.637	1.749
NONHSAT000046.2	1.547	1.726	1.649	1.724	2.013	1.274	1.351	1.764	1.685	1.371	1.61	0.2262	0.1405	1.449	1.772
NONHSAT000050.2	3.086	3.307	3.734	2.887	3.84	3.019	3.054	3.338	3.118	3.971	3.335	0.3815	0.1144	3.063	3.608
NONHSAT000053.2	4.382	3.093	3.267	4.877	2.505	5.051	5.694	4.808	2.841	3.258	3.978	1.107	0.2782	3.186	4.769
NONHSAT000054.2	1.399	1.399	1.399	1.399	1.399	1.399	1.399	1.399	1.399	1.399	1.399	0	0	1.399	1.399
NONHSAT000086.2	7.583	7.583	7.583	7.583	7.583	7.583	7.583	7.583	7.583	7.583	7.583	0	0	7.583	7.583
NONHSAT000090.2	3.533	3.538	3.562	3.508	3.513	3.465	3.466	3.498	3.579	3.599	3.526	0.0451	0.0128	3.494	3.559
NONHSAT000091.2	3.158	2.735	3.098	2.717	3.051	3.44	2.902	3.149	2.927	2.611	2.979	0.2507	0.0842	2.799	3.158
NONHSAT000100.2	4.364	3.565	4.28	4.562	4.085	4.368	4.431	4.406	3.966	4.791	4.282	0.3402	0.0795	4.038	4.525
NONHSAT000102.2	6.69	7.789	6.9	7.466	6.87	7.619	8.458	7.333	7.568	8.516	7.521	0.6226	0.0828	7.076	7.966
NONHSAT000108.2	2.363	2.365	2.461	2.492	2.521	2.412	2.404	2.424	2.445	2.274	2.416	0.0711	0.0294	2.365	2.467
NONHSAT000109.2	2.685	2.581	2.753	2.592	2.568	2.553	2.597	2.788	2.529	2.741	2.639	0.0939	0.0356	2.572	2.706
NONHSAT000111.2	1.027	1.114	1.107	1.068	1.04	0.9871	1.064	1.038	1.001	1.068	1.051	0.0413	0.0393	1.022	1.081
NONHSAT000115.2	2.888	2.862	2.823	2.874	2.729	2.785	2.875	2.883	2.817	2.773	2.831	0.0548	0.0193	2.792	2.87
NONHSAT000117.2	5.656	5.665	5.655	5.662	5.719	5.667	5.641	5.656	5.665	5.662	5.665	0.0206	0.0036	5.65	5.68
NONHSAT000121.2	3.481	2.981	3.443	3.015	2.653	3.231	3.578	3.383	3.342	2.877	3.198	0.302	0.0944	2.982	3.414
NONHSAT000132.2	2.574	2.675	2.626	2.621	2.637	2.603	2.662	2.616	2.574	2.671	2.626	0.0366	0.0139	2.6	2.652
NONHSAT000136.2	2.199	2.098	2.363	2.988	2.312	2.151	2.206	2.046	2.561	2.929	2.385	0.3356	0.1407	2.145	2.625
NONHSAT000147.2	2.288	1.959	2.13	1.934	2.296	2.246	2.249	2.264	2.154	2.042	2.156	0.1363	0.0632	2.059	2.254
NONHSAT000149.2	0.6553	0.4884	0.6337	0.5039	0.526	0.6027	0.5725	0.7391	0.4743	0.6474	0.5843	0.0863	0.1478	0.5226	0.6461
NONHSAT000157.2	4.856	4.742	5.1	4.866	4.802	4.702	5.054	4.748	4.787	4.684	4.834	0.1412	0.0292	4.733	4.935
NONHSAT000158.2	2.724	2.64	2.54	2.961	3.291	3.011	3.01	2.846	3.183	2.886	2.909	0.2337	0.0803	2.742	3.077
NONHSAT000159.2	5.685	5.908	5.645	5.806	5.597	5.501	5.484	5.687	5.635	5.535	5.648	0.1333	0.0236	5.553	5.744
NONHSAT000161.2	4.204	4.697	5.127	4.811	5.019	4.827	4.57	4.938	4.868	4.477	4.754	0.275	0.0578	4.557	4.951
NONHSAT000164.2	0.8929	0.901	0.8971	0.9041	0.8932	0.894	0.8912	0.8973	0.8978	0.8983	0.8967	0.004	0.0044	0.8938	0.8995
NONHSAT000171.2	0.5802	0.5855	0.6198	0.5043	0.6353	0.5977	0.6303	0.5617	0.581	0.632	0.5928	0.0403	0.0681	0.5639	0.6216
NONHSAT000176.2	1.54	1.54	1.54	1.54	1.54	1.54	1.54	1.54	1.54	1.54	1.54	0	0	1.54	1.54
NONHSAT000178.2	4.528	4.603	4.426	4.554	4.556	4.422	4.493	4.491	4.525	4.322	4.492	0.0822	0.0183	4.433	4.551
NONHSAT000179.2	4.161	6.318	5.529	6.157	7.51	6.83	6.247	7.575	7.377	7.292	6.5	1.07	0.1647	5.734	7.265
NONHSAT000183.2	1.698	1.422	1.448	1.428	1.476	1.301	1.704	1.602	1.892	1.318	1.529	0.1895	0.124	1.393	1.664
NONHSAT000186.2	5.139	5.039	5.041	4.968	5.018	5.152	4.87	5.001	5.073	5.159	5.046	0.0902	0.0179	4.981	5.111
NONHSAT000187.2	2.256	2.171	2.236	2.17	2.105	2.186	2.269	2.254	2.204	2.151	2.2	0.0531	0.0242	2.162	2.238
NONHSAT000192.2	3.237	3.237	3.237	3.237	3.237	3.237	3.237	3.237	3.237	3.237	3.237	0	0	3.237	3.237
NONHSAT000197.2	3.484	3.398	3.557	3.312	3.469	3.556	3.504	3.526	3.525	3.49	3.482	0.0757	0.0218	3.428	3.536
NONHSAT000205.2	8.229	8.395	8.51	8.431	8.46	8.486	8.491	8.475	8.523	8.385	8.439	0.0867	0.0103	8.377	8.501
NONHSAT000209.2	1.313	1.303	1.442	1.264	1.311	1.212	1.18	1.335	1.362	1.217	1.294	0.0783	0.0605	1.238	1.35
NONHSAT000210.2	2.454	2.406	2.43	2.294	2.4	2.404	2.48	2.376	2.508	2.377	2.413	0.0603	0.025	2.37	2.456
NONHSAT000211.2	1.744	1.829	1.836	1.793	1.692	1.497	1.784	1.643	1.57	1.624	1.701	0.1154	0.0678	1.619	1.784
NONHSAT000229.2	3.714	3.638	3.714	3.673	3.702	3.692	3.73	3.693	3.722	3.683	3.696	0.027	0.0073	3.677	3.715
NONHSAT000230.2	2.682	2.748	2.99	2.912	2.638	2.634	2.53	2.918	2.759	2.741	2.755	0.1456	0.0529	2.651	2.859
NONHSAT000232.2	4.76	4.583	4.716	4.674	4.551	4.351	4.591	4.93	4.571	4.389	4.611	0.1708	0.0371	4.489	4.734
NONHSAT000234.2	2.682	2.662	2.689	2.748	2.609	2.666	2.719	2.767	2.72	2.748	2.701	0.0486	0.018	2.666	2.736
NONHSAT000235.2	4.366	4.687	4.676	4.655	4.975	4.589	4.617	4.836	4.822	4.772	4.699	0.1661	0.0353	4.581	4.818
NONHSAT000236.2	3.171	3.201	3.082	3.19	3.291	3.2	3.26	3.248	3.337	3.164	3.214	0.0724	0.0225	3.163	3.266
NONHSAT000247.2	0.2901	0.318	0.3188	0.3424	0.3572	0.2967	0.3691	0.3974	0.285	0.3322	0.3307	0.0365	0.1102	0.3046	0.3568
NONHSAT000269.2	2.97	3.016	3.087	2.924	2.88	3.194	3.123	2.958	3.005	2.952	3.011	0.0969	0.0322	2.942	3.08
NONHSAT000271.2	8.698	7.372	6.71	10.53	9.009	10.94	6.782	8.719	7.442	8.603	8.481	1.453	0.1713	7.442	9.52
NONHSAT000284.2	0.8882	0.8926	0.8936	0.8932	0.8939	0.8878	0.8951	0.8916	0.9067	0.8905	0.8933	0.0053	0.0059	0.8895	0.8971
NONHSAT000293.2	1.873	1.935	1.834	1.798	1.8	1.799	1.825	1.867	1.842	1.773	1.835	0.0474	0.0258	1.801	1.868
NONHSAT000307.2	2.235	2.209	2.216	2.232	2.2	2.158	2.111	2.133	2.218	2.251	2.196	0.0465	0.0212	2.163	2.23
NONHSAT000308.2	3.518	3.573	3.568	3.573	3.563	3.447	3.586	3.473	3.529	3.585	3.541	0.0487	0.0137	3.507	3.576
NONHSAT000312.2	2.345	2.288	2.3	2.34	2.395	2.248	2.339	2.305	2.259	2.329	2.315	0.0439	0.019	2.283	2.346
NONHSAT000313.2	3.5	3.534	3.574	3.731	3.368	3.637	3.617	3.6	3.476	3.476	3.551	0.1026	0.0289	3.478	3.625
NONHSAT000327.2	2.085	1.9	2.175	2.175	2.083	2.055	2.032	2.232	2.177	2.15	2.106	0.0965	0.0458	2.037	2.175
NONHSAT000329.2	20.25	18.39	15.96	18.15	16.15	17.5	17.96	17.65	19.82	21.19	18.3	1.692	0.0924	17.09	19.51
NONHSAT000333.2	2.111	2.072	1.811	1.948	2.06	1.941	2.154	2.21	1.805	2.23	2.034	0.1527	0.0751	1.925	2.144
NONHSAT000337.2	4.983	5.602	5.517	5.897	5.734	5.555	5.832	5.821	4.517	5.322	5.478	0.4347	0.0794	5.167	5.789
NONHSAT000373.2	1.332	1.269	1.32	1.317	1.383	1.287	1.344	1.384	1.323	1.305	1.326	0.0369	0.0279	1.3	1.353
NONHSAT000387.2	35.35	31.09	29.97	28.21	29.45	33.18	34.23	35.32	30.67	34.23	32.17	2.6	0.0808	30.31	34.03
NONHSAT000393.2	0.739	0.7263	0.7399	0.7055	0.7696	0.7171	0.7099	0.7674	0.7415	0.7433	0.7359	0.0218	0.0297	0.7203	0.7516
NONHSAT000394.2	3.18	3.087	3.024	3.141	3.183	3.256	3.151	3.038	3.076	3.073	3.121	0.0735	0.0236	3.068	3.173
NONHSAT000395.2	0.5952	0.5952	0.5952	0.5952	0.5952	0.5952	0.5952	0.5952	0.5952	0.5952	0.5952	0	0	0.5952	0.5952
NONHSAT000399.2	9.274	9.125	9.543	9.408	9.098	9.067	9.206	8.828	9.116	9.338	9.2	0.2013	0.0219	9.056	9.344
NONHSAT000400.2	1.868	1.916	1.889	1.948	1.855	1.812	2.01	1.913	1.971	1.83	1.901	0.0628	0.033	1.856	1.946
NONHSAT000403.2	6.265	7.83	6.375	6.778	5.988	7.962	6.695	7.554	5.438	7.389	6.827	0.8375	0.1227	6.228	7.426
NONHSAT000415.2	1.928	1.959	2.266	1.948	2.143	1.94	2.012	1.981	2.154	2.267	2.06	0.135	0.0656	1.963	2.156
NONHSAT000416.2	4.146	4.261	4.366	4.283	4.208	4.248	4.331	4.098	4.28	4.211	4.243	0.0809	0.0191	4.185	4.301
NONHSAT000433.2	4.634	4.505	4.544	4.726	4.388	4.255	4.269	4.407	4.448	4.393	4.457	0.1495	0.0335	4.35	4.564
NONHSAT000515.2	1.837	1.836	1.837	1.838	1.837	1.839	1.836	1.838	1.837	1.837	1.837	0.001	0.0005	1.837	1.838
NONHSAT000523.2	6.929	11.15	8.242	13.44	9.5	10.36	8.624	8.667	9.63	10.44	9.699	1.8	0.1856	8.411	10.99
NONHSAT000530.2	3.852	5.477	6.968	5.423	4.633	6.041	5.251	5.347	5.731	5.071	5.379	0.8232	0.153	4.79	5.968
NONHSAT000534.2	0.3414	0.3399	0.3485	0.3374	0.3269	0.3497	0.3509	0.376	0.3285	0.3245	0.3424	0.0152	0.0444	0.3315	0.3532
NONHSAT000535.2	0.5592	0.5586	0.556	0.5582	0.5514	0.5588	0.5594	0.5553	0.5588	0.5553	0.5571	0.0026	0.0046	0.5553	0.5589
NONHSAT000537.2	6.312	5.834	6.038	5.698	6.178	6.121	6.058	5.501	5.727	6.012	5.948	0.2504	0.0421	5.769	6.127
NONHSAT000538.2	1.601	1.556	1.597	1.575	1.597	1.538	1.524	1.532	1.577	1.549	1.565	0.0288	0.0184	1.544	1.585
NONHSAT000539.2	0.7247	7.571	6.44	8.379	4.815	12.63	6.11	11.65	4.783	6.858	6.996	3.428	0.49	4.544	9.448
NONHSAT000540.2	3.096	3.076	3.148	3.12	3.103	3.119	3.114	3.122	3.123	3.128	3.115	0.0196	0.0063	3.101	3.129
NONHSAT000545.2	2.223	2.541	2.42	2.687	2.173	2.008	2.382	2.64	2.072	2.191	2.334	0.2367	0.1014	2.164	2.503
NONHSAT000546.2	0.8029	0.8072	0.8057	0.8044	0.8071	0.8024	0.803	0.8019	0.8011	0.8041	0.804	0.0021	0.0026	0.8025	0.8055
NONHSAT000547.2	2.569	2.705	2.402	2.582	2.751	2.665	2.69	2.72	2.595	2.612	2.629	0.1014	0.0386	2.556	2.701
NONHSAT000554.2	0.9	0.9017	1.006	0.9519	0.9002	1.009	0.9135	1.062	0.9397	0.9927	0.9576	0.0569	0.0594	0.917	0.9983
NONHSAT000555.2	1.843	1.362	1.377	1.477	1.504	1.127	1.414	1.408	1.291	1.835	1.464	0.2235	0.1527	1.304	1.624
NONHSAT000626.2	6.699	6.2	6.42	6.032	6.594	6.272	6.341	7.083	6.607	5.884	6.413	0.3491	0.0544	6.164	6.663
NONHSAT000627.2	1.791	1.767	1.799	1.795	1.761	1.778	1.748	1.772	1.754	1.763	1.773	0.0175	0.0099	1.76	1.785
NONHSAT000628.2	3.78	3.418	3.339	3.247	3.675	3.526	3.578	3.578	3.556	3.558	3.525	0.1557	0.0442	3.414	3.637
NONHSAT000635.2	2.766	2.71	2.637	2.721	2.738	2.704	2.702	2.731	2.718	2.769	2.719	0.0373	0.0137	2.693	2.746
NONHSAT000696.2	2.441	2.441	2.441	2.441	2.441	2.441	2.441	2.441	2.441	2.441	2.441	0	0	2.441	2.441
NONHSAT000699.2	4.611	4.796	4.561	4.914	4.823	4.835	4.63	4.75	4.519	4.75	4.719	0.131	0.0278	4.625	4.813
NONHSAT000706.2	24.42	24.42	24.42	24.42	24.42	24.42	24.42	24.42	24.42	24.42	24.42	0	0	24.42	24.42
NONHSAT000719.2	0.9059	0.8944	0.8823	0.9206	0.9196	0.8784	0.9029	0.905	0.9246	0.9235	0.9057	0.0167	0.0185	0.8938	0.9177
NONHSAT000730.2	7.471	8.055	8.106	6.439	6.947	6.304	6.698	6.941	8.137	6.677	7.177	0.7098	0.0989	6.67	7.685
NONHSAT000769.2	3.441	3.491	3.549	3.408	3.531	3.572	3.516	3.387	3.401	3.542	3.484	0.0688	0.0198	3.435	3.533
NONHSAT000771.2	1.549	1.708	1.679	1.795	1.68	1.598	1.605	1.665	1.627	1.667	1.657	0.0678	0.0409	1.609	1.706
NONHSAT000774.2	2.489	2.523	2.486	2.496	2.564	2.492	2.512	2.471	2.539	2.513	2.508	0.0277	0.011	2.489	2.528
NONHSAT000786.2	4.605	4.377	4.243	4.274	4.416	4.385	4.478	4.027	4.343	4.37	4.352	0.1525	0.035	4.243	4.461
NONHSAT000791.2	1.004	0.865	0.9981	1.026	1.078	1.131	1.124	1.022	1.077	1.049	1.037	0.0763	0.0735	0.9829	1.092
NONHSAT000794.2	2.881	2.816	2.956	2.818	2.849	2.825	2.846	2.855	2.768	2.773	2.839	0.0541	0.019	2.8	2.877
NONHSAT000806.2	3.691	3.691	3.691	3.691	3.691	3.691	3.691	3.691	3.691	3.691	3.691	0	0	3.691	3.691
NONHSAT000812.2	1.796	1.825	1.737	1.767	1.839	1.778	1.798	1.747	1.695	1.737	1.772	0.0442	0.025	1.74	1.803
NONHSAT000814.2	4.867	4.478	4.596	4.599	4.503	4.442	4.481	4.603	4.425	4.482	4.548	0.1299	0.0286	4.455	4.64
NONHSAT000815.2	9.295	9.373	9.293	9.405	9.188	9.172	9.283	8.979	8.952	9.23	9.217	0.1512	0.0164	9.109	9.325
NONHSAT000825.2	47.33	47.33	47.33	47.33	47.33	47.33	47.33	47.33	47.33	47.33	47.33	0	0	47.33	47.33
NONHSAT000829.2	0.5812	0.5934	0.7905	0.6337	0.4242	0.5971	0.6529	0.5997	0.6835	0.708	0.6264	0.0961	0.1535	0.5576	0.6952
NONHSAT000831.2	2.409	2.531	2.386	2.452	2.515	2.524	2.364	2.509	2.419	2.476	2.458	0.0615	0.025	2.414	2.502
NONHSAT000832.2	5.309	5.309	5.309	5.309	5.309	5.309	5.309	5.309	5.309	5.309	5.309	0	0	5.309	5.309
NONHSAT000844.2	1.707	1.691	1.693	1.713	1.702	1.727	1.702	1.684	1.688	1.662	1.697	0.0178	0.0105	1.684	1.71
NONHSAT000860.2	2.695	2.713	2.626	3.145	2.818	2.574	2.718	2.886	2.413	2.658	2.725	0.1964	0.0721	2.584	2.865
NONHSAT000862.2	5.932	5.034	6.085	6.184	5.713	5.905	5.99	6.154	5.835	5.744	5.858	0.3305	0.0564	5.621	6.094
NONHSAT000875.2	1.59	1.527	1.512	1.346	1.416	1.599	1.498	1.527	1.504	1.446	1.497	0.0767	0.0513	1.442	1.551
NONHSAT000882.2	2.197	2.2	2.213	2.201	2.217	2.195	2.2	2.207	2.202	2.198	2.203	0.0071	0.0032	2.198	2.208
NONHSAT000883.2	0.6963	0.6947	0.7072	0.6933	0.6924	0.6976	0.7235	0.6966	0.7044	0.7043	0.701	0.0094	0.0134	0.6943	0.7078
NONHSAT000909.2	5.257	5.064	4.473	4.95	4.914	6.082	5.097	6.049	5.446	4.006	5.134	0.6365	0.124	4.678	5.589
NONHSAT000917.2	4.579	4.482	4.598	4.435	4.73	4.74	4.616	4.853	4.471	4.701	4.62	0.1353	0.0293	4.524	4.717
NONHSAT000951.2	1.452	1.538	1.562	1.513	1.497	1.553	1.53	1.497	1.566	1.53	1.524	0.0351	0.023	1.499	1.549
NONHSAT001038.2	4.082	4.175	4.024	4.278	4.107	4.156	4.134	4.27	4.279	4.551	4.206	0.1491	0.0355	4.099	4.312
NONHSAT001039.2	3.703	3.738	3.644	3.723	3.654	3.657	3.696	3.706	3.675	3.689	3.688	0.0309	0.0084	3.666	3.711
NONHSAT001041.2	19	17	11.91	11.82	9.714	5.571	17.15	12.33	17	9.217	13.07	4.328	0.3311	9.977	16.17
NONHSAT001050.2	6.158	6.379	6.083	6.321	6.145	6.303	6.41	6.033	6.215	6.375	6.242	0.1336	0.0214	6.147	6.338
NONHSAT001062.2	1.056	1.062	1.063	1.06	1.062	1.063	1.062	1.06	1.06	1.057	1.061	0.0025	0.0024	1.059	1.062
NONHSAT001081.2	7.964	8.723	8.628	7.838	8.903	8.744	9.059	7.911	7.518	7.611	8.29	0.5761	0.0695	7.878	8.702
NONHSAT001084.2	2.904	2.757	2.794	2.831	2.926	2.917	2.878	2.727	2.524	2.967	2.823	0.1307	0.0463	2.729	2.916
NONHSAT001088.2	1.456	1.503	1.479	1.74	1.951	1.558	1.463	1.955	1.716	1.661	1.648	0.191	0.1159	1.512	1.785
NONHSAT001092.2	4.795	4.465	4.856	5.093	5.191	4.884	5.096	5.224	4.917	5.319	4.984	0.2524	0.0506	4.803	5.165
NONHSAT001093.2	1.847	1.72	1.97	1.757	1.842	1.849	1.875	1.807	1.84	1.839	1.835	0.067	0.0365	1.787	1.883
NONHSAT001104.2	14.26	13.71	13.71	13.02	13.52	13.8	15.04	12.98	13.9	13.31	13.72	0.6091	0.0444	13.29	14.16
NONHSAT001116.2	7.418	7.421	7.257	7.07	7.282	7.301	7.286	7.432	7.415	6.86	7.274	0.1831	0.0252	7.143	7.405
NONHSAT001122.2	2.935	2.935	2.935	2.935	2.935	2.935	2.935	2.935	2.935	2.935	2.935	0	0	2.935	2.935
NONHSAT001124.2	3.758	3.497	3.716	3.745	3.78	3.55	3.371	3.669	3.476	3.734	3.63	0.1441	0.0397	3.526	3.733
NONHSAT001126.2	5.921	6.142	5.036	5.63	5.013	5.652	5.847	5.493	6.077	5.837	5.665	0.3912	0.0691	5.385	5.945
NONHSAT001128.2	3.28	2.92	3.212	3.386	3.238	2.956	3.205	3.372	3.329	3.336	3.223	0.1633	0.0507	3.106	3.34
NONHSAT001137.2	2.777	3.257	2.533	2.788	2.606	1.72	2.811	3.392	3.361	3.613	2.886	0.5516	0.1911	2.491	3.28
NONHSAT001139.2	2.998	3.01	3.072	3.21	3.014	3.025	3.037	3.006	3.095	3.177	3.064	0.0751	0.0245	3.011	3.118
NONHSAT001143.2	4.314	3.625	4.041	4.017	4.066	3.559	4.052	4.078	3.851	3.919	3.952	0.2249	0.0569	3.791	4.113
NONHSAT001145.2	2.099	2.093	1.883	2.09	1.944	2.154	2.014	1.742	2.052	1.938	2.001	0.1247	0.0623	1.912	2.09
NONHSAT001154.2	1.414	1.46	1.405	1.461	1.455	1.419	1.48	1.403	1.396	1.436	1.433	0.0294	0.0205	1.412	1.454
NONHSAT001155.2	1.637	1.69	1.674	1.638	1.593	1.664	1.643	1.523	1.643	1.618	1.632	0.0471	0.0289	1.599	1.666
NONHSAT001157.2	1.584	1.542	1.603	1.593	1.539	1.595	1.588	1.602	1.585	1.54	1.577	0.0261	0.0165	1.558	1.596
NONHSAT001158.2	10.1	9.902	10.8	9.733	9.496	8.746	7.859	10.4	9.438	8.067	9.453	0.9641	0.102	8.764	10.14
NONHSAT001159.2	2.408	2.425	2.486	2.438	2.501	2.425	2.436	2.511	2.446	2.441	2.452	0.0351	0.0143	2.427	2.477
NONHSAT001162.2	11.75	11.94	11.97	12.47	11.73	11.68	12.32	11.16	11.89	12.31	11.92	0.3826	0.0321	11.65	12.2
NONHSAT001164.2	1.683	1.724	1.717	1.699	1.725	1.763	1.693	1.707	1.666	1.727	1.71	0.0272	0.0159	1.691	1.73
NONHSAT001167.2	15.83	15.83	15.83	15.83	15.83	15.83	15.83	15.83	15.83	15.83	15.83	0	0	15.83	15.83
NONHSAT001174.2	0.8796	0.8796	0.8796	0.8796	0.8796	0.8796	0.8796	0.8796	0.8796	0.8796	0.8796	0	0	0.8796	0.8796
NONHSAT001175.2	1.968	1.947	1.988	2.004	2.024	1.969	1.997	2.019	2.102	2.128	2.014	0.0582	0.0289	1.973	2.056
NONHSAT001176.2	1.102	1.237	1.355	1.125	1.064	1.416	1.388	1.286	1.031	1.091	1.209	0.1444	0.1194	1.106	1.313
NONHSAT001182.2	0.3651	0.3136	0.3385	0.4164	0.3172	0.3243	0.3435	0.3409	0.3163	0.3774	0.3453	0.0327	0.0947	0.3219	0.3687
NONHSAT001183.2	0.7286	0.6998	0.6973	0.686	0.6964	0.7125	0.656	0.6592	0.734	0.6807	0.6951	0.026	0.0374	0.6765	0.7136
NONHSAT001184.2	3.072	3.056	3.037	3.074	3.061	3.32	3.115	3.083	2.908	2.992	3.072	0.1046	0.0341	2.997	3.147
NONHSAT001185.2	5.354	5.415	4.733	4.943	4.961	4.941	4.871	4.985	4.994	4.801	5	0.2195	0.0439	4.843	5.157
NONHSAT001209.2	0.8045	0.7953	0.7628	0.7669	0.7228	0.7874	0.7948	0.792	0.794	0.797	0.7817	0.0246	0.0315	0.7641	0.7993
NONHSAT001212.2	1.062	1.042	1.433	1.191	1.369	1.161	1.616	1.47	1.371	1.179	1.289	0.1898	0.1472	1.154	1.425
NONHSAT001214.2	5.788	5.617	5.164	5.015	6.617	5.605	5.388	5.022	4.694	5.655	5.456	0.5373	0.0985	5.072	5.841
NONHSAT001215.2	3.425	3.452	3.49	3.5	3.428	3.44	3.518	3.443	3.412	3.502	3.461	0.0379	0.011	3.434	3.488
NONHSAT001216.2	16.17	17.3	17.6	14.8	14.58	11.87	16.47	14.81	15.14	15.62	15.44	1.637	0.1061	14.27	16.61
NONHSAT001217.2	2.852	2.578	2.592	2.715	2.569	2.757	2.292	2.343	2.285	2.729	2.571	0.2032	0.079	2.426	2.716
NONHSAT001236.2	0.9823	0.9591	0.958	0.958	0.9803	0.9739	0.9533	1.001	0.9571	0.9677	0.9691	0.0152	0.0157	0.9582	0.98
NONHSAT001266.2	1.118	1.108	1.115	1.109	1.111	1.12	1.126	1.1	1.126	1.131	1.117	0.0095	0.0085	1.11	1.123
NONHSAT001270.2	1.945	1.699	1.81	1.745	1.728	1.843	1.927	1.815	1.736	1.811	1.806	0.0828	0.0459	1.747	1.865
NONHSAT001273.2	1.488	1.333	1.358	1.29	1.382	1.307	1.383	1.402	1.241	1.443	1.363	0.0736	0.054	1.31	1.415
NONHSAT001280.2	4.205	4.138	3.915	3.556	4.025	4.005	4.186	3.495	3.703	4.087	3.932	0.2592	0.0659	3.746	4.117
NONHSAT001281.2	1.046	1.031	1.035	1.042	1.051	1.038	1.032	1.027	1.045	1.035	1.038	0.0078	0.0075	1.033	1.044
NONHSAT001282.2	2.395	2.358	2.318	2.345	2.349	2.394	2.441	2.366	2.362	2.347	2.368	0.0347	0.0146	2.343	2.392
NONHSAT001301.2	5.081	5.164	5.149	5.153	5.003	5.187	5.112	5.111	5.112	5.155	5.123	0.0526	0.0103	5.085	5.161
NONHSAT001302.2	2.927	2.699	2.926	2.862	2.513	2.647	3.055	2.999	2.217	2.818	2.766	0.255	0.0922	2.584	2.949
NONHSAT001366.2	2.037	2.161	2.181	1.901	2.097	2.097	2.35	1.902	1.947	1.789	2.046	0.1656	0.0809	1.928	2.165
NONHSAT001403.2	3.243	3.427	3.314	3.311	3.292	3.156	3.28	3.223	3.443	3.243	3.293	0.0883	0.0268	3.23	3.356
NONHSAT001455.2	5.435	4.134	4.721	4.87	5.171	5.519	5.721	5.314	5.692	5.391	5.197	0.494	0.0951	4.843	5.55
NONHSAT001457.2	1.135	1.134	1.135	1.134	1.134	1.135	1.134	1.134	1.135	1.135	1.135	0.0003	0.0002	1.134	1.135
NONHSAT001460.2	1.364	1.395	1.542	1.473	1.671	1.524	1.653	1.534	1.571	1.551	1.528	0.0979	0.0641	1.458	1.598
NONHSAT001461.2	6.288	5.125	5.348	6.203	5.38	5.198	6.139	5.476	5.291	6.086	5.653	0.4648	0.0822	5.321	5.986
NONHSAT001462.2	0.9565	0.9494	0.9311	0.9554	0.9596	0.9569	0.9572	0.9528	0.947	0.9451	0.9511	0.0085	0.0089	0.945	0.9572
NONHSAT001464.2	3.973	4.242	3.207	4.222	4.012	3.72	4.192	4.03	3.695	3.855	3.915	0.3153	0.0805	3.689	4.14
NONHSAT001465.2	0.9899	0.9745	0.9897	1.094	1.052	1.033	1.085	1.02	1.072	1.041	1.035	0.0417	0.0403	1.005	1.065
NONHSAT001466.2	5.141	5.512	4.934	4.936	5.174	4.728	4.82	5.064	5.022	4.746	5.008	0.2346	0.0469	4.84	5.175
NONHSAT001467.2	3.685	3.72	4.027	3.447	3.72	3.816	3.942	3.611	3.821	3.728	3.752	0.1634	0.0436	3.635	3.869
NONHSAT001470.2	1.805	1.474	1.503	1.988	1.66	1.629	1.883	1.665	1.601	1.784	1.699	0.164	0.0965	1.582	1.816
NONHSAT001476.2	2.912	2.882	2.964	2.827	2.958	2.85	2.876	2.86	2.932	2.846	2.891	0.0485	0.0168	2.856	2.925
NONHSAT001478.2	3.799	4.515	3.983	3.749	5.063	5.047	4.008	3.771	4.427	4.025	4.239	0.5012	0.1182	3.88	4.597
NONHSAT001486.2	1.172	1.099	1.038	0.9975	1.012	1.109	1.163	1.047	1.184	1.105	1.093	0.0672	0.0615	1.044	1.141
NONHSAT001501.2	1.988	1.988	2.01	2.035	2.001	2.064	2.002	2.05	2.012	1.973	2.012	0.0291	0.0145	1.992	2.033
NONHSAT001511.2	3.012	2.979	3.003	2.997	2.983	2.992	3.064	2.953	3.04	3.072	3.01	0.0382	0.0127	2.982	3.037
NONHSAT001512.2	6.254	6.58	5.769	6.422	6.227	6.444	6.468	6.105	6.397	6.397	6.306	0.2328	0.0369	6.14	6.473
NONHSAT001528.2	4.746	4.388	4.659	4.879	5.134	4.707	4.505	4.734	4.774	4.716	4.724	0.2003	0.0424	4.581	4.868
NONHSAT001529.2	2.679	2.692	2.666	2.715	2.71	2.79	2.648	2.541	2.515	2.787	2.674	0.0903	0.0338	2.61	2.739
NONHSAT001544.2	0.8216	0.7998	0.8376	0.8177	0.8342	0.8046	0.8668	0.8345	0.828	0.7901	0.8235	0.0221	0.0269	0.8077	0.8393
NONHSAT001553.2	0.8582	0.9255	0.9023	0.8826	0.8911	0.8855	0.8911	0.8993	0.8798	0.8654	0.8881	0.019	0.0214	0.8745	0.9017
NONHSAT001575.2	7.746	7.735	8.311	7.851	8.412	7.861	7.678	7.731	7.23	7.865	7.842	0.3302	0.0421	7.606	8.078
NONHSAT001584.2	1.093	1.066	1.067	1.085	1.109	1.109	1.12	1.068	1.076	1.177	1.097	0.0342	0.0311	1.072	1.121
NONHSAT001639.2	3.631	3.701	3.929	3.903	3.696	3.762	3.759	3.983	3.927	3.996	3.828	0.1332	0.0348	3.733	3.924
NONHSAT001642.2	3.129	4.153	3.525	3.122	3.502	2.635	2.972	3.14	3.418	3.539	3.313	0.4115	0.1242	3.019	3.608
NONHSAT001644.2	4.193	4.673	4.254	5.333	4.844	4.606	4.181	4.221	4.337	4.37	4.501	0.3697	0.0821	4.237	4.766
NONHSAT001645.2	2.487	2.246	2.317	2.289	2.231	2.371	2.558	2.493	2.393	2.275	2.366	0.1145	0.0484	2.284	2.448
NONHSAT001646.2	2.365	2.255	2.461	2.33	2.373	2.294	2.471	2.312	2.281	2.384	2.353	0.0725	0.0308	2.301	2.405
NONHSAT001652.2	14.06	14.1	16.91	15.74	14.11	13.48	15.43	15.58	15.36	14.16	14.89	1.066	0.0716	14.13	15.66
NONHSAT001671.2	0.8572	0.9273	1.123	1.394	1.872	1.388	1.253	1.334	1.189	1.178	1.251	0.2823	0.2256	1.05	1.453
NONHSAT001674.2	1.207	1.167	1.196	1.218	1.138	1.27	1.177	1.235	1.181	1.157	1.195	0.0394	0.0329	1.167	1.223
NONHSAT001690.2	2.696	2.687	2.674	2.705	2.692	2.774	2.691	2.639	2.674	2.676	2.691	0.0345	0.0128	2.666	2.716
NONHSAT001699.2	4.315	4.103	4.464	4.487	4.241	4.255	4.551	4.447	4.718	4.481	4.406	0.1782	0.0404	4.279	4.534
NONHSAT001713.2	1.485	1.379	1.384	1.408	1.351	1.417	1.303	1.382	1.307	1.377	1.379	0.0531	0.0385	1.341	1.417
NONHSAT001722.2	12.34	13.76	12.58	13.68	12.28	13.38	13.95	12.14	14.27	13.04	13.14	0.7709	0.0587	12.59	13.69
NONHSAT001726.2	1.143	1.098	1.129	0.9535	1.06	0.8579	0.9155	0.9742	1.012	0.9318	1.007	0.0969	0.0962	0.9381	1.077
NONHSAT001732.2	3.23	3.042	2.901	2.925	2.793	2.665	3.03	3.013	2.913	2.679	2.919	0.1737	0.0595	2.795	3.043
NONHSAT001746.2	3.633	3.631	3.247	3.634	3.27	3.304	3.352	3.898	3.072	2.672	3.371	0.3481	0.1033	3.122	3.62
NONHSAT001750.2	2.885	2.612	2.65	2.597	2.67	2.642	2.723	2.63	2.686	2.647	2.674	0.0824	0.0308	2.615	2.733
NONHSAT001758.2	1.171	1.144	1.19	1.161	1.189	1.17	1.173	1.189	1.124	1.18	1.169	0.0214	0.0183	1.154	1.184
NONHSAT001792.2	0.4917	0.4917	0.4917	0.4917	0.4917	0.4917	0.4917	0.4917	0.4917	0.4917	0.4917	0	0	0.4917	0.4917
NONHSAT001813.2	6.121	6.362	6.235	6.086	5.925	5.947	6.119	6.051	5.671	6.03	6.055	0.1865	0.0308	5.921	6.188
NONHSAT001822.2	1.131	0.9485	1.238	1.041	1.219	1.197	1.096	1.246	1.298	1.148	1.156	0.106	0.0917	1.08	1.232
NONHSAT001858.2	2.316	3.31	4.477	3.63	2.656	2.758	4.168	2.96	1.743	3.48	3.15	0.8347	0.265	2.553	3.747
NONHSAT001870.2	11	11	11	11	11	11	11	11	11	11	11	0	0	11	11
NONHSAT001917.2	2.892	2.728	2.654	2.79	2.649	2.619	2.624	2.747	2.728	2.526	2.696	0.1033	0.0383	2.622	2.77
NONHSAT001928.2	8.255	9.401	9.853	10.13	10.17	12.11	13.25	10.45	9.144	10	10.28	1.439	0.14	9.246	11.3
NONHSAT001929.2	2.733	2.786	2.644	2.794	2.715	2.811	2.657	2.775	2.609	2.795	2.732	0.0728	0.0267	2.68	2.784
NONHSAT001930.2	1.336	1.368	1.347	1.366	1.344	1.348	1.355	1.393	1.342	1.427	1.363	0.0282	0.0207	1.342	1.383
NONHSAT001933.2	2.525	2.928	2.581	2.585	2.743	2.885	2.776	2.756	2.699	2.992	2.747	0.1556	0.0566	2.636	2.858
NONHSAT001951.2	2.251	2.251	2.251	2.251	2.251	2.251	2.251	2.251	2.251	2.251	2.251	0	0	2.251	2.251
NONHSAT001952.2	5.776	7.541	7.433	6.99	7.138	7.126	6.909	7.498	7.627	6.582	7.062	0.5577	0.079	6.663	7.461
NONHSAT001955.2	10.27	9.617	9.431	10.33	9.507	9.673	9.263	10.05	9.378	9.901	9.743	0.3787	0.0389	9.472	10.01
NONHSAT001963.2	0.9356	0.9177	0.9599	0.9355	0.9444	0.9364	0.9522	0.9325	0.9431	0.9346	0.9392	0.0116	0.0123	0.9309	0.9475
NONHSAT001967.2	3.851	3.453	3.601	3.946	3.515	3.759	3.886	3.865	3.618	3.432	3.693	0.1919	0.052	3.555	3.83
NONHSAT001968.2	2.498	2.631	2.646	2.653	2.741	2.514	2.81	2.524	2.63	2.532	2.618	0.1031	0.0394	2.544	2.692
NONHSAT001969.2	3.526	4.257	2.928	3.934	3.33	3.088	3.175	3.705	3.73	4.038	3.571	0.438	0.1227	3.258	3.885
NONHSAT001970.2	7.572	7.343	7.418	7.473	7.41	7.76	7.181	7.714	7.87	7.759	7.55	0.221	0.0293	7.392	7.708
NONHSAT001971.2	2.157	1.723	2.103	1.681	1.953	1.694	1.774	1.738	1.816	1.924	1.856	0.1709	0.0921	1.734	1.979
NONHSAT001972.2	9.717	9.54	9.445	9.576	9.604	9.82	9.481	9.622	9.698	9.82	9.632	0.1303	0.0135	9.539	9.726
NONHSAT001974.2	1.639	1.668	1.615	1.37	1.542	1.975	1.572	1.867	1.782	1.425	1.646	0.1881	0.1143	1.511	1.78
NONHSAT001975.2	4.815	4.798	4.813	5.03	4.867	4.501	4.793	4.643	4.536	4.967	4.776	0.1713	0.0359	4.654	4.899
NONHSAT001976.2	7.848	8.686	6.761	8.595	5.165	5.595	7.704	5.29	7.508	5.569	6.872	1.377	0.2004	5.887	7.857
NONHSAT001981.2	7.396	10.78	11.97	15.72	13.98	11.63	14.79	8.789	13.92	10.37	11.93	2.688	0.2252	10.01	13.86
NONHSAT001985.2	1.849	2.51	2.424	2.151	2.017	2.21	2.445	3.502	1.772	2.455	2.333	0.4866	0.2085	1.985	2.681
NONHSAT001986.2	47.05	47.05	47.05	47.05	47.05	47.05	47.05	47.05	47.05	47.05	47.05	0	0	47.05	47.05
NONHSAT001991.2	0.7664	0.7963	0.7668	0.7805	0.8005	0.7753	0.7907	0.7865	0.7644	0.7554	0.7783	0.0151	0.0193	0.7675	0.7891
NONHSAT001993.2	4.759	5	5.255	4.856	4.966	4.89	5.205	5.686	5.58	4.868	5.106	0.3181	0.0623	4.879	5.334
NONHSAT002014.2	2.657	2.629	2.589	2.637	2.53	2.597	2.613	2.633	2.64	2.586	2.611	0.0371	0.0142	2.585	2.638
NONHSAT002032.2	0.9008	0.9008	0.9008	0.9008	0.9008	0.9008	0.9008	0.9008	0.9008	0.9008	0.9008	0	0	0.9008	0.9008
NONHSAT002060.2	1.425	1.471	1.372	1.285	1.495	1.456	1.394	1.428	1.389	1.418	1.413	0.059	0.0418	1.371	1.455
NONHSAT002065.2	6.327	6.144	6.401	6.182	6.168	6.649	6.295	6.408	6.026	6.159	6.276	0.1793	0.0286	6.148	6.404
NONHSAT002092.2	3.026	2.927	2.969	3.13	3.009	3.106	3.014	3.058	3.095	2.866	3.02	0.083	0.0275	2.961	3.079
NONHSAT002096.2	7.39	7.723	6.963	7.06	7.801	7.607	7.9	7.503	8.013	9.672	7.763	0.7522	0.0969	7.225	8.301
NONHSAT002111.2	38.78	38.78	38.78	38.78	38.78	38.78	38.78	38.78	38.78	38.78	38.78	0	0	38.78	38.78
NONHSAT002128.2	1.852	2.03	2.023	1.795	1.928	2.025	1.987	1.942	2.108	1.812	1.95	0.1038	0.0532	1.876	2.024
NONHSAT002140.2	4.006	3.842	4.102	3.985	4.359	4.155	4.125	4.03	4.054	4.035	4.069	0.1339	0.0329	3.973	4.165
NONHSAT002153.2	3.115	3.388	3.491	3.352	3.213	3.452	3.398	3.149	3.055	3.925	3.354	0.2508	0.0748	3.174	3.533
NONHSAT002162.2	0.4091	0.4107	0.4114	0.4104	0.4078	0.4059	0.4077	0.4093	0.4084	0.4059	0.4087	0.0019	0.0046	0.4073	0.41
NONHSAT002166.2	2.164	1.885	2.087	2.149	1.938	2.17	2.195	2.157	2.123	2.108	2.098	0.1037	0.0495	2.023	2.172
NONHSAT002168.2	3.44	3.391	3.535	3.491	3.611	3.396	3.437	3.656	3.406	3.535	3.49	0.0926	0.0265	3.423	3.556
NONHSAT002171.2	3.332	2.894	3.615	3.407	2.896	2.477	2.908	3.432	2.855	2.953	3.077	0.3511	0.1141	2.826	3.328
NONHSAT002176.2	5.98	5.853	5.847	5.715	5.847	5.776	5.614	5.811	5.878	5.891	5.821	0.101	0.0174	5.749	5.893
NONHSAT002187.2	0.7195	0.7936	0.76	0.7637	0.7412	0.716	0.7706	0.7007	0.7358	0.765	0.7466	0.0289	0.0387	0.7259	0.7673
NONHSAT002189.2	1.238	1.248	1.259	1.232	1.256	1.182	1.251	1.234	1.186	1.213	1.23	0.0277	0.0226	1.21	1.25
NONHSAT002190.2	1.815	1.644	1.688	1.731	2.037	1.818	2.018	1.74	1.851	1.754	1.81	0.1304	0.072	1.716	1.903
NONHSAT002201.2	18.24	17.48	17.84	18.12	16.45	17	16.84	16.9	16.25	17.25	17.24	0.6768	0.0393	16.75	17.72
NONHSAT002205.2	4.355	4.634	4.354	4.646	4.488	4.739	4.367	4.602	4.58	4.904	4.567	0.1799	0.0394	4.438	4.696
NONHSAT002223.2	5.184	5.524	6.905	5.71	6.812	6.107	4.911	4.398	4.831	5.812	5.62	0.8283	0.1474	5.027	6.212
NONHSAT002224.2	4.751	4.763	4.855	5.062	4.985	4.87	4.846	4.667	5.026	4.837	4.866	0.1262	0.0259	4.776	4.956
NONHSAT002259.2	6.327	6.368	6.136	6.106	6.197	6.09	6.131	6.189	6.161	6.087	6.179	0.0967	0.0157	6.11	6.248
NONHSAT002260.2	2.761	2.761	2.742	2.742	2.724	2.749	2.871	2.797	2.775	2.691	2.761	0.048	0.0174	2.727	2.796
NONHSAT002261.2	6.751	6.566	6.246	6.587	6.3	6.571	6.719	6.143	6.621	6.515	6.502	0.2041	0.0314	6.356	6.648
NONHSAT002263.2	5.736	5.812	5.411	5.593	5.428	5.397	5.875	5.455	5.352	5.478	5.554	0.1893	0.0341	5.418	5.689
NONHSAT002268.2	2.184	2.263	2.137	2.202	2.188	2.225	2.256	2.22	2.18	2.276	2.213	0.0433	0.0196	2.182	2.244
NONHSAT002269.2	35.22	37.7	38.39	47.87	32.87	35.43	33.4	37.4	38.79	35.49	37.25	4.233	0.1136	34.23	40.28
NONHSAT002270.2	3.463	3.456	3.598	3.523	3.526	3.501	3.49	3.576	3.558	3.519	3.521	0.0464	0.0132	3.488	3.554
NONHSAT002274.2	13.46	13.65	13.62	13.08	13.91	13.78	13.78	13.9	13.33	13.42	13.59	0.2684	0.0198	13.4	13.78
NONHSAT002277.2	17.9	26.31	23.86	22.1	22.65	24.52	21.71	24.34	24.4	26.75	23.46	2.547	0.1086	21.63	25.28
NONHSAT002279.2	0.5489	0.5465	0.5534	0.5502	0.5558	0.5473	0.547	0.5538	0.5521	0.5515	0.5506	0.0032	0.0058	0.5483	0.5529
NONHSAT002334.2	12.15	27.81	18.83	18.15	16.39	16.92	12.85	16.71	18.1	20.5	17.84	4.332	0.2428	14.74	20.94
NONHSAT002344.2	18.74	18.86	18.64	19.16	18.45	19.52	18.79	19.02	18.99	18.98	18.92	0.2944	0.0156	18.71	19.13
NONHSAT002382.2	2.163	2.247	2.33	2.42	2.401	2.491	2.587	2.475	2.354	2.19	2.366	0.1368	0.0578	2.268	2.464
NONHSAT002437.2	1.93	1.982	2.072	1.841	2.126	1.953	2.032	2.067	1.986	1.92	1.991	0.0849	0.0427	1.93	2.052
NONHSAT002438.2	9.605	9.574	9.788	8.806	9.897	9.88	8.813	10.16	8.706	10.18	9.541	0.5646	0.0592	9.137	9.945
NONHSAT002440.2	1.397	1.627	1.493	1.247	1.429	1.487	1.505	1.385	1.602	1.49	1.466	0.1098	0.0749	1.388	1.545
NONHSAT002470.2	1.461	1.42	1.403	1.504	1.456	1.391	1.44	1.501	1.475	1.508	1.456	0.0421	0.0289	1.426	1.486
NONHSAT002525.2	0.5706	0.5759	0.5743	0.5746	0.5734	0.5741	0.5717	0.5738	0.5743	0.5736	0.5736	0.0015	0.0026	0.5726	0.5747
NONHSAT002526.2	2.16	2.17	2.128	2.2	2.674	2.218	1.965	1.899	2.594	2.108	2.212	0.2452	0.1109	2.036	2.387
NONHSAT002539.2	8.973	8.973	8.973	8.973	8.973	8.973	8.973	8.973	8.973	8.973	8.973	0	0	8.973	8.973
NONHSAT002541.2	10.66	10.14	9.77	9.529	10.25	9.732	10.43	10.39	10.62	10.34	10.19	0.3873	0.038	9.909	10.46
NONHSAT002556.2	2.47	2.531	2.544	2.57	2.315	2.359	2.298	2.577	2.384	2.435	2.448	0.1058	0.0432	2.373	2.524
NONHSAT002557.2	1.64	1.854	1.722	1.625	1.496	1.641	1.574	1.769	1.799	1.577	1.67	0.1131	0.0678	1.589	1.751
NONHSAT002563.2	7.464	6.701	7.607	10.22	7.063	9.63	7.471	9.38	9.325	7.975	8.283	1.234	0.149	7.4	9.166
NONHSAT002564.2	3.014	2.978	3.098	3.051	3.005	3.012	3.024	3.121	2.973	3.122	3.04	0.0559	0.0184	3	3.08
NONHSAT002565.2	10.45	12.8	11.2	12.95	10.31	10.56	12.12	13.85	13.22	12.08	11.95	1.267	0.106	11.05	12.86
NONHSAT002566.2	2.654	2.545	2.629	2.431	2.469	2.549	2.468	2.46	2.473	2.601	2.528	0.0791	0.0313	2.471	2.585
NONHSAT002569.2	3.062	2.884	3.319	2.782	2.765	2.806	2.941	3.03	2.782	2.856	2.923	0.1739	0.0595	2.798	3.047
NONHSAT002571.2	4.195	3.938	4.194	3.601	3.679	3.572	3.628	3.958	3.752	3.78	3.83	0.2321	0.0606	3.664	3.996
NONHSAT002573.2	2.791	2.771	2.841	2.889	2.805	2.786	2.773	2.9	2.743	2.731	2.803	0.057	0.0204	2.762	2.844
NONHSAT002574.2	2.857	3.084	3.018	2.994	3.053	2.893	2.989	2.879	2.843	3.056	2.967	0.0905	0.0305	2.902	3.031
NONHSAT002576.2	2.398	2.611	2.605	2.463	2.481	2.464	2.487	2.396	2.506	2.515	2.493	0.0726	0.0291	2.441	2.545
NONHSAT002577.2	1.845	1.839	1.939	1.915	1.874	1.869	1.957	1.825	1.9	1.798	1.876	0.0514	0.0274	1.839	1.913
NONHSAT002578.2	3.112	3.112	3.112	3.112	3.112	3.112	3.112	3.112	3.112	3.112	3.112	0	0	3.112	3.112
NONHSAT002579.2	6.962	5.736	4.716	6.068	5.645	4.764	5.645	4.341	4.874	5.238	5.399	0.7756	0.1437	4.844	5.954
NONHSAT002600.2	4.743	4.927	4.414	4.835	4.803	4.796	4.696	4.847	4.842	4.574	4.748	0.1521	0.032	4.639	4.856
NONHSAT002629.2	4.149	3.772	4.807	4.522	4.705	4.532	4.085	4.401	4.498	4.964	4.443	0.3586	0.0807	4.187	4.7
NONHSAT002640.2	4.446	4.334	4.264	4.366	4.413	4.448	4.375	4.382	4.398	4.516	4.394	0.0691	0.0157	4.345	4.444
NONHSAT002644.2	1.7	1.69	1.712	1.694	1.726	1.702	1.753	1.747	1.754	1.725	1.72	0.0246	0.0143	1.703	1.738
NONHSAT002658.2	1.335	1.446	1.249	1.368	1.326	1.389	1.413	1.429	1.366	1.26	1.358	0.0665	0.049	1.311	1.406
NONHSAT002675.2	3.325	3.49	3.474	3.439	3.443	3.354	3.361	3.524	3.445	3.369	3.423	0.0662	0.0194	3.375	3.47
NONHSAT002679.2	1.763	2.03	2.013	1.727	1.897	1.795	1.808	1.948	1.913	1.858	1.875	0.1031	0.055	1.802	1.949
NONHSAT002683.2	2.063	2.066	2.063	2.024	2.065	2.057	2.024	2.049	2.028	2.038	2.048	0.0178	0.0087	2.035	2.06
NONHSAT002697.2	2.775	2.875	2.806	2.584	2.815	2.756	2.456	2.791	2.882	2.494	2.723	0.1547	0.0568	2.613	2.834
NONHSAT002698.2	2.113	2.153	2.13	2.143	2.149	2.104	2.138	2.085	2.136	2.163	2.131	0.0241	0.0113	2.114	2.149
NONHSAT002723.2	11.26	9.871	10.01	9.014	10.31	9.83	9.472	11.17	9.218	8.759	9.891	0.8414	0.0851	9.289	10.49
NONHSAT002746.2	6.174	6.579	6.387	6.505	6.337	6.614	6.338	6.558	6.621	6.35	6.446	0.1502	0.0233	6.339	6.554
NONHSAT002760.2	3.936	4.193	3.512	3.77	4.026	5.094	5.012	4.065	4.585	3.928	4.212	0.5223	0.124	3.838	4.586
NONHSAT002761.2	8.207	7.834	8.47	8.008	8.362	7.963	7.548	7.833	8.181	8.688	8.109	0.3403	0.042	7.866	8.353
NONHSAT002762.2	2.055	1.806	1.736	1.714	1.738	1.623	1.668	1.761	1.764	1.869	1.773	0.1201	0.0677	1.687	1.859
NONHSAT002769.2	1.493	1.439	1.49	1.417	1.498	1.422	1.385	1.425	1.425	1.361	1.435	0.0459	0.032	1.403	1.468
NONHSAT002771.2	4.296	4.058	4.167	3.657	4.874	3.884	4.57	4.56	4.32	4.935	4.332	0.4119	0.0951	4.037	4.627
NONHSAT002775.2	2.659	2.586	2.534	2.633	2.72	2.53	2.601	2.712	2.704	2.561	2.624	0.0728	0.0277	2.572	2.676
NONHSAT002796.2	11.97	10.95	11.26	11.88	11.34	10.4	10.7	11.82	11.93	11.49	11.37	0.5502	0.0484	10.98	11.77
NONHSAT002798.2	3.296	3.296	3.296	3.296	3.296	3.296	3.296	3.296	3.296	3.296	3.296	0	0	3.296	3.296
NONHSAT002817.2	6.391	6.28	6.505	6.638	6.446	6.713	6.317	6.725	6.29	6.872	6.518	0.2085	0.032	6.369	6.667
NONHSAT002818.2	7.492	7.009	7.397	8.362	7.365	7.887	8.066	7.435	7.207	7.436	7.566	0.4129	0.0546	7.27	7.861
NONHSAT002819.2	6.955	6.685	6.567	6.684	7.108	6.762	6.668	6.828	6.709	6.637	6.76	0.1627	0.0241	6.644	6.877
NONHSAT002820.2	5.788	5.657	5.933	5.706	5.691	5.672	5.718	5.798	5.734	5.785	5.748	0.0815	0.0142	5.69	5.806
NONHSAT002822.2	1.671	1.67	1.668	1.665	1.671	1.669	1.669	1.666	1.668	1.658	1.667	0.0039	0.0023	1.665	1.67
NONHSAT002826.2	2.543	3.523	4.637	2.942	2.559	3.521	1.458	3.578	2.056	2.896	2.971	0.8967	0.3018	2.33	3.613
NONHSAT002827.2	0.8164	0.5192	0.6519	0.5746	0.6613	0.6437	0.5519	0.677	0.4403	0.5973	0.6134	0.1024	0.1669	0.5401	0.6866
NONHSAT002838.2	2.955	3.108	2.603	2.88	2.852	2.663	3.183	3.221	2.79	3.162	2.942	0.2211	0.0752	2.784	3.1
NONHSAT002854.2	6.505	7.66	6.402	6.667	7.856	7.191	6.741	6.681	6.434	7.07	6.921	0.511	0.0738	6.555	7.286
NONHSAT002856.2	0.6988	0.7101	0.6772	0.7001	0.7043	0.6806	0.6837	0.6756	0.6927	0.6906	0.6914	0.0119	0.0172	0.6829	0.6999
NONHSAT002857.2	1.502	1.558	1.573	1.598	1.468	1.554	1.521	1.535	1.476	1.471	1.526	0.0457	0.03	1.493	1.558
NONHSAT002858.2	3.918	4.063	3.56	3.874	3.647	3.892	3.706	3.888	3.883	3.901	3.833	0.1493	0.0389	3.726	3.94
NONHSAT002859.2	0.8539	0.6472	0.8064	0.8613	0.7294	0.7243	0.8368	1.029	0.8129	0.8172	0.8118	0.1019	0.1255	0.7389	0.8847
NONHSAT002863.2	8.953	10.46	10.13	9.141	8.561	7.471	7.278	8.066	7.906	9.826	8.78	1.116	0.1271	7.981	9.578
NONHSAT002872.2	3.219	2.866	2.793	2.933	3.093	2.81	2.845	3.447	3.046	2.89	2.994	0.2097	0.07	2.844	3.144
NONHSAT002922.2	3.675	3.616	3.691	3.7	3.708	3.69	3.671	3.661	3.72	3.726	3.686	0.0323	0.0088	3.663	3.709
NONHSAT002942.2	47.93	47.93	47.93	47.93	47.93	47.93	47.93	47.93	47.93	47.93	47.93	0	0	47.93	47.93
NONHSAT002954.2	3.776	3.786	3.853	3.742	3.675	3.701	3.845	3.874	3.908	3.871	3.803	0.0792	0.0208	3.746	3.86
NONHSAT002955.2	2.647	3.254	3.118	3.363	3.856	3.435	2.64	2.978	2.864	2.61	3.077	0.408	0.1326	2.785	3.368
NONHSAT002967.2	9.241	9.354	9.382	9.341	9.373	9.377	9.485	9.441	9.456	9.356	9.381	0.0689	0.0073	9.331	9.43
NONHSAT002975.2	8.961	8.961	8.961	8.961	8.961	8.961	8.961	8.961	8.961	8.961	8.961	0	0	8.961	8.961
NONHSAT002986.2	2.655	2.696	2.559	2.666	2.579	2.826	2.971	2.639	2.563	2.442	2.66	0.1489	0.056	2.553	2.766
NONHSAT003011.2	8.978	9.92	9.058	10.12	8.863	8.103	9.131	8.187	9.097	9.591	9.105	0.6543	0.0719	8.637	9.573
NONHSAT003013.2	2.016	2.016	2.016	2.016	2.016	2.016	2.016	2.016	2.016	2.016	2.016	0	0	2.016	2.016
NONHSAT003016.2	4.37	4.37	4.37	4.37	4.37	4.37	4.37	4.37	4.37	4.37	4.37	0	0	4.37	4.37
NONHSAT003031.2	2.26	2.26	2.26	2.26	2.26	2.26	2.26	2.26	2.26	2.26	2.26	0	0	2.26	2.26
NONHSAT003054.2	5.009	2.528	2.71	2.256	3.237	2.39	2.481	2.447	2.068	2.897	2.802	0.8424	0.3006	2.2	3.405
NONHSAT003055.2	1.95	2.474	1.679	1.852	1.436	2.359	1.765	1.33	1.924	2.17	1.894	0.3688	0.1947	1.63	2.158
NONHSAT003056.2	2.798	3.003	3.155	2.137	3.044	3.302	3.261	4.041	2.768	3.328	3.084	0.4882	0.1583	2.734	3.433
NONHSAT003057.2	3.638	3.423	3.291	3.915	4.955	3.381	3.374	4.65	2.96	4.53	3.812	0.6742	0.1769	3.33	4.294
NONHSAT003058.2	1.667	1.519	1.61	1.566	1.565	1.563	1.487	1.717	1.796	1.635	1.612	0.094	0.0583	1.545	1.68
NONHSAT003076.2	1.468	1.361	1.45	1.383	1.584	1.495	1.526	1.332	1.295	1.539	1.443	0.0965	0.0669	1.374	1.512
NONHSAT003078.2	1.466	1.564	1.693	1.532	1.394	1.445	1.425	1.445	1.4	1.543	1.491	0.0928	0.0623	1.424	1.557
NONHSAT003081.2	3.228	2.834	3.252	3.184	3.516	3.117	3.229	2.922	3.016	3.23	3.153	0.1929	0.0612	3.015	3.291
NONHSAT003082.2	4.714	4.554	4.954	4.847	4.838	4.757	4.822	4.875	4.826	4.841	4.803	0.1083	0.0225	4.725	4.88
NONHSAT003122.2	1.646	1.656	1.716	1.841	1.905	1.868	1.82	1.756	1.833	1.673	1.771	0.0942	0.0532	1.704	1.839
NONHSAT003126.2	3.358	3.424	3.2	3.436	3.433	3.459	3.769	3.29	3.634	3.181	3.418	0.1814	0.0531	3.289	3.548
NONHSAT003128.2	4.867	5.76	6.299	6.122	5.632	5.703	4.972	4.617	6.403	6.295	5.667	0.6481	0.1144	5.203	6.131
NONHSAT003132.2	2.702	2.847	2.654	2.667	2.712	2.808	2.669	2.823	2.757	2.752	2.739	0.0694	0.0253	2.69	2.789
NONHSAT003174.2	1.323	1.177	1.164	1.176	1.022	1.07	1.285	1.191	1.093	1.398	1.19	0.1169	0.0983	1.106	1.273
NONHSAT003175.2	11.71	12.18	12.66	12.09	12.9	13.51	11.73	11.78	13.48	14	12.6	0.8388	0.0666	12	13.2
NONHSAT003194.2	3.161	3.546	3.12	3.555	3.328	3.622	3.435	3.379	3.094	3.224	3.346	0.1924	0.0575	3.209	3.484
NONHSAT003213.2	0.9541	0.9184	0.9524	0.9254	0.9331	0.9291	0.9314	0.9365	0.9452	0.9265	0.9352	0.0119	0.0127	0.9267	0.9437
NONHSAT003215.2	4.029	4.305	4.071	4.324	4.182	4.428	4.101	4.276	4.192	4.264	4.217	0.1253	0.0297	4.128	4.307
NONHSAT003218.2	3.293	3.45	3.732	3.023	3.426	3.302	3.527	3.179	3.411	3.491	3.383	0.1964	0.0581	3.243	3.524
NONHSAT003230.2	5.824	5.652	5.757	5.727	5.839	5.886	5.996	5.978	5.744	5.748	5.815	0.1115	0.0192	5.735	5.895
NONHSAT003234.2	0.9805	0.9546	1.004	0.874	0.9305	0.9396	1.037	1.015	0.9659	0.9541	0.9654	0.0468	0.0485	0.9319	0.9989
NONHSAT003240.2	24.29	24.43	23.45	25.13	25.1	23.48	24.34	24.7	23.93	24.86	24.37	0.6065	0.0249	23.94	24.81
NONHSAT003242.2	10.06	9.171	10.63	9.444	10.03	10.47	10.35	10.77	9.598	10.37	10.09	0.5329	0.0528	9.708	10.47
NONHSAT003245.2	5.203	5.555	4.369	4.971	5.596	5.517	4.871	5.837	6.203	5.757	5.388	0.5377	0.0998	5.003	5.772
NONHSAT003261.2	2.844	2.827	2.768	2.714	2.849	2.91	2.843	2.791	2.822	2.832	2.82	0.0528	0.0187	2.782	2.858
NONHSAT003288.2	3.507	3.47	3.512	3.485	3.593	3.485	3.437	3.455	3.523	3.435	3.49	0.047	0.0135	3.457	3.524
NONHSAT003292.2	4.311	4.169	3.604	4.024	3.747	4.105	4.097	4.399	3.833	3.846	4.013	0.2529	0.063	3.832	4.194
NONHSAT003300.2	3.019	3.097	2.946	3.208	2.847	3.094	3.144	2.749	3.006	2.979	3.009	0.1381	0.0459	2.91	3.108
NONHSAT003304.2	0.5676	0.5682	0.5705	0.5666	0.5689	0.5681	0.5689	0.5678	0.5654	0.5634	0.5675	0.002	0.0035	0.5661	0.569
NONHSAT003311.2	2.163	2.169	2.179	2.174	2.186	2.222	2.142	2.187	2.19	2.199	2.181	0.0216	0.0099	2.166	2.197
NONHSAT003312.2	2.146	2.121	2.154	2.274	2.061	2.104	2.19	2.086	2.086	2.134	2.136	0.0618	0.029	2.091	2.18
NONHSAT003341.2	1.228	1.137	1.178	1.189	1.42	1.107	1.209	0.9891	1.255	1.027	1.174	0.1216	0.1036	1.087	1.261
NONHSAT003352.2	2.998	3.152	3.135	2.982	2.751	2.835	2.983	3.099	3.061	2.957	2.995	0.1276	0.0426	2.904	3.087
NONHSAT003355.2	2.288	2.322	2.329	2.323	2.267	2.32	2.32	2.296	2.301	2.39	2.315	0.0327	0.0141	2.292	2.339
NONHSAT003394.2	2.614	2.76	2.562	2.569	2.565	2.576	2.69	2.47	2.529	2.608	2.594	0.0815	0.0314	2.536	2.652
NONHSAT003403.2	2.937	2.948	2.985	2.974	3.003	3.004	2.98	2.912	2.975	2.959	2.968	0.0289	0.0097	2.947	2.988
NONHSAT003404.2	0.8747	0.8849	0.8959	0.8885	0.8599	0.8862	0.8912	0.8805	0.8775	0.8828	0.8822	0.0101	0.0114	0.875	0.8894
NONHSAT003407.2	4.494	4.857	4.928	4.309	5.592	4.496	5.175	5.037	5.131	4.734	4.875	0.3841	0.0788	4.601	5.15
NONHSAT003439.2	1.863	1.944	1.855	1.952	1.888	1.833	1.748	1.817	1.875	2.027	1.88	0.0783	0.0417	1.824	1.936
NONHSAT003445.2	2.113	2.007	1.932	2.068	2.016	1.982	1.881	1.926	2.036	2.019	1.998	0.0699	0.035	1.948	2.048
NONHSAT003449.2	3.45	3.429	3.217	3.393	3.713	3.569	3.616	3.85	3.529	3.489	3.526	0.1762	0.05	3.399	3.652
NONHSAT003458.2	2.784	2.771	2.917	2.936	2.707	2.887	2.922	3.002	2.789	2.972	2.869	0.0989	0.0345	2.798	2.94
NONHSAT003505.2	1.92	1.898	1.885	1.876	1.893	1.891	1.859	1.925	1.9	1.87	1.892	0.0207	0.0109	1.877	1.907
NONHSAT003510.2	5.903	5.79	5.892	5.821	5.979	5.897	5.872	5.851	5.966	5.976	5.895	0.0647	0.011	5.848	5.941
NONHSAT003522.2	3.838	3.869	3.603	3.549	3.709	3.683	3.624	3.986	4.537	4.061	3.846	0.2953	0.0768	3.635	4.057
NONHSAT003538.2	8.52	8.278	8.81	6.899	9.484	9.083	8.471	8.729	7.645	8.69	8.461	0.7319	0.0865	7.937	8.984
NONHSAT003558.2	4.34	4.275	4.464	4.316	4.532	4.512	4.058	4.51	4.64	4.584	4.423	0.175	0.0396	4.298	4.548
NONHSAT003559.2	10.27	10.32	9.92	10.22	9.889	10.49	10.51	10.06	10.07	9.228	10.1	0.3737	0.037	9.83	10.36
NONHSAT003598.2	4.559	4.837	4.803	4.768	5.012	4.927	4.872	4.777	4.648	4.636	4.784	0.1393	0.0291	4.684	4.883
NONHSAT003604.2	2.524	2.616	2.517	2.655	2.571	2.53	2.62	2.487	2.589	2.666	2.578	0.0618	0.024	2.533	2.622
NONHSAT003605.2	1.511	1.543	1.452	1.525	1.519	1.503	1.434	1.509	1.526	1.427	1.495	0.0413	0.0277	1.465	1.524
NONHSAT003618.2	1.611	1.672	1.638	1.566	1.65	1.668	1.575	1.629	1.65	1.626	1.628	0.0359	0.022	1.603	1.654
NONHSAT003621.2	7.966	7.966	7.966	7.966	7.966	7.966	7.966	7.966	7.966	7.966	7.966	0	0	7.966	7.966
NONHSAT003637.2	2.385	2.455	2.582	2.183	2.125	2.515	2.645	3.066	2.174	2.296	2.443	0.2828	0.1158	2.24	2.645
NONHSAT003655.2	0.9856	0.9754	0.987	0.9931	0.9938	0.9796	0.9893	0.9893	0.9938	0.9963	0.9883	0.0067	0.0068	0.9835	0.9931
NONHSAT003664.2	2.812	2.847	3.041	2.918	2.82	2.966	2.791	2.568	2.705	2.506	2.797	0.1671	0.0597	2.678	2.917
NONHSAT003666.2	0.9532	0.971	0.9837	0.9599	0.9412	0.9248	0.9735	0.9873	1.012	0.9808	0.9688	0.0251	0.0259	0.9508	0.9867
NONHSAT003668.2	4.509	4.25	4.387	4.414	4.349	4.495	4.43	4.454	4.319	4.428	4.404	0.0799	0.0181	4.346	4.461
NONHSAT003669.2	2.698	2.812	2.752	2.868	2.769	3.094	2.866	2.844	2.818	3.034	2.856	0.1228	0.043	2.768	2.944
NONHSAT003670.2	5.489	5.489	5.489	5.489	5.489	5.489	5.489	5.489	5.489	5.489	5.489	0	0	5.489	5.489
NONHSAT003671.2	3.723	3.796	4.054	3.747	4.049	3.662	4.372	4.007	4.303	3.967	3.968	0.2412	0.0608	3.795	4.14
NONHSAT003672.2	1.177	1.201	1.149	1.21	1.237	1.3	1.156	1.251	1.219	1.173	1.207	0.0467	0.0387	1.174	1.241
NONHSAT003693.2	0.8348	0.7866	0.9029	0.9158	0.8484	0.8688	0.8732	0.8106	0.9036	0.848	0.8593	0.042	0.0488	0.8293	0.8893
NONHSAT003695.2	2.112	2.191	2.16	2.193	2.131	2.135	2.086	2.15	2.199	2.11	2.147	0.0389	0.0181	2.119	2.175
NONHSAT003716.2	3.432	3.6	3.72	4.386	4.09	3.984	3.865	3.567	3.482	3.623	3.775	0.3033	0.0803	3.558	3.992
NONHSAT003717.2	1.349	1.35	1.35	1.248	1.317	1.372	1.319	1.31	1.364	1.277	1.326	0.0396	0.0299	1.297	1.354
NONHSAT003740.2	0.8612	0.8612	0.8612	0.8612	0.8612	0.8612	0.8612	0.8612	0.8612	0.8612	0.8612	0	0	0.8612	0.8612
NONHSAT003744.2	0.9035	1.032	1.053	1.296	1.096	1.151	1.076	1.034	0.9675	0.7405	1.035	0.1476	0.1426	0.9294	1.141
NONHSAT003755.2	4.573	4.717	4.587	4.587	4.575	4.462	4.592	4.636	4.654	4.712	4.61	0.0748	0.0162	4.556	4.663
NONHSAT003808.2	2.704	2.764	2.777	2.722	2.693	2.883	2.61	2.831	2.829	2.593	2.74	0.0949	0.0346	2.673	2.808
NONHSAT003816.2	1.744	1.601	1.564	1.744	1.718	1.469	1.731	1.708	1.826	1.561	1.666	0.1111	0.0667	1.587	1.746
NONHSAT003817.2	2.291	1.967	2.43	1.855	2.146	2.251	2.113	2.045	2.146	2.002	2.125	0.1689	0.0795	2.004	2.245
NONHSAT003825.2	4.353	3.994	3.695	3.797	4.416	4.047	4.672	4.49	4.33	3.721	4.152	0.3468	0.0835	3.903	4.4
NONHSAT003885.2	0.3171	0.3838	0.3372	0.3959	0.3627	0.3493	0.335	0.35	0.4157	0.3924	0.3639	0.0317	0.0872	0.3412	0.3866
NONHSAT003893.2	2.379	2.451	2.46	2.478	2.629	2.494	2.328	2.422	2.533	2.353	2.453	0.0895	0.0365	2.389	2.517
NONHSAT003977.2	29.35	30.03	27.51	31.28	29.37	29.27	31.55	28.95	30.25	26.98	29.45	1.45	0.0492	28.42	30.49
NONHSAT004021.2	1.933	2.023	1.906	1.901	2.088	2.149	2.068	2.062	2.141	1.968	2.024	0.0927	0.0458	1.958	2.09
NONHSAT004060.2	0.6536	0.6449	0.6187	0.6353	0.6133	0.683	0.6362	0.6312	0.6114	0.6568	0.6384	0.0222	0.0347	0.6226	0.6543
NONHSAT004062.2	6.322	6.335	6.339	6.331	6.311	6.365	6.316	6.339	6.296	6.318	6.327	0.0191	0.003	6.313	6.341
NONHSAT004135.2	4.03	4.389	4.081	4.225	4.093	4.273	4.196	4.139	3.97	4.462	4.186	0.1562	0.0373	4.074	4.298
NONHSAT004185.2	4.197	3.694	3.938	3.89	3.843	3.999	3.645	3.823	3.921	3.665	3.862	0.169	0.0438	3.741	3.982
NONHSAT004186.2	2.207	2.197	2.17	2.164	2.243	2.211	2.18	2.204	2.127	2.052	2.175	0.0534	0.0246	2.137	2.214
NONHSAT004198.2	3.308	2.871	3.032	3.181	3.153	3.045	3.132	2.911	2.961	2.928	3.052	0.1397	0.0458	2.952	3.152
NONHSAT004205.2	2.494	3.711	2.349	3.299	3.141	2.142	3.342	2.699	3.89	3.086	3.015	0.5808	0.1926	2.6	3.431
NONHSAT004220.2	4.569	5.734	4.675	4.693	4.03	5.383	6.502	4.172	6.056	5.696	5.151	0.8383	0.1627	4.551	5.751
NONHSAT004222.2	2.632	1.662	2.346	1.847	2.09	2.523	2.005	2.519	2.448	2.211	2.228	0.3217	0.1444	1.998	2.458
NONHSAT004223.2	2.267	2.3	2.174	2.24	2.19	2.36	2.199	2.222	2.316	2.236	2.25	0.0599	0.0266	2.208	2.293
NONHSAT004233.2	7.717	7.717	7.717	7.717	7.717	7.717	7.717	7.717	7.717	7.717	7.717	0	0	7.717	7.717
NONHSAT004234.2	1.041	1.026	1.016	1.046	1.035	1.021	1.034	1.025	1.011	1.024	1.028	0.0109	0.0106	1.02	1.036
NONHSAT004237.2	4.646	4.242	4.068	4.258	4.256	4.289	4.028	4.161	4.578	4.232	4.276	0.1971	0.0461	4.135	4.417
NONHSAT004238.2	2.863	3.034	3.089	2.88	3.034	2.986	3.001	3.024	2.925	2.94	2.978	0.0734	0.0246	2.925	3.03
NONHSAT004241.2	2.015	2.393	2.245	2.008	1.747	2.171	2.387	2.095	1.882	2.221	2.116	0.2092	0.0988	1.967	2.266
NONHSAT004247.2	2.266	2.083	2.309	2.06	2.018	2.154	2.107	2.294	2.123	2.075	2.149	0.1041	0.0485	2.074	2.223
NONHSAT004254.2	2.944	2.851	3.457	3.203	3.465	3.357	3.228	3.299	3.627	3.257	3.269	0.2353	0.072	3.1	3.437
NONHSAT004284.2	4.215	4.57	4.268	4.568	4.701	4.564	4.452	4.466	4.475	4.324	4.46	0.1522	0.0341	4.351	4.569
NONHSAT004291.2	1.861	1.979	2.001	1.947	1.783	1.94	1.981	1.8	1.935	1.953	1.918	0.0765	0.0399	1.863	1.973
NONHSAT004324.2	1.134	1.06	1.205	1.095	1.151	1.068	1.116	1.086	1.093	1.22	1.123	0.0548	0.0488	1.084	1.162
NONHSAT004330.2	1.258	1.322	1.243	1.221	1.2	1.245	1.32	1.354	1.364	1.212	1.274	0.0606	0.0476	1.23	1.317
NONHSAT004332.2	2.66	2.527	2.649	2.515	2.422	2.595	2.667	2.595	2.621	2.602	2.586	0.0769	0.0297	2.531	2.641
NONHSAT004335.2	1.652	1.678	1.645	1.757	1.468	1.699	1.68	1.71	1.704	1.702	1.669	0.0776	0.0465	1.614	1.725
NONHSAT004344.2	7.343	7.309	6.79	7.53	7.024	7.438	7.479	7.213	7.279	7.335	7.274	0.2224	0.0306	7.115	7.433
NONHSAT004357.2	1.395	1.294	1.26	1.159	1.347	1.307	1.317	1.314	1.203	1.186	1.278	0.0753	0.0589	1.224	1.332
NONHSAT004360.2	0.529	0.4636	0.5025	0.428	0.4098	0.4951	0.4408	0.6349	0.5239	0.5413	0.4969	0.0662	0.1331	0.4496	0.5442
NONHSAT004366.2	3.778	3.682	3.561	4.101	3.389	3.538	3.93	3.372	3.95	3.866	3.717	0.2487	0.0669	3.539	3.895
NONHSAT004370.2	2.546	2.55	2.485	2.29	2.448	2.331	2.423	2.552	2.481	2.326	2.443	0.0985	0.0403	2.373	2.513
NONHSAT004385.2	2.343	2.095	2.705	2.584	2.294	1.996	1.728	2.017	1.926	2.197	2.189	0.3008	0.1375	1.973	2.404
NONHSAT004404.2	1.502	1.55	1.46	1.575	1.033	1.538	1.328	1.71	1.221	2.124	1.504	0.2924	0.1944	1.295	1.713
NONHSAT004405.2	1.318	1.419	1.387	1.399	1.338	1.329	1.39	1.344	1.403	1.4	1.373	0.0365	0.0266	1.347	1.399
NONHSAT004408.2	1.507	1.349	1.44	1.376	1.37	1.391	1.356	1.422	1.381	1.393	1.399	0.0471	0.0337	1.365	1.432
NONHSAT004409.2	1.249	1.2	1.228	1.117	1.171	1.258	1.199	1.231	1.182	1.236	1.207	0.0427	0.0353	1.177	1.238
NONHSAT004410.2	0.5007	0.5415	0.7546	0.7237	0.7792	0.7999	0.6398	0.5384	0.7177	0.6789	0.6674	0.1078	0.1615	0.5903	0.7445
NONHSAT004414.2	3.32	3.18	3.204	3.322	3.396	3.138	3.182	3.276	3.348	3.231	3.26	0.0852	0.0261	3.199	3.321
NONHSAT004416.2	0.929	0.9552	0.9487	0.9983	0.9644	0.9587	0.9823	0.9852	0.9467	0.9646	0.9633	0.0206	0.0214	0.9486	0.978
NONHSAT004417.2	2.392	2.209	2.364	2.413	2.337	2.308	2.445	2.49	2.479	2.37	2.381	0.0842	0.0354	2.32	2.441
NONHSAT004440.2	1.533	2.398	2.261	1.907	1.906	1.69	1.573	1.456	1.65	1.892	1.827	0.311	0.1703	1.604	2.049
NONHSAT004455.2	7.62	7.568	6.977	7.756	7.333	7.482	7.242	7.281	7.231	7.152	7.364	0.2381	0.0323	7.194	7.535
NONHSAT004461.2	3.542	3.538	3.536	3.565	3.521	3.583	3.521	3.578	3.544	3.555	3.548	0.0216	0.0061	3.533	3.564
NONHSAT004473.2	0.5583	0.564	0.5722	0.5626	0.5608	0.5683	0.5561	0.5723	0.569	0.566	0.565	0.0056	0.0099	0.561	0.569
NONHSAT004485.2	1.127	1.124	1.22	1.085	1.143	1.056	1.202	1.058	1.158	1.138	1.131	0.0547	0.0483	1.092	1.17
NONHSAT004490.2	0.7261	0.7601	0.7451	0.7817	0.7177	0.731	0.7605	0.7306	0.7409	0.7066	0.74	0.0225	0.0304	0.7239	0.7561
NONHSAT004491.2	1.043	1.043	1.043	1.043	1.043	1.043	1.043	1.043	1.043	1.043	1.043	0	0	1.043	1.043
NONHSAT004492.2	3.736	3.736	3.736	3.736	3.736	3.736	3.736	3.736	3.736	3.736	3.736	0	0	3.736	3.736
NONHSAT004494.2	2.925	2.618	2.565	2.693	2.713	2.707	2.716	2.9	2.583	2.716	2.714	0.1193	0.044	2.628	2.799
NONHSAT004496.2	1.671	1.83	1.739	1.805	1.818	1.858	1.785	1.793	1.799	1.787	1.788	0.0516	0.0289	1.751	1.825
NONHSAT004498.2	6.007	6.251	6.267	6.434	4.968	5.54	6.268	5.4	6.531	6.685	6.035	0.555	0.092	5.638	6.432
NONHSAT004501.2	2.686	2.686	2.686	2.686	2.686	2.686	2.686	2.686	2.686	2.686	2.686	0	0	2.686	2.686
NONHSAT004503.2	4.036	4.454	3.586	4.307	4.336	4.046	3.995	4.002	3.824	3.775	4.036	0.2702	0.0669	3.843	4.229
NONHSAT004509.2	3.376	3.227	3.404	3.445	3.371	3.436	3.496	3.592	3.163	3.33	3.384	0.1244	0.0368	3.295	3.473
NONHSAT004510.2	1.543	1.791	1.678	1.786	1.784	1.404	1.298	1.725	1.447	1.485	1.594	0.1814	0.1138	1.464	1.724
NONHSAT004512.2	1.196	1.128	1.087	1.196	1.172	1.249	1.128	1.195	1.21	1.192	1.175	0.0476	0.0405	1.141	1.209
NONHSAT004518.2	1.94	2.127	2.005	2.146	1.805	1.96	2.044	1.774	1.805	1.802	1.941	0.14	0.0722	1.841	2.041
NONHSAT004519.2	4.365	4.728	4.589	4.964	3.985	4.48	4.704	4.927	4.754	4.391	4.589	0.2945	0.0642	4.378	4.799
NONHSAT004520.2	6.899	6.506	6.728	6.295	6.99	6.49	6.42	6.444	6.513	7.138	6.642	0.2804	0.0422	6.442	6.843
NONHSAT004527.2	1.371	1.581	1.87	1.313	1.701	1.607	1.234	1.316	1.365	1.308	1.467	0.2097	0.1429	1.317	1.617
NONHSAT004528.2	2.935	2.935	2.935	2.935	2.935	2.935	2.934	2.935	2.935	2.935	2.935	0.0001	0	2.935	2.935
NONHSAT004529.2	1.772	1.763	1.543	1.855	1.648	1.678	1.679	1.458	1.655	1.597	1.665	0.1155	0.0694	1.582	1.747
NONHSAT004532.2	4.71	5.907	5.356	5.147	4.381	5.637	4.814	4.023	4.516	3.982	4.847	0.6558	0.1353	4.378	5.316
NONHSAT004543.2	1.825	1.862	1.859	1.864	1.826	1.845	1.843	1.833	1.851	1.869	1.848	0.0159	0.0086	1.836	1.859
NONHSAT004544.2	8.022	8.216	7.78	8.266	8.246	7.988	8.13	7.927	8.039	7.934	8.055	0.1582	0.0196	7.942	8.168
NONHSAT004546.2	11.28	8.652	9.518	13.69	8.559	7.076	10.82	9.987	8.683	7.808	9.607	1.932	0.2011	8.225	10.99
NONHSAT004550.2	2.607	2.677	2.709	2.673	2.62	2.686	2.73	2.618	2.62	2.615	2.656	0.0446	0.0168	2.624	2.687
NONHSAT004554.2	7.944	10.04	8.908	9.071	8.131	8.7	8.452	10.31	7.568	7.791	8.692	0.9224	0.1061	8.033	9.352
NONHSAT004576.2	1.507	1.569	1.576	1.504	1.574	1.525	1.616	1.571	1.49	1.615	1.555	0.0456	0.0293	1.522	1.587
NONHSAT004597.2	3.043	3.045	2.981	2.931	3.185	3.022	3.008	3.216	2.949	3.047	3.043	0.0926	0.0304	2.976	3.109
NONHSAT004598.2	3.213	3.182	3.227	3.069	3.268	2.904	3.152	3.014	2.984	3.148	3.116	0.1186	0.0381	3.031	3.201
NONHSAT004603.2	4.802	4.928	4.707	4.245	4.171	4.412	4.797	4.303	4.31	4.59	4.526	0.2714	0.06	4.332	4.72
NONHSAT004605.2	3.811	3.991	4.197	3.788	3.639	3.926	3.837	3.613	3.837	3.767	3.841	0.1693	0.0441	3.719	3.962
NONHSAT004609.2	4.26	5.843	4.345	4.766	4.723	4.784	4.698	4.532	4.152	4.085	4.619	0.5032	0.1089	4.259	4.979
NONHSAT004613.2	1.09	0.9901	1.367	1.248	1.29	1.261	1.148	1.533	1.033	1.363	1.232	0.1687	0.1369	1.112	1.353
NONHSAT004615.2	3.028	2.878	2.934	3.06	2.994	3.267	2.84	2.968	3.023	2.684	2.968	0.1533	0.0517	2.858	3.077
NONHSAT004619.2	3.861	3.419	3.237	3.378	3.396	3.441	3.283	3.455	3.206	3.489	3.417	0.1828	0.0535	3.286	3.547
NONHSAT004622.2	3.605	3.392	4.358	4.181	4.165	3.488	4.193	5.406	3.976	3.64	4.04	0.5875	0.1454	3.62	4.461
NONHSAT004625.2	0.5887	0.5866	0.5862	0.5803	0.585	0.587	0.5843	0.5873	0.5862	0.5759	0.5848	0.0038	0.0066	0.582	0.5875
NONHSAT004626.2	1.281	1.285	1.217	1.372	1.295	1.315	1.299	1.358	1.298	1.315	1.303	0.0429	0.0329	1.273	1.334
NONHSAT004627.2	1.437	1.44	1.517	1.591	1.058	1.18	1.248	1.17	1.323	1.455	1.342	0.173	0.1289	1.218	1.466
NONHSAT004628.2	2.143	2.309	1.963	2.137	2.091	2.218	2.204	2.385	2.334	1.994	2.178	0.1404	0.0645	2.077	2.278
NONHSAT004631.2	6.686	5.942	4.101	4.539	5.406	4.764	5.162	5.512	5.553	5.544	5.321	0.7327	0.1377	4.797	5.845
NONHSAT004632.2	0.781	0.7883	0.7779	0.8349	0.7764	0.7829	0.7831	0.7789	0.796	0.7875	0.7887	0.0173	0.0219	0.7763	0.801
NONHSAT004634.2	9.238	12.01	10.88	9.519	9.706	8.68	9.751	9.167	7.986	10.23	9.717	1.132	0.1165	8.907	10.53
NONHSAT004635.2	1.129	1.056	1.109	0.9784	0.9041	1.229	0.9928	0.983	1.147	1.04	1.057	0.0971	0.0919	0.9873	1.126
NONHSAT004637.2	3.776	4.373	3.448	3.841	3.841	3.213	4.586	4.214	3.095	3.734	3.812	0.4818	0.1264	3.467	4.157
NONHSAT004638.2	1.84	1.469	2.005	2.047	2.014	2.018	2.243	2.167	1.84	1.988	1.963	0.2132	0.1086	1.811	2.116
NONHSAT004642.2	0.4827	0.4827	0.4827	0.4827	0.4827	0.4827	0.4827	0.4827	0.4827	0.4827	0.4827	0	0	0.4827	0.4827
NONHSAT004728.2	1.615	1.728	1.668	1.622	1.687	1.736	1.746	1.725	1.635	1.613	1.677	0.0537	0.032	1.639	1.716
NONHSAT004729.2	3.494	3.464	3.501	3.521	3.698	3.588	3.574	3.613	3.558	3.206	3.522	0.1301	0.037	3.428	3.615
NONHSAT004731.2	2.495	2.522	2.532	2.494	2.645	2.482	2.495	2.443	2.35	2.437	2.49	0.0757	0.0304	2.436	2.544
NONHSAT004735.2	2.107	2.004	2.104	2.115	2.052	2.152	2.124	2.086	2.075	2.147	2.097	0.0448	0.0214	2.065	2.129
NONHSAT004737.2	14.92	15.32	16.27	16.74	15.36	16.75	15.39	12.62	16.28	15.54	15.52	1.202	0.0775	14.66	16.38
NONHSAT004770.2	2.655	2.489	2.238	2.733	2.796	2.397	2.766	2.526	2.637	2.806	2.604	0.1887	0.0725	2.469	2.739
NONHSAT004774.2	4.054	3.754	4.074	3.888	4.04	4.203	4.141	3.969	4.248	3.915	4.029	0.1512	0.0375	3.921	4.137
NONHSAT004784.2	3.477	3.477	3.477	3.477	3.477	3.477	3.477	3.477	3.477	3.477	3.477	0	0	3.477	3.477
NONHSAT004802.2	2.863	2.938	3.099	3.062	2.798	2.964	3.075	2.856	2.632	3.092	2.938	0.1527	0.052	2.829	3.047
NONHSAT004814.2	1.458	1.873	1.711	2.177	1.651	1.503	2.149	1.66	1.825	1.31	1.732	0.2826	0.1632	1.529	1.934
NONHSAT004816.2	0.8751	0.7888	0.7421	0.8394	0.7465	0.871	0.8361	0.7983	0.7761	0.7901	0.8063	0.0473	0.0587	0.7725	0.8402
NONHSAT004817.2	1.782	1.752	1.921	1.857	1.729	2.032	1.891	2.209	2.245	2.372	1.979	0.226	0.1142	1.817	2.141
NONHSAT004822.2	0.9679	0.9043	1.065	0.9829	0.9605	1.005	1.099	0.9855	1.036	1.054	1.006	0.0578	0.0574	0.9646	1.047
NONHSAT004823.2	2.569	2.622	2.473	2.371	2.608	2.483	2.353	2.651	2.586	2.398	2.511	0.1105	0.044	2.432	2.59
NONHSAT004824.2	1.457	1.39	1.372	1.443	1.4	1.417	1.389	1.351	1.408	1.393	1.402	0.0312	0.0223	1.38	1.424
NONHSAT004825.2	2.254	2.369	2.31	2.314	2.353	2.23	2.311	2.294	2.216	2.291	2.294	0.0491	0.0214	2.259	2.329
NONHSAT004826.2	2.493	2.796	2.754	2.799	2.502	2.318	2.596	2.917	3.2	2.198	2.657	0.2965	0.1116	2.445	2.869
NONHSAT004827.2	1.935	1.911	1.951	2.097	2.049	1.91	1.846	1.972	1.993	1.907	1.957	0.0739	0.0377	1.904	2.01
NONHSAT004828.2	1.941	2.017	2.032	2.044	1.979	2.047	2	1.946	2.004	2.011	2.002	0.037	0.0185	1.976	2.029
NONHSAT004836.2	1.206	1.132	1.233	1.275	1.189	1.229	1.226	1.283	1.172	1.273	1.222	0.0487	0.0398	1.187	1.257
NONHSAT004903.2	8.219	8.632	8.127	8.783	8.441	8.242	8.537	8.836	8.473	8.727	8.502	0.2475	0.0291	8.325	8.679
NONHSAT004926.2	1.663	1.817	1.752	1.863	1.734	1.827	1.822	1.797	1.755	1.701	1.773	0.0628	0.0354	1.728	1.818
NONHSAT004964.2	4.649	4.905	4.766	5.373	4.956	5.069	5.123	5.086	4.962	5.072	4.996	0.2006	0.0402	4.853	5.14
NONHSAT004981.2	6.553	7.392	6.807	7.072	6.245	6.566	6.394	6.6	6.229	6.75	6.661	0.3634	0.0546	6.401	6.921
NONHSAT004986.2	5.666	5.559	6.289	5.868	5.939	5.57	6.093	5.816	5.645	5.979	5.842	0.2395	0.041	5.671	6.014
NONHSAT005011.2	1.22	1.232	1.225	1.232	1.231	1.239	1.232	1.22	1.227	1.232	1.229	0.006	0.0049	1.225	1.233
NONHSAT005013.2	5.624	5.582	5.738	5.57	5.719	5.567	5.65	5.77	5.766	5.744	5.673	0.0833	0.0147	5.613	5.733
NONHSAT005025.2	2.656	2.411	2.599	2.843	2.751	3.149	2.474	2.769	2.542	2.644	2.684	0.2114	0.0788	2.533	2.835
NONHSAT005032.2	1.013	1.024	1.036	0.9884	1.026	0.9989	1.001	0.9917	1.044	1.033	1.016	0.0198	0.0195	1.002	1.03
NONHSAT005045.2	0.8265	0.862	0.7795	0.8555	0.9267	0.8091	0.8753	0.8226	0.8589	0.904	0.852	0.0442	0.0519	0.8204	0.8837
NONHSAT005048.2	4.14	4.117	4.086	4.146	4.071	4.074	4.119	4.126	4.131	4.149	4.116	0.0291	0.0071	4.095	4.137
NONHSAT005068.2	0.7586	0.7586	0.7586	0.7586	0.7586	0.7586	0.7586	0.7586	0.7586	0.7586	0.7586	0	0	0.7586	0.7586
NONHSAT005088.2	4.276	4.324	4.226	4.315	4.311	4.377	4.255	4.269	4.256	4.193	4.28	0.053	0.0124	4.242	4.318
NONHSAT005108.2	0.8852	0.8693	0.9017	0.9119	0.8821	0.8793	0.9196	0.9035	0.9001	0.8888	0.8942	0.0158	0.0176	0.8829	0.9054
NONHSAT005109.2	0.7488	0.7488	0.7488	0.7488	0.7488	0.7488	0.7488	0.7488	0.7488	0.7488	0.7488	0	0	0.7488	0.7488
NONHSAT005111.2	3.855	3.73	3.833	3.682	3.799	3.73	3.719	3.808	3.89	3.709	3.775	0.0706	0.0187	3.725	3.826
NONHSAT005112.2	3.34	3.398	3.385	3.348	3.807	3.58	3.743	3.701	3.437	3.625	3.536	0.176	0.0498	3.41	3.662
NONHSAT005113.2	1.473	1.232	1.311	1.313	1.305	1.301	1.254	1.253	1.372	1.409	1.322	0.0754	0.0571	1.268	1.376
NONHSAT005115.2	4.496	4.502	4.48	5.441	5.091	4.973	5.66	4.719	4.248	4.811	4.842	0.4523	0.0934	4.519	5.166
NONHSAT005116.2	0.3686	0.3686	0.3686	0.3686	0.3686	0.3686	0.3686	0.3686	0.3686	0.3686	0.3686	0	0	0.3686	0.3686
NONHSAT005117.2	3.438	3.445	3.477	3.232	3.63	3.235	3.309	3.723	3.658	3.332	3.448	0.1759	0.051	3.322	3.574
NONHSAT005119.2	3.193	2.987	3.02	3.136	3.09	2.883	3.011	3.105	3.031	3.085	3.054	0.087	0.0285	2.992	3.116
NONHSAT005151.2	5.644	5.651	5.581	5.919	6.23	5.465	5.235	6.274	5.784	5.958	5.774	0.328	0.0568	5.54	6.009
NONHSAT005180.2	5.285	5.266	5.34	5.291	5.444	5.037	5.436	5.255	5.543	5.309	5.32	0.1368	0.0257	5.223	5.418
NONHSAT005182.2	3.671	3.652	3.737	3.752	3.624	3.819	3.74	3.689	3.648	3.618	3.695	0.065	0.0176	3.649	3.742
NONHSAT005183.2	1.07	1.099	1.144	1.109	1.094	1.046	1.092	1.078	1.077	1.103	1.091	0.0262	0.024	1.072	1.11
NONHSAT005194.2	2.609	2.711	2.569	2.625	2.642	2.537	2.613	2.792	2.645	2.723	2.647	0.0759	0.0287	2.592	2.701
NONHSAT005198.2	1.593	1.602	1.621	1.542	1.613	1.54	1.582	1.575	1.605	1.455	1.573	0.0497	0.0316	1.537	1.608
NONHSAT005199.2	1.812	1.818	1.909	1.85	1.781	1.796	1.857	1.84	1.867	1.736	1.826	0.0489	0.0268	1.791	1.861
NONHSAT005200.2	3.87	4.3	4.007	4.215	4.104	3.862	4.5	4.093	4.412	4.03	4.139	0.2155	0.0521	3.985	4.294
NONHSAT005201.2	1.712	1.646	1.847	1.649	1.642	1.759	1.722	1.687	1.683	1.565	1.691	0.0763	0.0451	1.636	1.746
NONHSAT005231.2	3.045	2.976	2.968	2.99	2.949	3.116	3.117	3.064	2.998	2.987	3.021	0.0608	0.0201	2.978	3.065
NONHSAT005271.2	8.899	8.793	8.825	9.007	8.411	8.976	8.563	8.767	8.311	8.831	8.738	0.2346	0.0269	8.571	8.906
NONHSAT005289.2	2.257	2.226	2.112	2.185	2.212	2.222	2.205	2.198	2.307	2.169	2.209	0.0517	0.0234	2.172	2.246
NONHSAT005290.2	0.4995	0.4796	0.4861	0.451	0.4635	0.4898	0.4913	0.4789	0.4959	0.4734	0.4809	0.0151	0.0313	0.4701	0.4917
NONHSAT005297.2	3.822	3.573	3.606	3.759	4.15	4.708	4.41	4.462	4.27	4.146	4.091	0.3865	0.0945	3.814	4.367
NONHSAT005298.2	3.43	2.589	2.996	3.269	3.269	2.779	3.645	3.3	2.77	2.947	3.099	0.3351	0.1081	2.859	3.339
NONHSAT005302.2	3.916	4.168	3.729	3.938	3.555	3.566	3.724	3.813	4.051	4.208	3.867	0.2306	0.0597	3.702	4.032
NONHSAT005306.2	0.5555	0.5554	0.5568	0.5561	0.5557	0.5563	0.5558	0.5559	0.5568	0.5569	0.5561	0.0006	0.001	0.5557	0.5565
NONHSAT005312.2	1.826	1.818	1.823	1.812	1.818	1.837	1.837	1.811	1.827	1.864	1.827	0.0158	0.0086	1.816	1.839
NONHSAT005327.2	3.864	3.874	3.828	3.874	3.909	3.869	3.881	3.82	3.881	3.878	3.868	0.026	0.0067	3.849	3.886
NONHSAT005332.2	1.87	1.882	1.893	1.874	1.842	1.845	1.836	1.844	1.88	1.866	1.863	0.0201	0.0108	1.849	1.878
NONHSAT005344.2	15.19	13.66	14.98	14.74	15.19	14.01	17.39	14.1	14.47	13.81	14.75	1.084	0.0735	13.98	15.53
NONHSAT005347.2	3.874	3.665	3.863	3.784	3.079	4.15	4.688	4.863	3.649	3.173	3.879	0.5719	0.1474	3.47	4.288
NONHSAT005424.2	0.6673	0.6868	0.654	0.7093	0.6218	0.7121	0.6415	0.6695	0.6531	0.6451	0.666	0.0293	0.0441	0.6451	0.687
NONHSAT005428.2	6.434	6.537	6.386	6.35	6.575	6.563	5.896	6.224	6.644	7.039	6.465	0.2962	0.0458	6.253	6.677
NONHSAT005430.2	2.584	2.627	2.56	2.689	2.598	2.617	2.663	2.655	2.667	2.682	2.634	0.0439	0.0167	2.603	2.666
NONHSAT005431.2	2.636	2.682	2.337	2.5	2.531	2.474	2.425	2.495	2.458	2.451	2.499	0.0998	0.0399	2.428	2.57
NONHSAT005432.2	8.277	7.569	8.163	8.444	8.636	8.18	8.128	7.864	7.776	8.184	8.122	0.3149	0.0388	7.897	8.347
NONHSAT005448.2	4.563	5.166	3.608	4.87	4.725	4.886	5.531	4.605	4.938	3.685	4.658	0.602	0.1293	4.227	5.088
NONHSAT005472.2	1.984	1.982	1.976	1.975	1.975	1.982	1.979	1.971	1.985	1.988	1.98	0.0052	0.0026	1.976	1.983
NONHSAT005478.2	1.147	1.113	1.208	1.179	1.106	1.174	1.156	1.179	1.197	1.146	1.161	0.0334	0.0288	1.137	1.184
NONHSAT005480.2	2.894	2.685	2.823	3.139	2.77	2.538	2.813	2.866	2.814	3.021	2.836	0.1658	0.0585	2.717	2.955
NONHSAT005481.2	4.531	4.547	4.661	4.554	4.503	4.516	4.493	4.428	4.466	4.472	4.517	0.0636	0.0141	4.471	4.562
NONHSAT005482.2	10.28	10.43	10.54	10.45	10.59	10.49	10.38	10.51	10.39	10.52	10.46	0.0899	0.0086	10.39	10.52
NONHSAT005499.2	5.175	5.273	5.206	5.254	5.055	5.186	5.163	5.18	5.202	5.127	5.182	0.0614	0.0119	5.138	5.226
NONHSAT005505.2	3.681	3.953	3.848	3.468	3.875	4.039	3.965	3.216	3.915	3.923	3.788	0.2599	0.0686	3.602	3.974
NONHSAT005517.2	1.237	1.425	1.482	1.409	1.164	1.44	1.405	1.31	1.395	1.492	1.376	0.1065	0.0774	1.3	1.452
NONHSAT005527.2	1.22	1.201	1.251	1.161	1.204	1.241	1.145	1.154	1.29	1.269	1.213	0.0499	0.0411	1.178	1.249
NONHSAT005528.2	1.125	1.13	1.144	1.139	1.143	1.155	1.15	1.131	1.139	1.151	1.141	0.0097	0.0085	1.134	1.148
NONHSAT005529.2	5.02	4.887	4.64	5.303	5.43	5.408	4.795	5.234	5.179	4.941	5.084	0.2684	0.0528	4.892	5.276
NONHSAT005530.2	8.951	8.745	8.824	8.913	8.86	8.552	9.045	8.511	9.142	8.873	8.842	0.1978	0.0224	8.7	8.983
NONHSAT005531.2	3.424	3.41	3.523	3.412	3.453	3.457	3.564	3.487	3.494	3.436	3.466	0.0505	0.0146	3.43	3.502
NONHSAT005533.2	2.303	3.015	2.625	2.433	2.576	3.89	2.112	2.521	2.86	2.417	2.675	0.499	0.1865	2.318	3.032
NONHSAT005534.2	1.866	1.746	1.895	1.962	2.469	2.165	2.191	2.304	1.609	1.881	2.009	0.266	0.1324	1.818	2.199
NONHSAT005569.2	0.8472	0.8262	0.8379	0.8543	0.823	0.8151	0.8121	0.8227	0.8254	0.7895	0.8253	0.0184	0.0223	0.8121	0.8385
NONHSAT005570.2	0.7617	0.761	0.7618	0.7572	0.7597	0.7613	0.7594	0.7606	0.7571	0.763	0.7603	0.0019	0.0026	0.7589	0.7617
NONHSAT005572.2	2.553	2.405	2.597	2.511	2.563	2.523	2.533	2.646	2.528	2.425	2.528	0.0719	0.0285	2.477	2.58
NONHSAT005581.2	1.362	1.375	1.368	1.373	1.349	1.363	1.384	1.409	1.369	1.376	1.373	0.0158	0.0115	1.361	1.384
NONHSAT005590.2	0.536	0.5362	0.536	0.5336	0.5369	0.5366	0.5364	0.5365	0.5352	0.5368	0.536	0.001	0.0018	0.5353	0.5367
NONHSAT005599.2	7.239	7.289	6.311	5.761	6.994	6.425	6.022	6.099	6.888	6.425	6.545	0.5297	0.0809	6.166	6.924
NONHSAT005609.2	8.918	9.309	9.211	9.536	9.154	9.223	8.932	9.234	9.17	9.417	9.21	0.1906	0.0207	9.074	9.347
NONHSAT005619.2	3.283	3.304	3.329	3.33	3.314	3.351	3.329	3.318	3.273	3.299	3.313	0.0238	0.0072	3.296	3.33
NONHSAT005624.2	1.324	1.27	1.208	1.242	1.206	1.289	1.228	1.219	1.259	1.248	1.249	0.0374	0.03	1.222	1.276
NONHSAT005646.2	2.337	2.45	2.446	2.44	2.452	2.442	2.382	2.369	2.416	2.371	2.411	0.042	0.0174	2.38	2.441
NONHSAT005650.2	5.712	5.335	5.244	5.53	5.587	5.616	5.322	5.642	5.394	5.461	5.484	0.157	0.0286	5.372	5.596
NONHSAT005655.2	1.998	2.018	1.903	2.066	2.011	1.994	1.926	2.055	1.968	2.023	1.996	0.052	0.026	1.959	2.033
NONHSAT005656.2	7.075	7.117	7.063	7.165	7.101	7.057	7.148	7.113	7.122	7.071	7.103	0.0366	0.0051	7.077	7.129
NONHSAT005658.2	8.272	8.202	8.246	8.246	8.238	8.31	8.243	8.37	8.191	8.186	8.25	0.0565	0.0068	8.21	8.291
NONHSAT005659.2	6.026	5.09	5.836	4.951	5.305	5.114	5.307	6.182	5.707	5.183	5.47	0.4325	0.0791	5.161	5.779
NONHSAT005660.2	3.126	3.276	3.275	3.275	3.185	3.231	3.284	3.357	3.237	3.182	3.243	0.0657	0.0203	3.196	3.29
NONHSAT005661.2	6.23	6.192	6.926	6.775	6.289	6.281	6.364	6.288	6.387	6.998	6.473	0.3046	0.0471	6.255	6.691
NONHSAT005662.2	1.797	2.01	1.743	1.773	1.91	1.7	1.846	1.883	1.835	1.901	1.84	0.0911	0.0495	1.775	1.905
NONHSAT005663.2	1.788	1.699	1.67	1.645	1.878	1.785	1.637	1.846	1.703	1.824	1.747	0.0874	0.05	1.685	1.81
NONHSAT005674.2	1.633	1.636	1.625	1.637	1.633	1.618	1.612	1.625	1.621	1.654	1.629	0.0119	0.0073	1.621	1.638
NONHSAT005677.2	11.04	11.89	11.21	11.27	11.01	11.86	11.94	11.09	11.45	11.78	11.45	0.378	0.033	11.18	11.72
NONHSAT005680.2	2.641	2.711	2.698	2.756	2.876	2.843	2.896	2.784	2.864	2.792	2.786	0.0849	0.0305	2.725	2.847
NONHSAT005681.2	0.6813	0.7321	0.7608	0.6894	0.6775	0.7381	0.7428	0.7175	0.7056	0.7017	0.7147	0.0282	0.0395	0.6945	0.7348
NONHSAT005682.2	3.03	3.139	3.081	3.177	3.154	3.143	3.1	3.151	3.267	3.028	3.127	0.0713	0.0228	3.076	3.178
NONHSAT005712.2	1.784	1.807	1.767	1.817	1.869	1.829	1.656	1.888	1.772	1.825	1.801	0.0644	0.0357	1.755	1.847
NONHSAT005717.2	3.305	3.298	3.364	3.39	3.321	3.388	3.26	3.407	3.383	3.348	3.346	0.0485	0.0145	3.312	3.381
NONHSAT005718.2	4.253	4.346	4.682	4.513	4.077	4.801	4.396	4.077	4.715	3.896	4.376	0.3042	0.0695	4.158	4.593
NONHSAT005720.2	1.53	1.544	1.49	1.582	1.397	1.621	1.801	1.626	1.581	1.58	1.575	0.1043	0.0663	1.501	1.65
NONHSAT005730.2	1.429	1.483	1.431	1.463	1.513	1.497	1.47	1.47	1.473	1.498	1.473	0.0271	0.0184	1.453	1.492
NONHSAT005741.2	1.234	1.165	1.173	1.22	1.181	1.144	1.15	1.237	1.214	1.203	1.192	0.0341	0.0286	1.168	1.217
NONHSAT005749.2	1.754	1.773	1.739	1.805	1.76	1.796	1.769	1.805	1.804	1.744	1.775	0.026	0.0146	1.756	1.793
NONHSAT005753.2	5.197	4.52	4.499	4.486	4.623	4.681	4.127	4.539	4.772	4.667	4.611	0.2696	0.0585	4.418	4.804
NONHSAT005754.2	2.227	2.757	2.018	2.523	2.105	2.559	2.164	2.578	2.1	2.751	2.378	0.2843	0.1195	2.175	2.582
NONHSAT005760.2	3.173	3.105	3.112	3.111	3.117	3.104	3.107	3.147	3.141	3.112	3.123	0.023	0.0074	3.106	3.139
NONHSAT005783.2	5.374	5.374	5.374	5.374	5.374	5.374	5.374	5.374	5.374	5.374	5.374	0	0	5.374	5.374
NONHSAT005788.2	1.649	1.417	1.653	1.452	1.421	1.584	1.459	1.41	1.637	1.713	1.54	0.1185	0.077	1.455	1.624
NONHSAT005790.2	1.666	1.647	1.677	1.612	1.714	1.68	1.566	1.626	1.633	1.632	1.645	0.0416	0.0253	1.616	1.675
NONHSAT005807.2	11.07	11.46	11	10.87	11.87	10.77	11.17	11.17	10.14	11.81	11.13	0.5089	0.0457	10.77	11.5
NONHSAT005833.2	3.519	3.524	3.461	3.238	3.416	3.446	3.758	3.895	3.29	3.36	3.491	0.2016	0.0578	3.347	3.635
NONHSAT005839.2	3.918	3.991	3.907	4.045	3.957	3.957	4	3.996	4.032	4.063	3.986	0.0521	0.0131	3.949	4.024
NONHSAT005841.2	2.304	2.326	2.044	2.258	2.284	2.304	2.092	2.347	2.082	2.161	2.22	0.1139	0.0513	2.139	2.302
NONHSAT005842.2	3.683	3.698	3.68	3.757	3.645	3.706	3.74	3.818	3.64	3.745	3.711	0.0547	0.0148	3.672	3.75
NONHSAT005845.2	1.019	1.042	1.035	1.098	1.06	1.16	1.026	0.8856	1.034	1.071	1.043	0.0695	0.0667	0.9931	1.093
NONHSAT005862.2	1.387	1.34	1.585	1.47	1.437	1.471	1.493	1.461	1.451	1.445	1.454	0.0641	0.0441	1.408	1.5
NONHSAT005869.2	6.014	6.056	6.342	6.058	5.371	5.737	6.244	6.121	6.376	5.928	6.025	0.2988	0.0496	5.811	6.238
NONHSAT005886.2	2.72	2.751	2.68	2.767	2.74	2.742	2.8	2.882	2.729	2.689	2.75	0.0581	0.0211	2.708	2.792
NONHSAT005888.2	0.5707	0.5536	0.5516	0.5501	0.5603	0.5583	0.5666	0.5726	0.5671	0.5629	0.5614	0.008	0.0142	0.5557	0.5671
NONHSAT005892.2	2.036	2.074	2.044	2.026	1.965	2.038	2.137	2.101	2.035	1.982	2.044	0.0509	0.0249	2.007	2.08
NONHSAT005896.2	4.342	5.866	4.477	6.037	4.319	6.066	4.552	4.279	4.428	9.389	5.376	1.6	0.2976	4.231	6.52
NONHSAT005925.2	2.697	2.697	2.697	2.697	2.697	2.697	2.697	2.697	2.697	2.697	2.697	0	0	2.697	2.697
NONHSAT005932.2	4.09	4.508	4.686	4.906	4.323	5.624	4.795	4.904	5.116	5.063	4.801	0.4347	0.0905	4.49	5.112
NONHSAT005933.2	0.7475	0.7475	0.7475	0.7475	0.7475	0.7475	0.7475	0.7475	0.7475	0.7475	0.7475	0	0	0.7475	0.7475
NONHSAT005937.2	0.6281	0.6384	0.581	0.6075	0.6185	0.6624	0.5939	0.6633	0.6355	0.618	0.6247	0.0268	0.0429	0.6055	0.6438
NONHSAT005938.2	6.259	5.943	6.099	5.764	6.042	5.335	6.01	6.507	5.919	5.851	5.973	0.3088	0.0517	5.752	6.194
NONHSAT005946.2	4.146	4.171	4.14	4.162	4.16	4.139	4.156	4.171	4.165	4.163	4.157	0.012	0.0029	4.149	4.166
NONHSAT005950.2	3.474	2.362	2.501	2.648	2.993	2.828	3.799	3.381	2.527	2.512	2.903	0.4927	0.1697	2.55	3.255
NONHSAT005952.2	3.923	3.877	4.008	4.046	4.055	3.973	3.929	3.853	3.954	3.805	3.942	0.082	0.0208	3.884	4.001
NONHSAT005967.2	1.041	1.303	1.286	1.38	1.278	1.295	1.237	1.212	1.015	1.26	1.231	0.1159	0.0942	1.148	1.314
NONHSAT005977.2	2.027	1.982	1.814	2.112	2.162	2.145	2.079	1.873	2.151	2.041	2.039	0.1189	0.0583	1.954	2.124
NONHSAT005990.2	2.847	2.806	2.881	2.928	3.001	2.892	2.859	3.001	2.835	2.986	2.904	0.0717	0.0247	2.852	2.955
NONHSAT005995.2	18.43	19.1	17.26	17.7	14.56	19.35	15.78	18.3	18.58	14.51	17.36	1.798	0.1036	16.07	18.64
NONHSAT005998.2	1.703	1.617	1.538	1.423	1.638	1.329	1.307	1.449	1.046	1.355	1.441	0.1949	0.1353	1.301	1.58
NONHSAT006003.2	3.413	3.613	3.536	3.533	3.501	3.546	3.614	3.459	3.592	3.618	3.542	0.07	0.0198	3.492	3.592
NONHSAT006062.2	4.173	4.252	3.471	3.899	4.025	4.213	3.785	4.126	3.817	4.642	4.04	0.3199	0.0792	3.812	4.269
NONHSAT006083.2	1.722	1.808	1.672	1.654	1.711	1.765	1.645	1.716	1.768	1.792	1.725	0.0572	0.0332	1.684	1.766
NONHSAT006084.2	1.548	1.348	1.264	1.235	1.198	1.255	1.189	1.366	1.216	1.351	1.297	0.1096	0.0845	1.219	1.375
NONHSAT006085.2	3.229	3.285	3.304	3.092	3.09	3.045	3.242	3.341	3.152	3.089	3.187	0.106	0.0333	3.111	3.263
NONHSAT006090.2	0.4331	0.3634	0.3142	0.4547	0.3438	0.3734	0.3315	0.5426	0.3643	0.3551	0.3876	0.0695	0.1792	0.3379	0.4373
NONHSAT006105.2	5.187	5.966	5.377	5.553	5.824	4.832	6.806	6.538	5.597	6.884	5.856	0.6929	0.1183	5.361	6.352
NONHSAT006123.2	2.072	1.937	2.068	2	2.153	1.927	2.023	1.957	1.829	1.935	1.99	0.0928	0.0466	1.924	2.056
NONHSAT006133.2	26.46	26.25	26.5	26.12	27.07	25.58	26.55	25.57	25.57	26.79	26.25	0.5313	0.0202	25.87	26.63
NONHSAT006134.2	2.817	3.032	2.853	2.998	2.879	2.921	3.07	3.023	2.922	2.957	2.947	0.0833	0.0283	2.887	3.007
NONHSAT006136.2	5.704	5.481	5.282	5.406	5.713	4.706	5.203	5.312	5.658	5.208	5.367	0.3039	0.0566	5.15	5.585
NONHSAT006140.2	1.458	1.535	1.441	1.498	1.523	1.632	1.424	1.483	1.516	1.564	1.508	0.0616	0.0409	1.463	1.552
NONHSAT006141.2	2.525	2.571	2.464	2.748	2.39	2.459	2.53	2.542	2.465	2.391	2.509	0.1039	0.0414	2.434	2.583
NONHSAT006154.2	2.732	2.747	2.836	2.663	2.587	2.7	2.682	2.612	2.681	2.723	2.696	0.0703	0.0261	2.646	2.747
NONHSAT006155.2	5.737	5.321	5.609	5.581	5.326	5.515	5.114	5.491	5.698	5.443	5.483	0.1905	0.0347	5.347	5.62
NONHSAT006156.2	3.283	3.418	2.976	3.073	3.341	2.951	3.19	3.068	2.918	2.958	3.118	0.1797	0.0576	2.989	3.246
NONHSAT006158.2	0.7215	0.7192	0.7151	0.7113	0.7183	0.7212	0.7159	0.7147	0.7229	0.7222	0.7182	0.0039	0.0054	0.7155	0.721
NONHSAT006172.2	8.754	8.525	9.702	8.834	8.545	8.453	9.612	9.204	9.02	8.804	8.945	0.4395	0.0491	8.631	9.26
NONHSAT006174.2	10.15	9.264	9.563	9.661	9.31	9.977	9.907	9.575	10.03	9.76	9.719	0.2993	0.0308	9.505	9.933
NONHSAT006175.2	2.86	3.953	4.445	3.825	3.356	4.538	3.368	3.464	3.794	3.122	3.672	0.544	0.1481	3.283	4.062
NONHSAT006182.2	2.709	2.752	2.751	2.753	2.905	2.7	2.722	2.755	2.888	2.943	2.788	0.0888	0.0318	2.724	2.851
NONHSAT006185.2	3.519	4.299	3.307	2.948	3.442	3.701	3.582	3.806	4.174	3.885	3.666	0.4015	0.1095	3.379	3.953
NONHSAT006187.2	11.47	11.38	11.76	11.73	12.31	11	11.25	11.01	11.36	11.3	11.46	0.3937	0.0344	11.17	11.74
NONHSAT006219.2	3.363	3.181	3.26	3.265	3.34	3.286	3.304	3.171	3.282	3.261	3.271	0.0605	0.0185	3.228	3.315
NONHSAT006233.2	5.789	5.924	5.336	5.224	5.65	5.626	5.387	5.245	5.785	5.185	5.515	0.271	0.0491	5.321	5.709
NONHSAT006240.2	1.584	1.575	1.552	1.551	1.543	1.539	1.552	1.566	1.553	1.569	1.558	0.0144	0.0093	1.548	1.569
NONHSAT006249.2	2.362	2.46	2.365	2.312	2.33	2.369	2.391	2.323	2.338	2.426	2.367	0.0471	0.0199	2.334	2.401
NONHSAT006251.2	3.378	3.229	3.262	3.132	3.602	3.27	3.396	3.227	3.722	3.3	3.352	0.1821	0.0543	3.222	3.482
NONHSAT006252.2	5.814	5.754	5.849	5.809	5.759	5.71	5.703	5.839	5.808	5.803	5.785	0.0509	0.0088	5.748	5.821
NONHSAT006253.2	5.956	5.93	5.908	5.878	5.903	5.833	5.899	5.943	5.858	5.878	5.899	0.0383	0.0065	5.871	5.926
NONHSAT006254.2	3.91	4.398	4.26	4.046	4.249	4.199	4.259	4.011	4.042	4.424	4.18	0.171	0.0409	4.057	4.302
NONHSAT006263.2	2.101	2.101	2.101	2.101	2.101	2.101	2.101	2.101	2.101	2.101	2.101	0	0	2.101	2.101
NONHSAT006267.2	5.555	5.429	4.998	4.999	5.71	4.715	5.15	5.377	5.268	5.257	5.246	0.2937	0.056	5.036	5.456
NONHSAT006270.2	3.016	3.212	3.04	3.544	2.728	3.328	3.674	3.061	3.548	3.716	3.287	0.3289	0.1001	3.051	3.522
NONHSAT006283.2	13.81	13.92	13.42	13.86	13.15	13.38	13.73	13.46	13.6	13.77	13.61	0.2505	0.0184	13.43	13.79
NONHSAT006301.2	2.82	2.622	2.848	2.856	2.777	2.637	2.74	2.739	2.599	2.75	2.739	0.0928	0.0339	2.672	2.805
NONHSAT006302.2	2.973	3.551	3.275	3.687	3.666	3.176	3.605	3.382	3.74	3.571	3.463	0.2521	0.0728	3.282	3.643
NONHSAT006310.2	5.315	5.542	5.379	5.298	5.342	5.319	5.519	5.3	5.241	5.338	5.359	0.0972	0.0181	5.29	5.429
NONHSAT006312.2	1.565	1.591	1.561	1.54	1.693	1.629	1.497	1.588	1.541	1.57	1.577	0.0536	0.034	1.539	1.616
NONHSAT006316.2	3.24	3.158	3.195	3.373	3.423	3.062	3.108	3.16	3.176	3.121	3.201	0.1149	0.0359	3.119	3.284
NONHSAT006319.2	19.55	19.6	19.56	19.58	19.6	19.51	19.6	19.58	19.56	19.58	19.57	0.0262	0.0013	19.55	19.59
NONHSAT006334.2	1.243	1.198	1.202	1.219	1.133	1.222	1.209	1.222	1.166	1.22	1.203	0.032	0.0266	1.181	1.226
NONHSAT006340.2	1.889	1.937	1.795	1.838	1.923	1.905	1.846	1.797	1.877	1.815	1.862	0.0514	0.0276	1.825	1.899
NONHSAT006342.2	4.819	4.797	4.782	4.882	4.841	4.749	4.897	4.812	4.796	4.791	4.817	0.0453	0.0094	4.784	4.849
NONHSAT006344.2	2.716	2.982	2.772	2.788	3.025	2.714	2.866	2.947	2.682	3.012	2.85	0.1327	0.0466	2.755	2.945
NONHSAT006356.2	0.972	0.9656	0.9675	0.9433	1	0.9462	0.9921	0.9712	1.003	0.9688	0.973	0.0204	0.0209	0.9584	0.9876
NONHSAT006361.2	1.68	3.544	2.371	1.371	2.509	1.277	2.823	2.336	2.485	1.827	2.222	0.6962	0.3132	1.724	2.72
NONHSAT006366.2	2.503	2.529	2.574	2.456	2.541	2.504	2.48	2.531	2.512	2.478	2.511	0.0346	0.0138	2.486	2.535
NONHSAT006367.2	4.415	4.146	4.361	4.902	4.352	4.773	4.442	4.334	4.463	4.492	4.468	0.219	0.049	4.311	4.625
NONHSAT006374.2	2.459	2.625	2.016	2.44	2.932	2.116	2.314	2.17	2.251	2.162	2.349	0.2749	0.117	2.152	2.545
NONHSAT006391.2	1.382	1.36	1.383	1.354	1.357	1.359	1.348	1.342	1.349	1.322	1.355	0.018	0.0133	1.343	1.368
NONHSAT006398.2	3.825	3.428	3.444	3.323	3.817	3.529	3.53	3.794	3.312	3.576	3.558	0.1949	0.0548	3.418	3.697
NONHSAT006402.2	16.97	16.33	17.54	15.51	14.99	16.18	17.02	15.74	18.04	18.38	16.67	1.112	0.0667	15.88	17.47
NONHSAT006426.2	1.199	1.339	1.275	1.39	1.471	1.457	1.292	1.304	1.374	1.244	1.335	0.0891	0.0667	1.271	1.398
NONHSAT006427.2	3.98	4.437	4.213	4.763	3.755	4.157	4.453	4.13	3.909	4.533	4.233	0.3117	0.0736	4.01	4.456
NONHSAT006457.2	9.701	10.53	10.05	9.962	10.05	10.21	9.846	9.846	10.41	10.26	10.09	0.2648	0.0263	9.897	10.28
NONHSAT006473.2	2.373	2.464	2.431	2.425	2.336	2.424	2.374	2.394	2.422	2.425	2.407	0.0371	0.0154	2.38	2.433
NONHSAT006474.2	7.134	7.564	5.804	6.07	5.958	8.714	6.033	7.645	5.596	8.629	6.915	1.181	0.1708	6.07	7.76
NONHSAT006476.2	1.238	1.269	1.261	1.248	1.228	1.266	1.252	1.342	1.287	1.284	1.268	0.0322	0.0254	1.245	1.291
NONHSAT006480.2	1.301	1.737	1.296	1.518	1.591	1.584	1.75	1.72	1.723	1.533	1.575	0.1695	0.1076	1.454	1.697
NONHSAT006485.2	2.64	2.64	2.64	2.64	2.64	2.64	2.64	2.64	2.64	2.64	2.64	0	0	2.64	2.64
NONHSAT006489.2	5.234	5.234	5.234	5.234	5.234	5.234	5.234	5.234	5.234	5.234	5.234	0	0	5.234	5.234
NONHSAT006529.2	0.6737	0.6749	0.6781	0.6693	0.7038	0.6738	0.6122	0.6865	0.626	0.6713	0.6669	0.0273	0.041	0.6474	0.6865
NONHSAT006530.2	0.4145	0.4066	0.4086	0.4078	0.3905	0.4121	0.4049	0.3952	0.4046	0.394	0.4039	0.008	0.0199	0.3981	0.4096
NONHSAT006531.2	4.205	3.505	3.446	4.082	2.485	3.445	3.688	3.796	3.253	3.872	3.578	0.4869	0.1361	3.229	3.926
NONHSAT006532.2	11.98	11.38	11.95	11.31	11.97	11.36	10.95	11.73	11.77	11.83	11.62	0.3519	0.0303	11.37	11.87
NONHSAT006535.2	6.141	6.352	5.712	6.438	5.594	5.166	6.417	5.116	5.391	6.255	5.858	0.5239	0.0894	5.484	6.233
NONHSAT006552.2	1.335	1.07	1.01	1.069	1.142	0.9784	1.258	1.329	1.259	1.299	1.175	0.1365	0.1162	1.077	1.273
NONHSAT006553.2	7.375	7.932	8.455	6.217	6.574	3.933	7.539	9.903	8.107	7.463	7.35	1.573	0.214	6.225	8.475
NONHSAT006554.2	6.332	6.332	6.332	6.332	6.332	6.332	6.332	6.332	6.332	6.332	6.332	0	0	6.332	6.332
NONHSAT006555.2	1.124	1.193	1.163	1.134	1.202	1.15	1.254	1.239	1.139	1.182	1.178	0.0444	0.0377	1.146	1.21
NONHSAT006569.2	0.5477	0.5331	0.5348	0.5349	0.5516	0.5294	0.5323	0.535	0.5303	0.5322	0.5361	0.0075	0.0139	0.5308	0.5415
NONHSAT006571.2	4.811	4.673	4.757	4.766	4.806	4.825	4.831	4.788	4.796	4.778	4.783	0.0455	0.0095	4.751	4.816
NONHSAT006577.2	0.8427	0.8852	0.9388	0.9332	0.9027	0.8647	0.9235	0.8338	0.8973	0.9008	0.8923	0.0361	0.0404	0.8665	0.9181
NONHSAT006586.2	1.134	1.155	1.124	1.149	1.139	1.123	1.172	1.131	1.159	1.161	1.145	0.017	0.0149	1.132	1.157
NONHSAT006601.2	1.9	2.178	2.019	2.087	1.721	2.02	1.656	1.867	2.102	2.054	1.96	0.1705	0.087	1.838	2.082
NONHSAT006645.2	5.232	4.528	5.03	4.931	4.701	4.799	5.516	4.416	4.704	5.392	4.925	0.3657	0.0743	4.663	5.187
NONHSAT006646.2	2.43	2.768	2.329	2.403	2.448	2.372	2.062	2.168	2.301	2.272	2.355	0.1884	0.08	2.22	2.49
NONHSAT006647.2	6.85	6.925	6.794	6.798	6.714	6.9	6.783	6.803	6.719	6.857	6.814	0.0696	0.0102	6.765	6.864
NONHSAT006652.2	9.608	10.51	10.24	10.32	9.842	10.19	10.28	9.882	10.03	10.37	10.13	0.2785	0.0275	9.928	10.33
NONHSAT006654.2	5.662	5.496	5.464	5.551	5.49	5.256	5.63	5.753	5.479	5.825	5.561	0.1632	0.0294	5.444	5.678
NONHSAT006668.2	1.311	1.403	1.387	1.354	1.326	1.376	1.366	1.354	1.375	1.369	1.362	0.0273	0.02	1.343	1.382
NONHSAT006669.2	4.504	4.663	4.351	4.577	4.832	4.419	4.74	4.275	4.865	4.812	4.604	0.2116	0.046	4.452	4.755
NONHSAT006670.2	5.03	5.047	5.224	4.795	5.267	4.882	5.336	5.034	5.058	4.991	5.066	0.1679	0.0331	4.946	5.187
NONHSAT006701.2	1.748	1.748	1.748	1.748	1.748	1.748	1.748	1.748	1.748	1.748	1.748	0	0	1.748	1.748
NONHSAT006704.2	3.523	3.535	3.524	3.529	3.529	3.52	3.531	3.518	3.574	3.521	3.53	0.0162	0.0046	3.519	3.542
NONHSAT006708.2	3.204	3.204	3.204	3.204	3.204	3.204	3.204	3.204	3.204	3.204	3.204	0	0	3.204	3.204
NONHSAT006710.2	5.847	6.002	5.717	5.713	5.944	5.891	5.993	5.826	5.725	5.895	5.855	0.1096	0.0187	5.777	5.934
NONHSAT006728.2	3.102	3.258	2.586	3.081	2.664	2.896	2.613	2.807	3.053	3.27	2.933	0.2574	0.0878	2.749	3.117
NONHSAT006729.2	2.378	2.552	2.394	2.484	2.283	2.223	2.414	2.631	2.357	2.457	2.417	0.1208	0.05	2.331	2.504
NONHSAT006742.2	15.16	15.89	15.25	16.59	14.35	15.88	13.4	15.54	15.55	17.3	15.49	1.088	0.0703	14.71	16.27
NONHSAT006746.2	2.683	2.296	4.386	3.525	2.806	3.22	2.155	2.279	2.224	2.93	2.85	0.7067	0.2479	2.345	3.356
NONHSAT006747.2	6.485	6.186	6.635	5.683	6.134	6.526	5.791	5.97	6.011	6.46	6.188	0.3283	0.0531	5.953	6.423
NONHSAT006751.2	0.5604	0.5654	0.5623	0.5638	0.5708	0.5587	0.5575	0.5544	0.5582	0.5612	0.5613	0.0046	0.0083	0.558	0.5646
NONHSAT006757.2	3.031	2.979	3.305	3.436	3.759	3.693	3.442	3.212	2.943	3.372	3.317	0.2821	0.085	3.116	3.519
NONHSAT006771.2	3.931	3.726	4.062	3.662	3.681	3.907	3.816	3.655	3.848	3.897	3.818	0.1356	0.0355	3.721	3.915
NONHSAT006787.2	2.156	2.224	2.278	2.249	2.348	2.221	2.287	2.157	2.334	2.417	2.267	0.0835	0.0369	2.207	2.327
NONHSAT006788.2	1.046	1.058	0.9503	0.9565	1.068	1.023	1.087	1.062	1.317	0.9451	1.051	0.1073	0.102	0.9745	1.128
NONHSAT006792.2	3.636	3.578	3.486	3.588	3.484	3.609	3.506	3.586	3.507	3.441	3.542	0.0648	0.0183	3.496	3.588
NONHSAT006822.2	1.837	1.645	1.639	1.724	1.808	1.997	1.808	1.63	2.157	2.147	1.839	0.1992	0.1083	1.697	1.982
NONHSAT006854.2	2.29	2.252	2.521	2.231	2.203	2.42	2.458	2.312	2.491	2.321	2.35	0.1141	0.0486	2.268	2.431
NONHSAT006874.2	0.9449	0.9312	0.9658	0.9562	0.9409	0.9432	0.959	0.9482	0.9307	0.9424	0.9463	0.0114	0.012	0.9381	0.9544
NONHSAT006875.2	3.115	3.05	3.132	2.967	3.06	3.055	3.096	3.138	3.064	3.073	3.075	0.0497	0.0162	3.039	3.111
NONHSAT006876.2	2.329	2.292	2.308	2.353	2.296	2.22	2.372	2.273	2.283	2.312	2.304	0.0425	0.0185	2.273	2.334
NONHSAT006899.2	0.8634	0.8444	0.9045	0.8371	0.8294	0.8395	0.8605	0.8495	0.8461	0.8895	0.8564	0.024	0.028	0.8392	0.8735
NONHSAT006903.2	3.609	3.64	3.573	3.534	3.491	3.588	3.57	3.696	3.697	3.56	3.596	0.0663	0.0185	3.548	3.643
NONHSAT006904.2	8.796	8.985	8.827	9.379	9.151	9.365	9.326	8.879	9.261	8.822	9.079	0.2428	0.0267	8.905	9.253
NONHSAT006906.2	5.035	5.313	5.896	6.623	5.374	6.461	5.626	6.13	5.555	5.336	5.735	0.5271	0.0919	5.358	6.112
NONHSAT006960.2	3.514	3.541	3.508	3.731	3.744	3.255	3.333	3.436	3.891	3.696	3.565	0.199	0.0558	3.422	3.707
NONHSAT007028.2	0.8671	0.8188	0.853	0.8523	0.8859	0.843	0.9113	0.8165	0.9004	0.8698	0.8618	0.0317	0.0368	0.8391	0.8845
NONHSAT007031.2	16.91	17.18	16.83	16.96	16.19	16.05	16.23	16.06	15.83	17.01	16.52	0.4979	0.0301	16.17	16.88
NONHSAT007037.2	15.69	13.08	13.89	12.88	14.58	13.84	15.07	15.04	14.99	13.72	14.28	0.9326	0.0653	13.61	14.94
NONHSAT007051.2	3.378	3.303	3.405	3.345	3.44	3.273	3.468	3.444	3.315	3.36	3.373	0.0656	0.0195	3.326	3.42
NONHSAT007053.2	2.316	2.843	2.341	2.563	2.426	2.384	2.294	2.382	2.295	2.17	2.401	0.1856	0.0773	2.269	2.534
NONHSAT007054.2	3.353	2.997	3.417	3.213	3.239	3.58	3.027	3.43	3.428	3.333	3.302	0.1846	0.0559	3.17	3.434
NONHSAT007082.2	2.224	2.12	2.127	2.39	2.149	2.566	2.422	2.253	2.354	2.425	2.303	0.1511	0.0656	2.195	2.411
NONHSAT007091.2	1.396	1.417	1.404	1.394	1.365	1.44	1.333	1.358	1.206	1.309	1.362	0.0675	0.0495	1.314	1.411
NONHSAT007100.2	4.385	3.656	3.834	4.809	3.502	3.965	3.628	3.615	3.218	3.798	3.841	0.4577	0.1192	3.514	4.168
NONHSAT007118.2	2.314	2.151	2.217	2.123	2.12	2.143	1.953	2.07	2.063	2.146	2.13	0.0954	0.0448	2.062	2.198
NONHSAT007119.2	5.832	6.049	3.531	4.151	4.193	4.454	3.474	4.581	4.458	4.321	4.504	0.8446	0.1875	3.9	5.109
NONHSAT007121.2	4.288	4.742	4.695	4.488	4.505	4.373	4.965	4.663	4.804	4.492	4.602	0.2083	0.0453	4.453	4.751
NONHSAT007126.2	5.787	5.835	5.901	5.887	5.889	6.047	6.01	6.012	5.865	5.984	5.922	0.0862	0.0146	5.86	5.983
NONHSAT007156.2	4.113	4.135	3.871	1.917	2.785	3.301	3.68	4.651	4.661	3.477	3.659	0.845	0.2309	3.055	4.264
NONHSAT007159.2	4.435	4.476	4.389	4.361	4.448	4.46	4.563	4.431	4.499	4.472	4.453	0.0563	0.0126	4.413	4.494
NONHSAT007206.2	14.13	13.64	14.37	15.43	13.31	15.21	13.45	13.63	14.8	13.48	14.14	0.7766	0.0549	13.59	14.7
NONHSAT007222.2	2.812	3.004	2.901	2.874	2.674	2.988	2.947	2.359	2.675	2.863	2.81	0.1952	0.0695	2.67	2.949
NONHSAT007231.2	1.746	2.21	2.062	1.925	1.679	2.416	1.838	1.593	1.71	1.866	1.905	0.2576	0.1353	1.72	2.089
NONHSAT007232.2	3.066	3.198	3.165	3.116	3.018	2.992	3.188	3.134	3.136	3.096	3.111	0.0688	0.0221	3.062	3.16
NONHSAT007235.2	3.945	3.574	4.114	3.373	4.628	3.851	4.174	4.088	4.021	3.895	3.966	0.3409	0.086	3.723	4.21
NONHSAT007238.2	4.469	3.892	3.759	3.897	3.531	4.141	3.51	3.903	3.808	3.351	3.826	0.324	0.0847	3.594	4.058
NONHSAT007250.2	2.295	2.369	2.457	2.414	2.287	2.354	2.344	2.506	2.532	2.468	2.403	0.0861	0.0358	2.341	2.464
NONHSAT007251.2	3.559	5.191	7.379	3.777	1.42	5.589	5.878	4.087	2.918	4.091	4.389	1.682	0.3832	3.186	5.592
NONHSAT007252.2	7.18	6.715	6.732	5.219	6.787	6.112	6.679	5.36	6.559	5.225	6.257	0.7308	0.1168	5.734	6.78
NONHSAT007256.2	5.245	4.278	5.668	4.594	6.981	5.922	4.214	5.399	4.963	5.562	5.282	0.8341	0.1579	4.686	5.879
NONHSAT007257.2	3.412	3.035	3.926	3.29	3.504	3.408	3.259	3.151	3.318	3.073	3.338	0.2559	0.0767	3.155	3.521
NONHSAT007258.2	3.537	3.858	3.719	3.909	3.54	3.426	3.876	3.596	4.06	3.766	3.729	0.201	0.0539	3.585	3.872
NONHSAT007259.2	2.272	2.284	2.231	2.228	2.227	2.258	2.285	2.237	2.33	2.179	2.253	0.042	0.0186	2.223	2.283
NONHSAT007262.2	2.726	2.861	3.182	2.976	3.154	3.263	2.63	2.53	2.748	2.966	2.904	0.2474	0.0852	2.727	3.081
NONHSAT007284.2	4.38	4.32	4.288	4.457	4.351	4.365	4.418	4.491	4.59	4.564	4.422	0.1015	0.023	4.35	4.495
NONHSAT007286.2	2.72	2.695	2.618	2.729	2.674	2.765	2.709	2.758	2.739	2.689	2.71	0.0434	0.016	2.679	2.741
NONHSAT007289.2	1.265	1.372	1.214	1.335	1.319	1.327	1.219	1.245	1.287	1.186	1.277	0.0609	0.0477	1.233	1.321
NONHSAT007332.2	5.148	4.995	5.1	5.131	5.958	5.205	4.965	5.232	5.279	4.975	5.199	0.2883	0.0555	4.993	5.405
NONHSAT007334.2	0.8771	0.8523	0.8744	0.8825	0.8741	0.877	0.7582	0.8783	0.8899	0.7894	0.8553	0.0446	0.0522	0.8234	0.8872
NONHSAT007335.2	3.731	3.573	3.856	3.633	3.614	4.398	3.733	3.594	3.885	3.749	3.777	0.2428	0.0643	3.603	3.95
NONHSAT007345.2	2.786	2.754	2.672	2.88	2.612	2.21	2.425	2.664	2.924	1.913	2.584	0.3169	0.1226	2.357	2.811
NONHSAT007368.2	7.142	12	11.06	11.95	7.952	13.02	9.145	11.05	13.27	12.95	10.95	2.174	0.1985	9.399	12.51
NONHSAT007392.2	4.018	4.012	4.068	4.01	4.026	3.978	4.042	4.185	4.16	3.947	4.045	0.0752	0.0186	3.991	4.098
NONHSAT007395.2	2.812	2.749	2.83	2.794	2.777	2.807	2.777	2.793	2.771	2.829	2.794	0.0262	0.0094	2.775	2.813
NONHSAT007403.2	1.738	1.81	1.603	1.707	1.724	1.747	1.79	1.675	1.665	1.712	1.717	0.0604	0.0352	1.674	1.76
NONHSAT007409.2	8.923	8.218	7.734	8.595	9.915	8.605	8.666	9.706	7.729	8.598	8.669	0.7203	0.0831	8.154	9.184
NONHSAT007410.2	4.401	4.77	4.698	4.713	4.709	4.541	4.308	4.861	5.066	4.577	4.664	0.22	0.0472	4.507	4.822
NONHSAT007419.2	1.958	1.958	1.958	1.958	1.958	1.958	1.958	1.958	1.958	1.958	1.958	0	0	1.958	1.958
NONHSAT007429.2	2.044	2.184	1.934	2.282	2.108	2.191	2.124	2.108	2.199	2.015	2.119	0.1019	0.0481	2.046	2.192
NONHSAT007465.2	2.003	2.124	1.829	2.089	2.045	1.939	1.766	2.251	2.098	2.085	2.023	0.1444	0.0714	1.92	2.126
NONHSAT007480.2	0.5157	0.5156	0.525	0.5164	0.5223	0.5236	0.5258	0.5261	0.519	0.5252	0.5215	0.0044	0.0083	0.5184	0.5246
NONHSAT007481.2	1.956	1.546	1.544	1.555	1.592	1.545	1.671	1.462	1.669	1.578	1.612	0.1357	0.0842	1.515	1.709
NONHSAT007482.2	6.559	8.985	9.414	9.931	13.6	7.029	4.854	7.353	9.527	10.16	8.742	2.425	0.2774	7.007	10.48
NONHSAT007532.2	2.017	2.138	2.168	2.04	2.136	2.193	2.11	2.174	2.068	2.17	2.122	0.061	0.0287	2.078	2.165
NONHSAT007539.2	1.62	1.66	1.624	1.624	1.648	1.632	1.629	1.647	1.601	1.623	1.631	0.0168	0.0103	1.619	1.643
NONHSAT007540.2	5.656	6.271	6.173	5.971	5.986	6.181	5.942	6.095	6.551	5.701	6.053	0.2653	0.0438	5.863	6.243
NONHSAT007541.2	1.023	0.9425	0.9056	1.043	0.7909	0.9657	0.8877	0.9045	0.9358	1.122	0.9521	0.0928	0.0974	0.8858	1.018
NONHSAT007582.2	3.471	2.998	2.862	2.932	3.234	3.253	2.788	3.157	2.645	3.135	3.047	0.2485	0.0816	2.87	3.225
NONHSAT007586.2	8.516	6.927	9.485	10.93	7.174	9.936	10.38	8.592	7.889	8.816	8.865	1.328	0.1498	7.915	9.815
NONHSAT007588.2	2.965	2.773	2.909	3.132	2.966	3.262	2.934	2.956	2.803	3.064	2.977	0.146	0.0491	2.872	3.081
NONHSAT007589.2	1.256	1.3	1.266	1.206	1.225	1.211	1.363	1.227	1.273	1.289	1.262	0.0482	0.0382	1.227	1.296
NONHSAT007614.2	1.114	0.8398	0.8144	1.075	0.9151	0.9741	0.97	1.023	0.8784	0.9168	0.9521	0.0982	0.1031	0.8818	1.022
NONHSAT007615.2	4.746	5.006	4.917	4.905	5.175	5.464	4.776	4.978	5.097	5.227	5.029	0.2183	0.0434	4.873	5.185
NONHSAT007621.2	3.504	3.504	3.504	3.504	3.504	3.504	3.504	3.504	3.504	3.504	3.504	0	0	3.504	3.504
NONHSAT007623.2	4.483	4.227	4.268	4.413	4.463	4.497	4.296	4.367	4.528	4.415	4.396	0.1032	0.0235	4.322	4.47
NONHSAT007628.2	1.144	0.9422	0.8962	0.9903	0.9574	0.8928	1.083	0.9961	1.084	1.027	1.001	0.0835	0.0834	0.9415	1.061
NONHSAT007631.2	1.043	0.9226	0.9901	1.055	1.004	1	0.9735	1.04	0.9754	1.037	1.004	0.0409	0.0408	0.9748	1.033
NONHSAT007633.2	4.006	3.933	3.736	3.752	3.821	3.881	3.896	3.86	3.95	4.044	3.888	0.1007	0.0259	3.816	3.96
NONHSAT007636.2	1.03	1.15	1.094	1.04	1.095	1.108	1.088	1.062	1.11	1.022	1.08	0.0406	0.0376	1.051	1.109
NONHSAT007651.2	5.257	4.969	5.501	5.263	5.064	5.335	5.472	5.166	5.061	5.79	5.288	0.2482	0.0469	5.11	5.465
NONHSAT007660.2	7.312	7.312	7.312	7.312	7.312	7.312	7.312	7.312	7.312	7.312	7.312	0	0	7.312	7.312
NONHSAT007662.2	1.876	1.886	1.892	1.999	1.858	1.858	1.919	1.945	1.87	1.812	1.891	0.0522	0.0276	1.854	1.929
NONHSAT007664.2	0.7915	0.7595	0.783	0.7786	0.7716	0.7937	0.8095	0.7673	0.7828	0.7803	0.7818	0.0143	0.0182	0.7716	0.792
NONHSAT007666.2	4.444	4.661	4.754	4.921	5.137	5.202	5.781	5.762	5.708	5.503	5.187	0.4881	0.0941	4.838	5.536
NONHSAT007667.2	1.026	0.9762	1.043	0.9873	0.9341	1.088	1.011	0.9217	1.018	1.035	1.004	0.0505	0.0503	0.9679	1.04
NONHSAT007672.2	2.385	2.495	2.433	2.456	2.337	2.361	2.469	2.444	2.401	2.461	2.424	0.051	0.021	2.388	2.461
NONHSAT007673.2	4.665	4.707	4.51	4.98	4.923	4.892	4.506	4.455	4.411	4.368	4.642	0.2261	0.0487	4.48	4.803
NONHSAT007676.2	1.634	1.785	1.879	1.635	2.229	1.829	2.043	1.798	2.044	1.859	1.874	0.1869	0.0997	1.74	2.007
NONHSAT007677.2	0.7703	0.7677	0.7703	0.7686	0.7692	0.7697	0.7659	0.7681	0.7681	0.7692	0.7687	0.0013	0.0017	0.7678	0.7697
NONHSAT007678.2	1.384	1.4	1.442	1.383	1.522	1.434	1.454	1.399	1.387	1.42	1.423	0.043	0.0303	1.392	1.453
NONHSAT007682.2	10.47	10.18	10.51	9.989	10.47	10.52	10.17	10.92	10.1	10.68	10.4	0.2887	0.0278	10.2	10.61
NONHSAT007683.2	0.8341	0.8521	0.8436	0.8124	0.8967	0.8321	0.8281	0.8244	0.8799	0.8133	0.8417	0.0277	0.0329	0.8219	0.8615
NONHSAT007688.2	3.212	3.212	3.053	3.097	3.145	3.104	3.028	3.227	3.138	3.145	3.136	0.0676	0.0216	3.088	3.184
NONHSAT007690.2	6.361	5.478	6.507	5.647	8.001	5.759	5.482	6.34	6.786	6.712	6.307	0.7754	0.1229	5.753	6.862
NONHSAT007691.2	9.714	10.46	10.16	9.686	9.804	10.14	9.441	10.28	10.65	10.28	10.06	0.3846	0.0382	9.786	10.34
NONHSAT007692.2	2.414	1.846	1.952	2.173	2.382	1.995	1.88	2.204	1.961	2.198	2.1	0.2025	0.0964	1.955	2.245
NONHSAT007693.2	6.546	6.419	6.177	6.428	6.627	6.502	6.422	6.579	6.493	6.66	6.485	0.1375	0.0212	6.387	6.584
NONHSAT007698.2	6.667	6.87	6.644	6.716	6.766	6.908	6.706	6.728	6.689	6.556	6.725	0.1035	0.0154	6.651	6.799
NONHSAT007701.2	3.888	4.082	3.989	3.656	3.834	4.013	3.868	3.737	3.639	3.64	3.835	0.1627	0.0424	3.718	3.951
NONHSAT007706.2	5.404	5.186	5.385	5.737	5.42	5.356	5.153	5.53	5.39	5.812	5.437	0.2097	0.0386	5.287	5.587
NONHSAT007718.2	1.693	1.667	1.652	1.641	1.632	1.658	1.64	1.658	1.701	1.645	1.659	0.0227	0.0137	1.642	1.675
NONHSAT007719.2	5.202	4.886	4.724	4.737	5.051	4.801	5.028	4.535	4.872	4.75	4.858	0.1936	0.0399	4.72	4.997
NONHSAT007722.2	2.132	1.961	2.214	2.343	2.029	2.179	2.059	2.096	2.129	1.939	2.108	0.121	0.0574	2.022	2.195
NONHSAT007744.2	1.346	1.396	1.388	1.414	1.366	1.396	1.344	1.344	1.373	1.34	1.371	0.0269	0.0197	1.352	1.39
NONHSAT007762.2	0.7288	0.8846	0.7024	0.8124	0.6627	0.7687	0.6384	0.7298	0.8853	0.7558	0.7569	0.084	0.1109	0.6968	0.8169
NONHSAT007763.2	2.299	2.489	2.842	2.797	2.669	2.369	2.756	2.66	2.396	2.49	2.577	0.1927	0.0748	2.439	2.715
NONHSAT007764.2	2.216	2.195	2.211	2.273	2.21	2.204	2.237	2.256	2.239	2.222	2.226	0.0247	0.0111	2.209	2.244
NONHSAT007800.2	29.95	29.24	30.65	29.06	30.13	28.91	29.58	31.06	28.75	29.7	29.7	0.7561	0.0255	29.16	30.24
NONHSAT007802.2	4.766	4.91	4.624	5.03	5.039	4.883	4.713	5.057	4.325	4.877	4.822	0.2262	0.0469	4.661	4.984
NONHSAT007803.2	21.04	21.04	21.04	21.04	21.04	21.04	21.04	21.04	21.04	21.04	21.04	0	0	21.04	21.04
NONHSAT007804.2	7.708	7.898	7.611	7.501	7.902	7.625	8.017	7.966	8.297	7.494	7.802	0.2579	0.0331	7.617	7.986
NONHSAT007805.2	2.805	3.053	2.778	2.809	2.608	2.888	3.191	3.538	3.719	3.258	3.065	0.359	0.1172	2.808	3.321
NONHSAT007806.2	2.333	2.459	2.352	2.406	2.351	2.293	2.366	2.445	2.305	2.436	2.375	0.0589	0.0248	2.333	2.417
NONHSAT007808.2	7.433	7.601	6.381	9.797	8.182	7.865	9.611	6.768	6.352	7.094	7.708	1.21	0.157	6.843	8.574
NONHSAT007809.2	2.291	2.332	2.249	2.307	2.262	2.271	2.27	2.264	2.22	2.227	2.269	0.0342	0.0151	2.245	2.294
NONHSAT007810.2	3.028	2.974	3.047	2.997	2.918	2.848	3.031	3.09	2.99	3.074	3	0.0731	0.0244	2.947	3.052
NONHSAT007811.2	3.679	3.71	3.638	3.754	3.589	3.888	3.762	3.787	3.576	3.871	3.725	0.1076	0.0289	3.648	3.802
NONHSAT007812.2	4.097	2.301	2.269	2.222	2.281	2.192	2.277	2.246	4.043	2.195	2.612	0.7692	0.2945	2.062	3.162
NONHSAT007813.2	0.397	0.3807	0.3797	0.3894	0.3861	0.396	0.3814	0.3843	0.3941	0.383	0.3872	0.0065	0.0169	0.3825	0.3919
NONHSAT007819.2	2.417	2.322	2.242	2.296	2.336	2.282	2.232	2.409	2.279	2.288	2.31	0.0625	0.0271	2.266	2.355
NONHSAT007869.2	4.26	4.077	3.967	4.135	4.189	4.101	4.216	4.046	4.043	4.056	4.109	0.0905	0.022	4.044	4.174
NONHSAT008225.2	2.725	2.553	2.515	2.695	2.496	2.643	2.838	2.477	2.548	2.519	2.601	0.1192	0.0458	2.516	2.686
NONHSAT008230.2	2.954	2.98	2.966	2.961	2.96	3.053	2.957	2.899	2.979	3.016	2.973	0.0404	0.0136	2.944	3.001
NONHSAT008249.2	3.607	3.659	3.695	3.982	3.282	3.431	3.657	3.454	3.446	3.881	3.61	0.2147	0.0595	3.456	3.763
NONHSAT008267.2	2.992	3.017	2.926	2.943	2.93	2.956	2.949	2.932	2.972	2.895	2.951	0.035	0.0119	2.926	2.976
NONHSAT008268.2	3	4.674	3.393	4.975	4.069	5.278	6.919	3.478	3.176	4.089	4.305	1.2	0.2788	3.447	5.164
NONHSAT008270.2	1.843	1.861	1.841	1.792	1.823	1.838	1.826	1.843	1.843	1.796	1.83	0.0218	0.0119	1.815	1.846
NONHSAT008273.2	9.838	8.973	8.883	7.625	8.88	8.688	9.965	8.371	8.737	8.478	8.844	0.6785	0.0767	8.358	9.329
NONHSAT008274.2	2.754	2.765	2.754	2.725	2.752	2.776	2.74	2.663	2.712	2.732	2.737	0.0325	0.0119	2.714	2.761
NONHSAT008275.2	3.943	3.943	3.943	3.943	3.943	3.943	3.943	3.943	3.943	3.943	3.943	0	0	3.943	3.943
NONHSAT008276.2	2.018	2.044	2.042	2.037	2.03	2.077	2.063	2.014	2.008	2.111	2.044	0.0317	0.0155	2.022	2.067
NONHSAT008281.2	1.81	1.738	1.849	1.807	1.801	1.795	1.705	1.793	1.886	1.573	1.776	0.0872	0.0491	1.713	1.838
NONHSAT008282.2	2.11	2.036	2.086	2.098	2.25	2.025	2.166	1.96	2.157	2.067	2.096	0.0822	0.0392	2.037	2.154
NONHSAT008288.2	0.9295	0.9298	0.93	0.9184	0.9215	0.9213	0.9313	0.9321	0.9249	0.9305	0.9269	0.005	0.0053	0.9234	0.9305
NONHSAT008336.2	0.4099	0.3622	0.388	0.3486	0.3739	0.3588	0.3919	0.3603	0.4054	0.3595	0.3759	0.0215	0.0573	0.3605	0.3913
NONHSAT008338.2	0.7413	0.7171	0.738	0.7725	0.8427	0.763	0.7718	0.7743	0.7965	0.7389	0.7656	0.0357	0.0466	0.7401	0.7911
NONHSAT008339.2	1.981	2.169	1.907	2.233	2.183	2.014	2.008	2.019	1.958	2.067	2.054	0.1073	0.0522	1.977	2.131
NONHSAT008343.2	4.875	4.79	4.984	4.643	5.032	4.691	4.603	4.735	5.055	4.527	4.793	0.1863	0.0389	4.66	4.927
NONHSAT008349.2	5.555	5.84	6.018	5.144	5.468	5.349	5.851	5.357	5.806	5.724	5.611	0.2791	0.0497	5.412	5.811
NONHSAT008352.2	1.659	1.538	1.416	1.556	1.538	1.465	1.622	1.572	1.486	1.546	1.54	0.0716	0.0465	1.489	1.591
NONHSAT008366.2	3.967	7.555	9.179	5.794	8.129	7.556	7.122	7.977	9.064	9.234	7.558	1.647	0.2179	6.38	8.736
NONHSAT008376.2	1.803	1.883	1.919	1.772	1.822	1.805	2.038	1.959	1.839	1.891	1.873	0.0821	0.0439	1.814	1.932
NONHSAT008436.2	0.8935	1.315	1.499	1.081	1.306	1.37	1.502	0.9774	1.253	1.26	1.246	0.2048	0.1644	1.099	1.392
NONHSAT008461.2	0.7379	0.803	0.849	0.8267	0.8493	0.866	0.8373	0.8549	0.8206	0.9223	0.8367	0.0472	0.0564	0.8029	0.8705
NONHSAT008463.2	6.162	5.543	5.65	6.078	6.074	5.608	5.82	6.038	6.119	5.575	5.867	0.2525	0.043	5.686	6.047
NONHSAT008480.2	2.62	2.653	2.663	2.742	2.662	2.574	2.7	2.708	2.651	2.722	2.67	0.0501	0.0188	2.634	2.705
NONHSAT008483.2	0.8873	0.89	0.8937	0.8767	0.8747	0.8914	0.8837	0.8992	0.8823	0.8975	0.8876	0.0083	0.0093	0.8817	0.8936
NONHSAT008506.2	0.6136	0.586	0.5226	0.5927	0.5463	0.5274	0.5724	0.5276	0.6137	0.582	0.5684	0.0352	0.0618	0.5433	0.5936
NONHSAT008530.2	3.361	3.268	3.592	3.373	3.51	3.282	3.543	3.278	3.774	3.509	3.449	0.1652	0.0479	3.331	3.567
NONHSAT008555.2	1.369	1.369	1.369	1.369	1.369	1.369	1.369	1.369	1.369	1.369	1.369	0	0	1.369	1.369
NONHSAT008565.2	10.23	10.17	10.57	10.19	11.55	10.52	10.82	10.59	10.68	9.876	10.52	0.4627	0.044	10.19	10.85
NONHSAT008613.2	2.667	2.706	2.509	2.639	2.228	2.391	2.344	2.409	2.551	2.581	2.502	0.1555	0.0621	2.391	2.614
NONHSAT008616.2	2.904	2.914	2.921	2.915	2.724	2.882	2.825	2.854	2.916	2.832	2.869	0.0623	0.0217	2.824	2.913
NONHSAT008634.2	2.954	2.243	2.865	2.287	2.331	2.24	2.746	2.878	3.067	3.124	2.673	0.3591	0.1343	2.417	2.93
NONHSAT008656.2	5.106	4.931	4.648	4.545	4.77	4.876	4.612	4.658	4.388	4.889	4.742	0.2123	0.0448	4.59	4.894
NONHSAT008664.2	4.543	3.907	4.46	4.409	3.994	4.501	4.826	4.619	4.681	4.237	4.418	0.2934	0.0664	4.208	4.627
NONHSAT008689.2	7.064	6.283	6.922	6.435	6.462	7.06	6.704	5.503	6.392	6.453	6.528	0.46	0.0705	6.199	6.857
NONHSAT008692.2	7.564	7.372	7.466	7.116	7.287	7.725	7.357	7.308	7.622	7.483	7.43	0.1791	0.0241	7.302	7.558
NONHSAT008704.2	1.664	1.714	1.71	1.729	1.812	1.713	1.849	1.704	1.747	1.704	1.735	0.0554	0.032	1.695	1.774
NONHSAT008711.2	3.611	3.42	3.613	3.399	3.077	3.537	3.153	3.844	3.379	3.436	3.447	0.2239	0.065	3.287	3.607
NONHSAT008712.2	2.05	2.092	2.092	2.073	2.078	2.145	2.046	2.15	2.077	2.094	2.09	0.0345	0.0165	2.065	2.114
NONHSAT008748.2	2.928	2.875	2.683	2.959	2.734	2.742	2.901	2.765	2.861	2.546	2.799	0.1285	0.0459	2.708	2.891
NONHSAT008749.2	1.943	1.989	2.025	1.998	1.972	1.948	1.972	2.002	1.992	1.972	1.981	0.025	0.0126	1.963	1.999
NONHSAT008755.2	10.57	10.56	11.02	10.79	10.78	10.58	10.59	10.76	10.65	10.44	10.68	0.165	0.0155	10.56	10.79
NONHSAT008757.2	1.398	1.391	1.38	1.373	1.336	1.318	1.401	1.372	1.347	1.439	1.375	0.0351	0.0255	1.35	1.401
NONHSAT008763.2	2.774	2.774	2.774	2.774	2.774	2.774	2.774	2.774	2.774	2.774	2.774	0	0	2.774	2.774
NONHSAT008764.2	3.505	3.244	3.127	3.559	3.579	3.539	3.524	3.247	3.326	3.744	3.439	0.1926	0.056	3.302	3.577
NONHSAT008780.2	3.084	3.245	2.994	3.093	3.088	3.169	2.986	3.166	3.194	3.086	3.111	0.0836	0.0269	3.051	3.17
NONHSAT008782.2	1.385	1.488	1.397	1.458	1.49	1.612	1.371	1.439	1.619	1.428	1.469	0.0871	0.0593	1.407	1.531
NONHSAT008787.2	5.84	5.937	5.832	6.116	6.225	6.169	6.002	6.137	5.753	6.171	6.018	0.1687	0.028	5.898	6.139
NONHSAT008790.2	4.491	4.458	4.704	4.567	4.586	4.271	4.586	4.458	4.348	4.436	4.491	0.1262	0.0281	4.4	4.581
NONHSAT008796.2	2.81	2.829	2.924	2.831	2.881	2.924	2.904	2.885	2.817	2.876	2.868	0.0433	0.0151	2.837	2.899
NONHSAT008797.2	1.334	1.365	1.346	1.382	1.369	1.372	1.35	1.41	1.385	1.368	1.368	0.0216	0.0158	1.353	1.384
NONHSAT008805.2	27	28.67	25.44	26.34	23.98	24.08	21.14	26.23	24.86	23.76	25.15	2.084	0.0829	23.66	26.64
NONHSAT008816.2	3.067	2.84	3.156	3.078	2.999	3.068	2.971	3.117	3.18	2.995	3.047	0.1	0.0328	2.976	3.119
NONHSAT008817.2	8.584	8.563	8.524	8.242	8.797	9.367	9.608	10.84	9.336	10.35	9.221	0.8518	0.0924	8.611	9.83
NONHSAT008822.2	3.093	3.016	3	2.967	2.974	2.95	3.007	2.898	3.108	2.945	2.996	0.0651	0.0217	2.949	3.042
NONHSAT008825.2	3.911	3.734	4.289	3.527	4.203	3.374	3.506	3.198	3.567	3.671	3.698	0.3481	0.0941	3.449	3.947
NONHSAT008835.2	0.812	0.8241	0.8199	0.7868	0.8218	0.7947	0.8255	0.8353	0.8045	0.8451	0.817	0.0179	0.0219	0.8042	0.8298
NONHSAT008836.2	2.544	2.854	2.748	2.79	2.827	2.985	3.04	2.582	2.739	3.032	2.814	0.1721	0.0612	2.691	2.937
NONHSAT008837.2	1.064	0.9102	0.9024	1.075	0.792	1.144	0.9721	0.8897	1.007	1.075	0.9831	0.109	0.1109	0.9051	1.061
NONHSAT008851.2	1.77	1.896	2.029	1.747	1.886	2.149	1.599	1.501	1.751	1.836	1.816	0.1901	0.1047	1.68	1.952
NONHSAT008854.2	3.287	3.051	3.205	3.095	3.045	3.241	3.456	3.358	3.318	3.121	3.218	0.1391	0.0432	3.118	3.317
NONHSAT008865.2	2.552	2.592	2.562	2.529	2.59	2.519	2.557	2.574	2.568	2.619	2.566	0.0298	0.0116	2.545	2.588
NONHSAT008879.2	2.964	2.964	2.964	2.964	2.964	2.964	2.964	2.964	2.964	2.964	2.964	0	0	2.964	2.964
NONHSAT008901.2	0.5782	0.6042	0.6127	0.5977	0.712	0.591	0.5939	0.552	0.5783	0.5953	0.6015	0.0423	0.0703	0.5713	0.6318
NONHSAT008925.2	4.831	4.782	4.953	5.406	4.751	5.393	5.592	4.919	5.524	5.31	5.146	0.3289	0.0639	4.911	5.381
NONHSAT008940.2	2.566	2.325	2.553	2.699	2.597	2.608	2.829	2.53	2.621	2.207	2.554	0.1763	0.069	2.427	2.68
NONHSAT008944.2	1.374	1.4	1.432	1.455	1.391	1.561	1.366	1.454	1.447	1.332	1.421	0.0641	0.0451	1.375	1.467
NONHSAT008975.2	5.274	6.698	6.445	5.591	5.816	5.721	4.821	6.297	5.241	5.628	5.753	0.5846	0.1016	5.335	6.171
NONHSAT008989.2	6.131	5.598	5.329	5.709	5.111	5.523	5.951	5.755	5.54	5.729	5.638	0.2916	0.0517	5.429	5.846
NONHSAT008991.2	4.616	4.588	4.493	4.529	4.531	4.285	4.548	4.511	4.644	4.439	4.519	0.1016	0.0225	4.446	4.591
NONHSAT009016.2	5.781	5.975	5.866	5.71	5.735	5.828	5.839	5.861	5.83	5.827	5.825	0.0739	0.0127	5.773	5.878
NONHSAT009017.2	10.15	12.85	10.04	8.162	11.06	11.71	11.24	11.76	12.22	10.03	10.92	1.36	0.1245	9.949	11.89
NONHSAT009027.2	8.161	8.168	7.344	9.567	7.568	7.603	8.659	9.789	7.434	9.753	8.405	0.9819	0.1168	7.702	9.107
NONHSAT009030.2	2.744	2.779	2.708	2.651	2.599	2.721	2.649	2.785	2.619	2.796	2.705	0.0721	0.0266	2.653	2.757
NONHSAT009033.2	11.19	11.19	11.19	11.19	11.19	11.19	11.19	11.19	11.19	11.19	11.19	0	0	11.19	11.19
NONHSAT009037.2	6.513	6.17	6.287	6.287	6.656	6.863	6.589	6.232	6.262	6.408	6.427	0.223	0.0347	6.267	6.586
NONHSAT009060.2	1.333	1.368	1.363	1.41	1.361	1.395	1.349	1.396	1.398	1.345	1.372	0.0264	0.0192	1.353	1.391
NONHSAT009064.2	1.166	1.231	1.102	1.242	1.064	1.244	1.258	1.234	1.157	1.213	1.191	0.0662	0.0556	1.144	1.239
NONHSAT009066.2	14.08	14.94	14.93	16.26	14.96	13.72	16.44	14.97	15.15	15.87	15.13	0.8673	0.0573	14.51	15.75
NONHSAT009069.2	4.084	3.88	4.078	4.491	3.819	4.115	4.254	3.993	4.176	4.361	4.125	0.2065	0.0501	3.977	4.273
NONHSAT009165.2	2.027	2.181	2.213	2.151	1.975	2.385	2.236	2.299	2.393	2.033	2.189	0.1463	0.0668	2.085	2.294
NONHSAT009223.2	1.204	1.303	1.151	1.243	1.18	1.219	1.258	1.074	1.184	1.266	1.208	0.0657	0.0544	1.161	1.255
NONHSAT009225.2	4.142	3.887	4.276	4.093	3.976	3.851	4.421	4.331	3.945	4.235	4.116	0.1978	0.0481	3.974	4.257
NONHSAT009251.2	6.973	7.206	7.051	7.168	6.919	6.887	7.019	7.137	6.944	7.123	7.043	0.1116	0.0159	6.963	7.123
NONHSAT009270.2	2.21	2.195	2.339	2.295	2.221	1.994	2.32	2.099	2.185	2.465	2.232	0.1316	0.059	2.138	2.326
NONHSAT009272.2	2.88	2.881	3.016	2.958	3.025	3.208	2.699	2.94	2.976	2.911	2.949	0.1299	0.0441	2.856	3.042
NONHSAT009273.2	5.167	5.188	5.182	5.209	5.218	5.191	5.175	5.205	5.196	5.179	5.191	0.0162	0.0031	5.179	5.203
NONHSAT009281.2	1.347	1.339	1.449	1.374	1.445	1.209	1.293	1.462	1.339	1.387	1.364	0.0779	0.0571	1.309	1.42
NONHSAT009289.2	9.822	9.776	9.638	9.714	9.527	9.706	9.204	10.28	9.872	9.116	9.665	0.3318	0.0343	9.428	9.903
NONHSAT009290.2	0.661	0.661	0.661	0.661	0.661	0.661	0.661	0.661	0.661	0.661	0.661	0	0	0.661	0.661
NONHSAT009298.2	2.664	2.663	2.648	2.711	2.672	2.635	2.685	2.656	2.761	2.627	2.672	0.0395	0.0148	2.644	2.7
NONHSAT009303.2	4.181	4.022	4.151	4.178	4.227	4.124	4.117	4.149	4.176	4.105	4.143	0.0556	0.0134	4.103	4.183
NONHSAT009307.2	1.227	1.227	1.227	1.227	1.227	1.227	1.227	1.227	1.227	1.227	1.227	0	0	1.227	1.227
NONHSAT009311.2	7.516	8.67	7.652	7.11	8.161	7.464	7.624	8.075	6.876	8.291	7.744	0.5526	0.0714	7.349	8.139
NONHSAT009327.2	6.1	5.819	5.947	5.944	6.415	5.851	5.702	6.017	6.095	5.529	5.942	0.2426	0.0408	5.768	6.115
NONHSAT009353.2	1.343	1.342	1.342	1.344	1.343	1.342	1.345	1.348	1.346	1.341	1.344	0.0024	0.0018	1.342	1.345
NONHSAT009365.2	1.704	1.598	1.745	1.697	1.743	1.733	1.711	1.798	1.796	1.902	1.743	0.0795	0.0456	1.686	1.8
NONHSAT009368.2	2.02	2.019	2.086	2.021	2.036	2.028	2.089	2.048	2.019	2.085	2.045	0.03	0.0147	2.024	2.067
NONHSAT009369.2	1.994	1.994	1.994	1.994	1.994	1.994	1.994	1.994	1.994	1.994	1.994	0	0	1.994	1.994
NONHSAT009381.2	1.357	1.374	1.354	1.323	1.368	1.405	1.363	1.398	1.315	1.369	1.363	0.0283	0.0207	1.342	1.383
NONHSAT009385.2	2.334	2.145	1.494	2.109	2.278	1.932	1.647	2.155	1.791	1.788	1.968	0.2805	0.1426	1.767	2.168
NONHSAT009387.2	3.794	3.387	3.41	3.761	3.452	3.509	3.638	3.842	3.78	3.448	3.602	0.1797	0.0499	3.474	3.731
NONHSAT009401.2	1.615	1.691	1.584	1.616	1.633	1.635	1.684	1.627	1.675	1.638	1.64	0.0338	0.0206	1.616	1.664
NONHSAT009410.2	0.4374	0.4374	0.4374	0.4374	0.4374	0.4374	0.4374	0.4374	0.4374	0.4374	0.4374	0	0	0.4374	0.4374
NONHSAT009457.2	3.593	3.602	3.354	3.667	3.365	3.562	3.349	3.319	3.385	3.07	3.427	0.1796	0.0524	3.298	3.555
NONHSAT009458.2	11.97	11.97	11.97	11.97	11.97	11.97	11.97	11.97	11.97	11.97	11.97	0	0	11.97	11.97
NONHSAT009459.2	5.406	6.246	5.839	5.505	5.435	5.392	4.954	5.446	5.246	5.311	5.478	0.3484	0.0636	5.229	5.727
NONHSAT009463.2	1.075	0.8056	1.018	0.8179	0.84	1.002	1.031	0.9774	1.04	0.9626	0.9569	0.0991	0.1036	0.886	1.028
NONHSAT009473.2	4.58	5.3	4.149	6.28	4.933	5.245	5.138	5.776	5.684	5.764	5.285	0.6284	0.1189	4.835	5.735
NONHSAT009495.2	1.614	1.582	1.595	1.598	1.64	1.597	1.616	1.661	1.618	1.539	1.606	0.0332	0.0207	1.582	1.63
NONHSAT009517.2	19.4	17.19	21.14	20.67	20.23	20.73	25.74	17.02	20.63	17.13	19.99	2.607	0.1304	18.12	21.85
NONHSAT009520.2	1.494	1.618	1.423	1.388	1.609	1.458	1.388	1.555	1.491	1.661	1.509	0.0983	0.0651	1.438	1.579
NONHSAT009544.2	2.12	2.109	2.057	2.054	2.106	2.082	2.065	2.073	2.08	2.064	2.081	0.0232	0.0112	2.064	2.098
NONHSAT009547.2	1.145	1.171	1.184	1.146	1.124	1.2	1.175	1.175	1.128	1.198	1.165	0.0276	0.0237	1.145	1.184
NONHSAT009549.2	4.408	4.64	4.877	4.733	4.64	4.622	4.761	4.49	4.702	4.671	4.654	0.1329	0.0286	4.559	4.749
NONHSAT009550.2	6.702	6.288	6.647	6.079	6.597	6.258	6.376	6.589	6.542	6.243	6.432	0.21	0.0327	6.282	6.582
NONHSAT009555.2	2.354	2.365	2.227	2.213	2.352	2.149	2.139	2.141	2.394	2.18	2.252	0.1035	0.046	2.177	2.326
NONHSAT009556.2	2.973	2.975	2.96	2.965	2.971	2.957	2.967	2.968	2.966	2.974	2.967	0.0061	0.0021	2.963	2.972
NONHSAT009563.2	4.031	3.986	3.817	3.847	3.939	3.911	3.894	3.893	4.009	3.857	3.919	0.0718	0.0183	3.867	3.97
NONHSAT009584.2	2.873	2.87	2.947	2.827	2.948	2.775	2.927	2.821	2.817	2.887	2.869	0.0592	0.0206	2.827	2.911
NONHSAT009594.2	1.159	1.112	1.154	1.121	1.168	1.128	1.11	1.166	1.171	1.188	1.148	0.0276	0.024	1.128	1.168
NONHSAT009623.2	1.749	1.8	1.802	1.807	1.796	1.899	1.847	1.861	1.792	1.864	1.822	0.0446	0.0245	1.79	1.854
NONHSAT009684.2	0.9334	0.9947	0.744	0.9093	0.7498	1.1	0.7452	0.8039	0.708	0.814	0.8502	0.129	0.1518	0.7579	0.9425
NONHSAT009689.2	7.271	7.223	6.746	6.25	6.634	7.858	5.497	6.565	6.609	6.697	6.735	0.6335	0.0941	6.282	7.188
NONHSAT009703.2	13.09	13.09	13.09	13.09	13.09	13.09	13.09	13.09	13.09	13.09	13.09	0	0	13.09	13.09
NONHSAT009705.2	2.916	2.833	2.538	2.796	2.974	3.017	2.888	2.813	3.222	2.966	2.896	0.1768	0.061	2.77	3.023
NONHSAT009706.2	14.94	15.28	15.36	15.14	14.31	16.1	13.96	15.29	15.78	15	15.11	0.6292	0.0416	14.66	15.56
NONHSAT009707.2	1.242	1.237	1.222	1.254	1.254	1.252	1.243	1.251	1.244	1.255	1.245	0.0101	0.0081	1.238	1.253
NONHSAT009708.2	1.208	1.204	1.136	1.239	1.233	1.223	1.143	1.168	1.202	1.214	1.197	0.0362	0.0303	1.171	1.223
NONHSAT009709.2	2.481	2.529	2.467	2.438	2.657	2.5	2.559	2.526	2.566	2.569	2.529	0.063	0.0249	2.484	2.574
NONHSAT009710.2	3	2.973	3.027	3.041	2.978	2.993	2.987	3.041	2.897	2.992	2.993	0.0417	0.0139	2.963	3.023
NONHSAT009711.2	3.754	3.52	3.776	3.768	3.655	3.857	3.647	3.713	3.459	3.64	3.679	0.1214	0.033	3.592	3.766
NONHSAT009713.2	2.117	2.02	2.009	2.201	2.235	2.095	2.082	2.2	2.385	2.062	2.141	0.1154	0.0539	2.058	2.223
NONHSAT009715.2	2.654	2.476	2.55	2.212	3.123	2.594	3.13	2.65	2.426	2.895	2.671	0.2972	0.1113	2.458	2.884
NONHSAT009717.2	8.733	9.633	9.372	11.7	10.05	9.806	9.778	10.45	10.33	9.787	9.964	0.7795	0.0782	9.407	10.52
NONHSAT009753.2	2.433	2.439	2.44	2.444	2.448	2.435	2.442	2.441	2.451	2.446	2.442	0.0058	0.0024	2.438	2.446
NONHSAT009755.2	1.575	1.59	1.553	1.238	1.567	1.369	1.597	1.46	1.626	1.593	1.517	0.1246	0.0822	1.428	1.606
NONHSAT009756.2	1.694	1.694	1.694	1.694	1.694	1.694	1.694	1.694	1.694	1.694	1.694	0	0	1.694	1.694
NONHSAT009759.2	1.294	1.26	1.33	1.345	1.357	1.387	1.409	1.387	1.256	1.274	1.33	0.0563	0.0423	1.29	1.37
NONHSAT009764.2	1.385	1.375	1.335	1.082	1.431	1.723	1.249	1.583	1.426	1.455	1.405	0.1737	0.1237	1.28	1.529
NONHSAT009765.2	9.719	9.713	8.188	10.01	5.512	9.369	6.982	8.43	9.865	9.239	8.703	1.466	0.1684	7.654	9.751
NONHSAT009776.2	4.988	5.349	5.665	5.56	5.785	6.461	4.747	5.068	5.349	5.855	5.483	0.4965	0.0906	5.128	5.838
NONHSAT009800.2	1.788	1.765	1.771	1.795	1.804	1.776	1.784	1.774	1.765	1.776	1.78	0.0128	0.0072	1.771	1.789
NONHSAT009806.2	2.059	1.97	2.014	2.019	2.013	2.113	2.007	2.076	1.954	2.031	2.026	0.0474	0.0234	1.992	2.059
NONHSAT009817.2	5.406	5.232	5.606	5.688	5.293	5.413	5.38	5.43	5.194	5.515	5.416	0.1563	0.0289	5.304	5.528
NONHSAT009818.2	5.217	5.137	5.031	5.049	4.979	5.066	5.127	4.986	5.143	5.234	5.097	0.0893	0.0175	5.033	5.161
NONHSAT009819.2	1.276	1.227	1.229	1.201	1.223	1.245	1.239	1.244	1.348	1.27	1.25	0.0408	0.0326	1.221	1.28
NONHSAT009844.2	2.358	2.554	2.253	2.395	2.371	2.385	2.197	2.431	2.22	2.404	2.357	0.1076	0.0457	2.28	2.434
NONHSAT009845.2	1.416	1.743	1.451	1.545	1.603	1.429	1.472	1.54	1.366	1.454	1.502	0.1098	0.0731	1.423	1.58
NONHSAT009847.2	3.461	3.337	3.383	3.382	3.415	3.433	3.36	3.359	3.615	3.463	3.421	0.0807	0.0236	3.363	3.479
NONHSAT009848.2	1.366	1.338	1.318	1.344	1.345	1.345	1.354	1.305	1.343	1.332	1.339	0.0174	0.013	1.327	1.352
NONHSAT009851.2	20.41	20.3	20.01	20.15	20.52	20.28	20.28	19.94	19.99	20.29	20.22	0.1896	0.0094	20.08	20.35
NONHSAT009852.2	2.525	2.552	2.519	2.554	2.609	2.567	2.504	2.506	2.491	2.495	2.532	0.0376	0.0149	2.505	2.559
NONHSAT009853.2	11.21	10.95	11.53	11.19	13.54	11.96	11.48	10.73	11.82	11.17	11.56	0.789	0.0683	10.99	12.12
NONHSAT009860.2	4.506	4.46	4.661	4.672	5.101	4.856	4.664	4.257	4.678	4.641	4.65	0.2256	0.0485	4.488	4.811
NONHSAT009869.2	2.214	2.61	2.315	2.173	2.499	2.603	2.549	2.519	2.599	2.433	2.451	0.163	0.0665	2.335	2.568
NONHSAT009871.2	3.553	3.234	3.567	3.407	3.748	3.295	3.638	3.447	3.504	3.327	3.472	0.1612	0.0464	3.357	3.587
NONHSAT009876.2	6.559	5.517	4.968	4.62	6.315	5.4	5.362	5.861	7.324	4.493	5.642	0.8908	0.1579	5.005	6.279
NONHSAT009899.2	0.1359	0.1359	0.1359	0.1359	0.1359	0.1359	0.1359	0.1359	0.1359	0.1359	0.1359	0	0	0.1359	0.1359
NONHSAT009907.2	3.021	2.952	3.159	2.767	2.961	2.981	3.162	3.083	2.716	2.53	2.933	0.2039	0.0695	2.787	3.079
NONHSAT009916.2	1.953	1.885	1.904	1.921	1.916	1.943	1.926	1.911	1.895	1.918	1.917	0.0204	0.0107	1.902	1.932
NONHSAT009919.2	2.778	2.818	2.869	2.816	2.752	2.781	2.845	2.772	2.821	2.809	2.806	0.0356	0.0127	2.781	2.832
NONHSAT009931.2	1.194	1.165	1.144	1.168	1.148	1.193	1.152	1.145	1.145	1.154	1.161	0.0189	0.0163	1.147	1.174
NONHSAT009946.2	1.612	1.702	1.642	1.679	1.448	1.544	1.557	1.321	1.516	1.603	1.562	0.114	0.073	1.481	1.644
NONHSAT009949.2	3.213	2.828	3.01	3.009	3.066	3.086	2.984	3.013	3.122	3.199	3.053	0.1123	0.0368	2.973	3.133
NONHSAT009962.2	3.613	3.553	3.564	3.602	3.578	3.581	3.617	3.567	3.608	3.608	3.589	0.0233	0.0065	3.572	3.606
NONHSAT009977.2	7.668	7.668	7.668	7.668	7.668	7.668	7.668	7.668	7.668	7.668	7.668	0	0	7.668	7.668
NONHSAT009985.2	3.293	3.48	3.542	3.327	3.415	3.323	3.501	3.363	3.478	3.358	3.408	0.0872	0.0256	3.346	3.47
NONHSAT009991.2	0.7048	0.7264	0.5826	0.7154	0.667	0.5727	0.5443	0.5163	0.6333	0.623	0.6286	0.0741	0.1179	0.5756	0.6816
NONHSAT009994.2	3.718	4.014	3.6	3.576	3.42	3.473	3.217	3.058	3.419	3.853	3.535	0.2844	0.0805	3.331	3.738
NONHSAT009996.2	17.16	17.16	17.16	17.16	17.16	17.16	17.16	17.16	17.16	17.16	17.16	0	0	17.16	17.16
NONHSAT010001.2	1.909	1.917	1.905	1.908	1.929	1.894	1.899	1.885	1.924	1.909	1.908	0.0135	0.0071	1.898	1.918
NONHSAT010003.2	2.539	2.382	2.317	2.256	1.618	2.46	2.033	2.666	2.577	2.08	2.293	0.3138	0.1369	2.068	2.517
NONHSAT010027.2	0.5599	0.5896	0.7729	0.6202	0.8239	0.8297	0.759	0.5883	0.6797	0.5129	0.6736	0.1155	0.1714	0.591	0.7562
NONHSAT010030.2	2.144	2.128	2.164	2.211	2.095	2.224	2.227	2.192	2.148	2.08	2.161	0.052	0.0241	2.124	2.198
NONHSAT010074.2	1.911	2.304	2.014	2.279	2.103	1.839	2.056	2.121	2.531	2.326	2.148	0.2108	0.0981	1.998	2.299
NONHSAT010075.2	3.03	3.02	2.915	3.132	3.049	2.994	3.134	2.898	2.989	3.11	3.027	0.0829	0.0274	2.968	3.086
NONHSAT010078.2	3.319	3.318	3.317	3.31	3.319	3.314	3.322	3.318	3.315	3.319	3.317	0.0032	0.001	3.315	3.319
NONHSAT010084.2	15.61	14.81	14.95	15.02	16.15	15.53	15.51	15.54	15.02	15.47	15.36	0.4074	0.0265	15.07	15.65
NONHSAT010086.2	1.403	1.371	1.43	1.475	1.413	1.28	1.406	1.425	1.499	1.358	1.406	0.0613	0.0436	1.362	1.45
NONHSAT010087.2	3.481	3.397	3.403	3.5	3.372	3.499	3.348	3.408	3.372	3.348	3.413	0.0593	0.0174	3.37	3.455
NONHSAT010095.2	4.422	4.428	4.374	4.396	4.409	4.371	4.454	4.335	4.373	4.412	4.397	0.0347	0.0079	4.373	4.422
NONHSAT010129.2	5.441	5.588	5.309	5.587	5.344	5.62	5.329	5.487	5.296	5.491	5.449	0.1244	0.0228	5.36	5.538
NONHSAT010147.2	1.718	1.608	1.595	1.095	1.059	1.569	1.197	1.329	1.12	1.364	1.365	0.2437	0.1785	1.191	1.54
NONHSAT010167.2	1.419	1.432	1.431	1.428	1.434	1.417	1.398	1.404	1.399	1.414	1.418	0.0138	0.0097	1.408	1.428
NONHSAT010171.2	2.579	2.545	2.696	2.615	2.595	2.514	2.599	2.566	2.613	2.625	2.595	0.0495	0.0191	2.559	2.63
NONHSAT010174.2	6.784	6.683	6.621	6.662	6.805	6.671	6.541	6.7	6.638	6.86	6.697	0.0953	0.0142	6.628	6.765
NONHSAT010175.2	0.3464	0.325	0.3246	0.3373	0.313	0.3087	0.324	0.3259	0.3319	0.326	0.3263	0.0108	0.0332	0.3185	0.334
NONHSAT010178.2	3.218	3.187	3.24	3.213	3.299	3.37	3.42	3.329	3.237	3.375	3.289	0.0809	0.0246	3.231	3.347
NONHSAT010179.2	0.8392	0.8189	0.8302	0.8431	0.7959	0.8123	0.8309	0.8276	0.8571	0.9082	0.8363	0.0304	0.0363	0.8146	0.8581
NONHSAT010180.2	2.252	2.171	2.558	2.215	2.338	2.276	2.265	2.231	2.527	2.335	2.317	0.1294	0.0559	2.224	2.409
NONHSAT010187.2	2.322	2.392	2.326	2.299	2.342	2.394	2.326	2.358	2.368	2.356	2.348	0.0311	0.0132	2.326	2.371
NONHSAT010199.2	2.241	2.161	2.251	2.275	2.332	2.396	2.323	2.506	2.233	2.275	2.299	0.0967	0.0421	2.23	2.369
NONHSAT010242.2	2.663	2.626	2.609	2.599	2.661	2.622	2.628	2.646	2.673	2.613	2.634	0.0254	0.0096	2.616	2.652
NONHSAT010275.2	1.21	1.152	1.228	1.169	1.193	1.19	1.224	1.266	1.219	1.202	1.205	0.0321	0.0266	1.182	1.228
NONHSAT010277.2	2.259	2.119	2.049	1.99	1.875	2.192	1.898	1.862	2.087	1.745	2.008	0.1626	0.081	1.891	2.124
NONHSAT010279.2	5.714	6.728	5.839	5.376	5.742	6.011	5.918	5.742	5.973	6.011	5.905	0.3462	0.0586	5.658	6.153
NONHSAT010311.2	3.468	3.235	3.163	3.075	3.494	3.231	3.519	3.457	3.39	3.411	3.344	0.1557	0.0466	3.233	3.456
NONHSAT010319.2	1.93	1.972	1.902	1.952	1.998	1.975	2.103	1.887	1.928	2.015	1.966	0.0629	0.032	1.921	2.011
NONHSAT010321.2	1.026	0.8983	0.7928	0.9858	1.022	0.8329	0.9254	0.9583	0.8719	0.8098	0.9123	0.0853	0.0935	0.8513	0.9733
NONHSAT010324.2	0.7972	0.8344	0.9179	0.9926	0.988	0.8446	0.7714	0.8051	0.905	0.9253	0.8782	0.0789	0.0898	0.8217	0.9346
NONHSAT010326.2	1.934	2.137	2.13	2.003	2.029	1.952	1.937	2.011	2.006	1.935	2.007	0.0753	0.0375	1.954	2.061
NONHSAT010329.2	7.594	7.713	7.582	7.51	7.193	8.007	7.851	7.495	8.026	7.655	7.663	0.252	0.0329	7.482	7.843
NONHSAT010330.2	0.5792	0.7418	0.6755	0.6073	0.6411	0.7058	0.6403	0.606	0.5534	0.5669	0.6317	0.0615	0.0973	0.5877	0.6757
NONHSAT010331.2	0.5085	0.5627	0.6374	0.5678	0.564	0.6152	0.5817	0.6231	0.5815	0.534	0.5776	0.0398	0.0689	0.5491	0.6061
NONHSAT010344.2	2.06	2.244	1.938	2.225	2.234	2.072	2.117	2.11	2.246	2.013	2.126	0.1083	0.0509	2.048	2.203
NONHSAT010349.2	2.479	2.626	2.521	2.317	2.405	2.305	2.158	2.56	2.377	2.606	2.435	0.1499	0.0616	2.328	2.543
NONHSAT010350.2	2.506	2.377	2.539	2.453	2.664	2.664	2.569	2.616	2.714	2.622	2.572	0.105	0.0408	2.497	2.647
NONHSAT010351.2	1.93	1.887	1.896	1.938	1.915	2.001	1.925	1.914	1.937	1.896	1.924	0.0324	0.0169	1.901	1.947
NONHSAT010358.2	1.579	1.54	1.439	1.432	1.58	1.478	1.431	1.55	1.491	1.445	1.496	0.0609	0.0407	1.453	1.54
NONHSAT010369.2	2.825	2.837	2.844	2.845	2.836	2.834	2.854	2.825	2.833	2.826	2.836	0.0096	0.0034	2.829	2.843
NONHSAT010378.2	10.19	10.19	10.19	10.19	10.19	10.19	10.19	10.19	10.19	10.19	10.19	0	0	10.19	10.19
NONHSAT010405.2	2.751	2.826	2.92	2.733	2.797	2.836	2.905	2.746	2.722	2.829	2.807	0.0698	0.0249	2.757	2.857
NONHSAT010427.2	3.08	3.1	3.027	3.182	3.047	2.99	3.031	2.968	3.065	2.986	3.048	0.0636	0.0209	3.002	3.093
NONHSAT010428.2	3.975	3.924	3.398	3.18	3.492	2.936	3.286	3.138	3.173	3.216	3.372	0.3394	0.1006	3.129	3.615
NONHSAT010429.2	5.259	4.842	5.142	5.096	5.001	4.83	5.178	4.617	5.419	4.884	5.027	0.2381	0.0474	4.857	5.197
NONHSAT010431.2	1.398	1.398	1.398	1.398	1.398	1.398	1.398	1.398	1.398	1.398	1.398	0	0	1.398	1.398
NONHSAT010432.2	2.827	2.646	2.439	2.516	2.709	2.753	2.866	3.057	2.493	2.646	2.695	0.19	0.0705	2.559	2.831
NONHSAT010436.2	8.462	8.346	8.179	8.417	8.305	8.472	8.103	8.229	8.622	8.346	8.348	0.1537	0.0184	8.238	8.458
NONHSAT010460.2	5.405	5.264	5.261	5.513	5.56	5.368	5.403	5.317	5.43	5.282	5.38	0.1027	0.0191	5.307	5.454
NONHSAT010471.2	3.267	3.268	3.422	3.502	3.23	3.249	3.355	3.276	3.298	3.24	3.311	0.0891	0.0269	3.247	3.374
NONHSAT010485.2	1.899	1.786	1.571	1.766	1.662	1.794	1.662	1.621	1.712	1.792	1.727	0.0987	0.0572	1.656	1.797
NONHSAT010540.2	0.2383	0.2708	0.2045	0.2419	0.2602	0.2625	0.2523	0.2981	0.2769	0.226	0.2532	0.0268	0.106	0.234	0.2723
NONHSAT010542.2	0.9898	0.9397	0.9261	1.057	0.8009	1.269	1.057	0.8614	1.028	1.198	1.013	0.1434	0.1416	0.9101	1.115
NONHSAT010556.2	2.095	2.019	2.056	2.146	2.042	1.971	2.079	2.087	2.057	2.09	2.064	0.0475	0.023	2.03	2.098
NONHSAT010568.2	3.271	3.266	3.262	3.296	3.291	3.253	3.268	3.283	3.271	3.294	3.275	0.0146	0.0044	3.265	3.286
NONHSAT010583.2	2.544	2.682	2.488	2.439	2.525	2.709	2.609	2.487	2.587	2.445	2.551	0.094	0.0369	2.484	2.619
NONHSAT010592.2	3.61	3.506	3.581	3.586	3.528	3.494	3.551	3.496	3.521	3.573	3.545	0.0415	0.0117	3.515	3.575
NONHSAT010594.2	3.826	3.55	3.466	3.681	3.758	3.734	3.339	3.78	3.552	4.084	3.677	0.2104	0.0572	3.526	3.827
NONHSAT010615.2	1.726	1.778	1.756	1.791	1.782	1.8	1.797	1.755	1.759	1.763	1.771	0.0232	0.0131	1.754	1.787
NONHSAT010618.2	0.7515	0.7454	0.7494	0.7496	0.7603	0.7445	0.7594	0.744	0.7473	0.7444	0.7496	0.006	0.008	0.7453	0.7538
NONHSAT010621.2	3.805	3.66	3.601	3.805	3.407	4.342	3.403	3.257	4.028	3.339	3.665	0.3401	0.0928	3.421	3.908
NONHSAT010625.2	1.582	1.587	1.463	1.516	1.558	1.606	1.617	1.543	1.595	1.59	1.566	0.0472	0.0302	1.532	1.599
NONHSAT010627.2	0.7401	0.7401	0.7401	0.7401	0.7401	0.7401	0.7401	0.7401	0.7401	0.7401	0.7401	0	0	0.7401	0.7401
NONHSAT010637.2	12.48	11.59	10.18	9.235	13.26	9.158	13.06	9.811	16.43	12.1	11.73	2.257	0.1924	10.12	13.34
NONHSAT010639.2	5.724	4.631	3.47	4.722	4.399	5.455	4.453	4.143	3.943	5.599	4.654	0.7423	0.1595	4.123	5.185
NONHSAT010656.2	12.81	13.54	12.78	13.11	14.09	14.17	13.66	14.51	12.54	13.6	13.48	0.6621	0.0491	13.01	13.95
NONHSAT010658.2	0.9766	1.11	0.9989	0.9199	1.045	0.9398	0.9101	1.045	0.9605	0.9485	0.9855	0.0641	0.065	0.9396	1.031
NONHSAT010666.2	1.726	1.541	1.545	1.627	1.828	1.841	1.717	2.025	1.65	1.807	1.731	0.1497	0.0865	1.624	1.838
NONHSAT010691.2	7.363	7.659	8.99	7.731	8.315	8.185	7.519	8.413	6.051	8.776	7.9	0.844	0.1068	7.296	8.504
NONHSAT010704.2	0.9811	1.178	1.014	1.05	1.079	1.33	0.9216	1.074	1.074	1.199	1.09	0.118	0.1082	1.006	1.174
NONHSAT010716.2	3.478	3.171	2.976	3.703	3.025	3.895	2.8	3.25	2.89	2.856	3.204	0.376	0.1174	2.935	3.473
NONHSAT010722.2	2.784	2.753	2.849	2.782	2.915	2.88	2.837	2.979	2.813	2.774	2.837	0.0713	0.0252	2.786	2.888
NONHSAT010723.2	1.906	2.039	2.081	1.95	2.041	2.04	1.975	1.872	1.977	2.034	1.992	0.0671	0.0337	1.944	2.04
NONHSAT010731.2	3.987	4.031	3.758	3.882	3.891	4.061	3.421	3.888	3.302	3.715	3.794	0.2538	0.0669	3.612	3.975
NONHSAT010740.2	2.914	2.955	2.606	2.306	2.774	2.125	2.289	2.548	2.309	2.494	2.532	0.282	0.1114	2.33	2.734
NONHSAT010748.2	4.645	3.937	3.956	4.706	4.012	4.316	4.957	4.392	4.262	4.162	4.334	0.3441	0.0794	4.088	4.58
NONHSAT010755.2	3.784	3.658	3.741	3.675	3.748	3.728	3.723	3.73	3.816	3.641	3.724	0.0543	0.0146	3.686	3.763
NONHSAT010758.2	3.465	3.976	4.574	4.195	3.896	3.671	4.731	3.735	3.929	4.662	4.083	0.4411	0.108	3.768	4.399
NONHSAT010771.2	4.026	4.09	4.297	4.138	4.061	4.002	4.178	3.941	3.855	3.92	4.051	0.132	0.0326	3.956	4.145
NONHSAT010772.2	1.894	1.812	1.776	1.818	1.833	1.791	1.853	1.771	1.759	1.738	1.805	0.0471	0.0261	1.771	1.838
NONHSAT010773.2	4.108	4.802	3.938	4.094	4.548	4.036	4.033	4.033	4.343	3.854	4.179	0.2963	0.0709	3.967	4.391
NONHSAT010775.2	2.905	2.74	2.764	2.769	2.767	2.761	2.806	2.872	2.63	2.836	2.785	0.0764	0.0274	2.73	2.84
NONHSAT010889.2	2.885	3.035	3.184	3.043	2.867	3.08	2.886	3.03	2.864	2.785	2.966	0.1252	0.0422	2.876	3.055
NONHSAT010891.2	0.5287	0.5399	0.5168	0.5324	0.5351	0.5111	0.52	0.5262	0.5323	0.5415	0.5284	0.0099	0.0188	0.5213	0.5355
NONHSAT010896.2	30.12	31.71	33.47	34.26	27.45	29.72	35.55	27.55	30.71	33.03	31.36	2.744	0.0875	29.4	33.32
NONHSAT010897.2	4.067	3.947	3.896	3.938	3.945	3.732	3.789	3.831	4.125	3.711	3.898	0.1356	0.0348	3.801	3.995
NONHSAT010899.2	16.08	12.93	15.43	11.18	14.54	14.96	12	10.07	13.66	13.32	13.42	1.922	0.1433	12.04	14.79
NONHSAT010900.2	1.965	2.521	2.315	2.518	2.347	2.503	2.044	2.393	2.692	2.178	2.347	0.2292	0.0977	2.184	2.511
NONHSAT010902.2	7.64	7.588	7.892	8.124	7.359	7.184	6.609	6.467	6.735	7.765	7.336	0.5716	0.0779	6.927	7.745
NONHSAT010999.2	17.39	20.29	21.6	22.63	24.72	29.71	23.43	27.39	31.35	21.96	24.05	4.322	0.1797	20.96	27.14
NONHSAT011099.2	7.087	6.652	6.295	8.622	8.442	8.607	5.323	6.61	8.006	7.771	7.341	1.122	0.1528	6.539	8.144
NONHSAT011101.2	1.116	1.113	1.119	1.115	1.114	1.112	1.113	1.114	1.115	1.115	1.115	0.0018	0.0016	1.113	1.116
NONHSAT011106.2	3.165	3.418	3.363	3.109	3.203	3.401	3.766	3.65	3.196	3.84	3.411	0.2605	0.0764	3.225	3.597
NONHSAT011111.2	1.121	1.121	1.121	1.121	1.121	1.121	1.121	1.121	1.121	1.121	1.121	0	0	1.121	1.121
NONHSAT011122.2	1.223	1.237	1.207	1.195	1.208	1.202	1.197	1.214	1.221	1.207	1.211	0.0129	0.0107	1.202	1.22
NONHSAT011125.2	1.286	1.286	1.286	1.286	1.286	1.286	1.286	1.286	1.286	1.286	1.286	0.0001	0.0001	1.286	1.286
NONHSAT011126.2	2.686	2.638	2.708	2.741	2.77	2.754	2.798	2.724	2.798	2.727	2.734	0.0497	0.0182	2.699	2.77
NONHSAT011127.2	0.6503	0.5976	0.6248	0.6577	0.5924	0.627	0.568	0.5957	0.5933	0.631	0.6138	0.0287	0.0468	0.5932	0.6343
NONHSAT011142.2	0.3305	0.3305	0.3305	0.3305	0.3305	0.3305	0.3305	0.3305	0.3305	0.3305	0.3305	0	0	0.3305	0.3305
NONHSAT011144.2	17.52	5.724	12.69	4.201	13.72	5.239	4.658	12.51	0.3941	10.26	8.691	5.398	0.6211	4.83	12.55
NONHSAT011163.2	1.131	1.131	1.131	1.131	1.131	1.131	1.131	1.131	1.131	1.131	1.131	0	0	1.131	1.131
NONHSAT011164.2	2.417	2.457	2.462	2.464	2.458	2.448	2.418	2.427	2.482	2.426	2.446	0.0225	0.0092	2.43	2.462
NONHSAT011165.2	0.9271	0.8866	0.9259	0.875	0.8975	0.889	0.8768	0.876	0.9195	0.8884	0.8962	0.0206	0.023	0.8814	0.9109
NONHSAT011188.2	2.855	3.327	4.132	4.353	3.952	3.064	4.076	5.39	3.078	3.773	3.8	0.762	0.2005	3.255	4.345
NONHSAT011200.2	3.892	4.059	3.871	3.688	4.025	4.004	3.797	3.821	3.776	3.889	3.882	0.1187	0.0306	3.797	3.967
NONHSAT011210.2	2.26	2.778	2.215	1.332	1.147	2.104	2.108	1.788	2.623	2.225	2.058	0.5125	0.2491	1.691	2.425
NONHSAT011215.2	2.06	2.081	2.201	2.244	2.189	2.065	2.082	2.077	2.109	2.138	2.125	0.0654	0.0308	2.078	2.171
NONHSAT011216.2	3.037	3.076	2.884	2.986	2.96	3.025	3.029	2.923	2.969	2.963	2.985	0.0579	0.0194	2.944	3.026
NONHSAT011224.2	5.978	5.062	5.104	5.392	4.505	4.979	5.531	4.676	5.469	4.429	5.112	0.4918	0.0962	4.76	5.464
NONHSAT011227.2	0.592	0.6666	0.6902	0.57	0.8017	0.6224	0.6945	0.7122	0.5624	0.6093	0.6521	0.075	0.1149	0.5985	0.7057
NONHSAT011228.2	0.3831	0.3942	0.3838	0.415	0.4003	0.3987	0.3751	0.3799	0.3758	0.3802	0.3886	0.013	0.0334	0.3793	0.3979
NONHSAT011229.2	2.481	2.481	2.481	2.481	2.481	2.481	2.481	2.481	2.481	2.481	2.481	0	0	2.481	2.481
NONHSAT011232.2	0.9923	1.018	0.9777	1.002	1.013	0.9934	0.9976	1.037	1.003	1.033	1.007	0.0185	0.0184	0.9934	1.02
NONHSAT011233.2	1.267	1.24	1.28	1.342	1.304	1.246	1.27	1.305	1.248	1.302	1.28	0.0327	0.0255	1.257	1.304
NONHSAT011255.2	5.321	5.393	5.364	5.19	5.196	5.02	5.165	5.073	5.125	5.513	5.236	0.156	0.0298	5.124	5.347
NONHSAT011256.2	2.473	2.039	2.468	1.997	2.04	2.073	2.107	1.869	2.089	1.947	2.11	0.2025	0.096	1.965	2.255
NONHSAT011257.2	2.744	3.185	2.852	2.645	2.819	2.66	2.804	2.666	2.851	2.801	2.803	0.1558	0.0556	2.691	2.914
NONHSAT011259.2	0.9278	0.9494	0.9382	0.9195	0.9409	0.9294	0.9244	0.9081	0.9099	0.9234	0.9271	0.0131	0.0142	0.9177	0.9365
NONHSAT011260.2	27.29	27.99	28.69	27.93	27.59	27.93	27.93	27.36	28.05	28.36	27.91	0.4258	0.0153	27.61	28.22
NONHSAT011262.2	1.284	1.223	1.294	1.262	1.293	1.269	1.293	1.287	1.303	1.317	1.283	0.0261	0.0203	1.264	1.301
NONHSAT011279.2	26.51	21.44	23.63	21.49	19.46	26.94	20.71	26.82	27.21	23.97	23.82	2.932	0.1231	21.72	25.91
NONHSAT011311.2	6.696	7.341	6.862	6.746	6.846	6.866	6.68	6.137	6.819	7.246	6.824	0.3272	0.048	6.59	7.058
NONHSAT011438.2	2.542	2.488	2.543	2.518	2.458	2.533	2.88	2.65	2.289	2.61	2.551	0.1507	0.0591	2.443	2.659
NONHSAT011465.2	1.431	1.363	1.263	1.46	1.444	1.343	1.319	1.466	1.277	1.346	1.371	0.0751	0.0547	1.318	1.425
NONHSAT011498.2	1.397	1.288	1.246	1.258	1.273	1.28	1.261	1.252	1.218	1.513	1.299	0.089	0.0686	1.235	1.362
NONHSAT011499.2	2.796	3.359	2.899	3.5	2.864	2.96	3.531	3.734	3.479	2.815	3.194	0.3591	0.1124	2.937	3.451
NONHSAT011501.2	3.181	4.692	4.102	2.876	4.873	4.462	4.004	4.974	3.99	3.971	4.112	0.685	0.1666	3.622	4.602
NONHSAT011516.2	1.136	1.226	1.26	1.076	1.144	1.208	1.139	1.26	1.205	1.122	1.178	0.0627	0.0532	1.133	1.223
NONHSAT011546.2	5.831	5.749	5.704	5.614	5.754	5.765	5.813	5.806	5.655	5.806	5.75	0.072	0.0125	5.698	5.801
NONHSAT011555.2	3.085	3.068	3.208	3.18	2.95	3.072	3.25	3.153	2.924	3.11	3.1	0.1049	0.0338	3.025	3.175
NONHSAT011556.2	10.82	10.3	10.76	10.67	10.22	10.49	10.11	10.88	10.41	10.39	10.5	0.2662	0.0253	10.31	10.69
NONHSAT011558.2	1.592	1.53	1.516	1.584	1.649	1.537	1.603	1.641	1.607	1.577	1.584	0.045	0.0284	1.552	1.616
NONHSAT011565.2	2.884	2.964	3.02	2.999	2.905	2.897	3.01	3.016	2.951	2.882	2.953	0.0569	0.0193	2.912	2.993
NONHSAT011571.2	0.9885	1.112	1.195	1.13	1.185	1.093	1.01	1.054	1.106	1.185	1.106	0.0722	0.0653	1.054	1.158
NONHSAT011599.2	2.284	2.381	2.23	2.329	2.561	2.246	2.234	2.46	2.193	2.212	2.313	0.1208	0.0523	2.227	2.399
NONHSAT011639.2	2.687	2.74	2.743	2.69	2.7	2.768	2.769	2.684	2.775	2.709	2.727	0.0366	0.0134	2.7	2.753
NONHSAT011652.2	1.496	1.54	1.442	1.568	1.696	1.594	1.583	1.561	1.562	1.622	1.567	0.0686	0.0438	1.517	1.616
NONHSAT011695.2	2.874	2.976	3.08	2.956	3.058	3.033	2.887	3.001	3.052	2.896	2.981	0.0762	0.0255	2.927	3.036
NONHSAT011698.2	5.399	5.305	5.37	5.353	5.393	5.339	5.372	5.362	5.358	5.334	5.359	0.0278	0.0052	5.339	5.379
NONHSAT011699.2	2.361	2.368	2.38	2.4	2.447	2.477	2.488	2.362	2.433	2.357	2.407	0.0503	0.0209	2.372	2.443
NONHSAT011703.2	6.975	7.354	7.6	7.328	7.368	7.117	7.42	6.949	7.325	7.397	7.283	0.206	0.0283	7.136	7.431
NONHSAT011708.2	5.088	5.396	4.827	4.776	5.154	4.773	4.989	4.993	4.763	4.921	4.968	0.2034	0.041	4.823	5.114
NONHSAT011709.2	12.56	11.64	13.27	12.93	13.21	13.8	12.39	11.41	12.55	11.97	12.57	0.7549	0.06	12.03	13.11
NONHSAT011721.2	2.212	2.745	2.509	2.116	2.335	2.345	1.814	2.542	2.364	2.362	2.334	0.2531	0.1084	2.153	2.515
NONHSAT011749.2	2.111	2.175	1.878	1.956	2.018	1.755	1.848	1.949	1.934	1.913	1.954	0.1232	0.0631	1.865	2.042
NONHSAT011794.2	6.879	7.053	6.85	6.91	7.131	6.909	7.053	6.868	7.091	6.806	6.955	0.1151	0.0166	6.873	7.038
NONHSAT011795.2	4.139	4.07	3.993	3.996	3.915	4.313	3.987	4.225	4.343	4.028	4.101	0.1478	0.036	3.995	4.207
NONHSAT011798.2	2.284	2.032	2.352	2.485	2.646	2.214	2.453	2.436	2.659	2.488	2.405	0.1921	0.0799	2.267	2.542
NONHSAT011826.2	0.8605	0.9475	0.7884	1.086	1.18	1.032	0.7351	0.7512	0.8793	1.033	0.9293	0.1511	0.1626	0.8212	1.037
NONHSAT011856.2	12.1	12.1	12.1	12.1	12.1	12.1	12.1	12.1	12.1	12.1	12.1	0	0	12.1	12.1
NONHSAT011859.2	2.867	2.825	2.762	2.793	2.962	2.863	2.994	2.738	2.828	2.825	2.846	0.0808	0.0284	2.788	2.904
NONHSAT011860.2	2.735	2.875	2.752	2.812	2.615	2.757	2.764	2.765	2.641	2.655	2.737	0.0801	0.0293	2.68	2.794
NONHSAT011866.2	2.752	3.171	2.94	3.58	3.651	3.176	2.943	3.915	3.169	3.156	3.245	0.3617	0.1114	2.986	3.504
NONHSAT011867.2	0.5668	0.5577	0.6105	0.5527	0.5459	0.5605	0.5508	0.5746	0.5329	0.5411	0.5593	0.0217	0.0388	0.5438	0.5749
NONHSAT011868.2	1.799	1.771	1.798	1.825	1.817	1.81	1.827	1.857	1.828	1.811	1.814	0.0229	0.0126	1.798	1.831
NONHSAT011869.2	1.248	1.235	1.175	1.19	1.149	1.171	1.195	1.163	1.102	1.19	1.182	0.0416	0.0352	1.152	1.212
NONHSAT011870.2	2.11	2.069	2.154	2.122	2.174	2.018	2.086	2.215	2.173	2.097	2.122	0.0584	0.0275	2.08	2.164
NONHSAT011871.2	3.88	3.505	3.486	3.641	3.373	3.507	3.526	3.359	3.504	3.385	3.517	0.1534	0.0436	3.407	3.626
NONHSAT011897.2	3.35	3.176	3.16	3.248	3.182	3.307	3.023	3.386	3.19	3.268	3.229	0.106	0.0328	3.153	3.305
NONHSAT011905.2	1.948	1.953	1.981	1.979	1.93	1.968	1.941	1.952	1.962	1.935	1.955	0.0173	0.0089	1.943	1.967
NONHSAT011908.2	0.591	0.6645	0.591	0.7514	0.7588	0.5161	0.612	0.62	0.591	0.6143	0.631	0.0751	0.119	0.5773	0.6847
NONHSAT011932.2	1.483	1.541	1.556	1.53	1.526	1.513	1.541	1.531	1.505	1.567	1.529	0.0244	0.016	1.512	1.547
NONHSAT012518.2	2.327	2.315	2.257	2.391	2.353	2.375	2.384	2.444	2.322	2.499	2.367	0.0691	0.0292	2.317	2.416
NONHSAT012519.2	5.009	5.015	5.423	5.006	4.879	4.811	5.299	4.905	5.19	5.023	5.056	0.1925	0.0381	4.918	5.193
NONHSAT012522.2	1.655	1.696	1.665	1.662	1.7	1.647	1.711	1.649	1.637	1.715	1.674	0.029	0.0173	1.653	1.695
NONHSAT012523.2	1.902	1.993	2.004	1.949	1.998	2.069	1.882	1.948	1.912	1.973	1.963	0.0562	0.0287	1.923	2.003
NONHSAT012524.2	2.451	2.66	2.431	2.444	2.624	2.564	2.461	2.441	2.738	2.57	2.539	0.1092	0.043	2.46	2.617
NONHSAT012527.2	3.194	3.19	3.221	3.214	3.197	3.173	3.241	3.142	3.206	3.12	3.19	0.0365	0.0114	3.164	3.216
NONHSAT012528.2	2.018	2.071	2.037	2.082	2.164	2.074	2.095	1.984	2.088	1.973	2.059	0.0569	0.0276	2.018	2.099
NONHSAT012532.2	5.169	4.911	5.419	5.048	5.539	5.312	5.663	5.252	5.224	4.946	5.248	0.2455	0.0468	5.073	5.424
NONHSAT012533.2	2.857	3.005	3.039	3.07	3.014	3.22	3.044	3.274	2.754	2.85	3.013	0.1613	0.0535	2.897	3.128
NONHSAT012534.2	5.524	5.524	5.524	5.524	5.524	5.524	5.524	5.524	5.524	5.524	5.524	0	0	5.524	5.524
NONHSAT012538.2	2.929	2.826	2.919	2.81	2.779	2.806	2.892	2.888	2.949	2.698	2.85	0.0791	0.0278	2.793	2.906
NONHSAT012542.2	1.472	1.446	1.564	1.508	1.498	1.485	1.437	1.513	1.571	1.457	1.495	0.0459	0.0307	1.462	1.528
NONHSAT012566.2	8.45	7.815	8.068	7.803	7.899	6.798	7.747	8.183	7.906	7.882	7.855	0.4275	0.0544	7.549	8.161
NONHSAT012599.2	1.816	1.75	1.805	1.754	1.747	1.814	1.766	1.726	1.796	1.705	1.768	0.0385	0.0218	1.74	1.795
NONHSAT012600.2	24.18	23.43	23.68	23.24	23.44	22.79	23.24	23.84	24.25	23.81	23.59	0.4504	0.0191	23.27	23.91
NONHSAT012611.2	2.17	2.169	2.169	2.17	2.169	2.17	2.17	2.169	2.17	2.17	2.17	0.0004	0.0002	2.169	2.17
NONHSAT012614.2	1.205	1.107	1.099	1.119	1.354	1.168	1.291	1.341	1.257	1.278	1.222	0.0959	0.0785	1.153	1.29
NONHSAT012618.2	3.3	3.221	3.207	3.205	3.243	3.392	3.296	3.208	3.256	3.376	3.27	0.0691	0.0211	3.221	3.32
NONHSAT012619.2	4.339	4.804	4.953	3.999	4.372	4.745	4.276	4.21	4.232	4.195	4.412	0.3115	0.0706	4.19	4.635
NONHSAT012642.2	2.88	2.802	3.22	2.654	3.364	3.046	2.937	2.676	3.251	2.849	2.968	0.2449	0.0825	2.793	3.143
NONHSAT012655.2	3.765	3.716	3.621	3.504	3.731	3.671	3.559	3.566	3.67	3.764	3.657	0.0912	0.025	3.592	3.722
NONHSAT012667.2	1.594	1.641	1.589	1.617	1.604	1.645	1.624	1.633	1.61	1.624	1.618	0.019	0.0118	1.605	1.632
NONHSAT012668.2	10.76	10.76	10.76	10.76	10.76	10.76	10.76	10.76	10.76	10.76	10.76	0	0	10.76	10.76
NONHSAT012678.2	2.303	2.592	2.477	2.33	2.434	2.208	2.307	2.344	2.31	2.344	2.365	0.1083	0.0458	2.287	2.442
NONHSAT012693.2	4.57	4.609	4.574	4.611	4.576	4.587	4.832	4.753	4.649	4.615	4.638	0.087	0.0188	4.576	4.7
NONHSAT012697.2	3.657	3.761	3.572	3.654	3.296	3.431	3.801	3.773	3.741	3.686	3.637	0.1626	0.0447	3.521	3.754
NONHSAT012701.2	5.589	5.645	5.776	5.957	5.821	5.646	5.891	5.83	5.818	5.779	5.775	0.1164	0.0202	5.692	5.858
NONHSAT012704.2	4.603	4.451	4.582	4.884	4.39	4.626	4.327	4.995	4.198	4.271	4.533	0.2588	0.0571	4.347	4.718
NONHSAT012718.2	3.279	3.295	3.403	3.164	3.306	3.643	3.001	3.587	3.8	3.132	3.361	0.2495	0.0742	3.183	3.54
NONHSAT012726.2	3.331	2.993	3.178	2.824	2.633	2.902	3.167	2.02	2.714	2.43	2.819	0.3922	0.1391	2.539	3.1
NONHSAT012727.2	1.706	1.706	1.706	1.706	1.706	1.706	1.706	1.706	1.706	1.706	1.706	0	0	1.706	1.706
NONHSAT012729.2	4.682	4.658	4.601	4.674	4.66	4.686	4.712	4.608	4.698	4.66	4.664	0.036	0.0077	4.638	4.69
NONHSAT012735.2	1.21	1.232	1.221	1.23	1.24	1.248	1.285	1.277	1.235	1.27	1.245	0.0249	0.02	1.227	1.263
NONHSAT012761.2	2.848	2.959	2.958	2.905	2.83	3.039	2.92	2.925	2.846	2.856	2.908	0.0658	0.0226	2.861	2.956
NONHSAT012762.2	1.42	1.434	1.451	1.466	1.443	1.433	1.445	1.428	1.45	1.451	1.442	0.0134	0.0093	1.432	1.452
NONHSAT012765.2	0.4843	0.4843	0.4843	0.4843	0.4843	0.4843	0.4843	0.4843	0.4843	0.4843	0.4843	0	0	0.4843	0.4843
NONHSAT012768.2	1.474	1.261	1.277	1.573	1.419	1.406	1.436	1.462	1.464	1.401	1.417	0.0922	0.0651	1.352	1.483
NONHSAT012769.2	3.933	3.883	4.169	3.749	3.94	3.893	3.961	3.972	3.954	3.736	3.919	0.1216	0.031	3.832	4.006
NONHSAT012770.2	1.288	1.242	1.26	1.227	1.238	1.223	1.25	1.225	1.253	1.209	1.241	0.0226	0.0182	1.225	1.257
NONHSAT012773.2	3.631	3.957	4	3.664	3.466	4.183	4.008	3.57	3.321	3.962	3.776	0.2821	0.0747	3.574	3.978
NONHSAT012774.2	1.004	1.419	1.124	1.167	1.038	1.178	1.165	1.19	0.9687	0.9781	1.123	0.1354	0.1206	1.026	1.22
NONHSAT012775.2	8.544	8.113	8.115	8.433	8.021	8.248	8.215	8.526	8.366	8.133	8.271	0.1854	0.0224	8.139	8.404
NONHSAT012776.2	3.141	2.261	2.674	2.24	2.468	2.488	3.033	2.498	2.544	2.324	2.567	0.3053	0.1189	2.349	2.786
NONHSAT012779.2	6.483	6.09	6.272	5.973	6.528	4.581	6.2	6.482	6.211	5.333	6.015	0.6118	0.1017	5.578	6.453
NONHSAT012785.2	3.345	3.29	3.396	3.411	3.304	3.297	3.203	3.311	3.349	3.246	3.315	0.0635	0.0191	3.27	3.361
NONHSAT012819.2	3.319	4.738	4.095	3.98	4.074	3.35	4.353	3.632	3.788	3.775	3.91	0.4372	0.1118	3.598	4.223
NONHSAT012821.2	6.642	6.349	6.132	5.996	5.929	6.309	6.305	6.242	5.976	6.36	6.224	0.219	0.0352	6.067	6.381
NONHSAT012824.2	8.181	8.884	8.99	6.613	7.706	9.299	14.84	7.83	8.992	12.1	9.344	2.406	0.2575	7.623	11.07
NONHSAT012874.2	1.879	1.975	1.925	2.166	2.068	1.984	1.991	1.884	2.121	1.956	1.995	0.0962	0.0482	1.926	2.064
NONHSAT012887.2	1.349	1.349	1.315	1.308	1.271	1.288	1.355	1.338	1.311	1.298	1.318	0.0286	0.0217	1.298	1.338
NONHSAT012888.2	0.673	0.6682	0.6884	0.7136	0.709	0.6878	0.6269	0.6427	0.5831	0.6389	0.6632	0.0405	0.0611	0.6342	0.6921
NONHSAT012889.2	0.9227	0.9298	0.8947	0.929	0.9515	0.9184	0.9279	0.9265	0.9074	0.9302	0.9238	0.0151	0.0163	0.913	0.9346
NONHSAT012891.2	1.154	0.9949	1.076	1.04	1.153	1.086	1.113	1.064	0.9987	1.156	1.084	0.0609	0.0562	1.04	1.127
NONHSAT012892.2	5.463	6.262	5.483	4.956	5.402	5.41	5.174	5.758	6.075	5.803	5.579	0.3984	0.0714	5.294	5.864
NONHSAT012893.2	4.909	4.845	4.939	4.954	4.957	4.745	4.854	4.761	4.708	4.651	4.832	0.1102	0.0228	4.754	4.911
NONHSAT012895.2	2.384	2.128	2.163	2.22	2.121	2.463	2.374	2.489	2.071	2.286	2.27	0.1512	0.0666	2.162	2.378
NONHSAT012897.2	1.38	1.352	1.401	1.337	1.299	1.393	1.356	1.382	1.379	1.406	1.368	0.0329	0.024	1.345	1.392
NONHSAT012898.2	3.663	4.069	3.663	3.663	4.389	4.026	3.663	3.999	3.663	3.963	3.876	0.2522	0.0651	3.696	4.056
NONHSAT012900.2	3.723	3.452	3.586	3.55	3.586	3.595	3.703	3.651	3.86	3.859	3.656	0.1318	0.036	3.562	3.751
NONHSAT012901.2	2.913	3.208	2.963	2.877	2.91	3.267	2.914	3.01	3.166	3.056	3.028	0.14	0.0462	2.928	3.129
NONHSAT012902.2	3.689	3.976	3.551	3.857	3.781	3.575	3.818	3.764	3.847	3.583	3.744	0.1414	0.0378	3.643	3.845
NONHSAT012950.2	4.15	4.733	4.728	4.932	5.072	4.659	4.798	5.186	4.781	4.776	4.782	0.2768	0.0579	4.584	4.98
NONHSAT012962.2	3.712	3.688	3.495	3.693	3.506	3.703	3.63	3.523	3.654	3.601	3.621	0.0849	0.0234	3.56	3.681
NONHSAT012980.2	1.277	1.269	1.312	1.337	1.323	1.392	1.355	1.362	1.333	1.32	1.328	0.0374	0.0281	1.301	1.355
NONHSAT013049.2	2.756	2.763	2.781	2.78	2.745	2.79	2.753	2.761	2.757	2.712	2.76	0.022	0.008	2.744	2.776
NONHSAT013096.2	6.468	6.469	6.375	6.361	6.219	6.709	6.334	6.513	6.397	6.596	6.444	0.1397	0.0217	6.344	6.544
NONHSAT013115.2	2.965	3.176	2.544	2.829	3.03	2.6	2.557	2.9	3.059	2.803	2.846	0.2216	0.0779	2.688	3.005
NONHSAT013118.2	3.384	3.33	3.702	3.429	3.397	3.411	3.593	3.538	3.35	3.588	3.472	0.1246	0.0359	3.383	3.561
NONHSAT013130.2	0.9913	0.9499	1.069	0.8737	0.9098	0.9794	0.9588	0.8182	1.253	0.8009	0.9605	0.1312	0.1366	0.8666	1.054
NONHSAT013132.2	2.431	2.385	2.441	2.536	2.47	2.515	2.512	2.398	2.434	2.4	2.452	0.0537	0.0219	2.414	2.49
NONHSAT013138.2	32.83	41.17	37.88	42.81	38.1	36.41	37.16	37.01	35.55	38.95	37.79	2.802	0.0742	35.78	39.79
NONHSAT013143.2	4.341	4.587	4.464	4.572	4.525	4.465	4.613	4.295	4.523	4.589	4.497	0.1077	0.024	4.42	4.574
NONHSAT013144.2	7.786	7.347	7.679	8.018	7.556	7.655	7.578	7.371	7.037	8.021	7.605	0.304	0.04	7.387	7.822
NONHSAT013156.2	2.553	2.172	1.645	2.875	2.013	2.5	1.172	2.151	2.543	2.085	2.171	0.4939	0.2275	1.818	2.524
NONHSAT013158.2	1.032	1.102	0.8677	1.242	0.9438	1.164	0.8809	0.9351	1.219	0.9375	1.032	0.1404	0.136	0.932	1.133
NONHSAT013167.2	11.24	11.21	11.21	11.22	11.22	11.22	11.23	11.25	11.21	11.22	11.22	0.0135	0.0012	11.21	11.23
NONHSAT013170.2	4.684	4.592	4.66	4.458	4.465	4.813	4.752	4.772	4.177	4.371	4.574	0.2033	0.0444	4.429	4.72
NONHSAT013176.2	0.8959	0.8945	0.8976	0.8923	0.8998	0.8999	0.8951	0.891	0.9057	0.8988	0.8971	0.0043	0.0048	0.894	0.9001
NONHSAT013178.2	0.5723	0.5682	0.5738	0.5673	0.5727	0.5736	0.565	0.576	0.5705	0.5699	0.5709	0.0034	0.0059	0.5685	0.5733
NONHSAT013195.2	1.995	1.99	1.992	2.019	1.971	1.965	1.972	1.979	2.008	2.003	1.989	0.0177	0.0089	1.977	2.002
NONHSAT013210.2	2.295	2.148	2.164	2.239	2.158	2.248	2.19	2.157	2.218	2.149	2.196	0.0509	0.0232	2.16	2.233
NONHSAT013216.2	4.619	4.528	4.823	4.48	4.332	4.718	4.89	4.702	4.75	4.647	4.649	0.1669	0.0359	4.53	4.768
NONHSAT013217.2	3.112	2.39	2.98	2.822	2.865	2.947	2.731	2.849	2.887	2.834	2.842	0.1892	0.0666	2.706	2.977
NONHSAT013242.2	3.371	3.161	3.516	4.372	4.325	2.931	4.017	4.331	3.476	3.113	3.661	0.5523	0.1508	3.266	4.056
NONHSAT013243.2	1.281	1.425	1.316	1.439	1.484	1.723	1.533	1.384	1.48	1.426	1.449	0.1229	0.0848	1.361	1.537
NONHSAT013246.2	1.47	1.47	1.47	1.47	1.47	1.47	1.47	1.47	1.47	1.47	1.47	0	0	1.47	1.47
NONHSAT013256.2	5.526	5.467	5.677	5.73	5.465	5.243	5.348	5.886	5.596	5.54	5.548	0.1865	0.0336	5.414	5.681
NONHSAT013257.2	1.029	1.104	1.109	1.086	1.077	1.076	1.084	1.059	1.066	1.047	1.074	0.0246	0.0229	1.056	1.091
NONHSAT013269.2	2.783	2.843	2.782	2.768	2.745	2.837	2.713	2.849	2.728	2.799	2.785	0.048	0.0172	2.75	2.819
NONHSAT013272.2	1.761	1.745	1.678	1.783	1.815	1.685	1.683	1.704	1.716	1.591	1.716	0.0637	0.0371	1.671	1.762
NONHSAT013273.2	0.8967	0.8741	0.8777	0.9039	0.8968	0.854	0.8966	0.8921	0.8856	0.8838	0.8861	0.0147	0.0166	0.8756	0.8966
NONHSAT013275.2	1.858	1.724	1.69	1.742	1.701	1.672	1.759	1.875	1.764	1.638	1.742	0.0762	0.0437	1.688	1.797
NONHSAT013287.2	1.87	1.76	1.809	1.558	1.911	1.732	1.867	1.622	1.763	1.778	1.767	0.1102	0.0624	1.688	1.846
NONHSAT013306.2	2.982	2.852	2.866	2.919	3.097	2.839	3.012	2.93	2.987	2.897	2.938	0.0813	0.0277	2.88	2.996
NONHSAT013309.2	3.435	3.425	3.582	3.553	3.434	3.579	3.533	3.62	3.581	3.528	3.527	0.0712	0.0202	3.476	3.578
NONHSAT013320.2	3.89	3.793	3.636	3.64	3.788	3.72	4.197	3.946	3.923	3.431	3.796	0.2101	0.0554	3.646	3.947
NONHSAT013327.2	0.472	0.4675	0.4699	0.4704	0.4699	0.4724	0.4663	0.4732	0.4717	0.4724	0.4706	0.0022	0.0047	0.469	0.4722
NONHSAT013359.2	2.515	3.112	3.992	2.338	2.517	2.919	3.526	3.22	3.153	3.157	3.045	0.5014	0.1646	2.686	3.404
NONHSAT013363.2	3.593	3.765	3.682	3.88	3.703	3.524	3.589	3.798	3.362	3.836	3.673	0.1589	0.0433	3.559	3.787
NONHSAT013364.2	1.811	1.81	1.684	1.679	1.737	1.747	1.804	1.73	1.704	1.808	1.751	0.0534	0.0305	1.713	1.789
NONHSAT013367.2	2.598	2.466	2.561	2.61	2.409	2.439	2.513	2.492	2.53	2.556	2.517	0.0665	0.0264	2.47	2.565
NONHSAT013368.2	2.417	2.724	2.639	2.423	2.56	2.431	2.774	2.863	2.544	2.559	2.593	0.1548	0.0597	2.483	2.704
NONHSAT013369.2	2.005	2.143	2.024	2.045	2.882	1.916	2.114	1.957	1.895	2.302	2.128	0.2907	0.1366	1.92	2.336
NONHSAT013371.2	6.44	6.207	6.549	4.951	7.341	6.324	6.489	6.576	5.903	6.577	6.336	0.6083	0.096	5.901	6.771
NONHSAT013378.2	1.536	1.576	1.638	1.523	1.562	1.664	1.534	1.48	1.437	1.544	1.549	0.0671	0.0433	1.501	1.597
NONHSAT013385.2	1.822	2.002	2.23	1.855	1.594	1.889	1.973	1.589	1.674	1.617	1.824	0.2101	0.1152	1.674	1.975
NONHSAT013388.2	3.289	3.755	3.192	3.925	3.7	2.767	3.479	3.445	2.981	2.904	3.344	0.3869	0.1157	3.067	3.62
NONHSAT013418.2	2.328	2.373	2.226	2.287	2.184	2.312	2.319	2.25	2.247	2.251	2.278	0.0562	0.0247	2.238	2.318
NONHSAT013421.2	7.043	5.384	5.701	3.803	3.906	4.657	5.041	4.31	5.502	4.668	5.001	0.966	0.1931	4.31	5.692
NONHSAT013426.2	7.521	7.482	7.606	7.478	7.455	7.278	7.481	7.717	7.346	7.326	7.469	0.1315	0.0176	7.375	7.563
NONHSAT013427.2	2.618	2.571	2.602	2.598	2.604	2.56	2.572	2.709	2.583	2.627	2.604	0.0424	0.0163	2.574	2.635
NONHSAT013489.2	3.839	3.478	3.26	3.017	3.459	3.597	3.157	3.225	3.665	3.214	3.391	0.2583	0.0762	3.206	3.576
NONHSAT013495.2	0.8918	0.9276	0.9945	0.876	0.9296	0.8664	0.8715	0.9524	0.9834	0.8076	0.9101	0.0581	0.0639	0.8685	0.9517
NONHSAT013498.2	3.243	3.254	3.235	3.267	3.193	3.139	3.231	3.168	3.231	3.187	3.215	0.0411	0.0128	3.185	3.244
NONHSAT013501.2	4.871	4.975	4.693	4.521	4.645	4.81	4.689	4.728	4.848	5.2	4.798	0.1911	0.0398	4.661	4.935
NONHSAT013556.2	1.73	1.806	1.657	1.777	1.733	1.569	1.732	1.769	1.629	1.649	1.705	0.0755	0.0443	1.651	1.759
NONHSAT013599.2	8.82	10.21	6.887	8.674	6.854	11.05	8.727	13.91	10.44	8.261	9.383	2.114	0.2253	7.871	10.9
NONHSAT013600.2	12.3	12.8	10.73	13.25	13.35	15.11	16.18	11.07	12.7	14.72	13.22	1.723	0.1303	11.99	14.45
NONHSAT013602.2	1.647	1.73	1.86	1.729	1.718	1.738	1.758	1.726	1.715	1.799	1.742	0.0562	0.0323	1.702	1.782
NONHSAT013620.2	2.29	3.597	2.245	3.146	3.014	3.806	2.731	1.945	2.203	2.873	2.785	0.6217	0.2232	2.34	3.23
NONHSAT013636.2	2.096	1.846	1.916	1.912	2.023	2.015	2.237	1.945	2.015	1.938	1.994	0.1112	0.0558	1.915	2.074
NONHSAT013639.2	7.683	7.391	7.317	7.301	7.33	7.313	7.215	7.691	7.46	7.308	7.401	0.1637	0.0221	7.284	7.518
NONHSAT013641.2	1.967	1.971	1.96	1.939	1.992	1.975	1.932	1.96	1.988	1.939	1.962	0.0206	0.0105	1.948	1.977
NONHSAT013642.2	0.6453	0.7143	0.6699	0.7049	0.6633	0.6853	0.6298	0.6542	0.6917	0.6752	0.6734	0.0265	0.0393	0.6544	0.6923
NONHSAT013647.2	1.329	1.349	1.372	1.426	1.487	1.467	1.381	1.429	1.44	1.356	1.403	0.0535	0.0381	1.365	1.442
NONHSAT013650.2	1.821	1.806	1.74	1.817	1.779	1.759	1.764	1.751	1.752	1.824	1.781	0.0326	0.0183	1.758	1.805
NONHSAT013652.2	0.5461	0.52	0.5144	0.5271	0.5083	0.5204	0.5368	0.4923	0.5243	0.5383	0.5228	0.0157	0.0301	0.5116	0.5341
NONHSAT013653.2	4.626	5.311	4.663	5.07	4.99	4.919	4.639	4.834	4.928	4.956	4.894	0.2143	0.0438	4.74	5.047
NONHSAT013690.2	4.339	4.373	4.371	4.413	4.339	4.19	4.289	4.397	4.302	4.321	4.333	0.0644	0.0149	4.287	4.379
NONHSAT013693.2	1.499	1.292	1.511	1.551	1.41	1.361	1.492	1.402	1.333	1.488	1.434	0.0866	0.0604	1.372	1.496
NONHSAT013700.2	2.574	2.574	2.574	2.574	2.574	2.574	2.574	2.574	2.574	2.574	2.574	0	0	2.574	2.574
NONHSAT013724.2	7.621	7.493	7.403	7.383	7.767	7.542	7.168	7.583	7.121	7.933	7.501	0.2493	0.0332	7.323	7.68
NONHSAT013726.2	4.369	4.313	4.026	4.062	4.138	4.062	4.193	3.997	4.14	4.269	4.157	0.1268	0.0305	4.066	4.248
NONHSAT013727.2	1.31	1.124	1.324	1.288	1.036	1.306	1.438	1.186	1.04	1.356	1.241	0.1372	0.1105	1.143	1.339
NONHSAT013729.2	2.337	2.383	2.243	2.208	2.388	2.19	2.346	2.306	2.156	2.162	2.272	0.0907	0.0399	2.207	2.337
NONHSAT013768.2	0.9581	0.9932	0.9486	0.9717	0.9444	0.9613	0.9728	0.9562	0.9652	0.956	0.9627	0.014	0.0145	0.9527	0.9728
NONHSAT013778.2	3.861	3.581	3.388	4.154	3.873	3.972	3.592	3.066	3.366	3.353	3.621	0.3384	0.0935	3.379	3.863
NONHSAT013805.2	2.117	2.101	2.082	2.417	2.449	2.012	2.27	2.334	2.158	2.312	2.225	0.1511	0.0679	2.117	2.333
NONHSAT013827.2	5.318	4.999	5.415	5.466	4.944	5.189	5.234	5.431	5.231	5.288	5.252	0.1743	0.0332	5.127	5.376
NONHSAT013833.2	0.4017	0.4009	0.4011	0.4012	0.4009	0.4021	0.4011	0.4029	0.4011	0.4007	0.4014	0.0007	0.0017	0.4009	0.4019
NONHSAT013836.2	24.52	23.76	23.97	24.52	24.42	23.53	23.74	24.24	24.15	24.06	24.09	0.3431	0.0142	23.85	24.34
NONHSAT013879.2	2.239	2.224	2.199	2.206	2.2	2.199	2.252	2.247	2.23	2.225	2.222	0.0202	0.0091	2.208	2.237
NONHSAT013884.2	3.73	3.754	3.742	3.733	3.676	3.739	3.705	3.759	3.718	3.813	3.737	0.036	0.0096	3.711	3.763
NONHSAT013905.2	3.945	3.647	3.769	3.659	3.638	3.615	3.63	3.762	3.426	3.636	3.673	0.1335	0.0363	3.577	3.768
NONHSAT013916.2	4.61	5.215	3.904	4.658	4.727	5.45	5.42	4.064	4.478	3.966	4.649	0.5733	0.1233	4.239	5.059
NONHSAT013918.2	3.164	2.733	2.258	2.115	2.983	2.252	2.623	2.49	2.903	1.84	2.536	0.4212	0.1661	2.235	2.837
NONHSAT013930.2	0.9567	1.041	0.9983	0.8815	0.9845	1.018	0.9437	1.101	1.034	1.036	0.9995	0.0614	0.0614	0.9555	1.043
NONHSAT013934.2	1.45	1.45	1.411	1.432	1.428	1.444	1.423	1.462	1.417	1.49	1.441	0.0238	0.0165	1.424	1.458
NONHSAT013937.2	0.9978	0.9721	0.9998	1.06	0.9642	1.016	1.016	1.013	1.009	0.9952	1.004	0.0265	0.0264	0.9855	1.023
NONHSAT013940.2	2.653	2.767	2.668	2.69	2.667	2.731	2.667	2.645	2.581	2.743	2.681	0.0543	0.0202	2.642	2.72
NONHSAT013946.2	2.055	2.045	1.99	2.148	2.005	2.076	1.985	2.06	1.972	2.024	2.036	0.0527	0.0259	1.998	2.074
NONHSAT013950.2	1.581	1.59	1.577	1.569	1.621	1.678	1.706	1.521	1.574	1.578	1.6	0.0548	0.0343	1.56	1.639
NONHSAT013954.2	3.455	3.504	3.428	3.427	3.36	3.551	3.384	3.526	3.372	3.486	3.449	0.0665	0.0193	3.402	3.497
NONHSAT013961.2	0.6068	0.5796	0.5967	0.6239	0.5912	0.6041	0.5982	0.5789	0.5834	0.6085	0.5971	0.0143	0.024	0.5869	0.6074
NONHSAT013962.2	0.8124	0.7909	0.9521	0.7016	0.8658	0.6507	0.6282	0.8252	0.7903	0.5008	0.7518	0.1318	0.1753	0.6576	0.8461
NONHSAT013963.2	0.3866	0.3553	0.3864	0.3902	0.3755	0.3489	0.3803	0.3852	0.3816	0.3753	0.3765	0.0138	0.0367	0.3667	0.3864
NONHSAT013977.2	2.004	1.959	1.97	2.084	1.995	1.988	2.341	2.101	2.02	1.893	2.035	0.1227	0.0603	1.948	2.123
NONHSAT013980.2	1.658	1.655	1.582	1.58	1.562	1.484	1.559	1.346	1.632	1.563	1.562	0.0919	0.0588	1.496	1.628
NONHSAT013981.2	6.149	6.361	6.109	6.31	6.083	6.187	6.286	6.297	6.226	6.136	6.214	0.0957	0.0154	6.146	6.283
NONHSAT013982.2	2.049	1.991	1.955	2.173	1.98	2.021	2.052	2.027	2.045	1.93	2.022	0.0673	0.0333	1.974	2.071
NONHSAT013983.2	0.9433	0.9433	0.9433	0.9433	0.9433	0.9433	0.9433	0.9433	0.9433	0.9433	0.9433	0	0	0.9433	0.9433
NONHSAT013984.2	1.679	1.679	1.679	1.679	1.679	1.679	1.679	1.679	1.679	1.679	1.679	0	0	1.679	1.679
NONHSAT013997.2	1.634	1.516	1.553	1.536	1.595	1.78	1.514	1.471	1.546	1.571	1.571	0.086	0.0547	1.51	1.633
NONHSAT013999.2	3.682	3.547	3.703	3.544	3.695	3.65	3.737	3.599	3.578	3.71	3.645	0.0718	0.0197	3.593	3.696
NONHSAT014001.2	1.304	1.334	1.192	1.232	1.129	1.344	1.341	1.211	1.252	1.314	1.265	0.0734	0.058	1.213	1.318
NONHSAT014003.2	2.311	2.341	2.324	2.304	2.329	2.338	2.326	2.307	2.308	2.33	2.322	0.0134	0.0058	2.312	2.331
NONHSAT014004.2	2.191	2.218	2.357	2.245	2.479	2.296	2.027	2.348	2.257	2.299	2.272	0.119	0.0524	2.187	2.357
NONHSAT014008.2	4.187	4.175	3.833	3.918	3.551	3.858	3.991	3.894	3.721	3.808	3.894	0.1929	0.0495	3.756	4.032
NONHSAT014023.2	2.676	2.663	2.709	2.914	2.781	2.745	2.631	2.693	2.81	2.703	2.732	0.0835	0.0306	2.673	2.792
NONHSAT014025.2	5.254	5.458	5.45	5.644	4.763	5.925	5.16	5.343	5.2	5.007	5.32	0.3265	0.0614	5.087	5.554
NONHSAT014028.2	2.88	2.813	2.822	2.864	2.887	2.783	2.799	2.879	2.775	2.791	2.829	0.0437	0.0155	2.798	2.861
NONHSAT014041.2	2.216	1.962	2.05	2.265	1.728	2.034	2.412	2.081	1.891	2.274	2.091	0.2044	0.0977	1.945	2.237
NONHSAT014042.2	1.087	1.14	1.111	0.9653	1.126	1.379	1.137	1.063	0.7431	1.338	1.109	0.1778	0.1603	0.9818	1.236
NONHSAT014046.2	2.649	2.914	2.813	2.852	2.857	2.823	2.809	3.084	2.904	2.886	2.859	0.1088	0.038	2.781	2.937
NONHSAT014050.2	3.7	4.167	3.855	4.113	4.013	3.949	4.257	3.859	4.165	3.991	4.007	0.1724	0.043	3.884	4.13
NONHSAT014068.2	2.177	1.987	2.267	1.932	1.91	1.951	1.99	2.426	2.094	2.271	2.1	0.1766	0.0841	1.974	2.227
NONHSAT014076.2	0.9985	0.999	0.9119	0.8373	3.07	1.008	1.446	1.007	3.748	1.291	1.532	1.018	0.6647	0.8033	2.26
NONHSAT014102.2	2.717	2.752	2.713	2.727	2.729	2.73	2.714	2.724	2.698	2.772	2.728	0.0209	0.0077	2.713	2.743
NONHSAT014113.2	1.173	1.177	1.263	1.169	1.179	1.197	1.103	1.174	1.102	1.189	1.173	0.0458	0.0391	1.14	1.205
NONHSAT014116.2	2.002	2.454	1.944	2.578	2.328	2.002	1.89	2.194	2.097	1.904	2.139	0.2417	0.113	1.967	2.312
NONHSAT014117.2	3.61	3.653	3.439	3.548	3.757	3.535	3.532	3.697	3.672	3.416	3.586	0.1112	0.031	3.506	3.665
NONHSAT014141.2	2.983	2.953	3.01	2.972	2.956	2.928	2.918	2.939	2.92	2.973	2.955	0.0301	0.0102	2.934	2.977
NONHSAT014162.2	2.635	2.882	2.837	2.972	2.971	2.783	2.857	2.914	2.975	2.981	2.881	0.1101	0.0382	2.802	2.959
NONHSAT015041.2	1.157	1.127	1.217	1.015	1.118	0.9689	0.9663	1.154	1.052	1.039	1.081	0.0855	0.079	1.02	1.142
NONHSAT015042.2	3.394	3.415	3.428	3.397	3.453	3.398	3.338	3.419	3.463	3.336	3.404	0.042	0.0123	3.374	3.434
NONHSAT015043.2	2.002	2.404	2.454	2.316	2.533	2.156	2.107	2.229	2.247	2.374	2.282	0.1654	0.0725	2.164	2.4
NONHSAT015044.2	2.616	2.66	2.488	2.751	2.707	2.54	2.596	2.676	2.623	2.852	2.651	0.1044	0.0394	2.576	2.726
NONHSAT015087.2	1.88	2.003	1.739	1.891	1.917	1.837	1.854	1.677	1.82	1.871	1.849	0.0907	0.0491	1.784	1.914
NONHSAT015088.2	1.155	1.273	1.2	1.15	1.264	1.067	1.141	1.068	1.244	1.273	1.184	0.0796	0.0672	1.127	1.241
NONHSAT015092.2	3.78	3.579	3.185	3.313	3.225	3.484	3.52	3.34	3.708	3.236	3.437	0.2092	0.0609	3.287	3.587
NONHSAT015107.2	0.4867	0.4867	0.4867	0.4867	0.4867	0.4867	0.4867	0.4867	0.4867	0.4867	0.4867	0	0	0.4867	0.4867
NONHSAT015141.2	1.886	1.792	1.809	1.827	1.821	1.82	1.818	1.765	1.838	1.873	1.825	0.0355	0.0194	1.799	1.85
NONHSAT015142.2	2.192	2.134	2.252	2.025	2.295	2.125	2.145	2.005	2.096	2.245	2.152	0.096	0.0446	2.083	2.22
NONHSAT015164.2	2.321	2.321	2.321	2.321	2.321	2.321	2.321	2.321	2.321	2.321	2.321	0	0	2.321	2.321
NONHSAT015179.2	1.457	1.462	1.438	1.456	1.455	1.464	1.458	1.463	1.46	1.487	1.46	0.0119	0.0082	1.451	1.469
NONHSAT015184.2	4.035	4.02	3.768	3.996	3.975	3.993	4.08	4.05	4.071	3.803	3.979	0.1079	0.0271	3.902	4.056
NONHSAT015185.2	1.51	2.003	1.58	1.573	1.605	1.811	1.529	1.978	1.571	1.786	1.695	0.1857	0.1096	1.562	1.828
NONHSAT015191.2	1.05	1.25	1.178	1.057	1.014	1.052	1.068	1.035	1.139	1.003	1.084	0.0791	0.073	1.028	1.141
NONHSAT015194.2	2.358	2.333	2.29	2.542	2.495	2.278	2.363	2.014	2.048	2.088	2.281	0.18	0.0789	2.152	2.41
NONHSAT015206.2	0.5098	0.5086	0.5079	0.5171	0.5106	0.5173	0.5196	0.5136	0.5209	0.5198	0.5145	0.005	0.0097	0.511	0.5181
NONHSAT015217.2	1.433	1.341	1.328	1.415	1.432	1.444	1.449	1.283	1.409	1.526	1.406	0.0703	0.05	1.356	1.456
NONHSAT015218.2	0.8153	0.8153	0.8153	0.8153	0.8153	0.8153	0.8153	0.8153	0.8153	0.8153	0.8153	0	0	0.8153	0.8153
NONHSAT015219.2	1.56	1.618	1.42	1.365	1.438	1.577	1.352	1.589	1.592	1.296	1.481	0.1194	0.0807	1.395	1.566
NONHSAT015220.2	0.4142	0.4721	0.4374	0.415	0.5225	0.51	0.4709	0.4872	0.4551	0.45	0.4634	0.0366	0.079	0.4373	0.4896
NONHSAT015230.2	1.485	1.436	1.501	1.466	1.505	1.661	1.475	1.461	1.425	1.466	1.488	0.0657	0.0442	1.441	1.535
NONHSAT015233.2	4.836	4.799	4.877	5.041	5.106	4.686	4.743	4.828	4.906	4.65	4.847	0.1442	0.0298	4.744	4.95
NONHSAT015237.2	4.497	4.44	4.476	4.516	4.395	4.525	4.708	4.44	4.612	4.514	4.512	0.0909	0.0201	4.447	4.577
NONHSAT015238.2	4.256	4.183	4.233	4.24	4.718	4.504	4.808	4.866	4.652	4.136	4.46	0.2819	0.0632	4.258	4.661
NONHSAT015240.2	3.806	3.871	4.054	4.361	3.928	3.985	3.87	3.97	3.949	3.77	3.957	0.1655	0.0418	3.838	4.075
NONHSAT015261.2	1.313	1.374	1.346	1.373	1.353	1.304	1.367	1.376	1.337	1.37	1.351	0.026	0.0192	1.333	1.37
NONHSAT015263.2	1.095	1.129	1.159	1.096	1.17	1.119	1.079	1.112	1.103	1.134	1.119	0.0289	0.0258	1.099	1.14
NONHSAT015325.2	4.376	4.488	4.391	4.66	4.344	4.32	4.433	4.377	4.322	4.159	4.387	0.129	0.0294	4.295	4.479
NONHSAT015326.2	3.403	4.027	4.569	3.758	3.781	3.965	4.138	3.498	3.34	3.715	3.819	0.3729	0.0976	3.553	4.086
NONHSAT015356.2	4.15	3.753	3.414	3.876	3.569	3.98	4.355	3.962	3.625	3.873	3.856	0.2798	0.0726	3.656	4.056
NONHSAT015372.2	1.26	1.258	1.163	1.202	1.198	1.261	1.254	1.295	1.286	1.264	1.244	0.0423	0.034	1.214	1.274
NONHSAT015374.2	1.653	1.466	1.545	1.712	1.558	1.637	1.575	1.458	1.504	1.773	1.588	0.1043	0.0657	1.514	1.663
NONHSAT015375.2	2.392	2.313	2.245	2.567	2.349	2.278	2.306	2.237	2.297	2.3	2.328	0.0953	0.041	2.26	2.397
NONHSAT015379.2	4.811	4.201	4.309	4.72	4.311	4.322	4.344	4.633	4.461	4.529	4.464	0.2027	0.0454	4.319	4.609
NONHSAT015383.2	2.946	2.974	3.153	2.869	2.971	2.78	2.87	2.951	2.858	2.842	2.921	0.1033	0.0354	2.847	2.995
NONHSAT015384.2	3.805	3.773	3.653	3.624	3.633	3.699	4.003	3.827	3.805	3.779	3.76	0.1145	0.0305	3.678	3.842
NONHSAT015388.2	2.439	2.351	2.272	2.341	2.402	2.395	2.425	2.235	2.4	2.393	2.365	0.0663	0.0281	2.318	2.413
NONHSAT015396.2	1.559	1.731	1.469	1.533	1.231	1.258	1.74	1.43	1.551	1.482	1.498	0.1684	0.1124	1.378	1.619
NONHSAT015397.2	2.073	2.105	2.266	2.253	2.054	2.11	2.144	2.139	2.115	2.213	2.147	0.073	0.034	2.095	2.199
NONHSAT015399.2	8.143	9.796	7.711	9.609	8.781	8.747	9.189	9.08	8.509	9.395	8.896	0.6536	0.0735	8.429	9.364
NONHSAT015400.2	9.454	9.878	9.456	9.961	10.07	10.84	9.638	8.876	9.636	9.443	9.726	0.518	0.0533	9.355	10.1
NONHSAT015401.2	5.059	5.069	4.988	5.246	5.205	5.253	5.177	5.114	4.807	4.968	5.089	0.141	0.0277	4.988	5.189
NONHSAT015402.2	3.302	3.373	3.699	3.344	3.766	3.831	3.626	3.29	3.657	3.778	3.567	0.2154	0.0604	3.412	3.721
NONHSAT015403.2	3.617	3.936	3.282	3.543	3.735	3.506	3.622	3.586	4.078	3.974	3.688	0.2443	0.0663	3.513	3.863
NONHSAT015404.2	0.8754	0.7288	0.8433	0.8474	0.7613	0.8034	0.8894	0.7954	0.8509	0.8045	0.82	0.0506	0.0617	0.7838	0.8561
NONHSAT015407.2	0.8424	0.8709	0.8588	0.8536	0.8419	0.8375	0.852	0.8382	0.8233	0.8533	0.8472	0.0133	0.0157	0.8377	0.8567
NONHSAT015408.2	6.059	6.355	6.287	5.279	4.886	5.392	6.661	6.454	5.265	5.4	5.804	0.6237	0.1075	5.358	6.25
NONHSAT015409.2	6.388	6.003	6.513	6.554	6.629	6.584	6.434	6.04	6.55	6.397	6.409	0.2194	0.0342	6.252	6.566
NONHSAT015410.2	6.709	7.15	6.576	6.766	7.068	7.306	6.486	7.021	7.051	6.884	6.902	0.2633	0.0382	6.713	7.09
NONHSAT015411.2	2.659	2.631	2.728	2.741	2.702	2.659	2.731	2.697	2.576	2.613	2.674	0.0553	0.0207	2.634	2.713
NONHSAT015412.2	4.135	4.055	4.048	4.086	4.179	4.033	4.056	3.489	4.314	4.279	4.068	0.226	0.0556	3.906	4.229
NONHSAT015414.2	4.036	4.09	4.092	4.072	4.094	4.002	3.951	4.113	4.056	4.059	4.057	0.0494	0.0122	4.021	4.092
NONHSAT015415.2	0.7707	0.7845	0.7825	0.8831	0.7643	0.815	0.8415	0.7729	0.7698	0.7782	0.7962	0.0388	0.0487	0.7685	0.824
NONHSAT015418.2	1.18	1.242	1.349	1.182	1.321	1.275	1.292	1.324	1.245	1.315	1.273	0.0591	0.0465	1.23	1.315
NONHSAT015421.2	2.934	2.354	2.438	2.766	2.445	2.47	2.997	2.45	2.34	2.411	2.56	0.2439	0.0953	2.386	2.735
NONHSAT015423.2	2.077	2.027	2.271	2.022	2.094	2.428	2.093	2.187	2.183	2.035	2.142	0.1292	0.0603	2.049	2.234
NONHSAT015426.2	2.405	2.561	2.5	2.193	2.471	2.311	2.518	2.39	2.389	2.777	2.452	0.1568	0.064	2.34	2.564
NONHSAT015437.2	0.9364	0.9126	0.9048	0.8792	0.9384	0.8545	0.8697	0.9365	0.8329	0.8741	0.8939	0.0373	0.0417	0.8672	0.9206
NONHSAT015444.2	1.885	2.065	2.115	2.273	1.522	1.427	1.979	1.577	2.296	2.333	1.947	0.3355	0.1723	1.707	2.187
NONHSAT015447.2	2.625	2.761	2.624	2.709	2.578	2.479	2.326	2.638	2.488	2.572	2.58	0.1247	0.0483	2.491	2.669
NONHSAT015450.2	0.8455	1.182	1.147	1.158	0.9211	1.084	1.017	0.7967	1.331	0.9293	1.041	0.1687	0.1621	0.9204	1.162
NONHSAT015451.2	1.424	1.359	1.548	1.594	1.468	1.451	1.528	1.373	1.487	1.559	1.479	0.0791	0.0535	1.423	1.536
NONHSAT015455.2	1.331	1.331	1.331	1.331	1.331	1.331	1.331	1.331	1.331	1.331	1.331	0	0	1.331	1.331
NONHSAT015462.2	2.384	2.375	2.4	2.347	2.419	2.373	2.372	2.377	2.389	2.396	2.383	0.0196	0.0082	2.369	2.397
NONHSAT015482.2	1.674	0.9524	1.629	1.332	1.255	1.636	1.093	1.271	0.7989	2.823	1.446	0.566	0.3913	1.042	1.851
NONHSAT015483.2	2.216	2.355	2.425	2.536	2.488	2.22	2.139	1.991	2.822	2.269	2.346	0.2349	0.1001	2.178	2.514
NONHSAT015489.2	5.006	4.983	4.958	5.073	4.996	4.991	5.005	5	4.973	4.985	4.997	0.0306	0.0061	4.975	5.019
NONHSAT015494.2	8.959	8.536	8.166	8.568	9.129	8.323	8.346	7.964	8.476	8.617	8.508	0.3463	0.0407	8.261	8.756
NONHSAT015495.2	3.573	3.574	3.609	3.589	3.582	3.574	3.568	3.589	3.588	3.62	3.587	0.0168	0.0047	3.575	3.599
NONHSAT015523.2	1.534	1.618	1.513	1.564	1.591	1.496	1.52	1.632	1.501	1.463	1.543	0.056	0.0363	1.503	1.583
NONHSAT015525.2	3.04	2.791	2.698	2.663	2.705	3.087	2.713	2.58	2.469	2.603	2.735	0.1944	0.0711	2.596	2.874
NONHSAT015528.2	2.214	1.922	1.791	2.051	2.244	2.161	2.039	2.126	2.085	2.054	2.069	0.1351	0.0653	1.972	2.165
NONHSAT015531.2	1.063	1.048	1.099	1.139	1.024	1.114	0.9588	1.029	1.136	1.03	1.064	0.0577	0.0542	1.023	1.105
NONHSAT015532.2	0.4933	0.4959	0.4952	0.4955	0.4957	0.4946	0.4962	0.4966	0.4948	0.4935	0.4951	0.0011	0.0022	0.4944	0.4959
NONHSAT015622.2	1.129	1.126	1.269	1.059	1.076	1.173	1.169	1.197	1.107	1.093	1.14	0.0633	0.0555	1.095	1.185
NONHSAT015626.2	1.311	1.297	1.363	1.298	1.34	1.313	1.371	1.334	1.338	1.35	1.332	0.026	0.0196	1.313	1.35
NONHSAT015667.2	1.443	1.477	1.433	1.44	1.452	1.448	1.429	1.517	1.434	1.447	1.452	0.0265	0.0182	1.433	1.471
NONHSAT015668.2	4.745	4.854	4.701	4.616	4.887	4.624	4.628	4.723	4.769	4.715	4.726	0.0928	0.0196	4.66	4.793
NONHSAT015671.2	1.412	1.477	1.287	1.557	1.4	1.476	1.534	1.491	1.47	1.374	1.448	0.0805	0.0556	1.39	1.505
NONHSAT015702.2	6.67	4.441	4.947	4.963	4.715	5.109	5.117	5.001	6.273	4.191	5.143	0.766	0.149	4.595	5.691
NONHSAT015736.2	3.102	3.067	3.091	3.072	3.082	3.1	3.072	3.078	3.092	3.078	3.083	0.0121	0.0039	3.075	3.092
NONHSAT015751.2	2.506	2.223	2.316	2.422	2.248	2.332	2.524	2.16	2.33	2.364	2.342	0.1174	0.0501	2.258	2.426
NONHSAT015757.2	0.591	0.5863	0.5819	0.5781	0.5741	0.5869	0.5805	0.5871	0.5925	0.591	0.5849	0.0061	0.0104	0.5806	0.5893
NONHSAT015770.2	1.215	1.231	1.192	1.245	1.051	1.194	1.264	1.122	1.101	1.254	1.187	0.0722	0.0608	1.135	1.239
NONHSAT015777.2	2.874	2.517	2.289	2.807	2.455	2.171	2.693	2.298	2.898	2.773	2.578	0.2666	0.1034	2.387	2.768
NONHSAT015778.2	8.451	8.556	8.769	8.209	8.558	9.029	8.711	8.763	8.821	8.158	8.602	0.2737	0.0318	8.407	8.798
NONHSAT015785.2	1.958	1.939	1.933	1.828	1.995	1.989	1.988	2.011	1.944	2.002	1.958	0.0538	0.0275	1.92	1.997
NONHSAT015792.2	2.178	2.301	2.101	2.186	2.409	2.442	2.551	2.167	2.178	2.233	2.274	0.1465	0.0644	2.17	2.379
NONHSAT015794.2	2.466	2.808	2.589	2.35	2.317	2.755	2.582	2.207	2.757	2.704	2.554	0.2099	0.0822	2.404	2.704
NONHSAT015843.2	5.215	5.276	5.336	5.265	5.178	5.36	5.318	5.297	5.357	5.373	5.297	0.0646	0.0122	5.251	5.344
NONHSAT015860.2	1.637	1.643	1.609	1.613	1.595	1.636	1.608	1.681	1.649	1.625	1.63	0.0251	0.0154	1.612	1.648
NONHSAT015861.2	0.693	0.693	0.693	0.693	0.693	0.693	0.693	0.693	0.693	0.693	0.693	0	0	0.693	0.693
NONHSAT015863.2	3.152	3.187	3.151	3.173	3.297	3.163	3.199	3.218	3.106	3.136	3.178	0.0525	0.0165	3.141	3.216
NONHSAT015881.2	0.5517	0.5517	0.5517	0.5517	0.5517	0.5517	0.5517	0.5517	0.5517	0.5517	0.5517	0	0	0.5517	0.5517
NONHSAT015885.2	2.745	2.649	2.618	2.803	2.661	2.523	2.624	2.57	2.357	2.589	2.614	0.1215	0.0465	2.527	2.701
NONHSAT015887.2	6.88	6.654	6.821	6.797	6.977	7.287	6.891	6.586	6.895	6.727	6.852	0.1938	0.0283	6.713	6.99
NONHSAT015930.2	2.582	3.18	2.558	2.891	3.069	2.991	2.78	3.275	2.786	2.403	2.851	0.2838	0.0995	2.648	3.054
NONHSAT015941.2	2.752	2.895	2.97	2.614	2.871	2.61	2.933	3.337	2.802	2.879	2.866	0.2068	0.0721	2.718	3.014
NONHSAT015942.2	5.106	5.143	6.767	9.82	4.446	10.23	7.591	7.291	6.356	5.516	6.827	1.965	0.2878	5.421	8.232
NONHSAT015960.2	3.206	3.061	2.919	3.117	3.034	3.242	3.294	3.166	3.237	3.264	3.154	0.1196	0.0379	3.068	3.24
NONHSAT015961.2	1.706	1.703	1.686	1.695	1.697	1.693	1.714	1.692	1.695	1.701	1.698	0.0079	0.0047	1.692	1.704
NONHSAT015962.2	1.064	1.064	1.064	1.064	1.064	1.064	1.064	1.064	1.064	1.064	1.064	0	0	1.064	1.064
NONHSAT015964.2	1.142	1.139	1.18	1.035	1.059	1.155	1.107	1.057	1.126	1.043	1.104	0.052	0.0471	1.067	1.141
NONHSAT015965.2	0.3517	0.3517	0.3517	0.3517	0.3517	0.3517	0.3517	0.3517	0.3517	0.3517	0.3517	0	0	0.3517	0.3517
NONHSAT015969.2	6.163	6.065	8.336	4.844	6.052	6.014	5.26	4.649	6.158	4.18	5.772	1.155	0.2002	4.945	6.599
NONHSAT015970.2	0.886	0.8939	0.8847	0.8415	0.8664	0.8595	0.8355	0.8517	0.8832	0.8645	0.8667	0.02	0.0231	0.8524	0.881
NONHSAT015982.2	2.242	2.216	2.144	2.169	2.247	2.263	2.139	2.195	2.161	2.113	2.189	0.0516	0.0236	2.152	2.226
NONHSAT015987.2	3.354	3.585	3.379	3.205	3.273	3.814	3.514	3.639	3.724	3.87	3.536	0.2296	0.0649	3.371	3.7
NONHSAT015991.2	2.062	2.106	2.381	2.441	2.381	1.905	1.807	2.37	2.522	2.08	2.205	0.2449	0.111	2.03	2.38
NONHSAT016068.2	2.011	1.95	2.024	2.033	1.956	1.976	2.1	2.017	2.079	2.159	2.031	0.0662	0.0326	1.983	2.078
NONHSAT016077.2	0.9758	0.8643	0.7585	0.9801	0.8531	0.8491	0.7598	1.083	0.9927	0.8242	0.894	0.1082	0.121	0.8167	0.9714
NONHSAT016079.2	0.595	0.5992	0.5205	0.5842	0.4733	0.579	0.5294	0.4664	0.5242	0.5178	0.5389	0.0484	0.0898	0.5043	0.5735
NONHSAT016084.2	3.757	2.443	2.39	3.319	2.135	2.631	2.693	2.615	2.718	1.912	2.661	0.5375	0.202	2.277	3.046
NONHSAT016094.2	4.281	4.039	3.39	5.703	4.261	4.085	3.854	4.891	5.14	3.855	4.35	0.6944	0.1596	3.853	4.847
NONHSAT016101.2	1.367	1.464	1.151	1.526	1.618	1.356	1.329	1.356	1.196	1.628	1.399	0.1609	0.115	1.284	1.514
NONHSAT016103.2	1.15	1.165	1.211	1.284	1.185	1.225	1.273	1.222	1.22	1.188	1.212	0.0428	0.0353	1.182	1.243
NONHSAT016109.2	2.918	3.346	3.466	3.104	3.26	3.181	3.395	3.447	2.987	3.518	3.262	0.2085	0.0639	3.113	3.411
NONHSAT016117.2	4.924	4.927	5.335	5.108	5.35	4.954	5.333	5.124	5.271	5.327	5.165	0.1805	0.0349	5.036	5.294
NONHSAT016118.2	2.294	2.262	2.28	2.314	2.268	2.314	2.262	2.245	2.261	2.294	2.279	0.0238	0.0105	2.262	2.296
NONHSAT016119.2	2.584	2.551	2.454	2.445	2.5	2.263	2.354	2.258	2.334	2.771	2.452	0.1592	0.0649	2.338	2.565
NONHSAT016120.2	8.981	10.16	8.641	7.504	8.527	8.8	8.934	8.899	8.45	8.272	8.717	0.6684	0.0767	8.239	9.195
NONHSAT016121.2	3.856	3.962	4.416	4.15	4.089	4.113	4.024	3.871	3.781	4.528	4.079	0.2403	0.0589	3.907	4.251
NONHSAT016125.2	1.311	1.339	1.303	1.304	1.346	1.358	1.335	1.306	1.329	1.307	1.324	0.02	0.0151	1.309	1.338
NONHSAT016126.2	2.695	2.462	2.936	2.795	2.852	2.594	2.434	2.9	2.96	2.834	2.746	0.1917	0.0698	2.609	2.883
NONHSAT016128.2	3.747	3.898	3.665	3.864	3.843	3.917	3.921	3.604	3.868	3.681	3.801	0.1165	0.0307	3.718	3.884
NONHSAT016130.2	2.907	2.926	2.939	2.92	2.925	2.951	2.901	2.922	2.915	2.928	2.923	0.0145	0.0049	2.913	2.934
NONHSAT016131.2	1.719	1.696	1.722	1.696	1.661	1.709	1.67	1.668	1.655	1.71	1.691	0.025	0.0148	1.673	1.708
NONHSAT016133.2	4.373	4.208	4.672	4.158	4.188	3.737	4.619	4.579	4.875	4.318	4.373	0.3264	0.0747	4.139	4.606
NONHSAT016137.2	3.119	3.054	3.148	2.854	3.247	3.013	3.396	3.042	2.932	2.84	3.064	0.1729	0.0564	2.941	3.188
NONHSAT016148.2	4.235	4.281	3.96	4.368	4.123	4.532	4.368	3.847	4.125	4.124	4.196	0.2037	0.0486	4.051	4.342
NONHSAT016151.2	4.575	4.636	4.456	4.548	4.325	4.569	4.799	4.4	4.676	4.359	4.534	0.1499	0.0331	4.427	4.641
NONHSAT016160.2	1.169	1.19	1.171	1.205	1.174	1.216	1.113	1.193	1.189	1.181	1.18	0.0279	0.0236	1.16	1.2
NONHSAT016164.2	6.643	7.09	6.441	6.832	5.845	5.984	6.516	5.76	5.933	7.693	6.474	0.6203	0.0958	6.03	6.918
NONHSAT016165.2	1.418	1.385	1.415	1.433	1.464	1.439	1.466	1.432	1.454	1.48	1.439	0.0284	0.0197	1.418	1.459
NONHSAT016166.2	1.984	1.468	1.821	1.406	1.836	1.644	1.599	1.524	1.419	1.449	1.615	0.2021	0.1252	1.47	1.76
NONHSAT016169.2	3.528	3.895	3.519	3.643	3.791	3.711	3.729	3.812	3.582	3.732	3.694	0.1249	0.0338	3.605	3.784
NONHSAT016180.2	0.5092	0.5101	0.513	0.5069	0.5052	0.5142	0.5081	0.5169	0.4907	0.5096	0.5084	0.0071	0.0141	0.5033	0.5135
NONHSAT016209.2	0.8225	0.8057	0.8345	0.798	0.8531	0.8501	0.7896	0.8228	0.814	0.8065	0.8197	0.0212	0.0259	0.8045	0.8349
NONHSAT016216.2	2.818	2.93	2.847	2.928	2.888	2.832	2.826	2.887	2.934	2.933	2.882	0.0481	0.0167	2.848	2.917
NONHSAT016217.2	3.824	3.995	4.44	4.043	2.911	3.482	3.571	4.116	5.128	3.685	3.919	0.5949	0.1518	3.494	4.345
NONHSAT016218.2	3.369	4.546	3.313	3.95	3.726	3.965	3.516	3.572	4.009	5.087	3.905	0.5534	0.1417	3.51	4.301
NONHSAT016230.2	5.874	6.907	6.48	7.018	5.78	6.528	7.17	5.702	6.782	5.695	6.394	0.5818	0.091	5.978	6.81
NONHSAT016323.2	2.832	2.819	2.837	2.881	2.882	2.9	2.582	2.9	2.752	2.836	2.822	0.0954	0.0338	2.754	2.89
NONHSAT016327.2	1.163	1.163	1.163	1.163	1.163	1.163	1.163	1.163	1.163	1.163	1.163	0	0	1.163	1.163
NONHSAT016357.2	1.877	1.676	1.993	2.043	1.794	1.964	1.916	1.676	1.753	1.722	1.841	0.1352	0.0734	1.745	1.938
NONHSAT016362.2	2.493	2.499	2.572	2.467	2.44	2.574	2.57	2.47	2.402	2.62	2.511	0.07	0.0279	2.461	2.561
NONHSAT016372.2	3.987	2.861	3.254	2.96	3.884	3.247	3.218	1.939	3.024	3.89	3.227	0.6104	0.1892	2.79	3.663
NONHSAT016378.2	3.158	3.359	3.282	3.302	3.274	3.21	3.32	3.346	3.284	3.429	3.296	0.0761	0.0231	3.242	3.351
NONHSAT016379.2	2.659	2.677	2.668	2.67	2.664	2.66	2.663	2.661	2.664	2.666	2.665	0.0054	0.002	2.661	2.669
NONHSAT016380.2	1.382	1.195	1.36	1.378	1.638	1.378	1.45	1.506	1.326	1.465	1.408	0.1174	0.0834	1.324	1.492
NONHSAT016395.2	4.03	3.295	3.787	2.922	3.898	3.918	2.932	4.868	3.55	3.882	3.708	0.5756	0.1552	3.296	4.12
NONHSAT016407.2	9.075	9.075	9.075	9.075	9.075	9.075	9.075	9.075	9.075	9.075	9.075	0	0	9.075	9.075
NONHSAT016408.2	34.77	34.77	34.77	34.77	34.77	34.77	34.77	34.77	34.77	34.77	34.77	0	0	34.77	34.77
NONHSAT016411.2	2.828	2.7	2.712	2.802	2.755	2.859	2.843	2.706	2.905	2.815	2.792	0.0709	0.0254	2.742	2.843
NONHSAT016413.2	1.006	1.094	1.088	1.014	1.057	1.015	1.092	1.088	1.02	1.034	1.051	0.0369	0.0351	1.024	1.077
NONHSAT016416.2	7.715	8.451	8.574	8.637	8.834	9.011	7.58	9.303	7.698	7.234	8.304	0.6965	0.0839	7.805	8.802
NONHSAT016420.2	4.066	3.451	4.581	4.251	4.032	4.307	4.581	4.916	4.663	5.254	4.41	0.5064	0.1148	4.048	4.773
NONHSAT016421.2	2.472	2.369	2.404	2.567	2.414	2.272	2.289	2.41	2.152	2.496	2.384	0.1208	0.0507	2.298	2.471
NONHSAT016441.2	6.673	6.758	6.905	6.799	6.677	6.723	6.691	6.391	6.488	6.389	6.649	0.1727	0.026	6.526	6.773
NONHSAT016443.2	2.77	2.77	2.77	2.77	2.77	2.77	2.77	2.77	2.77	2.77	2.77	0	0	2.77	2.77
NONHSAT016445.2	2.971	3.127	2.951	2.817	3.104	2.792	2.993	3.114	3.12	3.018	3.001	0.1222	0.0407	2.913	3.088
NONHSAT016464.2	4.982	4.999	5.043	4.841	5.117	4.779	5.257	5.097	4.943	4.895	4.995	0.1413	0.0283	4.894	5.096
NONHSAT016495.2	3.166	1.663	2.087	2.486	1.879	1.288	1.746	2.397	3.076	1.905	2.169	0.6092	0.2808	1.733	2.605
NONHSAT016498.2	10.87	12.53	9.815	9.106	9.505	11.69	10.31	11.07	10.37	10.76	10.6	1.022	0.0964	9.871	11.33
NONHSAT016552.2	7.83	8.07	7.566	8.256	7.774	8.118	7.936	8.112	8.256	7.966	7.988	0.2196	0.0275	7.831	8.145
NONHSAT016554.2	4.671	4.609	4.592	4.559	4.67	4.728	4.731	4.737	4.767	4.63	4.669	0.0705	0.0151	4.619	4.72
NONHSAT016573.2	9.98	9.494	9.871	10.09	10.05	9.739	9.514	9.444	10.36	9.665	9.821	0.3019	0.0307	9.605	10.04
NONHSAT016596.2	6.567	7.338	6.781	6.92	6.799	6.487	6.807	6.844	6.542	6.516	6.76	0.256	0.0379	6.577	6.943
NONHSAT016610.2	2.922	2.929	2.925	2.922	2.926	2.921	2.923	2.916	2.923	2.926	2.923	0.0037	0.0013	2.921	2.926
NONHSAT016616.2	1.312	1.312	1.312	1.312	1.312	1.312	1.312	1.312	1.312	1.312	1.312	0	0	1.312	1.312
NONHSAT016625.2	3.627	3.601	3.615	3.63	3.723	3.69	3.631	3.661	3.59	3.657	3.643	0.0408	0.0112	3.613	3.672
NONHSAT016626.2	5.967	4.94	5.061	5.187	5.248	5.139	5.289	5.667	5.752	5.054	5.331	0.3437	0.0645	5.085	5.576
NONHSAT016648.2	1.396	1.46	1.557	1.555	1.469	1.453	1.642	1.385	1.405	1.421	1.474	0.0843	0.0572	1.414	1.535
NONHSAT016651.2	1.081	0.9096	1.054	0.8705	0.9707	0.8968	0.8746	0.6916	0.855	1.09	0.9294	0.123	0.1323	0.8415	1.017
NONHSAT016695.2	2.084	2.084	2.084	2.084	2.084	2.084	2.084	2.084	2.084	2.084	2.084	0	0	2.084	2.084
NONHSAT016749.2	5.732	5.855	6.001	5.764	5.715	5.799	5.707	5.854	5.898	5.558	5.788	0.1226	0.0212	5.701	5.876
NONHSAT016751.2	15.75	14	15.56	13.57	16.04	14.81	15.2	14.45	14.46	13.93	14.78	0.8386	0.0568	14.18	15.38
NONHSAT016809.2	4.059	4.194	4.374	4.286	4.196	4.304	4.08	4.206	4.225	4.338	4.226	0.1032	0.0244	4.152	4.3
NONHSAT016815.2	0.8834	0.8827	0.8802	0.8798	0.8784	0.8834	0.8782	0.8879	0.8845	0.881	0.8819	0.003	0.0034	0.8798	0.8841
NONHSAT016826.2	4.826	4.385	4.53	4.355	4.522	5.071	4.952	5.015	4.267	4.114	4.604	0.3387	0.0736	4.361	4.846
NONHSAT016859.2	1.379	1.349	1.325	1.337	1.346	1.367	1.355	1.369	1.333	1.362	1.352	0.0173	0.0128	1.34	1.365
NONHSAT016864.2	1.663	1.81	1.826	1.74	1.743	1.755	1.682	1.765	1.691	1.857	1.753	0.0637	0.0364	1.708	1.799
NONHSAT016865.2	2.469	2.634	2.524	2.695	2.571	2.61	2.569	2.525	2.535	2.56	2.569	0.064	0.0249	2.523	2.615
NONHSAT016877.2	3.367	3.239	3.648	3.395	3.14	3.751	3.547	3.337	3.274	3.521	3.422	0.1915	0.056	3.285	3.559
NONHSAT016878.2	2.348	2.489	2.454	2.493	2.427	2.352	2.508	2.44	2.406	2.51	2.443	0.0599	0.0245	2.4	2.486
NONHSAT016892.2	1.108	1.069	1.055	0.9763	1.002	1.049	1.009	1.036	1.069	1.151	1.053	0.0516	0.049	1.016	1.089
NONHSAT016893.2	8.742	6.797	6.98	5.047	4.075	5.163	5.125	2.453	3.449	8.99	5.682	2.166	0.3812	4.133	7.231
NONHSAT016894.2	2.829	3.346	2.754	2.821	2.84	3.355	3.09	3.298	3.028	3.059	3.042	0.2301	0.0756	2.877	3.207
NONHSAT016897.2	1.324	1.26	1.298	1.371	1.35	1.288	1.238	1.307	1.347	1.316	1.31	0.0412	0.0315	1.28	1.339
NONHSAT016899.2	2.058	1.913	1.878	1.919	1.848	2.028	1.926	1.93	1.976	1.843	1.932	0.0712	0.0369	1.881	1.983
NONHSAT016901.2	1.921	1.97	1.894	1.928	2.064	1.903	2.093	2.043	2.018	2.043	1.988	0.0732	0.0368	1.935	2.04
NONHSAT016902.2	1.849	1.924	1.858	1.95	1.883	1.916	1.914	1.79	1.916	1.777	1.877	0.0584	0.0311	1.836	1.919
NONHSAT016904.2	1.249	1.21	1.259	1.235	1.238	1.174	1.325	1.264	1.219	1.219	1.239	0.0402	0.0325	1.21	1.268
NONHSAT016905.2	1.457	1.37	1.19	1.566	1.441	1.602	1.737	1.733	1.777	1.49	1.536	0.1848	0.1203	1.404	1.669
NONHSAT016928.2	1.004	1.028	1.028	1.019	1.05	1.036	1.02	1.013	1.013	1.038	1.025	0.014	0.0137	1.015	1.035
NONHSAT016936.2	0.8271	0.8122	0.8189	0.8241	0.8235	0.8097	0.8284	0.8159	0.8232	0.8115	0.8194	0.0068	0.0083	0.8146	0.8243
NONHSAT016940.2	1.455	1.456	1.464	1.461	1.457	1.457	1.456	1.452	1.461	1.452	1.457	0.004	0.0027	1.454	1.46
NONHSAT016943.2	2.691	2.773	2.805	2.703	2.804	2.751	2.799	2.722	2.732	2.751	2.753	0.0416	0.0151	2.723	2.783
NONHSAT016944.2	4.954	5.058	4.844	4.825	5.105	4.811	5.099	5.036	4.872	4.896	4.95	0.1158	0.0234	4.867	5.033
NONHSAT016968.2	0.942	0.9469	0.9657	0.9806	0.9614	0.9527	0.9666	0.9536	0.9594	0.9864	0.9615	0.014	0.0146	0.9515	0.9715
NONHSAT017012.2	1.513	1.451	1.504	1.445	1.452	1.526	1.567	1.465	1.452	1.482	1.486	0.0406	0.0273	1.457	1.515
NONHSAT017013.2	1.369	1.369	1.369	1.369	1.369	1.369	1.369	1.369	1.369	1.369	1.369	0	0	1.369	1.369
NONHSAT017020.2	2.412	2.415	2.475	2.486	2.469	2.444	2.452	2.507	2.541	2.417	2.462	0.0422	0.0172	2.432	2.492
NONHSAT017023.2	1.34	1.38	1.361	1.422	1.371	1.391	1.355	1.429	1.421	1.354	1.382	0.0322	0.0233	1.359	1.406
NONHSAT017028.2	7.425	7.452	7.377	7.401	7.435	7.396	7.419	7.373	7.368	7.382	7.403	0.0288	0.0039	7.382	7.423
NONHSAT017060.2	14.64	15.41	15.57	15.01	15.76	15.3	14.66	14.43	15.57	14.96	15.13	0.458	0.0303	14.8	15.46
NONHSAT017064.2	3.185	3.702	3.666	3.333	3.247	3.601	3.531	3.742	3.751	3.791	3.555	0.2228	0.0627	3.396	3.714
NONHSAT017073.2	2.781	2.671	3.112	2.671	2.803	2.771	2.756	2.793	2.916	2.828	2.81	0.1277	0.0455	2.719	2.901
NONHSAT017078.2	1.753	1.65	1.661	1.606	1.63	1.671	1.72	1.625	1.661	1.666	1.664	0.044	0.0265	1.633	1.696
NONHSAT017141.2	4.684	4.038	4.28	3.918	3.922	3.687	4.175	4.32	4.02	4.062	4.111	0.2735	0.0666	3.915	4.306
NONHSAT017155.2	0.5544	0.5126	0.5525	0.5637	0.5079	0.5341	0.5293	0.528	0.5196	0.5546	0.5357	0.0196	0.0365	0.5217	0.5497
NONHSAT017192.2	1.676	1.676	1.676	1.676	1.676	1.676	1.676	1.676	1.676	1.676	1.676	0	0	1.676	1.676
NONHSAT017198.2	6.234	6.25	6.468	5.94	6.569	6.426	6.206	6.431	6.927	6.114	6.356	0.2737	0.0431	6.161	6.552
NONHSAT017203.2	2.144	2.188	2.239	2.102	2.185	2.081	2.132	2.144	2.166	2.175	2.156	0.0455	0.0211	2.123	2.188
NONHSAT017210.2	2.368	2.309	2.291	2.423	2.477	2.395	2.609	2.556	2.448	2.469	2.435	0.1005	0.0413	2.363	2.507
NONHSAT017216.2	2.948	2.99	3.041	3.024	3.018	3.324	3.239	3.052	3.116	3.673	3.143	0.2195	0.0698	2.986	3.3
NONHSAT017223.2	0.82	0.7924	0.7998	0.8216	0.8166	0.8348	0.8246	0.8069	0.8258	0.8133	0.8156	0.0128	0.0157	0.8064	0.8247
NONHSAT017224.2	2.313	2.365	2.573	2.414	2.045	2.561	2.566	2.59	2.799	2.391	2.462	0.2044	0.0831	2.315	2.608
NONHSAT017226.2	2.659	2.675	2.611	2.702	2.73	2.648	2.676	2.731	2.661	2.659	2.675	0.0374	0.014	2.649	2.702
NONHSAT017228.2	3.45	3.292	3.292	3.729	3.395	3.15	3.503	3.513	3.572	3.565	3.446	0.1686	0.0489	3.326	3.567
NONHSAT017232.2	5.104	4.93	5.845	5.329	5.687	5.409	5.138	5.782	5.755	6.003	5.498	0.3653	0.0664	5.237	5.76
NONHSAT017233.2	6.693	6.638	6.843	6.681	6.699	6.803	6.777	6.801	6.645	6.651	6.723	0.0757	0.0113	6.669	6.777
NONHSAT017235.2	5.069	4.117	3.843	3.856	3.727	3.276	3.305	3.907	3.315	3.594	3.801	0.5301	0.1395	3.422	4.18
NONHSAT017236.2	3.036	3.792	3.629	3.499	3.668	3.686	4.394	3.897	3.736	3.953	3.729	0.3455	0.0926	3.482	3.976
NONHSAT017262.2	6.732	7.207	6.981	7.466	6.77	7.174	7.364	6.403	8.334	6.702	7.113	0.5421	0.0762	6.726	7.501
NONHSAT017265.2	2.14	2.323	1.954	2.028	1.822	1.746	2.099	2.309	2.212	2.148	2.078	0.1928	0.0928	1.94	2.216
NONHSAT017272.2	2.442	2.648	2.74	2.68	2.794	2.608	2.537	2.61	2.705	2.566	2.633	0.1034	0.0393	2.559	2.707
NONHSAT017278.2	1.46	1.405	1.396	1.484	1.505	1.457	1.396	1.359	1.456	1.428	1.435	0.0457	0.0318	1.402	1.467
NONHSAT017287.2	0.7666	0.7666	0.7666	0.7666	0.7666	0.7666	0.7666	0.7666	0.7666	0.7666	0.7666	0	0	0.7666	0.7666
NONHSAT017313.2	3.308	3.743	3.169	3.523	3.288	3.889	3.131	2.721	3.561	4.209	3.454	0.4257	0.1232	3.15	3.759
NONHSAT017317.2	11.12	11.04	12.06	11.84	12.07	11.57	11.15	11.63	11.18	11.72	11.54	0.3931	0.0341	11.26	11.82
NONHSAT017318.2	2.347	2.372	2.419	2.352	2.359	2.372	2.401	2.35	2.305	2.317	2.359	0.0344	0.0146	2.335	2.384
NONHSAT017326.2	2.393	2.185	2.343	2.454	2.301	2.367	2.408	2.183	2.064	2.229	2.293	0.1237	0.054	2.204	2.381
NONHSAT017331.2	4.902	5.163	4.983	5.047	4.815	5.155	5.071	5.193	5.213	4.98	5.052	0.1324	0.0262	4.957	5.147
NONHSAT017332.2	6.732	6.739	7.479	6.701	8.009	7.257	7.008	7.621	6.789	7.108	7.144	0.4441	0.0622	6.827	7.462
NONHSAT017351.2	4.311	4.275	4.108	4.443	4.086	4.058	4.208	4.18	4.265	4.292	4.223	0.1184	0.0281	4.138	4.307
NONHSAT017355.2	7.089	7.058	7.229	7.108	6.998	7.127	7.129	7.318	7.168	7.058	7.128	0.0922	0.0129	7.062	7.194
NONHSAT017374.2	2.47	1.93	1.884	2.696	2.157	2.161	2.389	2.562	2.821	2.534	2.361	0.3165	0.1341	2.134	2.587
NONHSAT017375.2	2.182	2.9	3.492	3.038	2.521	3.176	2.558	2.616	2.765	2.743	2.799	0.3717	0.1328	2.533	3.065
NONHSAT017389.2	1.716	1.716	1.718	1.715	1.716	1.715	1.716	1.714	1.716	1.715	1.716	0.001	0.0006	1.715	1.716
NONHSAT017400.2	6.088	5.392	4.97	4.949	5.551	5.437	5.636	5.578	5.415	5.186	5.42	0.336	0.062	5.18	5.661
NONHSAT017424.2	3.724	4.705	5.49	5.169	5.292	5.531	5.65	5.475	4.363	3.909	4.931	0.7107	0.1441	4.422	5.439
NONHSAT017425.2	8.876	9.193	8.398	8.272	8.966	8.508	9.477	9.267	9.212	9.169	8.934	0.4105	0.046	8.64	9.227
NONHSAT017426.2	2.866	3.099	2.922	2.866	3.086	2.821	2.779	2.812	3.032	2.936	2.922	0.1151	0.0394	2.84	3.004
NONHSAT017427.2	2.33	2.506	2.43	2.362	2.18	2.544	2.457	2.386	2.234	2.258	2.369	0.1198	0.0506	2.283	2.454
NONHSAT017451.2	2.832	2.816	2.859	2.76	2.851	2.767	2.895	2.782	2.827	2.818	2.821	0.0424	0.0151	2.79	2.851
NONHSAT017458.2	0.8027	0.9915	1.024	0.9405	0.9038	0.7141	0.8479	0.9321	0.7479	0.9047	0.8809	0.1014	0.1151	0.8083	0.9534
NONHSAT017460.2	0.5244	0.5446	0.5146	0.5361	0.5312	0.5194	0.5246	0.5184	0.514	0.5096	0.5237	0.0109	0.0208	0.5159	0.5315
NONHSAT017462.2	2.083	2.183	2.084	2.128	2.172	2.12	2.12	2.138	2.159	2.097	2.128	0.035	0.0165	2.103	2.154
NONHSAT017464.2	3.312	3.247	3.331	3.205	3.821	3.124	3.419	2.752	3.177	3.137	3.253	0.2687	0.0826	3.06	3.445
NONHSAT017465.2	3.216	3.255	3.275	3.232	3.152	3.108	3.304	3.343	3.291	3.306	3.248	0.0733	0.0226	3.196	3.301
NONHSAT017469.2	30.79	16.78	25.84	27.43	28.18	26.91	31.12	17.41	17.37	17.41	23.92	5.97	0.2496	19.65	28.19
NONHSAT017472.2	20.15	20.17	20.28	20.31	20.49	20.13	20.28	20.2	20.23	19.96	20.22	0.1381	0.0068	20.12	20.32
NONHSAT017474.2	7.903	8.742	8.679	8.844	7.917	8.166	7.856	8.196	8.587	7.645	8.254	0.4289	0.052	7.947	8.56
NONHSAT017487.2	5.112	5.18	4.942	5.274	4.83	5.093	4.915	4.74	5.087	5.032	5.021	0.1634	0.0325	4.904	5.137
NONHSAT017517.2	4.714	4.59	4.569	4.783	5.361	4.896	4.524	4.672	4.583	5.063	4.775	0.265	0.0555	4.586	4.965
NONHSAT017523.2	6.13	5.909	5.795	5.737	5.964	5.605	6.009	5.987	5.738	6.262	5.913	0.1991	0.0337	5.771	6.056
NONHSAT017537.2	2.657	2.624	2.624	2.622	2.535	2.594	2.611	2.67	2.61	2.684	2.623	0.0421	0.0161	2.593	2.653
NONHSAT017555.2	4.294	4.294	4.294	4.294	4.294	4.294	4.294	4.294	4.294	4.294	4.294	0	0	4.294	4.294
NONHSAT017558.2	2.704	1.958	2.14	2.045	2.354	2.179	2.245	2.696	2.392	2.596	2.331	0.2657	0.114	2.141	2.521
NONHSAT017576.2	2.41	2.198	2.083	2.376	2.25	2.185	2.23	2.587	2.393	2.251	2.296	0.1451	0.0632	2.193	2.4
NONHSAT017619.2	1.596	1.619	1.567	1.702	1.642	1.646	1.532	1.617	1.707	1.508	1.614	0.0655	0.0406	1.567	1.661
NONHSAT017627.2	1.519	1.643	1.557	1.651	1.616	1.745	1.666	1.757	1.688	1.726	1.657	0.0779	0.047	1.601	1.713
NONHSAT017628.2	11.1	10.97	11.19	11.35	11.41	10.32	9.837	10.75	9.901	10.76	10.76	0.5676	0.0528	10.35	11.16
NONHSAT017635.2	10.31	10.66	10.57	10.73	10.39	10.81	10.26	10.45	10.35	10.66	10.52	0.1926	0.0183	10.38	10.66
NONHSAT017642.2	1.834	1.852	1.845	1.847	1.856	1.841	1.844	1.838	1.85	1.842	1.845	0.0066	0.0036	1.84	1.85
NONHSAT017645.2	1.01	1.019	1.01	1.016	1.018	1.018	1.021	1.015	1.014	1.02	1.016	0.0037	0.0037	1.013	1.019
NONHSAT017666.2	1.511	1.511	1.511	1.511	1.511	1.511	1.511	1.511	1.511	1.511	1.511	0	0	1.511	1.511
NONHSAT017679.2	4.503	4.437	4.634	4.528	4.584	4.662	4.544	4.625	4.476	4.631	4.563	0.0763	0.0167	4.508	4.617
NONHSAT017697.2	2.285	2.193	2.187	2.164	1.989	2.027	2.146	2.099	2.275	2.154	2.152	0.0947	0.044	2.084	2.219
NONHSAT017727.2	6.048	7.543	4.23	3.581	6.915	5.295	5.581	4.446	5.631	7.695	5.697	1.39	0.244	4.702	6.691
NONHSAT017732.2	5.884	6.071	6.049	5.955	6.34	6.958	6.359	5.68	7.374	5.388	6.206	0.5892	0.0949	5.784	6.627
NONHSAT017735.2	0.5388	0.862	0.7629	0.738	1.011	0.5843	0.8982	0.696	0.6058	0.4097	0.7106	0.1822	0.2564	0.5803	0.841
NONHSAT017739.2	7.884	7.928	8.175	8.234	8.721	8.313	8.109	9.1	8.555	8.313	8.333	0.3713	0.0446	8.068	8.599
NONHSAT017741.2	8.903	8.926	8.827	8.876	8.952	8.848	8.856	8.935	8.793	8.868	8.878	0.0504	0.0057	8.842	8.915
NONHSAT017787.2	1.343	1.476	1.453	1.495	1.591	1.596	1.498	1.493	1.413	1.37	1.473	0.083	0.0564	1.414	1.532
NONHSAT017796.2	2.933	3.265	3.502	2.196	2.447	2.974	2.647	2.279	3.006	2.401	2.765	0.4386	0.1586	2.451	3.079
NONHSAT017852.2	2.207	1.774	1.856	2.119	1.866	2.145	1.954	2.034	1.897	2.063	1.992	0.1433	0.0719	1.889	2.094
NONHSAT017862.2	3.124	3.026	2.972	2.944	3.041	3.018	3.062	2.952	2.991	3.04	3.017	0.0547	0.0181	2.978	3.056
NONHSAT017864.2	6.574	5.972	6.602	6.591	6.578	5.701	6.266	6.309	6.424	6.542	6.356	0.3052	0.048	6.138	6.574
NONHSAT017872.2	4.859	4.908	4.862	4.878	4.653	4.923	4.906	4.836	5.016	4.667	4.851	0.112	0.0231	4.771	4.931
NONHSAT017892.2	2.684	2.652	2.394	3.145	2.276	2.923	2.564	2.559	2.88	2.695	2.677	0.2558	0.0955	2.494	2.86
NONHSAT017911.2	1.524	1.473	1.46	1.493	1.558	1.446	1.509	1.621	1.489	1.567	1.514	0.0545	0.036	1.475	1.553
NONHSAT017912.2	4.348	2.158	3.641	2.961	5.494	5.622	3.729	4.498	2.938	3.863	3.925	1.105	0.2816	3.135	4.716
NONHSAT017914.2	3.503	3.482	3.982	4.202	4.093	4.008	3.919	3.938	3.827	3.679	3.863	0.2408	0.0623	3.691	4.036
NONHSAT017916.2	3.239	3.393	3.278	3.299	3.267	3.391	3.323	3.166	3.202	3.409	3.297	0.0829	0.0251	3.237	3.356
NONHSAT017922.2	25.32	25.32	25.32	25.32	25.32	25.32	25.32	25.32	25.32	25.32	25.32	0	0	25.32	25.32
NONHSAT017928.2	1.966	2.055	2.031	2.66	2.074	2.47	1.967	2.415	2.058	2.51	2.221	0.2621	0.118	2.033	2.408
NONHSAT017933.2	23.56	23.18	23.91	23.75	23.79	23.49	23.73	23.91	23.78	23.39	23.65	0.2397	0.0101	23.48	23.82
NONHSAT017934.2	5.007	4.888	5.022	4.677	4.985	4.687	5.056	5.117	4.683	5.043	4.916	0.1715	0.0349	4.794	5.039
NONHSAT017935.2	0.8991	1.906	2.126	0.9931	1.792	1.818	1.96	1.752	3.578	0.8124	1.764	0.798	0.4525	1.193	2.334
NONHSAT017936.2	1.214	1.223	1.145	1.194	1.146	1.148	1.203	1.218	1.272	1.206	1.197	0.0405	0.0339	1.168	1.226
NONHSAT017937.2	3.824	3.759	3.992	3.802	3.875	3.832	3.914	3.922	3.843	3.814	3.858	0.0687	0.0178	3.809	3.907
NONHSAT017941.2	11.76	12.65	9.904	15.98	9.654	14.09	11.02	13.22	10.52	13.68	12.25	2.04	0.1666	10.79	13.71
NONHSAT017943.2	2.185	2.08	2.18	2.174	2.064	2.145	2.172	2.054	2.049	1.937	2.104	0.0812	0.0386	2.046	2.162
NONHSAT017945.2	3.653	3.622	3.593	3.63	3.668	3.644	3.64	3.566	3.61	3.597	3.622	0.0311	0.0086	3.6	3.645
NONHSAT017946.2	2.819	2.854	2.962	2.865	3.016	2.675	2.858	2.991	2.677	2.569	2.829	0.1475	0.0522	2.723	2.934
NONHSAT017950.2	0.9593	0.9849	1.022	0.9616	0.9455	0.9523	0.9463	1.016	0.9996	0.9237	0.9712	0.0329	0.0339	0.9476	0.9947
NONHSAT017951.2	1.512	1.607	1.552	1.585	1.493	1.533	1.544	1.491	1.544	1.617	1.548	0.044	0.0284	1.516	1.579
NONHSAT017957.2	4.496	4.56	4.568	4.483	4.608	4.474	4.426	4.522	4.444	4.534	4.512	0.0575	0.0128	4.47	4.553
NONHSAT017958.2	2.138	2.166	2.135	2.172	2.158	2.136	2.158	2.119	2.143	2.16	2.148	0.0167	0.0078	2.136	2.16
NONHSAT017959.2	3.202	3.257	3.298	3.308	3.24	3.279	3.228	3.282	3.225	3.347	3.267	0.0444	0.0136	3.235	3.298
NONHSAT017960.2	5.515	5.408	5.379	5.361	5.054	5.13	5.23	4.625	4.84	5.735	5.228	0.3277	0.0627	4.993	5.462
NONHSAT017961.2	4.854	4.59	4.944	4.602	4.676	4.411	5.066	4.876	4.771	4.713	4.75	0.1926	0.0405	4.613	4.888
NONHSAT017982.2	1.6	1.619	1.629	1.615	1.606	1.604	1.625	1.599	1.629	1.607	1.613	0.0115	0.0071	1.605	1.621
NONHSAT018001.2	3.632	3.465	3.458	3.537	3.508	3.532	3.622	3.445	3.52	3.555	3.527	0.064	0.0181	3.481	3.573
NONHSAT018002.2	4.283	4.355	4.246	4.236	4.302	4.292	4.295	4.246	4.298	4.337	4.289	0.0388	0.0091	4.261	4.317
NONHSAT018003.2	0.5489	0.5489	0.5489	0.5489	0.5489	0.5489	0.5489	0.5489	0.5489	0.5489	0.5489	0	0	0.5489	0.5489
NONHSAT018005.2	6.565	5.961	6.483	6.368	6.93	6.723	5.804	5.537	6.082	6.512	6.296	0.4372	0.0694	5.984	6.609
NONHSAT018006.2	1.397	0.8406	1.144	1.225	1.233	1.434	1.376	1.242	1.047	1.26	1.22	0.1774	0.1454	1.093	1.347
NONHSAT018007.2	4.465	3.978	3.953	4.235	3.865	4.037	4.333	4.278	4.182	4.14	4.147	0.1887	0.0455	4.012	4.282
NONHSAT018010.2	2.216	2.468	2.205	2.397	2.477	2.527	2.44	2.382	2.388	2.36	2.386	0.1055	0.0442	2.31	2.461
NONHSAT018013.2	0.5006	0.5106	0.5214	0.4962	0.4918	0.5049	0.4917	0.4973	0.5057	0.4952	0.5015	0.0093	0.0186	0.4949	0.5082
NONHSAT018028.2	2.173	2.182	2.248	2.331	2.168	2.196	2.197	2.204	2.053	2.225	2.198	0.0698	0.0317	2.148	2.247
NONHSAT018036.2	17.4	15.47	19.94	14.56	16.3	16.45	16.54	16.84	16.59	15.19	16.53	1.465	0.0887	15.48	17.58
NONHSAT018040.2	4.63	5.409	5.646	3.523	3.162	3.492	5.09	6.246	4.482	5.16	4.684	1.023	0.2183	3.953	5.416
NONHSAT018043.2	3.464	3.448	3.28	3.697	3.416	3.505	3.46	3.487	3.446	3.438	3.464	0.1021	0.0295	3.391	3.537
NONHSAT018056.2	1.106	1.083	1.084	1.056	1.088	1.117	1.095	1.097	1.081	1.102	1.091	0.0168	0.0154	1.079	1.103
NONHSAT018082.2	1.679	1.926	1.785	1.776	1.726	1.794	1.748	1.718	1.791	1.918	1.786	0.0805	0.045	1.729	1.844
NONHSAT018095.2	2.167	2.326	2.444	2.049	3.118	2.128	2.882	2.599	2.923	2.17	2.481	0.3811	0.1536	2.208	2.753
NONHSAT018122.2	1.363	1.363	1.363	1.363	1.363	1.363	1.363	1.363	1.363	1.363	1.363	0	0	1.363	1.363
NONHSAT018148.2	0.4485	0.4451	0.3995	0.5224	0.4668	0.4417	0.3828	0.415	0.5304	0.4621	0.4514	0.0477	0.1057	0.4173	0.4856
NONHSAT018167.2	1.627	1.681	1.466	1.599	1.58	1.602	1.38	1.588	1.647	1.541	1.571	0.089	0.0566	1.507	1.635
NONHSAT018186.2	21.29	19.62	20.74	22.12	21.11	22.44	22.08	20.92	21.91	20.73	21.3	0.8559	0.0402	20.68	21.91
NONHSAT018197.2	5.338	5.479	5.505	5.337	5.546	5.278	5.606	5.457	5.38	5.553	5.448	0.1096	0.0201	5.369	5.526
NONHSAT018198.2	0.7009	0.7658	0.7878	0.7042	0.7562	0.7796	0.7797	0.7879	0.755	0.8061	0.7623	0.0351	0.046	0.7372	0.7874
NONHSAT018199.2	4.156	3.9	3.935	4.211	4.085	4.266	4.32	4.075	4.215	4.141	4.13	0.1357	0.0328	4.033	4.228
NONHSAT018216.2	10.6	11.86	10.7	10.2	12.56	10.51	10.53	12.58	12.6	11.73	11.39	0.9779	0.0859	10.69	12.09
NONHSAT018219.2	3.692	3.559	3.602	3.562	3.797	3.543	3.747	3.608	3.623	3.543	3.628	0.0892	0.0246	3.564	3.691
NONHSAT018220.2	1.224	1.211	1.22	1.213	1.213	1.216	1.216	1.221	1.227	1.206	1.217	0.0064	0.0053	1.212	1.221
NONHSAT018221.2	1.24	1.168	1.078	1.178	1.149	1.168	1.131	1.119	1.163	1.077	1.147	0.0489	0.0426	1.112	1.182
NONHSAT018227.2	5.174	7.809	5.922	6.068	6.42	6.036	5.887	6.281	7.534	7.377	6.451	0.8466	0.1312	5.845	7.056
NONHSAT018228.2	6.54	6.29	6.589	6.689	6.683	6.423	6.679	6.565	6.458	6.336	6.526	0.1444	0.0221	6.422	6.629
NONHSAT018236.2	2.077	2.035	2.003	2.01	2.014	2.024	2.035	1.994	2.043	2.052	2.029	0.025	0.0123	2.011	2.046
NONHSAT018281.2	0.7886	0.7962	0.7728	0.7809	0.7941	0.7658	0.7843	0.7718	0.7869	0.7924	0.7834	0.0103	0.0132	0.776	0.7908
NONHSAT018285.2	4.027	4.322	4.289	4.378	4.188	4.175	4.466	4.318	4.235	4.398	4.28	0.1279	0.0299	4.188	4.371
NONHSAT018288.2	10.76	10.76	9.844	9.943	9.788	10.02	8.695	10.02	10.22	10.12	10.02	0.5771	0.0576	9.605	10.43
NONHSAT018292.2	1.389	1.387	1.388	1.39	1.389	1.391	1.388	1.395	1.389	1.39	1.39	0.0023	0.0016	1.388	1.391
NONHSAT018293.2	0.6584	0.6937	0.696	0.623	0.6525	0.706	0.7009	0.7016	0.6571	0.6348	0.6724	0.0307	0.0457	0.6504	0.6944
NONHSAT018298.2	2.343	2.353	2.35	2.342	2.346	2.353	2.357	2.343	2.338	2.344	2.347	0.006	0.0026	2.343	2.351
NONHSAT018345.2	0.8823	0.8391	0.8731	0.8193	0.8636	0.8668	0.8195	0.8287	0.8571	0.7375	0.8387	0.0421	0.0501	0.8086	0.8688
NONHSAT018356.2	1.724	1.676	1.676	1.711	1.687	1.703	1.736	1.694	1.662	1.766	1.703	0.0317	0.0186	1.681	1.726
NONHSAT018397.2	4.068	4.164	4.299	4.471	4.332	4.164	4.157	4.259	4.109	4.273	4.229	0.1206	0.0285	4.143	4.316
NONHSAT018426.2	1.339	1.339	1.339	1.339	1.339	1.339	1.339	1.339	1.339	1.339	1.339	0	0	1.339	1.339
NONHSAT018491.2	0.5208	0.5234	0.5029	0.5077	0.5377	0.522	0.4846	0.5423	0.4932	0.5198	0.5154	0.0183	0.0356	0.5023	0.5286
NONHSAT018493.2	3.149	3.47	3.01	2.808	3.053	3.139	2.886	2.801	3.105	3.16	3.058	0.1993	0.0652	2.916	3.201
NONHSAT018499.2	0.7493	0.7501	0.7352	0.7569	0.7807	0.7275	0.7832	0.7966	0.7659	0.8357	0.7681	0.0322	0.0419	0.7451	0.7911
NONHSAT018501.2	1.751	1.814	1.873	1.924	1.888	1.876	1.991	1.953	1.906	1.849	1.883	0.0685	0.0364	1.834	1.932
NONHSAT018502.2	5.147	5.307	5.214	5.08	5.384	5.277	5.161	5.233	4.977	4.948	5.173	0.1403	0.0271	5.072	5.273
NONHSAT018508.2	14.57	16.8	15.72	14.81	16.33	15.75	13.82	14.21	14.56	13.21	14.98	1.143	0.0763	14.16	15.79
NONHSAT018510.2	3.037	3.037	3.037	3.037	3.037	3.037	3.037	3.037	3.037	3.037	3.037	0	0	3.037	3.037
NONHSAT018518.2	12.86	12.86	12.86	12.86	12.86	12.86	12.86	12.86	12.86	12.86	12.86	0	0	12.86	12.86
NONHSAT018528.2	1.236	1.196	1.185	1.173	1.19	1.23	1.198	1.214	1.177	1.195	1.199	0.021	0.0175	1.184	1.214
NONHSAT018543.2	6.021	5.754	4.936	5.356	6.711	5.283	5.397	4.975	6.597	5.586	5.661	0.6169	0.109	5.22	6.103
NONHSAT018545.2	1.682	1.779	1.733	1.667	1.735	1.772	1.713	1.715	1.739	1.746	1.728	0.0355	0.0206	1.703	1.753
NONHSAT018547.2	1.91	1.995	1.971	2.176	1.904	2.119	2.108	1.978	1.85	2.193	2.02	0.1207	0.0597	1.934	2.106
NONHSAT018548.2	0.4201	0.4201	0.4214	0.4225	0.42	0.4202	0.4234	0.4251	0.4194	0.4236	0.4216	0.0019	0.0046	0.4202	0.423
NONHSAT018550.2	2.681	2.668	2.693	2.545	2.44	2.718	2.48	2.828	2.374	2.413	2.584	0.1537	0.0595	2.474	2.694
NONHSAT018551.2	0.7871	0.7871	0.7871	0.7871	0.7871	0.7871	0.7871	0.7871	0.7871	0.7871	0.7871	0	0	0.7871	0.7871
NONHSAT018552.2	1.097	1.077	1.091	1.111	1.119	1.088	1.125	1.072	1.113	1.086	1.098	0.0181	0.0164	1.085	1.111
NONHSAT018553.2	1.339	1.327	1.28	1.313	1.308	1.387	1.304	1.35	1.369	1.272	1.325	0.0371	0.028	1.298	1.351
NONHSAT018564.2	2.826	2.596	3.022	2.907	2.791	2.994	2.628	2.839	2.941	2.814	2.836	0.141	0.0497	2.735	2.937
NONHSAT018588.2	1.734	1.694	1.799	1.694	1.728	1.669	1.695	1.768	1.659	1.742	1.718	0.044	0.0256	1.687	1.75
NONHSAT018623.2	2.572	2.572	2.572	2.572	2.572	2.572	2.572	2.572	2.572	2.572	2.572	0	0	2.572	2.572
NONHSAT018649.2	8.147	8.987	10.59	12.64	6.956	9.886	6.633	8.313	9.188	9.273	9.061	1.751	0.1933	7.808	10.31
NONHSAT018657.2	1.353	1.371	1.462	1.364	1.418	1.243	1.369	1.404	1.4	1.391	1.377	0.0567	0.0412	1.337	1.418
NONHSAT018658.2	1.851	1.891	1.899	1.968	1.867	1.901	1.915	1.874	1.931	1.971	1.907	0.0404	0.0212	1.878	1.936
NONHSAT018659.2	3.695	3.273	3.597	3.698	3.477	3.618	3.458	3.753	3.459	3.613	3.564	0.1459	0.0409	3.46	3.668
NONHSAT018660.2	1.955	1.952	1.944	1.946	1.924	2.021	1.969	1.964	1.986	1.907	1.957	0.0317	0.0162	1.934	1.979
NONHSAT018662.2	0.7994	1.338	1.226	1.12	0.9609	1.188	0.7947	1.099	1.018	1.206	1.075	0.1812	0.1685	0.9455	1.205
NONHSAT018664.2	2.976	2.579	3.14	2.736	2.738	2.943	2.731	2.814	2.772	3.028	2.846	0.1701	0.0598	2.724	2.968
NONHSAT018668.2	5.282	5.282	5.282	5.282	5.282	5.282	5.282	5.282	5.282	5.282	5.282	0	0	5.282	5.282
NONHSAT018683.2	5.618	4.985	5.855	5.458	5.462	5.847	6.107	4.791	6.816	6.151	5.709	0.5886	0.1031	5.288	6.13
NONHSAT018687.2	2.961	3.123	3.17	3.482	3.17	3.576	3.236	2.896	2.787	3.497	3.19	0.2662	0.0834	2.999	3.38
NONHSAT018688.2	6.562	6.737	6.745	6.836	6.665	6.744	6.868	6.681	6.454	6.667	6.696	0.1221	0.0182	6.609	6.783
NONHSAT018690.2	3.727	2.882	2.458	2.974	3.562	3.08	2.773	3.479	3.12	2.916	3.097	0.3899	0.1259	2.818	3.376
NONHSAT018691.2	0.8873	0.8873	0.8873	0.8873	0.8873	0.8873	0.8873	0.8873	0.8873	0.8873	0.8873	0	0	0.8873	0.8873
NONHSAT018706.2	1.864	2.153	2.1	2.08	2.137	2.382	2.141	2.427	2.209	2.071	2.156	0.1595	0.074	2.042	2.27
NONHSAT018744.2	1.577	1.632	1.591	1.616	1.609	1.609	1.656	1.613	1.599	1.574	1.608	0.0246	0.0153	1.59	1.625
NONHSAT018745.2	4.508	4.477	4.39	4.672	4.618	4.825	4.617	4.721	4.445	4.524	4.58	0.135	0.0295	4.483	4.676
NONHSAT018749.2	2.714	2.725	2.75	2.551	2.764	2.75	2.93	2.568	3.032	3.01	2.78	0.1651	0.0594	2.661	2.898
NONHSAT018762.2	2.05	2.052	2.052	2.053	2.055	2.063	2.06	2.056	2.062	2.059	2.056	0.0045	0.0022	2.053	2.059
NONHSAT018765.2	3.349	3.206	3.085	3.011	2.959	3.269	3.562	3.052	3.113	3.375	3.198	0.1901	0.0594	3.062	3.334
NONHSAT018772.2	3.534	3.754	3.524	3.598	3.48	3.521	3.678	3.63	3.314	3.318	3.535	0.1416	0.0401	3.434	3.636
NONHSAT018776.2	3.834	3.868	3.897	3.96	3.84	3.921	3.91	3.859	3.884	4.029	3.9	0.0593	0.0152	3.858	3.943
NONHSAT018777.2	1.047	1.041	0.9157	0.8756	0.8486	0.9776	0.8958	0.9133	0.9175	0.8525	0.9285	0.0713	0.0768	0.8775	0.9795
NONHSAT018785.2	2.517	2.371	2.546	2.436	2.446	2.784	2.572	2.658	2.595	2.712	2.564	0.1292	0.0504	2.471	2.656
NONHSAT018804.2	4.159	4.299	4.24	4.313	4.178	4.325	4.232	4.217	4.206	4.067	4.224	0.0784	0.0186	4.167	4.28
NONHSAT018823.2	2.087	2.037	2.03	2.004	1.94	1.83	2.017	1.992	2.027	1.888	1.985	0.0774	0.039	1.93	2.04
NONHSAT018827.2	1.691	1.709	1.68	1.678	1.708	1.675	1.679	1.69	1.683	1.705	1.69	0.0129	0.0076	1.681	1.699
NONHSAT018944.2	3.886	3.983	3.985	3.977	3.857	3.795	3.83	3.924	3.865	3.933	3.903	0.0676	0.0173	3.855	3.952
NONHSAT018946.2	4.515	4.347	4.739	4.831	4.301	4.268	4.948	4.619	4.439	4.168	4.518	0.2601	0.0576	4.331	4.704
NONHSAT018951.2	1.032	1.023	1.078	1.116	1.066	1.082	1.093	1.098	1.115	1.105	1.081	0.0325	0.0301	1.058	1.104
NONHSAT018970.2	17.95	21.42	21.01	19.79	18.01	24.82	21.15	22.84	20.11	17.32	20.44	2.334	0.1142	18.77	22.11
NONHSAT018973.2	4.992	4.508	4.572	4.559	4.582	4.571	4.712	4.904	4.736	4.823	4.696	0.1657	0.0353	4.577	4.814
NONHSAT019004.2	3.213	3.353	3.105	3.258	3.309	3.265	3.276	3.319	3.196	3.309	3.26	0.0725	0.0222	3.208	3.312
NONHSAT019005.2	2.386	2.291	2.364	2.32	2.285	2.36	2.272	2.38	2.35	2.289	2.33	0.0432	0.0185	2.299	2.361
NONHSAT019006.2	3.143	3.069	2.878	3.019	3.134	3.051	3.039	2.955	3.112	3.179	3.058	0.0915	0.0299	2.993	3.124
NONHSAT019018.2	0.8713	0.8716	0.8718	0.8736	0.8737	0.8748	0.8727	0.8732	0.8752	0.8777	0.8736	0.0019	0.0022	0.8722	0.8749
NONHSAT019022.2	4.952	4.32	4.461	4.685	4.297	4.93	4.64	4.368	4.365	4.993	4.601	0.2779	0.0604	4.402	4.8
NONHSAT019023.2	2.297	2.239	2.389	2.068	2.236	2.071	2.259	2.428	2.024	2.103	2.211	0.1401	0.0634	2.111	2.312
NONHSAT021142.2	1.781	1.997	2.023	2.104	2.159	2.461	2.047	2.368	1.468	1.648	2.005	0.3058	0.1525	1.787	2.224
NONHSAT021146.2	1.436	1.439	1.417	1.495	1.458	1.403	1.458	1.446	1.498	1.428	1.448	0.0307	0.0212	1.426	1.47
NONHSAT021203.2	2.805	3.126	3.365	3.07	4.852	3.392	2.609	4.948	2.988	4.949	3.61	0.9306	0.2578	2.945	4.276
NONHSAT021205.2	0.7789	0.838	0.7687	0.7597	0.866	0.8241	0.832	0.8299	0.8414	0.7834	0.8122	0.0363	0.0447	0.7862	0.8382
NONHSAT021206.2	5.371	5.371	5.371	5.371	5.371	5.371	5.371	5.371	5.371	5.371	5.371	0	0	5.371	5.371
NONHSAT021214.2	3.422	3.379	3.408	3.445	3.408	3.367	3.419	3.396	3.389	3.403	3.404	0.0223	0.0066	3.388	3.42
NONHSAT021244.2	4.139	4.139	4.139	4.139	4.139	4.139	4.139	4.139	4.139	4.139	4.139	0	0	4.139	4.139
NONHSAT021250.2	2.395	2.405	2.414	2.356	2.379	2.344	2.355	2.399	2.374	2.302	2.372	0.0342	0.0144	2.348	2.397
NONHSAT021257.2	1.292	1.367	1.582	1.324	1.694	1.375	1.538	1.634	1.588	1.34	1.473	0.1484	0.1007	1.367	1.58
NONHSAT021258.2	1.238	1.216	1.222	1.257	1.215	1.219	1.238	1.237	1.218	1.238	1.23	0.0138	0.0112	1.22	1.24
NONHSAT021278.2	1.72	1.774	1.609	1.726	1.51	1.707	1.727	1.566	1.56	1.582	1.648	0.0921	0.0559	1.582	1.714
NONHSAT021289.2	0.9455	0.9377	0.9813	0.9609	1.003	0.9557	0.9728	0.9881	0.9576	0.9548	0.9658	0.0203	0.021	0.9512	0.9803
NONHSAT021398.2	5.669	5.195	5.707	5.83	6.114	6.072	6.326	6.428	6.189	5.885	5.941	0.3645	0.0614	5.681	6.202
NONHSAT021403.2	3.972	3.97	3.983	3.959	3.988	3.967	3.964	3.974	3.97	3.986	3.973	0.0096	0.0024	3.967	3.98
NONHSAT021432.2	1.779	1.746	1.923	1.918	1.952	1.918	1.844	1.881	1.943	1.834	1.874	0.0709	0.0379	1.823	1.925
NONHSAT021435.2	5.598	5.403	5.77	5.61	5.997	5.873	5.717	5.722	5.467	5.454	5.661	0.1913	0.0338	5.524	5.798
NONHSAT021478.2	15.97	18.27	20.29	15	17.91	15.41	17.07	19.08	18.27	15.39	17.27	1.786	0.1034	15.99	18.54
NONHSAT021503.2	2.737	2.69	2.797	2.722	2.731	2.646	2.779	2.703	2.716	2.783	2.73	0.0464	0.017	2.697	2.764
NONHSAT021504.2	7.784	6.868	7.66	9.622	9.099	7.485	8.481	7.996	6.68	7.638	7.931	0.9192	0.1159	7.274	8.589
NONHSAT021506.2	2.417	2.312	2.416	2.451	2.468	2.532	2.368	2.553	2.572	2.549	2.464	0.0871	0.0353	2.402	2.526
NONHSAT021508.2	1.075	0.9941	0.9956	1.07	1.064	1.09	1.124	1.062	1.009	1.169	1.065	0.0558	0.0524	1.025	1.105
NONHSAT021509.2	3.884	4.146	3.38	4.146	3.484	4.391	3.688	2.739	3.899	3.926	3.768	0.4744	0.1259	3.429	4.108
NONHSAT021525.2	1.838	1.788	1.813	1.78	1.795	1.793	1.805	1.817	1.839	1.819	1.809	0.0203	0.0112	1.794	1.823
NONHSAT021526.2	1.774	2.103	1.752	1.731	1.387	1.596	1.523	1.653	1.807	1.923	1.725	0.2022	0.1172	1.58	1.87
NONHSAT021532.2	1.931	1.887	1.876	1.811	1.966	1.931	1.847	1.893	1.864	1.834	1.884	0.0481	0.0256	1.849	1.918
NONHSAT021534.2	3.997	2.973	2.14	3.028	2.404	2.923	3.567	2.954	3.548	3.348	3.088	0.5541	0.1794	2.692	3.485
NONHSAT021540.2	3.006	2.912	2.944	2.91	2.883	2.891	2.954	2.929	2.973	2.871	2.927	0.0424	0.0145	2.897	2.958
NONHSAT021545.2	2.526	2.506	2.53	2.518	2.508	2.556	2.524	2.491	2.525	2.531	2.522	0.0176	0.007	2.509	2.534
NONHSAT021600.2	3.102	2.91	3.191	3.059	3.221	3.136	2.871	2.994	2.936	2.989	3.041	0.1201	0.0395	2.955	3.127
NONHSAT021605.2	1.743	1.773	1.722	1.793	1.938	1.903	1.633	1.869	1.807	1.717	1.79	0.0934	0.0522	1.723	1.857
NONHSAT021611.2	1.956	2.078	1.97	2.077	1.873	1.893	2.081	1.878	2.191	2.029	2.003	0.1062	0.053	1.927	2.079
NONHSAT021652.2	1.129	0.9864	1.027	0.9868	0.9989	0.9722	0.9749	1.016	0.9999	1.049	1.014	0.047	0.0464	0.9804	1.048
NONHSAT021662.2	0.9366	0.9294	0.9188	0.9345	0.9218	0.9028	0.9232	0.9182	0.9311	0.9515	0.9268	0.0131	0.0141	0.9174	0.9361
NONHSAT021663.2	2.275	1.528	1.661	1.777	1.414	1.681	1.716	1.331	1.475	2.699	1.756	0.422	0.2404	1.454	2.058
NONHSAT021664.2	1.928	1.934	1.853	1.904	2.032	1.863	1.916	2.014	1.868	1.915	1.923	0.06	0.0312	1.88	1.966
NONHSAT021674.2	6.054	6.189	6.054	5.803	5.977	6.335	7.264	4.956	6.493	6.931	6.206	0.6296	0.1015	5.755	6.656
NONHSAT021676.2	18.26	18.4	18.4	17.91	18.05	17.72	18.57	18.58	17.38	17.86	18.11	0.3955	0.0218	17.83	18.39
NONHSAT021699.2	3.716	6.205	4.174	3.124	6.136	3.818	3.204	3.846	4.413	5.836	4.447	1.18	0.2654	3.603	5.291
NONHSAT021702.2	2.764	2.8	2.624	2.893	2.419	2.692	2.703	2.318	2.714	2.824	2.675	0.18	0.0673	2.546	2.804
NONHSAT021725.2	5.108	5.04	5.127	5.013	5.101	5.042	5.011	5.085	5.073	5.071	5.067	0.0397	0.0078	5.039	5.096
NONHSAT021726.2	3.462	3.449	3.509	3.395	3.571	3.686	3.674	3.279	3.597	3.454	3.508	0.127	0.0362	3.417	3.598
NONHSAT021731.2	1.341	1.398	1.429	1.417	1.398	1.482	1.348	1.275	1.326	1.497	1.391	0.0697	0.0501	1.341	1.441
NONHSAT021739.2	1.935	1.935	1.935	1.935	1.935	1.935	1.935	1.935	1.935	1.935	1.935	0	0	1.935	1.935
NONHSAT021756.2	41.71	47.54	58.11	55.52	44.13	39.38	45.99	47.64	33.71	37.42	45.11	7.636	0.1693	39.65	50.58
NONHSAT021762.2	3.082	2.804	2.809	2.916	2.991	2.751	3.176	3.042	3.134	2.891	2.96	0.148	0.05	2.854	3.065
NONHSAT021776.2	1.486	1.566	1.471	1.434	1.585	1.349	1.375	1.454	1.444	1.294	1.446	0.0904	0.0626	1.381	1.511
NONHSAT021785.2	1.516	1.485	1.503	1.573	1.553	1.564	1.544	1.477	1.557	1.518	1.529	0.034	0.0222	1.505	1.553
NONHSAT021807.2	4.783	4.824	4.773	4.801	4.762	4.901	4.815	4.945	4.861	4.821	4.829	0.058	0.012	4.787	4.87
NONHSAT021814.2	6.29	6.29	6.29	6.29	6.29	6.29	6.29	6.29	6.29	6.29	6.29	0	0	6.29	6.29
NONHSAT021816.2	1.395	1.375	1.404	1.452	1.393	1.456	1.401	1.489	1.401	1.477	1.424	0.04	0.0281	1.396	1.453
NONHSAT021823.2	2.081	2.108	2.141	2.135	2.151	2.173	2.178	2.171	2.205	2.215	2.156	0.0416	0.0193	2.126	2.185
NONHSAT021825.2	12.19	12.31	12.92	13.15	12.73	12.94	12.39	12.27	13.13	12.03	12.61	0.4137	0.0328	12.31	12.9
NONHSAT021828.2	2.299	2.303	2.308	2.317	2.306	2.312	2.311	2.317	2.317	2.313	2.31	0.0061	0.0027	2.306	2.315
NONHSAT021829.2	1.756	1.776	1.803	1.75	1.945	1.828	1.882	1.888	1.823	1.894	1.834	0.0656	0.0358	1.788	1.881
NONHSAT021830.2	2.322	2.268	2.23	2.283	2.309	2.244	2.287	2.338	2.18	2.15	2.261	0.0609	0.0269	2.217	2.304
NONHSAT021836.2	3.208	3.215	3.201	3.253	3.213	3.085	3.171	3.075	3.245	3.3	3.197	0.0705	0.0221	3.146	3.247
NONHSAT021837.2	4.901	4.498	4.91	5.122	4.764	5.291	4.696	4.602	4.826	4.883	4.849	0.2341	0.0483	4.682	5.017
NONHSAT021840.2	1.625	1.598	1.775	1.622	1.56	1.414	1.71	1.648	1.571	1.57	1.609	0.0962	0.0598	1.54	1.678
NONHSAT021841.2	2.726	2.858	2.757	2.735	2.778	2.798	2.684	2.787	2.846	2.818	2.779	0.0547	0.0197	2.74	2.818
NONHSAT021844.2	2.702	2.669	2.715	2.554	2.779	2.681	2.747	2.84	2.446	2.752	2.689	0.1139	0.0424	2.607	2.77
NONHSAT021847.2	10.39	10.54	10.69	10.89	10.08	10.74	10.1	11.61	10.51	11.01	10.66	0.4531	0.0425	10.33	10.98
NONHSAT021851.2	9.782	9.616	10.68	11.87	9.806	9.648	9.383	10.37	10.22	9.072	10.04	0.7974	0.0794	9.474	10.62
NONHSAT021854.2	3.732	3.688	3.683	3.783	3.744	3.721	3.722	3.707	3.732	3.681	3.719	0.0315	0.0085	3.697	3.742
NONHSAT021856.2	16.66	16.91	16.33	17.02	14.86	16.34	15.13	15.63	16.5	17.18	16.26	0.7968	0.049	15.69	16.83
NONHSAT021901.2	1.255	1.161	1.225	1.182	1.212	1.173	1.198	1.16	1.203	1.215	1.199	0.0302	0.0252	1.177	1.22
NONHSAT021906.2	3.788	3.909	3.343	3.267	3.372	3.533	3.412	4.212	3.533	4.089	3.646	0.3329	0.0913	3.408	3.884
NONHSAT021908.2	2.201	2.538	2.128	2.315	2.289	2.584	2.185	2.235	2.264	2.522	2.326	0.1629	0.07	2.21	2.443
NONHSAT021960.2	2.283	2.64	2.57	2.497	2.809	2.753	2.724	2.877	2.926	3.005	2.708	0.2175	0.0803	2.553	2.864
NONHSAT021963.2	4.245	5.276	6.176	5.233	5.314	5.869	5.002	4.839	5.999	5.593	5.355	0.5825	0.1088	4.938	5.771
NONHSAT021971.2	1.722	1.882	2.432	1.949	2.086	2.063	2.253	1.789	2.132	2.01	2.032	0.2128	0.1048	1.879	2.184
NONHSAT021974.2	7.484	7.285	7.554	7.341	7.797	7.852	7.512	7.433	7.529	7.419	7.521	0.181	0.0241	7.391	7.65
NONHSAT021975.2	3.087	3.077	3.073	3.07	3.07	3.062	3.073	3.103	3.077	3.054	3.074	0.0133	0.0043	3.065	3.084
NONHSAT021977.2	4.342	3.964	4.592	4.647	5.326	4.423	4.461	4.635	4.797	4.783	4.597	0.3534	0.0769	4.344	4.85
NONHSAT022018.2	2.647	2.662	2.628	2.608	2.638	2.668	2.638	2.607	2.597	2.601	2.629	0.0254	0.0096	2.611	2.648
NONHSAT022024.2	3.316	3.312	3.209	3.24	3.387	3.295	3.233	3.285	3.269	3.306	3.285	0.0512	0.0156	3.248	3.322
NONHSAT022025.2	1.778	1.561	1.727	1.679	1.564	1.737	1.732	1.623	1.633	1.625	1.666	0.0758	0.0455	1.612	1.72
NONHSAT022042.2	12.47	12.36	12.32	12.52	12.43	12.59	12.48	12.34	12.36	12.42	12.43	0.0866	0.007	12.37	12.49
NONHSAT022055.2	7.46	7.363	7.414	7.369	7.419	7.468	7.435	7.432	7.367	7.415	7.414	0.0375	0.0051	7.387	7.441
NONHSAT022071.2	8.709	8.709	8.709	8.709	8.709	8.709	8.709	8.709	8.709	8.709	8.709	0	0	8.709	8.709
NONHSAT022078.2	2.326	2.426	2.298	2.483	2.261	2.318	2.436	2.345	2.588	2.317	2.38	0.1009	0.0424	2.308	2.452
NONHSAT022097.2	10.57	10.61	10.89	8.793	8.91	11.6	10.45	10.3	9.506	10.12	10.17	0.8774	0.0862	9.547	10.8
NONHSAT022099.2	1.809	1.59	1.639	1.686	1.634	1.83	1.698	1.597	1.826	1.777	1.709	0.0946	0.0554	1.641	1.776
NONHSAT022100.2	6.218	6.218	6.218	6.218	6.218	6.218	6.218	6.218	6.218	6.218	6.218	0	0	6.218	6.218
NONHSAT022110.2	3.395	3.164	3.552	3.297	3.199	3.396	3.411	3.424	3.514	3.37	3.372	0.1232	0.0365	3.284	3.46
NONHSAT022112.2	0.856	0.7052	0.8591	0.8071	0.8692	0.886	0.6966	0.7714	0.8903	0.6534	0.7994	0.0876	0.1096	0.7368	0.8621
NONHSAT022122.2	2.596	2.596	2.596	2.596	2.596	2.596	2.596	2.596	2.596	2.596	2.596	0	0	2.596	2.596
NONHSAT022123.2	17.17	15.41	14.3	16.07	17.02	14.31	13.4	16.64	12.58	12.27	14.92	1.811	0.1214	13.62	16.21
NONHSAT022124.2	1.222	1.224	1.221	1.225	1.224	1.223	1.225	1.223	1.223	1.223	1.223	0.0012	0.001	1.223	1.224
NONHSAT022129.2	12.74	13.68	13.52	13.84	11.89	12.54	13.77	13.26	14.7	13.02	13.3	0.7891	0.0594	12.73	13.86
NONHSAT022132.2	1.041	1.111	0.9926	1.078	1.029	1.026	1.015	1.083	1.057	1.04	1.047	0.0355	0.0339	1.022	1.073
NONHSAT022133.2	3.094	3.04	3.165	3.448	3.204	3.039	3.143	3.203	3.263	3.309	3.191	0.1263	0.0396	3.1	3.281
NONHSAT022134.2	4.771	5.611	4.564	5.564	5.618	4.977	5.863	5.578	5.612	5.589	5.375	0.4362	0.0812	5.063	5.687
NONHSAT022135.2	2.045	2.155	2.321	2.524	2.221	2.204	2.195	2.194	2.345	2.395	2.26	0.1372	0.0607	2.162	2.358
NONHSAT022136.2	0.6235	0.6293	0.6237	0.6263	0.6319	0.6252	0.6202	0.6372	0.6337	0.6291	0.628	0.0052	0.0083	0.6243	0.6318
NONHSAT022137.2	1.643	2.072	3.652	2.341	2.331	2.234	2.417	3.292	2.664	3.61	2.625	0.6753	0.2572	2.142	3.108
NONHSAT022138.2	2.619	2.638	2.715	2.734	2.948	2.89	3.135	2.853	2.998	2.868	2.84	0.1644	0.0579	2.722	2.957
NONHSAT022139.2	2.83	2.56	2.576	2.727	2.641	2.701	2.611	2.699	3.038	2.804	2.719	0.1437	0.0529	2.616	2.821
NONHSAT022144.2	6.143	5.665	7.295	5.29	5.665	6.638	7.735	5.373	6.249	5.875	6.193	0.8126	0.1312	5.611	6.774
NONHSAT022145.2	1.125	1.126	1.131	1.119	1.127	1.13	1.13	1.128	1.135	1.126	1.128	0.0042	0.0037	1.125	1.131
NONHSAT022147.2	7.764	7.753	7.801	7.706	7.755	7.818	7.679	7.763	7.738	7.733	7.751	0.0408	0.0053	7.722	7.78
NONHSAT022168.2	2.421	2.464	2.436	2.461	2.425	2.44	2.411	2.423	2.411	2.39	2.428	0.0227	0.0094	2.412	2.444
NONHSAT022200.2	1.149	1.208	1.197	1.21	1.201	1.173	1.194	1.174	1.143	1.196	1.185	0.0237	0.02	1.168	1.202
NONHSAT022203.2	9.037	9.704	9.547	9.831	9.397	9.808	10.39	9.293	8.756	9.164	9.493	0.4681	0.0493	9.158	9.828
NONHSAT022204.2	2.883	3.171	3.039	3.195	3.057	2.873	2.977	2.999	3.044	3.017	3.026	0.1043	0.0345	2.951	3.1
NONHSAT022207.2	2.191	2.03	2.142	1.913	1.837	2.079	2.097	2.112	2.113	2.122	2.064	0.1091	0.0529	1.986	2.142
NONHSAT022219.2	1.861	1.992	1.911	2.002	2.042	1.993	1.93	2.18	2.036	1.945	1.989	0.0879	0.0442	1.926	2.052
NONHSAT022220.2	2.498	2.464	2.452	2.529	2.513	2.503	2.531	2.5	2.453	2.464	2.491	0.0304	0.0122	2.469	2.512
NONHSAT022267.2	3.082	3.2	2.883	2.934	2.982	3.122	3.263	2.985	2.997	3.127	3.058	0.1213	0.0397	2.971	3.144
NONHSAT022268.2	2.574	2.583	2.579	2.577	2.579	2.574	2.578	2.579	2.578	2.569	2.577	0.0038	0.0015	2.574	2.58
NONHSAT022270.2	2.814	3.195	3.024	3.346	3.132	3.141	2.968	3.068	2.818	3.262	3.077	0.1759	0.0572	2.951	3.203
NONHSAT022290.2	1.364	1.482	1.436	1.485	1.467	1.466	1.421	1.315	1.27	1.278	1.398	0.0849	0.0607	1.338	1.459
NONHSAT022303.2	0.9484	0.9232	0.9246	0.9342	0.9129	0.9017	0.9545	0.9362	0.9631	0.9444	0.9343	0.0191	0.0204	0.9207	0.948
NONHSAT022308.2	4.584	4.554	4.352	4.487	4.406	4.922	4.369	4.653	4.744	4.574	4.565	0.1773	0.0388	4.438	4.691
NONHSAT022314.2	21.98	24.57	22.88	23.16	24.33	22.74	24.99	25.33	24.56	24.74	23.93	1.135	0.0474	23.11	24.74
NONHSAT022331.2	1.881	1.817	1.828	1.861	1.839	1.86	1.833	1.847	1.705	1.834	1.831	0.0481	0.0263	1.796	1.865
NONHSAT022341.2	1.471	1.285	1.255	1.221	1.217	1.25	1.192	1.221	1.321	1.187	1.262	0.0842	0.0667	1.202	1.322
NONHSAT022350.2	4.277	4.25	4.565	4.415	4.536	4.526	4.472	4.437	4.316	4.368	4.416	0.1112	0.0252	4.337	4.496
NONHSAT022368.2	3.849	3.904	3.842	3.916	3.75	3.817	3.694	3.856	3.786	3.808	3.822	0.0676	0.0177	3.774	3.871
NONHSAT022373.2	3.736	3.564	3.781	3.706	3.546	3.597	3.674	3.766	3.699	3.659	3.673	0.0816	0.0222	3.615	3.731
NONHSAT022389.2	4.982	5.088	4.826	5.135	4.977	5.214	4.923	5.029	4.61	4.854	4.964	0.1731	0.0349	4.84	5.088
NONHSAT022393.2	8.424	8.256	8.647	8.247	8.351	8.725	8.561	8.476	8.429	8.646	8.476	0.1662	0.0196	8.357	8.595
NONHSAT022394.2	5.517	5.536	5.564	5.531	5.443	5.55	5.468	5.833	5.922	5.652	5.602	0.1569	0.028	5.489	5.714
NONHSAT022396.2	7.098	7.098	7.098	7.098	7.098	7.098	7.098	7.098	7.098	7.098	7.098	0	0	7.098	7.098
NONHSAT022407.2	0.6071	0.5759	0.4502	0.5766	0.5726	0.5216	0.4474	0.5506	0.4704	0.5317	0.5304	0.0571	0.1076	0.4896	0.5712
NONHSAT022410.2	1.406	1.406	1.406	1.406	1.406	1.406	1.406	1.406	1.406	1.406	1.406	0	0	1.406	1.406
NONHSAT022411.2	3.489	3.5	3.444	3.469	3.497	3.461	3.467	3.43	3.486	3.473	3.472	0.0225	0.0065	3.456	3.488
NONHSAT022430.2	5.249	5.249	5.249	5.249	5.249	5.249	5.249	5.249	5.249	5.249	5.249	0	0	5.249	5.249
NONHSAT022444.2	4.392	2.902	4.947	4.027	6.397	4.588	5.053	4.674	3.646	4.964	4.559	0.9334	0.2047	3.891	5.227
NONHSAT022457.2	10.49	9.726	10.7	10.18	9.526	10.31	10.22	10.09	9.574	10.22	10.1	0.3861	0.0382	9.827	10.38
NONHSAT022459.2	2.764	2.751	2.75	2.789	2.741	2.746	2.753	2.723	2.77	2.743	2.753	0.018	0.0065	2.74	2.766
NONHSAT022462.2	3.422	3.422	3.422	3.422	3.422	3.422	3.422	3.422	3.422	3.422	3.422	0	0	3.422	3.422
NONHSAT022469.2	4.63	4.271	4.72	4.289	4.806	4.829	4.776	4.278	4.413	4.065	4.508	0.276	0.0612	4.31	4.705
NONHSAT022475.2	7.891	7.547	8.44	8.056	7.394	7.519	8.016	8.183	8.284	8.303	7.963	0.3659	0.046	7.702	8.225
NONHSAT022487.2	1.819	2.054	1.633	1.683	1.598	1.756	1.973	1.571	1.723	1.845	1.765	0.1591	0.0902	1.652	1.879
NONHSAT022489.2	1.164	1.164	1.164	1.164	1.164	1.164	1.164	1.164	1.164	1.164	1.164	0	0	1.164	1.164
NONHSAT022498.2	2.092	2.2	2.136	2.194	2.314	2.189	2.242	2.123	2.171	2.083	2.174	0.0705	0.0324	2.124	2.225
NONHSAT022499.2	3.87	5.26	4.577	3.565	3.775	3.404	4.205	3.902	4.653	4.019	4.123	0.5636	0.1367	3.72	4.526
NONHSAT022500.2	5.122	5.135	5.254	5.347	5.246	5.191	5.19	5.257	4.984	5.195	5.192	0.0981	0.0189	5.122	5.262
NONHSAT022501.2	7.121	9.198	8.045	7.807	6.628	9.09	8.125	5.314	10.91	10.45	8.268	1.709	0.2067	7.046	9.491
NONHSAT022502.2	2.952	2.885	2.992	2.992	3	3.011	2.886	2.944	2.816	2.947	2.943	0.0628	0.0213	2.898	2.987
NONHSAT022504.2	4.138	4.306	4.057	3.981	3.734	3.311	3.684	4.113	3.724	4.032	3.908	0.2919	0.0747	3.699	4.117
NONHSAT022506.2	1.726	2.103	2.038	2.259	1.984	2.227	1.961	2.099	2.117	2.12	2.063	0.151	0.0732	1.955	2.171
NONHSAT022521.2	1.535	1.575	1.611	1.543	1.573	1.54	1.618	1.551	1.563	1.596	1.57	0.0296	0.0189	1.549	1.592
NONHSAT022523.2	2.783	2.532	2.364	3.195	2.854	3.64	2.838	2.945	3.312	3.036	2.95	0.3714	0.1259	2.684	3.216
NONHSAT022542.2	6.012	6.006	6.021	6.316	6.159	6.967	6	5.304	6.25	6.191	6.123	0.4076	0.0666	5.831	6.414
NONHSAT022548.2	0.978	1.001	0.996	0.9837	0.9886	0.965	0.9953	1.004	1.019	0.9842	0.9915	0.0151	0.0153	0.9807	1.002
NONHSAT022549.2	3.001	2.991	2.858	2.854	2.995	2.871	2.96	2.953	2.893	2.94	2.932	0.058	0.0198	2.89	2.973
NONHSAT022585.2	2.521	2.848	2.462	3.521	2.654	3.303	3.157	2.717	3.048	2.968	2.92	0.3447	0.118	2.673	3.167
NONHSAT022600.2	1.931	2.17	2.074	2.315	2.021	2.009	2.094	2.113	2.134	2.13	2.099	0.1041	0.0496	2.025	2.174
NONHSAT022644.2	2.83	2.878	2.912	2.877	2.999	2.907	2.79	2.761	2.917	2.95	2.882	0.0723	0.0251	2.83	2.934
NONHSAT022655.2	1.772	1.72	1.761	1.75	1.686	1.683	1.701	1.729	1.785	1.744	1.733	0.0355	0.0205	1.708	1.759
NONHSAT022656.2	19.46	20.1	21.34	19.33	17.54	18.03	19.99	21.37	19.14	19.04	19.53	1.241	0.0636	18.65	20.42
NONHSAT022657.2	3.657	3.787	3.508	3.166	3.586	3.312	3.445	3.756	3.544	3.572	3.533	0.1903	0.0539	3.397	3.669
NONHSAT022678.2	5.072	5.394	4.953	5.093	5.47	5.094	5.911	5.236	5.319	5.281	5.282	0.2728	0.0516	5.087	5.478
NONHSAT022707.2	3.47	3.443	3.806	3.322	4.243	3.886	4.064	3.785	3.773	3.739	3.753	0.2831	0.0754	3.551	3.956
NONHSAT022708.2	1.681	1.676	1.712	1.688	1.705	1.707	1.708	1.712	1.7	1.73	1.702	0.0161	0.0095	1.69	1.713
NONHSAT022710.2	1.276	1.28	1.234	1.178	1.263	1.22	1.283	1.309	1.202	1.249	1.249	0.0407	0.0326	1.22	1.279
NONHSAT022714.2	7.521	7.236	7.377	7.878	7.038	7.591	8.171	7.383	7.475	7.701	7.537	0.3233	0.0429	7.306	7.768
NONHSAT022715.2	2.787	2.601	2.668	2.676	2.689	2.654	2.564	2.737	2.576	2.593	2.655	0.0726	0.0273	2.603	2.706
NONHSAT022723.2	4.369	4.284	4.318	4.416	4.459	4.356	4.377	4.444	4.346	4.385	4.375	0.0543	0.0124	4.337	4.414
NONHSAT022738.2	1.514	1.441	1.507	1.461	1.441	1.391	1.437	1.493	1.516	1.514	1.472	0.0433	0.0295	1.441	1.503
NONHSAT022767.2	4.02	3.993	4.051	3.896	4.099	4.003	3.908	3.984	4.015	3.987	3.996	0.0602	0.0151	3.953	4.039
NONHSAT022813.2	7.608	6.879	7.648	6.919	7.435	6.924	7.463	6.909	7.03	7.362	7.218	0.3138	0.0435	6.993	7.442
NONHSAT022816.2	3.811	3.64	3.691	3.69	3.681	3.784	3.73	3.616	3.648	3.768	3.706	0.0654	0.0176	3.659	3.753
NONHSAT022820.2	2.927	2.985	2.977	3.024	3.069	2.999	2.941	2.889	2.824	2.876	2.951	0.0742	0.0252	2.898	3.004
NONHSAT022822.2	13.16	13.12	12.77	12.78	13.77	12.97	13.26	13.42	12.93	12.91	13.11	0.3096	0.0236	12.89	13.33
NONHSAT022853.2	5.696	5.692	5.696	5.691	5.729	5.688	5.666	5.691	5.681	5.679	5.691	0.0161	0.0028	5.679	5.702
NONHSAT022854.2	2.975	3.052	3.072	2.942	3.177	2.884	2.761	3.179	3.122	2.74	2.99	0.1589	0.0531	2.877	3.104
NONHSAT022872.2	1.868	1.922	1.756	1.829	1.754	1.818	2.125	1.881	1.837	2.179	1.897	0.1445	0.0762	1.794	2
NONHSAT022886.2	2.325	2.076	2.316	2.158	2.04	2.62	2.328	2.238	2.185	2.381	2.267	0.1682	0.0742	2.146	2.387
NONHSAT022903.2	2.893	2.945	3.058	2.792	2.966	3.046	3.004	2.944	3.024	2.63	2.93	0.1317	0.045	2.836	3.024
NONHSAT022907.2	1.666	1.617	1.629	1.587	1.61	1.663	1.622	1.686	1.581	1.686	1.635	0.0385	0.0236	1.607	1.662
NONHSAT022919.2	2.819	2.896	2.818	2.854	2.829	2.803	2.805	2.8	2.8	2.753	2.818	0.0377	0.0134	2.791	2.845
NONHSAT022959.2	18.72	18.8	18.04	20.59	17.21	21.94	18.81	17.42	17.82	18.52	18.79	1.458	0.0776	17.74	19.83
NONHSAT022960.2	0.9217	1.036	1.038	0.9405	0.996	0.8405	0.9028	0.9251	0.9722	0.975	0.9549	0.0615	0.0644	0.9109	0.9988
NONHSAT022962.2	1.041	1.094	1.208	0.8916	1.232	1.131	1.2	1.079	1.149	1.175	1.12	0.1008	0.09	1.048	1.192
NONHSAT022967.2	1.414	2.266	1.666	2.56	1.856	2.015	2.13	2.099	1.785	2.386	2.018	0.3462	0.1716	1.77	2.265
NONHSAT022978.2	8.227	8.064	8.17	8.413	8.301	8.659	8.574	8.315	8.352	9.079	8.415	0.2927	0.0348	8.206	8.625
NONHSAT023113.2	1.851	1.94	1.754	1.72	1.909	1.968	1.84	1.767	1.761	1.765	1.827	0.0875	0.0479	1.765	1.89
NONHSAT023118.2	3.995	3.962	3.856	3.668	3.723	3.971	3.638	3.805	3.876	3.68	3.817	0.1346	0.0353	3.721	3.914
NONHSAT023142.2	1.04	1.054	0.9593	0.9837	1.082	0.9454	1.031	0.9742	0.9854	1.025	1.008	0.0447	0.0443	0.976	1.04
NONHSAT023169.2	5.994	6.168	6.187	6.302	5.708	6.247	5.272	6.171	6.228	5.717	5.999	0.3321	0.0554	5.762	6.237
NONHSAT023170.2	5.829	5.973	5.851	5.856	5.987	5.964	6.049	5.955	5.958	5.927	5.935	0.0697	0.0117	5.885	5.985
NONHSAT023171.2	0.8055	0.8522	0.7927	0.8379	0.9279	0.8569	0.848	0.6955	0.7211	0.9399	0.8278	0.0783	0.0946	0.7718	0.8838
NONHSAT023188.2	1.934	2.008	1.993	1.957	1.864	1.91	1.936	2.002	2.023	2.077	1.97	0.062	0.0315	1.926	2.015
NONHSAT023189.2	3.246	2.385	1.598	2.012	2.232	2.671	2.483	2.173	2.373	2.079	2.325	0.4368	0.1879	2.013	2.638
NONHSAT023191.2	6.563	7.424	7.272	6.579	6.992	6.999	7.452	6.967	7.011	6.899	7.016	0.3047	0.0434	6.798	7.234
NONHSAT023192.2	3.205	3.239	3.234	3.225	3.297	3.261	3.278	3.261	3.266	3.243	3.251	0.0271	0.0083	3.231	3.27
NONHSAT023220.2	3.38	2.263	2.541	2.519	2.529	2.319	2.519	3.09	2.33	2.882	2.637	0.3653	0.1385	2.376	2.899
NONHSAT023230.2	4.102	4.255	4.221	4.332	4.354	3.897	3.945	3.963	4.338	3.87	4.128	0.1952	0.0473	3.988	4.267
NONHSAT023231.2	4.002	3.969	3.995	3.982	3.935	4.008	4.075	3.898	3.958	4.063	3.989	0.0538	0.0135	3.95	4.027
NONHSAT023232.2	19.51	13.75	12.19	18.05	13.42	10.85	8.514	10.45	12.95	12.98	13.27	3.329	0.251	10.88	15.65
NONHSAT023235.2	2.056	2.067	2.063	2.074	2.069	2.055	2.073	2.067	2.073	2.076	2.067	0.0073	0.0035	2.062	2.073
NONHSAT023238.2	0.5272	0.5313	0.492	0.4803	0.522	0.5415	0.5147	0.444	0.5653	0.5147	0.5133	0.0341	0.0664	0.4889	0.5377
NONHSAT023243.2	0.8625	0.8422	1.429	1.166	1.684	1.341	0.837	1.954	0.8642	1.269	1.225	0.3889	0.3175	0.9466	1.503
NONHSAT023254.2	1.91	1.817	2.2	2.156	2.021	2.073	1.986	2.037	1.987	1.754	1.994	0.139	0.0697	1.895	2.093
NONHSAT023255.2	7.723	6.598	6.799	7.004	6.491	7.264	6.762	6.592	6.993	7.22	6.945	0.3792	0.0546	6.673	7.216
NONHSAT023256.2	1.239	1.239	1.239	1.239	1.239	1.239	1.239	1.239	1.239	1.239	1.239	0	0	1.239	1.239
NONHSAT023258.2	0.2316	0.2466	0.2451	0.2343	0.2233	0.2356	0.2433	0.2418	0.2414	0.2479	0.2391	0.0077	0.0324	0.2335	0.2446
NONHSAT023259.2	0.0803	0.081	0.084	0.0807	0.0805	0.0813	0.0838	0.0792	0.0834	0.0791	0.0813	0.0018	0.0222	0.0801	0.0826
NONHSAT023262.2	2.357	2.326	2.389	2.355	2.41	2.226	2.434	2.433	2.514	2.209	2.365	0.0939	0.0397	2.298	2.432
NONHSAT023264.2	0.8001	0.8164	0.8008	0.8246	0.8	0.8175	0.8326	0.806	0.8102	0.7946	0.8103	0.0123	0.0152	0.8015	0.8191
NONHSAT023265.2	2.599	2.539	2.601	2.568	2.664	2.552	2.618	2.593	2.622	2.673	2.603	0.0438	0.0168	2.572	2.634
NONHSAT023271.2	1.924	1.858	1.881	1.877	1.856	1.917	1.962	1.952	1.946	1.914	1.909	0.0387	0.0203	1.881	1.936
NONHSAT023362.2	3.395	3.484	3.334	3.398	3.324	3.338	3.343	3.25	3.42	3.352	3.364	0.0637	0.0189	3.318	3.409
NONHSAT023366.2	13.97	11.83	14.33	11.92	12.19	13.71	13.58	12.44	12.12	13.87	12.99	0.9769	0.0752	12.29	13.69
NONHSAT023367.2	0.9255	0.9298	0.9257	0.9273	0.93	0.9252	0.9298	0.9302	0.9296	0.9306	0.9284	0.0022	0.0024	0.9268	0.9299
NONHSAT023369.2	5.234	5.254	5.282	5.404	5.271	5.376	5.405	5.298	5.265	5.278	5.307	0.0636	0.012	5.261	5.352
NONHSAT023370.2	1.439	1.439	1.439	1.439	1.439	1.439	1.439	1.439	1.439	1.439	1.439	0	0	1.439	1.439
NONHSAT023371.2	3.493	3.497	3.651	3.564	3.66	3.578	3.466	3.658	3.595	3.507	3.567	0.0738	0.0207	3.514	3.62
NONHSAT023373.2	3.527	3.529	3.433	3.586	3.547	3.497	3.455	3.492	3.665	3.603	3.533	0.0702	0.0199	3.483	3.584
NONHSAT023374.2	2.744	2.736	2.771	2.795	2.763	2.847	2.706	2.782	2.8	2.74	2.768	0.04	0.0145	2.74	2.797
NONHSAT023375.2	22.51	19.43	24.41	21.62	19.57	20.88	20.16	18.1	18.56	21.23	20.65	1.905	0.0922	19.29	22.01
NONHSAT023377.2	3.368	3.377	3.407	3.411	3.419	3.448	3.397	3.393	3.344	3.445	3.401	0.0325	0.0096	3.378	3.424
[truncated: 31,286 more rows]
