# Supplementary material for: Genome-wide analysis of lncRNA stability in human
Source: PLoS Comput Biol. 2021 Apr 16;17(4):e1008918. doi: 10.1371/journal.pcbi.1008918 (PMC8081339; doi:10.1371/journal.pcbi.1008918)
Supplement: S4 Table — (CSV) [file pcbi.1008918.s004.csv]

	simu1	simu2	simu3	simu4	simu5	simu6	simu7	simu8	simu9	simu10	mean	sd	cv	Low95%CI	up95%CI
NM_001031	6.859	6.907	6.957	6.873	6.866	7.076	6.8	6.985	6.827	6.766	6.892	0.093	0.0135	6.825	6.958
NM_001199752	11.12	11.06	10.72	11.11	11.51	10.3	10.8	11.85	11.29	11.44	11.12	0.4412	0.0397	10.8	11.43
NM_001137601	4.139	3.937	3.927	3.959	4.028	3.928	3.796	3.907	3.85	3.96	3.943	0.0933	0.0237	3.877	4.01
NM_004845	15.38	15.38	15.38	15.38	15.38	15.38	15.38	15.38	15.38	15.38	15.38	0	0	15.38	15.38
NM_002133	3.34	3.305	3.273	3.347	3.32	3.256	3.284	3.276	3.234	3.346	3.298	0.0396	0.012	3.27	3.326
NM_004345	0.8665	0.9256	0.9234	0.8908	0.9086	0.8962	0.8865	0.9611	0.8804	0.9229	0.9062	0.0278	0.0306	0.8864	0.9261
NM_147686	3.579	3.657	3.565	3.594	3.742	3.63	3.627	3.622	3.607	3.57	3.619	0.0521	0.0144	3.582	3.657
NM_001220	3.117	3.197	2.806	3.346	3.128	3.31	3.32	3.18	3.128	3.009	3.154	0.162	0.0514	3.038	3.27
NM_003632	11.37	12.13	13.39	11.95	11.74	12.8	12.42	11.75	11.36	11.77	12.07	0.6411	0.0531	11.61	12.53
NM_144646	1.989	2.007	2.1	2.037	1.92	1.942	2.046	2.177	2.099	2.085	2.04	0.0787	0.0386	1.984	2.096
NM_001301738	0.9349	1.022	1.056	0.9826	0.9304	0.9535	0.889	0.9325	0.9799	0.9273	0.9608	0.0499	0.0519	0.9251	0.9965
NM_003047	6.956	7.398	7.104	7.256	6.57	7.295	7.19	7.216	7.276	6.919	7.118	0.2439	0.0343	6.944	7.293
NM_024897	1.977	1.703	2.119	1.922	1.983	1.693	1.865	1.964	1.866	1.651	1.874	0.1508	0.0805	1.766	1.982
NM_001272107	2.227	2.111	2.266	2.317	2.215	2.247	2.36	2.146	2.187	2.223	2.23	0.074	0.0332	2.177	2.283
NM_001098519	4.477	4.308	3.906	3.944	4.372	3.618	4.24	4.655	3.478	3.994	4.099	0.3772	0.092	3.829	4.369
NM_001272104	1.803	1.63	1.683	1.759	1.815	1.792	1.69	1.616	1.75	1.765	1.73	0.0713	0.0412	1.679	1.781
NM_001018111	6.519	6.41	6.073	5.15	7.048	5.906	5.669	5.853	5.528	6.102	6.026	0.5406	0.0897	5.639	6.413
NM_001191003	0.8767	0.705	0.9378	0.8468	0.7978	0.8226	0.8488	0.8212	0.8838	0.829	0.837	0.0612	0.0731	0.7932	0.8807
NM_001083590	5.008	4.815	5.42	4.651	4.319	5.071	5.963	5.468	5.606	5.731	5.205	0.5194	0.0998	4.834	5.577
NM_005397	3.719	3.633	3.75	4.065	3.529	3.751	3.556	3.621	3.802	3.658	3.708	0.1531	0.0413	3.599	3.818
NM_017727	44.61	46.9	41.53	44.05	44.74	46.58	42.58	42.79	42.5	43.88	44.02	1.759	0.04	42.76	45.27
NM_001191002	2.897	2.886	2.829	2.927	2.758	2.851	2.918	2.895	2.853	2.9	2.872	0.0506	0.0176	2.835	2.908
NM_001272108	7.628	7.586	8.239	7.202	7.314	8.152	9.426	8.208	8.622	9.431	8.181	0.7945	0.0971	7.612	8.749
NM_198406	0.8595	0.8539	0.721	1.121	0.8456	0.9621	0.8163	0.987	0.8444	0.8032	0.8814	0.113	0.1282	0.8005	0.9622
NM_001300901	1.954	1.94	1.969	1.948	1.941	1.916	1.951	1.973	1.97	1.986	1.955	0.0204	0.0104	1.94	1.969
NM_001272106	6.264	6.264	6.091	6.154	6.264	6.278	5.85	5.562	5.901	6.492	6.112	0.2707	0.0443	5.918	6.306
NM_001272105	25.15	21.59	17.91	14.25	23.88	21.76	25.62	15.43	26.71	26.76	21.9	4.613	0.2106	18.61	25.2
NM_004832	9.607	9.765	9.687	9.603	9.505	9.799	9.639	9.659	9.574	9.998	9.684	0.1406	0.0145	9.583	9.784
NM_198179	4.111	3.824	3.997	3.869	3.634	3.61	4.054	4	3.56	3.728	3.839	0.199	0.0518	3.696	3.981
NM_001039841	5.474	5.206	5.149	5.118	5.195	5.623	5.088	5.586	5.358	5.37	5.317	0.1949	0.0367	5.177	5.456
NM_005794	1.373	1.381	1.336	1.194	1.582	1.361	1.318	1.454	1.297	1.3	1.36	0.1035	0.0761	1.286	1.434
NM_198705	8.009	7.675	10.8	7.999	9.809	9.175	9.577	7.85	10.11	7.846	8.885	1.143	0.1286	8.068	9.702
NM_001256306	1.893	1.806	1.895	1.887	1.86	1.77	1.923	1.911	1.786	1.844	1.857	0.054	0.029	1.819	1.896
NM_016029	37.53	43.13	45.19	42.5	46.55	41.74	44.06	43.09	42.37	39.54	42.57	2.6	0.0611	40.71	44.43
NM_198707	4.702	4.917	4.617	4.628	4.808	4.907	4.551	4.594	4.652	4.649	4.703	0.13	0.0277	4.61	4.796
NM_002035	13.84	13.85	13.63	13.65	13.7	13.72	13.74	13.23	13.78	13.77	13.69	0.1766	0.0129	13.57	13.82
NM_020905	2.99	2.961	3.016	2.999	2.986	2.993	2.943	2.988	2.983	3.007	2.987	0.0213	0.0071	2.971	3.002
NM_015510	47.74	49.2	51.86	49.36	48.61	49.39	53.57	49.18	48.01	50.4	49.73	1.787	0.0359	48.45	51.01
NM_001282990	5.477	7.284	4.422	6.037	6.191	4.961	4.915	5.857	8.326	5.335	5.88	1.175	0.1999	5.039	6.721
NM_001277864	2.466	2.393	2.611	2.588	2.495	2.467	2.437	2.491	2.478	2.385	2.481	0.073	0.0294	2.429	2.533
NM_001256301	2.933	2.897	2.925	2.989	2.916	2.874	2.916	2.96	2.952	2.912	2.928	0.0329	0.0113	2.904	2.951
NM_001286789	0.7333	0.4986	0.5737	0.4478	0.5815	0.6002	0.3814	0.5891	0.4212	0.4537	0.5281	0.1063	0.2013	0.452	0.6041
NM_001282989	4.226	4.343	4.212	4.126	4.338	4.251	4.343	4.447	4.238	4.422	4.295	0.1007	0.0235	4.223	4.367
NM_021004	17.83	20	18.89	20.05	19.93	18.13	19.25	20.73	17.44	18.62	19.09	1.088	0.057	18.31	19.86
NM_001304512	1.347	1.409	1.37	1.383	1.4	1.323	1.329	1.339	1.383	1.409	1.369	0.0326	0.0238	1.346	1.393
NM_001267868	2.017	1.833	1.802	1.863	1.794	1.904	1.767	1.867	1.852	1.884	1.858	0.0703	0.0378	1.808	1.909
NM_001199771	1.2	1.199	1.202	1.206	1.206	1.217	1.213	1.207	1.208	1.197	1.205	0.0061	0.0051	1.201	1.21
NM_000216	1.743	1.538	1.514	1.73	1.752	1.872	1.862	1.641	1.922	1.871	1.744	0.1431	0.082	1.642	1.847
NM_001193635	1.869	1.973	2.063	1.97	1.893	1.99	1.795	2.09	2.01	2.064	1.972	0.0946	0.048	1.904	2.039
NM_016245	16.29	16.53	16.3	15.5	15.91	16.56	16.35	16.18	16.24	15.96	16.18	0.3164	0.0196	15.95	16.41
NM_001282988	2.457	2.461	2.444	2.411	2.44	2.465	2.473	2.485	2.362	2.411	2.441	0.0369	0.0151	2.414	2.467
NM_001145971	4.158	4.19	4.134	4.15	4.159	4.181	4.152	4.144	4.138	4.141	4.155	0.0184	0.0044	4.141	4.168
NM_032783	5.893	5.859	5.894	5.631	5.777	5.818	5.654	5.789	5.691	5.908	5.791	0.1026	0.0177	5.718	5.865
NM_145177	4.331	4.188	4.181	4.224	4.238	4.23	4.422	4.408	4.139	4.124	4.249	0.1051	0.0247	4.173	4.324
NM_016373	10.37	7.195	7.459	7.436	7.624	9.669	8.65	10.29	8.382	10.52	8.759	1.341	0.1531	7.8	9.719
NM_178135	2.841	2.86	3.271	2.943	3.146	3.086	3.146	2.665	3.298	3.203	3.046	0.2089	0.0686	2.896	3.195
NM_001282987	1.972	1.923	2.027	2.002	1.99	1.988	1.973	1.953	1.959	2.015	1.98	0.0309	0.0156	1.958	2.002
NM_014680	4.939	4.965	4.954	4.964	4.95	4.922	4.948	4.965	4.949	4.946	4.95	0.0134	0.0027	4.941	4.96
NM_031463	4.93	5.511	5.186	5.191	5.147	5.459	5.281	5.51	5.208	5.118	5.254	0.1884	0.0359	5.119	5.389
NM_001236	2.33	2.428	2.364	2.275	2.35	2.389	2.322	2.363	2.43	2.419	2.367	0.0507	0.0214	2.331	2.403
NM_001193637	1.549	1.555	1.555	1.511	1.559	1.559	1.569	1.522	1.521	1.549	1.545	0.0195	0.0126	1.531	1.559
NM_005525	5.03	4.599	4.824	5.281	6.048	5.661	4.697	4.139	4.792	5.875	5.095	0.6111	0.12	4.657	5.532
NM_138412	3.461	3.118	2.785	3.185	3.048	3.231	3.327	3.279	3.109	3.239	3.178	0.1821	0.0573	3.048	3.308
NM_014234	8.45	8.393	8.505	8.457	8.306	8.386	8.511	8.4	8.194	8.296	8.39	0.1003	0.012	8.318	8.462
NM_001267870	4.368	3.685	4.082	3.364	3.903	4.194	3.935	3.328	4.098	3.576	3.853	0.3531	0.0916	3.601	4.106
NM_001146051	4.107	4.345	4.069	4.247	4.218	4.167	4.236	4.321	4.26	4.229	4.22	0.0861	0.0204	4.159	4.282
NM_001206741	2.24	2.109	2.045	1.912	2.128	2.219	2.346	2.197	1.964	2.157	2.132	0.1309	0.0614	2.038	2.225
NM_172037	16.13	15.83	15.31	15.02	15.87	15.1	16.38	16.75	16.05	15.94	15.84	0.5525	0.0349	15.44	16.24
NM_001304468	19.65	18.89	18.72	18.32	19.29	18.83	18.63	18.59	18.7	19.68	18.93	0.4591	0.0243	18.6	19.26
NM_001256307	4.981	4.811	4.583	4.544	4.9	4.643	4.836	5.812	4.827	5.341	4.928	0.385	0.0781	4.652	5.203
NM_002153	6.014	5.904	5.687	5.748	5.939	5.891	5.573	5.964	5.664	5.788	5.817	0.1468	0.0252	5.712	5.922
NM_016371	5.355	5.5	5.309	5.435	5.519	5.506	5.522	5.349	5.547	5.262	5.43	0.1031	0.019	5.357	5.504
NM_001256305	4.359	4.752	4.262	4.416	4.484	4.419	4.461	4.309	4.481	4.494	4.444	0.1335	0.0301	4.348	4.539
NM_001304467	8.059	8.042	8.057	8.059	8.028	8.128	8.101	7.97	7.815	7.994	8.025	0.0869	0.0108	7.963	8.087
NM_001289162	1.61	1.322	1.639	1.405	1.295	1.523	1.537	1.476	1.45	1.489	1.475	0.1119	0.0759	1.395	1.555
NM_199204	4.92	5.487	5.195	5.425	5.245	5.01	5.397	5.345	4.952	5.177	5.215	0.2023	0.0388	5.071	5.36
NM_198708	1.782	1.75	1.778	1.784	1.813	1.757	1.788	1.792	1.735	1.722	1.77	0.0281	0.0159	1.75	1.79
NM_024705	3.495	3.801	3.986	3.708	3.749	3.752	3.638	3.852	3.531	3.743	3.726	0.1454	0.039	3.622	3.83
NM_001282991	5.161	7.097	7.47	6.527	6.51	7.411	7.564	6.453	7.2	7.115	6.851	0.7222	0.1054	6.334	7.368
NM_001267869	4.304	4.681	4.489	4.178	4.21	4.432	4.187	4.072	4.602	4.304	4.346	0.199	0.0458	4.204	4.488
NM_001270424	4.597	4.574	4.645	4.654	4.777	4.686	4.666	4.624	4.663	4.67	4.656	0.0552	0.0119	4.616	4.695
NM_144683	25.13	20.75	20.12	23.14	20.38	22.93	21.24	23.29	19.83	22.13	21.89	1.718	0.0785	20.66	23.12
NM_001136230	4.174	4.174	4.174	4.174	4.174	4.174	4.174	4.174	4.174	4.174	4.174	0	0	4.174	4.174
NM_001757	12.7	12.84	12.25	12.22	12.81	13.29	12.41	12.24	13.13	11.29	12.52	0.5726	0.0457	12.11	12.93
NM_012282	2.843	2.814	2.9	2.7	2.927	3.004	2.744	2.684	3.098	2.771	2.849	0.1342	0.0471	2.753	2.945
NM_001291997	1.571	1.53	1.605	1.574	1.558	1.609	1.569	1.569	1.548	1.606	1.574	0.0261	0.0166	1.555	1.592
NM_001142466	3.574	3.374	3.246	3.161	3.608	2.662	3.035	3.24	4.209	3.044	3.315	0.4174	0.1259	3.017	3.614
NM_133443	4.417	4.453	4.517	4.493	4.559	4.482	4.429	4.449	4.575	4.463	4.484	0.0528	0.0118	4.446	4.521
NM_052902	7.368	7.33	6.602	7.038	7.177	6.785	7.047	7.14	6.69	7.504	7.068	0.2993	0.0424	6.854	7.282
NM_001305624	9.305	9.551	9.594	9.421	9.753	9.421	9.536	9.427	9.524	9.132	9.466	0.1692	0.0179	9.345	9.587
NM_001743	15.9	15.73	15.75	15.82	15.69	15.82	15.76	15.84	15.75	15.78	15.78	0.0606	0.0038	15.74	15.83
NM_001305625	4.142	3.568	4.251	3.727	3.825	3.487	3.673	3.097	4.553	4.821	3.914	0.5236	0.1338	3.54	4.289
NM_001305626	8.148	7.934	8.063	7.987	7.93	7.92	7.984	8.159	8.383	8.193	8.07	0.1498	0.0186	7.963	8.177
NM_001305629	5.95	5.256	5.437	5.122	5.625	5.171	5.831	5.269	5.565	5.505	5.473	0.2772	0.0507	5.275	5.671
NM_000314	1.24	1.203	1.231	1.24	1.189	1.223	1.186	1.222	1.232	1.205	1.217	0.0201	0.0165	1.203	1.231
NM_017806	4.306	4.32	4.394	4.088	4.296	4.261	4.484	4.511	4.301	4.017	4.298	0.1544	0.0359	4.187	4.408
NM_001024688	1.82	1.872	1.915	1.943	1.871	1.905	1.885	1.916	1.865	1.837	1.883	0.0378	0.0201	1.856	1.91
NM_147200	0.8003	0.8045	0.7374	0.9332	0.7666	0.715	0.7915	0.7854	0.7781	0.7805	0.7893	0.0578	0.0732	0.748	0.8306
NM_024863	5.248	5.275	5.152	5.229	5.615	5.344	5.379	5.136	5.176	5.306	5.286	0.1406	0.0266	5.185	5.386
NM_001006935	9.421	10.65	10.43	10.57	11.03	10.63	10.36	9.477	10	10.88	10.34	0.5491	0.0531	9.952	10.74
NM_001006937	37.43	44.86	39.19	46.06	40.59	40.59	43.16	44.39	43.78	44.02	42.41	2.791	0.0658	40.41	44.4
NM_001305840	36.77	39.22	36.21	27.94	40.03	38.36	45.33	33.61	35.53	41.95	37.49	4.758	0.1269	34.09	40.9
NM_001305878	2.033	2.128	2.114	2.061	2.084	2.122	2.012	2.164	2.062	2.105	2.088	0.0469	0.0225	2.055	2.122
NM_006766	4.075	4.112	4.355	4.08	3.773	3.847	4.08	3.877	4.056	4.203	4.046	0.1732	0.0428	3.922	4.17
NM_016035	5.541	5.522	5.197	5.384	5.353	5.258	5.383	5.32	5.375	5.284	5.362	0.1079	0.0201	5.285	5.439
NM_001305942	1.409	1.395	1.448	1.431	1.41	1.392	1.424	1.419	1.43	1.406	1.417	0.0174	0.0123	1.404	1.429
NM_001270449	4.387	4.452	4.539	4.399	4.329	3.974	4.401	4.48	4.19	4.141	4.329	0.1752	0.0405	4.204	4.455
NM_183415	6.92	6.628	6.87	6.688	7.141	6.96	6.737	6.817	7.384	6.354	6.85	0.2834	0.0414	6.647	7.053
NM_001270450	3.297	3.831	3.679	3.611	3.591	3.637	3.647	3.514	3.994	3.827	3.663	0.1915	0.0523	3.526	3.8
NM_130466	9.514	11.83	12.5	12.69	8.945	12.75	10.78	11.33	11.58	11.45	11.34	1.285	0.1133	10.42	12.26
NM_001270451	3.713	3.734	3.724	3.712	3.667	3.709	3.767	3.693	3.678	3.757	3.715	0.0317	0.0085	3.693	3.738
NM_002240	3.272	3.313	3.415	3.236	3.268	3.272	3.277	3.368	3.267	3.268	3.296	0.0549	0.0167	3.256	3.335
NM_012141	2.201	2.105	2.103	2.104	2.142	2.154	2.064	2.061	2.073	2.107	2.111	0.0437	0.0207	2.08	2.143
NM_144778	0.2442	0.2453	0.2484	0.2395	0.2374	0.2324	0.2398	0.2347	0.2317	0.2397	0.2393	0.0055	0.0231	0.2354	0.2433
NM_001286491	1.814	1.89	1.851	1.762	1.966	1.982	1.882	1.889	1.887	1.906	1.883	0.0647	0.0344	1.837	1.929
NM_001039938	6.823	7.554	6.89	7.773	7.262	7.044	7.288	6.958	7.088	7.5	7.218	0.3137	0.0435	6.994	7.442
NM_032892	2.954	3.125	2.957	3.239	3.183	3.136	3.313	3.333	3.382	3.123	3.174	0.1468	0.0463	3.069	3.28
NM_206886	1.024	1.019	1.046	0.9991	0.9062	0.97	0.9672	0.9923	0.9941	1.063	0.9981	0.0446	0.0447	0.9663	1.03
NM_001017364	2.175	2.175	2.175	2.175	2.175	2.175	2.175	2.175	2.175	2.175	2.175	0	0	2.175	2.175
NM_005739	5.048	5.007	4.902	5.153	5.072	5.111	5.049	5.021	4.896	5.207	5.047	0.0985	0.0195	4.976	5.117
NM_153717	4.794	4.491	4.603	4.808	4.684	4.714	4.675	4.716	4.534	4.684	4.67	0.1021	0.0219	4.597	4.743
NM_007345	6.804	6.87	5.944	6.219	6.497	6.034	6.485	6.324	6.367	6.262	6.381	0.2978	0.0467	6.168	6.594
NM_000716	1.106	1.069	1.296	1.354	1.201	1.046	1.09	1.184	1.211	1.122	1.168	0.1005	0.086	1.096	1.24
NM_001165993	1.234	1.153	1.045	0.9227	1.077	1.14	1.137	1.103	1.106	1.148	1.106	0.0821	0.0742	1.048	1.165
NM_001165994	2.176	2.171	2.11	2.185	2.232	2.067	2.183	2.232	2.089	2.178	2.162	0.0559	0.0259	2.122	2.202
NM_018942	1.453	1.416	1.452	1.43	1.448	1.444	1.434	1.455	1.479	1.46	1.447	0.0174	0.012	1.435	1.459
NM_001099433	2.797	2.934	3.093	2.867	2.624	2.67	2.987	3.116	3.057	2.508	2.865	0.2107	0.0736	2.715	3.016
NM_000320	3.478	3.6	3.512	3.386	3.458	3.6	3.451	3.431	3.561	3.435	3.491	0.0744	0.0213	3.438	3.544
NM_002112	2.255	2.232	2.07	2.156	2.233	2.223	2.17	2.415	2.262	2.339	2.235	0.0955	0.0427	2.167	2.304
NM_001278074	1.175	1.181	1.171	1.13	1.214	1.176	1.182	1.199	1.181	1.207	1.182	0.0233	0.0197	1.165	1.198
NM_000393	18.23	20.19	18.95	16.33	17.79	19.67	19.18	17.42	15.56	18.69	18.2	1.457	0.08	17.16	19.24
NM_000093	6.51	6.75	6.821	6.424	6.181	6.698	6.855	6.707	6.731	6.485	6.616	0.2107	0.0319	6.466	6.767
NM_207038	3.359	3.363	3.48	3.513	3.386	3.512	3.4	3.316	3.373	3.317	3.402	0.0742	0.0218	3.349	3.455
NM_207036	5.468	5.446	5.657	5.868	5.506	5.516	5.44	5.463	5.671	5.544	5.558	0.1361	0.0245	5.461	5.655
NM_003205	9.09	8.623	9.084	9.169	8.773	8.868	9.053	9.053	8.974	9.026	8.971	0.1678	0.0187	8.851	9.091
NM_012068	1.599	1.502	1.505	1.56	1.491	1.56	1.511	1.549	1.47	1.5	1.525	0.04	0.0263	1.496	1.554
NM_001193646	13.91	15.08	13.05	12.96	17.74	14.32	14.73	14.79	15.14	14.67	14.64	1.335	0.0912	13.68	15.59
NM_025141	7.185	7.952	6.463	6.951	6.882	7.628	7.113	7.971	7.705	7.992	7.384	0.5375	0.0728	7	7.769
NM_001007156	2.194	1.957	2.729	1.838	1.981	1.744	2.827	2.454	2.973	2.41	2.311	0.4349	0.1882	2	2.622
NM_002530	4.202	4.121	4.167	4.047	4.082	3.974	4.174	4.032	4.176	4.002	4.098	0.0815	0.0199	4.039	4.156
NM_004811	7.513	7.77	7.517	7.696	7.667	7.522	7.891	7.711	7.319	7.671	7.628	0.1622	0.0213	7.512	7.744
NM_001166226	6.11	6.075	6.088	6.126	6.095	6.118	6.077	6.095	6.116	6.121	6.102	0.0185	0.003	6.089	6.115
NM_001012338	2.148	2.353	2.027	2.067	2.006	2.045	2.072	2.32	1.997	2.139	2.117	0.1261	0.0595	2.027	2.208
NM_001243101	5.993	6.104	6.19	5.893	6.022	5.741	6.135	6.046	5.932	6.026	6.008	0.1297	0.0216	5.915	6.101
NM_001004339	7.699	7.732	7.643	7.85	7.704	7.62	7.755	7.721	7.751	7.676	7.715	0.0645	0.0084	7.669	7.761
NM_024921	15.14	15.5	14.97	14.9	14.84	14.65	14.8	15.49	14.54	15.35	15.02	0.3395	0.0226	14.78	15.26
NM_001032283	4.464	4.303	4.422	4.353	4.306	4.526	4.391	4.553	4.595	4.309	4.422	0.1085	0.0245	4.345	4.5
NM_001128213	0.7744	0.7595	0.7148	0.8047	0.7286	0.7405	0.7617	0.745	0.7574	0.7558	0.7542	0.0248	0.0329	0.7365	0.772
NM_001277053	2.8	2.882	2.821	2.843	2.698	2.827	2.736	2.865	2.725	2.617	2.781	0.0844	0.0304	2.721	2.842
NM_152528	1.974	2.122	2.465	2.192	1.923	1.902	2.07	1.902	1.878	2.053	2.048	0.1804	0.0881	1.919	2.177
NM_001032284	4.682	4.63	4.5	4.507	4.665	4.645	4.437	4.549	4.466	4.64	4.572	0.0903	0.0198	4.507	4.637
NM_003276	10.25	9.822	9.931	9.179	9.473	9.144	8.967	9.858	9.392	8.733	9.475	0.4825	0.0509	9.13	9.82
NM_152699	5.03	4.991	5.094	5.234	5.307	5.017	5.299	5.104	5.254	5.022	5.135	0.1252	0.0244	5.046	5.225
NM_001098817	2.255	2.157	2.131	2.393	2.35	2.28	1.863	1.921	2.221	2.044	2.162	0.1754	0.0812	2.036	2.287
NM_005781	0.431	0.3012	0.3686	0.3472	0.2967	0.4062	0.3589	0.3712	0.4141	0.4059	0.3701	0.046	0.1242	0.3372	0.403
NM_152259	7.704	7.858	7.396	7.874	7.54	8.025	7.817	7.809	7.998	8.156	7.818	0.2267	0.029	7.655	7.98
NM_001010938	1.787	1.755	1.76	1.672	1.682	1.717	1.683	1.753	1.65	1.705	1.717	0.0454	0.0264	1.684	1.749
NM_022073	2.758	2.807	2.792	2.744	2.714	2.757	2.711	2.717	2.703	2.822	2.752	0.0429	0.0156	2.722	2.783
NM_017885	1.243	1.228	1.223	1.238	1.241	1.222	1.243	1.24	1.233	1.22	1.233	0.0092	0.0075	1.227	1.24
NM_001002018	4.464	4.537	4.538	4.608	4.822	4.761	4.107	4.249	4.813	4.429	4.533	0.235	0.0518	4.365	4.701
NM_001242929	3.585	3.549	3.545	3.539	3.546	3.556	3.54	3.538	3.539	3.542	3.548	0.0143	0.004	3.538	3.558
NM_004221	6.227	6.185	6.063	6.784	6.522	6.095	6.1	6.57	7.039	6.355	6.394	0.3291	0.0515	6.159	6.629
NM_001288666	1.146	1.131	1.109	1.158	1.141	1.115	1.158	1.148	1.198	1.084	1.139	0.0315	0.0277	1.116	1.161
NM_001012632	2.612	2.533	2.646	2.351	2.565	2.488	2.724	2.521	2.442	2.292	2.517	0.1314	0.0522	2.423	2.611
NM_001012631	12.93	13.23	13.21	12.72	13.11	12.61	12.78	12.91	13.39	13.12	13	0.2506	0.0193	12.82	13.18
NM_001012633	6.763	7.016	6.969	6.482	6.65	6.763	5.389	6.098	6.408	5.745	6.428	0.5344	0.0831	6.046	6.811
NM_152531	37.55	37.98	31.16	35.92	38.23	35.64	36.36	33.26	36.72	33.56	35.64	2.301	0.0646	33.99	37.28
NM_024947	6.596	6.892	7.264	6.075	6.348	7.292	6.362	6.389	6.997	6.627	6.684	0.4127	0.0617	6.389	6.979
NM_032446	1.685	2.885	1.33	3.186	1.833	2.175	1.959	2.127	3.862	1.912	2.295	0.7758	0.338	1.74	2.85
NM_003060	8.076	8.651	7.698	8.298	8.552	8.25	9.089	8.961	8.787	7.765	8.413	0.4782	0.0568	8.07	8.755
NM_001012634	4.116	4.409	4.242	4.136	4.416	4.374	4.094	4.417	4.574	4.429	4.321	0.1627	0.0377	4.204	4.437
NM_001012718	2.418	2.407	2.389	2.522	2.34	2.431	2.547	2.474	2.392	2.247	2.417	0.0868	0.0359	2.355	2.479
NM_138340	13.7	14.16	14.32	14.56	14.54	14.08	14.14	13.89	15.94	14.27	14.36	0.6139	0.0428	13.92	14.8
NM_139156	7.188	7.105	7.09	7.251	7.305	7.129	7.213	7.151	7.168	7.07	7.167	0.0741	0.0103	7.114	7.22
NM_001017995	4.721	4.676	4.674	4.65	4.727	4.672	4.733	4.585	4.658	4.679	4.677	0.0436	0.0093	4.646	4.709
NM_003941	9.209	9.874	9.299	9.838	9.585	9.82	8.856	10.09	9.457	9.713	9.575	0.3722	0.0389	9.308	9.841
NM_000377	2.682	2.693	2.707	2.66	2.685	2.7	2.634	2.613	2.71	2.672	2.676	0.0318	0.0119	2.653	2.698
NM_001257360	6.449	6.226	6.22	5.922	6.319	6.252	6.084	6.226	6.027	6.461	6.219	0.1718	0.0276	6.096	6.342
NM_152405	5.283	5.327	5.36	5.302	5.331	5.305	5.327	5.403	5.283	5.27	5.319	0.0401	0.0075	5.29	5.348
NM_198686	3.018	3.181	3.289	3.302	3.123	3.036	3.107	3.51	3.242	3.086	3.189	0.1503	0.0471	3.082	3.297
NM_005736	23.85	23.52	24.08	22.99	23.14	23.08	23.39	23.88	24.88	22.92	23.57	0.6127	0.026	23.13	24.01
NM_001144875	3.429	3.374	3.405	3.414	3.421	3.407	3.418	3.401	3.425	3.383	3.408	0.0177	0.0052	3.395	3.42
NM_139070	1.663	1.128	1.125	1.461	1.588	1.639	1.159	0.819	1.737	1.331	1.365	0.3012	0.2206	1.15	1.581
NM_138644	1.1	1.062	1.299	0.8524	1.112	1.354	1.384	1.065	1.203	1.14	1.157	0.1595	0.1378	1.043	1.271
NM_138643	1.991	2.293	2.869	2.452	3.266	2.044	2.364	3.518	1.753	2.338	2.489	0.565	0.227	2.085	2.893
NM_153769	3.677	3.789	4.08	3.814	4.384	4.493	4.443	3.956	4.271	4.267	4.117	0.2952	0.0717	3.906	4.329
NM_148415	1.875	1.953	2.176	1.788	1.683	2.437	2.067	1.841	1.956	1.964	1.974	0.2139	0.1084	1.821	2.127
NM_148416	0.9403	0.9536	0.9876	0.8876	0.9585	0.9496	0.948	1.007	0.9002	1.073	0.9605	0.0529	0.0551	0.9227	0.9984
NM_012189	4.092	4.571	4.529	4.002	4.175	4.325	4.274	4.32	4.066	4.274	4.263	0.1875	0.044	4.129	4.397
NM_144615	0.9108	0.9108	0.9108	0.9108	0.9108	0.9108	0.9108	0.9108	0.9108	0.9108	0.9108	0	0	0.9108	0.9108
NM_001018073	1.531	1.542	1.538	1.598	1.599	1.485	1.537	1.618	1.491	1.545	1.548	0.0445	0.0287	1.517	1.58
NM_139069	0.563	0.5855	0.6317	0.5913	0.5741	0.5858	0.5723	0.5892	0.5335	0.5462	0.5773	0.027	0.0468	0.558	0.5966
NM_001135044	9.383	9.396	9.886	8.624	8.658	9.431	9.271	9.228	9.808	9.501	9.319	0.4145	0.0445	9.022	9.615
NM_002752	8.845	7.951	5.039	7.749	8.909	7.225	8.31	8.932	8.057	6.841	7.786	1.194	0.1533	6.932	8.64
NM_139068	3.738	3.903	3.874	3.808	3.97	3.845	3.9	3.905	3.98	3.927	3.885	0.0732	0.0188	3.833	3.937
NM_170711	4.629	4.624	4.484	4.519	4.492	4.686	4.518	4.522	4.886	4.699	4.606	0.1268	0.0275	4.515	4.697
NM_017492	3.437	3.435	3.653	3.485	4.215	3.513	3.453	3.652	3.379	3.082	3.53	0.2885	0.0817	3.324	3.737
NM_001146037	3.559	3.194	3.816	3.821	3.371	3.765	3.956	3.316	3.993	3.803	3.659	0.2808	0.0768	3.458	3.86
NM_001261410	1.179	1.137	1.066	1.182	1.174	1.258	1.268	1.238	1.137	1.215	1.185	0.0623	0.0526	1.141	1.23
NM_003382	6.847	7.034	6.935	7.057	6.963	7.089	7.085	7.053	7.059	6.957	7.008	0.0787	0.0112	6.951	7.064
NM_001261408	4.235	4.017	4.243	4.065	4.123	4.199	4.131	4.216	4.152	4.296	4.168	0.0862	0.0207	4.106	4.229
NM_006513	10.43	10.13	10.58	10.28	10.56	10.44	10.6	10.23	10.27	10.85	10.44	0.2153	0.0206	10.28	10.59
NM_001128588	1.413	2.154	1.872	2.098	2.093	1.845	2.176	1.688	1.592	2.537	1.947	0.3303	0.1697	1.711	2.183
NM_003567	3.576	3.689	3.567	3.628	3.635	3.485	3.542	3.515	3.495	3.643	3.577	0.0693	0.0194	3.528	3.627
NM_013976	3.669	3.765	3.847	4.022	4.427	4.068	4.384	4.321	3.681	4.183	4.037	0.2883	0.0714	3.831	4.243
NM_001280787	1.337	1.282	1.282	1.327	1.288	1.381	1.315	1.301	1.279	1.339	1.313	0.0333	0.0254	1.289	1.337
NM_001171610	2.698	2.643	5.635	6.124	11.39	12.18	7.679	1.93	1.949	16.93	6.916	5.126	0.7412	3.249	10.58
NM_001281443	4.431	4.431	4.431	4.431	4.431	4.431	4.431	4.431	4.431	4.431	4.431	0	0	4.431	4.431
NM_000450	2.871	2.93	2.923	2.651	2.944	2.65	2.718	2.801	2.731	2.687	2.791	0.1184	0.0424	2.706	2.875
NM_000655	2.569	2.76	2.659	2.659	2.756	2.608	2.61	2.678	2.664	2.677	2.664	0.0609	0.0229	2.62	2.708
NM_001017365	6.619	6.838	7.473	6.728	7.113	6.729	6.73	6.969	6.57	7.326	6.91	0.3053	0.0442	6.691	7.128
NM_001017366	0.8052	1.81	1.858	3.63	3.338	1.91	5.369	0.7858	1.784	0.8628	2.215	1.477	0.6668	1.159	3.272
NM_001306075	2.646	2.826	2.576	2.694	2.58	2.712	2.66	2.576	2.455	2.532	2.626	0.105	0.04	2.551	2.701
NM_004341	8.77	8.793	9.22	8.719	9.259	9.231	9.699	8.648	9.095	9.475	9.091	0.3507	0.0386	8.84	9.342
NM_018401	8.904	9.062	9.231	8.918	9.152	9.215	9.109	8.972	8.992	8.728	9.028	0.1568	0.0174	8.916	9.14
NM_198531	7.022	7.042	7.031	7.061	7.029	7.03	7.04	7.019	7.02	7.02	7.031	0.013	0.0019	7.022	7.041
NM_001306090	6.673	6.715	7.456	6.881	6.948	7.011	6.2	6.747	6.934	6.822	6.839	0.315	0.0461	6.613	7.064
NM_175907	12.12	13.08	11.47	12.27	11.45	10.57	11.36	10.93	11.55	10.91	11.57	0.7447	0.0644	11.04	12.1
NM_001105079	3.448	3.409	3.407	3.402	3.406	3.431	3.41	3.431	3.398	3.443	3.418	0.0181	0.0053	3.405	3.431
NM_007082	2.463	2.366	2.199	2.424	2.335	2.343	2.369	2.224	2.314	2.074	2.311	0.1156	0.05	2.228	2.394
NM_013412	5.99	6.533	6.426	6.59	5.851	6.126	5.563	4.828	6.508	5.596	6.001	0.5617	0.0936	5.599	6.403
NM_000545	1.199	1.196	1.266	1.227	1.202	1.225	1.335	1.194	1.208	1.17	1.222	0.0472	0.0386	1.188	1.256
NM_019556	7.756	8.148	7.823	7.875	7.977	7.895	7.893	8.255	7.868	7.972	7.946	0.1513	0.019	7.838	8.054
NM_001306200	5.798	5.992	5.546	5.753	5.819	5.791	5.948	5.722	6.121	5.485	5.798	0.1928	0.0333	5.66	5.936
NM_003248	3.248	3.356	3.346	3.383	3.383	3.318	3.281	3.267	3.341	3.518	3.344	0.077	0.023	3.289	3.399
NM_001306213	2.658	2.241	2.533	2.83	2.366	2.926	2.874	2.284	2.62	3.144	2.647	0.298	0.1126	2.434	2.861
NM_178835	19.57	19.64	19.98	19.16	18.04	19.41	20.27	19.64	19.63	19.27	19.46	0.5953	0.0306	19.03	19.89
NM_004537	11.5	11.62	10.97	11.35	11.28	11.25	11.04	11.47	11.3	11.05	11.28	0.2156	0.0191	11.13	11.44
NM_001143995	2.342	2.345	2.241	2.31	2.323	2.231	2.432	2.255	2.248	2.257	2.298	0.0638	0.0278	2.253	2.344
NM_018093	0.6486	0.6604	0.7188	0.6267	0.6052	0.5914	0.6789	0.6146	0.6748	0.6307	0.645	0.039	0.0604	0.6172	0.6729
NM_018484	2.822	2.843	2.589	2.622	2.559	2.654	2.704	2.747	2.747	2.747	2.704	0.0955	0.0353	2.635	2.772
NM_001307990	17.04	15.62	17.56	18.68	18.25	17.94	18.07	18.4	18.62	18.27	17.84	0.925	0.0518	17.18	18.51
NM_004579	5.609	5.438	5.66	5.45	5.765	5.731	5.401	5.568	5.554	5.728	5.591	0.1313	0.0235	5.497	5.684
NM_001128212	6.695	6.963	6.679	6.615	6.428	6.39	6.867	6.463	6.508	6.591	6.62	0.1872	0.0283	6.486	6.754
NM_006033	1.373	1.377	1.386	1.344	1.347	1.374	1.323	1.334	1.332	1.35	1.354	0.0219	0.0162	1.338	1.37
NM_003797	5.335	5.305	5.277	5.281	5.3	5.317	5.398	5.328	5.312	5.319	5.317	0.0339	0.0064	5.293	5.342
NM_022648	3.077	3.029	3.083	2.97	3.084	3.044	3.002	3.052	3.047	3.101	3.049	0.0404	0.0133	3.02	3.078
NM_001308038	3.132	3.165	3.146	3.155	3.027	3.046	3.16	3.134	3.227	3.163	3.136	0.0586	0.0187	3.094	3.177
NM_173666	11.84	11.82	12.12	12.17	12.12	12.13	12.15	11.88	11.65	11.61	11.95	0.2148	0.018	11.79	12.1
NM_001281300	1.759	1.505	1.579	1.649	1.726	1.456	1.751	1.768	1.686	1.682	1.656	0.1092	0.066	1.578	1.734
NM_182493	4.133	4.376	4.454	4.197	4.074	3.92	4.259	4.269	4.361	4.229	4.227	0.157	0.0372	4.115	4.34
NM_004421	5.351	5.312	5.329	5.366	5.245	5.364	5.23	5.335	5.372	5.38	5.328	0.0523	0.0098	5.291	5.366
NM_002828	16.43	12.67	14.18	13.77	17.33	13.39	13.71	17.04	15.29	15.43	14.92	1.625	0.1089	13.76	16.09
NM_001145796	3.488	3.575	3.308	3.129	3.484	3.394	3.239	3.28	3.503	3.389	3.379	0.139	0.0412	3.279	3.478
NM_080423	3.1	3.451	2.246	3.53	3.795	2.859	3.056	4.568	4.098	3.396	3.41	0.6549	0.1921	2.941	3.878
NM_001040649	2.141	2.15	2.13	2.132	2.135	2.143	2.129	2.127	2.123	2.128	2.134	0.0084	0.004	2.128	2.14
NM_001207013	1.707	1.671	1.726	1.67	1.785	1.681	1.664	1.793	1.782	1.773	1.725	0.0534	0.031	1.687	1.763
NM_001145795	3.961	3.386	4.332	4.044	3.355	3.993	4.058	4.39	4.06	3.951	3.953	0.3411	0.0863	3.709	4.197
NM_015503	3.052	2.968	3.066	2.944	3.113	2.989	3.122	3.136	3.105	3.053	3.055	0.0676	0.0221	3.006	3.103
NM_001145797	3.246	3.231	3.254	3.32	3.275	3.22	3.348	3.207	3.204	3.225	3.253	0.0481	0.0148	3.218	3.287
NM_080422	1.731	1.775	1.732	1.727	1.806	1.795	1.75	1.799	1.79	1.72	1.762	0.0339	0.0192	1.738	1.787
NM_005246	1.759	1.74	1.646	1.645	1.707	1.707	1.727	1.755	1.733	1.719	1.714	0.0401	0.0234	1.685	1.742
NM_001128166	7.175	6.852	7.488	7.502	6.958	8.016	8.009	7.137	7.643	7.83	7.461	0.4206	0.0564	7.16	7.762
NM_002578	1.797	1.933	1.956	1.909	1.818	1.821	1.89	2.097	1.897	1.856	1.897	0.0874	0.046	1.835	1.96
NM_022757	1.078	1.03	1.014	1.105	1.004	1.059	1.039	1.017	1.035	1.028	1.041	0.0313	0.03	1.019	1.063
NM_025134	6.749	6.553	6.73	6.633	6.983	6.786	6.49	6.79	6.704	6.548	6.697	0.1461	0.0218	6.592	6.801
NM_018110	4.486	4.469	4.531	4.507	4.464	4.478	4.561	4.53	4.509	4.573	4.511	0.0379	0.0084	4.484	4.538
NM_001099640	9.043	10.1	8.954	9.311	7.494	8.284	8.713	9.228	8.67	7.545	8.734	0.7987	0.0914	8.163	9.305
NM_144973	6.171	6.358	6.401	6.472	6.333	6.467	6.536	6.566	6.5	6.38	6.418	0.1162	0.0181	6.335	6.502
NM_001159587	4.758	4.387	5.331	4.356	4.303	4.221	4.487	4.264	4.159	4.589	4.485	0.3474	0.0775	4.237	4.734
NM_080867	5.289	5.164	5.149	5.287	5.048	5.138	5.192	5.302	5.268	5.137	5.197	0.0852	0.0164	5.137	5.258
NM_018286	1.446	1.446	1.446	1.446	1.446	1.446	1.446	1.446	1.446	1.446	1.446	0	0	1.446	1.446
NM_022726	19.03	17.98	19.42	19.43	18.31	19.12	19.13	19.13	19.03	19.47	19.01	0.4888	0.0257	18.66	19.36
NM_001243251	2.647	2.593	2.516	2.632	2.595	2.614	2.769	2.636	2.576	2.655	2.623	0.0656	0.025	2.576	2.67
NM_024678	13.07	13.06	12.82	12.7	12.69	12.39	11.96	11.8	14.03	11.86	12.64	0.6811	0.0539	12.15	13.12
NM_001242397	2.798	3.629	4.005	4.163	3.002	3.827	3.317	2.76	3.863	3.246	3.461	0.5078	0.1467	3.098	3.824
NM_002822	10.83	10.83	10.83	10.83	10.83	10.83	10.83	10.83	10.83	10.83	10.83	0	0	10.83	10.83
NM_007284	18.94	18.67	19.06	19.69	18.97	18.91	19.09	19.11	19	19.27	19.07	0.2682	0.0141	18.88	19.26
NM_018445	37.16	34.44	35.52	36.67	39.35	36	36.01	35.64	35	35.73	36.15	1.359	0.0376	35.18	37.12
NM_002052	1.439	1.417	1.447	1.46	1.437	1.452	1.453	1.434	1.392	1.435	1.437	0.0199	0.0138	1.423	1.451
NM_031946	3.049	3.09	3.087	3.114	3.067	3.066	3.043	3.096	3.063	3.048	3.072	0.0236	0.0077	3.055	3.089
NM_001042535	12.28	10.78	12.04	10.75	12.66	11.87	11.62	11.47	12.25	12.05	11.78	0.6302	0.0535	11.33	12.23
NM_001308304	5.727	5.595	5.877	5.599	5.711	6.169	5.763	6.175	5.324	5.378	5.732	0.2862	0.0499	5.527	5.937
NM_006965	4.036	4.135	4.321	3.902	4.047	4.005	3.906	4.027	4.066	4.054	4.05	0.1186	0.0293	3.965	4.135
NM_014048	1.095	1.177	1.176	1.166	1.11	1.156	1.117	1.157	1.185	1.142	1.148	0.0312	0.0272	1.126	1.17
NM_014498	6.873	6.661	6.858	6.758	6.574	6.578	6.823	6.563	6.857	6.818	6.736	0.129	0.0192	6.644	6.829
NM_020307	2.456	2.444	2.229	2.468	2.036	2.336	2.579	2.592	2.266	2.252	2.366	0.174	0.0736	2.241	2.49
NM_001018	8.136	7.686	7.808	8.393	8.041	7.116	8.022	7.509	7.695	7.934	7.834	0.3583	0.0457	7.578	8.09
NM_173657	4.521	4.585	4.681	4.583	4.529	4.707	4.687	4.49	4.572	4.638	4.599	0.0755	0.0164	4.545	4.653
NM_001308235	4.093	3.981	4.147	3.983	4.103	4.17	4.059	4.044	3.964	4.157	4.07	0.0766	0.0188	4.015	4.125
NM_173505	6.562	6.524	6.561	6.575	6.538	6.563	6.575	6.558	6.547	6.588	6.559	0.0187	0.0029	6.546	6.572
NM_004058	2.541	2.5	2.521	2.403	2.398	2.47	2.422	2.528	2.459	2.456	2.47	0.0519	0.021	2.433	2.507
NM_080590	6.038	16.05	9.271	6.563	11.66	10.79	8.659	8.301	12.08	9.368	9.878	2.931	0.2967	7.782	11.97
NM_001308278	0.8858	0.8858	0.8858	0.8858	0.8858	0.8858	0.8858	0.8858	0.8858	0.8858	0.8858	0	0	0.8858	0.8858
NM_001308293	1.77	1.699	1.821	1.699	1.574	1.657	1.682	1.662	1.771	1.719	1.706	0.07	0.0411	1.655	1.756
NM_015967	4.684	3.513	5.391	3.483	4.022	7.248	3.829	5.809	3.534	3.457	4.497	1.283	0.2852	3.579	5.415
NM_001017928	11.31	10.95	11.5	11.69	11.22	11.36	11.18	11.3	11.08	11.24	11.28	0.2079	0.0184	11.13	11.43
NM_001308341	1.362	1.361	1.373	1.353	1.357	1.352	1.368	1.368	1.359	1.366	1.362	0.0069	0.0051	1.357	1.367
NM_203475	1.329	1.23	1.297	1.211	1.31	1.311	1.243	1.295	1.251	1.207	1.268	0.0448	0.0353	1.236	1.3
NM_182763	1.776	1.837	1.888	1.801	1.778	1.833	1.896	1.898	1.829	1.946	1.848	0.0568	0.0307	1.808	1.889
NM_173475	4.262	4.434	4.501	4.484	4.345	4.515	4.451	4.601	4.362	4.381	4.433	0.0984	0.0222	4.363	4.504
NM_031443	6.92	7.382	8.102	6.905	7.51	7.799	7.304	8.144	7.558	7.37	7.499	0.4255	0.0567	7.195	7.804
NM_001126059	3.925	3.881	3.825	3.649	3.693	3.597	3.682	3.811	3.712	3.837	3.761	0.1088	0.0289	3.683	3.839
NM_022825	4.44	4.435	4.588	4.564	4.37	4.684	4.624	4.352	4.591	4.588	4.524	0.1147	0.0254	4.442	4.606
NM_001174085	4.483	4.046	4.762	6.554	5.558	4.761	6.211	3.483	4.331	2.976	4.716	1.132	0.24	3.907	5.526
NM_015319	4.212	4.188	4.151	4.211	4.235	4.235	4.185	4.261	4.221	4.274	4.217	0.0367	0.0087	4.191	4.243
NM_022165	14.75	16.16	15.14	16.08	16.98	16.57	14.88	16.56	16.4	15.86	15.94	0.77	0.0483	15.39	16.49
NM_017844	3.187	2.893	3.232	3.241	3.135	2.95	3.307	3.383	3.271	3.111	3.171	0.154	0.0486	3.061	3.281
NM_001282167	10.94	12.85	8.93	10.79	7.39	9.751	9.986	7.062	9.094	9.669	9.646	1.699	0.1761	8.431	10.86
NM_170754	3.281	3.44	3.27	3.289	3.12	3.223	3.181	3.345	3.346	3.017	3.251	0.122	0.0375	3.164	3.339
NM_078474	5.875	5.562	5.042	5.699	6.297	6.414	6.841	7.421	7.809	7.721	6.468	0.9573	0.148	5.783	7.153
NM_001167935	3.185	3.209	3.241	3.406	3.305	3.222	3.158	3.117	3.288	3.432	3.256	0.1024	0.0315	3.183	3.329
NM_153635	3.898	3.8	3.456	3.604	3.905	3.797	3.539	3.593	4.284	3.843	3.772	0.2398	0.0636	3.6	3.943
NM_020828	6.165	6.179	6.246	6.118	6.138	6.161	6.17	6.09	5.947	6.004	6.122	0.0881	0.0144	6.059	6.185
NM_153370	1.489	1.915	1.965	1.928	1.678	1.839	2.071	1.902	1.806	1.725	1.832	0.1664	0.0909	1.713	1.951
NM_013274	4.417	4.299	4.264	4.231	4.405	4.424	4.501	4.448	4.099	4.203	4.329	0.129	0.0298	4.237	4.421
NM_001126057	2.136	2.179	2.182	2.177	2.122	2.145	2.116	2.078	2.201	2.15	2.148	0.0372	0.0173	2.122	2.175
NM_203473	2.622	2.547	2.652	2.502	2.629	2.756	2.721	2.616	2.536	2.651	2.623	0.0795	0.0303	2.566	2.68
NM_001174084	2.775	2.531	2.615	2.568	2.726	2.647	2.62	2.458	2.606	2.524	2.607	0.0947	0.0363	2.539	2.675
NM_001190348	1.595	1.595	1.595	1.595	1.687	1.66	1.595	1.595	1.595	1.595	1.61	0.0339	0.0211	1.586	1.635
NM_001029835	3.374	2.92	3.214	2.957	2.84	3.097	3.198	3.33	3.133	3.323	3.139	0.1846	0.0588	3.007	3.271
NM_001190347	0.7027	0.6883	0.7152	0.7255	0.715	0.7191	0.7326	0.6832	0.7001	0.6909	0.7073	0.0167	0.0236	0.6953	0.7192
NM_001271620	3.477	3.447	3.452	3.382	3.472	3.369	3.379	3.43	3.157	3.423	3.399	0.093	0.0274	3.332	3.465
NM_198576	15.67	16.11	15.88	16.04	15.63	15.53	15.72	16.45	15.98	16.62	15.96	0.3585	0.0225	15.71	16.22
NM_001080538	7.217	7.018	7.536	7.204	6.81	7.245	7.145	7.43	7.234	6.895	7.173	0.222	0.031	7.015	7.332
NM_001204830	1.764	1.867	1.801	1.839	1.816	1.772	1.833	2.003	1.879	1.921	1.85	0.0722	0.0391	1.798	1.901
NM_145199	3.947	3.663	3.907	3.732	3.429	3.439	3.226	3.926	3.812	3.436	3.652	0.2543	0.0696	3.47	3.834
NM_001152	23.2	23.05	22.91	23.21	23.11	23.19	23.21	22.91	23.03	23.11	23.09	0.1169	0.0051	23.01	23.18
NM_033087	11.76	12.14	12.38	11.59	12.97	13.1	12.49	11.77	12.51	12.3	12.3	0.5029	0.0409	11.94	12.66
NM_173660	1.577	1.464	1.542	1.617	1.505	1.837	1.543	1.734	1.796	1.507	1.612	0.1311	0.0813	1.518	1.706
NM_144988	5.571	5.429	5.528	5.266	5.46	5.518	5.453	5.411	5.619	5.543	5.48	0.0997	0.0182	5.409	5.551
NM_001382	7.153	7.025	7.24	7.34	7.153	7.376	7.337	7.4	7.34	7.377	7.274	0.1256	0.0173	7.184	7.364
NM_001845	10.55	10.67	10.48	10.76	10.35	10.34	10.55	10.52	10.85	10.44	10.55	0.1684	0.016	10.43	10.67
NM_145197	0.815	0.7605	0.7982	0.8457	0.7563	0.7678	0.7361	0.9105	0.7542	0.7475	0.7892	0.0546	0.0691	0.7502	0.8282
NM_015929	2.077	2.028	2.187	2.036	2.329	2.219	2.334	2.157	2.255	2.064	2.169	0.1155	0.0533	2.086	2.251
NM_001305275	2.391	2.474	2.172	2.453	2.475	2.156	2.357	2.237	2.389	2.467	2.357	0.1247	0.0529	2.268	2.446
NM_002223	9.446	9.239	9.246	9.386	9.382	9.383	9.351	9.365	9.375	9.279	9.345	0.068	0.0073	9.296	9.394
NM_001605	38.78	34.53	31.16	29.53	31.28	34.05	30.03	34.9	32.75	30.73	32.78	2.835	0.0865	30.75	34.8
NM_001305242	3.628	4.297	3.714	4.23	4.385	3.891	3.967	4.097	4.683	4.641	4.153	0.3611	0.0869	3.895	4.412
NM_080538	1.741	1.669	1.681	1.682	1.637	1.689	1.73	1.738	1.719	1.674	1.696	0.0344	0.0203	1.672	1.721
NM_017778	0.7815	0.7825	0.772	0.7791	0.7814	0.7805	0.7807	0.7781	0.7804	0.7811	0.7797	0.003	0.0038	0.7776	0.7819
NM_004239	12.28	11.54	12.07	11.73	11.72	11.73	12.24	12.04	11.53	11.85	11.87	0.2706	0.0228	11.68	12.07
NM_004429	8.015	7.919	7.88	7.987	8.124	8.159	8.357	7.965	7.968	8.002	8.038	0.1404	0.0175	7.937	8.138
NM_001008393	6.643	7.146	6.935	7.278	7.428	6.959	7.27	7.167	7.234	6.198	7.026	0.3662	0.0521	6.764	7.288
NM_015697	6.066	6.126	6.304	6.205	6.14	6.173	6.171	6.005	6.013	6.113	6.132	0.0901	0.0147	6.067	6.196
NM_001007525	1.375	1.284	1.287	1.394	1.371	1.338	1.395	1.408	1.381	1.324	1.356	0.0449	0.0331	1.324	1.388
NM_178493	4.101	4.305	4.174	4.056	4.315	4.214	4.228	4.142	4.094	4.335	4.197	0.0995	0.0237	4.125	4.268
NM_017421	16.45	14.83	15.77	14.92	15.42	14.71	15.97	14.05	16.08	16	15.42	0.7633	0.0495	14.87	15.96
NM_001286562	3.824	3.658	3.603	3.655	3.779	3.708	3.623	3.752	3.756	3.78	3.714	0.0754	0.0203	3.66	3.768
NM_001290355	3.439	3.667	3.242	3.351	3.332	3.559	3.234	3.233	3.379	3.591	3.403	0.1573	0.0462	3.29	3.515
NM_014433	2.571	2.697	2.641	2.574	2.903	2.659	2.599	2.719	2.692	2.619	2.667	0.0975	0.0366	2.597	2.737
NM_001043318	1.489	1.506	1.617	1.606	1.5	1.49	1.563	1.644	1.513	1.509	1.544	0.0587	0.038	1.502	1.586
NM_001308150	1.164	1.22	0.9409	0.9591	1.449	1.316	1.013	1.087	1.205	0.9061	1.126	0.1768	0.1571	0.9995	1.252
NM_030627	1.159	1.296	1.201	1.339	1.352	1.293	1.303	1.257	1.236	1.201	1.264	0.0637	0.0504	1.218	1.309
NM_001308192	0.7566	0.839	0.8145	0.8883	0.8309	0.8315	0.8224	0.8379	0.9142	0.8408	0.8376	0.042	0.0501	0.8076	0.8676
NM_001007559	2.972	3.958	2.932	2.907	3.076	3.535	3.489	2.978	3.551	3.523	3.292	0.3632	0.1103	3.032	3.552
NM_005637	16.55	17.15	17.11	17.01	16.83	16.34	15.94	15.5	15.48	15.18	16.31	0.7406	0.0454	15.78	16.84
NM_001308204	1.113	1.127	1.134	1.11	1.105	1.118	1.123	1.103	1.101	1.129	1.116	0.0117	0.0105	1.108	1.125
NM_001308205	0.574	0.5613	0.5716	0.5693	0.565	0.5714	0.5674	0.5655	0.5656	0.5636	0.5675	0.004	0.0071	0.5646	0.5703
NM_198567	2.896	2.895	2.922	2.997	2.841	3.033	2.883	2.83	2.772	2.868	2.894	0.0771	0.0267	2.839	2.949
NM_003799	12.82	12.83	13.03	13.4	13.22	13.19	12.76	12.68	13.21	13.08	13.02	0.2372	0.0182	12.85	13.19
NM_015272	0.6728	0.6683	0.67	0.6673	0.6948	0.6862	0.7018	0.6882	0.6758	0.6971	0.6822	0.013	0.019	0.673	0.6915
NM_020313	3.781	3.822	3.729	3.671	3.92	3.777	3.672	3.728	3.861	3.619	3.758	0.0931	0.0248	3.691	3.824
NM_194312	1.987	2.142	2.118	2.067	2.085	2.071	2.12	2.088	2.107	2.194	2.098	0.0542	0.0259	2.059	2.137
NM_001282949	1.04	0.9992	1.012	1.041	1.004	0.9982	1.057	1.025	1.035	1.054	1.026	0.0222	0.0216	1.011	1.042
NM_001282951	2.161	2.308	2.446	2.37	2.309	2.218	2.607	2.359	2.472	2.267	2.352	0.1308	0.0556	2.258	2.445
NM_001282950	2.064	2.064	2.064	2.064	2.064	2.064	2.064	2.064	2.064	2.064	2.064	0	0	2.064	2.064
NM_022730	4.646	4.829	4.862	5.014	5.005	4.879	4.878	5.084	4.702	5.033	4.893	0.144	0.0294	4.79	4.996
NM_001282952	2.495	2.457	2.115	2.02	1.558	2.138	3.293	2.729	2.797	2.092	2.369	0.4905	0.207	2.018	2.72
NM_000164	1.707	1.662	1.615	1.671	1.642	1.642	1.645	1.664	1.589	1.657	1.649	0.0319	0.0194	1.627	1.672
NM_005793	3.226	3.284	3.334	3.247	3.338	3.155	3.371	3.337	3.262	3.234	3.279	0.0667	0.0203	3.231	3.327
NM_001308426	2.356	2.222	2.425	2.166	2.279	2.362	2.352	2.318	2.237	2.308	2.302	0.0775	0.0336	2.247	2.358
NM_001308430	3.072	3.469	3.578	3.321	3.464	3.261	3.406	3.403	3.232	3.363	3.357	0.1433	0.0427	3.254	3.459
NM_001308431	3.12	3.179	3.077	3.124	3.101	3.128	2.96	3.166	3.166	3.033	3.105	0.0675	0.0217	3.057	3.154
NM_001308435	7.65	7.316	7.158	7.254	7.234	6.205	7.435	7.155	7.109	7.086	7.16	0.3763	0.0526	6.891	7.429
NM_025146	26.19	24.78	25.66	26	26.35	25.29	24.64	25.64	25.3	25.88	25.57	0.5701	0.0223	25.16	25.98
NM_001005336	0.4369	0.4447	0.4418	0.4381	0.4328	0.444	0.4433	0.4309	0.4514	0.4427	0.4406	0.0061	0.0138	0.4363	0.445
NM_001288738	4.789	4.622	4.591	4.596	4.77	5.044	5.159	4.707	4.234	4.621	4.713	0.2565	0.0544	4.53	4.897
NM_004408	0.8761	0.8957	0.7734	0.7662	0.8373	0.8908	0.8128	0.7596	0.8876	0.8694	0.8369	0.0549	0.0656	0.7976	0.8762
NM_001288737	1.678	1.808	1.626	1.697	1.664	1.645	1.672	1.629	1.768	1.626	1.681	0.0618	0.0368	1.637	1.726
NM_147127	1.092	1.079	1.077	1.133	1.1	1.115	1.122	1.111	1.096	1.123	1.105	0.019	0.0172	1.091	1.119
NM_001166136	7.345	7.246	7.165	7.181	7.364	7.256	7.171	7.369	7.428	7.376	7.29	0.0977	0.0134	7.22	7.36
NM_001307994	5.692	5.789	6.182	6.172	5.934	5.955	6.048	6.037	5.612	5.875	5.929	0.1912	0.0323	5.793	6.066
NM_001290149	4.352	4.64	4.33	4.491	4.573	4.391	4.639	4.532	4.738	4.523	4.521	0.1337	0.0296	4.425	4.617
NM_001301190	0.6279	0.57	0.5865	0.622	0.5652	0.5813	0.5861	0.6051	0.5797	0.6315	0.5955	0.0243	0.0409	0.5781	0.6129
NM_052836	6.965	6.858	6.324	6.502	6.892	6.254	6.672	6.368	6.362	6.616	6.581	0.2589	0.0393	6.396	6.767
NM_001303628	5.864	5.772	6.159	5.951	6.561	5.979	6.257	5.815	6.27	6.088	6.072	0.2458	0.0405	5.896	6.247
NM_001302891	6.768	6.773	6.941	6.741	6.668	7.065	7.027	6.64	6.988	6.624	6.824	0.1669	0.0245	6.704	6.943
NM_001136108	5.374	5.257	5.249	5.269	5.29	5.413	5.239	5.327	5.324	5.415	5.316	0.0663	0.0125	5.268	5.363
NM_001302632	2.728	2.569	2.75	2.738	2.717	2.76	2.694	2.636	2.69	2.65	2.693	0.0595	0.0221	2.651	2.736
NM_001304808	1.877	1.849	1.938	1.837	1.903	1.893	1.908	1.865	1.921	1.893	1.888	0.0317	0.0168	1.866	1.911
NM_001290325	2.81	2.838	2.846	2.795	2.71	2.817	2.849	2.785	2.798	2.917	2.816	0.0534	0.019	2.778	2.855
NM_001297723	8.913	8.112	8.758	9.542	8.079	8.616	9.024	8.516	7.937	8.511	8.601	0.4893	0.0569	8.251	8.951
NM_001301020	4.045	3.375	3.847	3.313	3.799	3.834	3.63	3.922	3.68	4.091	3.753	0.2587	0.0689	3.568	3.938
NM_001291721	1.668	1.68	1.94	1.73	2.117	2.012	1.572	1.338	1.615	1.581	1.726	0.2341	0.1357	1.558	1.893
NM_001304337	1.109	1.109	1.109	1.109	1.109	1.109	1.109	1.109	1.109	1.109	1.109	0	0	1.109	1.109
NM_001301650	9.478	10.52	9.181	10.35	9.947	9.677	9.279	10.68	9.052	10.69	9.885	0.6381	0.0646	9.429	10.34
NM_001304999	4.536	4.508	4.462	4.483	4.569	4.459	4.595	4.523	4.676	4.538	4.535	0.0662	0.0146	4.488	4.582
NM_001291918	5.08	5.114	5.132	4.924	4.797	5.092	4.922	5.096	5.097	5.128	5.038	0.1149	0.0228	4.956	5.12
NM_006764	13.25	12.18	13.07	12.64	12.63	11.93	12.92	11.52	13.86	12.96	12.7	0.68	0.0536	12.21	13.18
NM_001144943	8.893	8.79	9.46	8.758	9.323	9.554	8.783	9.215	9.449	8.715	9.094	0.3375	0.0371	8.853	9.335
NM_000937	3.625	3.618	3.546	3.425	3.538	3.554	3.598	3.426	3.521	3.45	3.53	0.0749	0.0212	3.477	3.584
NM_001308151	1.549	1.565	1.559	1.573	1.573	1.564	1.575	1.561	1.555	1.545	1.562	0.0102	0.0065	1.555	1.569
NM_001304359	1.5	1.565	1.501	1.478	1.509	1.538	1.515	1.632	1.471	1.535	1.524	0.047	0.0308	1.491	1.558
NM_001293697	1.948	2.177	2.333	2.232	1.987	2.137	2.256	2.929	2.161	2.096	2.225	0.2734	0.1228	2.03	2.421
NM_001290153	3.993	4.172	4.288	4.01	4.266	4.278	4.442	4.182	4.508	4.31	4.245	0.1645	0.0388	4.127	4.363
NM_001306085	12.16	11.41	12.44	11.03	12.16	11.9	12.33	11.86	12.44	12.46	12.02	0.4826	0.0402	11.67	12.36
NM_001308383	3.908	3.868	4.002	3.659	3.615	3.789	3.884	3.753	3.377	3.772	3.763	0.1783	0.0474	3.635	3.89
NM_001291728	3.277	3.422	3.364	3.08	3.33	3.314	3.238	3.422	3.233	3.181	3.286	0.1079	0.0329	3.209	3.363
NM_001302617	3.271	3.179	3.374	3.378	3.255	3.242	3.19	3.268	3.234	3.226	3.262	0.0671	0.0206	3.214	3.31
NM_001308142	4.853	4.628	4.951	5.103	4.694	4.662	4.662	4.792	4.661	4.715	4.772	0.1545	0.0324	4.662	4.883
NM_001303229	7.485	8.029	7.985	8.558	8.758	8.008	7.952	8.554	7.914	8.812	8.205	0.4355	0.0531	7.894	8.517
NM_001271562	19.06	22.78	19.2	22.93	20.02	20.54	17.96	18.88	18.17	20.34	19.99	1.732	0.0866	18.75	21.23
NM_001307924	6.162	6.162	6.162	6.162	6.162	6.162	6.162	6.162	6.162	6.162	6.162	0	0	6.162	6.162
NM_020979	3.784	3.835	3.772	3.844	3.759	3.743	3.74	3.813	3.729	3.793	3.781	0.0402	0.0106	3.752	3.81
NM_001308229	5.051	5.004	5.171	5.02	5.604	4.873	4.785	5.152	5.216	5.778	5.165	0.3093	0.0599	4.944	5.387
NM_001289979	1.702	1.58	1.726	2.008	1.807	1.585	2.251	1.652	1.985	1.797	1.809	0.2139	0.1182	1.656	1.962
NM_001304802	2.511	3.399	2.717	2.895	3.081	2.669	3.271	2.725	2.809	2.67	2.875	0.2871	0.0999	2.669	3.08
NM_001290052	1.78	1.982	1.85	1.706	1.524	1.731	1.803	2.257	1.957	1.882	1.847	0.1956	0.1059	1.707	1.987
NM_001286212	4.121	3.868	3.977	4.254	4.048	4.232	4.224	3.906	4.263	4.13	4.102	0.1468	0.0358	3.997	4.207
NM_001304536	7.976	7.893	7.899	7.733	7.938	7.975	7.837	7.632	7.939	7.84	7.866	0.1105	0.0141	7.787	7.945
NM_001289746	4.185	4.278	4.378	4.263	4.228	4.12	4.17	4.274	4.296	4.065	4.226	0.092	0.0218	4.16	4.291
NM_001303108	1.541	1.508	1.418	1.425	1.336	1.438	1.429	1.45	1.451	1.557	1.455	0.0649	0.0446	1.409	1.502
NM_001306146	0.2164	0.2164	0.2164	0.2164	0.2164	0.2164	0.2164	0.2164	0.2164	0.2164	0.2164	0	0	0.2164	0.2164
NM_001305102	6.339	6.275	6.204	6.34	6.285	6.226	6.308	6.254	6.434	6.404	6.307	0.0741	0.0118	6.254	6.36
NM_001303538	1.623	1.688	1.614	1.666	1.538	1.524	1.568	1.525	1.457	1.581	1.579	0.071	0.045	1.528	1.629
NM_001305204	3.917	3.436	3.01	3.382	3.797	2.74	3.332	3.295	3.038	3.363	3.331	0.352	0.1057	3.079	3.583
NM_001303501	1.049	1.103	1.049	1.007	1.075	1.1	1.054	0.9972	1.028	1.041	1.05	0.0352	0.0335	1.025	1.075
NM_001301833	3.346	3.283	3.437	3.29	3.321	3.291	3.062	3.257	3.158	3.27	3.272	0.1018	0.0311	3.199	3.344
NM_173667	3.42	3.337	3.288	3.191	3.081	3.315	3.348	3.312	3.076	3.278	3.265	0.1138	0.0349	3.183	3.346
NM_025031	1.763	1.821	1.873	1.781	1.812	1.912	1.856	1.867	1.747	1.863	1.83	0.0536	0.0293	1.791	1.868
NM_001300776	5.032	4.375	4.482	4.176	4.673	4.706	4.841	4.533	4.362	4.257	4.544	0.2693	0.0593	4.351	4.736
NM_001308026	6.671	6.758	6.906	6.453	6.619	6.769	6.746	6.782	6.826	6.807	6.734	0.1264	0.0188	6.643	6.824
NM_001305000	1.172	1.127	1.13	1.24	1.152	1.255	1.188	1.217	1.174	1.241	1.19	0.0467	0.0392	1.156	1.223
NM_001308122	1.65	1.446	1.604	1.589	1.545	1.631	1.831	1.538	1.598	1.674	1.611	0.1011	0.0628	1.538	1.683
NM_004459	1.412	1.643	1.509	1.477	1.679	1.732	1.582	1.591	1.626	1.562	1.581	0.0961	0.0608	1.513	1.65
NM_001290746	3.218	3.172	3.462	3.335	3.192	3.268	3.284	3.199	3.394	3.406	3.293	0.1018	0.0309	3.22	3.366
NM_001039380	6.705	8.045	7.844	5.084	8.059	11.13	10.44	11.48	4.874	8.756	8.241	2.305	0.2797	6.592	9.89
NM_001308419	3.187	3.539	3.549	3.078	3.593	3.5	3.223	3.353	3.146	3.464	3.363	0.1906	0.0567	3.227	3.5
NM_001305842	4.654	4.507	4.522	4.546	4.462	4.61	4.464	4.483	4.413	4.591	4.525	0.0753	0.0166	4.471	4.579
NM_001301685	5.427	5.566	5.569	5.569	5.501	5.11	5.402	5.897	5.518	5.292	5.485	0.2053	0.0374	5.338	5.632
NM_001308046	2.63	2.715	2.564	2.632	2.57	2.635	2.718	2.65	2.698	2.543	2.636	0.0626	0.0238	2.591	2.68
NM_001291942	9.657	10.25	9.323	9.825	10.08	9.504	10.15	9.261	9.162	10.39	9.76	0.4438	0.0455	9.443	10.08
NM_001297578	9.198	11.06	15.03	13.77	13.23	10.25	12.97	12.54	11.68	11.53	12.13	1.733	0.1429	10.89	13.37
NM_001289910	1.909	1.932	1.719	1.713	1.911	1.722	1.986	1.872	1.826	1.744	1.833	0.1023	0.0558	1.76	1.907
NM_001308381	1.011	1.014	0.9911	1.013	1.024	1.027	1.032	1.002	1.014	1.013	1.014	0.012	0.0118	1.006	1.023
NM_001304288	7.438	6.144	6.318	5.854	5.595	7.889	5.974	6.343	7.068	6.64	6.526	0.7336	0.1124	6.002	7.051
NM_001291980	1.1	1.006	0.9636	0.9459	0.8983	1.448	1.089	1.186	1.182	1.072	1.089	0.1588	0.1458	0.9756	1.203
NM_001291291	8.403	8.193	8.539	8.482	8.517	8.414	8.85	8.327	8.47	8.711	8.491	0.1856	0.0219	8.358	8.623
NM_001301716	5.025	4.136	4.861	4.811	4.701	5.017	4.491	4.409	4.628	4.315	4.64	0.2995	0.0646	4.425	4.854
NM_001308103	7.225	7.86	7.858	6.964	7.365	7.767	7.297	7.797	7.372	7.31	7.481	0.3141	0.042	7.257	7.706
NM_001308081	0.6582	0.6662	0.6588	0.6576	0.6567	0.657	0.6601	0.6651	0.6685	0.6573	0.6605	0.0044	0.0066	0.6574	0.6637
NM_001297741	10.27	10.48	10.43	10.47	10.49	10.78	10.44	10.39	10.69	10.6	10.5	0.1484	0.0141	10.4	10.61
NM_001301779	1.5	1.691	1.474	1.52	1.586	1.471	1.565	1.589	1.56	1.345	1.53	0.092	0.0601	1.464	1.596
NM_001308064	7.801	4.984	7.741	4.413	5.602	5.936	2.803	3.765	6.875	8.279	5.82	1.851	0.3181	4.496	7.144
NM_001308231	3.521	3.645	3.723	3.415	4.196	3.756	4.164	3.625	4.187	3.556	3.779	0.2948	0.078	3.568	3.99
NM_001297763	2.769	2.628	2.363	2.562	2.594	2.673	2.664	2.48	2.547	2.488	2.577	0.1157	0.0449	2.494	2.66
NM_001293695	5.623	5.469	5.304	5.273	5.622	5.162	5.232	5.563	5.955	5.546	5.475	0.239	0.0437	5.304	5.646
NM_001300832	1.091	1.046	1.041	1.02	1.033	1.051	1.067	1.055	1.09	1.104	1.06	0.0276	0.026	1.04	1.08
NM_001010858	21.64	21.9	22.07	21.49	21.78	22.03	21.81	21.28	21.88	21.77	21.77	0.2405	0.0111	21.59	21.94
NM_001307985	1.418	1.418	1.418	1.418	1.418	1.418	1.418	1.418	1.418	1.418	1.418	0	0	1.418	1.418
NM_001300796	2.362	2.439	2.264	2.264	2.15	2.678	2.251	2.442	2.394	2.247	2.349	0.1494	0.0636	2.242	2.456
NM_152856	3.418	3.442	3.529	3.492	3.393	3.508	3.615	3.291	3.662	3.387	3.474	0.1113	0.032	3.394	3.553
NM_001293642	3.171	3.081	3.144	3.138	3.174	3.09	3.121	3.186	3.158	3.174	3.144	0.0365	0.0116	3.118	3.17
NM_172056	1.692	1.729	1.759	1.736	1.637	1.819	1.723	1.631	1.762	1.651	1.714	0.0608	0.0355	1.67	1.757
NM_001304373	8.459	8.757	7.522	7.662	7.59	8.045	6.771	7.385	7.35	7.502	7.704	0.5756	0.0747	7.292	8.116
NM_001142470	3.812	4.014	3.445	3.53	3.484	3.534	3.609	3.98	3.94	3.609	3.696	0.219	0.0593	3.539	3.852
NM_001303618	3.506	4.203	4.215	4.513	4.259	4.659	4.63	4.802	5.261	4.627	4.468	0.4636	0.1038	4.136	4.799
NM_001303620	3.125	3.453	3.408	3.314	3.367	3.365	3.492	3.188	3.227	3.307	3.325	0.1169	0.0352	3.241	3.408
NM_001303107	3.41	3.066	2.813	2.28	2.776	3.653	3.548	2.901	3.09	3.001	3.054	0.4073	0.1334	2.762	3.345
NM_001306089	5.599	6.346	5.988	5.575	6.84	6.743	6.346	5.381	6.908	6.329	6.206	0.5511	0.0888	5.811	6.6
NM_001308396	1.029	0.935	0.8386	0.969	0.8729	0.8245	0.9346	0.9166	0.8755	0.9437	0.914	0.0623	0.0682	0.8694	0.9586
NM_001293298	1.38	1.376	1.341	1.326	1.384	1.325	1.485	1.418	1.483	1.282	1.38	0.0667	0.0484	1.332	1.428
NM_001290214	0.639	0.6951	0.6687	0.5776	0.6604	0.6467	0.635	0.6427	0.7141	0.6072	0.6486	0.0395	0.0609	0.6204	0.6769
NM_001308211	3.623	3.194	3.417	3.272	3.404	3.048	2.901	3.301	3.009	3.415	3.258	0.2221	0.0682	3.1	3.417
NM_001304492	1.48	1.543	1.622	1.474	1.551	1.474	1.395	1.503	1.572	1.607	1.522	0.0699	0.0459	1.472	1.572
NM_001293735	4.795	4.893	4.836	4.989	5.03	4.849	4.86	4.833	4.798	4.891	4.877	0.0776	0.0159	4.822	4.933
NM_173832	2.412	2.375	2.476	2.374	2.396	2.408	2.507	2.384	2.376	2.307	2.401	0.0559	0.0233	2.361	2.441
NM_001301782	3.047	2.922	2.815	3.193	2.851	3.107	3.009	2.888	2.941	2.906	2.968	0.1193	0.0402	2.882	3.053
NM_001306160	0.714	0.7161	0.7285	0.738	0.724	0.703	0.7603	0.716	0.7287	0.7187	0.7247	0.0158	0.0218	0.7134	0.736
NM_001306215	1.257	1.096	1.227	1.124	1.296	1.225	1.269	1.149	1.053	1.196	1.189	0.0803	0.0675	1.132	1.247
NM_001303251	0.9894	0.9035	0.9	0.7538	0.9332	0.9595	0.8582	0.7921	0.8817	1.005	0.8977	0.0808	0.09	0.8399	0.9555
NM_001291877	0.24	0.2371	0.2604	0.2234	0.2377	0.2484	0.2726	0.2932	0.2699	0.2664	0.2549	0.0212	0.0831	0.2398	0.2701
NM_001308273	2.118	2.175	2.2	2.222	2.319	2.338	2.189	2.303	2.374	2.249	2.248	0.0821	0.0365	2.19	2.307
NM_001304372	17.9	17.69	16.85	16.9	18.75	17.41	17.36	18.88	18.11	17.51	17.74	0.6912	0.039	17.24	18.23
NM_001308358	2.018	2.099	2.069	2.12	2.077	2.07	2.048	2.067	2.028	2.067	2.066	0.0304	0.0147	2.045	2.088
NM_001291954	2.019	2.238	2.028	1.93	2.145	2.082	1.99	2.182	2.198	2.126	2.094	0.1004	0.048	2.022	2.166
NM_001302554	3.154	3.251	3.125	3.049	3.173	3.26	3.056	3.327	3.098	3.258	3.175	0.0955	0.0301	3.107	3.243
NM_001256696	0.7895	0.6533	0.6606	0.6273	0.6161	0.7429	0.7737	0.7844	0.7978	0.5927	0.7038	0.0812	0.1154	0.6457	0.7619
NM_001308263	2.474	2.362	2.377	2.6	2.499	2.359	2.491	2.563	2.417	2.487	2.463	0.083	0.0337	2.404	2.522
NM_001304363	10.07	8.044	6.423	10.27	11.87	10.1	8.051	7.502	11.41	6.036	8.978	2.042	0.2274	7.518	10.44
NM_001302946	2.48	2.479	2.494	2.523	2.496	2.537	2.54	2.547	2.462	2.521	2.508	0.0295	0.0118	2.487	2.529
NM_001308007	5.72	5.715	6.08	5.609	5.875	5.632	5.438	5.672	5.644	5.577	5.696	0.1751	0.0307	5.571	5.822
NM_001301687	3.275	3.224	3.271	3.31	3.334	3.307	3.148	3.313	3.286	3.329	3.28	0.0565	0.0172	3.239	3.32
NM_001305019	1.787	1.717	1.806	1.74	1.728	1.733	1.773	1.79	1.711	1.766	1.755	0.0336	0.0191	1.731	1.779
NM_001303458	8.958	9.248	8.873	9.061	9.076	8.909	9.202	9.102	9.053	9.057	9.054	0.1182	0.0131	8.969	9.138
NM_001290260	2.465	2.465	2.465	2.465	2.465	2.465	2.465	2.465	2.465	2.465	2.465	0	0	2.465	2.465
NM_001291572	0.8534	0.8564	0.8316	0.8561	0.8402	0.8485	0.8592	0.8603	0.8576	0.8453	0.8509	0.0094	0.011	0.8442	0.8576
NM_001306151	3.948	3.885	3.946	4.157	3.893	4.027	3.95	4.021	4.083	4.078	3.999	0.0891	0.0223	3.935	4.063
NM_001306159	6.135	7.143	5.387	5.543	6.095	5.119	4.671	5.772	5.725	6.148	5.774	0.6749	0.1169	5.291	6.256
NM_001304485	2.34	2.036	2.268	2.071	1.931	2.565	2.428	2.416	2.077	2.371	2.25	0.2083	0.0925	2.101	2.399
NM_001301790	4.808	4.86	4.788	4.905	4.735	4.801	4.879	4.766	4.835	4.72	4.81	0.0608	0.0126	4.766	4.853
NM_001304993	3.695	3.766	3.839	3.83	3.806	3.688	3.853	3.79	3.847	3.848	3.796	0.062	0.0163	3.752	3.84
NM_001301187	7.607	7.514	7.558	7.543	7.569	7.562	7.565	7.569	7.526	7.574	7.559	0.0262	0.0035	7.54	7.577
NM_001303007	8.091	8.939	8.628	8.114	8.91	8.588	8.451	8.759	8.905	8.51	8.59	0.3081	0.0359	8.369	8.81
NM_001302703	6.315	6.005	6.063	6.176	6.298	6.138	6.244	6.233	6.288	6.359	6.212	0.1148	0.0185	6.13	6.294
NM_001290787	1.582	1.473	1.644	1.533	1.549	1.532	1.465	1.252	1.367	1.368	1.476	0.118	0.0799	1.392	1.561
NM_001291739	7.923	8.044	8.366	8.211	8.056	8.084	8.161	8.166	8.085	8.265	8.136	0.1257	0.0155	8.046	8.226
NM_001304341	2.96	3.266	3.182	2.973	3.198	3.014	3.434	3.218	3.433	3.256	3.193	0.1701	0.0533	3.072	3.315
NM_001291339	3.451	3.692	3.438	3.98	3.577	3.651	3.724	3.706	3.599	3.675	3.649	0.1535	0.0421	3.54	3.759
NM_001289912	0.6547	0.6558	0.6181	0.6339	0.6368	0.6306	0.6551	0.6289	0.6151	0.6469	0.6376	0.0151	0.0236	0.6268	0.6484
NM_001303134	4.788	4.82	4.877	4.7	4.835	4.794	5.211	5.193	5.042	4.624	4.888	0.1978	0.0405	4.747	5.03
NM_001302704	4.992	5.335	5.041	5.543	4.893	5.248	5.543	5.508	5.128	5.146	5.238	0.2374	0.0453	5.068	5.407
NM_001199744	2.867	2.817	2.713	2.899	2.942	2.774	3.128	2.897	2.828	2.869	2.873	0.1114	0.0388	2.794	2.953
NM_001290075	3.249	3.839	3.844	3.559	3.759	3.296	3.506	3.656	3.586	3.365	3.566	0.2148	0.0603	3.412	3.719
NM_020702	8.019	8.077	8.067	8.145	8.033	8.078	8.125	8.1	8.135	8.134	8.091	0.044	0.0054	8.06	8.123
NM_001290983	3.238	3.525	3.382	3.371	3.25	3.413	3.338	3.317	3.407	3.415	3.366	0.0847	0.0252	3.305	3.426
NM_001278235	2.088	1.901	1.918	1.774	1.898	1.84	1.978	1.908	1.857	1.779	1.894	0.0927	0.0489	1.828	1.96
NM_001304443	3.59	3.567	3.604	3.615	3.588	3.586	3.576	3.581	3.611	3.595	3.591	0.0154	0.0043	3.58	3.602
NM_001306188	6.2	6.2	6.2	6.2	6.2	6.2	6.2	6.2	6.2	6.2	6.2	0	0	6.2	6.2
NM_001301410	3.661	3.575	3.547	3.589	3.618	3.506	3.538	3.591	3.67	3.555	3.585	0.0527	0.0147	3.547	3.623
NM_001282338	3.404	3.399	3.409	3.357	3.523	3.382	3.414	3.404	3.359	3.359	3.401	0.0481	0.0141	3.367	3.435
NM_001297553	1.858	1.925	1.849	1.891	1.905	1.926	1.94	1.936	1.925	1.927	1.908	0.0323	0.0169	1.885	1.931
NM_001307931	8.506	9.172	9.448	9.716	8.273	10.42	8.886	7.338	8.669	9.771	9.02	0.8828	0.0979	8.389	9.652
NM_001308230	1.072	1.108	1.104	1.106	1.085	1.069	1.063	1.092	1.067	1.058	1.082	0.0189	0.0175	1.069	1.096
NM_001304797	0.8344	0.856	0.9179	1.062	0.8919	0.912	0.96	0.8309	0.8872	0.8759	0.9028	0.0684	0.0757	0.8539	0.9517
NM_007105	2.704	2.716	2.654	2.654	2.66	2.683	2.68	2.713	2.693	2.697	2.685	0.0233	0.0087	2.669	2.702
NM_001303234	3.125	3.57	3.163	3.26	3.215	3.308	3.323	3.169	3.415	3.44	3.299	0.1421	0.0431	3.197	3.4
NM_001306145	0.6138	0.6166	0.6156	0.6165	0.6169	0.6145	0.6184	0.6174	0.6147	0.6154	0.616	0.0014	0.0023	0.615	0.617
NM_182530	21.89	16.87	11.61	21.19	19.08	16.73	20.12	18.64	18.02	16.29	18.04	2.945	0.1632	15.94	20.15
NM_001293320	4.736	4.904	4.883	4.984	4.917	4.989	4.86	5.068	4.941	4.928	4.921	0.0885	0.018	4.858	4.984
NM_001290357	3.925	4.08	4.204	4.184	4.112	4.028	4.278	3.999	4.294	4.345	4.145	0.1389	0.0335	4.045	4.244
NM_001292025	1.402	1.39	1.434	1.517	1.5	1.393	1.378	1.37	1.385	1.468	1.424	0.0533	0.0374	1.385	1.462
NM_001307977	4.726	4.628	4.839	4.881	4.998	5.014	5.196	5.09	4.908	4.71	4.899	0.1798	0.0367	4.771	5.028
NM_001289937	3.048	2.836	2.962	2.865	2.948	3.102	2.974	2.964	2.786	2.787	2.927	0.1066	0.0364	2.851	3.003
NM_001291571	1.152	1.109	1.188	1.159	1.182	1.175	1.122	1.127	1.14	1.202	1.156	0.0311	0.0269	1.133	1.178
NM_001291430	8.141	8.377	7.91	8.017	8.477	8.473	7.938	7.315	7.869	8.777	8.129	0.4148	0.051	7.833	8.426
NM_001291447	1.29	1.542	1.178	1.384	1.405	1.353	1.244	1.339	1.298	1.333	1.337	0.0983	0.0735	1.266	1.407
NM_001290229	4.983	4.749	5.02	5.25	5.2	5.094	5.327	4.799	5.196	5.344	5.096	0.2073	0.0407	4.948	5.245
NM_001291952	2.502	2.417	2.449	2.493	2.262	2.527	2.658	2.297	2.293	2.536	2.443	0.1269	0.052	2.353	2.534
NM_001297624	0.7286	0.6529	0.7699	0.6987	0.6638	0.7897	0.6917	0.6634	0.6891	0.6994	0.7047	0.0455	0.0645	0.6722	0.7372
NM_001308256	1.128	1.058	1.13	1.113	1.083	1.072	1.115	1.095	1.101	1.122	1.102	0.0244	0.0222	1.084	1.119
NM_001291605	5.227	3.282	5.556	4.393	4.163	4.744	5.131	4.497	4.967	4.685	4.665	0.6405	0.1373	4.206	5.123
NM_001306077	1.794	1.774	1.791	1.797	1.926	1.882	1.787	1.786	1.784	1.757	1.808	0.0529	0.0292	1.77	1.846
NM_001256695	5.859	5.996	5.983	5.905	6.114	5.962	5.882	6.005	5.85	6.142	5.97	0.1006	0.0169	5.898	6.042
NM_001300975	1.043	1.074	1.055	1.057	1.047	1.056	1.044	1.036	1.069	1.042	1.052	0.0124	0.0118	1.043	1.061
NM_001282927	2.667	2.584	2.659	2.575	2.733	2.474	2.613	2.637	2.6	2.616	2.616	0.068	0.026	2.567	2.664
NM_001293294	1.49	1.43	1.434	1.392	1.48	1.501	1.43	1.413	1.369	1.405	1.434	0.0436	0.0304	1.403	1.465
NM_003890	8.654	7.713	7.88	7.44	8.245	8.624	7.068	7.596	7.734	8.32	7.927	0.5206	0.0657	7.555	8.3
NM_001304486	3.473	3.359	3.396	3.401	3.527	3.42	3.408	3.429	3.468	3.376	3.426	0.0506	0.0148	3.39	3.462
NM_001308339	2.343	2.391	2.38	2.278	2.386	2.354	2.376	2.396	2.342	2.488	2.373	0.0531	0.0224	2.336	2.411
NM_001301856	18.72	18.72	18.72	18.72	18.72	18.72	18.72	18.72	18.72	18.72	18.72	0	0	18.72	18.72
NM_001306158	9.594	9.539	9.858	9.543	9.979	9.114	9.428	9.849	9.993	9.807	9.67	0.2773	0.0287	9.472	9.869
NM_001292009	5.626	5.885	5.527	5.782	5.46	5.461	5.858	5.702	5.787	6.106	5.719	0.2067	0.0361	5.572	5.867
NM_001304445	1.269	1.252	1.283	1.249	1.202	1.345	1.218	1.228	1.224	1.279	1.255	0.0416	0.0331	1.225	1.285
NM_001304947	7.671	7.761	7.733	7.788	7.696	7.707	7.562	7.762	7.579	7.57	7.683	0.0849	0.0111	7.622	7.743
NM_001290135	2.673	2.666	2.7	2.724	2.677	2.674	2.709	2.767	2.699	2.704	2.699	0.0302	0.0112	2.678	2.721
NM_001301229	2.235	2.035	2.106	2.134	2.013	1.857	1.932	2.104	2.002	2.17	2.059	0.1136	0.0552	1.978	2.14
NM_173541	2.778	2.75	2.803	2.801	2.884	2.789	2.843	2.769	2.874	2.734	2.802	0.0504	0.018	2.766	2.839
NM_001308155	5.72	5.687	5.343	5.662	5.823	5.924	5.808	6.2	5.584	5.44	5.719	0.2436	0.0426	5.545	5.893
NM_001301175	6.886	6.886	6.886	6.886	6.886	6.886	6.886	6.886	6.886	6.886	6.886	0	0	6.886	6.886
NM_001307975	5.574	5.25	5.539	5.229	5.671	5.886	5.642	4.991	6.15	5.654	5.559	0.3356	0.0604	5.318	5.799
NM_001300794	3.201	3.196	3.28	3.238	3.26	3.2	3.223	3.286	3.202	3.166	3.225	0.0398	0.0123	3.197	3.254
NM_001308317	1.936	1.936	1.936	1.936	1.936	1.936	1.936	1.936	1.936	1.936	1.936	0	0	1.936	1.936
NM_001289972	1.363	1.432	1.404	1.437	1.656	1.614	1.539	1.633	1.551	1.631	1.526	0.1088	0.0713	1.448	1.604
NM_001301780	0.9843	0.9833	0.9156	0.8005	0.9019	0.9495	0.9665	0.8565	0.8944	0.9619	0.9214	0.0598	0.0649	0.8786	0.9643
NM_001291737	0.8806	0.8826	0.8798	0.8818	0.8822	0.88	0.8812	0.8845	0.8831	0.8859	0.8822	0.0019	0.0022	0.8808	0.8836
NM_182626	3.328	3.199	3.107	3.494	3.265	3.153	3.193	3.101	3.715	3.687	3.324	0.2301	0.0692	3.16	3.489
NM_001308031	4.659	4.795	4.699	4.257	4.408	3.446	5.167	4.568	3.576	4.086	4.366	0.5402	0.1237	3.98	4.753
NM_001300953	1.548	1.577	1.474	1.679	1.68	1.613	1.568	1.575	1.71	1.502	1.593	0.078	0.049	1.537	1.648
NM_001304493	1.417	1.42	1.395	1.397	1.42	1.389	1.425	1.42	1.424	1.398	1.41	0.014	0.0099	1.4	1.42
NM_001303479	12.47	11.87	11.66	12.12	12.36	11.72	12.17	11.98	12.46	12	12.08	0.2891	0.0239	11.87	12.29
NM_001293296	5.224	7.202	6.605	7.145	6.104	7.315	6.005	7.617	7.208	6.986	6.741	0.7468	0.1108	6.207	7.275
NM_182684	3.341	3.358	3.259	3.521	3.26	3.328	3.174	3.256	3.322	3.391	3.321	0.0944	0.0284	3.253	3.388
NM_001302691	3.344	3.393	3.279	3.234	3.396	3.397	3.324	3.34	3.301	3.275	3.329	0.0565	0.017	3.288	3.369
NM_001308388	2.359	2.359	2.359	2.359	2.359	2.359	2.359	2.359	2.359	2.359	2.359	0	0	2.359	2.359
NM_001308201	3.243	3.207	3.231	3.139	3.176	3.195	3.183	3.226	3.241	3.282	3.212	0.0408	0.0127	3.183	3.241
NM_001308023	1.743	1.702	1.751	1.756	1.741	1.749	1.732	1.716	1.739	1.745	1.737	0.0167	0.0096	1.725	1.749
NM_001243203	4.937	5.001	5.137	4.597	4.968	5.124	4.984	5.181	5.017	5.238	5.018	0.1788	0.0356	4.891	5.146
NM_001308326	4.845	4.78	4.79	4.833	4.87	4.605	4.854	4.859	4.826	4.977	4.824	0.0937	0.0194	4.757	4.891
NM_001304529	3.205	3.186	2.968	3.161	3.027	3.1	2.969	2.833	2.977	3.098	3.052	0.1182	0.0387	2.968	3.137
NM_001306092	6.265	7.038	6.683	7.025	6.68	6.488	7.372	6.594	6.567	6.537	6.725	0.326	0.0485	6.492	6.958
NM_001297567	5.094	5.189	5.057	5.284	5.449	5.327	5.208	5.207	5.121	4.913	5.185	0.1504	0.029	5.077	5.292
NM_001304793	3.74	3.792	3.796	3.796	3.777	3.793	3.8	3.795	3.808	3.785	3.788	0.0189	0.005	3.775	3.802
NM_001302084	2.536	2.418	2.437	2.631	2.619	2.48	2.526	2.545	2.426	2.531	2.515	0.075	0.0298	2.461	2.569
NM_001305009	1.197	1.153	1.186	1.239	1.121	1.213	1.184	1.239	1.264	1.195	1.199	0.0424	0.0354	1.169	1.23
NM_001306070	1.367	1.39	1.37	1.373	1.31	1.335	1.258	1.285	1.307	1.325	1.332	0.043	0.0323	1.301	1.362
NM_001291774	2.593	2.665	2.525	2.932	2.672	2.456	2.829	2.671	2.888	2.516	2.675	0.1626	0.0608	2.558	2.791
NM_001308185	2.639	3.269	2.911	2.878	3.154	2.906	2.986	3.297	3.325	3.27	3.063	0.2321	0.0758	2.897	3.229
NM_001308078	2.438	2.439	2.439	2.438	2.439	2.439	2.439	2.439	2.438	2.439	2.439	0.0005	0.0002	2.438	2.439
NM_001271156	1.755	1.747	1.758	1.714	1.763	1.77	1.758	1.769	1.753	1.728	1.751	0.018	0.0103	1.739	1.764
NM_001308006	2	2.185	1.4	1.883	1.902	1.786	2.212	1.839	1.676	1.913	1.88	0.2361	0.1256	1.711	2.048
NM_001300923	2.786	2.863	2.834	2.849	2.808	2.901	2.797	2.871	2.844	2.92	2.847	0.0435	0.0153	2.816	2.878
NM_001304792	2.777	3.098	3.06	3.01	2.914	2.957	2.83	2.893	3.05	3.107	2.97	0.1141	0.0384	2.888	3.051
NM_001308045	4.387	4.21	4.233	4.35	4.625	4.278	4.731	4.291	4.429	4.117	4.365	0.1892	0.0433	4.23	4.501
NM_001308440	2.495	2.54	2.501	2.541	2.538	2.498	2.539	2.523	2.529	2.509	2.521	0.019	0.0075	2.508	2.535
NM_001308382	1.347	1.378	1.591	1.721	1.266	1.219	1.455	1.549	1.485	1.563	1.457	0.1563	0.1072	1.346	1.569
NM_001308025	2.936	3.056	3.285	2.699	2.922	2.959	2.683	3.012	3.071	2.925	2.955	0.1757	0.0595	2.829	3.08
NM_001297577	6.416	7.139	6.002	6.597	6.972	6.391	7.546	7.186	7.384	7.698	6.933	0.5593	0.0807	6.533	7.333
NM_001300897	5.67	5.67	5.53	5.555	5.638	5.561	5.711	5.487	5.514	5.624	5.596	0.0763	0.0136	5.541	5.65
NM_001308340	2.905	3.245	3.436	3.649	3.754	3.347	3.924	3.193	3.337	3.825	3.461	0.3206	0.0926	3.232	3.691
NM_001308069	2.301	2.374	2.491	2.276	2.594	2.5	2.513	2.374	2.285	2.581	2.429	0.1214	0.05	2.342	2.516
NM_001308054	0.8751	0.8752	0.8923	0.8509	0.8383	0.8832	0.8918	0.8673	0.8394	0.8935	0.8707	0.0212	0.0244	0.8555	0.8859
NM_001290155	3.567	3.492	3.576	3.684	3.648	3.671	3.815	3.513	3.45	3.404	3.582	0.1243	0.0347	3.493	3.671
NM_001301195	0.5726	0.5712	0.5705	0.5694	0.571	0.5709	0.5708	0.5689	0.5684	0.5711	0.5705	0.0012	0.0022	0.5696	0.5714
NM_022068	3.145	2.941	3.212	3.294	3.245	3.09	3.147	3.188	3.137	3.028	3.143	0.1039	0.0331	3.068	3.217
NM_001291641	1.212	1.339	1.405	1.192	1.359	1.328	1.255	1.193	1.39	1.254	1.293	0.0813	0.0629	1.235	1.351
NM_001291412	15.19	12.99	13.14	14.2	14.8	13.55	15.95	12.29	14.74	14.18	14.1	1.119	0.0793	13.3	14.9
NM_032790	6.55	6.747	6.814	6.614	6.538	6.836	6.711	6.716	6.879	6.614	6.702	0.1201	0.0179	6.616	6.788
NM_001307960	6.411	6.136	6.469	6.449	6.449	6.688	6.585	6.522	6.361	6.434	6.45	0.1449	0.0225	6.347	6.554
NM_001308156	7.21	6.929	6.158	6.392	6.408	7.128	6.944	6.41	6.41	6.204	6.619	0.3914	0.0591	6.339	6.899
NM_001303540	2.027	2.015	2.071	1.983	1.956	2.035	1.92	2.007	2.104	1.95	2.007	0.0565	0.0282	1.966	2.047
NM_001293237	1.019	0.8892	0.9487	0.981	0.875	0.8941	0.9426	0.8892	0.9018	0.9615	0.9302	0.0477	0.0513	0.8961	0.9643
NM_001308116	2.477	2.469	2.604	2.459	2.457	2.415	2.436	2.49	2.393	2.599	2.48	0.0701	0.0283	2.43	2.53
NM_001297700	6.021	6.307	6.071	6.523	6.229	5.994	6.483	5.878	6.276	6.189	6.197	0.2101	0.0339	6.047	6.347
NM_001290150	3.623	3.917	3.722	3.789	3.177	3.702	3.669	3.59	3.402	3.508	3.61	0.2087	0.0578	3.461	3.759
NM_001294343	0.8028	0.812	1.149	0.7695	1.066	0.9587	0.9978	1.139	1.018	0.7263	0.9439	0.1559	0.1652	0.8324	1.055
NM_001308093	1.405	1.405	1.405	1.405	1.405	1.405	1.405	1.405	1.405	1.405	1.405	0	0	1.405	1.405
NM_001303098	8.668	10.13	10.91	9.389	9.248	11.16	11.65	11.12	9.897	11.02	10.32	0.9958	0.0965	9.608	11.03
NM_001301196	0.6658	0.6773	0.6922	0.6856	0.6701	0.6796	0.7001	0.6691	0.6774	0.6689	0.6786	0.0112	0.0164	0.6706	0.6866
NM_001308333	6.734	6.695	6.711	6.622	6.663	6.584	6.706	6.557	6.658	6.733	6.666	0.0618	0.0093	6.622	6.711
NM_001290217	0.9873	1.006	0.9467	1.073	0.9771	1.109	1.024	0.9917	0.8843	0.9244	0.9924	0.0667	0.0672	0.9447	1.04
NM_001306091	1.888	1.771	1.795	1.828	1.869	1.824	1.842	1.785	1.847	1.815	1.827	0.0369	0.0202	1.8	1.853
NM_001289861	3.884	3.576	2.486	3.429	3.868	3.795	3.121	2.937	3.321	3.44	3.386	0.444	0.1311	3.068	3.703
NM_001306179	3.683	3.609	3.666	3.624	3.662	3.64	3.67	3.694	3.618	3.618	3.648	0.0303	0.0083	3.627	3.67
NM_001306093	2.249	2.136	2.017	2.083	1.961	1.908	1.905	2.198	1.972	2.049	2.048	0.1187	0.058	1.963	2.133
NM_001289745	8.588	8.061	9.493	7.392	9.526	8.603	8.014	8.014	8.214	7.942	8.385	0.6839	0.0816	7.896	8.874
NM_001293291	2.026	2.215	2.113	2.023	2.039	2.134	2.101	2.046	2.139	2.174	2.101	0.0664	0.0316	2.054	2.149
NM_001308294	2.029	2.213	2.141	2.106	2.188	2.187	2.18	2.074	2.172	2.2	2.149	0.0607	0.0282	2.105	2.192
NM_001303542	5.238	5.185	5.186	5.228	5.268	5.292	5.226	5.191	5.258	5.2	5.227	0.0374	0.0071	5.2	5.254
NM_001297666	9.742	8.838	9.92	8.753	11.03	7.292	8.974	11.12	9.268	10.56	9.55	1.179	0.1235	8.707	10.39
NM_001304995	3.24	3.215	3.524	3.475	3.505	3.281	2.931	3.446	3.032	3.37	3.302	0.2021	0.0612	3.157	3.447
NM_001300804	1.289	1.619	1.253	1.279	1.28	1.261	1.426	1.082	1.075	1.046	1.261	0.1731	0.1373	1.137	1.385
NM_001306086	1.233	1.245	1.23	1.254	1.231	1.268	1.306	1.296	1.272	1.18	1.251	0.0366	0.0293	1.225	1.278
NM_001301409	5.997	6.299	6.208	6.194	6.092	6.067	6.042	6.046	6.227	5.819	6.099	0.1386	0.0227	6	6.198
NM_001308170	1.424	1.562	1.371	1.485	1.48	1.532	1.48	1.5	1.431	1.39	1.465	0.0607	0.0414	1.422	1.509
NM_001302835	1.574	1.574	1.574	1.574	1.574	1.574	1.574	1.574	1.574	1.574	1.574	0	0	1.574	1.574
NM_001306147	3.789	3.986	3.885	3.775	3.968	3.917	4.01	4.012	3.856	3.835	3.903	0.0888	0.0228	3.84	3.967
NM_001293163	0.7474	0.7056	0.6514	0.723	0.6778	0.7009	0.7092	0.6387	0.7341	0.7247	0.7013	0.0354	0.0504	0.676	0.7266
NM_001290151	0.956	0.9314	0.9125	0.9147	0.9488	0.9564	0.9002	0.916	0.9434	0.9352	0.9315	0.0198	0.0213	0.9173	0.9457
NM_001303039	1.112	1.088	1.062	1.102	0.9791	1.162	1.079	1.007	0.9701	1.145	1.071	0.0662	0.0618	1.023	1.118
NM_130444	6.517	6.576	6.543	6.587	6.524	6.536	6.536	6.497	6.581	6.579	6.548	0.0311	0.0048	6.525	6.57
NM_001303110	1.209	0.837	0.8721	0.9314	1.049	0.892	1.181	1.283	1.385	1.014	1.065	0.1897	0.1781	0.9296	1.201
NM_001303474	2.805	2.786	3.373	2.423	3.531	2.463	2.459	2.196	2.369	2.403	2.681	0.4473	0.1668	2.361	3.001
NM_012248	6.83	6.94	6.675	6.806	6.839	6.747	6.662	6.83	6.751	6.822	6.79	0.0833	0.0123	6.731	6.85
NM_001306219	2.843	2.937	2.905	2.924	2.956	2.807	2.901	2.792	2.893	2.865	2.882	0.0545	0.0189	2.843	2.921
NM_001304795	1.714	1.711	1.706	1.705	1.714	1.706	1.708	1.697	1.706	1.702	1.707	0.0052	0.003	1.703	1.711
NM_032712	4.924	4.982	5.041	4.95	4.914	4.916	4.843	4.955	4.926	4.994	4.945	0.0539	0.0109	4.906	4.983
NM_001291733	1.835	2.733	3.608	2.28	3.563	3.865	4.098	4.02	2.287	2.459	3.075	0.8415	0.2737	2.473	3.677
NM_001300855	5.542	5.392	4.72	4.478	5.339	4.782	4.755	5.185	4.774	5.65	5.062	0.407	0.0804	4.77	5.353
NM_001290296	12.45	15.71	12.95	8.734	12.24	11.19	12.82	10.59	15.71	12.05	12.45	2.125	0.1707	10.93	13.97
NM_001305011	16.05	9.401	19.3	10.17	9.675	11.27	20.87	12.45	11.42	13	13.36	4.049	0.303	10.46	16.26
NM_001290318	2.03	1.803	1.685	1.695	1.545	1.88	1.56	1.645	1.498	2.009	1.735	0.1894	0.1092	1.599	1.87
NM_001271934	0.8098	0.8836	0.8284	0.8398	0.8051	0.9107	0.8656	0.8133	0.8435	0.8245	0.8424	0.0345	0.041	0.8177	0.8671
NM_001190255	2.822	2.875	3.043	2.736	3.07	2.936	3.225	3.147	2.754	2.668	2.928	0.188	0.0642	2.793	3.062
NM_001304779	4.416	3.557	4.044	4.875	4.187	3.864	4.391	5.293	4.434	4.356	4.342	0.4903	0.1129	3.991	4.693
NM_001173523	1.964	2.021	2.021	2.024	2.069	1.953	1.952	1.979	2.153	2.006	2.014	0.0614	0.0305	1.97	2.058
NM_001291974	4.415	3.862	4.039	4.19	4.192	4.283	3.838	3.916	4.524	4.156	4.142	0.2305	0.0557	3.977	4.306
NM_001304811	0.8263	0.833	1.321	1.292	1.418	0.7948	0.8657	0.7993	0.8593	1.323	1.033	0.2655	0.2569	0.8433	1.223
NM_001303447	0.7646	0.7723	0.7415	0.7115	0.7774	0.7462	0.7209	0.6702	0.753	0.7387	0.7396	0.0322	0.0435	0.7166	0.7626
NM_001308018	2.77	3.59	2.789	2.542	2.519	2.911	2.854	3.353	3.039	2.541	2.891	0.3549	0.1228	2.637	3.145
NM_001257387	4.608	3.74	4.627	3.037	3.696	2.89	3.252	3.76	3.583	3.785	3.698	0.5781	0.1563	3.284	4.111
NM_001302378	6.84	6.872	6.952	6.953	6.815	7.187	6.946	7.106	7.007	7.026	6.97	0.1162	0.0167	6.887	7.054
NM_001307922	1.88	1.672	1.699	1.734	1.871	1.811	1.785	1.755	1.639	1.723	1.757	0.0804	0.0458	1.699	1.814
NM_001297598	3.081	3.242	3.048	2.996	2.999	2.852	3.096	2.829	3.067	2.983	3.019	0.1198	0.0397	2.934	3.105
NM_001290139	1.755	1.775	1.767	1.812	1.744	1.673	1.719	1.786	1.732	1.837	1.76	0.0471	0.0268	1.726	1.794
NM_001308248	3.527	3.377	3.704	3.752	3.764	3.611	3.681	3.721	4.016	3.443	3.66	0.1824	0.0498	3.529	3.79
NM_001290061	1.275	1.48	1.413	1.296	1.247	1.411	1.49	1.254	1.275	1.402	1.354	0.0947	0.07	1.286	1.422
NM_001308445	10.55	10.54	10.38	10.34	9.861	10.8	9.588	10.05	9.725	9.824	10.16	0.4095	0.0403	9.872	10.46
NM_001300881	2.898	3.023	3.489	3.092	3.66	2.884	3.414	3.195	2.735	3.271	3.166	0.2952	0.0932	2.955	3.377
NM_001308226	20.12	14.21	15.1	16.14	16.39	15.43	13.9	17.61	19.6	13.72	16.22	2.264	0.1395	14.6	17.84
NM_013310	0.5013	0.5177	0.4829	0.5052	0.4988	0.4912	0.5134	0.5004	0.5095	0.4807	0.5001	0.0123	0.0245	0.4913	0.5089
NM_001308375	1.849	1.84	1.841	1.815	1.827	1.836	1.858	1.804	1.838	1.841	1.835	0.0158	0.0086	1.824	1.846
NM_015038	4.839	4.857	4.888	4.977	4.923	4.649	4.766	4.691	4.821	5	4.841	0.1146	0.0237	4.759	4.923
NM_001292008	4.577	4.752	4.602	4.609	4.75	4.579	4.644	4.674	4.808	4.643	4.664	0.0804	0.0172	4.606	4.721
NM_001308319	1.207	1.253	1.2	1.232	1.179	1.195	1.153	1.268	1.241	1.143	1.207	0.0417	0.0346	1.177	1.237
NM_001307940	3.733	3.744	3.71	3.754	3.864	3.716	3.659	3.809	3.808	3.862	3.766	0.0676	0.018	3.717	3.814
NM_001289980	2.962	2.974	2.905	2.969	2.955	2.97	2.856	3.052	2.972	2.861	2.948	0.0587	0.0199	2.906	2.99
NM_006010	6.977	6.974	6.974	6.978	6.982	6.958	6.975	6.967	6.983	6.958	6.973	0.0087	0.0012	6.966	6.979
NM_001300952	1.837	1.86	1.829	1.863	1.864	1.785	1.834	1.846	1.862	1.839	1.842	0.0241	0.0131	1.825	1.859
NM_001301159	3.579	3.556	3.5	3.437	3.771	3.395	3.343	3.465	3.47	3.627	3.515	0.1241	0.0353	3.426	3.603
NM_001293626	3.58	3.572	3.663	3.618	3.687	3.367	3.565	3.639	3.614	3.334	3.564	0.1193	0.0335	3.478	3.649
NM_001305017	3.416	3.334	3.367	3.41	3.361	3.41	3.373	3.355	3.291	3.372	3.369	0.0384	0.0114	3.341	3.396
NM_001300807	1.095	1.137	1.126	1.092	1.052	1.044	1.135	1.108	1.16	1.143	1.109	0.0387	0.0349	1.081	1.137
NM_001305020	2.702	2.667	2.693	2.667	2.646	2.67	2.682	2.659	2.667	2.687	2.674	0.0168	0.0063	2.662	2.686
NM_001304480	3.736	3.587	3.796	3.721	3.635	3.845	3.356	3.694	3.777	3.687	3.683	0.1376	0.0374	3.585	3.782
NM_182905	0.833	0.8765	0.8556	0.8988	0.8916	0.9064	0.9092	0.8435	0.8488	0.901	0.8764	0.0288	0.0329	0.8558	0.897
NM_001290043	5.692	5.692	5.692	5.692	5.692	5.692	5.692	5.692	5.692	5.692	5.692	0	0	5.692	5.692
NM_001306220	2	2.008	1.903	2.111	1.991	2.093	2.073	2.085	2.056	1.96	2.028	0.0668	0.0329	1.98	2.076
NM_001290060	1.505	1.485	1.473	1.485	1.505	1.46	1.471	1.475	1.458	1.469	1.478	0.0164	0.0111	1.467	1.49
NM_001300722	5.802	5.837	5.354	5.25	5.055	5.346	5.144	5.137	5.906	5.389	5.422	0.3135	0.0578	5.198	5.646
NM_001302836	3.504	3.669	3.566	3.42	4.315	4.296	3.276	3.526	3.701	3.769	3.704	0.3471	0.0937	3.456	3.953
NM_001301838	10.29	10.16	10.18	10.21	10.12	10.21	10.15	10.12	10.16	10.18	10.18	0.0482	0.0047	10.14	10.21
NM_001290118	1.816	1.77	1.77	1.785	1.76	1.779	1.647	1.828	1.755	1.792	1.77	0.0491	0.0277	1.735	1.805
NM_001290187	2.411	2.407	2.418	2.402	2.413	2.415	2.417	2.409	2.408	2.395	2.409	0.0072	0.003	2.404	2.415
NM_001306140	6.433	7.153	6.628	6.686	6.249	7.004	6.741	6.223	6.826	6.171	6.611	0.3372	0.051	6.37	6.853
NM_001297594	0.8674	0.942	0.9912	1.03	0.8422	0.9351	0.9286	0.8457	0.9286	0.9558	0.9267	0.0608	0.0656	0.8832	0.9701
NM_001300727	3.293	3.256	3.258	3.217	3.272	3.23	3.257	3.299	3.238	3.341	3.266	0.0369	0.0113	3.24	3.293
NM_001303499	2.187	2.263	2.29	2.255	2.319	2.281	2.266	2.207	2.357	2.354	2.278	0.0558	0.0245	2.238	2.318
NM_001301105	17.34	17.34	17.34	17.34	17.34	17.34	17.34	17.34	17.34	17.34	17.34	0	0	17.34	17.34
NM_001301875	4.365	4.063	4.117	4.284	4.274	4.082	4.047	4.351	4.415	4.17	4.217	0.1375	0.0326	4.118	4.315
NM_001306076	1.883	1.955	1.863	1.915	1.871	1.937	1.86	1.926	1.879	1.978	1.907	0.0415	0.0218	1.877	1.937
NM_001307951	14.55	16.5	12.74	14.62	16.13	15.25	15.88	15.79	13.79	14.92	15.02	1.149	0.0765	14.2	15.84
NM_001297770	6.285	6.214	6.192	6.329	6.283	6.577	6.519	6.324	6.521	6.273	6.352	0.1369	0.0216	6.254	6.449
NM_001303614	2.826	2.791	2.899	2.858	2.822	3.04	2.833	2.948	2.93	2.888	2.884	0.0744	0.0258	2.83	2.937
NM_001304748	0.9803	1.001	1.016	0.9791	0.995	0.999	0.9907	1.014	1.106	1.017	1.01	0.0364	0.036	0.9838	1.036
NM_001195032	2.864	2.956	2.884	2.785	2.918	2.923	2.834	2.897	2.899	2.868	2.883	0.0485	0.0168	2.848	2.918
NM_001304263	2.275	2.268	2.13	2.133	2.175	2.084	2.2	2.433	2.283	1.988	2.197	0.1245	0.0567	2.108	2.286
NM_001290062	7.764	7.796	7.217	7.914	7.701	7.707	7.812	7.613	7.536	7.804	7.686	0.1968	0.0256	7.546	7.827
NM_001290210	4.244	4.592	4.353	4.312	4.35	4.373	4.44	4.552	4.527	4.301	4.404	0.1176	0.0267	4.32	4.489
NM_001301365	8.814	9.439	8.954	9.581	9.274	9.134	9.587	8.538	9.696	9.535	9.255	0.3854	0.0416	8.98	9.531
NM_001304435	5.93	5.93	5.93	5.93	5.93	5.93	5.93	5.93	5.93	5.93	5.93	0	0	5.93	5.93
NM_001302769	14.75	13.83	14.01	14.88	14.61	14.9	15.72	14.47	14.31	14.78	14.62	0.5281	0.0361	14.25	15
NM_001302490	5.606	5.798	5.499	5.348	5.534	5.693	5.791	5.715	5.586	5.672	5.624	0.1395	0.0248	5.525	5.724
NM_001297699	5.664	5.653	5.643	5.576	5.791	5.86	5.441	5.908	5.589	5.539	5.667	0.1466	0.0259	5.562	5.771
NM_001304370	7.816	7.858	7.627	7.399	7.238	7.898	7.897	7.736	7.567	7.729	7.677	0.2211	0.0288	7.518	7.835
NM_001304796	2.87	2.97	2.71	2.772	2.711	2.694	2.858	2.791	2.859	2.957	2.819	0.1	0.0355	2.748	2.891
NM_001297721	4.433	4.386	4.614	4.351	4.462	4.378	4.508	4.572	4.373	4.497	4.457	0.0897	0.0201	4.393	4.522
NM_001304513	14.59	15.06	14.39	14.33	15.58	15.13	14.82	15.55	14.5	15.28	14.92	0.4663	0.0313	14.59	15.26
NM_001301828	3.342	3.832	3.253	3.291	2.992	3.768	3.659	3.319	3.45	3.461	3.437	0.2565	0.0746	3.253	3.62
NM_001289931	1.134	1.177	1.174	1.128	1.11	1.142	1.13	1.193	1.174	1.167	1.153	0.0274	0.0238	1.133	1.173
NM_001297662	2.141	2.048	2.006	2.137	1.914	2.085	2.035	2.047	2.23	2.107	2.075	0.0866	0.0417	2.013	2.137
NM_001290152	8.502	8.44	8.812	8.582	8.541	8.641	8.304	8.41	8.456	8.567	8.525	0.1399	0.0164	8.425	8.626
NM_001164465	1.805	1.811	1.811	1.817	1.788	1.78	1.807	1.801	1.824	1.832	1.808	0.0156	0.0086	1.796	1.819
NM_001308257	4.721	4.703	4.875	4.913	4.86	4.797	4.769	4.822	4.795	4.769	4.802	0.0665	0.0139	4.755	4.85
NM_001288723	0.5272	0.8279	0.9308	0.7132	1.201	1.354	1.101	0.6779	0.9346	0.9132	0.9181	0.2504	0.2728	0.7389	1.097
NM_001306084	7.687	8.119	7.771	7.612	7.553	7.695	7.787	7.526	7.741	7.827	7.732	0.1688	0.0218	7.611	7.852
NM_001308347	3.155	3.238	3.089	3.181	3.038	3.142	3.051	3.107	3.168	3.026	3.12	0.0693	0.0222	3.07	3.169
NM_001302777	9.647	8.58	8.718	9.977	10.1	9.608	9.657	8.746	8.046	9.226	9.231	0.6784	0.0735	8.746	9.716
NM_001005914	1.78	1.978	1.983	1.85	2.105	1.813	1.747	1.575	1.702	2.006	1.854	0.1626	0.0877	1.738	1.97
NM_001308123	0.6013	0.5823	0.6981	0.5955	0.6312	0.7056	0.5409	0.6515	0.6621	0.5981	0.6267	0.0527	0.0841	0.589	0.6644
NM_001304524	3.918	3.654	3.52	3.445	3.369	3.672	3.629	3.778	3.455	3.683	3.612	0.1674	0.0463	3.492	3.732
NM_001258330	1.751	1.978	1.571	1.487	1.963	1.713	1.89	1.535	1.592	1.571	1.705	0.1834	0.1075	1.574	1.836
NM_001297778	7.405	7.724	7.73	7.498	7.292	6.653	7.433	7.836	7.42	7.504	7.449	0.3284	0.0441	7.215	7.684
NM_001308433	3.763	3.921	3.759	3.787	3.898	3.793	3.979	3.851	3.738	3.929	3.842	0.0852	0.0222	3.781	3.903
NM_001277348	6.601	7.877	5.885	5.909	6.416	8.615	5.866	6.048	5.008	7.246	6.547	1.079	0.1648	5.775	7.319
NM_001304762	6.559	6.556	6.345	6.624	6.619	6.491	6.445	6.468	6.599	6.262	6.497	0.1207	0.0186	6.41	6.583
NM_001284364	7.953	8.158	8.172	7.992	8.175	8.333	8.013	8.251	8.18	8.174	8.14	0.1192	0.0146	8.055	8.225
NM_001305142	3.854	3.85	3.796	3.832	3.843	3.795	3.834	3.857	3.848	3.834	3.834	0.0222	0.0058	3.818	3.85
NM_001291970	4.61	4.798	5.076	4.704	4.69	4.623	4.659	4.599	4.401	4.827	4.699	0.1772	0.0377	4.572	4.825
NM_001301188	1.809	1.639	1.719	1.788	1.798	1.885	1.709	1.83	1.58	1.792	1.755	0.0928	0.0529	1.688	1.821
NM_001301718	1.662	1.608	1.665	1.661	1.661	1.623	1.7	1.626	1.664	1.711	1.658	0.0323	0.0195	1.635	1.681
NM_001290137	1.099	1.646	1.475	1.756	1.804	1.334	1.595	1.75	1.476	1.571	1.551	0.2159	0.1392	1.396	1.705
NM_001306171	7.92	7.921	7.922	7.922	7.922	7.92	7.92	7.92	7.921	7.921	7.921	0.0009	0.0001	7.92	7.922
NM_001303473	3.315	3.153	3.241	3.248	3.292	3.134	3.262	3.406	3.339	3.241	3.263	0.0815	0.025	3.205	3.321
NM_001301861	2.264	2.237	2.342	2.215	2.182	2.241	2.285	2.237	2.32	2.275	2.26	0.048	0.0212	2.226	2.294
NM_001308334	1.323	1.582	1.339	0.8848	1.258	1.438	1.204	1.172	1.01	0.8317	1.204	0.2385	0.1981	1.034	1.375
NM_001308196	3.262	2.572	3.082	2.669	2.648	2.745	2.549	2.776	2.753	3.099	2.816	0.2452	0.0871	2.64	2.991
NM_001281784	4.571	4.518	4.369	4.578	4.554	4.654	4.474	4.45	4.572	4.7	4.544	0.0969	0.0213	4.475	4.613
NM_001300721	1.658	1.727	1.723	1.597	1.751	1.77	1.757	1.798	1.765	1.768	1.731	0.0606	0.035	1.688	1.775
NM_001291949	4.677	4.885	5.159	5.004	5.392	4.983	4.932	5.027	4.975	4.951	4.998	0.1841	0.0368	4.867	5.13
NM_001300898	5.679	5.442	5.611	5.441	5.905	5.739	5.527	5.43	5.297	5.567	5.564	0.1773	0.0319	5.437	5.691
NM_001290049	2.874	2.966	2.892	3.047	3.097	2.899	2.916	2.913	2.923	3.067	2.959	0.0809	0.0273	2.902	3.017
NM_001290212	4.083	4.125	4.094	4.101	4.098	4.098	4.112	4.083	4.06	4.095	4.095	0.0175	0.0043	4.082	4.107
NM_001289751	30.25	32.9	30.58	24.48	26.73	31.51	24.3	29.87	33.21	27.96	29.18	3.205	0.1098	26.89	31.47
NM_001301837	4.953	4.993	5.079	4.989	4.934	4.996	5.004	5.022	5.018	5.018	5.001	0.0397	0.0079	4.972	5.029
NM_001304764	0.9463	1.011	1.013	1.002	1.059	1.055	1.042	1.038	1.019	1.042	1.023	0.0331	0.0323	0.9992	1.047
NM_001290154	4.154	4.289	4.132	4.137	3.878	4.193	4.187	4.093	3.79	4.182	4.103	0.1527	0.0372	3.994	4.213
NM_001293197	2.524	2.324	2.296	2.454	2.365	2.424	2.411	2.337	2.336	2.277	2.375	0.0774	0.0326	2.32	2.43
NM_001308195	2.604	2.928	2.933	2.768	2.248	3.002	2.9	3.181	2.939	2.892	2.839	0.2553	0.0899	2.657	3.022
NM_001305115	3.063	3.123	3.083	3.012	2.975	2.874	2.963	3.041	2.901	3.219	3.026	0.104	0.0344	2.951	3.1
NM_001308305	1.43	1.423	1.652	1.138	1.732	1.729	1.671	1.884	1.77	1.707	1.614	0.2196	0.1361	1.456	1.771
NM_001304794	1.232	1.193	1.155	1.054	1.221	1.199	1.214	1.057	1.174	1.261	1.176	0.0701	0.0596	1.126	1.226
NM_001304364	1.581	1.635	1.527	1.612	1.589	1.54	1.601	1.69	1.499	1.595	1.587	0.0552	0.0348	1.547	1.626
NM_001130049	2.248	2.284	2.287	2.302	2.262	2.224	2.273	2.293	2.26	2.307	2.274	0.0259	0.0114	2.256	2.293
NM_001134367	4.289	3.548	3.43	3.344	3.68	3.577	3.683	3.12	3.53	3.305	3.551	0.3131	0.0882	3.327	3.775
NM_001290230	2.146	2.572	2.538	2.24	2.516	2.51	2.363	2.439	2.544	2.469	2.434	0.1421	0.0584	2.332	2.535
NM_001304523	6.963	6.963	6.963	6.963	6.963	6.963	6.963	6.963	6.963	6.963	6.963	0	0	6.963	6.963
NM_001303269	0.9566	0.9583	0.9562	0.9633	0.9771	0.9438	0.9694	0.9797	0.9525	0.9497	0.9607	0.0117	0.0122	0.9523	0.969
NM_001308251	6.095	5.875	6.247	6.004	5.406	5.843	5.748	6.238	6.375	6.002	5.983	0.2832	0.0473	5.781	6.186
NM_001292030	1.242	1.278	1.13	1.25	1.147	1.185	1.213	1.217	1.214	1.198	1.207	0.0452	0.0374	1.175	1.24
NM_001291622	1.324	1.292	1.347	1.275	1.322	1.433	1.34	1.243	1.271	1.3	1.315	0.0528	0.0401	1.277	1.353
NM_001308191	2.868	2.933	2.911	2.883	2.862	2.895	2.878	2.911	2.919	2.828	2.889	0.0313	0.0108	2.866	2.911
NM_001301228	2.413	2.281	2.16	2.05	2.102	1.997	2.159	2.176	2.214	2.217	2.177	0.1175	0.054	2.093	2.261
NM_001290223	8.828	8.621	8.907	8.758	8.664	8.719	8.875	8.727	8.544	8.852	8.749	0.1178	0.0135	8.665	8.834
NM_198988	5.753	6.03	7.149	6.117	7.587	6.236	4.812	6.775	6.233	6.227	6.292	0.7627	0.1212	5.746	6.838
NM_001305141	17.1	17.54	17.4	17.12	16.63	17.41	17.07	17.66	16.53	17.49	17.2	0.3799	0.0221	16.92	17.47
NM_001308287	16.75	14.65	15.7	15.87	15.41	14.25	14.76	15.99	14.46	13.92	15.18	0.9018	0.0594	14.53	15.82
NM_001307978	6.583	6.689	6.66	6.494	6.623	6.564	6.227	6.582	6.242	6.73	6.539	0.1742	0.0266	6.415	6.664
NM_001304494	0.6888	0.6756	0.6443	0.7135	0.6849	0.6943	0.716	0.7105	0.6769	0.7247	0.693	0.0242	0.0349	0.6756	0.7103
NM_001306079	5.677	5.151	5.783	5.287	6.046	5.685	5.213	5.77	5.911	5.351	5.587	0.3128	0.056	5.364	5.811
NM_001301140	3.017	2.934	3.083	3.039	3.074	3.017	3.091	3.034	3.017	2.979	3.028	0.0483	0.0159	2.994	3.063
NM_001290076	2.355	2.003	2.743	2.154	1.644	2.15	2.714	2.517	2.289	2.23	2.28	0.3302	0.1448	2.044	2.516
NM_001300972	9.324	9.324	9.324	9.324	9.324	9.324	9.324	9.324	9.324	9.324	9.324	0	0	9.324	9.324
NM_001302489	18.17	16.24	18.19	17.95	14.43	17.22	19.44	14.4	14.3	17.79	16.81	1.862	0.1107	15.48	18.14
NM_032360	2.327	2.363	2.273	2.417	2.419	2.28	2.422	2.339	2.284	2.304	2.343	0.0598	0.0255	2.3	2.386
NM_002691	9.849	9.886	9.912	10.01	9.876	9.933	10.13	9.786	9.919	10.04	9.935	0.1009	0.0102	9.862	10.01
NM_001256849	2.861	2.906	2.901	2.92	2.906	2.908	2.839	2.913	2.896	2.895	2.894	0.025	0.0086	2.877	2.912
NM_178518	1.341	1.396	1.416	1.486	1.582	1.289	1.435	1.437	1.377	1.48	1.424	0.0821	0.0577	1.365	1.483
NM_031361	6.602	6.512	6.759	6.519	6.544	6.624	6.937	6.673	6.508	6.854	6.653	0.1516	0.0228	6.545	6.762
NM_001282418	0.568	0.6	0.5522	0.568	0.5575	0.5808	0.5695	0.583	0.5912	0.5855	0.5756	0.0151	0.0262	0.5648	0.5864
NM_022918	18	18.86	18.63	17.59	19.92	17.08	18.43	18.19	19.71	18.98	18.54	0.8856	0.0478	17.9	19.17
NM_001168724	3.415	3.413	3.219	3.366	3.308	3.507	3.399	3.586	3.373	3.376	3.396	0.0999	0.0294	3.325	3.468
NM_004448	13.63	13.57	13.18	13.55	13.58	12.95	14.52	12.07	12.82	12.48	13.24	0.6938	0.0524	12.74	13.73
NM_001005862	0.4419	0.4015	0.4154	0.4045	0.4933	0.3905	0.5499	0.4623	0.4355	0.4862	0.4481	0.0502	0.1121	0.4122	0.484
NM_175629	3.669	3.066	2.734	2.911	3.321	3.211	3.021	3.053	3.262	3.1	3.135	0.2534	0.0808	2.954	3.316
NM_001289938	1.251	1.23	1.093	1.158	1.218	1.237	1.181	1.156	1.169	1.264	1.196	0.0531	0.0444	1.158	1.234
NM_001289936	1.883	1.748	1.831	1.92	1.822	1.84	1.716	1.84	1.889	1.811	1.83	0.062	0.0339	1.786	1.874
NM_020394	2.714	2.653	2.725	2.652	2.703	2.625	2.677	2.654	2.561	2.678	2.664	0.0478	0.0179	2.63	2.698
NM_001042750	28.14	20.65	34.72	40.76	33.81	42.92	39.45	35.47	35.1	31.29	34.23	6.481	0.1893	29.6	38.87
NM_138957	5.002	5.405	4.467	4.937	5.087	5.359	5.109	4.512	5.124	5.128	5.013	0.3105	0.062	4.791	5.235
NM_001204221	3.049	2.531	2.291	2.607	2.41	2.626	2.668	2.98	2.475	2.635	2.627	0.235	0.0895	2.459	2.795
NM_032882	5.746	5.81	5.66	5.911	5.805	5.748	5.731	5.992	5.922	5.918	5.824	0.1065	0.0183	5.748	5.9
NM_001171991	4.449	4.055	3.804	3.814	4.388	4.649	4.225	3.441	3.692	4.326	4.084	0.3864	0.0946	3.808	4.361
NM_004029	2.997	3.285	3.066	2.992	3.168	2.988	2.952	3.09	2.946	2.852	3.034	0.1238	0.0408	2.945	3.122
NM_005333	19.62	20.16	20.33	20.09	19.32	19.86	19.85	19.9	20.81	19.94	19.99	0.4014	0.0201	19.7	20.28
NM_001572	2.092	2.163	2.159	2.033	2.377	2.052	1.927	1.863	2.201	2.056	2.092	0.1449	0.0693	1.988	2.196
NM_001122608	1.529	1.517	1.504	1.569	1.544	1.386	1.546	1.513	1.594	1.629	1.533	0.0648	0.0423	1.487	1.579
NM_015401	0.9389	0.9644	0.9351	0.9125	0.9415	0.9359	0.9221	0.921	0.9176	0.9393	0.9328	0.0151	0.0162	0.922	0.9437
NM_001098416	1.149	1.098	1.126	1.131	1.121	1.121	1.142	1.138	1.103	1.168	1.13	0.0209	0.0185	1.115	1.145
NM_001308090	1.564	1.59	1.533	1.514	1.526	1.518	1.547	1.584	1.554	1.598	1.553	0.0305	0.0197	1.531	1.575
NM_002061	6.865	6.838	7.105	7.28	6.686	7.264	6.798	6.805	7.099	7.054	6.979	0.2079	0.0298	6.831	7.128
NM_001308253	4.617	4.638	4.537	4.71	4.723	4.392	4.795	4.785	4.545	4.648	4.639	0.1241	0.0268	4.55	4.728
NM_001256299	2.167	1.922	2.108	2.049	1.928	2.006	1.944	2.016	2.08	1.731	1.995	0.1226	0.0615	1.907	2.083
NM_001127696	10.58	12.57	9.649	13.79	10.02	9.988	12.04	11.22	11.95	12.82	11.46	1.392	0.1214	10.47	12.46
NM_001282385	4.24	4.376	4.228	4.409	4.529	4.527	4.401	4.66	4.255	4.124	4.375	0.1658	0.0379	4.256	4.493
NM_001278665	21.3	21.56	21.41	21.17	21.85	22.14	22.04	20.67	21.31	20.53	21.4	0.5327	0.0249	21.02	21.78
NM_005413	2.78	2.671	2.519	2.477	2.52	2.396	2.493	2.535	2.456	2.552	2.54	0.1103	0.0434	2.461	2.619
NM_004171	4.004	4.23	4.135	4.191	4.191	4.223	4.17	4.102	4.357	4.077	4.168	0.0968	0.0232	4.099	4.237
NM_001171660	1.027	0.9814	0.9182	0.9841	1.003	0.9476	0.9932	0.9761	0.9279	0.9954	0.9754	0.0342	0.0351	0.9509	0.9999
NM_001278664	0.9603	0.9769	0.9318	1.05	0.9799	1.026	0.9709	0.9336	0.9834	0.9806	0.9794	0.0366	0.0374	0.9532	1.006
NM_003017	7.927	8.317	7.866	8.19	8.117	8.48	7.782	7.584	7.649	7.736	7.965	0.299	0.0375	7.751	8.179
NM_032164	2.481	2.668	2.693	2.699	2.646	2.612	2.658	2.59	2.569	2.715	2.633	0.0717	0.0272	2.582	2.685
NM_033239	0.6216	0.5849	0.6493	0.6249	0.591	0.5358	0.5935	0.5937	0.5715	0.6089	0.5975	0.0314	0.0525	0.5751	0.62
NM_000022	16.04	16.5	16.67	16.85	16.48	16.69	16.36	16.71	16.27	16.07	16.46	0.2774	0.0169	16.26	16.66
NM_001020820	2.962	2.971	3.025	2.987	2.94	3.008	2.973	3.002	2.892	2.919	2.968	0.0415	0.014	2.938	2.998
NM_001278678	0.3426	0.2961	0.2866	0.3572	0.3223	0.3081	0.3083	0.3214	0.2814	0.3047	0.3129	0.0238	0.076	0.2959	0.3299
NM_001243228	1.484	1.502	1.499	1.556	1.562	1.538	1.5	1.483	1.497	1.549	1.517	0.0307	0.0202	1.495	1.539
NM_001040084	3.982	3.989	3.995	3.899	4.038	3.825	3.932	4.014	3.876	3.925	3.948	0.0675	0.0171	3.899	3.996
NM_000248	5.531	5.677	5.346	5.5	5.452	5.831	5.944	5.225	5.197	5.487	5.519	0.2423	0.0439	5.346	5.692
NM_001040458	5.905	5.788	6.181	7.063	6.222	5.879	5.786	6.332	5.394	6.823	6.137	0.5048	0.0823	5.776	6.498
NM_152298	6.124	6.251	6.296	6.185	5.819	6.179	6.205	5.874	6.088	5.795	6.082	0.1846	0.0304	5.949	6.214
NM_015979	0.8159	0.7586	0.8141	0.8232	0.8392	0.803	0.8469	0.7848	0.7906	0.8182	0.8095	0.0263	0.0325	0.7907	0.8283
NM_002675	2.247	2.233	2.253	2.279	2.272	2.353	2.24	2.33	2.159	2.174	2.254	0.0603	0.0268	2.211	2.297
NM_005612	7.977	8.428	8.205	8.091	8.032	8.116	8.192	8.138	8.251	8.285	8.171	0.1311	0.016	8.078	8.265
NM_001134663	1.286	1.294	1.257	1.255	1.289	1.251	1.253	1.278	1.261	1.257	1.268	0.0167	0.0131	1.256	1.28
NM_006722	2.648	3.278	2.386	2.331	2.118	3.849	2.054	3.049	2.337	3.086	2.714	0.5821	0.2145	2.297	3.13
NM_001040424	0.5369	0.5291	0.5384	0.5425	0.555	0.5628	0.5492	0.5335	0.5562	0.5361	0.544	0.0112	0.0206	0.536	0.552
NM_001286563	1.549	1.578	1.5	1.522	1.547	1.548	1.535	1.572	1.502	1.57	1.542	0.0277	0.0179	1.523	1.562
NM_004993	10.48	10.66	10.58	10.71	10.37	10.64	10.52	10.65	10.51	10.56	10.57	0.1012	0.0096	10.49	10.64
NM_001173454	2.389	2.362	2.225	2.302	2.242	2.399	2.302	2.405	2.377	2.337	2.334	0.0644	0.0276	2.288	2.38
NM_006769	7.861	7.573	7.811	7.736	7.771	7.703	7.693	7.54	7.559	7.52	7.677	0.1217	0.0159	7.59	7.764
NM_001193508	3.185	3.215	3.53	3.391	3.886	2.796	2.654	3.133	3.256	2.927	3.197	0.359	0.1123	2.941	3.454
NM_203282	2.324	2.358	2.257	2.474	2.322	2.398	2.343	2.397	2.405	2.4	2.368	0.06	0.0253	2.325	2.411
NM_001160138	4.053	3.609	3.28	3.53	3.331	3.579	3.341	3.392	3.639	3.217	3.497	0.2446	0.0699	3.322	3.672
NM_001144831	12.59	12.27	12.3	12.16	12.48	12.7	12.83	12.36	11.92	12.46	12.41	0.2653	0.0214	12.22	12.6
NM_016252	4.866	4.902	4.942	4.884	4.879	4.821	4.867	4.847	4.865	4.899	4.877	0.0332	0.0068	4.853	4.901
NM_001127500	1.412	1.274	1.501	1.198	1.797	1.316	1.365	1.746	1.615	1.203	1.443	0.2159	0.1496	1.288	1.597
NM_197960	0.9773	0.985	0.9734	0.9779	0.9762	0.9724	0.9732	0.9949	0.9847	0.9857	0.9801	0.0073	0.0074	0.9749	0.9853
NM_001184967	0.5885	0.5628	0.5811	0.6195	0.6003	0.6156	0.5635	0.5198	0.5295	0.5897	0.577	0.0334	0.058	0.5531	0.6009
NM_023035	5.902	4.443	6.074	4.954	4.688	5.656	5.314	4.316	5.554	4.053	5.095	0.7061	0.1386	4.59	5.6
NM_001020819	3.074	3.055	3.12	3.048	3.038	3.064	3.062	3.025	3.075	3.069	3.063	0.0258	0.0084	3.044	3.081
NM_001243230	3.104	2.87	3.374	3.434	2.737	3.69	3.136	3.006	2.954	2.536	3.084	0.3444	0.1117	2.838	3.33
NM_015931	3.494	3.333	3.448	3.435	3.457	3.484	3.441	3.504	3.485	3.492	3.457	0.05	0.0145	3.421	3.493
NM_001645	2.056	1.907	2.018	1.971	1.956	2.069	2.03	1.969	2.088	2.013	2.008	0.0565	0.0282	1.967	2.048
NM_033240	0.7394	0.6504	0.6459	0.6732	0.6223	0.6732	0.6802	0.6829	0.6704	0.6388	0.6677	0.0321	0.0481	0.6447	0.6906
NM_001033081	2.953	2.795	3.002	2.879	2.884	2.826	2.939	3.041	2.711	3.044	2.907	0.1094	0.0376	2.829	2.986
NM_001164780	1.839	1.839	1.839	1.839	1.839	1.839	1.839	1.839	1.839	1.839	1.839	0	0	1.839	1.839
NM_001300900	6.57	6.9	6.993	7.022	6.534	6.902	6.826	7.167	6.841	6.644	6.84	0.2044	0.0299	6.694	6.986
NM_001290188	0.8629	0.8681	0.8526	0.8322	0.8606	0.8609	0.8811	0.8381	0.8643	0.8476	0.8568	0.0145	0.0169	0.8465	0.8672
NM_001303	5.009	4.942	4.907	4.922	4.896	4.99	4.972	4.962	4.926	4.938	4.947	0.0362	0.0073	4.921	4.972
NM_003199	1.855	1.859	1.823	1.892	1.879	1.838	1.846	1.883	1.895	1.855	1.862	0.024	0.0129	1.845	1.88
NM_005338	2.654	2.504	2.204	2.43	2.402	2.511	2.718	2.173	2.729	2.332	2.466	0.197	0.0799	2.325	2.607
NM_015097	0.8854	0.9006	0.8812	0.8051	0.8384	0.8538	0.8446	0.8784	0.9009	0.8758	0.8664	0.0305	0.0352	0.8446	0.8882
NM_001297623	2.013	2.035	1.857	2.191	2.15	1.893	1.787	2.018	2.012	2.02	1.998	0.1241	0.0621	1.909	2.086
NM_001243234	1.956	1.986	1.974	1.946	1.926	1.94	1.955	1.967	1.959	1.932	1.954	0.0188	0.0096	1.941	1.968
NM_001301169	1.635	1.558	1.601	1.483	1.56	1.571	1.483	1.58	1.575	1.553	1.56	0.047	0.0302	1.526	1.594
NM_012295	5.565	5.976	5.649	5.597	5.732	5.882	5.632	5.74	5.274	5.359	5.641	0.2135	0.0379	5.488	5.793
NM_001048230	3.366	3.36	3.236	3.34	3.41	3.425	3.253	3.266	3.334	3.325	3.332	0.0638	0.0192	3.286	3.377
NM_033093	9.057	9.641	8.88	8.371	8.911	9.974	9.24	12.85	10.64	8.268	9.583	1.353	0.1412	8.615	10.55
NM_138356	1.465	1.423	1.486	1.534	1.515	1.473	1.561	1.553	1.46	1.468	1.494	0.0449	0.0301	1.462	1.526
NM_001015878	2.565	2.614	2.547	2.55	2.526	2.626	2.539	2.64	2.608	2.596	2.581	0.0405	0.0157	2.552	2.61
NM_004753	10.28	10.38	10.38	10.15	10.34	10.26	10.25	10.47	10.48	10.55	10.35	0.1217	0.0118	10.27	10.44
NM_001033082	1.439	1.439	1.439	1.439	1.439	1.439	1.439	1.439	1.439	1.439	1.439	0	0	1.439	1.439
NM_001011645	0.4664	0.5885	0.5777	0.5323	0.633	0.5025	0.7734	0.5153	0.5718	0.7112	0.5872	0.0957	0.163	0.5188	0.6557
NM_138373	3.022	3.004	2.999	2.998	2.997	3.009	3.005	3.012	2.991	2.989	3.003	0.0101	0.0034	2.995	3.01
NM_001001390	8.307	8.307	8.307	8.307	8.307	8.307	8.307	8.307	8.307	8.307	8.307	0	0	8.307	8.307
NM_001278675	4.666	4.609	3.399	4.575	5.042	4.795	3.65	3.648	4.654	3.911	4.295	0.581	0.1353	3.879	4.711
NM_001243232	2.483	2.685	3.019	1.198	2.039	2.524	2.37	1.76	2.102	2.417	2.26	0.5126	0.2269	1.893	2.627
NM_001243227	3.987	4.627	4.829	4.283	3.799	4.778	4.062	4.41	4.403	4.202	4.338	0.3398	0.0783	4.095	4.581
NM_001077180	15.06	15.06	15.06	15.06	15.06	15.06	15.06	15.06	15.06	15.06	15.06	0	0	15.06	15.06
NM_001083962	3.513	3.471	3.522	3.36	3.529	3.431	3.539	3.427	3.395	3.534	3.472	0.065	0.0187	3.426	3.519
NM_172387	3.058	3.149	3.164	3.671	3.078	3.159	3.26	3.252	3.144	2.992	3.193	0.1869	0.0585	3.059	3.326
NM_001127697	17.07	17.81	17.93	19.09	19.32	17.53	17.84	16.67	17.8	17.45	17.85	0.8142	0.0456	17.27	18.43
NM_030660	1.754	1.69	1.723	1.67	1.64	1.687	1.705	1.654	1.664	1.701	1.689	0.034	0.0201	1.665	1.713
NM_021975	8.318	8.181	8.069	7.602	7.567	8.656	7.737	8.346	7.995	7.326	7.98	0.4156	0.0521	7.682	8.277
NM_001001389	0.7694	0.8348	0.6792	0.6966	0.7775	0.7418	0.7524	0.7463	0.718	0.8121	0.7528	0.0484	0.0643	0.7182	0.7874
NM_001006941	3.912	3.964	3.857	3.902	3.935	3.947	3.916	3.868	4.007	3.847	3.916	0.0501	0.0128	3.88	3.951
NM_198177	5.271	4.977	5.355	5.212	4.94	5.013	4.998	5.046	5.236	5.029	5.108	0.1457	0.0285	5.004	5.212
NM_153257	5.86	5.838	5.744	5.861	5.89	5.971	5.735	5.755	5.829	5.97	5.845	0.0848	0.0145	5.785	5.906
NM_172390	4.97	4.223	3.838	3.937	4.551	4.216	4.09	4.146	4.6	3.427	4.2	0.4335	0.1032	3.89	4.51
NM_001320	13.58	13.57	13.59	13.58	13.56	13.57	13.58	13.58	13.58	13.58	13.58	0.0069	0.0005	13.57	13.58
NM_001202470	2.039	2.263	2.118	2.336	2.015	2.142	2.177	2.078	2.339	2.155	2.166	0.1147	0.0529	2.084	2.248
NM_020975	4.739	4.726	4.704	4.661	4.627	4.934	4.584	4.809	4.647	4.875	4.731	0.1122	0.0237	4.65	4.811
NM_002301	3.446	3.348	4.138	3.575	3.443	3.784	3.607	3.664	3.504	2.982	3.549	0.2992	0.0843	3.335	3.763
NM_001290192	2.303	2.377	2.378	2.364	2.429	2.39	2.376	2.357	2.383	2.301	2.366	0.0386	0.0163	2.338	2.394
NM_001243235	1.924	1.952	1.893	1.941	1.978	1.936	2.133	2.141	1.905	1.927	1.973	0.0897	0.0455	1.909	2.037
NM_001301170	1.106	1.288	1.358	1.154	1.257	1.175	1.29	1.103	1.189	1.272	1.219	0.0863	0.0708	1.158	1.281
NM_005376	3.3	3.179	3.214	3.195	3.149	3.31	3.179	3.105	3.158	3.185	3.197	0.0639	0.02	3.152	3.243
NM_000674	1.474	1.517	1.435	1.485	1.324	1.34	1.418	1.477	1.372	1.33	1.417	0.0715	0.0505	1.366	1.468
NM_002586	7.681	7.625	7.443	7.563	7.634	7.584	7.586	7.694	7.734	7.616	7.616	0.0813	0.0107	7.558	7.674
NM_001129819	3.086	3.104	3.169	3.086	3.185	3.111	2.89	3.217	3.262	3.149	3.126	0.1013	0.0324	3.053	3.198
NM_198159	6.459	5.599	5.435	6.336	5.56	4.796	4.939	5.47	5.126	5.76	5.548	0.5406	0.0974	5.161	5.935
NM_000044	7.794	7.422	7.811	7.798	7.851	8.147	7.384	7.58	7.354	7.525	7.667	0.2548	0.0332	7.484	7.849
NM_001173455	5.594	5.465	4.716	5.055	5.186	5.64	5.64	5.043	5.37	5.853	5.356	0.3502	0.0654	5.106	5.607
NM_001290189	1.825	1.979	1.861	1.939	1.856	1.93	1.851	1.789	1.791	1.882	1.87	0.0632	0.0338	1.825	1.916
NM_000088	2.692	2.682	2.693	2.704	2.681	2.666	2.719	2.712	2.707	2.71	2.697	0.0167	0.0062	2.685	2.709
NM_001271702	1.648	1.633	1.65	1.684	1.574	1.66	1.617	1.643	1.635	1.643	1.639	0.0288	0.0176	1.618	1.659
NM_001301168	1.628	1.574	1.545	1.653	1.604	1.519	1.552	1.633	1.632	1.572	1.591	0.0451	0.0284	1.559	1.624
NM_000347	7.681	8.057	7.921	7.492	7.78	7.384	8.297	7.512	7.75	7.558	7.743	0.2833	0.0366	7.54	7.946
NM_003200	0.6826	0.6826	0.6826	0.6826	0.6826	0.6826	0.6826	0.6826	0.6826	0.6826	0.6826	0	0	0.6826	0.6826
NM_001020818	8.978	9.015	10.14	8.889	10.36	9.634	9.166	9.331	8.667	8.882	9.307	0.5673	0.061	8.901	9.712
NM_001162422	0.7762	0.7598	0.7648	0.8345	0.7479	0.8118	0.7731	0.7393	0.7594	0.8035	0.777	0.0303	0.039	0.7554	0.7987
NM_001282934	5.781	5.755	5.745	5.947	5.958	5.88	5.781	5.973	5.64	5.632	5.809	0.1254	0.0216	5.72	5.899
NM_033250	0.9344	0.951	0.7852	0.6857	0.5591	0.8637	0.7469	0.951	0.6543	0.8405	0.7972	0.1353	0.1697	0.7004	0.8939
NM_001134664	1.78	1.774	1.767	1.821	1.782	1.731	1.772	1.83	1.828	1.844	1.793	0.0359	0.02	1.767	1.819
NM_004417	5.82	5.82	5.82	5.82	5.82	5.82	5.82	5.82	5.82	5.82	5.82	0	0	5.82	5.82
NM_001024858	10.58	11.78	11.19	11.2	10.58	10.57	11.15	11.12	10.76	11.08	11	0.3833	0.0348	10.73	11.28
NM_022115	2.39	2.295	2.257	2.474	2.248	2.427	2.208	2.392	2.373	2.284	2.335	0.0877	0.0376	2.272	2.397
NM_004230	0.8411	0.8467	0.84	0.8414	0.8429	0.8463	0.8462	0.8503	0.8366	0.8401	0.8431	0.0041	0.0049	0.8402	0.8461
NM_033092	1.728	1.689	1.622	1.652	1.8	1.585	1.606	1.561	1.647	1.698	1.659	0.072	0.0434	1.607	1.71
NM_001163286	2.868	2.518	2.895	2.875	2.376	2.824	2.425	2.9	2.716	3.111	2.751	0.2378	0.0865	2.581	2.921
NM_005293	4.751	4.45	4.505	4.223	4.435	4.703	4.42	4.554	4.687	4.559	4.529	0.1589	0.0351	4.415	4.642
NM_001267700	5.224	5.283	5.218	5.036	4.859	5.156	5.229	5.1	5.114	5.228	5.145	0.1253	0.0244	5.055	5.234
NM_020485	2.41	2.398	2.351	2.464	2.391	2.39	2.445	2.442	2.433	2.448	2.417	0.0351	0.0145	2.392	2.442
NM_019093	2.038	1.961	1.929	1.914	2.137	1.971	1.917	1.989	2.031	1.925	1.981	0.0707	0.0357	1.931	2.032
NM_001270521	2.946	3.093	3.02	2.733	3.942	2.743	3.401	3.213	2.867	3.25	3.121	0.3617	0.1159	2.862	3.38
NM_001278669	1.509	1.51	1.491	1.538	1.508	1.506	1.545	1.49	1.496	1.501	1.509	0.0183	0.0121	1.496	1.522
NM_000334	18.83	4.935	12.66	16.86	11.1	5.186	18.04	18.85	19.32	5.014	13.08	6.165	0.4713	8.67	17.49
NM_001243198	10.18	10.18	10.18	10.18	10.18	10.18	10.18	10.18	10.18	10.18	10.18	0	0	10.18	10.18
NM_001039706	7.702	7.384	7.846	8.194	7.362	8.084	8.132	8.004	7.659	7.501	7.787	0.3114	0.04	7.564	8.01
NM_001195193	2.569	2.882	2.797	2.747	3.115	3.096	2.996	2.941	3.076	3.247	2.947	0.2025	0.0687	2.802	3.092
NM_033034	8.56	9.003	8.873	8.741	8.839	8.822	8.678	8.641	8.616	8.895	8.767	0.142	0.0162	8.665	8.869
NM_001202555	4.903	4.236	4.706	4.822	5.032	4.834	4.875	4.617	4.773	4.986	4.778	0.2267	0.0475	4.616	4.941
NM_000284	6.05	6.064	5.97	5.897	5.858	5.818	5.876	6.111	6.057	5.804	5.951	0.1135	0.0191	5.869	6.032
NM_033244	0.4283	0.4305	0.4373	0.4241	0.4403	0.4367	0.4411	0.4233	0.4346	0.4333	0.433	0.0063	0.0146	0.4284	0.4375
NM_001184968	1.157	1.101	1.182	1.101	1.212	1.14	1.143	1.159	1.095	1.168	1.146	0.0381	0.0333	1.119	1.173
NM_004827	6.19	6.306	6.124	6.46	6.189	6.352	6.348	6.242	6.31	6.106	6.263	0.1123	0.0179	6.182	6.343
NM_033238	3.887	3.849	3.902	3.74	3.788	3.856	3.842	3.771	3.89	3.817	3.834	0.0544	0.0142	3.795	3.873
NM_023936	15.52	15	15.28	15.3	15.06	15.2	15.18	15.03	15.33	15.36	15.23	0.1652	0.0109	15.11	15.35
NM_020630	1.605	1.717	1.693	1.701	1.743	1.768	1.741	1.707	1.602	1.753	1.703	0.0575	0.0338	1.662	1.744
NM_016449	1.285	1.785	1.167	0.9565	1.404	1.319	1.622	1.135	0.9022	1.155	1.273	0.2759	0.2168	1.076	1.47
NM_001164779	15.75	15.83	14.51	14.67	14.98	15.56	15.95	14.34	15.43	15.27	15.23	0.5748	0.0378	14.82	15.64
NM_005238	6.213	6.49	6.613	6.597	6.603	6.389	6.223	6.233	6.47	6.58	6.441	0.166	0.0258	6.322	6.56
NM_001001392	6.704	7.372	5.934	7.23	8.928	7.381	5.495	6.394	8.407	7.546	7.139	1.054	0.1476	6.385	7.893
NM_033249	3.027	2.644	3.344	3.421	3.047	3.181	2.98	2.77	3.357	3.32	3.109	0.263	0.0846	2.921	3.297
NM_001278661	1.839	1.891	1.739	1.767	1.376	1.566	2.378	1.559	1.578	1.999	1.769	0.2831	0.16	1.567	1.972
NM_197961	9.504	8.944	8.815	9.505	9.208	8.182	8.291	8.06	8.067	8.274	8.685	0.5823	0.0671	8.268	9.102
NM_194279	10.44	10.56	10.6	10.59	10.52	10.69	10.53	10.69	10.49	10.68	10.58	0.0883	0.0083	10.52	10.64
NM_015604	4.707	4.661	4.567	4.545	4.595	4.551	4.66	4.396	4.65	4.53	4.586	0.0898	0.0196	4.522	4.65
NM_001957	4.002	3.876	3.918	4.092	4.001	3.953	3.893	3.955	3.985	4.112	3.979	0.0778	0.0196	3.923	4.034
NM_001272007	4.202	3.244	3.406	3.153	3.723	3.475	3.299	3.433	3.561	3.538	3.503	0.2957	0.0844	3.292	3.715
NM_001164410	3.386	3.394	3.367	3.445	3.351	3.346	3.384	3.39	3.399	3.373	3.383	0.0282	0.0083	3.363	3.404
NM_001697	41.7	42.43	42.42	41.91	42.02	42.37	42.53	42.72	42.21	42.14	42.25	0.309	0.0073	42.02	42.47
NM_001142352	2.037	2.088	1.906	1.917	2.363	1.99	2.055	2.145	2.141	2.061	2.07	0.1312	0.0634	1.976	2.164
NM_001258299	2.699	2.865	2.773	2.695	2.574	2.766	2.682	2.672	2.639	2.744	2.711	0.0806	0.0297	2.653	2.769
NM_001309242	6.791	6.409	7.329	6.753	7.143	6.497	6.763	7.52	7.431	6.908	6.955	0.3852	0.0554	6.679	7.23
NM_022110	2.989	2.99	2.877	3.165	3.016	3.134	2.979	3.128	3.074	2.997	3.035	0.0889	0.0293	2.971	3.099
NM_017612	5.443	5.452	5.758	5.746	6.009	5.441	5.388	5.938	5.69	5.763	5.663	0.2209	0.039	5.505	5.821
NM_016203	4.484	4.181	4.322	4.377	4.465	4.463	4.509	4.366	4.145	4.385	4.37	0.1241	0.0284	4.281	4.458
NM_001143678	1.932	1.887	1.675	1.915	1.795	1.96	1.961	1.786	1.809	1.928	1.865	0.0944	0.0506	1.797	1.932
NM_024429	6.977	7.225	7.063	7.857	7.349	8.098	7.882	7.729	7.188	6.978	7.435	0.4181	0.0562	7.136	7.734
NM_005627	2.238	2.289	2.216	2.321	2.294	2.515	2.396	2.394	2.207	2.423	2.329	0.1006	0.0432	2.257	2.401
NM_001143676	6.401	6.73	6.547	6.219	6.585	6.301	5.578	6.163	6.886	6.189	6.36	0.3658	0.0575	6.098	6.622
NM_001304527	1.916	2.055	2.055	2.052	1.994	1.994	2.1	2.053	2.059	2.041	2.032	0.0512	0.0252	1.996	2.069
NM_000967	19.93	19.93	19.93	19.93	19.93	19.93	19.93	19.93	19.93	19.93	19.93	0	0	19.93	19.93
NM_001256442	8.79	8.204	8.572	8.842	8.732	8.443	8.271	8.204	8.332	8.379	8.477	0.2423	0.0286	8.303	8.65
NM_001291543	6.65	6.553	6.825	6.091	5.194	6.359	6.65	5.602	5.507	6.595	6.203	0.5739	0.0925	5.792	6.613
NM_001256443	4.128	3.617	4.114	4.137	4.067	4.1	3.927	3.361	3.961	3.963	3.937	0.2554	0.0649	3.755	4.12
NM_005087	2.488	2.493	2.3	2.502	2.459	2.506	2.293	2.403	2.36	2.283	2.409	0.0929	0.0386	2.342	2.475
NM_001013439	4.41	4.595	4.331	4.38	4.201	4.599	4.492	4.368	4.392	4.565	4.433	0.1284	0.029	4.341	4.525
NM_006839	4.811	4.321	4.692	4.642	4.515	4.528	4.371	4.847	4.513	4.215	4.545	0.2067	0.0455	4.398	4.693
NM_001100170	16.72	16.18	15.22	15.2	15.08	15.07	15.79	15.84	14.71	15.75	15.56	0.6087	0.0391	15.12	15.99
NM_016263	3.532	3.457	3.54	3.501	3.552	3.698	3.455	3.545	3.484	3.852	3.562	0.1234	0.0346	3.473	3.65
NM_001256264	3.074	2.995	3.18	3.219	2.842	3.315	3.061	3.015	2.886	3.263	3.085	0.1578	0.0511	2.972	3.198
NM_001297764	3.23	3.37	3.846	3.078	2.325	3.266	2.787	2.353	3.162	3.142	3.056	0.4617	0.1511	2.726	3.386
NM_001303416	3.318	3.575	3.425	3.608	3.337	3.499	3.443	3.311	3.484	3.481	3.448	0.1029	0.0299	3.374	3.522
NM_001184939	13.69	13.89	14.09	14.84	14.84	13.4	12.68	13.14	15.24	13.04	13.88	0.8628	0.0621	13.27	14.5
NM_020909	18.24	17.88	18.24	18.09	18.15	18.13	18.08	17.61	17.73	17.94	18.01	0.2152	0.012	17.86	18.16
NM_153676	3.985	4.134	3.931	4.235	4.255	4.238	4.17	4.268	4.337	4.054	4.161	0.1328	0.0319	4.066	4.256
NM_001256265	2.932	2.959	2.94	2.929	2.945	2.981	2.94	2.988	2.969	2.951	2.953	0.0204	0.0069	2.939	2.968
NM_001130867	3.238	3.234	3.104	3.219	3.138	3.201	3.199	3.167	3.181	3.271	3.195	0.0498	0.0156	3.16	3.231
NM_018941	5.714	5.541	5.435	5.577	5.571	5.535	5.641	5.475	5.58	5.551	5.562	0.0782	0.0141	5.506	5.618
NM_005709	1.726	1.703	1.805	1.71	1.77	1.752	1.766	1.614	1.782	1.764	1.739	0.0544	0.0313	1.7	1.778
NM_016434	5.515	5.751	5.852	5.426	5.826	5.481	5.191	5.511	5.517	5.383	5.545	0.2078	0.0375	5.397	5.694
NM_021232	4.495	4.03	4.135	4.176	4.311	4.167	4.112	4.259	4.007	4.11	4.18	0.1441	0.0345	4.077	4.283
NM_001303418	2.255	2.159	2.128	2.156	2.161	2.334	2.316	2.132	2.195	2.214	2.205	0.0739	0.0335	2.152	2.258
NM_001283009	5.494	5.3	5.438	5.278	5.423	5.276	5.318	5.379	5.424	5.422	5.375	0.0767	0.0143	5.32	5.43
NM_032957	0.692	0.6933	0.6921	0.6794	0.7035	0.6861	0.6581	0.6738	0.6941	0.6715	0.6844	0.0136	0.0198	0.6747	0.6941
NM_001184938	2.041	2.047	2.023	2.027	2.043	2.021	2.02	2.039	2.017	2.023	2.03	0.0112	0.0055	2.022	2.038
NM_000400	9.265	9.265	9.265	9.265	9.265	9.265	9.265	9.265	9.265	9.265	9.265	0	0	9.265	9.265
NM_001026383	6.373	6.578	6.477	7.075	6.792	6.669	7.384	6.804	6.599	7.078	6.783	0.3136	0.0462	6.558	7.007
NM_014020	1.887	1.889	1.89	1.889	1.888	1.892	1.89	1.892	1.893	1.893	1.89	0.0022	0.0012	1.889	1.892
NM_002018	9.965	10.77	10.7	9.69	10.45	10.75	9.894	10.72	10.53	10.15	10.36	0.4035	0.0389	10.07	10.65
NM_194318	44.61	44.17	44.98	42.08	44.58	48.56	46.56	42.6	45.12	44.66	44.79	1.829	0.0408	43.48	46.1
NM_138701	14.75	14.54	16.05	14.89	15.13	15.17	14.84	15.29	15.21	14.84	15.07	0.4165	0.0276	14.77	15.37
NM_023078	5.524	6.038	5.567	5.743	5.656	5.399	5.44	5.651	5.499	5.563	5.608	0.1832	0.0327	5.477	5.739
NM_001258205	2.915	3.897	2.556	2.96	2.302	2.589	2.588	2.76	3.01	3.057	2.863	0.4359	0.1523	2.551	3.175
NM_016138	24.76	21.42	26.79	21.48	26.4	26.66	26.16	27.51	27.48	24.93	25.36	2.252	0.0888	23.75	26.97
NM_001190983	0.7947	0.794	0.791	0.7933	0.8021	0.7981	0.8036	0.8064	0.7965	0.7905	0.797	0.0054	0.0068	0.7931	0.8009
NM_001958	23.01	23.28	20.83	23.38	22.31	21.89	24.14	23.16	20.59	22.2	22.48	1.14	0.0507	21.66	23.29
NM_001242848	2.043	2.03	2.026	2.07	2.065	2.063	2.068	2.055	2.044	2.069	2.053	0.0164	0.008	2.042	2.065
NM_012396	7.937	8.002	7.95	7.777	7.698	7.773	7.771	8.071	7.838	7.98	7.88	0.1241	0.0158	7.791	7.968
NM_001309474	3.295	3.817	3.687	3.091	2.887	2.783	3.988	3.198	3.094	3.783	3.362	0.4242	0.1262	3.059	3.666
NM_001308632	30.27	32.65	32.61	36.55	31.06	33.85	31.65	30.64	31.06	29.72	32.01	2.025	0.0633	30.56	33.46
NM_001309443	2.744	2.704	2.944	2.75	2.827	2.577	2.777	2.816	2.845	2.768	2.775	0.0965	0.0348	2.706	2.844
NM_003118	18.75	16.55	17.34	17.21	17.36	17.93	17.24	15.97	17.7	17.12	17.32	0.7473	0.0432	16.78	17.85
NM_014344	4.434	4.405	4.541	4.613	4.412	4.495	4.531	4.455	4.489	4.489	4.486	0.064	0.0143	4.44	4.532
NM_032492	6.291	6.35	6.303	6.307	6.285	6.379	6.256	6.359	6.393	6.292	6.322	0.0455	0.0072	6.289	6.354
NM_032511	7.662	7.778	7.818	7.641	7.619	7.792	7.582	7.764	7.829	7.704	7.719	0.0888	0.0115	7.655	7.782
NM_145204	4.776	4.929	4.976	4.986	5.142	4.978	4.937	4.742	4.729	5.003	4.92	0.1318	0.0268	4.826	5.014
NM_001282657	0.4007	0.3998	0.4116	0.4254	0.4263	0.3852	0.4053	0.4241	0.4239	0.3658	0.4068	0.0199	0.049	0.3925	0.4211
NM_001282656	4.135	4.059	4.213	4.123	4.279	4.178	4.172	3.962	4.091	4.203	4.141	0.0893	0.0216	4.077	4.205
NM_003442	3.942	3.964	4.013	3.808	3.888	3.968	3.948	3.896	3.889	3.92	3.924	0.057	0.0145	3.883	3.965
NM_001238	3.155	3.164	3.151	3.134	3.149	3.149	3.16	3.142	3.166	3.18	3.155	0.0131	0.0042	3.145	3.164
NM_019105	1.216	1.358	1.367	1.361	1.365	1.154	1.071	1.01	1.117	1.527	1.255	0.1651	0.1316	1.136	1.373
NM_001098511	1.469	1.231	1.184	1.425	1.637	1.305	1.483	1.551	1.536	1.469	1.429	0.1454	0.1017	1.325	1.533
NM_001278182	2.741	2.699	2.828	2.672	2.655	2.75	2.649	2.649	2.748	2.893	2.728	0.0816	0.0299	2.67	2.787
NM_004501	16.06	17.84	14.89	17.14	14.91	16.06	17.4	15.54	18.97	17.44	16.63	1.344	0.0808	15.66	17.59
NM_004370	0.4069	0.4319	0.7384	0.5651	0.4207	0.4787	0.4061	0.5016	0.3941	0.5186	0.4862	0.1052	0.2164	0.411	0.5615
NM_002079	15.88	16.19	15.99	16.6	16.04	16.09	16.02	16.33	16.17	15.77	16.11	0.233	0.0145	15.94	16.28
NM_021072	1.642	1.562	1.593	1.737	1.611	1.599	1.616	1.331	1.598	1.575	1.586	0.1018	0.0642	1.514	1.659
NM_031844	10.85	11.37	10.81	10.44	10.77	10.99	11.09	10.79	11.53	10.87	10.95	0.3132	0.0286	10.73	11.17
NM_001039958	3.708	3.625	3.835	3.356	3.332	3.379	3.479	3.639	3.486	3.467	3.531	0.1654	0.0469	3.412	3.649
NM_001145549	1.034	1.042	1.055	1.028	1.042	1.046	1.056	1.027	1.017	1.032	1.038	0.0124	0.0119	1.029	1.047
NM_005360	0.7672	0.6755	0.6977	0.722	0.6553	0.6728	0.6823	0.7878	0.6619	0.7246	0.7047	0.045	0.0638	0.6725	0.7369
NM_001256164	3.062	2.727	3.359	3.045	3.008	3.945	3.139	2.835	3.048	3.469	3.164	0.3501	0.1107	2.913	3.414
NM_001256165	4.536	4.513	4.445	4.72	4.494	4.492	4.426	4.63	4.552	4.529	4.534	0.0867	0.0191	4.472	4.596
NM_002143	1.973	3.004	3.389	2.82	1.864	3.006	3.158	2.511	2.392	1.921	2.604	0.5534	0.2125	2.208	3
NM_019026	42.31	42.02	41.71	41.99	42.73	42.29	40.36	40.66	41.85	42.62	41.85	0.7789	0.0186	41.3	42.41
NM_001080514	0.9372	1.273	1.229	1.142	1.156	1.229	1.229	1.209	1.142	1.098	1.165	0.0964	0.0828	1.096	1.234
NM_030810	8.773	9.959	8.598	9.176	8.898	9.283	9.398	8.854	8.911	10.17	9.202	0.5171	0.0562	8.832	9.572
NM_001031804	6.015	6.096	5.99	5.901	5.917	5.973	5.924	6.001	6.228	6.003	6.005	0.0969	0.0161	5.935	6.074
NM_181714	0.7601	0.7081	0.8462	0.8992	0.8168	0.7489	0.7444	0.8663	0.7879	0.7865	0.7964	0.0602	0.0756	0.7534	0.8395
NM_001256488	0.4185	0.4116	0.4008	0.3682	0.397	0.411	0.3951	0.3989	0.3757	0.3838	0.3961	0.0161	0.0407	0.3845	0.4076
NM_001291420	5.971	5.917	6.035	6.142	5.929	5.964	6.1	5.809	6.497	5.837	6.02	0.1976	0.0328	5.879	6.161
NM_005895	0.6101	0.6036	0.6056	0.5973	0.5974	0.6006	0.5949	0.5962	0.6032	0.6038	0.6013	0.0048	0.008	0.5978	0.6047
NM_001122769	2.794	2.801	2.674	2.616	2.638	2.563	2.716	2.62	2.695	2.683	2.68	0.0763	0.0285	2.625	2.735
NM_001142301	1.46	1.567	1.466	1.514	1.376	1.434	1.554	1.37	1.452	1.549	1.474	0.0707	0.048	1.424	1.525
NM_032142	4.203	4.233	4.604	4.235	3.718	4.127	4.17	3.978	4.063	4.132	4.146	0.2231	0.0538	3.987	4.306
NM_005113	7.293	7.345	7.407	7.412	7.371	7.308	7.402	7.342	7.497	7.37	7.375	0.0589	0.008	7.333	7.417
NM_001270641	20.58	21.42	20.41	20.62	20.53	20.85	20.75	20.15	20.43	21.08	20.68	0.3648	0.0176	20.42	20.94
NM_153704	1.072	1.101	1.077	1.076	1.091	1.115	1.096	1.104	1.097	1.082	1.091	0.014	0.0128	1.081	1.101
NM_001199818	6.884	7.809	7.529	8.279	9.035	7.888	9.011	8.424	8.028	7.687	8.057	0.661	0.082	7.584	8.53
NM_152505	5.434	5.497	5.488	5.409	5.465	5.38	5.357	5.354	5.458	5.436	5.428	0.0515	0.0095	5.391	5.465
NM_198181	3.817	3.853	3.767	3.871	3.901	3.823	3.935	3.85	3.943	3.835	3.86	0.0547	0.0142	3.82	3.899
NM_138334	2.529	2.588	2.472	2.452	2.483	2.466	2.503	2.495	2.445	2.522	2.496	0.0428	0.0172	2.465	2.526
NM_001256487	0.5432	0.5653	0.5264	0.5212	0.5586	0.5978	0.6023	0.5447	0.5268	0.62	0.5606	0.0351	0.0627	0.5355	0.5857
NM_001270640	5.881	5.84	5.865	5.795	5.804	5.73	5.595	5.678	5.886	5.875	5.795	0.0983	0.017	5.724	5.865
NM_002078	4.137	4.599	4.477	4.235	4.013	4.155	4.159	3.956	4.177	4.192	4.21	0.194	0.0461	4.071	4.349
NM_004486	3.156	3.262	3.25	3.341	3.221	3.276	3.159	3.244	3.162	3.23	3.23	0.0589	0.0182	3.188	3.272
NM_003666	17.1	17.14	16.8	17.04	17.22	17.7	16.71	17.38	17.14	17.17	17.14	0.2765	0.0161	16.94	17.34
NM_001270639	10.18	11.08	10.24	10.49	10.91	10.86	10.47	10.82	10.94	10.47	10.64	0.3157	0.0297	10.42	10.87
NM_001256486	0.4904	0.4862	0.4817	0.4817	0.4846	0.483	0.4822	0.4825	0.4862	0.4833	0.4842	0.0027	0.0057	0.4822	0.4861
NM_001172557	1.595	1.582	1.593	1.575	1.587	1.575	1.581	1.592	1.569	1.61	1.586	0.0119	0.0075	1.577	1.594
NM_153234	3.601	3.816	4.054	4.002	3.948	4.208	4.163	3.93	3.855	3.93	3.951	0.175	0.0443	3.826	4.076
NM_001033551	13.85	12.87	13.42	13.99	13.49	11.59	12.25	16.04	15.08	12.72	13.53	1.314	0.0972	12.59	14.47
NM_001288786	1.293	1.369	1.234	1.115	1.287	1.271	1.042	1.326	1.538	1.555	1.303	0.1609	0.1235	1.188	1.418
NM_001135732	2.324	2.24	2.318	2.187	2.242	2.252	2.292	2.24	2.334	2.206	2.264	0.0511	0.0226	2.227	2.3
NM_153713	7.308	7.344	7.341	7.321	7.316	7.316	7.289	7.327	7.317	7.316	7.32	0.0159	0.0022	7.308	7.331
NM_001082968	6.954	6.982	6.926	6.928	6.96	6.944	6.979	6.895	6.95	6.984	6.95	0.0284	0.0041	6.93	6.971
NM_001288787	2.239	2.754	2.469	2.367	2.563	2.354	2.541	2.322	2.518	2.348	2.448	0.1512	0.0618	2.339	2.556
NM_001270686	2.271	2.316	2.396	2.338	2.356	2.329	2.379	2.356	2.362	2.35	2.345	0.0349	0.0149	2.32	2.37
NM_005488	11.66	12.45	11.31	11.65	11.3	11.81	10.82	11.77	11.55	11.51	11.59	0.4205	0.0363	11.28	11.89
NM_003728	2.236	2.219	2.112	2.182	2.177	2.108	2.136	2.227	2.183	2.135	2.172	0.0473	0.0218	2.138	2.205
NM_018671	5.2	5.253	5.076	4.76	5.305	4.935	5.133	4.771	4.771	5.149	5.035	0.21	0.0417	4.885	5.186
NM_001205028	4.327	4.33	4.361	4.379	4.339	4.362	4.327	4.306	4.344	4.324	4.34	0.0218	0.005	4.324	4.355
NM_012118	4.056	4.562	4.212	4.223	4.001	4.244	3.999	4.259	4.379	4.384	4.232	0.1806	0.0427	4.103	4.361
NM_022092	12.52	12.03	12.14	12.36	12.08	12.03	12.16	12.14	12.02	11.85	12.13	0.1898	0.0157	12	12.27
NM_001039675	1.866	1.84	1.85	1.865	1.865	1.86	1.85	1.844	1.847	1.845	1.853	0.0097	0.0052	1.846	1.86
NM_017440	11.74	11.51	10.98	11.65	11.51	11.73	11.02	11.44	12.37	10.55	11.45	0.5024	0.0439	11.09	11.81
NM_001279352	3.822	3.636	3.668	3.672	3.666	3.597	3.556	3.741	3.549	3.582	3.649	0.0853	0.0234	3.588	3.71
NM_019891	17.56	17.67	17.88	18.08	17.43	17.95	17.37	17.83	17.66	17.59	17.7	0.2302	0.013	17.54	17.87
NM_001304829	1.189	1.186	1.16	1.146	1.206	1.157	1.144	1.155	1.137	1.15	1.163	0.0227	0.0196	1.147	1.179
NM_003724	3.146	3.539	3.894	4.11	3.507	4.173	3.53	3.645	3.577	3.407	3.653	0.318	0.0871	3.425	3.88
NM_194292	3.751	3.868	3.683	3.83	3.804	3.743	3.681	3.71	3.761	3.768	3.76	0.0613	0.0163	3.716	3.804
NM_007373	5.165	5.083	4.836	5.182	5.167	5.244	4.977	5.392	5.251	5.358	5.166	0.1676	0.0324	5.046	5.286
NM_020128	6.407	6.214	6.51	6.63	6.618	6.618	6.431	6.646	6.765	6.445	6.528	0.1586	0.0243	6.415	6.642
NM_170744	3.339	3.339	3.339	3.339	3.339	3.339	3.339	3.339	3.339	3.339	3.339	0	0	3.339	3.339
NM_005148	14.97	16	16.84	15.88	15.89	16.31	15.62	16.7	15.42	15.08	15.87	0.6259	0.0394	15.42	16.32
NM_001244889	2.876	2.867	2.93	2.927	2.883	2.908	2.907	2.893	2.89	2.88	2.896	0.0212	0.0073	2.881	2.911
NM_001080533	39.17	39.71	39.94	39.59	40.1	39.27	39.48	39.21	39.23	40.91	39.66	0.5441	0.0137	39.27	40.05
NM_001077527	1.392	1.414	1.478	1.588	1.495	1.493	1.445	1.378	1.485	1.422	1.459	0.0621	0.0425	1.415	1.503
NM_133369	2.657	2.519	2.563	2.48	2.566	2.535	2.574	2.549	2.533	2.397	2.537	0.0673	0.0265	2.489	2.586
NM_025147	8.196	8.162	8.222	8.077	8.499	8.251	8.191	8.327	8.187	8.306	8.242	0.115	0.014	8.16	8.324
NM_001269039	1.645	1.741	1.441	1.445	1.931	2.129	1.253	2.403	1.436	1.903	1.733	0.3603	0.2079	1.475	1.99
NM_014584	3.356	3.349	3.342	3.341	3.35	3.372	3.373	3.344	3.372	3.354	3.355	0.0126	0.0037	3.346	3.364
NM_145178	1.527	1.652	1.676	1.658	1.636	1.721	1.619	1.596	1.679	1.655	1.642	0.0529	0.0322	1.604	1.68
NM_173561	5.408	4.93	4.916	4.741	4.979	5.057	4.931	4.862	5.064	4.862	4.975	0.1796	0.0361	4.847	5.103
NM_001039690	2.389	2.474	2.324	2.221	2.298	2.127	2.335	2.385	2.577	2.727	2.386	0.173	0.0725	2.262	2.509
NM_016592	4.95	4.507	4.656	4.545	4.528	4.411	4.732	5.035	4.912	5.124	4.74	0.2499	0.0527	4.561	4.919
NM_001309883	4.257	4.44	3.932	3.831	3.829	4.15	4.145	4.07	3.755	3.733	4.014	0.2355	0.0587	3.846	4.183
NM_001287005	3.794	3.733	3.935	3.44	3.615	3.986	3.996	3.723	3.681	3.659	3.756	0.1766	0.047	3.63	3.883
NM_002439	10.4	11.18	10.84	10.23	10.67	9.857	9.773	9.517	9.002	10.8	10.23	0.6805	0.0666	9.739	10.71
NM_001172220	1.878	1.84	1.864	1.847	1.824	1.779	1.823	1.844	1.816	1.876	1.839	0.0302	0.0164	1.817	1.861
NM_001291964	3.395	3.227	3.325	3.285	3.257	3.395	3.256	3.346	3.495	3.438	3.342	0.0881	0.0264	3.279	3.405
NM_001195630	2.456	2.523	2.423	2.546	2.503	2.487	2.495	2.394	2.614	2.611	2.505	0.0721	0.0288	2.454	2.557
NM_001270975	4.383	4.381	4.38	4.369	4.383	4.38	4.404	4.354	4.413	4.4	4.385	0.0174	0.004	4.372	4.397
NM_001271634	4.842	3.566	5.314	6.042	5.302	7.321	6.961	4.441	7.628	4.984	5.64	1.321	0.2343	4.695	6.585
NM_001271635	8.917	8.924	8.964	9.026	9.047	8.602	8.855	8.442	8.88	8.829	8.849	0.1892	0.0214	8.713	8.984
NM_080911	37.24	37.18	37.1	37.44	36.95	36.63	37.17	37.93	36.56	36.76	37.1	0.4067	0.011	36.81	37.39
NM_001195626	2.399	2.397	2.399	2.528	2.499	2.483	2.409	2.41	2.469	2.46	2.445	0.0485	0.0198	2.41	2.48
NM_014761	3.559	3.589	3.521	3.527	3.526	3.549	3.527	3.51	3.538	3.486	3.533	0.028	0.0079	3.513	3.553
NM_001135746	21.27	21.41	21.07	21.21	20.9	21.13	21.43	21.26	20.87	20.8	21.13	0.2218	0.0105	20.98	21.29
NM_000754	1.719	1.763	1.74	1.747	1.744	1.717	1.743	1.713	1.725	1.764	1.737	0.0184	0.0106	1.724	1.751
NM_133341	2.71	2.378	2.426	2.816	2.658	2.512	2.531	2.386	2.504	2.464	2.538	0.1453	0.0572	2.435	2.642
NM_133340	3.958	4.059	3.896	4.066	4.008	4.203	3.883	4.224	4.284	4.313	4.089	0.1578	0.0386	3.977	4.202
NM_001282150	1.812	1.804	1.822	1.801	1.747	2.02	1.898	1.808	1.71	1.86	1.828	0.0852	0.0466	1.767	1.889
NM_001256552	0.8005	0.7949	0.7678	0.8233	0.8788	0.8302	0.8776	0.8315	0.8396	0.8331	0.8277	0.0345	0.0417	0.803	0.8524
NM_001172219	2.395	2.307	2.474	2.809	2.55	2.853	2.808	2.945	2.246	3.088	2.647	0.2901	0.1096	2.44	2.855
NM_001043353	7.155	7.192	7.278	7.184	7.211	7.071	7.24	7.252	7.317	7.249	7.215	0.0695	0.0096	7.165	7.265
NM_001136566	4.103	3.922	3.947	4.325	4.148	4.103	4.163	4.255	4.15	4.26	4.138	0.1291	0.0312	4.045	4.23
NM_001043352	0.9261	0.9351	0.922	0.9352	0.9371	0.9232	0.9331	0.9289	0.9342	0.9242	0.9299	0.0057	0.0061	0.9258	0.934
NM_001172221	1.405	1.489	1.489	1.324	1.456	1.297	1.314	1.406	1.367	1.399	1.395	0.0695	0.0498	1.345	1.444
NM_001040000	3.133	3.627	3.575	3.279	3.318	3.674	3.809	3.97	3.195	3.58	3.516	0.2752	0.0783	3.319	3.713
NM_002873	11.68	11.46	12.03	11.24	11.84	11.25	12.03	11.13	11.67	11.03	11.54	0.3675	0.0319	11.27	11.8
NM_001276273	6.639	6.036	6.479	6.532	6.48	6.482	6.005	6.354	6.726	6.174	6.391	0.245	0.0383	6.216	6.566
NM_001135748	0.3703	0.3621	0.3539	0.3777	0.3712	0.3539	0.3739	0.3586	0.3733	0.3815	0.3676	0.0098	0.0268	0.3606	0.3747
NM_152263	4.047	4.2	3.518	3.646	3.764	3.436	3.854	3.421	4.11	3.519	3.752	0.2899	0.0773	3.544	3.959
NM_018206	18.56	18.59	18.61	18.45	18.55	18.5	18.57	18.44	18.47	18.55	18.53	0.0592	0.0032	18.49	18.57
NM_016226	11.56	11.52	11.42	11.39	11.31	11.08	11.44	10.93	11.18	11.08	11.29	0.2128	0.0189	11.14	11.44
NM_199076	1.91	1.871	1.851	1.895	1.878	1.883	1.872	1.824	1.848	1.87	1.87	0.0246	0.0131	1.853	1.888
NM_005934	3.923	4.044	3.98	4.011	4.004	3.933	4.104	3.999	3.963	3.944	3.991	0.0552	0.0138	3.951	4.03
NM_001195627	3.021	2.831	2.868	2.799	2.78	3.004	2.883	2.859	2.865	2.986	2.889	0.0853	0.0295	2.828	2.951
NM_001301226	5.361	5.41	5.314	5.494	5.447	5.527	5.354	5.433	5.485	5.309	5.414	0.0768	0.0142	5.359	5.469
NM_012236	1.814	1.816	1.761	1.798	1.795	1.775	1.765	1.813	1.757	1.762	1.785	0.0242	0.0135	1.768	1.803
NM_145043	2.797	2.767	2.754	2.794	2.755	2.774	2.79	2.749	2.746	2.772	2.77	0.0188	0.0068	2.756	2.783
NM_024608	4.474	4.335	4.51	4.536	4.301	4.254	4.527	4.285	4.27	4.409	4.39	0.1137	0.0259	4.309	4.472
NM_006744	1.272	1.334	1.252	1.325	1.271	1.245	1.287	1.312	1.312	1.26	1.287	0.0317	0.0246	1.264	1.31
NM_001135747	5.731	4.427	4.241	4.372	4.232	4.379	5.191	4.321	4.748	5.034	4.668	0.5016	0.1075	4.309	5.026
NM_001270978	3.8	3.537	3.79	3.778	3.193	3.613	3.566	3.502	3.958	3.105	3.584	0.2706	0.0755	3.391	3.778
NM_004369	6.152	5.881	6.054	6.054	5.657	5.755	6.08	6.104	5.78	6.168	5.968	0.184	0.0308	5.837	6.1
NM_014911	0.6364	0.638	0.6554	0.655	0.6528	0.6517	0.6644	0.6246	0.6446	0.6574	0.648	0.012	0.0185	0.6394	0.6566
NM_001031694	0.987	0.9934	0.9993	0.9944	0.9657	0.971	0.9644	0.9874	0.9831	0.9585	0.9804	0.0144	0.0147	0.9701	0.9907
NM_001286535	1.931	2.033	1.915	1.987	1.888	2.034	2.042	2.198	1.931	1.864	1.982	0.0988	0.0498	1.912	2.053
NM_133342	3.343	3.248	3.329	3.354	3.374	3.28	3.191	3.381	3.319	3.335	3.315	0.0594	0.0179	3.273	3.358
NM_001243224	5.236	5.162	5.168	5.188	5.236	5.236	5.077	5.236	5.236	5.092	5.187	0.0618	0.0119	5.143	5.231
NM_133338	2.121	2.097	2	2.565	1.956	2.001	2.296	2.286	2.144	2.117	2.158	0.1823	0.0845	2.028	2.289
NM_004584	4.333	4.219	4.325	4.272	4.341	4.215	4.313	4.304	4.263	4.286	4.287	0.0449	0.0105	4.255	4.319
NM_003211	7.058	7.237	8.018	7.582	8.211	7.505	7.85	7.745	7.496	7.179	7.588	0.373	0.0492	7.321	7.855
NM_199077	4.414	4.08	4.447	4.205	4.32	4.286	4.172	4.878	4.632	3.986	4.342	0.2654	0.0611	4.152	4.532
NM_001135161	6.242	6.733	6.725	6.389	6.225	5.985	6.155	6.283	6.456	6.625	6.382	0.2513	0.0394	6.202	6.562
NM_005444	2.606	2.505	2.6	2.451	2.54	2.513	2.481	2.558	2.512	2.542	2.531	0.0489	0.0193	2.496	2.566
NM_001276270	3.437	3.433	3.437	3.438	3.432	3.44	3.44	3.42	3.458	3.449	3.438	0.0101	0.0029	3.431	3.446
NM_018248	6.071	5.602	5.749	5.826	5.704	5.659	5.893	5.938	5.838	5.639	5.792	0.149	0.0257	5.685	5.898
NM_000682	2.137	18.5	13.63	12.53	11.44	7.896	18.36	16.31	8.746	14.96	12.45	5.121	0.4113	8.788	16.11
NM_001278189	10.34	10.43	10.28	10.34	10.47	10.36	10.34	10.31	10.24	10.24	10.34	0.0746	0.0072	10.28	10.39
NM_001282151	4.763	4.988	4.856	4.873	4.819	4.85	4.835	4.824	5.035	4.841	4.868	0.0815	0.0167	4.81	4.927
NM_148959	1.579	1.467	1.724	1.626	1.526	1.543	1.527	1.518	1.496	1.519	1.552	0.0745	0.048	1.499	1.606
NM_017649	0.7478	0.7478	0.7478	0.7478	0.7478	0.7478	0.7478	0.7478	0.7478	0.7478	0.7478	0	0	0.7478	0.7478
NM_001135162	5.305	5.756	6.165	5.341	5.941	5.696	5.277	6.116	5.87	5.198	5.667	0.3627	0.064	5.407	5.926
NM_001286533	3.082	3.089	3.068	3.08	3.062	3.046	3.047	3.057	3.062	3.08	3.067	0.0151	0.0049	3.056	3.078
NM_001278622	2.597	2.519	2.745	2.69	2.618	2.772	2.595	2.523	2.66	2.562	2.628	0.0873	0.0332	2.566	2.691
NM_006265	24.34	24.39	22.54	25.21	24.26	23.42	23.02	24.89	24.18	26.52	24.28	1.136	0.0468	23.46	25.09
NM_001172218	3.432	3.167	3.531	3.573	3.441	3.554	3.528	3.278	3.623	3.212	3.434	0.1607	0.0468	3.319	3.549
NM_003362	10.37	9.3	10.31	9.711	8.851	9.487	10.44	9.082	10.03	9.933	9.751	0.5584	0.0573	9.351	10.15
NM_133344	1.286	1.175	1.231	1.185	1.109	1.168	1.174	1.205	1.163	1.169	1.186	0.0468	0.0394	1.153	1.22
NM_001043351	3.786	4.032	3.611	3.71	3.826	3.605	3.881	3.912	4.012	3.96	3.833	0.1545	0.0403	3.723	3.944
NM_003925	2.219	2.256	2.253	2.277	2.221	2.216	2.181	2.25	2.206	2.21	2.229	0.0292	0.0131	2.208	2.25
NM_001278188	8.192	8.022	8.008	7.428	8.794	9.739	9.675	8.932	9.55	5.782	8.412	1.216	0.1446	7.542	9.282
NM_001282470	2.577	2.781	2.459	2.763	2.623	2.594	2.545	2.383	2.615	2.634	2.597	0.1212	0.0467	2.511	2.684
NM_006978	2.983	3.1	3.088	3.043	2.985	3.073	3.106	3.064	3.117	3.087	3.065	0.0475	0.0155	3.031	3.099
NM_001270977	3.697	3.505	3.666	3.594	3.503	3.416	3.576	3.682	3.398	3.536	3.557	0.1054	0.0296	3.482	3.633
NM_002853	10.01	9.988	10.11	9.771	10.06	10.27	10.15	10.23	10.1	10.08	10.08	0.1387	0.0138	9.979	10.18
NM_001278191	5.668	5.627	5.666	6.445	7.05	6.005	5.695	6.358	6.174	6.181	6.087	0.4558	0.0749	5.761	6.413
NM_001276272	2.033	2.106	2.06	2.08	2.017	2.095	2.065	2.06	2.065	2.059	2.064	0.0262	0.0127	2.045	2.083
NM_001301227	1.23	1.23	1.227	1.22	1.241	1.226	1.221	1.247	1.224	1.229	1.23	0.0083	0.0067	1.224	1.236
NM_001270976	1.816	2.172	2.013	1.841	1.892	1.957	2.048	1.777	2.029	1.856	1.94	0.1248	0.0643	1.851	2.029
NM_016068	15.58	14.11	15.4	15.71	14.97	14.73	14.56	14.95	14.1	15.4	14.95	0.5776	0.0386	14.54	15.37
NM_015949	7.328	7.402	7.13	7.194	7.327	7.32	7.55	7.185	7.283	7.148	7.287	0.129	0.0177	7.194	7.379
NM_144981	2.106	2.2	2.229	2.318	1.995	2.091	1.769	2.121	2.292	2.223	2.134	0.1619	0.0758	2.019	2.25
NM_006107	8.139	7.956	8.086	8.096	8.037	8.083	8.244	8.054	8.187	8.098	8.098	0.0796	0.0098	8.041	8.155
NM_016424	14.71	14.05	14.05	14.49	14.33	14.81	14.3	14.28	14.32	14.33	14.37	0.2465	0.0172	14.19	14.54
NM_001039650	1.965	1.939	2.006	1.939	1.784	2.068	2.105	1.816	2.023	1.985	1.963	0.1012	0.0515	1.89	2.035
NM_001142684	8.819	8.735	8.45	8.704	8.46	8.755	8.599	8.535	8.585	8.663	8.631	0.1256	0.0146	8.541	8.72
NM_138775	0.8483	0.837	0.8677	0.8312	0.8351	0.8674	0.8237	0.8521	0.8432	0.8447	0.845	0.0145	0.0171	0.8347	0.8554
NM_001145169	2.186	2.224	2.222	2.253	2.218	2.165	2.232	2.24	2.198	2.217	2.216	0.026	0.0117	2.197	2.234
NM_001146334	3.852	4.549	4.168	3.873	3.899	4.042	3.862	4.205	3.736	3.97	4.016	0.2378	0.0592	3.845	4.186
NM_001303626	5.383	5.558	5.395	5.519	5.48	5.442	5.571	5.447	5.328	5.449	5.457	0.0772	0.0142	5.402	5.512
NM_022372	9.44	9.184	9.876	10.15	9.474	9.82	9.848	8.942	9.282	10.08	9.61	0.4038	0.042	9.321	9.898
NM_012302	3.642	3.965	4.055	4.13	3.973	3.908	3.61	4.042	4.053	3.855	3.923	0.1755	0.0447	3.798	4.049
NM_001258038	1.904	1.942	1.96	2.078	2.081	1.988	1.93	1.97	1.988	1.981	1.982	0.058	0.0293	1.941	2.024
NM_198867	2.343	2.338	2.349	2.346	2.335	2.377	2.356	2.346	2.352	2.358	2.35	0.012	0.0051	2.341	2.359
NM_032787	28.53	29.35	27.19	32.24	29.98	25.95	32.67	22.09	24.46	30.29	28.28	3.377	0.1194	25.86	30.69
NM_001256252	5.791	5.066	6.438	6.116	5.591	5.658	5.785	5.898	4.612	5.411	5.637	0.5181	0.0919	5.266	6.007
NM_001199175	4.297	4.276	3.682	4.128	3.717	3.523	4.202	4.213	3.694	4.048	3.978	0.2918	0.0734	3.769	4.187
NM_153839	1.924	1.914	2.153	2.054	2.067	1.923	1.924	1.984	1.834	1.918	1.969	0.0948	0.0482	1.902	2.037
NM_001145845	2.982	2.981	2.992	2.978	2.973	2.98	3.002	2.982	2.982	2.983	2.983	0.0083	0.0028	2.978	2.989
NM_001083909	3.832	2.938	2.969	3.24	3.988	4.264	3.487	4.65	3.656	3.229	3.625	0.5638	0.1555	3.222	4.029
NM_152513	1.076	1.076	1.076	1.076	1.076	1.076	1.076	1.076	1.076	1.076	1.076	0	0	1.076	1.076
NM_001127496	1.811	1.688	1.745	1.731	1.662	1.628	1.714	1.757	1.682	1.653	1.707	0.0552	0.0323	1.668	1.747
NM_022370	4.587	4.883	4.776	4.862	4.594	4.891	4.106	4.081	4.254	4.483	4.552	0.314	0.069	4.327	4.776
NM_001243564	1.319	1.306	1.342	1.4	1.396	1.416	1.305	1.445	1.363	1.477	1.377	0.0597	0.0433	1.334	1.42
NM_139178	6.215	6.796	6.694	7.016	6.891	6	6.646	6.621	7.267	6.896	6.704	0.371	0.0553	6.439	6.97
NM_205861	3.634	3.742	3.767	3.718	3.72	3.626	3.646	3.703	3.699	3.65	3.691	0.0487	0.0132	3.656	3.725
NM_001301010	2.083	1.808	1.829	2.006	2.048	1.926	1.972	1.951	1.927	1.776	1.933	0.1023	0.0529	1.86	2.006
NM_003061	4.37	4.411	4.279	4.303	4.228	4.61	4.681	4.466	4.57	4.242	4.416	0.161	0.0365	4.301	4.531
NM_144703	6.269	5.858	5.929	5.823	5.942	5.769	6.055	5.867	5.795	5.914	5.922	0.1473	0.0249	5.817	6.027
NM_006013	15.37	13.56	14.41	13.65	14.16	13.93	14.06	13.25	12.95	14.04	13.94	0.6688	0.048	13.46	14.42
NM_198827	2.528	2.602	2.533	2.562	2.567	2.495	2.501	2.512	2.562	2.538	2.54	0.0335	0.0132	2.516	2.564
NM_032878	1.895	1.904	1.881	1.889	1.855	1.91	1.904	1.921	1.945	1.887	1.899	0.0243	0.0128	1.882	1.917
NM_004946	12.79	12.88	13.2	13.27	12.91	12.98	13.08	12.98	12.81	13.2	13.01	0.1694	0.013	12.89	13.13
NM_001297701	1.019	1.024	1.022	1.019	1.017	1.018	1.029	1.027	1.023	1.032	1.023	0.0049	0.0048	1.02	1.027
NM_001243565	5.553	5.378	5.456	5.812	4.775	5.627	4.981	5.264	5.043	5.229	5.312	0.3182	0.0599	5.084	5.54
NM_138395	2.679	2.58	2.6	2.633	2.68	2.636	2.612	2.7	2.669	2.72	2.651	0.0458	0.0173	2.618	2.684
NM_001294335	1.948	1.808	1.887	1.916	1.912	1.812	1.975	1.966	1.948	1.975	1.915	0.0621	0.0325	1.87	1.959
NM_032117	13.96	13.64	13.86	13.42	13.74	14.03	13.35	13.66	14.36	13.12	13.71	0.3612	0.0263	13.46	13.97
NM_002941	2.758	2.441	3.585	2.176	2.717	3.037	2.119	2.613	2.835	2.74	2.702	0.4227	0.1564	2.4	3.004
NM_005840	1.768	1.957	1.819	1.893	1.427	1.709	2.156	1.894	1.981	1.598	1.82	0.2074	0.1139	1.672	1.968
NM_001256577	5.866	5.22	5.934	5.594	5.668	5.733	5.788	5.253	5.44	5.048	5.554	0.3009	0.0542	5.339	5.769
NM_138459	8.841	8.912	8.999	8.766	9.009	9.185	8.646	8.97	8.859	9.136	8.932	0.1634	0.0183	8.815	9.049
NM_001307952	1.176	1.286	1.244	1.237	1.223	1.249	1.289	1.112	1.212	1.283	1.231	0.0549	0.0446	1.192	1.27
NM_133631	8.569	8.456	8.542	8.672	8.946	8.637	8.644	8.504	8.507	8.695	8.617	0.1401	0.0163	8.517	8.717
NM_001199174	6.724	6.687	6.756	6.699	6.633	6.64	6.74	6.629	6.688	6.757	6.695	0.0493	0.0074	6.66	6.731
NM_144618	2.619	2.53	2.716	2.433	2.64	2.543	2.66	2.623	2.528	2.601	2.589	0.0814	0.0314	2.531	2.647
NM_033026	4.534	4.344	4.367	4.309	4.362	4.347	4.103	4.416	4.456	4.317	4.356	0.1124	0.0258	4.275	4.436
NM_014510	3.393	3.72	3.629	3.566	3.492	3.634	3.721	3.554	3.538	3.697	3.595	0.1063	0.0296	3.518	3.671
NM_014611	5.452	5.545	5.48	5.617	5.578	5.618	5.504	5.427	5.481	5.562	5.527	0.0675	0.0122	5.478	5.575
NM_001303624	10.1	10.16	9.944	9.808	9.995	10.27	10.13	9.768	9.802	10.13	10.01	0.1753	0.0175	9.886	10.14
NM_001258039	1.463	1.478	1.536	1.617	1.821	1.735	1.413	1.558	1.386	1.513	1.552	0.1383	0.0891	1.453	1.651
NM_032306	21.09	21.02	20.6	20.36	20.72	20.31	20.34	20.41	20.56	20.23	20.56	0.2989	0.0145	20.35	20.78
NM_001253861	0.9743	0.9347	0.9388	0.9606	0.9387	0.9467	0.9282	0.9327	0.9708	0.9526	0.9478	0.0162	0.0171	0.9362	0.9594
NM_001271946	1.632	1.57	1.687	1.653	1.694	1.661	1.672	1.559	1.583	1.623	1.633	0.0488	0.0299	1.599	1.668
NM_001293289	2.14	2.312	2.174	2.115	2.186	2.204	2.17	2.206	2.079	2.273	2.186	0.0693	0.0317	2.136	2.235
NM_178232	13.08	11.78	12.24	11.75	13.81	13.46	12.63	12.16	12.82	12.57	12.63	0.6831	0.0541	12.14	13.12
NM_012240	2.194	2.057	2.183	2.176	2.394	2.29	2.161	2.151	2.178	2.108	2.189	0.0936	0.0428	2.122	2.256
NM_001256580	2.126	2.126	1.998	2.194	2.316	2.172	2.256	2.313	2.065	2.117	2.168	0.1037	0.0478	2.094	2.243
NM_001297705	0.9403	1.001	1.02	1.156	1.196	1.015	1.033	1.065	1.106	1.105	1.064	0.0775	0.0729	1.008	1.119
NM_001271052	3.745	2.868	4.288	3.977	3.369	3.464	3.229	5.048	3.566	4.445	3.8	0.6492	0.1709	3.335	4.264
NM_001294336	5.532	5.32	5.444	5.744	5.651	5.45	5.633	5.299	5.705	5.401	5.518	0.1593	0.0289	5.404	5.632
NM_001303625	1.529	1.532	1.524	1.524	1.524	1.512	1.509	1.527	1.528	1.489	1.52	0.013	0.0085	1.511	1.529
NM_001199173	2.13	2.083	1.997	2.074	2.08	2.052	2.056	2.097	2.087	1.99	2.065	0.0433	0.021	2.034	2.096
NM_005045	2.105	2.319	2.26	2.288	2.214	2.313	2.25	2.378	2.171	2.217	2.252	0.0791	0.0351	2.195	2.308
NM_021220	2.452	2.314	2.355	2.497	2.438	2.45	2.513	2.262	2.324	2.355	2.396	0.085	0.0355	2.335	2.457
NM_001146698	1.539	1.606	1.536	1.492	1.478	1.581	1.545	1.535	1.545	1.432	1.529	0.0503	0.0329	1.493	1.565
NM_001292048	3.728	3.55	3.739	3.536	3.491	3.821	3.508	3.592	3.465	3.733	3.616	0.1268	0.0351	3.526	3.707
NM_002973	1.71	1.753	1.736	1.755	1.755	1.742	1.718	1.732	1.736	1.734	1.737	0.0149	0.0086	1.727	1.748
NM_001258326	9.787	6.302	7.181	11.27	6.163	7.974	8.264	6.8	8.226	9.392	8.136	1.637	0.2012	6.965	9.307
NM_001146699	3.926	3.633	3.648	4.248	3.949	3.683	3.805	3.968	4.63	3.85	3.934	0.306	0.0778	3.715	4.153
NM_001114403	1.319	1.278	1.292	1.295	1.271	1.287	1.355	1.291	1.341	1.266	1.3	0.0296	0.0228	1.278	1.321
NM_001258325	1.938	1.99	1.947	1.928	1.887	1.963	1.996	1.961	1.883	1.946	1.944	0.0377	0.0194	1.917	1.971
NM_001258327	1.924	1.785	2.081	2.068	2.286	2.311	2.329	2.106	1.98	1.791	2.066	0.2005	0.097	1.923	2.209
NM_004162	13.15	13.04	13.08	13.57	12.34	13.29	13.57	13.61	12.65	12.6	13.09	0.4455	0.034	12.77	13.41
NM_016196	5.787	5.469	5.694	5.53	5.719	5.263	5.438	5.387	5.601	5.553	5.544	0.162	0.0292	5.428	5.66
NM_001007467	1.816	1.827	1.62	1.748	1.829	1.636	1.809	1.796	1.763	1.747	1.759	0.0756	0.043	1.705	1.813
NM_001308398	2.272	2.255	2.306	2.262	2.306	2.264	2.282	2.403	2.259	2.271	2.288	0.0443	0.0194	2.256	2.32
NM_001308049	20.15	25.22	28.01	25.65	28.58	14.83	11.57	24.67	12.97	33.4	22.51	7.324	0.3254	17.27	27.75
NM_001257137	2.757	2.794	2.771	2.704	2.847	2.743	2.754	2.731	2.749	2.755	2.76	0.0385	0.0139	2.733	2.788
NM_031483	2.917	2.981	3.246	3.267	2.982	3.011	2.783	3.163	3.004	3.117	3.047	0.1509	0.0495	2.939	3.155
NM_024864	8.043	8.023	7.786	8.034	8.092	7.614	8.02	7.917	7.839	8.27	7.964	0.1825	0.0229	7.833	8.094
NM_001257138	8.454	7.434	7.937	8.523	8.253	7.711	7.748	8.572	7.131	8.036	7.98	0.4823	0.0604	7.635	8.325
NM_003900	0.3241	0.3242	0.3175	0.3265	0.3212	0.3338	0.3303	0.3107	0.3304	0.3289	0.3248	0.0069	0.0212	0.3198	0.3297
NM_006890	3.83	3.776	3.905	3.29	4.07	3.569	3.798	3.854	3.624	3.539	3.725	0.2224	0.0597	3.566	3.885
NM_001291485	0.9643	0.9475	0.95	0.9589	0.9595	0.9558	0.9791	0.962	0.9624	0.9391	0.9579	0.0109	0.0113	0.9501	0.9656
NM_001113402	7.164	7.098	6.991	7.078	7.081	7.029	6.917	6.963	7.029	6.832	7.018	0.0966	0.0138	6.949	7.087
NM_001276380	6.071	5.96	6.036	6.146	6.164	5.864	5.917	6.013	6.073	5.845	6.009	0.1107	0.0184	5.93	6.088
NM_022362	37.88	37.95	37.62	37.03	37.56	37.17	37.11	37.72	36.97	37.73	37.47	0.369	0.0098	37.21	37.74
NM_001286430	4.282	2.901	4.268	5.023	3.998	4.453	4.167	3.49	3.519	3.749	3.985	0.5954	0.1494	3.559	4.411
NM_001284301	21.78	19.31	17.96	18.16	19.78	23.97	18.09	18.15	18.33	11.81	18.73	3.125	0.1668	16.5	20.97
NM_018013	5.357	5.459	5.223	5.278	5.224	5.177	5.412	5.316	5.352	5.366	5.316	0.0901	0.017	5.252	5.381
NM_001159736	0.6782	0.6782	0.6782	0.6782	0.6782	0.6782	0.6782	0.6782	0.6782	0.6782	0.6782	0	0	0.6782	0.6782
NM_032725	5.876	5.746	6.367	5.193	5.706	5.735	6.219	5.435	5.168	5.367	5.681	0.4038	0.0711	5.392	5.97
NM_017921	7.652	7.6	7.515	7.654	7.565	7.564	7.627	7.435	7.587	7.76	7.596	0.0876	0.0115	7.533	7.658
NM_001039589	1.785	1.877	2.095	2.037	2.267	2.129	1.598	2.597	2.503	1.841	2.073	0.3169	0.1529	1.846	2.3
NM_016565	19.07	18.89	19.06	18.98	19.11	19.17	18.96	18.97	19.1	19.01	19.03	0.0852	0.0045	18.97	19.09
NM_001204090	6.401	6.033	6.427	6.311	6.516	6.253	6.759	6.55	6.652	6.359	6.426	0.2076	0.0323	6.278	6.575
NM_138792	8.347	8.795	8.991	8.798	8.694	8.67	9.078	8.569	8.705	8.614	8.726	0.2078	0.0238	8.577	8.875
NM_012291	5.712	5.731	5.826	5.633	5.737	5.661	5.791	5.555	5.769	5.696	5.711	0.0799	0.014	5.654	5.768
NM_001278412	6.62	6.612	6.701	6.697	6.613	6.695	6.711	6.569	6.722	6.777	6.672	0.0644	0.0097	6.626	6.718
NM_032377	12.9	13.14	13.13	12.73	13.02	12.72	12.31	13.18	12.39	12.89	12.84	0.3054	0.0238	12.62	13.06
NM_001139499	0.9113	0.9029	0.9118	0.9125	0.903	0.9073	0.9056	0.9075	0.9107	0.9182	0.9091	0.0047	0.0052	0.9057	0.9125
NM_001289405	0.7978	0.7978	0.7978	0.7978	0.7978	0.7978	0.7978	0.7978	0.7978	0.7978	0.7978	0	0	0.7978	0.7978
NM_001384	7.261	7.233	7.424	7.277	7.208	7.359	7.22	7.277	7.301	7.283	7.284	0.0656	0.009	7.237	7.331
NM_016468	8.872	8.412	9.094	8.507	8.654	8.281	9.003	8.513	8.996	8.921	8.725	0.2867	0.0329	8.52	8.93
NM_032314	17.39	17.6	18.64	18.11	18.15	17.52	17.7	17.26	18.5	18.27	17.91	0.4814	0.0269	17.57	18.26
NM_001289404	3.078	2.824	2.853	2.8	3.006	2.874	2.977	2.983	2.955	2.851	2.92	0.0917	0.0314	2.855	2.986
NM_017748	4.144	4.147	4.124	4.12	4.152	4.125	4.099	4.12	4.093	4.098	4.122	0.0212	0.0051	4.107	4.137
NM_001278411	6.758	6.703	6.337	6.508	6.247	6.454	6.622	6.415	6.373	6.635	6.505	0.1689	0.026	6.384	6.626
NM_181581	1.743	1.804	1.779	1.75	1.763	1.816	1.745	1.753	1.768	1.794	1.771	0.0257	0.0145	1.753	1.79
NM_001017975	5.824	6.067	5.956	5.923	5.719	5.75	5.873	6.017	5.992	6.084	5.921	0.127	0.0215	5.83	6.011
NM_020175	7.227	7.252	7.09	7.24	7.439	7.123	7.173	7.186	7.45	7.187	7.237	0.1203	0.0166	7.151	7.323
NM_015622	16.57	16.51	16.34	16.61	16.52	16.63	16.5	16.56	16.6	16.53	16.54	0.0817	0.0049	16.48	16.6
NM_001289403	2.359	2.464	2.435	2.524	2.388	2.309	2.44	2.342	2.347	2.186	2.379	0.0944	0.0397	2.312	2.447
NM_018685	2.747	2.842	2.503	2.691	2.656	2.539	2.588	2.648	2.526	2.539	2.628	0.1098	0.0418	2.549	2.706
NM_001270419	38.77	31.93	35.08	34.08	32.65	34.22	34.02	36.57	31.51	33.83	34.27	2.166	0.0632	32.72	35.82
NM_178507	7.449	7.491	7.493	7.524	7.45	7.491	7.443	7.558	7.421	7.478	7.48	0.041	0.0055	7.451	7.509
NM_015658	30.56	31.82	32.52	29.84	30.68	32.91	30.72	31.55	33.85	30.63	31.51	1.262	0.0401	30.61	32.41
NM_007080	31.67	32.03	32.61	30.67	32.2	30.96	31.11	30.42	29.18	31.06	31.19	0.9946	0.0319	30.48	31.9
NM_022156	19.28	18.65	18.56	18.97	18.55	18.93	18.56	18.21	18.22	19.27	18.72	0.3832	0.0205	18.45	18.99
NM_001258393	2.54	2.467	2.42	2.473	2.446	2.466	2.349	2.383	2.423	2.509	2.448	0.0568	0.0232	2.407	2.488
NM_001282724	3.803	3.082	3.181	2.905	2.646	3.237	3.802	3.868	3.757	3.413	3.369	0.4283	0.1271	3.063	3.676
NM_001283148	7.351	7.05	6.753	6.398	6.783	6.417	6.131	6.12	7.075	6.98	6.706	0.4224	0.063	6.403	7.008
NM_001282722	6.563	6.479	6.555	6.43	6.427	6.462	6.397	6.706	6.545	6.704	6.527	0.1098	0.0168	6.448	6.605
NM_152906	3.717	3.736	3.757	3.737	3.779	3.681	3.768	3.696	3.772	3.68	3.732	0.0375	0.01	3.705	3.759
NM_206808	4.502	4.342	4.344	4.342	4.442	4.388	4.295	4.291	4.361	4.425	4.373	0.0667	0.0153	4.325	4.421
NM_001282719	3.866	4.827	4.144	4.063	3.954	4.021	3.496	3.26	3.603	3.582	3.882	0.4376	0.1128	3.568	4.195
NM_173090	3.584	3.584	3.584	3.584	3.584	3.584	3.584	3.584	3.584	3.584	3.584	0	0	3.584	3.584
NM_001282723	1.58	1.566	1.54	1.54	1.563	1.578	1.551	1.575	1.544	1.579	1.562	0.0165	0.0105	1.55	1.573
NM_001282721	1.518	1.474	1.547	1.578	1.509	1.452	1.447	1.481	1.59	1.494	1.509	0.0499	0.033	1.473	1.545
NM_014062	6.581	6.701	6.441	6.903	6.781	6.555	6.472	6.594	6.76	6.746	6.653	0.1478	0.0222	6.548	6.759
NM_001283179	5.081	5.081	5.081	5.081	5.081	5.081	5.081	5.081	5.081	5.081	5.081	0	0	5.081	5.081
NM_001243247	1.748	1.985	1.813	1.331	1.704	1.664	1.643	1.545	1.357	1.62	1.641	0.1973	0.1202	1.5	1.782
NM_006545	10.57	10.68	10.57	10.65	10.7	10.67	10.57	10.56	10.53	10.51	10.6	0.0675	0.0064	10.55	10.65
NM_021925	1.375	1.237	1.243	1.257	1.329	1.222	1.265	1.306	1.343	1.327	1.29	0.0522	0.0405	1.253	1.328
NM_031208	9.394	9.381	9.497	9.379	9.692	9.185	9.793	9.4	10.22	9.862	9.58	0.308	0.0322	9.36	9.8
NM_001291527	3.649	3.84	3.512	3.653	3.3	3.701	3.467	3.163	3.743	3.877	3.59	0.2299	0.064	3.426	3.755
NM_024562	9.488	9.628	9.748	9.5	9.377	9.408	9.533	9.631	9.308	9.304	9.492	0.1471	0.0155	9.387	9.598
NM_001142398	3.275	3.096	3.078	3.597	3.423	3.275	3.697	3.219	3.371	3.224	3.325	0.2011	0.0605	3.181	3.469
NM_001258392	13.75	13.82	13.99	14.44	13.79	14.43	14.38	13.96	13.73	14.48	14.08	0.3169	0.0225	13.85	14.3
NM_138417	2.83	2.949	2.982	2.953	2.834	2.988	2.934	2.903	3.026	3.021	2.942	0.0691	0.0235	2.893	2.991
NM_001077350	3.112	3.117	3.06	3.307	3.048	3.037	2.85	3.048	3.266	2.99	3.084	0.1306	0.0424	2.99	3.177
NM_014953	7.546	7.663	7.578	7.813	7.461	7.522	7.794	7.581	7.659	7.626	7.624	0.1127	0.0148	7.544	7.705
NM_001283186	13.98	12.61	15.26	12.93	12.5	13.58	12.93	14.44	14.08	14.06	13.64	0.8885	0.0652	13	14.27
NM_001145316	3.491	3.452	3.388	3.456	3.418	3.446	3.474	3.485	3.493	3.474	3.458	0.0338	0.0098	3.434	3.482
NM_000070	3.383	3.114	3.222	3.326	3.416	3.616	3.197	2.785	3.397	3.624	3.308	0.2475	0.0748	3.131	3.485
NM_001283154	9.509	8.146	9.081	10.88	10.21	6.966	11.02	10.29	10.25	10.25	9.66	1.276	0.132	8.748	10.57
NM_023008	4.571	4.608	4.526	4.502	4.547	4.498	4.594	4.68	4.584	4.6	4.571	0.0553	0.0121	4.531	4.611
NM_001282720	3.396	3.424	3.328	3.351	3.312	3.385	3.364	3.379	3.395	3.262	3.36	0.048	0.0143	3.325	3.394
NM_001145318	3.594	3.54	3.612	3.618	3.704	3.574	3.741	3.669	3.264	3.565	3.588	0.1303	0.0363	3.495	3.681
NM_020701	12.65	12.83	12.42	12.63	12.77	12.78	12.88	12.62	12.88	12.79	12.73	0.1435	0.0113	12.62	12.83
NM_024078	4.355	4.423	4.458	4.408	4.486	4.371	4.423	4.356	4.372	4.385	4.404	0.0442	0.01	4.372	4.435
NM_016458	11.58	12.06	11.97	12.03	11.76	11.74	11.89	11.94	11.73	11.86	11.86	0.1517	0.0128	11.75	11.96
NM_032509	3.985	3.972	3.923	3.904	4.013	4.086	3.992	4.006	4.038	4.076	4	0.0586	0.0147	3.958	4.042
NM_030813	3.084	6.439	4.853	2.121	4.962	5.754	6.403	8.444	5.53	7.261	5.485	1.87	0.341	4.147	6.823
NM_001283199	7.906	8.166	7.877	7.158	8.311	7.837	7.972	7.99	7.995	8.035	7.925	0.3035	0.0383	7.708	8.142
NM_001283215	3.195	3.698	3.364	3.463	4.153	3.949	3.199	3.813	3.367	4.102	3.63	0.3619	0.0997	3.371	3.889
NM_001145315	8.511	7.806	8.939	8.11	8.358	8.45	8.025	8.269	7.697	8.329	8.249	0.3612	0.0438	7.991	8.508
NM_001283129	6.96	6.519	6.77	5.689	6.241	6.339	6.468	6.703	6.667	5.901	6.426	0.3958	0.0616	6.143	6.709
NM_001199469	1.107	1.027	1.119	1.085	1.034	1.062	1.086	1.048	1.129	1.052	1.075	0.0358	0.0333	1.049	1.101
NM_001283235	6.995	6.785	7.134	6.614	6.615	6.7	6.723	6.923	7.167	6.832	6.849	0.2005	0.0293	6.706	6.992
NM_015958	8.211	8.253	8.239	8.23	8.159	8.3	8.198	8.24	8.247	8.263	8.234	0.0385	0.0047	8.206	8.261
NM_001077395	4.288	4.311	4.446	4.393	4.309	4.444	4.418	4.484	4.416	4.286	4.38	0.074	0.0169	4.327	4.433
NM_000196	9.181	9.414	8.876	9.005	8.209	8.506	8.889	9.385	8.923	9.462	8.985	0.404	0.045	8.696	9.274
NM_001283116	4.329	4.494	4.459	4.352	4.113	4.414	4.255	4.277	4.484	4.394	4.357	0.1188	0.0273	4.272	4.442
NM_018983	1.537	1.567	1.548	1.582	1.507	1.54	1.543	1.563	1.485	1.543	1.541	0.0285	0.0185	1.521	1.562
NM_000280	2.053	2.056	1.977	1.901	1.942	1.958	1.946	1.973	1.958	1.994	1.976	0.0483	0.0245	1.941	2.01
NM_003009	9.507	9.048	8.903	9.213	8.929	9.174	9.246	8.959	9.029	8.915	9.092	0.1927	0.0212	8.955	9.23
NM_203341	12.34	12.34	12.34	12.34	12.34	12.34	12.34	12.34	12.34	12.34	12.34	0	0	12.34	12.34
NM_031454	6.703	6.867	6.105	6.887	7.285	6.141	7.65	6.803	6.61	6.355	6.741	0.4827	0.0716	6.395	7.086
NM_001093726	7.123	8.234	6.988	7.43	7.842	6.636	7.781	7.44	7.261	7.328	7.406	0.4587	0.0619	7.078	7.735
NM_013989	1.685	1.64	1.812	1.776	1.818	1.65	1.769	1.845	1.671	1.659	1.732	0.0791	0.0457	1.676	1.789
NM_001173513	5.805	5.941	5.268	5.961	5.695	5.705	6.054	5.703	5.926	5.96	5.802	0.2271	0.0391	5.639	5.964
NM_006440	12.94	14.1	13.62	14.99	12.63	12.49	13.78	16.64	15.41	13.17	13.98	1.337	0.0957	13.02	14.93
NM_021237	17.92	17.66	16.83	17.95	17.62	16.7	16.35	17.66	17.55	17.51	17.37	0.5474	0.0315	16.98	17.77
NM_001258465	2.367	2.81	2.772	2.875	3.078	3.073	2.509	3.035	2.715	2.589	2.782	0.2435	0.0875	2.608	2.957
NM_000581	10.91	11.3	11.51	10.69	11.82	11.6	11.54	11.51	12.25	12.13	11.53	0.4864	0.0422	11.18	11.87
NM_201397	2.811	2.811	2.811	2.811	2.811	2.811	2.811	2.811	2.811	2.811	2.811	0	0	2.811	2.811
NM_005410	6.5	5.567	5.602	5.329	6.995	8.2	5.207	7.027	6.129	7.94	6.45	1.071	0.166	5.684	7.216
NM_001242502	1.859	1.447	1.71	1.596	1.321	1.556	1.334	1.625	1.409	1.676	1.553	0.1746	0.1124	1.428	1.678
NM_020451	7.744	7.53	8.435	8.65	7.402	8.649	7.725	8.644	7.729	8.507	8.101	0.5157	0.0637	7.733	8.47
NM_018989	1.788	1.767	1.775	1.841	1.787	1.783	1.818	1.742	1.772	1.734	1.781	0.0319	0.0179	1.758	1.804
NM_016332	9.021	8.964	8.839	8.875	8.602	8.89	8.781	8.667	9.191	8.627	8.846	0.1855	0.021	8.713	8.979
NM_014519	2.797	2.768	2.747	2.764	2.698	2.771	2.597	2.757	2.736	2.685	2.732	0.0583	0.0214	2.69	2.774
NM_003019	2.569	2.503	2.618	2.664	2.633	2.565	2.658	2.553	2.552	2.582	2.59	0.0518	0.02	2.553	2.627
NM_001195000	4.746	4.285	3.008	3.613	4.209	3.986	3.036	3.777	3.601	3.775	3.803	0.5394	0.1418	3.418	4.189
NM_001195035	7	7.674	7.619	8.032	7.089	7.719	7.327	7.988	7.207	7.315	7.497	0.3624	0.0483	7.238	7.756
NM_021077	13.54	13.58	13.44	13.63	13.47	13.37	13.57	13.41	13.53	13.42	13.5	0.0876	0.0065	13.43	13.56
NM_205858	4.624	4.597	4.261	4.862	4.748	4.707	4.579	4.943	4.582	4.616	4.652	0.1854	0.0399	4.519	4.784
NM_153460	5.059	5.11	5.124	5.042	5.109	4.93	4.97	5.043	5.098	5.104	5.059	0.0649	0.0128	5.013	5.105
NM_015918	8.514	8.513	8.545	8.353	8.689	8.551	8.617	8.481	8.561	8.264	8.509	0.1227	0.0144	8.421	8.597
NM_001111	7.397	7.522	7.507	7.377	7.425	7.58	7.495	7.551	7.518	7.643	7.501	0.0828	0.011	7.442	7.561
NM_031292	6.601	6.51	6.455	6.385	6.654	6.546	6.199	6.458	6.682	6.958	6.545	0.2016	0.0308	6.401	6.689
NM_001256826	1.486	1.495	1.41	1.643	1.715	1.753	1.691	1.628	1.709	1.712	1.624	0.1184	0.0729	1.54	1.709
NM_015138	9.307	9.261	9.481	9.522	9.187	8.741	9.082	9.503	9.37	9.383	9.284	0.2373	0.0256	9.114	9.453
NM_153461	2.499	2.106	2.445	2.271	2.331	3.028	2.619	2.822	2.818	2.352	2.529	0.2887	0.1141	2.323	2.736
NM_001002913	7.333	7.079	7.221	7.411	7.362	7.374	7.038	7.561	7.2	7.422	7.3	0.1631	0.0224	7.184	7.417
NM_001145861	3.138	3.191	3.276	3.326	3.11	3.304	3.233	3.24	3.209	3.278	3.23	0.0699	0.0216	3.18	3.28
NM_198202	11.51	11.3	12.05	11.5	11.29	11.28	11.82	11.38	11.51	11.77	11.54	0.2597	0.0225	11.36	11.73
NM_001203265	1.392	1.275	1.548	1.344	1.412	1.424	1.442	1.352	1.3	1.362	1.385	0.0781	0.0564	1.329	1.441
NM_001193495	0.5623	0.5623	0.5623	0.5623	0.5623	0.5623	0.5623	0.5623	0.5623	0.5623	0.5623	0	0	0.5623	0.5623
NM_001145860	4.025	3.951	3.897	4.072	3.913	4.003	3.956	4.019	3.881	3.979	3.97	0.0617	0.0155	3.926	4.014
NM_006627	18.53	21.54	21.13	21.53	18.57	19.83	20.19	22.71	22.12	19.49	20.56	1.459	0.071	19.52	21.61
NM_001195610	5.069	5.253	5.247	5.097	5.158	5.026	5.264	4.951	5.192	5.099	5.136	0.1054	0.0205	5.06	5.211
NM_001134693	20.14	20.46	19.97	20.26	20.43	20.3	20.24	20.16	20.11	20.15	20.22	0.1493	0.0074	20.12	20.33
NM_001203263	3.041	3.1	3.383	3.132	2.744	3.345	3.059	3.148	3.153	3.224	3.133	0.1773	0.0566	3.006	3.26
NM_016356	9.906	10.09	10.09	10.01	10.05	9.662	9.995	10.14	10.18	9.783	9.992	0.1641	0.0164	9.874	10.11
NM_001098614	2.222	2.311	2.272	2.247	2.09	2.215	2.241	2.276	2.241	2.289	2.24	0.0607	0.0271	2.197	2.284
NM_030973	7.659	7.822	7.237	7.574	7.371	7.648	7.746	7.723	8.072	7.971	7.683	0.2513	0.0327	7.503	7.862
NM_001025107	28.89	28.81	28.71	28.87	28.86	28.9	29.23	28.87	28.83	28.77	28.87	0.1377	0.0048	28.78	28.97
NM_032732	3.26	3.29	3.284	3.289	3.248	3.254	3.215	3.253	3.271	3.241	3.261	0.0238	0.0073	3.244	3.278
NM_015841	6.117	6.47	6.209	6.287	6.341	6.195	6.285	6.153	6.08	6.353	6.249	0.1204	0.0193	6.163	6.335
NM_001164811	7.91	8.061	8.005	7.918	8.027	7.831	7.666	7.89	7.906	7.939	7.915	0.1117	0.0141	7.835	7.995
NM_015840	6.515	6.913	6.547	6.278	6.655	6.683	6.662	6.602	6.555	6.539	6.595	0.1602	0.0243	6.48	6.71
NM_001080527	2.686	3.235	3.096	2.795	2.686	2.559	2.615	2.481	2.942	2.802	2.79	0.2395	0.0859	2.618	2.961
NM_139283	33.53	34.26	33.66	34.26	33.74	34.12	35.32	34.51	33.2	35.14	34.17	0.6815	0.0199	33.69	34.66
NM_019088	7.37	7.453	7.325	7.61	7.425	7.109	7.237	7.686	7.49	7.629	7.433	0.1815	0.0244	7.304	7.563
NM_018325	13.95	13.99	14.12	14.05	14.15	14.01	13.8	13.96	14.2	14.21	14.04	0.1273	0.0091	13.95	14.13
NM_005837	4.048	4.059	4.097	4.081	4.084	4.028	4.07	4.082	4.098	4.042	4.069	0.0238	0.0058	4.052	4.086
NM_001203264	3.55	3.563	3.353	3.396	3.777	3.189	3.476	3.749	3.161	3.678	3.489	0.216	0.0619	3.335	3.644
NM_020143	8.236	8.347	8.211	8.209	8.074	7.878	7.714	8.159	7.801	8.274	8.09	0.2174	0.0269	7.935	8.246
NM_145005	2.78	2.772	2.79	2.799	2.829	2.852	2.801	2.79	2.797	2.803	2.801	0.0235	0.0084	2.784	2.818
NM_052859	19.8	20.11	20.23	20.31	20.26	20.38	20.37	19.9	20.27	20.1	20.17	0.1964	0.0097	20.03	20.32
NM_001279349	2.221	2.354	1.61	2.445	2.15	2.758	3.116	2.115	3.028	2.536	2.433	0.4529	0.1861	2.109	2.757
NM_001279351	1.955	1.709	2.125	2.282	1.829	2.122	1.69	1.961	1.689	2.267	1.963	0.2303	0.1173	1.798	2.128
NM_001279350	3.414	4.294	3.423	3.386	3.148	3.115	3.217	3.39	3.484	3.044	3.391	0.3515	0.1037	3.14	3.643
NM_020385	12.03	12.44	11.97	12.11	12.14	12.12	12.31	12.16	12.14	12.24	12.17	0.1355	0.0111	12.07	12.26
NM_001128144	1.099	1.043	1.039	1.089	1.096	1.087	1.006	1.018	1.023	1.179	1.068	0.0525	0.0492	1.03	1.106
NM_000535	3.087	2.79	2.522	3.337	3.231	3.287	2.32	3.081	2.981	3.238	2.987	0.3422	0.1145	2.743	3.232
NM_001128143	3.15	3.05	3.111	3.052	3.053	3.224	2.999	3.163	3.134	3.101	3.104	0.0668	0.0215	3.056	3.152
NM_001289408	3.345	3.214	3.163	3.387	3.457	3.249	3.488	3.234	3.205	3.23	3.297	0.114	0.0346	3.216	3.379
NM_020695	3.895	3.898	3.878	3.951	3.964	3.864	3.883	3.982	3.912	3.964	3.919	0.0424	0.0108	3.889	3.949
NM_001013672	2.857	2.77	2.885	2.765	2.797	2.791	2.793	2.841	2.829	2.903	2.823	0.0478	0.0169	2.789	2.857
NM_000534	10.08	9.272	9.338	9.301	9.262	9.36	9.578	9.922	8.401	9.205	9.372	0.4537	0.0484	9.048	9.697
NM_001310462	1.948	1.792	1.881	1.936	2.021	1.913	1.823	1.806	1.771	1.653	1.854	0.1065	0.0574	1.778	1.931
NM_001080480	5.89	5.837	5.789	5.616	5.75	5.68	5.624	5.946	5.711	5.81	5.765	0.1098	0.0191	5.687	5.844
NM_001244713	0.7319	0.7941	0.7645	0.7699	0.7633	0.7798	0.7725	0.7958	0.7585	0.7914	0.7722	0.0195	0.0252	0.7582	0.7861
NM_005732	2.995	3.052	3.083	3.084	3.114	2.984	3.07	3.09	3.141	3.137	3.075	0.053	0.0172	3.037	3.113
NM_001278472	4.544	4.527	4.436	4.677	4.739	4.641	4.701	4.544	4.634	4.828	4.627	0.1162	0.0251	4.544	4.71
NM_001244724	4.124	3.867	3.53	3.766	3.568	3.943	3.835	3.415	3.997	3.231	3.728	0.2823	0.0757	3.526	3.93
NM_000378	1.418	0.9844	0.9808	0.9807	1.141	0.9537	1.137	1.077	1.218	1.092	1.098	0.1422	0.1295	0.9965	1.2
NM_016077	6.127	6.131	6.085	6.086	6.189	6.13	6.132	5.987	6.144	6.148	6.116	0.0541	0.0088	6.077	6.155
NM_170708	3.08	3.103	2.983	3.098	3.153	3.1	3.132	2.903	2.968	2.966	3.049	0.0854	0.028	2.987	3.11
NM_001278471	2.331	2.385	2.538	2.239	2.444	2.423	2.591	2.545	2.474	2.482	2.445	0.1062	0.0434	2.369	2.521
NM_000194	10.31	10.31	10.31	10.31	10.31	10.31	10.31	10.31	10.31	10.31	10.31	0	0	10.31	10.31
NM_002434	2.695	2.688	2.707	2.696	2.621	2.704	2.739	2.683	2.678	2.722	2.693	0.0315	0.0117	2.671	2.716
NM_001297420	2.266	2.24	2.196	2.228	2.224	2.218	2.227	2.24	2.191	2.23	2.226	0.0215	0.0097	2.211	2.241
NM_001015052	16.97	16.62	16.56	16.68	16.39	16.41	16.43	16.84	16.24	16.78	16.59	0.2287	0.0138	16.43	16.76
NM_001151	13.67	13.63	13.53	13.53	13.86	13.63	13.88	13.76	13.55	13.93	13.7	0.1501	0.011	13.59	13.81
NM_014026	11.73	12	12.39	12.1	11.33	12.48	13.23	13.61	12.46	13.49	12.48	0.7557	0.0606	11.94	13.02
NM_005572	2.438	2.398	2.378	2.368	2.427	2.46	2.266	2.375	2.357	2.402	2.387	0.0539	0.0226	2.348	2.425
NM_001270362	11.03	11.5	11.01	11.17	11.13	11.43	11.01	10.84	11.4	10.6	11.11	0.2774	0.025	10.91	11.31
NM_001278469	0.3818	0.5267	0.5587	0.5051	0.4425	0.6231	0.5032	0.4006	0.5667	0.6478	0.5156	0.0884	0.1715	0.4524	0.5789
NM_134424	4.47	4.449	4.43	4.384	4.507	4.439	4.479	4.401	4.498	4.36	4.441	0.049	0.011	4.406	4.477
NM_001025300	4.888	4.998	4.839	4.774	5.012	4.864	4.674	4.685	4.953	4.866	4.855	0.1176	0.0242	4.771	4.939
NM_015026	7.602	8.357	7.844	7.976	8.326	8.676	8.016	7.111	7.716	8.709	8.033	0.4986	0.0621	7.676	8.39
NM_001282625	2.148	1.861	1.975	1.935	1.835	1.822	1.888	1.826	1.938	1.852	1.908	0.0995	0.0522	1.837	1.979
NM_170707	2.494	2.59	2.612	2.599	2.541	2.438	2.485	2.478	2.579	2.489	2.531	0.0613	0.0242	2.487	2.574
NM_017999	4.297	4.308	4.33	4.318	4.266	4.303	4.323	4.228	4.335	4.244	4.295	0.037	0.0086	4.269	4.322
NM_024424	4.001	4.003	4.393	4.032	3.87	3.951	3.898	3.821	4.065	3.866	3.99	0.1627	0.0408	3.874	4.106
NM_176877	8.396	8.434	8.459	8.448	8.525	8.544	8.493	8.347	8.612	8.424	8.468	0.0772	0.0091	8.413	8.523
NM_001297419	3.461	3.226	3.488	3.403	3.404	3.476	3.536	3.324	3.439	3.576	3.433	0.1018	0.0297	3.36	3.506
NM_001198552	8.436	8.436	8.436	8.436	8.436	8.436	8.436	8.436	8.436	8.436	8.436	0	0	8.436	8.436
NM_001297422	4.852	5.998	6.056	6.898	4.622	5.039	5.129	7.083	5.978	5.733	5.739	0.8348	0.1455	5.142	6.336
NM_032272	15.91	15.59	16.13	15.86	16.13	16.08	16.45	15.93	16.06	15.72	15.99	0.2397	0.015	15.81	16.16
NM_024426	1.557	1.663	1.621	1.66	1.601	1.645	1.748	1.658	1.729	1.633	1.652	0.0562	0.034	1.611	1.692
NM_001636	14.85	16.64	15.66	17.02	16.48	17.2	15.71	16.22	15.98	16.25	16.2	0.6949	0.0429	15.7	16.7
NM_005053	8.089	8.03	8.43	8.299	8.254	8.403	8.332	8.262	8.28	8.024	8.24	0.1454	0.0176	8.136	8.344
NM_002874	8.781	8.646	8.922	8.66	8.863	8.886	8.603	9.284	8.836	8.717	8.82	0.1964	0.0223	8.679	8.96
NM_001278470	3.035	3.053	2.993	3.057	3.054	2.984	3.072	3.006	3.026	3.02	3.03	0.0294	0.0097	3.009	3.051
NM_001098831	19.81	16.84	18.63	17.83	19.34	16.55	19.9	14.86	19.42	14.94	17.81	1.928	0.1082	16.43	19.19
NM_178832	6.579	6.625	6.9	7.592	7.665	6.253	6.191	8.804	6.566	8.112	7.129	0.872	0.1223	6.505	7.753
NM_018140	4.46	4.519	4.1	4.615	4.229	4.334	4.239	4.326	4.413	4.371	4.36	0.1508	0.0346	4.253	4.468
NM_032331	4.921	4.918	4.937	4.981	4.947	4.923	4.99	4.905	4.855	4.911	4.929	0.0386	0.0078	4.901	4.956
NM_001258371	15.99	4.049	11.88	10.43	15.2	16.72	5.362	11.71	10.21	13.34	11.49	4.224	0.3677	8.468	14.51
NM_001144881	1.864	1.647	1.64	1.618	1.616	1.612	1.617	1.627	1.539	1.51	1.629	0.0934	0.0574	1.562	1.696
NM_006150	3.143	3.192	3.222	3.133	3.128	3.132	3.15	3.149	3.141	3.122	3.151	0.0314	0.01	3.129	3.174
NM_013397	30.28	32.92	29.76	26.99	31.97	29.86	29.84	29.32	28.54	29.16	29.86	1.66	0.0556	28.68	31.05
NM_153026	3.043	3.103	3.052	3.076	3.045	2.988	3.007	3.08	3.03	3.058	3.048	0.0343	0.0113	3.024	3.073
NM_198859	7.068	6.749	7.112	6.818	6.869	6.929	6.834	7.019	6.8	6.876	6.907	0.1216	0.0176	6.82	6.994
NM_001307979	1.869	1.858	1.805	1.864	1.787	1.841	1.82	1.829	1.809	1.815	1.83	0.0276	0.0151	1.81	1.849
NM_001144882	1.532	1.416	1.549	1.502	1.521	1.531	1.498	1.51	1.563	1.471	1.51	0.042	0.0278	1.479	1.54
NM_001135920	4.026	4.086	3.718	4.134	3.956	3.986	4.107	3.996	4.088	4.097	4.019	0.1214	0.0302	3.933	4.106
NM_025065	9.17	9.502	9.316	9.233	9.214	9.313	9.058	9.12	9.235	9.542	9.27	0.1546	0.0167	9.16	9.381
NM_001206557	10.21	10.43	10.3	9.37	10.12	9.715	9.978	10.68	9.566	11.05	10.14	0.512	0.0505	9.774	10.51
NM_001307941	13.39	14.63	12.72	14.35	14.88	14.11	14.88	14.09	15.48	14.18	14.27	0.7895	0.0553	13.7	14.83
NM_001204410	4.62	4.72	4.841	4.573	4.605	4.709	4.763	4.597	4.678	4.452	4.656	0.1099	0.0236	4.577	4.734
NM_022762	8.096	8.472	7.988	8.163	8.966	8.531	8.285	8.375	8.721	8.535	8.413	0.297	0.0353	8.201	8.626
NM_001080496	2.984	3.034	3.017	3.053	3.168	3.067	3.092	3.017	3.168	3.037	3.064	0.0624	0.0204	3.019	3.108
NM_001036	2.845	2.893	2.818	2.87	2.852	2.899	2.853	2.848	2.863	2.849	2.859	0.0237	0.0083	2.842	2.876
NM_001261439	5.722	5.383	5.194	5.689	5.48	5.9	5.504	5.787	4.944	5.587	5.519	0.2883	0.0522	5.313	5.725
NM_000706	3.637	3.461	3.401	3.55	3.469	3.263	3.521	3.235	3.444	3.311	3.429	0.1286	0.0375	3.337	3.521
NM_016052	37.4	35.65	36.8	37.68	37.72	37.4	34.44	34.06	33.1	35.92	36.02	1.668	0.0463	34.82	37.21
NM_001287421	3.146	2.992	3.275	3.325	3.138	3.064	3.032	3.344	2.989	3.251	3.156	0.1357	0.043	3.058	3.253
NM_001258206	6.428	6.751	7.183	6.732	6.906	6.998	6.198	6.418	6.648	6.819	6.708	0.2961	0.0441	6.496	6.92
NM_015703	20.21	20.41	19.32	18.2	21.38	19.35	19.24	19.74	20.88	18.01	19.67	1.082	0.055	18.9	20.45
NM_001986	4.293	4.282	4.395	4.307	4.242	4.263	4.272	4.315	4.23	4.177	4.278	0.058	0.0136	4.236	4.319
NM_198097	14.01	13.84	13.82	13.98	13.92	13.94	13.89	14.06	13.8	13.79	13.9	0.0948	0.0068	13.84	13.97
NM_000909	4.384	4.269	4.314	4.363	4.377	4.279	4.259	4.329	4.286	4.359	4.322	0.0471	0.0109	4.288	4.356
NM_001276418	1.64	1.531	1.63	1.659	1.683	1.554	1.582	1.665	1.47	1.63	1.604	0.0684	0.0426	1.555	1.653
NM_001111039	1.853	1.811	1.857	1.796	1.813	1.861	1.762	1.853	1.808	1.861	1.828	0.0343	0.0188	1.803	1.852
NM_005428	3.04	3.035	3.074	2.973	3.074	3.098	3.011	3.048	3.012	3.154	3.052	0.0511	0.0167	3.015	3.088
NM_033280	16.38	16.38	16.38	16.38	16.38	16.38	16.38	16.38	16.38	16.38	16.38	0	0	16.38	16.38
NM_020829	4.182	4.333	4.268	4.216	4.234	4.217	4.326	4.03	4.116	4.195	4.212	0.0911	0.0216	4.146	4.277
NM_015179	6.129	6.205	5.957	6.101	6.173	6.111	6.172	6.187	6.122	6.04	6.12	0.075	0.0123	6.066	6.173
NM_018427	5.082	5.142	5.263	5.04	5.039	5.117	4.926	4.99	4.931	5.029	5.056	0.1015	0.0201	4.983	5.129
NM_003003	15.63	14.21	13.46	14.29	15.43	13.53	11.7	10.71	12.7	12.98	13.46	1.539	0.1143	12.36	14.56
NM_001024383	3.453	4.266	3.758	3.954	4.24	3.882	3.385	4.027	4.293	3.653	3.891	0.3282	0.0843	3.656	4.126
NM_024052	6.405	6.593	6.351	6.475	6.329	6.472	6.422	6.338	6.404	6.368	6.416	0.0805	0.0126	6.358	6.473
NM_033382	1.743	1.724	1.732	1.711	1.733	1.727	1.735	1.745	1.72	1.737	1.731	0.0105	0.0061	1.723	1.738
NM_033127	3.695	3.635	3.776	3.769	3.81	3.824	3.685	3.799	3.751	3.691	3.744	0.0633	0.0169	3.698	3.789
NM_001466	4.049	4.069	4.093	4.072	4.111	4.096	4.016	4.078	4.111	4.082	4.078	0.0289	0.0071	4.057	4.098
NM_181093	1.381	1.367	1.493	1.037	1.205	1.128	1.016	1.079	1.324	1.407	1.244	0.1719	0.1382	1.121	1.367
NM_001289111	3.184	3.139	3.139	3.154	3.211	3.137	3.138	3.156	3.179	3.14	3.158	0.0255	0.0081	3.139	3.176
NM_001271918	7.724	7.287	7.671	7.895	7.706	7.687	7.687	7.772	7.755	7.51	7.67	0.165	0.0215	7.552	7.788
NM_134268	9.797	9.929	9.823	9.747	9.769	9.634	9.794	9.735	9.681	9.83	9.774	0.0823	0.0084	9.715	9.833
NM_001271922	3.374	3.337	3.485	3.391	3.248	3.51	3.412	3.41	3.261	3.466	3.389	0.0881	0.026	3.326	3.452
NM_001079675	3.473	3.392	3.433	3.447	3.47	3.414	3.483	3.407	3.473	3.491	3.448	0.0349	0.0101	3.423	3.473
NM_001143999	2.358	2.057	2.109	1.99	2.184	2.054	2.062	2.159	2.262	2.227	2.146	0.1135	0.0529	2.065	2.227
NM_001039573	11.03	10.31	11.09	10.69	11.16	10.22	10.99	11.05	11.66	10.55	10.88	0.4356	0.0401	10.56	11.19
NM_001301064	3.281	3.296	3.325	3.23	3.312	3.291	3.363	3.307	3.283	3.296	3.298	0.0342	0.0104	3.274	3.323
NM_000856	1.156	1.041	0.9855	1.153	1.033	1.111	1.02	1.051	1.006	1.079	1.064	0.0596	0.056	1.021	1.106
NM_014871	1.934	1.894	1.956	1.925	1.969	1.719	1.931	1.778	1.994	1.807	1.89	0.0914	0.0483	1.825	1.956
NM_016217	5.655	5.658	5.536	5.593	5.696	5.764	5.639	5.661	5.655	5.694	5.655	0.0611	0.0108	5.611	5.699
NM_001282405	1.083	1.011	1.027	0.9984	1.076	1.131	1.055	1.023	1.1	1.034	1.054	0.0427	0.0405	1.023	1.084
NM_000540	1.356	1.362	1.352	1.348	1.347	1.372	1.365	1.365	1.374	1.352	1.359	0.0095	0.007	1.353	1.366
NM_032387	5.357	5.348	5.334	5.35	5.432	5.377	5.36	5.347	5.292	5.381	5.358	0.036	0.0067	5.332	5.384
NM_014300	4.452	5.086	4.48	4.896	4.739	4.959	4.684	4.682	4.763	4.624	4.736	0.2009	0.0424	4.593	4.88
NM_001300950	2.884	2.958	2.942	2.87	2.946	2.908	2.861	2.885	2.897	2.904	2.905	0.0333	0.0115	2.882	2.929
NM_014866	1.473	1.504	1.556	1.501	1.541	1.541	1.545	1.543	1.506	1.506	1.521	0.0269	0.0177	1.502	1.541
NM_006530	7.28	6.973	7.268	7.571	7.597	6.338	8.275	6.734	7.347	6.754	7.214	0.547	0.0758	6.822	7.605
NM_001271921	4.217	4.66	4.399	4.407	4.219	4.104	4.367	4.121	4.073	4.083	4.265	0.1903	0.0446	4.129	4.401
NM_003332	0.5983	0.5983	0.5983	0.5983	0.5983	0.5983	0.5983	0.5983	0.5983	0.5983	0.5983	0	0	0.5983	0.5983
NM_001161368	0.6705	0.6345	0.627	0.6471	0.5654	0.6611	0.6087	0.5643	0.6581	0.6243	0.6261	0.0373	0.0596	0.5994	0.6528
NM_012429	18.19	19.83	18.83	19.27	19.8	19.47	17.75	18.79	18.28	21.25	19.15	1.015	0.053	18.42	19.87
NM_012334	6.698	6.88	6.851	6.887	6.755	6.73	6.956	6.829	7.02	6.841	6.845	0.0995	0.0145	6.774	6.916
NM_001988	9.453	9.069	9.219	8.903	9.241	9.693	9.291	9.227	9.331	8.788	9.221	0.2594	0.0281	9.036	9.407
NM_176072	2.212	2.111	2.137	2.353	2.028	2.084	2.094	1.96	2.446	1.916	2.134	0.1651	0.0774	2.016	2.252
NM_022780	14.19	13.72	13.99	13.41	13.14	13.47	13.3	13.33	12.94	13.01	13.45	0.4084	0.0304	13.16	13.74
NM_020423	8.278	8.013	7.989	8.058	8.333	8.131	8.076	8.237	8.294	8.098	8.151	0.1247	0.0153	8.062	8.24
NM_030759	3.209	3.147	3.217	3.153	3.149	3.122	3.165	3.17	3.16	3.142	3.164	0.0295	0.0093	3.142	3.185
NM_001048218	15.81	15.22	14.62	14.2	15.79	14.77	16.31	14.27	14.82	14.5	15.03	0.7198	0.0479	14.52	15.55
NM_001271920	0.3887	0.3883	0.3906	0.3868	0.3883	0.3901	0.3903	0.3915	0.3927	0.3923	0.39	0.0019	0.0049	0.3886	0.3913
NM_001291932	2.633	2.764	2.346	1.663	2.084	2.111	2.608	1.978	2.485	2.191	2.286	0.343	0.15	2.041	2.532
NM_001271919	5.019	4.953	4.912	5.047	4.979	5.045	4.953	4.997	5.003	4.944	4.985	0.0449	0.009	4.953	5.017
NM_002564	9.311	8.717	8.552	9.24	9.333	8.253	9.291	9.204	9.146	9.132	9.018	0.375	0.0416	8.75	9.286
NM_015270	23.81	27.34	24.52	19.32	24.35	19.31	28.97	28.77	21.85	24.96	24.32	3.454	0.142	21.85	26.79
NM_001127460	2.079	2.158	2.07	2.391	2.33	2.344	2.053	2.205	2.265	2.106	2.2	0.1256	0.0571	2.11	2.29
NM_001288794	0.8303	0.8021	0.7627	0.7737	0.7798	0.7672	0.7639	0.7524	0.7643	0.7603	0.7757	0.0236	0.0304	0.7588	0.7925
NM_001277204	5.384	5.422	5.185	5.273	5.477	5.528	5.281	5.298	5.436	5.353	5.364	0.1056	0.0197	5.288	5.439
NM_001277208	3.372	3.498	3.501	3.533	3.454	3.39	3.636	3.414	3.411	3.423	3.463	0.0801	0.0231	3.406	3.52
NM_001023560	2.531	2.606	2.497	2.482	2.535	2.576	2.535	2.599	2.525	2.559	2.544	0.0407	0.016	2.515	2.574
NM_176071	2.015	1.772	1.953	2.047	2.544	1.706	1.415	1.521	1.573	1.641	1.819	0.3321	0.1826	1.581	2.056
NM_020680	7.725	7.652	7.682	7.714	7.552	7.844	7.948	7.591	7.705	7.595	7.701	0.1205	0.0157	7.615	7.787
NM_174977	2.723	2.719	2.617	2.673	2.61	2.596	2.551	2.676	2.563	2.656	2.639	0.0605	0.0229	2.595	2.682
NM_033112	14.59	14.6	14.61	14.71	14.64	14.88	14.34	14.79	14.58	14.65	14.64	0.1415	0.0097	14.54	14.74
NM_004998	7.825	8.892	8.634	8.428	8.457	8	8.405	8.417	8.865	8.277	8.42	0.3363	0.04	8.179	8.661
NM_152736	7.684	8.516	6.548	8.518	8.414	8.683	7.799	8.992	8.085	7.454	8.069	0.7196	0.0892	7.554	8.584
NM_007265	13.33	12.38	12.15	12.6	12.18	11.85	11.93	12.02	12.34	13.2	12.4	0.508	0.041	12.03	12.76
NM_001008226	3.202	3.223	3.242	3.246	3.215	3.252	3.189	3.152	3.328	3.218	3.227	0.0463	0.0143	3.194	3.26
NM_002245	11.11	11.18	10.77	11.12	10.89	10.87	11.35	10.86	10.8	11.12	11.01	0.1926	0.0175	10.87	11.14
NM_001135753	4.644	4.644	4.644	4.644	4.644	4.644	4.644	4.644	4.644	4.644	4.644	0	0	4.644	4.644
NM_199187	4.773	4.742	4.872	4.891	4.775	4.805	4.795	4.621	4.815	4.677	4.777	0.0819	0.0171	4.718	4.835
NM_001099406	11.69	10.87	12.7	12.52	12.94	13.47	12.32	11.74	12.68	13.28	12.42	0.7946	0.064	11.85	12.99
NM_000224	15.19	15.12	15.29	16.32	15.38	14.32	15.57	14.22	16.1	15.48	15.3	0.6633	0.0434	14.82	15.77
NM_014604	18.13	18.04	17.85	17.15	19.63	17.98	18.39	17.71	16.71	16.65	17.82	0.8704	0.0488	17.2	18.45
NM_198450	17.98	18.36	18.42	17.4	19.29	17.9	18	18.34	18.37	17.15	18.12	0.5945	0.0328	17.7	18.55
NM_138555	2.057	2.262	2.177	2.162	2.085	2.314	2.122	2.238	2.285	2.271	2.197	0.0895	0.0407	2.133	2.261
NM_001193314	2.633	2.65	2.648	2.722	2.567	2.527	2.576	2.529	2.549	2.503	2.59	0.0699	0.027	2.54	2.64
NM_198291	3.128	3.11	3.123	3.193	3.17	3.196	3.143	3.171	3.14	3.091	3.146	0.0353	0.0112	3.121	3.172
NM_001193316	6.672	6.439	6.705	6.411	6.786	6.439	7.109	6.417	6.84	6.861	6.668	0.2381	0.0357	6.498	6.838
NM_000718	2.726	2.833	2.834	2.817	2.867	2.848	2.878	2.842	2.833	2.829	2.831	0.0411	0.0145	2.801	2.86
NM_015448	18.14	17.8	18.31	18.12	18.25	18.09	18.23	18.16	17.91	18.38	18.14	0.1757	0.0097	18.01	18.27
NM_001134373	3.738	3.741	3.516	3.704	3.719	3.682	3.818	3.864	3.961	3.768	3.751	0.118	0.0315	3.667	3.836
NM_022067	5.095	5.145	4.639	4.791	4.722	4.852	5.002	4.912	5.039	4.802	4.9	0.1672	0.0341	4.78	5.02
NM_001193315	7.348	7.298	7.577	7.499	7.555	7.325	7.326	7.507	7.437	7.473	7.435	0.1029	0.0138	7.361	7.508
NM_002951	15.04	15.41	15.3	15.36	15.32	15.04	15.49	15.16	15.56	15.73	15.34	0.2217	0.0145	15.18	15.5
NM_005417	2.051	2.143	2.102	2.108	2.064	2.179	2.126	2.072	2.114	2.106	2.107	0.0383	0.0182	2.079	2.134
NM_001292045	3.987	4.252	4.037	4.191	4.233	3.906	4.084	4.114	4.08	4.091	4.097	0.1079	0.0263	4.02	4.175
NM_001081676	8.437	8.437	8.437	8.437	8.437	8.437	8.437	8.437	8.437	8.437	8.437	0	0	8.437	8.437
NM_001025071	10.51	11.07	10.1	10.32	10.8	10.7	10.85	10.4	10.79	10.47	10.6	0.2904	0.0274	10.39	10.81
NM_004426	2.284	2.343	2.336	2.297	2.304	2.262	2.242	2.282	2.335	2.378	2.306	0.0414	0.0179	2.277	2.336
NM_001256461	8.318	7.872	7.824	8.034	7.781	7.578	7.673	8	7.709	7.761	7.855	0.2145	0.0273	7.701	8.008
NM_012229	2.369	2.613	2.232	2.512	2.228	2.468	2.382	2.464	2.456	2.55	2.427	0.1263	0.052	2.337	2.518
NM_181503	25.16	26.92	25.34	26.42	25.25	26.01	28.16	27.05	27.88	25.01	26.32	1.155	0.0439	25.49	27.14
NM_016026	16.44	20.17	18.77	14.5	19.82	19.24	18.28	16.61	17.81	18.35	18	1.733	0.0963	16.76	19.24
NM_006745	7.38	7.101	6.85	7.242	6.959	6.817	7.04	6.834	7.305	6.997	7.053	0.2016	0.0286	6.908	7.197
NM_001003688	0.4541	0.4541	0.4541	0.4541	0.4541	0.4541	0.4541	0.4541	0.4541	0.4541	0.4541	0	0	0.4541	0.4541
NM_145870	5.094	5.205	5.166	5.206	5.255	5.165	5.073	5.221	5.182	5.089	5.166	0.0615	0.0119	5.122	5.21
NM_007124	11.88	11.48	11.96	12.02	11.27	13.51	12.89	12.47	12.89	12.59	12.3	0.6971	0.0567	11.8	12.79
NM_002686	1.403	1.403	1.403	1.403	1.403	1.403	1.403	1.403	1.403	1.403	1.403	0	0	1.403	1.403
NM_005900	2.486	2.413	2.523	2.402	2.442	2.426	2.43	2.493	2.401	2.495	2.451	0.0441	0.018	2.42	2.483
NM_001961	17.42	17.67	17.82	17.76	17.84	17.68	17.86	17.8	17.33	17.45	17.66	0.1928	0.0109	17.53	17.8
NM_001252650	9.401	9.665	9.665	9.832	9.67	9.401	9.163	9.782	9.739	9.699	9.602	0.2106	0.0219	9.451	9.752
NM_001081677	2.538	2.323	2.689	2.785	2.744	2.617	2.554	2.629	2.843	3.016	2.674	0.1899	0.071	2.538	2.81
NM_012159	5.443	5.51	5.494	5.415	5.5	5.372	5.441	5.446	5.436	5.412	5.447	0.0434	0.008	5.416	5.478
NM_001017369	5.421	4.168	4.107	4.321	3.825	4.699	3.085	3.305	3.877	3.779	4.059	0.6691	0.1649	3.58	4.537
NM_001001788	1.581	1.546	1.574	1.545	1.659	1.596	1.599	1.49	1.628	1.639	1.586	0.0506	0.0319	1.55	1.622
NM_201383	4.718	4.69	4.672	4.674	4.686	4.689	4.671	4.671	4.65	4.658	4.678	0.0189	0.004	4.664	4.691
NM_201378	3.133	2.629	3.147	2.496	3.252	2.874	3.26	2.89	3.152	2.765	2.96	0.2693	0.091	2.767	3.152
NM_001130144	6.763	7.006	7.147	6.898	7.383	7.011	7.088	7.084	7.053	6.887	7.032	0.1685	0.024	6.911	7.152
NM_015444	2.658	2.628	2.546	2.598	2.576	2.659	2.611	2.579	2.648	2.728	2.623	0.0526	0.0201	2.585	2.661
NM_201381	5.591	5.597	6.113	6.002	6	5.417	5.678	5.971	5.845	5.78	5.799	0.2254	0.0389	5.638	5.961
NM_001142627	5.14	5.083	5.165	6.4	5.723	5.193	5.442	5.561	3.985	5.021	5.271	0.6126	0.1162	4.833	5.71
NM_018144	11.93	12.51	13.09	12.25	12.24	12.56	12.06	12.2	12.13	12.02	12.3	0.341	0.0277	12.06	12.54
NM_198182	6.131	5.916	6.566	6.134	5.957	5.913	5.737	6.352	6.301	5.705	6.071	0.2773	0.0457	5.873	6.27
NM_138717	2.595	2.682	2.54	2.745	2.977	2.67	2.781	2.592	2.862	2.762	2.72	0.1336	0.0491	2.625	2.816
NM_201382	1.527	1.527	1.527	1.527	1.527	1.527	1.527	1.527	1.527	1.527	1.527	0	0	1.527	1.527
NM_198173	1.599	1.619	1.598	1.623	1.616	1.589	1.595	1.617	1.6	1.622	1.608	0.0127	0.0079	1.599	1.617
NM_021070	5.108	5.003	5.193	5.014	5.143	5.035	5.137	5.072	5.002	5.045	5.075	0.0669	0.0132	5.027	5.123
NM_000445	2.107	2.092	2.111	2.109	2.105	2.096	2.106	2.124	2.119	2.1	2.107	0.0097	0.0046	2.1	2.114
NM_001164266	6.584	6.8	6.339	7.757	6.544	6.48	7.263	5.368	6.703	5.938	6.577	0.6555	0.0997	6.109	7.046
NM_024915	38.49	49.13	30.49	42.89	37.47	35.33	43.18	39.42	30.86	46.11	39.34	6.143	0.1562	34.94	43.73
NM_201384	4.833	4.833	4.833	4.833	4.833	4.833	4.833	4.833	4.833	4.833	4.833	0	0	4.833	4.833
NM_201380	2.348	2.36	2.321	2.337	2.341	2.335	2.327	2.35	2.34	2.341	2.34	0.011	0.0047	2.332	2.348
NM_001195010	0.5206	0.5613	0.5232	0.5198	0.4895	0.5531	0.5493	0.5295	0.4522	0.5147	0.5213	0.0321	0.0617	0.4983	0.5443
NM_001253845	0.3828	0.3828	0.3828	0.3828	0.3828	0.3828	0.3828	0.3828	0.3828	0.3828	0.3828	0	0	0.3828	0.3828
NM_025217	6.795	6.772	6.74	6.689	6.736	6.85	6.769	6.695	6.752	6.8	6.76	0.049	0.0072	6.725	6.795
NM_001163213	3.729	3.701	3.513	3.653	3.4	3.616	3.514	3.508	3.426	3.468	3.553	0.1149	0.0324	3.471	3.635
NM_001085382	2.134	2.128	2.158	2.144	2.122	2.15	2.135	2.157	2.142	2.128	2.14	0.0126	0.0059	2.131	2.149
NM_001293	20.47	27.03	21.85	22.48	23.41	22.87	24.41	24.03	23.17	23.04	23.28	1.725	0.0741	22.04	24.51
NM_001184762	10.01	10.22	10.76	10.55	9.971	10.46	10.52	10.41	10.13	10.33	10.34	0.2522	0.0244	10.16	10.52
NM_007096	2.776	2.706	2.96	2.816	3.099	3.171	3.063	3.087	2.945	2.806	2.943	0.1602	0.0545	2.828	3.058
NM_001833	8.19	8.425	8.368	7.103	8.777	9.183	8.607	8.814	7.717	8.063	8.325	0.5983	0.0719	7.897	8.753
NM_001184760	10.67	10.13	10.22	10.67	9.336	8.56	8.037	9.332	7.755	9.963	9.467	1.053	0.1112	8.714	10.22
NM_006425	18.78	18.87	18.91	18.94	18.55	19.01	19.22	18.84	18.85	18.59	18.86	0.1939	0.0103	18.72	19
NM_001184761	16.92	16.73	16.8	15.02	17.09	17.11	16.68	15.95	16.72	16.36	16.54	0.6328	0.0383	16.08	16.99
NM_024044	6.94	7.166	6.845	7.294	7.344	6.506	8.025	6.808	7.596	7.001	7.152	0.4364	0.061	6.84	7.465
NM_024122	36.14	35.88	39.93	36.76	36.21	40.24	37.19	38.58	36.51	37.93	37.54	1.582	0.0421	36.41	38.67
NM_000740	2.996	3.029	3.006	2.918	3.009	2.955	3.043	2.933	2.993	2.957	2.984	0.0412	0.0138	2.954	3.013
NM_003262	19.07	19.07	19.07	19.07	19.07	19.07	19.07	19.07	19.07	19.07	19.07	0	0	19.07	19.07
NM_001015000	3.803	3.833	3.743	3.726	3.838	3.838	3.758	3.779	3.86	3.861	3.804	0.0494	0.013	3.768	3.839
NM_021117	2.641	2.654	2.681	2.65	2.652	2.651	2.62	2.682	2.671	2.67	2.657	0.0192	0.0072	2.643	2.671
NM_018359	14.63	15.02	15.09	14.26	12.4	16.44	14.3	14.62	13.53	14.02	14.43	1.057	0.0732	13.68	15.19
NM_000488	3.776	3.682	3.65	3.6	3.594	3.923	3.707	3.583	3.412	3.591	3.652	0.1354	0.0371	3.555	3.749
NM_001301016	4.204	4.028	4.014	3.884	4.188	4.06	4.118	3.786	3.915	3.929	4.012	0.1354	0.0338	3.916	4.109
NM_001797	3.984	3.714	3.313	3.977	3.811	3.568	3.527	3.427	3.382	3.546	3.625	0.2379	0.0656	3.455	3.795
NM_001308392	2.181	2.17	2.152	2.154	2.162	2.176	2.134	2.132	2.17	2.166	2.16	0.0168	0.0078	2.148	2.172
NM_001291281	2.907	2.847	2.856	3.041	3.002	2.921	2.906	3.045	2.955	2.9	2.938	0.0708	0.0241	2.887	2.989
NM_199173	1.581	1.431	1.632	1.456	1.559	1.782	1.505	1.625	1.62	1.508	1.57	0.1028	0.0655	1.496	1.643
NM_001310124	1.218	1.214	1.387	1.129	1.336	1.158	1.086	1.114	1.133	1.026	1.18	0.1117	0.0946	1.1	1.26
NM_001310135	15.48	15.63	15.31	16	16.5	16.25	17.15	15.87	15.63	16.28	16.01	0.5525	0.0345	15.61	16.4
NM_001310154	15.53	13.48	15.86	15.29	13.92	12.84	15.11	15.67	16.51	14.78	14.9	1.151	0.0773	14.07	15.72
NM_015456	53.28	47.4	43.16	49.74	47.89	43.84	45.74	51.02	49.41	47.74	47.92	3.132	0.0654	45.68	50.16
NM_001310158	6.065	6.027	7.183	6.695	6.531	6.147	6.605	6.136	6.442	6.503	6.433	0.3567	0.0555	6.178	6.689
NM_001310159	0.4399	0.4273	0.4997	0.4916	0.5151	0.4603	0.419	0.4044	0.486	0.5014	0.4645	0.0395	0.0851	0.4362	0.4927
NM_001310160	2.711	2.71	2.752	2.703	2.715	2.734	2.709	2.683	2.707	2.699	2.712	0.0188	0.0069	2.699	2.726
NM_001271870	7.076	6.864	6.832	7.023	6.784	6.914	6.814	6.789	6.636	6.49	6.822	0.1708	0.025	6.7	6.944
NM_006270	20.95	20.01	20.32	20.68	20.8	19.95	21.24	21.14	21.27	20.97	20.73	0.4856	0.0234	20.39	21.08
NM_005928	14.39	14.39	14.39	14.39	14.39	14.39	14.39	14.39	14.39	14.39	14.39	0	0	14.39	14.39
NM_001114614	10.21	10.97	10.52	10.68	10.72	10.17	10.49	10.82	10.98	10.47	10.6	0.2847	0.0269	10.4	10.81
NM_001310320	1.689	1.684	1.691	1.761	1.718	1.705	1.713	1.762	1.718	1.697	1.714	0.0278	0.0162	1.694	1.734
NM_003366	9.874	9.874	9.874	9.874	9.874	9.874	9.874	9.874	9.874	9.874	9.874	0	0	9.874	9.874
NM_001310321	0.7864	0.7208	0.797	0.8041	0.8107	0.7731	0.7843	0.7505	0.7518	0.7745	0.7753	0.0277	0.0357	0.7555	0.7951
NM_001142864	18.25	17.21	18.13	18.18	18.27	18.62	18.92	16.78	19.03	20.01	18.34	0.9098	0.0496	17.69	18.99
NM_001010867	7.584	7.418	7.621	7.417	7.472	7.488	7.663	7.463	7.753	7.569	7.545	0.112	0.0149	7.465	7.625
NM_001310332	2.453	2.297	2.354	2.357	2.384	2.327	2.329	2.271	2.281	2.405	2.346	0.0571	0.0244	2.305	2.387
NM_001310338	5.474	5.287	5.498	5.446	5.569	5.316	5.06	5.294	5.013	5.6	5.356	0.2007	0.0375	5.212	5.499
NM_001310339	2.378	2.341	2.843	2.629	2.55	2.561	2.508	2.545	2.641	2.479	2.547	0.1415	0.0556	2.446	2.649
NM_052865	5.336	4.787	5.451	5.113	5.074	4.521	5.021	5.064	4.951	4.938	5.026	0.2613	0.052	4.839	5.212
NM_173551	6.459	6.707	6.623	6.215	6.251	6.73	6.572	7.026	7.241	6.693	6.652	0.3152	0.0474	6.426	6.877
NM_006288	10.67	11.62	11.53	11.9	12.02	11.38	11.26	10.26	11.05	11.49	11.32	0.538	0.0475	10.93	11.7
NM_001311160	7.115	7.558	7.712	7.628	6.587	6.636	8.553	6.573	8.21	7.87	7.444	0.6968	0.0936	6.946	7.943
NM_006681	4.23	4.323	4.269	4.249	4.307	4.295	4.375	4.247	4.313	4.349	4.296	0.0471	0.011	4.262	4.329
NM_001304422	1.463	1.461	1.506	1.436	1.535	1.48	1.415	1.458	1.432	1.416	1.46	0.0388	0.0266	1.432	1.488
NM_001311179	4.784	4.748	4.778	4.744	4.809	4.907	4.862	4.95	4.95	4.759	4.829	0.0817	0.0169	4.771	4.887
NM_001311178	1.407	1.429	1.424	1.425	1.409	1.446	1.437	1.415	1.391	1.417	1.42	0.0159	0.0112	1.409	1.431
NM_212550	1.821	1.794	1.79	1.845	1.756	1.767	1.779	1.766	1.787	1.787	1.789	0.0267	0.0149	1.77	1.808
NM_015973	11.49	11.19	12.65	12.28	12.12	11.65	11.27	12.05	12.26	11.5	11.85	0.4911	0.0415	11.49	12.2
NM_001311199	6.201	6.184	6.715	5.985	6.151	5.848	5.942	6.629	5.946	6.294	6.189	0.2908	0.047	5.981	6.397
NM_001311200	3.812	4.02	4.106	4.278	4.182	3.94	4.294	4.138	4.172	3.837	4.078	0.1705	0.0418	3.956	4.2
NM_001311201	5.869	5.735	6.303	5.38	5.416	6.311	6.243	6.549	6.312	5.511	5.963	0.4325	0.0725	5.653	6.272
NM_001311202	5.988	5.429	5.483	5.251	5.169	5.677	5.236	5.308	5.41	5.149	5.41	0.2589	0.0479	5.225	5.595
NM_148896	3.756	3.686	3.63	3.663	3.676	3.789	3.684	3.702	3.831	3.861	3.728	0.0773	0.0207	3.672	3.783
NM_001311205	2.497	2.442	2.52	2.528	2.483	2.523	2.51	2.49	2.456	2.482	2.493	0.0286	0.0115	2.473	2.514
NM_172250	6.821	6.676	6.994	6.899	7.047	6.664	6.387	6.472	6.601	7.343	6.79	0.2896	0.0427	6.583	6.998
NM_001308295	4.386	3.963	4.145	4.256	3.59	4.097	4.169	4.096	4.158	4.03	4.089	0.2105	0.0515	3.938	4.24
NM_006327	9.33	9.328	9.014	9.216	8.425	8.657	9.479	8.958	9.285	9.059	9.075	0.3284	0.0362	8.84	9.31
NM_001130690	2.807	2.785	2.778	2.762	2.783	2.756	2.804	2.761	2.77	2.818	2.782	0.0213	0.0076	2.767	2.798
NM_001184985	4.51	4.185	4.532	4.269	4.739	4.75	4.473	4.235	4.418	4.456	4.457	0.1926	0.0432	4.319	4.594
NM_001144918	6.947	6.045	6.675	5.363	5.761	6.616	6.267	5.789	7.05	7.137	6.365	0.6126	0.0963	5.927	6.803
NM_001197104	3.145	3.366	3.414	3.173	3.184	3.083	3.166	3.406	3.203	3.254	3.239	0.1164	0.0359	3.156	3.323
NM_001251882	5.93	6.297	5.178	5.661	6.669	6.135	7.316	6.318	5.931	5.587	6.102	0.6013	0.0985	5.672	6.532
NM_033043	2.248	2.38	2.388	2.355	2.382	2.291	2.389	2.386	2.487	2.468	2.377	0.0708	0.0298	2.327	2.428
NM_014823	2.367	2.259	2.27	2.274	2.338	2.33	2.304	2.398	2.28	2.366	2.319	0.0484	0.0209	2.284	2.353
NM_018979	2.177	2.244	2.264	2.206	2.224	2.203	2.196	2.211	2.163	2.231	2.212	0.0302	0.0137	2.19	2.233
NM_001004470	4.218	4.409	4.398	4.399	4.546	4.512	4.741	4.364	4.407	4.582	4.458	0.1431	0.0321	4.355	4.56
NM_001286402	2.996	2.996	2.996	2.996	2.996	2.996	2.996	2.996	2.996	2.996	2.996	0	0	2.996	2.996
NM_015157	3.237	3.329	3.296	3.328	3.25	3.298	3.276	3.304	3.289	3.265	3.287	0.0305	0.0093	3.265	3.309
NM_005933	3.428	2.837	2.842	2.874	3.294	2.871	3.441	3.523	2.988	3.167	3.127	0.2768	0.0885	2.929	3.325
NM_001144919	1.583	1.559	1.537	1.611	1.52	1.49	1.663	1.476	1.601	1.559	1.56	0.0572	0.0367	1.519	1.601
NM_006661	3.155	3.208	3.482	3.443	3.597	3.25	3.166	3.132	3.516	3.276	3.322	0.1704	0.0513	3.2	3.444
NM_213655	2.217	2.227	2.069	2.156	2.2	2.066	2.08	2.203	2.12	2.17	2.151	0.0628	0.0292	2.106	2.196
NM_031938	5.514	5.428	5.188	4.977	5.343	5.297	5.537	5.27	5.101	5.507	5.316	0.1879	0.0354	5.182	5.45
NM_000141	2.473	2.253	2.302	2.055	2.421	2.103	1.976	2.188	2.079	1.973	2.182	0.1766	0.0809	2.056	2.309
NM_174895	4.584	4.632	5.121	4.718	5.019	4.43	4.829	4.514	4.813	4.527	4.719	0.2264	0.048	4.557	4.881
NM_004624	2.352	2.072	2.052	1.994	2.123	2.008	2.028	2.014	2.142	1.91	2.07	0.1191	0.0576	1.984	2.155
NM_174869	4.258	4.227	3.919	4.006	4.42	4.176	4.155	4.079	4.284	3.976	4.15	0.1558	0.0375	4.038	4.261
NM_004716	13.23	13.26	12.91	13.05	13.27	13.11	13.14	13.16	13.08	12.94	13.11	0.1261	0.0096	13.02	13.2
NM_001251883	9.983	10.11	9.249	9.668	9.778	9.868	9.567	9.557	9.845	9.919	9.755	0.2507	0.0257	9.575	9.934
NM_001001890	5.164	4.917	5.035	4.989	5.056	5.037	5.024	5.092	5.032	5.105	5.045	0.0669	0.0133	4.997	5.093
NM_023029	2.274	2.195	2.041	2.146	2.12	2.143	2.149	2.109	2.277	2.186	2.164	0.0726	0.0336	2.112	2.216
NM_032717	5.368	5.354	5.031	5.475	5.372	5.226	5.616	5.825	5.816	5.6	5.468	0.2516	0.046	5.288	5.648
NM_178819	7.976	7.923	7.946	7.967	7.886	7.924	7.872	8.019	7.864	8.08	7.946	0.0678	0.0085	7.897	7.994
NM_001256422	1.884	2.034	2.07	1.874	1.961	1.987	1.919	1.91	2.007	2.034	1.968	0.0688	0.035	1.919	2.017
NM_005964	2.806	2.78	2.874	2.916	3.083	2.908	3.344	3.155	2.819	2.754	2.944	0.191	0.0649	2.807	3.081
NM_001256421	6.4	6.337	6.479	6.33	6.397	6.484	6.505	6.374	6.365	6.167	6.384	0.0981	0.0154	6.314	6.454
NM_001184892	6.063	6.144	5.97	5.987	5.969	5.956	6.18	6.056	6.022	6.06	6.041	0.0758	0.0126	5.986	6.095
NM_005051	23.6	17.4	19.23	21.43	23.71	22.46	21.42	22.5	22.17	21.15	21.51	1.937	0.0901	20.12	22.89
NM_001267578	11.77	11.66	12.31	11.42	10.67	11.4	11.66	10.73	11.99	10.93	11.45	0.5416	0.0473	11.07	11.84
NM_016034	12.59	12.02	11.54	10.51	11.09	9.842	11.01	12.32	12.36	11.43	11.47	0.8837	0.077	10.84	12.1
NM_201398	6.406	6.339	6.368	6.335	6.214	6.279	6.242	6.197	6.418	6.392	6.319	0.0811	0.0128	6.261	6.377
NM_001184891	1.192	1.14	1.157	1.211	1.173	1.158	1.177	1.151	1.146	1.146	1.165	0.0229	0.0197	1.149	1.182
NM_173685	11.2	10.25	10.31	10.24	10.43	10.95	10.43	10.56	10.45	10.42	10.52	0.3112	0.0296	10.3	10.75
NM_001252231	3.603	3.567	3.637	3.645	3.684	3.71	3.624	3.553	3.602	3.656	3.628	0.049	0.0135	3.593	3.663
NM_001136026	1.245	1.251	1.165	1.166	1.153	1.204	1.149	1.175	1.188	1.322	1.202	0.0552	0.0459	1.162	1.241
NM_004922	8.208	7.985	8.364	8.588	7.789	8.186	7.456	7.935	8.119	7.95	8.058	0.3134	0.0389	7.834	8.282
NM_001706	3.291	3.498	3.53	3.428	3.222	3.386	3.534	3.353	3.57	3.197	3.401	0.1339	0.0394	3.305	3.497
NM_138270	0.9183	0.9079	0.9008	0.9184	0.9137	0.939	0.9179	0.9277	0.9142	0.9382	0.9196	0.0122	0.0133	0.9109	0.9284
NM_012430	12.65	12.79	12.43	12.66	12.24	12.76	12.41	12.1	12.62	13.06	12.57	0.2814	0.0224	12.37	12.77
NM_001130845	2.733	2.741	3.071	2.968	2.89	2.952	2.884	2.982	2.889	3.074	2.918	0.1172	0.0402	2.835	3.002
NM_001136232	12.62	12.62	12.62	12.62	12.62	12.62	12.62	12.62	12.62	12.62	12.62	0	0	12.62	12.62
NM_032985	8.163	8.615	8.148	8.443	8.406	8.971	8.387	7.863	9.65	8.958	8.561	0.5162	0.0603	8.191	8.93
NM_021870	4.067	4.119	4.191	4.495	4.853	4.813	4.258	4.309	4.627	4.005	4.374	0.307	0.0702	4.154	4.593
NM_001134738	0.9372	0.9356	0.8853	0.9466	1.002	0.9007	0.841	1.045	0.8812	0.9878	0.9363	0.0624	0.0666	0.8917	0.9809
NM_015490	2.705	2.653	2.718	2.702	2.653	2.653	2.709	2.683	2.675	2.653	2.68	0.0263	0.0098	2.662	2.699
NM_021982	7.376	7.98	7.591	7.783	7.331	7.964	7.308	7.45	7.372	7.187	7.534	0.2829	0.0376	7.332	7.736
NM_183352	4.1	4.438	3.989	4.173	4.266	4.293	4.345	4.322	4.001	4.39	4.232	0.1586	0.0375	4.118	4.345
NM_000489	2.368	2.373	2.34	2.373	2.38	2.36	2.349	2.362	2.354	2.345	2.36	0.0131	0.0055	2.351	2.37
NM_198597	14.14	14.24	14.03	14.69	14.11	14.44	13.95	14.46	13.87	14.67	14.26	0.2906	0.0204	14.05	14.47
NM_005406	15.29	15.37	15.38	15.29	15.29	15.52	15.29	15.29	15.29	15.39	15.34	0.0762	0.005	15.29	15.39
NM_052892	6.173	5.883	5.777	5.689	5.931	6.078	5.418	5.891	5.724	5.635	5.82	0.2201	0.0378	5.663	5.977
NM_007159	7.559	7.611	7.578	7.632	7.596	7.527	7.339	7.492	7.55	7.466	7.535	0.086	0.0114	7.474	7.596
NM_053045	10.72	10.61	10.82	10.64	10.62	10.51	10.75	10.79	10.76	10.63	10.68	0.0991	0.0093	10.61	10.75
NM_005396	4.572	4.667	4.494	4.621	4.514	4.448	4.531	4.514	4.536	4.441	4.534	0.0708	0.0156	4.483	4.584
NM_001278924	2.14	2.236	2.165	2.286	2.028	2.123	2.442	2.336	2.104	2.297	2.216	0.1257	0.0567	2.126	2.306
NM_014188	20.82	21.2	20.38	20.62	20.28	20.76	20.77	20.17	21.72	20.07	20.68	0.502	0.0243	20.32	21.04
NM_001278923	4.342	3.504	4.455	4.545	4.191	4.413	4.431	3.98	4.507	3.938	4.231	0.3317	0.0784	3.993	4.468
NM_001003716	2.407	2.372	2.472	2.495	2.266	2.484	2.361	2.351	2.383	2.354	2.394	0.0717	0.03	2.343	2.446
NM_001098845	6.276	6.272	6.345	6.259	6.406	6.136	6.022	6.065	6.148	6.261	6.219	0.1223	0.0197	6.131	6.306
NM_001068	16.99	15.07	14.21	17.34	16.04	15.21	17.09	14.67	15.52	15.59	15.77	1.072	0.068	15.01	16.54
NM_004260	6.759	7.264	7.092	7.089	7.217	7.1	6.859	7.18	7.405	7.095	7.106	0.1869	0.0263	6.972	7.24
NM_001311255	2.749	2.749	2.749	2.749	2.749	2.749	2.749	2.749	2.749	2.749	2.749	0	0	2.749	2.749
NM_001311256	2.506	2.462	2.444	2.444	2.403	2.468	2.409	2.45	2.466	2.472	2.452	0.0303	0.0123	2.431	2.474
NM_001311312	5.998	5.834	5.898	5.934	6	6.224	5.781	6.216	5.856	6.071	5.981	0.1525	0.0255	5.872	6.09
NM_001142269	21.12	20.39	20.71	23.13	20.48	21.78	20.83	20.4	21.77	18.07	20.87	1.301	0.0624	19.94	21.8
NM_001992	10.16	10.16	10.44	10.08	10.22	10.21	10.37	10.13	10.4	10.03	10.22	0.1394	0.0136	10.12	10.32
NM_001311313	0.4561	0.2939	0.6937	0.3193	0.4396	0.4434	0.4412	0.3331	0.3064	0.7399	0.4467	0.1561	0.3494	0.335	0.5583
NM_000509	3.47	3.553	3.416	3.413	3.685	3.651	3.611	3.405	3.532	3.433	3.517	0.1051	0.0299	3.442	3.592
NM_182639	5.79	5.79	5.77	5.775	5.769	5.79	5.782	5.778	5.778	5.779	5.78	0.0079	0.0014	5.775	5.786
NM_001311345	5.619	5.744	5.443	5.748	5.697	5.551	6.018	5.635	5.632	5.775	5.686	0.1536	0.027	5.576	5.796
NM_022167	9.986	9.939	10.3	10.13	10.06	10.13	10.38	9.955	9.955	10.19	10.1	0.1541	0.0153	9.993	10.21
NM_012388	6.64	6.69	6.54	6.88	6.585	6.216	6.629	6.592	6.434	6.416	6.562	0.1788	0.0272	6.434	6.69
NM_001080424	5.561	6.056	5.531	5.588	5.867	5.564	5.945	5.7	5.348	5.955	5.711	0.2313	0.0405	5.546	5.877
NM_001164269	2.581	2.647	2.582	2.601	2.635	2.743	2.618	2.58	2.554	2.525	2.607	0.0601	0.0231	2.564	2.65
NM_002875	7.258	7.447	7.916	8.022	7.816	8.893	7.903	7.442	7.84	8.179	7.872	0.4607	0.0585	7.542	8.201
NM_001164270	10.85	11.2	12.5	10.92	11.5	11.75	11.99	11.85	10.69	10.91	11.42	0.5961	0.0522	10.99	11.84
NM_000195	14.51	14.66	14.79	12.43	16.71	14.16	12.36	11.27	13.48	14.19	13.86	1.542	0.1113	12.75	14.96
NM_133487	2.872	2.961	2.526	3.406	2.707	1.986	3.169	3.994	3.174	2.916	2.971	0.5342	0.1798	2.589	3.353
NM_000821	2.684	2.684	2.708	2.684	2.684	2.684	2.684	2.684	2.707	2.792	2.699	0.0341	0.0126	2.675	2.724
NM_001938	10.22	10.04	9.958	10.07	10.35	10.02	10.52	9.883	10.22	10.5	10.18	0.2239	0.022	10.02	10.34
NM_001167830	7.207	7.453	6.847	7.712	6.741	7.928	7.972	7.033	7.564	7.561	7.402	0.4308	0.0582	7.094	7.71
NM_144676	9.864	8.551	8.599	7.52	8.931	8.172	7.398	7.652	7.023	7.506	8.122	0.8692	0.107	7.5	8.743
NM_001303059	3.051	3.012	3.056	3.015	3.034	2.963	2.977	3.026	2.996	3.048	3.018	0.0314	0.0104	2.995	3.04
NM_017510	20.35	21.08	20.65	19.76	19.9	20.79	21.37	20.16	21.2	19.84	20.51	0.5939	0.029	20.09	20.94
NM_006858	32.03	33.67	34.14	34.53	34.13	32.95	33.94	33.55	32.66	34.14	33.58	0.7904	0.0235	33.01	34.14
NM_001282785	2.844	2.789	2.911	2.897	2.905	2.79	2.822	2.802	2.923	2.808	2.849	0.0543	0.0191	2.81	2.888
NM_018006	17.94	18.62	21.01	19.82	19.42	19.17	20.44	18.49	19.52	18.31	19.27	0.9731	0.0505	18.58	19.97
NM_001282784	5.861	5.836	5.823	5.848	5.805	5.879	5.849	5.778	5.824	5.921	5.843	0.0399	0.0068	5.814	5.871
NM_001303058	4.83	4.797	4.848	4.529	4.758	4.905	4.809	4.984	4.474	4.547	4.748	0.1722	0.0363	4.625	4.871
NM_001303062	4.647	4.786	4.365	4.695	4.793	4.525	4.355	4.447	4.523	4.645	4.578	0.16	0.035	4.463	4.692
NM_181836	55.59	50.11	47.29	47.2	54.35	45.08	55.11	47.92	47.88	48.23	49.88	3.763	0.0754	47.18	52.57
NM_001282782	4.156	4.149	4.162	4.38	4.028	4.197	4.082	4.12	4.058	4.217	4.155	0.0991	0.0239	4.084	4.226
NM_015257	5.717	5.633	5.708	5.543	5.57	5.715	5.435	5.98	5.611	5.736	5.665	0.1462	0.0258	5.56	5.769
NM_001303061	5.577	5.408	5.417	5.533	5.581	5.497	5.484	5.539	5.579	5.535	5.515	0.0632	0.0115	5.47	5.56
NM_001308402	1.461	1.515	1.587	1.301	1.514	1.545	1.432	1.536	1.349	1.569	1.481	0.095	0.0641	1.413	1.549
NM_001301035	2.252	2.086	2.038	1.902	1.964	2.25	2.263	2.045	2.182	1.921	2.09	0.1392	0.0666	1.991	2.19
NM_138736	2.887	3.304	3.207	2.964	3.071	3.007	3.29	3.383	2.835	2.798	3.075	0.2103	0.0684	2.924	3.225
NM_001164178	1.174	1.179	1.161	1.166	1.17	1.17	1.183	1.162	1.172	1.181	1.172	0.0076	0.0064	1.167	1.177
NM_001776	1.355	1.323	1.315	1.317	1.38	1.346	1.345	1.372	1.453	1.34	1.355	0.0409	0.0302	1.325	1.384
NM_002786	16.36	17.39	15.96	16.78	16.63	16.17	16.26	16.71	16.58	16.57	16.54	0.3936	0.0238	16.26	16.82
NM_001199774	8.175	8.18	8.22	8.804	8.565	8.526	8.347	8.373	8.437	8.655	8.428	0.2106	0.025	8.278	8.579
NM_002811	15.71	15.27	15.66	16.11	16.57	15.59	16.49	14.99	14.87	16.16	15.74	0.5897	0.0375	15.32	16.16
NM_001201466	3.453	3.406	3.462	3.408	3.497	3.494	3.507	3.388	3.479	3.442	3.454	0.0422	0.0122	3.423	3.484
NM_032383	23.77	22.39	23.11	22.96	23.96	22.65	23.2	21.64	22.63	22.33	22.86	0.6908	0.0302	22.37	23.36
NM_148976	1.796	1.974	2.019	1.989	2.142	1.963	1.87	2.011	1.842	2.018	1.963	0.1013	0.0516	1.89	2.035
NM_002805	18.37	17.35	15.93	15.86	18.47	19.68	19.51	16.83	16.17	15.99	17.42	1.493	0.0857	16.35	18.49
NM_012080	4.749	4.898	4.93	4.984	4.903	5.001	5.059	4.729	4.761	4.904	4.892	0.1127	0.023	4.811	4.973
NM_001271781	3.082	3.005	3.088	2.971	3.204	2.96	3.032	3.228	2.925	3.21	3.07	0.1114	0.0363	2.991	3.15
NM_006503	34.55	33.57	38.35	32.81	40.18	33.4	40.72	36.28	33.43	37.52	36.08	2.966	0.0822	33.96	38.2
NM_001278708	1.041	1.195	1.258	1.164	1.022	1.099	1.28	1.088	1.244	1.492	1.188	0.1401	0.1179	1.088	1.288
NM_057179	3.509	3.37	3.231	3.689	3.502	3.417	3.613	3.295	3.544	3.584	3.475	0.1453	0.0418	3.372	3.579
NM_001271893	0.7647	0.6298	0.6627	0.9181	0.7707	0.6374	0.7331	0.7182	0.6068	0.9254	0.7367	0.1128	0.1531	0.656	0.8174
NM_002815	10.28	10.99	10.35	11.18	10.41	11.26	10.94	10.32	10.1	10.76	10.66	0.4156	0.039	10.36	10.96
NM_005047	5.916	5.994	6.098	6	6.051	6.079	6.212	6.018	6.09	6.129	6.059	0.0823	0.0136	6	6.118
NM_001178135	1.337	1.351	1.356	1.337	1.347	1.333	1.345	1.34	1.342	1.338	1.343	0.0071	0.0053	1.338	1.348
NM_001282233	14.97	14.97	14.97	14.97	14.97	14.97	14.97	14.97	14.97	14.97	14.97	0	0	14.97	14.97
NM_002789	36.97	29.82	32.46	30.81	29.86	34.25	32.5	36.56	34.41	32.97	33.06	2.523	0.0763	31.26	34.87
NM_002791	11.96	11.2	11.2	11.48	12.67	12.93	11.79	12.66	11.37	11.18	11.84	0.6808	0.0575	11.36	12.33
NM_002806	8.118	8.689	8.531	8.544	8.158	8.222	8.145	8.235	8.233	8.11	8.298	0.2088	0.0252	8.149	8.448
NM_006494	1.531	1.526	1.467	1.451	1.412	1.47	1.421	1.461	1.534	1.471	1.474	0.0434	0.0294	1.443	1.505
NM_002801	12.55	12.64	12.94	12.71	12.68	12.51	12.41	12.5	12.81	12.42	12.62	0.1705	0.0135	12.5	12.74
NM_001199772	12.89	12.89	12.89	12.89	12.89	12.89	12.89	12.89	12.89	12.89	12.89	0	0	12.89	12.89
NM_001305002	3.525	3.742	3.667	3.796	4.158	3.736	3.843	3.58	3.587	3.426	3.706	0.2045	0.0552	3.56	3.852
NM_153001	7.551	7.619	7.438	7.483	7.458	7.519	7.281	7.371	7.503	7.269	7.449	0.1132	0.0152	7.368	7.53
NM_001191037	2.686	2.65	2.613	2.609	2.674	2.728	2.684	2.753	2.67	2.646	2.671	0.0456	0.0171	2.639	2.704
NM_014814	8.782	8.203	8.394	8.604	8.507	8.674	8.621	8.737	8.722	8.451	8.57	0.1809	0.0211	8.44	8.699
NM_001199773	4.795	4.672	4.361	3.889	5.241	5.36	4.593	4.373	4.583	4.033	4.59	0.4674	0.1018	4.256	4.924
NM_001282234	1.91	1.868	1.832	1.766	1.698	1.89	1.895	1.823	1.773	1.895	1.835	0.0703	0.0383	1.785	1.885
NM_002794	4.395	4.208	4.347	4.281	4.036	4.15	4.484	4.251	4.161	4.239	4.255	0.1298	0.0305	4.162	4.348
NM_005805	9.304	9.914	9.76	10.05	9.863	9.984	10.15	9.929	9.511	9.627	9.81	0.2615	0.0267	9.623	9.997
NM_001270427	2.209	2.732	2.308	2.286	2.357	2.206	2.561	1.578	2.198	2.43	2.287	0.3023	0.1322	2.07	2.503
NM_002812	24.55	24.72	24.67	24.63	24.61	24.87	24.63	24.65	24.58	24.55	24.65	0.0951	0.0039	24.58	24.71
NM_002814	18.38	17.32	17.91	17.46	18.46	17.69	18.18	18.19	18.16	16.58	17.83	0.5819	0.0326	17.42	18.25
NM_001204453	4.156	4.117	4.213	4.218	4.284	4.206	4.151	4.166	4.158	4.079	4.175	0.0577	0.0138	4.133	4.216
NM_002793	14.16	13.74	13.83	13.47	13.42	12.87	13.51	13.02	13.62	13.99	13.56	0.4028	0.0297	13.27	13.85
NM_001102667	11.5	11.5	11.5	11.5	11.5	11.5	11.5	11.5	11.5	11.5	11.5	0	0	11.5	11.5
NM_002818	43.41	45.22	44.25	42.73	45.09	40.37	43.18	45.97	45.24	44.14	43.96	1.63	0.0371	42.79	45.12
NM_030790	30.01	30.01	30.01	30.01	30.01	30.01	30.01	30.01	30.01	30.01	30.01	0	0	30.01	30.01
NM_001282232	5.735	6.173	6.3	5.55	5.588	6.019	5.489	5.675	5.743	5.415	5.769	0.2987	0.0518	5.555	5.982
NM_002817	15.04	15.08	14.97	14.96	14.98	15.07	15.16	14.99	15.03	15.05	15.03	0.0606	0.004	14.99	15.08
NM_002788	16.54	17.06	16.32	15.75	15.76	16.32	17.82	17.07	16.22	15.84	16.47	0.6703	0.0407	15.99	16.95
NM_031916	3.999	4.19	4.006	4.26	4.23	4.176	4.06	4.147	4.22	4.171	4.146	0.0927	0.0224	4.08	4.212
NM_001271779	13.39	13.21	13.73	14.3	12.08	11.81	10.63	12.58	13.33	14.02	12.91	1.133	0.0878	12.1	13.72
NM_002813	19.94	19.71	20.02	19.55	20.64	20.62	19.71	19.19	19.96	18.72	19.81	0.5877	0.0297	19.39	20.23
NM_001267045	1.474	1.423	1.408	1.429	1.419	1.438	1.422	1.424	1.45	1.407	1.429	0.0202	0.0141	1.415	1.444
NM_001081550	5.193	4.933	4.705	4.636	4.724	5.047	5.023	5.3	4.665	5.067	4.929	0.235	0.0477	4.761	5.097
NM_002797	3.797	3.853	3.574	3.748	3.509	3.553	3.505	3.651	3.772	3.493	3.646	0.1365	0.0375	3.548	3.743
NM_002809	14.32	14.88	14.62	14.93	14.33	14.47	14.57	15.13	14.26	14.29	14.58	0.3053	0.0209	14.36	14.8
NM_000435	6.098	6.019	5.938	6.294	5.986	6.173	6.277	6.038	6.33	6.234	6.139	0.1415	0.023	6.037	6.24
NM_002796	31.4	31.31	30.79	30.66	30.84	30.55	30.64	31.43	30.6	30.2	30.84	0.4103	0.0133	30.55	31.14
NM_001135565	1.554	1.711	2.046	1.642	1.73	1.635	1.846	1.494	1.712	1.459	1.683	0.1728	0.1027	1.559	1.807
NM_002790	11.49	11.66	11.53	11.23	12.41	11.86	11.72	11.88	11.56	11.39	11.67	0.3281	0.0281	11.44	11.91
NM_002810	19.91	21.25	19.88	21.27	21.47	20.26	20.4	20.44	20.74	21.34	20.7	0.6032	0.0291	20.26	21.13
NM_176863	1.061	1.08	1.106	1.083	1.061	1.067	1.095	1.067	1.061	1.08	1.076	0.0156	0.0145	1.065	1.087
NM_001102668	12.84	12.82	13.07	12.9	12.94	12.84	12.76	12.68	12.93	12.88	12.86	0.1063	0.0083	12.79	12.94
NM_002787	13.23	13.23	13.23	13.23	13.23	13.23	13.23	13.23	13.23	13.23	13.23	0	0	13.23	13.23
NM_006814	4.804	5.167	5.445	5.578	4.55	5.491	5.117	4.814	5.302	5.504	5.177	0.3529	0.0682	4.925	5.43
NM_002804	23.41	27.88	25.78	25.11	25.1	23.44	22.06	24.35	24.94	23.37	24.54	1.617	0.0659	23.39	25.7
NM_014614	5.691	5.604	5.604	5.528	5.625	5.649	5.584	5.587	5.789	5.518	5.618	0.0791	0.0141	5.561	5.674
NM_175932	3.836	4.179	3.986	4.101	4.196	4.695	3.666	4.229	4.292	4.373	4.155	0.2863	0.0689	3.951	4.36
NM_002802	12.71	12.43	12.39	12.74	12.84	12.68	12.67	12.69	12.7	12.62	12.65	0.1365	0.0108	12.55	12.75
NM_001130725	3.197	3.197	3.197	3.197	3.197	3.197	3.197	3.197	3.197	3.197	3.197	0	0	3.197	3.197
NM_152132	2.75	6.206	7.122	5.281	4.957	12.73	7.724	6.302	5.243	8.996	6.731	2.709	0.4024	4.793	8.669
NM_002807	23.8	24.74	22.94	24.42	24.5	24.49	24.5	25.33	23.53	24.73	24.3	0.6882	0.0283	23.81	24.79
NM_001261407	1.447	1.435	1.449	1.438	1.448	1.454	1.444	1.446	1.441	1.446	1.445	0.0057	0.0039	1.441	1.449
NM_001261406	1.463	1.483	1.459	1.482	1.428	1.467	1.5	1.458	1.439	1.493	1.467	0.0228	0.0155	1.451	1.483
NM_001278504	20.5	15.34	18.09	14.65	13.88	18.1	16.84	17.07	17.09	16.35	16.79	1.906	0.1135	15.43	18.15
NM_003542	2.582	2.654	2.583	2.535	2.723	2.554	2.574	2.658	2.449	2.771	2.608	0.0945	0.0362	2.541	2.676
NM_005319	7.313	7.141	7.658	7.017	7.826	7.263	7.177	7.305	7.269	8.12	7.409	0.3468	0.0468	7.161	7.657
NM_138720	7.355	7.776	7.595	7.536	7.666	7.536	7.589	7.464	7.756	7.671	7.594	0.1296	0.0171	7.502	7.687
NM_005321	4.02	3.892	3.61	4.046	3.872	3.983	3.816	3.61	4.013	3.895	3.876	0.1583	0.0409	3.762	3.989
NM_005323	0.8561	0.9207	0.96	1.001	0.9007	0.9179	1	1.037	0.9413	0.8889	0.9423	0.0568	0.0603	0.9017	0.983
NM_003539	2.874	2.705	2.754	2.784	2.451	3.272	2.722	2.989	2.934	2.884	2.837	0.2147	0.0757	2.683	2.991
NM_021052	1.808	1.892	1.858	1.669	1.842	1.904	1.816	1.826	1.844	1.882	1.834	0.0663	0.0361	1.787	1.882
NM_005320	9.708	9.191	8.627	8.256	8.441	8.97	10.51	8.699	8.333	9.171	8.991	0.6989	0.0777	8.491	9.491
NM_001261400	6.519	6.597	6.573	6.597	6.565	6.489	6.54	6.531	6.573	6.614	6.56	0.0394	0.006	6.532	6.588
NM_005322	1.586	1.625	1.601	1.605	1.607	1.591	1.608	1.6	1.66	1.624	1.611	0.0214	0.0133	1.595	1.626
NM_021012	2.506	2.522	2.351	2.435	2.383	2.45	2.544	2.469	2.572	2.514	2.475	0.0707	0.0286	2.424	2.525
NM_002795	18.54	21.27	22.82	16.04	19.66	21.65	20.55	20.28	20.3	21.37	20.25	1.883	0.093	18.9	21.59
NM_001312673	13.51	13	13.3	13.89	13	13.92	12.71	12.45	14.06	12.95	13.28	0.5491	0.0414	12.89	13.67
NM_003537	1.249	1.204	1.295	1.26	1.232	1.244	1.239	1.278	1.246	1.222	1.247	0.0263	0.0211	1.228	1.266
NM_003511	2.359	2.362	2.335	2.4	2.401	2.369	2.408	2.29	2.367	2.36	2.365	0.0349	0.0148	2.34	2.39
NM_003509	5.742	6.149	6.21	5.564	6.002	5.949	5.979	6.214	5.805	5.76	5.937	0.2182	0.0368	5.781	6.093
NM_003519	1.896	1.887	1.962	1.947	1.955	1.908	1.939	1.944	1.908	1.975	1.932	0.03	0.0155	1.911	1.954
NM_003530	0.7386	0.7337	0.7062	0.7066	0.7188	0.754	0.7073	0.7108	0.7381	0.7462	0.726	0.0181	0.025	0.7131	0.739
NM_003510	5.557	5.715	5.676	5.778	5.804	5.696	5.727	5.611	5.74	5.7	5.7	0.0732	0.0128	5.648	5.753
NM_021064	6.658	6.98	7.322	6.858	7.322	7.202	6.991	7.025	7.691	6.761	7.081	0.3084	0.0436	6.86	7.302
NM_003521	3.623	3.439	3.691	3.401	3.62	3.438	3.779	3.702	3.593	4.13	3.642	0.2126	0.0584	3.49	3.794
NM_175054	6.08	5.898	6.044	5.975	6.123	5.794	5.906	6.168	6.112	6.159	6.026	0.1271	0.0211	5.935	6.117
NM_003532	4.279	4.349	4.389	4.514	4.469	4.643	4.656	4.347	4.606	4.757	4.501	0.1603	0.0356	4.386	4.616
NM_003523	2.805	2.973	2.859	2.707	2.791	3.098	2.94	2.97	2.979	2.814	2.894	0.1173	0.0406	2.81	2.978
NM_003524	6.886	7.32	7.034	6.684	6.86	7.169	6.767	6.911	6.803	6.413	6.885	0.2533	0.0368	6.703	7.066
NM_003548	2.115	2.131	2.16	2.148	2.123	2.176	2.111	2.17	2.153	2.074	2.136	0.0316	0.0148	2.114	2.159
NM_003536	3.561	3.451	3.512	3.368	3.772	3.671	3.468	3.556	3.643	3.619	3.562	0.1188	0.0334	3.477	3.647
NM_003520	2.548	2.537	2.42	2.675	2.499	2.543	2.537	2.521	2.585	2.583	2.545	0.0653	0.0257	2.498	2.592
NM_080593	9.937	9.296	9.377	10.04	9.5	9.59	9.912	9.842	9.937	9.239	9.667	0.3001	0.031	9.452	9.881
NM_003527	1.645	1.58	1.603	1.548	1.602	1.646	1.632	1.656	1.602	1.582	1.61	0.0346	0.0215	1.585	1.634
NM_021968	2.272	2.38	2.206	2.194	2.189	2.201	2.229	2.403	2.104	2.382	2.256	0.1005	0.0446	2.184	2.328
NM_175065	1.85	1.815	1.714	1.796	1.844	1.781	1.743	1.8	1.839	1.681	1.786	0.0573	0.0321	1.745	1.827
NM_001005464	1.982	2.192	2.049	2.153	2.147	2.175	2.182	2.095	2.062	2.217	2.126	0.0752	0.0354	2.072	2.179
NM_003495	3.492	3.229	3.387	3.424	3.467	3.346	3.445	3.48	3.462	3.253	3.398	0.0942	0.0277	3.331	3.466
NM_003543	5.614	7.048	6.747	6.896	6.745	6.153	6.528	7.123	6.689	6.68	6.622	0.4462	0.0674	6.303	6.942
NM_021059	2.252	2.279	2.088	2.072	2.434	2.07	2.214	2.14	2.231	2.313	2.209	0.1184	0.0536	2.125	2.294
NM_033445	8.785	8.643	8.746	8.694	8.536	8.997	8.574	8.477	8.632	8.716	8.68	0.147	0.0169	8.575	8.785
NM_003546	2.217	2.243	2.201	2.263	2.285	2.302	2.08	2.175	2.132	2.155	2.205	0.0708	0.0321	2.155	2.256
NM_003526	1.662	1.669	1.553	1.616	1.731	1.716	1.613	1.627	1.596	1.546	1.633	0.062	0.038	1.589	1.677
NM_173557	2.706	3.109	3.079	2.76	2.721	2.969	2.812	2.9	2.917	2.955	2.893	0.1415	0.0489	2.792	2.994
NM_003512	0.3803	0.382	0.3949	0.3761	0.3956	0.3885	0.3892	0.3915	0.387	0.3803	0.3866	0.0066	0.0172	0.3818	0.3913
NM_003522	8.969	9.286	9.518	9.607	9.042	8.938	9.242	9.376	8.998	9.069	9.204	0.2384	0.0259	9.034	9.375
NM_003518	1.26	1.278	1.165	1.162	1.408	1.338	1.243	1.247	1.22	1.377	1.27	0.0827	0.0651	1.211	1.329
NM_003533	3.773	3.646	3.479	3.805	3.492	3.704	3.809	3.663	3.824	3.714	3.691	0.1244	0.0337	3.602	3.78
NM_003514	3.16	3.213	3.093	3.309	3.252	3.164	3.325	3.049	3.258	3.304	3.213	0.0944	0.0294	3.145	3.28
NM_001312653	2.601	2.758	2.383	2.302	2.647	2.613	2.639	2.343	2.478	2.421	2.519	0.1532	0.0608	2.409	2.628
NM_021066	2.284	2.15	2.213	2.376	2.299	2.282	2.277	2.318	2.297	2.141	2.264	0.0741	0.0327	2.211	2.317
NM_024769	4.843	4.901	4.969	4.849	4.892	4.966	4.933	4.936	4.845	4.954	4.909	0.0502	0.0102	4.873	4.945
NM_003517	3.937	3.944	4.102	4.051	4.119	4.096	4.135	4.046	4.268	4.02	4.072	0.0969	0.0238	4.003	4.141
NM_003545	2.694	2.702	2.691	2.545	2.675	2.741	2.754	2.736	2.697	2.746	2.698	0.0605	0.0224	2.655	2.741
NM_003535	5.223	5.086	5.182	5.083	5.226	5.091	5.488	5.169	5.072	5.03	5.165	0.1321	0.0256	5.071	5.26
NM_175055	4.698	4.724	4.928	4.896	4.924	4.803	5.021	5.07	4.971	4.947	4.898	0.1217	0.0248	4.811	4.985
NM_003541	3.522	3.406	3.364	3.372	3.416	3.399	3.373	3.459	3.63	3.5	3.444	0.0849	0.0246	3.383	3.505
NM_003538	1.675	1.674	1.67	1.647	1.605	1.689	1.646	1.644	1.641	1.608	1.65	0.0282	0.0171	1.63	1.67
NM_080596	2.373	2.326	2.394	2.388	2.366	2.395	2.419	2.427	2.384	2.412	2.388	0.0292	0.0122	2.367	2.409
NM_003534	3.735	3.361	3.546	3.501	3.708	3.402	3.509	3.308	3.566	3.686	3.532	0.1471	0.0417	3.427	3.637
NM_021058	6.191	6.106	6.223	6.029	6.189	6.33	6.272	6.096	6.141	6.168	6.175	0.0878	0.0142	6.112	6.237
NM_005017	7.814	8.763	7.847	8.285	7.684	7.264	7.468	7.73	7.845	7.957	7.866	0.4169	0.053	7.567	8.164
NM_003544	2.594	2.611	2.727	2.729	2.754	2.681	2.729	2.704	2.698	2.816	2.704	0.0651	0.0241	2.658	2.751
NM_014813	36.15	36.11	45.42	40.24	36.06	35.12	42.23	38.95	35.99	40.07	38.63	3.37	0.0872	36.22	41.04
NM_001130723	2.94	3.076	2.727	2.765	2.845	2.741	2.518	3.076	3.006	2.896	2.859	0.1765	0.0617	2.733	2.985
NM_003516	5.402	5.489	5.413	5.475	5.398	5.424	5.36	5.464	5.395	5.432	5.425	0.0406	0.0075	5.396	5.454
NM_001161334	1.809	1.973	1.818	1.863	1.86	1.835	1.961	2.035	1.931	1.743	1.883	0.0894	0.0475	1.819	1.947
NM_001282876	2.235	2.252	2.396	2.32	2.423	2.355	2.18	2.308	2.227	2.404	2.31	0.0843	0.0365	2.25	2.37
NM_001242773	1.38	1.38	1.38	1.38	1.38	1.38	1.38	1.38	1.38	1.38	1.38	0	0	1.38	1.38
NM_001312656	4.092	4.398	4.506	4.826	4.456	4.466	4.264	4.93	4.542	4.717	4.52	0.2522	0.0558	4.339	4.7
NM_000131	7.128	7.009	7.203	7.15	7.129	7.267	7.128	7.195	7.111	7.405	7.172	0.1062	0.0148	7.096	7.248
NM_000504	6.114	6.952	6.877	6.289	8.755	5.823	4.734	5.063	9.711	7.102	6.742	1.54	0.2285	5.64	7.844
NM_001130722	3.403	3.573	3.624	3.337	3.5	3.788	3.376	3.61	3.538	3.449	3.52	0.1364	0.0387	3.422	3.617
NM_145247	2.718	2.732	2.636	2.586	2.591	2.677	2.539	2.626	2.728	2.679	2.651	0.0663	0.025	2.604	2.699
NM_001123375	2.669	2.622	2.545	2.499	2.489	2.696	2.585	2.648	2.526	2.455	2.573	0.083	0.0322	2.514	2.633
NM_017798	1.705	1.668	1.664	1.705	1.721	1.674	1.696	1.708	1.696	1.654	1.689	0.0222	0.0132	1.673	1.705
NM_018130	15.22	15.37	15.27	15.26	15.37	15.45	15.47	15.61	15.62	15.59	15.42	0.1497	0.0097	15.32	15.53
NM_001002759	4.304	4.026	4.308	4.072	4.19	3.984	4.022	4.25	4.094	4.177	4.143	0.1198	0.0289	4.057	4.228
NM_001308379	1.685	1.689	1.853	1.966	1.656	1.964	1.664	1.761	1.763	1.787	1.779	0.1157	0.0651	1.696	1.862
NM_020727	3.625	3.701	3.528	3.644	3.609	3.682	3.83	3.613	3.66	3.739	3.663	0.0822	0.0224	3.604	3.722
NM_022765	8.809	8.85	8.651	8.754	8.535	8.553	8.801	8.894	8.755	8.495	8.71	0.1418	0.0163	8.608	8.811
NM_001159291	2.874	3.196	3.155	2.474	3.803	3.004	2.811	2.968	3.767	2.475	3.053	0.456	0.1494	2.726	3.379
NM_001098403	1.648	1.776	1.676	1.523	1.595	1.637	1.671	1.532	1.814	1.744	1.662	0.097	0.0584	1.592	1.731
NM_003866	10.36	9.962	6.163	7.233	7.692	10.68	7.306	6.936	11.8	9.234	8.736	1.908	0.2184	7.371	10.1
NM_001101669	2.012	2.008	2.02	2.036	2.034	2.021	2.04	1.988	2.02	2.034	2.021	0.0157	0.0078	2.01	2.032
NM_005540	10.1	9.993	10.36	10.29	10.02	9.846	9.514	10.14	9.989	10.31	10.06	0.2509	0.025	9.876	10.23
NM_001566	3.63	3.114	3.045	3.771	3.346	3.327	3.428	3.286	3.315	2.841	3.31	0.2708	0.0818	3.116	3.504
NM_001206846	10.83	11.45	10.8	11.66	10.99	11.45	11.57	11.73	11.23	10.97	11.27	0.3501	0.0311	11.02	11.52
NM_001297434	3.985	4.074	3.758	4.134	3.777	4.129	3.866	3.803	3.752	3.601	3.888	0.1826	0.047	3.757	4.019
NM_001170544	15.89	16.18	15.81	15.78	15.78	15.8	15.64	15.71	15.41	15.78	15.78	0.1915	0.0121	15.64	15.92
NM_001017915	4.137	4.266	4.44	4.347	4.459	4.292	4.404	4.17	4.067	4.391	4.297	0.1355	0.0315	4.2	4.394
NM_018136	2.312	2.309	2.289	2.315	2.28	2.352	2.361	2.349	2.311	2.356	2.324	0.0292	0.0126	2.303	2.344
NM_001170543	25.12	25.71	25.57	25.82	25.07	25.71	25.73	25.83	25.53	25.69	25.58	0.2715	0.0106	25.39	25.77
NM_001111035	3.298	3.141	3.177	2.961	2.916	3.064	3.042	3.118	2.799	3.267	3.078	0.1559	0.0506	2.967	3.19
NM_020825	0.9054	0.909	0.8964	0.9041	0.9073	0.9107	0.9071	0.9175	0.9083	0.9145	0.908	0.0058	0.0063	0.9039	0.9122
NM_001134225	7.522	7.553	7.261	7.848	7.755	6.785	7.891	7.283	7.187	6.797	7.388	0.398	0.0539	7.103	7.673
NM_005539	14	14.51	14.05	13.89	13.73	15.22	13.66	13.59	13.48	13.8	13.99	0.5191	0.0371	13.62	14.36
NM_017646	6.815	6.795	6.819	6.794	6.722	6.793	6.743	6.765	6.835	6.713	6.779	0.0419	0.0062	6.749	6.809
NM_001312692	7.887	7.451	5.018	6.607	6.872	6.112	6.882	5.205	5.897	5.136	6.307	0.9999	0.1585	5.591	7.022
NM_198076	3.829	3.781	3.908	3.777	3.576	3.836	3.627	3.767	3.779	3.645	3.753	0.1041	0.0278	3.678	3.827
NM_001312871	4.183	4.213	4.03	4.101	4.29	4.195	4.092	4.121	4.062	4.403	4.169	0.1134	0.0272	4.088	4.25
NM_001312872	2.014	2.109	2.035	1.968	1.924	1.971	1.949	2.011	1.92	2.025	1.993	0.0577	0.0289	1.951	2.034
NM_001312873	3.102	3.056	3.179	3.064	3.048	3.095	3.195	3.116	3.1	3.169	3.113	0.0525	0.0169	3.075	3.15
NM_001312874	4.206	4.671	4.507	4.43	4.543	4.55	4.457	4.546	4.365	4.425	4.47	0.1264	0.0283	4.38	4.56
NM_015896	5.7	6.015	6.031	5.567	5.886	5.89	6.272	6.597	5.684	5.79	5.943	0.3065	0.0516	5.724	6.162
NM_058182	5.568	5.652	6.107	5.657	5.72	5.717	5.999	6.026	5.575	5.487	5.751	0.2157	0.0375	5.596	5.905
NM_024631	1.186	1.356	1.411	1.354	1.404	1.336	1.382	1.282	1.125	1.255	1.309	0.0955	0.073	1.241	1.377
NM_001308027	2.202	2.084	2.284	2.274	2.325	2.096	2.088	2.284	2.12	2.271	2.203	0.0961	0.0436	2.134	2.272
NM_001039876	2.107	1.825	1.956	1.819	1.823	2.047	1.84	1.949	1.833	1.958	1.915	0.1039	0.0543	1.841	1.99
NM_020964	6.679	6.752	6.914	6.705	6.599	6.566	6.492	6.773	6.547	6.741	6.677	0.1273	0.0191	6.586	6.768
NM_173798	3.179	3.128	3.359	3.459	2.92	3.011	3.129	3.507	3.125	3.327	3.214	0.1917	0.0596	3.077	3.352
NM_001128205	0.6017	0.6218	0.6115	0.6373	0.6097	0.6255	0.6123	0.6226	0.6219	0.6262	0.619	0.0102	0.0165	0.6117	0.6264
NM_001312920	4.121	4.09	4.401	4.061	4.271	4.25	4.422	4.058	4.392	4.366	4.243	0.1492	0.0352	4.137	4.35
NM_001312919	9.051	11.19	9.172	8.071	9.499	11.4	10.06	10.43	8.702	10.45	9.802	1.085	0.1107	9.025	10.58
NM_001281739	3.008	2.92	2.892	3.026	2.906	2.863	3.083	2.774	3.057	3.068	2.96	0.1033	0.0349	2.886	3.034
NM_001281740	1.332	1.388	1.348	1.295	1.311	1.278	1.324	1.311	1.307	1.327	1.322	0.0304	0.023	1.3	1.344
NM_025135	1.852	1.834	1.836	1.825	1.843	1.823	1.847	1.833	1.821	1.873	1.839	0.0156	0.0085	1.828	1.85
NM_080607	5.564	5.746	5.588	5.544	5.538	5.589	5.612	5.453	5.491	5.637	5.576	0.0811	0.0146	5.518	5.634
NM_003995	1.095	1.081	1.055	1.116	1.039	1.059	1.072	1.081	1.056	1.062	1.072	0.0225	0.021	1.056	1.088
NM_015065	3.368	3.337	3.272	3.385	3.262	3.381	3.14	3.36	3.408	3.348	3.326	0.0805	0.0242	3.269	3.384
NM_005566	2.559	2.558	2.559	2.561	2.561	2.561	2.558	2.56	2.559	2.561	2.56	0.0013	0.0005	2.559	2.561
NM_001165416	1.952	2.065	1.759	2.05	2.017	1.773	1.798	1.935	1.745	1.839	1.893	0.1252	0.0661	1.804	1.983
NM_024574	2.099	2.223	1.9	2.48	1.954	1.85	2.289	1.767	2.007	2.292	2.086	0.2294	0.11	1.922	2.25
NM_001165414	6.091	6.121	6.15	6.047	6.118	6.102	6.132	6.128	6.041	6.146	6.108	0.0379	0.0062	6.081	6.135
NM_001135239	3.101	3.133	2.989	3.603	2.712	2.926	3.106	2.92	3.374	3.195	3.106	0.2503	0.0806	2.927	3.285
NM_001312660	1.388	1.475	1.417	1.491	1.427	1.37	1.392	1.485	1.387	1.421	1.425	0.0441	0.0309	1.394	1.457
NM_001128917	22.6	20.31	22.15	18.79	18.31	18.28	18.62	18.09	22.13	18.6	19.79	1.836	0.0928	18.48	21.1
NM_182751	6.739	7.058	7.043	7.115	6.887	6.792	6.737	6.99	7.032	6.807	6.92	0.1438	0.0208	6.817	7.023
NM_004580	1.819	1.824	1.813	1.826	1.817	1.799	1.823	1.822	1.782	1.82	1.814	0.0139	0.0077	1.805	1.824
NM_001281522	3.843	4.179	4.164	4.145	4.095	3.953	3.919	4.191	3.936	4.125	4.055	0.1283	0.0316	3.963	4.147
NM_001080477	2.65	3.023	2.925	2.738	2.637	2.806	2.671	2.88	2.73	2.828	2.789	0.1274	0.0457	2.698	2.88
NM_153255	2.389	2.412	2.384	2.427	2.418	2.39	2.46	2.437	2.43	2.436	2.418	0.0247	0.0102	2.401	2.436
NM_080601	6.437	6.252	6.137	6.002	5.942	5.984	6.119	6.094	6.432	6.368	6.177	0.1854	0.03	6.044	6.309
NM_003131	8.943	8.718	9.099	9.022	8.717	9.205	8.966	9.057	8.796	8.836	8.936	0.1656	0.0185	8.817	9.054
NM_001281520	3.24	3.285	3.271	3.206	3.256	3.22	3.178	3.242	3.251	3.238	3.239	0.0312	0.0096	3.217	3.261
NM_003875	7.798	7.673	7.838	7.726	7.719	7.9	7.768	7.626	7.716	7.873	7.764	0.0883	0.0114	7.7	7.827
NM_017696	1.902	2.015	2.162	2.157	2.068	2.249	1.992	2.242	2.108	1.927	2.082	0.1228	0.059	1.994	2.17
NM_018518	7.377	7.203	7.084	7.323	6.955	7.058	7.373	6.859	7.073	7.025	7.133	0.179	0.0251	7.005	7.261
NM_001252383	2.815	2.815	2.815	2.815	2.815	2.815	2.815	2.815	2.815	2.815	2.815	0	0	2.815	2.815
NM_004985	5.502	5.596	5.621	5.606	5.49	5.618	5.495	5.631	5.509	5.64	5.571	0.0634	0.0114	5.525	5.616
NM_002834	12.24	12.24	12.24	12.24	12.24	12.24	12.24	12.24	12.24	12.24	12.24	0	0	12.24	12.24
NM_001292001	1.751	2.012	1.499	3.165	1.808	1.932	1.807	0.8721	1.678	2.246	1.877	0.5807	0.3093	1.462	2.293
NM_033360	4.801	4.79	4.774	4.767	4.764	4.731	4.773	4.773	4.751	4.792	4.772	0.0203	0.0043	4.757	4.786
NM_001313692	22.12	21.63	21.13	21.43	21.52	21.56	21.71	21.64	21.34	21.62	21.57	0.2593	0.012	21.38	21.75
NM_001313726	2.171	3.841	2.505	3.737	2.918	3.122	3.674	4.234	3.783	2.573	3.256	0.693	0.2128	2.76	3.752
NM_183236	5.3	5.468	5.615	5.479	5.365	5.488	5.479	5.276	5.297	5.239	5.4	0.122	0.0226	5.313	5.488
NM_181673	2.412	2.442	2.389	2.415	2.392	2.424	2.42	2.408	2.382	2.436	2.412	0.0199	0.0083	2.398	2.426
NM_003667	2.849	2.879	2.938	2.859	2.859	2.809	2.793	2.842	2.955	2.824	2.861	0.0521	0.0182	2.823	2.898
NM_024865	0.5503	0.4457	0.503	0.5367	0.5189	0.4858	0.503	0.5509	0.4993	0.528	0.5122	0.0321	0.0628	0.4892	0.5352
NM_001277314	2.628	2.628	2.628	2.628	2.628	2.628	2.628	2.628	2.628	2.628	2.628	0	0	2.628	2.628
NM_001103184	5.278	5.208	4.925	4.943	5.179	5.068	5.117	5.226	4.984	4.947	5.087	0.1324	0.026	4.993	5.182
NM_001277313	5.061	5.075	5.199	5.052	5.022	5.265	5.082	4.882	5.181	4.861	5.068	0.1285	0.0254	4.976	5.16
NM_005180	10.47	16.31	19.49	15.37	17.15	16.11	19.24	17.28	16.56	17.01	16.5	2.485	0.1506	14.72	18.28
NM_006475	0.9836	0.9836	0.9836	0.9836	0.9836	0.9836	0.9836	0.9836	0.9836	0.9836	0.9836	0	0	0.9836	0.9836
NM_000895	22.69	24.08	24.81	23.21	24.95	25.15	24.66	24.99	25.04	23.64	24.32	0.8713	0.0358	23.7	24.94
NM_001256644	6.057	5.92	5.858	5.83	5.765	5.859	5.765	6.177	6.148	5.648	5.903	0.1737	0.0294	5.779	6.027
NM_006109	10.42	10.62	10.12	10.31	10.25	10.35	10.09	10.58	10.6	10.27	10.36	0.1904	0.0184	10.22	10.5
NM_001039619	1.65	1.616	1.667	1.674	1.66	1.646	1.651	1.703	1.681	1.668	1.661	0.0233	0.014	1.645	1.678
NM_001282953	2.076	2.07	2.064	2.012	2.084	2.013	2.048	2.12	2.078	2.13	2.069	0.0386	0.0187	2.042	2.097
NM_001282955	4.945	5.412	5.493	5.039	5.475	5.106	5.039	5.225	5.287	5.043	5.207	0.2012	0.0387	5.063	5.351
NM_001282956	2.84	2.732	2.596	2.553	2.386	2.668	2.315	2.258	2.557	2.605	2.551	0.1838	0.0721	2.419	2.682
NM_181054	16.08	16.73	16.53	16.01	16.28	16.32	16.54	16.31	15.87	15.63	16.23	0.3347	0.0206	15.99	16.47
NM_001243084	0.9821	0.9951	0.9403	0.8328	0.9285	0.7997	0.9218	0.9642	0.9023	0.7996	0.9066	0.0723	0.0797	0.8549	0.9584
NM_001530	0.9252	0.9204	0.9095	0.9162	0.9053	0.9262	0.9404	0.9237	0.9058	0.9033	0.9176	0.0118	0.0129	0.9091	0.9261
NM_001142495	1.719	1.745	1.153	1.251	1.604	1.805	1.5	1.267	1.23	1.466	1.474	0.2396	0.1625	1.303	1.645
NM_199461	5.301	5.338	5.296	5.307	5.31	5.348	5.383	5.281	5.312	5.282	5.316	0.0321	0.006	5.293	5.339
NM_003246	9.634	9.664	9.838	9.504	9.812	10.55	9.691	9.909	9.922	9.691	9.822	0.2885	0.0294	9.615	10.03
NM_004864	4.86	4.995	4.732	4.723	4.616	4.647	4.661	4.573	4.763	4.698	4.727	0.1242	0.0263	4.638	4.816
NM_001101654	2.169	2.164	2.168	2.164	2.166	2.144	2.14	2.143	2.166	2.152	2.158	0.0115	0.0053	2.149	2.166
NM_014593	8.131	7.824	8.28	8.223	7.817	7.966	7.975	7.969	7.721	7.924	7.983	0.1804	0.0226	7.854	8.112
NM_001205319	0.1852	0.1701	0.1974	0.2139	0.1707	0.1616	0.2069	0.1501	0.1866	0.2008	0.1843	0.0209	0.1131	0.1694	0.1992
NM_022463	18.04	18.31	19.04	18.81	17.3	18.62	18.76	18.32	19.87	18.68	18.57	0.6708	0.0361	18.09	19.05
NM_001300769	3.213	3.349	3.342	3.284	3.389	3.38	3.258	3.421	3.551	3.161	3.335	0.112	0.0336	3.255	3.415
NM_138794	4.352	4.509	4.221	4.284	4.688	4.3	4.563	4.526	4.614	4.105	4.416	0.1901	0.043	4.28	4.552
NM_213662	23.42	24.38	22.26	24.63	25.07	22.14	23.08	23.44	24.93	25.58	23.89	1.198	0.0501	23.04	24.75
NM_001300772	4.803	4.288	4.366	4.392	4.586	4.627	4.205	4.512	4.173	4.505	4.446	0.1984	0.0446	4.304	4.588
NM_002473	8.024	8.073	8.087	8.035	8.074	8.077	8.052	8.096	8.017	8.066	8.06	0.027	0.0033	8.041	8.079
NM_001139	3.057	3.07	3.024	3.163	3.157	3.292	3.147	3.212	3.079	3.187	3.139	0.0819	0.0261	3.08	3.197
NM_001292004	2.378	2.309	2.267	2.526	2.248	2.22	2.177	2.337	2.243	2.654	2.336	0.149	0.0638	2.229	2.442
NM_001127393	3.75	3.677	3.614	3.347	3.295	3.514	3.743	3.666	3.557	3.469	3.563	0.1575	0.0442	3.451	3.676
NM_001281455	2.669	2.527	2.512	2.533	2.537	2.587	2.476	2.554	2.595	2.469	2.546	0.0595	0.0234	2.503	2.588
NM_000521	31.62	31.62	31.62	31.62	31.62	31.62	31.62	31.62	31.62	31.62	31.62	0	0	31.62	31.62
NM_139276	11.93	11.72	11.79	11.67	12.6	11.73	11.88	12.22	11.93	11.74	11.92	0.2863	0.024	11.72	12.13
NM_153321	4.967	5.158	5.253	5.609	5.878	5.214	5.508	5.311	5.215	5.531	5.364	0.2651	0.0494	5.175	5.554
NM_153322	4.279	4.111	4.349	4.336	4.113	4.606	4.115	4.303	4.113	4.131	4.246	0.162	0.0382	4.13	4.362
NM_000304	2.038	2.155	2.06	2.04	2.362	2.433	2.136	2.014	2.024	2.162	2.142	0.146	0.0682	2.038	2.247
NM_004894	15.56	15.57	15.28	15.98	15.94	15.73	15.93	15.93	15.89	15.38	15.72	0.2579	0.0164	15.53	15.9
NM_001206540	1.459	1.426	1.505	1.47	1.312	1.453	1.687	1.432	1.393	1.632	1.477	0.1099	0.0744	1.398	1.556
NM_001206541	1.15	1.109	1.277	1.125	1.224	1.082	1.217	1.248	1.148	1.153	1.173	0.0645	0.055	1.127	1.22
NM_006395	4.313	4.381	4.197	4.077	4.208	4.365	4.464	4.409	4.276	4.31	4.3	0.1152	0.0268	4.218	4.382
NM_001282162	2.335	2.467	2.293	2.442	2.322	2.384	2.455	2.41	2.553	2.539	2.42	0.0883	0.0365	2.357	2.483
NM_004217	2.606	2.601	2.566	2.722	2.716	2.5	2.893	2.723	2.6	2.78	2.671	0.1169	0.0438	2.587	2.754
NM_001284526	2.32	2.385	2.439	2.524	2.211	2.269	2.398	2.152	2.42	2.337	2.345	0.1119	0.0477	2.265	2.425
NM_001080825	21.72	24.61	22.64	22.62	20.97	21.87	20.71	21.4	21.49	21.68	21.97	1.114	0.0507	21.18	22.77
NM_005557	7.973	6.034	6.609	7.151	7.748	6.691	6.79	6.896	7.113	7.039	7.004	0.5558	0.0794	6.607	7.402
NM_000422	3.108	3.012	2.933	2.928	2.753	2.866	3.056	3.012	2.849	2.884	2.94	0.1076	0.0366	2.863	3.017
[truncated: 22,711 more rows]
