# Supplementary material for: Genome-wide analysis of lncRNA stability in human
Source: PLoS Comput Biol. 2021 Apr 16;17(4):e1008918. doi: 10.1371/journal.pcbi.1008918 (PMC8081339; doi:10.1371/journal.pcbi.1008918)
Supplement: S5 Table — (CSV) [file pcbi.1008918.s005.csv]

transcript	chr	start	end	strand	gene	exonnum
NONHSAT000008.2	chr1	16858	17751	-	NONHSAG000002.2	2
NONHSAT000010.2	chr1	17606	29370	-	NONHSAG000002.2	7
NONHSAT000018.2	chr1	89295	268126	-	NONHSAG000008.3	2
NONHSAT000032.2	chr1	141474	149707	-	NONHSAG000012.2	2
NONHSAT000042.2	chr1	258568	259024	-	NONHSAG000016.2	1
NONHSAT000043.2	chr1	266105	297502	-	NONHSAG000008.3	4
NONHSAT000046.2	chr1	490882	501526	-	NONHSAG000017.3	2
NONHSAT000050.2	chr1	497134	498458	-	NONHSAG000017.3	3
NONHSAT000053.2	chr1	476531	497259	-	NONHSAG000017.3	3
NONHSAT000054.2	chr1	494382	496665	-	NONHSAG000017.3	2
NONHSAT000086.2	chr1	601436	720200	-	NONHSAG000046.3	3
NONHSAT000090.2	chr1	629640	630683	+	NONHSAG000033.2	1
NONHSAT000091.2	chr1	631084	632680	+	NONHSAG000034.2	1
NONHSAT000100.2	chr1	725759	730351	-	NONHSAG000039.3	3
NONHSAT000102.2	chr1	729289	738901	-	NONHSAG000039.3	8
NONHSAT000108.2	chr1	738860	744356	-	NONHSAG000039.3	5
NONHSAT000109.2	chr1	741813	750016	-	NONHSAG000039.3	2
NONHSAT000111.2	chr1	749313	753814	-	NONHSAG000039.3	2
NONHSAT000115.2	chr1	759032	764925	-	NONHSAG000041.2	2
NONHSAT000117.2	chr1	764865	778688	-	NONHSAG000041.2	7
NONHSAT000121.2	chr1	773008	778635	-	NONHSAG000041.2	3
NONHSAT000132.2	chr1	784370	807314	+	NONHSAG000044.3	4
NONHSAT000136.2	chr1	784396	807321	+	NONHSAG000044.3	7
NONHSAT000147.2	chr1	810109	817712	-	NONHSAG000046.3	2
NONHSAT000149.2	chr1	818094	828159	-	NONHSAG000046.3	2
NONHSAT000157.2	chr1	826206	827522	-	NONHSAG000046.3	1
NONHSAT000158.2	chr1	827591	843604	+	NONHSAG000047.3	3
NONHSAT000159.2	chr1	827591	859446	+	NONHSAG000047.3	5
NONHSAT000161.2	chr1	827591	859446	+	NONHSAG000047.3	6
NONHSAT000164.2	chr1	827591	859446	+	NONHSAG000047.3	4
NONHSAT000171.2	chr1	827798	859446	+	NONHSAG000047.3	5
NONHSAT000176.2	chr1	847540	857699	+	NONHSAG000047.3	5
NONHSAT000178.2	chr1	847650	859117	+	NONHSAG000047.3	4
NONHSAT000179.2	chr1	847674	853458	+	NONHSAG000047.3	5
NONHSAT000183.2	chr1	850088	857699	+	NONHSAG000047.3	5
NONHSAT000186.2	chr1	851923	855300	+	NONHSAG000047.3	3
NONHSAT000187.2	chr1	852658	857764	+	NONHSAG000047.3	2
NONHSAT000192.2	chr1	868071	876903	-	NONHSAG000053.2	3
NONHSAT000197.2	chr1	905107	905806	+	NONHSAG056044.2	2
NONHSAT000205.2	chr1	917439	918335	-	NONHSAG000059.3	2
NONHSAT000209.2	chr1	922131	922896	-	NONHSAG000059.3	2
NONHSAT000210.2	chr1	922662	923754	-	NONHSAG000059.3	2
NONHSAT000211.2	chr1	922692	923392	-	NONHSAG000059.3	2
NONHSAT000229.2	chr1	1059703	1062056	+	NONHSAG000070.3	5
NONHSAT000230.2	chr1	1059734	1066456	+	NONHSAG000070.3	4
NONHSAT000232.2	chr1	1059730	1066652	+	NONHSAG000070.3	4
NONHSAT000234.2	chr1	1062208	1063288	+	NONHSAG000070.3	2
NONHSAT000235.2	chr1	1064495	1066274	+	NONHSAG000070.3	2
NONHSAT000236.2	chr1	1064518	1066441	+	NONHSAG000070.3	2
NONHSAT000247.2	chr1	1107984	1109211	-	NONHSAG000073.3	2
NONHSAT000269.2	chr1	1274959	1279384	+	NONHSAG000084.2	3
NONHSAT000271.2	chr1	1275237	1279393	+	NONHSAG000084.2	2
NONHSAT000284.2	chr1	1317581	1318689	-	NONHSAG000091.2	2
NONHSAT000293.2	chr1	1355706	1357571	+	NONHSAG056049.2	2
NONHSAT000307.2	chr1	1399530	1402026	+	NONHSAG000101.2	2
NONHSAT000308.2	chr1	1399806	1402033	+	NONHSAG000101.2	1
NONHSAT000312.2	chr1	1405461	1405752	-	NONHSAG000103.2	1
NONHSAT000313.2	chr1	1407315	1410420	+	NONHSAG000104.3	1
NONHSAT000327.2	chr1	1430157	1434573	-	NONHSAG000111.2	2
NONHSAT000329.2	chr1	1562346	1564524	-	NONHSAG000113.2	1
NONHSAT000333.2	chr1	1574975	1577075	+	NONHSAG000114.2	1
NONHSAT000337.2	chr1	1600273	1603021	+	NONHSAG056052.2	2
NONHSAT000373.2	chr1	1891859	1892692	+	NONHSAG000130.3	2
NONHSAT000387.2	chr1	2049203	2050169	-	NONHSAG000136.3	2
NONHSAT000393.2	chr1	2181794	2183875	-	NONHSAG000139.2	2
NONHSAT000394.2	chr1	2181794	2184053	-	NONHSAG000139.2	1
NONHSAT000395.2	chr1	2182735	2184389	-	NONHSAG000139.2	3
NONHSAT000399.2	chr1	2206983	2207769	+	NONHSAG000141.2	2
NONHSAT000400.2	chr1	2209248	2210223	-	NONHSAG000142.2	2
NONHSAT000403.2	chr1	2212523	2220736	-	NONHSAG105264.1	2
NONHSAT000415.2	chr1	2322345	2324055	-	NONHSAG000148.2	1
NONHSAT000416.2	chr1	2350414	2352820	-	NONHSAG000149.2	1
NONHSAT000433.2	chr1	2408635	2410873	-	NONHSAG000154.2	3
NONHSAT000515.2	chr1	3312860	3313679	-	NONHSAG000185.2	2
NONHSAT000523.2	chr1	3622039	3624779	-	NONHSAG000190.3	2
NONHSAT000530.2	chr1	3735984	3747373	-	NONHSAG000195.3	5
NONHSAT000534.2	chr1	3736175	3737875	-	NONHSAG000195.3	3
NONHSAT000535.2	chr1	3736477	3747341	-	NONHSAG000195.3	6
NONHSAT000537.2	chr1	3736526	3746327	-	NONHSAG000195.3	6
NONHSAT000538.2	chr1	3736743	3747341	-	NONHSAG000195.3	4
NONHSAT000539.2	chr1	3736926	3747256	-	NONHSAG000195.3	6
NONHSAT000540.2	chr1	3737249	3740398	-	NONHSAG000195.3	2
NONHSAT000545.2	chr1	3742326	3747350	-	NONHSAG000195.3	4
NONHSAT000546.2	chr1	3743048	3747352	-	NONHSAG000195.3	2
NONHSAT000547.2	chr1	3782815	3783109	+	NONHSAG000196.2	1
NONHSAT000554.2	chr1	3900372	3905532	+	NONHSAG000199.3	3
NONHSAT000555.2	chr1	3900349	3920041	+	NONHSAG000199.3	2
NONHSAT000626.2	chr1	6200493	6209560	-	NONHSAG000230.2	3
NONHSAT000627.2	chr1	6204840	6205780	-	NONHSAG000231.2	3
NONHSAT000628.2	chr1	6204846	6206286	-	NONHSAG000231.2	2
NONHSAT000635.2	chr1	6236240	6239444	+	NONHSAG000235.3	5
NONHSAT000696.2	chr1	7092727	7094456	+	NONHSAG000259.2	1
NONHSAT000699.2	chr1	7368942	7370270	+	NONHSAG000261.2	2
NONHSAT000706.2	chr1	7489115	7490006	-	NONHSAG000264.2	1
NONHSAT000719.2	chr1	7776383	7776775	+	NONHSAG000271.2	1
NONHSAT000730.2	chr1	8002729	8007469	-	NONHSAG000279.2	2
NONHSAT000769.2	chr1	8875788	8878007	-	NONHSAG000301.2	2
NONHSAT000771.2	chr1	8878835	8879894	+	NONHSAG000302.3	2
NONHSAT000774.2	chr1	8907393	8907744	-	NONHSAG000304.2	1
NONHSAT000786.2	chr1	9148397	9183750	-	NONHSAG000310.3	8
NONHSAT000791.2	chr1	9182188	9191952	+	NONHSAG000311.3	5
NONHSAT000794.2	chr1	9183499	9191856	+	NONHSAG000311.3	2
NONHSAT000806.2	chr1	9425094	9428996	-	NONHSAG000315.3	2
NONHSAT000812.2	chr1	9616715	9622313	+	NONHSAG000320.2	3
NONHSAT000814.2	chr1	9672426	9687574	-	NONHSAG000322.3	3
NONHSAT000815.2	chr1	9672402	9687564	-	NONHSAG000322.3	2
NONHSAT000825.2	chr1	9926393	9927409	-	NONHSAG000329.2	1
NONHSAT000829.2	chr1	9942923	9949974	+	NONHSAG000331.2	2
NONHSAT000831.2	chr1	9947318	9947636	+	NONHSAG000333.2	1
NONHSAT000832.2	chr1	9966706	9966956	+	NONHSAG000334.2	1
NONHSAT000844.2	chr1	10306465	10306755	+	NONHSAG000340.2	1
NONHSAT000860.2	chr1	10474946	10578427	+	NONHSAG000346.2	3
NONHSAT000862.2	chr1	10474946	10520006	+	NONHSAG000346.2	3
NONHSAT000875.2	chr1	11062176	11062651	+	NONHSAG000355.3	1
NONHSAT000882.2	chr1	11099430	11102051	+	NONHSAG000360.2	2
NONHSAT000883.2	chr1	11099430	11102100	+	NONHSAG000360.2	2
NONHSAT000909.2	chr1	11722130	11725857	+	NONHSAG000378.2	1
NONHSAT000917.2	chr1	11803029	11805936	-	NONHSAG000383.2	2
NONHSAT000951.2	chr1	12527465	12528891	+	NONHSAG000398.2	2
NONHSAT001038.2	chr1	15586136	15603626	-	NONHSAG000438.2	2
NONHSAT001039.2	chr1	15601703	15603535	-	NONHSAG000438.2	1
NONHSAT001041.2	chr1	15604597	15605043	+	NONHSAG000439.2	1
NONHSAT001050.2	chr1	15666271	15669040	+	NONHSAG000442.2	1
NONHSAT001062.2	chr1	15834452	15834785	-	NONHSAG000447.3	1
NONHSAT001081.2	chr1	16016947	16021832	+	NONHSAG000458.2	3
NONHSAT001084.2	chr1	16035178	16040029	-	NONHSAG000460.2	5
NONHSAT001088.2	chr1	16166227	16177558	-	NONHSAG058760.2	2
NONHSAT001092.2	chr1	16216469	16228027	-	NONHSAG000466.2	17
NONHSAT001093.2	chr1	16241161	16243225	-	NONHSAG000467.3	2
NONHSAT001104.2	chr1	16367030	16398148	+	NONHSAG000469.2	2
NONHSAT001116.2	chr1	16460948	16468481	+	NONHSAG000473.2	2
NONHSAT001122.2	chr1	16472895	16476065	-	NONHSAG000474.3	2
NONHSAT001124.2	chr1	16476925	16478448	-	NONHSAG000474.3	2
NONHSAT001126.2	chr1	16490646	16499257	-	NONHSAG000474.3	3
NONHSAT001128.2	chr1	16496186	16499254	-	NONHSAG000474.3	1
NONHSAT001137.2	chr1	16533891	16536988	-	NONHSAG000479.3	2
NONHSAT001139.2	chr1	16535760	16538174	+	NONHSAG000480.3	1
NONHSAT001143.2	chr1	16593444	16613516	-	NONHSAG000482.2	4
NONHSAT001145.2	chr1	16594544	16613516	-	NONHSAG000482.2	4
NONHSAT001154.2	chr1	16607433	16608863	-	NONHSAG000482.2	2
NONHSAT001155.2	chr1	16608409	16613539	-	NONHSAG000482.2	2
NONHSAT001157.2	chr1	16618258	16631109	-	NONHSAG000484.2	7
NONHSAT001158.2	chr1	16618258	16631109	-	NONHSAG000484.2	7
NONHSAT001159.2	chr1	16618262	16634559	-	NONHSAG000484.2	8
NONHSAT001162.2	chr1	16620845	16644672	-	NONHSAG000484.2	11
NONHSAT001164.2	chr1	16625378	16644683	-	NONHSAG000484.2	10
NONHSAT001167.2	chr1	16631488	16633327	-	NONHSAG000484.2	3
NONHSAT001174.2	chr1	16645574	16648092	+	NONHSAG000485.3	5
NONHSAT001175.2	chr1	16645574	16648092	+	NONHSAG000485.3	5
NONHSAT001176.2	chr1	16646190	16646996	+	NONHSAG000485.3	2
NONHSAT001182.2	chr1	16647413	16650419	+	NONHSAG000485.3	6
NONHSAT001183.2	chr1	16648502	16650317	+	NONHSAG000485.3	4
NONHSAT001184.2	chr1	16649227	16650317	+	NONHSAG000485.3	2
NONHSAT001185.2	chr1	16649471	16649960	+	NONHSAG000485.3	3
NONHSAT001209.2	chr1	16870945	16874079	+	NONHSAG000498.3	2
NONHSAT001212.2	chr1	16873039	16874092	+	NONHSAG000498.3	2
NONHSAT001214.2	chr1	16888538	16889666	-	NONHSAG000499.2	2
NONHSAT001215.2	chr1	16888559	16889643	-	NONHSAG000499.2	2
NONHSAT001216.2	chr1	16888559	16889739	-	NONHSAG000499.2	2
NONHSAT001217.2	chr1	16888564	16889576	-	NONHSAG000499.2	2
NONHSAT001236.2	chr1	17189783	17197617	+	NONHSAG000510.3	3
NONHSAT001266.2	chr1	18483818	18485984	+	NONHSAG000528.2	1
NONHSAT001270.2	chr1	18748617	18748875	+	NONHSAG000531.2	1
NONHSAT001273.2	chr1	19072110	19075511	-	NONHSAG000532.2	1
NONHSAT001280.2	chr1	19210395	19219702	+	NONHSAG000536.3	2
NONHSAT001281.2	chr1	19210519	19211865	+	NONHSAG000536.3	1
NONHSAT001282.2	chr1	19210328	19241106	+	NONHSAG000536.3	2
NONHSAT001301.2	chr1	19331596	19334437	+	NONHSAG000545.2	2
NONHSAT001302.2	chr1	19346841	19348933	-	NONHSAG000546.2	1
NONHSAT001366.2	chr1	20380116	20381540	+	NONHSAG000573.3	2
NONHSAT001403.2	chr1	21276050	21278375	-	NONHSAG000595.2	1
NONHSAT001455.2	chr1	22023994	22024968	-	NONHSAG000625.2	2
NONHSAT001457.2	chr1	22023994	22031214	-	NONHSAG000625.2	4
NONHSAT001460.2	chr1	22025196	22029601	+	NONHSAG000626.3	2
NONHSAT001461.2	chr1	22025191	22031224	+	NONHSAG000626.3	2
NONHSAT001462.2	chr1	22025504	22031224	+	NONHSAG000626.3	2
NONHSAT001464.2	chr1	22025504	22031224	+	NONHSAG000626.3	3
NONHSAT001465.2	chr1	22025504	22031224	+	NONHSAG000626.3	2
NONHSAT001466.2	chr1	22025519	22031027	+	NONHSAG000626.3	2
NONHSAT001467.2	chr1	22025504	22031224	+	NONHSAG000626.3	2
NONHSAT001470.2	chr1	22059197	22064199	+	NONHSAG000628.2	2
NONHSAT001476.2	chr1	22117305	22118926	-	NONHSAG000631.2	1
NONHSAT001478.2	chr1	22143667	22148775	+	NONHSAG056219.2	1
NONHSAT001486.2	chr1	22517474	22519708	+	NONHSAG000636.2	2
NONHSAT001501.2	chr1	23078342	23080039	-	NONHSAG000643.2	1
NONHSAT001511.2	chr1	23281333	23309635	-	NONHSAG000648.3	17
NONHSAT001512.2	chr1	23281281	23287415	-	NONHSAG000648.3	2
NONHSAT001528.2	chr1	23551250	23551643	-	NONHSAG000659.2	2
NONHSAT001529.2	chr1	23551922	23554763	-	NONHSAG000660.2	2
NONHSAT001544.2	chr1	23759515	23778262	-	NONHSAG000670.3	4
NONHSAT001553.2	chr1	23771130	23778385	-	NONHSAG000670.3	2
NONHSAT001575.2	chr1	23977388	23978699	-	NONHSAG000681.2	3
NONHSAT001584.2	chr1	24119771	24143123	-	NONHSAG000685.2	3
NONHSAT001639.2	chr1	24415755	24454823	+	NONHSAG000695.3	2
NONHSAT001642.2	chr1	24476256	24476737	+	NONHSAG000696.2	1
NONHSAT001644.2	chr1	24496094	24502896	-	NONHSAG000698.3	3
NONHSAT001645.2	chr1	24495930	24502707	-	NONHSAG000698.3	3
NONHSAT001646.2	chr1	24496315	24500102	-	NONHSAG000698.3	2
NONHSAT001652.2	chr1	24538717	24539245	+	NONHSAG000701.2	1
NONHSAT001671.2	chr1	24919313	24926537	-	NONHSAG000712.2	2
NONHSAT001674.2	chr1	24929870	24930278	-	NONHSAG000714.2	1
NONHSAT001690.2	chr1	25232602	25232876	+	NONHSAG000722.2	1
NONHSAT001699.2	chr1	25262580	25266899	-	NONHSAG000724.2	2
NONHSAT001713.2	chr1	25336429	25337465	-	NONHSAG000727.3	2
NONHSAT001722.2	chr1	25398712	25399280	+	NONHSAG000730.2	1
NONHSAT001726.2	chr1	25430945	25458464	+	NONHSAG000732.2	6
NONHSAT001732.2	chr1	25585220	25591217	+	NONHSAG000736.2	2
NONHSAT001746.2	chr1	25816735	25818208	-	NONHSAG000742.3	2
NONHSAT001750.2	chr1	25819954	25823606	-	NONHSAG000742.3	1
NONHSAT001758.2	chr1	25859578	25863420	+	NONHSAG000745.3	2
NONHSAT001792.2	chr1	26248901	26254364	+	NONHSAG000760.2	2
NONHSAT001813.2	chr1	26462756	26467537	-	NONHSAG000769.2	4
NONHSAT001822.2	chr1	26471306	26472410	-	NONHSAG000770.2	1
NONHSAT001858.2	chr1	26891778	26892561	-	NONHSAG000787.2	2
NONHSAT001870.2	chr1	27200834	27201473	-	NONHSAG000797.2	1
NONHSAT001917.2	chr1	27819983	27820341	+	NONHSAG000816.2	1
NONHSAT001928.2	chr1	27990158	27990524	-	NONHSAG000821.2	1
NONHSAT001929.2	chr1	28029714	28030912	-	NONHSAG000822.2	2
NONHSAT001930.2	chr1	28031886	28032180	-	NONHSAG000823.2	1
NONHSAT001933.2	chr1	28095859	28096406	-	NONHSAG000825.2	2
NONHSAT001951.2	chr1	28453541	28453934	+	NONHSAG000834.2	1
NONHSAT001952.2	chr1	28505943	28510892	+	NONHSAG000835.3	3
NONHSAT001955.2	chr1	28506351	28509633	+	NONHSAG000835.3	2
NONHSAT001963.2	chr1	28544460	28546542	+	NONHSAG000838.3	1
NONHSAT001967.2	chr1	28578538	28581872	-	NONHSAG000840.3	6
NONHSAT001968.2	chr1	28578538	28581872	-	NONHSAG000840.3	4
NONHSAT001969.2	chr1	28578538	28581050	-	NONHSAG000840.3	4
NONHSAT001970.2	chr1	28578538	28581872	-	NONHSAG000840.3	5
NONHSAT001971.2	chr1	28578538	28581872	-	NONHSAG000840.3	5
NONHSAT001972.2	chr1	28578539	28581872	-	NONHSAG000840.3	3
NONHSAT001974.2	chr1	28578541	28581872	-	NONHSAG000840.3	5
NONHSAT001975.2	chr1	28578541	28582983	-	NONHSAG000840.3	6
NONHSAT001976.2	chr1	28578546	28581872	-	NONHSAG000840.3	6
NONHSAT001981.2	chr1	28580335	28581872	-	NONHSAG000840.3	3
NONHSAT001985.2	chr1	28643184	28651098	+	NONHSAG000843.3	2
NONHSAT001986.2	chr1	28646091	28648581	+	NONHSAG000843.3	2
NONHSAT001991.2	chr1	28649672	28650283	+	NONHSAG000843.3	1
NONHSAT001993.2	chr1	28736044	28736679	-	NONHSAG000844.2	1
NONHSAT002014.2	chr1	29160382	29168639	-	NONHSAG000855.2	4
NONHSAT002032.2	chr1	29708851	29709547	-	NONHSAG000863.2	2
NONHSAT002060.2	chr1	30723335	30725064	+	NONHSAG000880.2	1
NONHSAT002065.2	chr1	30824228	30834284	+	NONHSAG000882.3	4
NONHSAT002092.2	chr1	31263245	31263681	-	NONHSAG000896.2	1
NONHSAT002096.2	chr1	31297047	31338961	+	NONHSAG000899.2	5
NONHSAT002111.2	chr1	31644694	31649371	+	NONHSAG000910.3	2
NONHSAT002128.2	chr1	31670144	31670999	+	NONHSAG000913.2	2
NONHSAT002140.2	chr1	31851913	31921841	-	NONHSAG000920.2	2
NONHSAT002153.2	chr1	32045331	32060852	+	NONHSAG000925.3	4
NONHSAT002162.2	chr1	32170733	32176568	+	NONHSAG000930.2	2
NONHSAT002166.2	chr1	32193201	32200357	-	NONHSAG000932.2	2
NONHSAT002168.2	chr1	32203324	32208665	-	NONHSAG000934.3	3
NONHSAT002171.2	chr1	32205509	32209847	-	NONHSAG000934.3	3
NONHSAT002176.2	chr1	32214556	32215825	-	NONHSAG000936.2	3
NONHSAT002187.2	chr1	32231670	32235130	-	NONHSAG000938.3	3
NONHSAT002189.2	chr1	32232018	32240421	-	NONHSAG000938.3	4
NONHSAT002190.2	chr1	32234526	32235343	-	NONHSAG000938.3	2
NONHSAT002201.2	chr1	32351883	32361269	+	NONHSAG000946.2	1
NONHSAT002205.2	chr1	32373143	32374702	-	NONHSAG000948.2	1
NONHSAT002223.2	chr1	32705695	32706322	-	NONHSAG000956.3	2
NONHSAT002224.2	chr1	32717734	32725257	-	NONHSAG000956.3	2
NONHSAT002259.2	chr1	33124299	33127147	-	NONHSAG000972.2	1
NONHSAT002260.2	chr1	33127353	33127982	+	NONHSAG000973.2	1
NONHSAT002261.2	chr1	33128092	33131533	+	NONHSAG000974.2	1
NONHSAT002263.2	chr1	33141871	33143230	-	NONHSAG000976.2	1
NONHSAT002268.2	chr1	33261212	33261680	+	NONHSAG000978.2	1
NONHSAT002269.2	chr1	33284515	33284975	+	NONHSAG000979.2	1
NONHSAT002270.2	chr1	33299374	33300719	+	NONHSAG000980.2	1
NONHSAT002274.2	chr1	33323627	33324020	-	NONHSAG000982.2	1
NONHSAT002277.2	chr1	33350073	33367191	+	NONHSAG000984.3	3
NONHSAT002279.2	chr1	33367293	33431014	-	NONHSAG000986.2	7
NONHSAT002334.2	chr1	35122022	35122484	+	NONHSAG001009.2	1
NONHSAT002344.2	chr1	35176380	35182138	-	NONHSAG001012.2	4
NONHSAT002382.2	chr1	35856082	35857675	+	NONHSAG001035.2	1
NONHSAT002437.2	chr1	37454743	37474506	-	NONHSAG057682.2	2
NONHSAT002438.2	chr1	37454879	37474443	-	NONHSAG057682.2	3
NONHSAT002440.2	chr1	37469440	37471527	-	NONHSAG001065.2	1
NONHSAT002470.2	chr1	37809577	37813320	-	NONHSAG001079.2	1
NONHSAT002525.2	chr1	38859984	38919396	+	NONHSAG056346.2	4
NONHSAT002526.2	chr1	38859984	38879489	+	NONHSAG056346.2	2
NONHSAT002539.2	chr1	39026334	39034614	+	NONHSAG001106.2	2
NONHSAT002541.2	chr1	39047040	39048456	+	NONHSAG001108.2	2
NONHSAT002556.2	chr1	39521645	39546357	-	NONHSAG001118.2	5
NONHSAT002557.2	chr1	39521645	39546357	-	NONHSAG001118.2	4
NONHSAT002563.2	chr1	39522280	39525685	-	NONHSAG001118.2	3
NONHSAT002564.2	chr1	39522280	39559698	-	NONHSAG001118.2	9
NONHSAT002565.2	chr1	39522284	39523841	-	NONHSAG001118.2	2
NONHSAT002566.2	chr1	39522444	39529542	-	NONHSAG001118.2	2
NONHSAT002569.2	chr1	39524593	39525799	-	NONHSAG001118.2	2
NONHSAT002571.2	chr1	39526585	39542000	-	NONHSAG001118.2	2
NONHSAT002573.2	chr1	39528895	39546564	-	NONHSAG001118.2	3
NONHSAT002574.2	chr1	39531838	39558707	-	NONHSAG001118.2	7
NONHSAT002576.2	chr1	39547788	39559727	-	NONHSAG001118.2	3
NONHSAT002577.2	chr1	39548119	39554390	-	NONHSAG001118.2	2
NONHSAT002578.2	chr1	39556575	39559655	-	NONHSAG001118.2	2
NONHSAT002579.2	chr1	39557077	39559727	-	NONHSAG001118.2	2
NONHSAT002600.2	chr1	39788976	39790171	+	NONHSAG058941.2	1
NONHSAT002629.2	chr1	40282314	40283505	+	NONHSAG001148.2	2
NONHSAT002640.2	chr1	40464319	40466767	+	NONHSAG001155.2	1
NONHSAT002644.2	chr1	40491043	40508682	-	NONHSAG001159.3	2
NONHSAT002658.2	chr1	40689080	40692261	-	NONHSAG001167.3	1
NONHSAT002675.2	chr1	40980017	40981001	+	NONHSAG001178.2	2
NONHSAT002679.2	chr1	41014590	41043890	+	NONHSAG001180.3	4
NONHSAT002683.2	chr1	41130562	41130995	-	NONHSAG001183.2	1
NONHSAT002697.2	chr1	41375004	41375669	-	NONHSAG001190.2	2
NONHSAT002698.2	chr1	41433200	41464865	+	NONHSAG001191.3	2
NONHSAT002723.2	chr1	41933943	42034138	-	NONHSAG001200.2	9
NONHSAT002746.2	chr1	42678686	42681658	+	NONHSAG001211.2	2
NONHSAT002760.2	chr1	42836932	42846362	-	NONHSAG001219.3	3
NONHSAT002761.2	chr1	42841898	42846422	-	NONHSAG001219.3	5
NONHSAT002762.2	chr1	42841898	42846422	-	NONHSAG001219.3	5
NONHSAT002769.2	chr1	42959046	42996862	+	NONHSAG058967.2	4
NONHSAT002771.2	chr1	42959104	42976428	+	NONHSAG058967.2	3
NONHSAT002775.2	chr1	43120148	43146287	+	NONHSAG001223.2	3
NONHSAT002796.2	chr1	43351609	43358673	-	NONHSAG001229.3	3
NONHSAT002798.2	chr1	43355541	43358705	-	NONHSAG001229.3	1
NONHSAT002817.2	chr1	43699724	43707341	-	NONHSAG001242.3	5
NONHSAT002818.2	chr1	43699765	43708138	-	NONHSAG001242.3	5
NONHSAT002819.2	chr1	43699923	43707341	-	NONHSAG001242.3	5
NONHSAT002820.2	chr1	43703395	43704746	-	NONHSAG001242.3	2
NONHSAT002822.2	chr1	43704314	43707338	-	NONHSAG001242.3	2
NONHSAT002826.2	chr1	43743471	43743741	+	NONHSAG001245.2	1
NONHSAT002827.2	chr1	43937632	43946599	-	NONHSAG001247.3	2
NONHSAT002838.2	chr1	43972434	43974803	-	NONHSAG001252.3	2
NONHSAT002854.2	chr1	44043928	44104975	+	NONHSAG001259.3	7
NONHSAT002856.2	chr1	44048348	44076412	+	NONHSAG001259.3	3
NONHSAT002857.2	chr1	44048348	44076278	+	NONHSAG001259.3	4
NONHSAT002858.2	chr1	44051114	44076192	+	NONHSAG001259.3	4
NONHSAT002859.2	chr1	44051115	44076470	+	NONHSAG001259.3	2
NONHSAT002863.2	chr1	44122153	44122512	-	NONHSAG001263.3	1
NONHSAT002872.2	chr1	44243376	44244283	-	NONHSAG001268.2	2
NONHSAT002922.2	chr1	45206737	45210218	+	NONHSAG001290.2	1
NONHSAT002942.2	chr1	45494476	45497388	-	NONHSAG001297.2	4
NONHSAT002954.2	chr1	45637523	45638886	-	NONHSAG001304.2	1
NONHSAT002955.2	chr1	45645772	45646685	-	NONHSAG001305.2	1
NONHSAT002967.2	chr1	45697058	45699395	-	NONHSAG001311.2	2
NONHSAT002975.2	chr1	46028887	46032755	-	NONHSAG001317.2	1
NONHSAT002986.2	chr1	46133168	46139055	+	NONHSAG001321.3	3
NONHSAT003011.2	chr1	46370586	46370955	+	NONHSAG001338.2	1
NONHSAT003013.2	chr1	46432129	46445321	+	NONHSAG001340.2	12
NONHSAT003016.2	chr1	46455823	46482475	+	NONHSAG001342.2	2
NONHSAT003031.2	chr1	46665910	46666375	-	NONHSAG001350.2	1
NONHSAT003054.2	chr1	47172855	47175318	-	NONHSAG001360.2	2
NONHSAT003055.2	chr1	47177597	47180373	-	NONHSAG001360.2	2
NONHSAT003056.2	chr1	47178548	47180373	+	NONHSAG001365.3	2
NONHSAT003057.2	chr1	47178548	47180373	+	NONHSAG001365.3	2
NONHSAT003058.2	chr1	47179137	47179911	+	NONHSAG001365.3	2
NONHSAT003076.2	chr1	47380715	47386864	-	NONHSAG001375.3	2
NONHSAT003078.2	chr1	47380928	47408477	-	NONHSAG001375.3	3
NONHSAT003081.2	chr1	47432133	47434641	-	NONHSAG001375.3	1
NONHSAT003082.2	chr1	47435750	47437695	-	NONHSAG001375.3	1
NONHSAT003122.2	chr1	48227888	48229561	-	NONHSAG001404.2	1
NONHSAT003126.2	chr1	48295372	48296787	-	NONHSAG001407.2	1
NONHSAT003128.2	chr1	48325080	48326123	-	NONHSAG001409.2	1
NONHSAT003132.2	chr1	48379079	48381353	-	NONHSAG001410.2	1
NONHSAT003174.2	chr1	50977045	50978240	-	NONHSAG001437.2	2
NONHSAT003175.2	chr1	50977561	51013502	+	NONHSAG001438.3	3
NONHSAT003194.2	chr1	51329629	51336305	+	NONHSAG001448.3	3
NONHSAT003213.2	chr1	51793985	51799154	+	NONHSAG001459.2	2
NONHSAT003215.2	chr1	51795211	51798409	+	NONHSAG001459.2	2
NONHSAT003218.2	chr1	51856526	51860389	-	NONHSAG001462.2	1
NONHSAT003230.2	chr1	52055377	52056124	-	NONHSAG001469.2	1
NONHSAT003234.2	chr1	52150105	52150417	+	NONHSAG001471.2	1
NONHSAT003240.2	chr1	52253621	52254176	+	NONHSAG001476.2	1
NONHSAT003242.2	chr1	52352537	52352817	-	NONHSAG001478.2	1
NONHSAT003245.2	chr1	52368677	52369244	+	NONHSAG001479.2	1
NONHSAT003261.2	chr1	52881216	52881730	+	NONHSAG001486.2	2
NONHSAT003288.2	chr1	53114576	53118609	+	NONHSAG001495.2	2
NONHSAT003292.2	chr1	53210456	53213775	-	NONHSAG001499.2	2
NONHSAT003300.2	chr1	53220663	53224258	+	NONHSAG001502.2	1
NONHSAT003304.2	chr1	53242364	53244540	-	NONHSAG001504.2	1
NONHSAT003311.2	chr1	53305453	53308485	-	NONHSAG001510.2	1
NONHSAT003312.2	chr1	53328223	53342220	+	NONHSAG056456.2	3
NONHSAT003341.2	chr1	53912003	53913170	-	NONHSAG001523.3	2
NONHSAT003352.2	chr1	54033143	54034880	-	NONHSAG001532.2	1
NONHSAT003355.2	chr1	54089856	54090093	+	NONHSAG001533.2	1
NONHSAT003394.2	chr1	54886815	54888001	+	NONHSAG059016.2	2
NONHSAT003403.2	chr1	55065698	55069258	+	NONHSAG001562.2	1
NONHSAT003404.2	chr1	55066360	55066638	-	NONHSAG001563.2	1
NONHSAT003407.2	chr1	55215408	55217455	+	NONHSAG001566.2	1
NONHSAT003439.2	chr1	56248285	56249183	-	NONHSAG001587.2	1
NONHSAT003445.2	chr1	56414931	56417017	+	NONHSAG001589.2	4
NONHSAT003449.2	chr1	56415298	56415832	+	NONHSAG001589.2	2
NONHSAT003458.2	chr1	56713650	56715335	+	NONHSAG001595.2	1
NONHSAT003505.2	chr1	58467927	58469005	-	NONHSAG001612.2	1
NONHSAT003510.2	chr1	58654740	58658988	-	NONHSAG001617.2	1
NONHSAT003522.2	chr1	58784384	58816779	+	NONHSAG056483.2	2
NONHSAT003538.2	chr1	58883436	58889324	-	NONHSAG001627.3	2
NONHSAT003558.2	chr1	59294705	59296530	-	NONHSAG001637.3	2
NONHSAT003559.2	chr1	59295045	59296381	-	NONHSAG001637.3	2
NONHSAT003598.2	chr1	61077119	61079248	+	NONHSAG001659.2	1
NONHSAT003604.2	chr1	61294552	61298384	+	NONHSAG001662.2	1
NONHSAT003605.2	chr1	61406562	61462787	+	NONHSAG001663.2	3
NONHSAT003618.2	chr1	61741998	61742424	-	NONHSAG001668.2	1
NONHSAT003621.2	chr1	62038842	62039111	+	NONHSAG001669.2	1
NONHSAT003637.2	chr1	62641122	62641667	-	NONHSAG001681.2	1
NONHSAT003655.2	chr1	63159071	63317248	-	NONHSAG001692.3	12
NONHSAT003664.2	chr1	63257022	63317231	-	NONHSAG001692.3	7
NONHSAT003666.2	chr1	63262364	63316129	-	NONHSAG001692.3	3
NONHSAT003668.2	chr1	63320884	63322458	-	NONHSAG001696.3	3
NONHSAT003669.2	chr1	63320884	63321632	-	NONHSAG001696.3	2
NONHSAT003670.2	chr1	63320921	63322345	-	NONHSAG001696.3	3
NONHSAT003671.2	chr1	63323456	63323790	+	NONHSAG001697.2	1
NONHSAT003672.2	chr1	63324699	63325126	+	NONHSAG001698.2	1
NONHSAT003693.2	chr1	63589852	63593275	-	NONHSAG001706.2	1
NONHSAT003695.2	chr1	63655743	63656045	+	NONHSAG001708.2	1
NONHSAT003716.2	chr1	64972225	64993012	-	NONHSAG001722.3	4
NONHSAT003717.2	chr1	64979577	65002476	-	NONHSAG001722.3	6
NONHSAT003740.2	chr1	65486406	65494188	+	NONHSAG001732.2	2
NONHSAT003744.2	chr1	65638776	65641615	+	NONHSAG001735.2	1
NONHSAT003755.2	chr1	66436547	66440099	+	NONHSAG001741.3	2
NONHSAT003808.2	chr1	67832288	68202987	+	NONHSAG001765.3	10
NONHSAT003816.2	chr1	68122691	68124809	-	NONHSAG001768.2	2
NONHSAT003817.2	chr1	68138357	68141788	+	NONHSAG001765.3	2
NONHSAT003825.2	chr1	68496676	68538627	+	NONHSAG001774.3	3
NONHSAT003885.2	chr1	71081324	71237723	+	NONHSAG001815.3	4
NONHSAT003893.2	chr1	71193703	71238116	+	NONHSAG001815.3	3
NONHSAT003977.2	chr1	75122518	75123927	-	NONHSAG001845.2	1
NONHSAT004021.2	chr1	77219520	77226179	+	NONHSAG001862.3	2
NONHSAT004060.2	chr1	77944917	77947669	-	NONHSAG001878.3	2
NONHSAT004062.2	chr1	77979095	77990382	+	NONHSAG001879.2	1
NONHSAT004135.2	chr1	81952827	81953174	+	NONHSAG001916.2	1
NONHSAT004185.2	chr1	84074517	84077955	-	NONHSAG001941.3	2
NONHSAT004186.2	chr1	84085741	84086233	+	NONHSAG001942.2	1
NONHSAT004198.2	chr1	84365048	84365733	-	NONHSAG001947.2	2
NONHSAT004205.2	chr1	84506291	84526888	+	NONHSAG001950.2	6
NONHSAT004220.2	chr1	84596236	84620786	-	NONHSAG001955.3	4
NONHSAT004222.2	chr1	84614072	84620990	-	NONHSAG001955.3	3
NONHSAT004223.2	chr1	84614072	84620814	-	NONHSAG001955.3	3
NONHSAT004233.2	chr1	84997339	84997914	+	NONHSAG001962.2	2
NONHSAT004234.2	chr1	85017973	85018199	-	NONHSAG001963.2	1
NONHSAT004237.2	chr1	85152491	85154378	-	NONHSAG001965.2	1
NONHSAT004238.2	chr1	85174312	85176880	-	NONHSAG001966.2	1
NONHSAT004241.2	chr1	85275867	85278190	+	NONHSAG001968.3	2
NONHSAT004247.2	chr1	85455924	85456569	-	NONHSAG001970.2	1
NONHSAT004254.2	chr1	85583302	85583703	+	NONHSAG001973.2	1
NONHSAT004284.2	chr1	87129765	87169204	+	NONHSAG001993.3	3
NONHSAT004291.2	chr1	87131975	87134595	+	NONHSAG001993.3	2
NONHSAT004324.2	chr1	88537513	88685204	-	NONHSAG002005.2	4
NONHSAT004330.2	chr1	88684551	88806268	-	NONHSAG002009.2	12
NONHSAT004332.2	chr1	88829102	88829419	+	NONHSAG002010.2	1
NONHSAT004335.2	chr1	88920747	88922851	-	NONHSAG002012.2	2
NONHSAT004344.2	chr1	89104285	89104767	-	NONHSAG002018.2	1
NONHSAT004357.2	chr1	89583241	89632906	-	NONHSAG002027.3	5
NONHSAT004360.2	chr1	89610851	89633465	-	NONHSAG002027.3	3
NONHSAT004366.2	chr1	89625922	89633465	-	NONHSAG002027.3	3
NONHSAT004370.2	chr1	89623808	89632906	-	NONHSAG002027.3	2
NONHSAT004385.2	chr1	89940836	89941781	+	NONHSAG002037.2	1
NONHSAT004404.2	chr1	90782538	90851675	-	NONHSAG002048.3	3
NONHSAT004405.2	chr1	90782318	90836119	-	NONHSAG002048.3	4
NONHSAT004408.2	chr1	90782990	90789535	-	NONHSAG002048.3	2
NONHSAT004409.2	chr1	90789393	90851648	-	NONHSAG002048.3	2
NONHSAT004410.2	chr1	90789394	90851627	-	NONHSAG002048.3	4
NONHSAT004414.2	chr1	90830705	90851589	-	NONHSAG002048.3	3
NONHSAT004416.2	chr1	90831915	90836563	-	NONHSAG002048.3	2
NONHSAT004417.2	chr1	90837275	90851760	-	NONHSAG002048.3	2
NONHSAT004440.2	chr1	91829776	91830074	-	NONHSAG002057.2	1
NONHSAT004455.2	chr1	92398974	92402057	+	NONHSAG002067.2	1
NONHSAT004461.2	chr1	92580476	92580821	-	NONHSAG002072.2	1
NONHSAT004473.2	chr1	92930696	92934098	+	NONHSAG002076.2	1
NONHSAT004485.2	chr1	93180926	93181160	-	NONHSAG002082.2	1
NONHSAT004490.2	chr1	93254511	93264949	+	NONHSAG002085.2	4
NONHSAT004491.2	chr1	93262186	93345831	-	NONHSAG002086.3	7
NONHSAT004492.2	chr1	93264638	93273583	-	NONHSAG002086.3	3
NONHSAT004494.2	chr1	93264640	93346025	-	NONHSAG002086.3	11
NONHSAT004496.2	chr1	93264645	93346025	-	NONHSAG002086.3	11
NONHSAT004498.2	chr1	93264647	93324691	-	NONHSAG002086.3	5
NONHSAT004501.2	chr1	93264669	93309763	-	NONHSAG002086.3	4
NONHSAT004503.2	chr1	93264676	93337688	-	NONHSAG002086.3	5
NONHSAT004509.2	chr1	93305111	93339374	-	NONHSAG002086.3	4
NONHSAT004510.2	chr1	93305335	93324733	-	NONHSAG002086.3	2
NONHSAT004512.2	chr1	93310109	93345811	-	NONHSAG002086.3	9
NONHSAT004518.2	chr1	93325768	93340498	-	NONHSAG002086.3	5
NONHSAT004519.2	chr1	93325769	93345766	-	NONHSAG002086.3	5
NONHSAT004520.2	chr1	93327023	93345920	-	NONHSAG002086.3	6
NONHSAT004527.2	chr1	93337715	93345769	-	NONHSAG002086.3	4
NONHSAT004528.2	chr1	93338915	93345800	-	NONHSAG002086.3	6
NONHSAT004529.2	chr1	93338929	93345790	-	NONHSAG002086.3	5
NONHSAT004532.2	chr1	93384114	93385599	+	NONHSAG002089.2	1
NONHSAT004543.2	chr1	93693138	93703567	+	NONHSAG002093.2	7
NONHSAT004544.2	chr1	93698908	93845905	-	NONHSAG002094.3	15
NONHSAT004546.2	chr1	93752924	93775444	-	NONHSAG002094.3	2
NONHSAT004550.2	chr1	93846762	93851892	+	NONHSAG002096.3	1
NONHSAT004554.2	chr1	93852237	93854331	+	NONHSAG002096.3	1
NONHSAT004576.2	chr1	94168909	94171459	-	NONHSAG002115.2	1
NONHSAT004597.2	chr1	94616368	94626331	-	NONHSAG002128.3	4
NONHSAT004598.2	chr1	94616397	94620987	-	NONHSAG002128.3	2
NONHSAT004603.2	chr1	94638461	94820157	-	NONHSAG002128.3	5
NONHSAT004605.2	chr1	94657533	94820281	-	NONHSAG002128.3	5
NONHSAT004609.2	chr1	94672936	94742282	-	NONHSAG002128.3	4
NONHSAT004613.2	chr1	94679425	94778923	-	NONHSAG002128.3	9
NONHSAT004615.2	chr1	94679580	94820232	-	NONHSAG002128.3	6
NONHSAT004619.2	chr1	94732133	94742495	-	NONHSAG002128.3	2
NONHSAT004622.2	chr1	94843108	94855426	-	NONHSAG002131.2	2
NONHSAT004625.2	chr1	94927372	94931772	+	NONHSAG002133.3	1
NONHSAT004626.2	chr1	94927411	94963602	+	NONHSAG002133.3	3
NONHSAT004627.2	chr1	94927411	94963602	+	NONHSAG002133.3	4
NONHSAT004628.2	chr1	94926002	94963724	+	NONHSAG002133.3	4
NONHSAT004631.2	chr1	94927476	94963269	+	NONHSAG002133.3	3
NONHSAT004632.2	chr1	94926002	94963724	+	NONHSAG002133.3	4
NONHSAT004634.2	chr1	94931749	94963262	+	NONHSAG002133.3	3
NONHSAT004635.2	chr1	94931749	94963262	+	NONHSAG002133.3	3
NONHSAT004637.2	chr1	94931878	94963227	+	NONHSAG002133.3	4
NONHSAT004638.2	chr1	94983189	95027203	-	NONHSAG002134.2	3
NONHSAT004642.2	chr1	95120147	95138554	+	NONHSAG002138.2	2
NONHSAT004728.2	chr1	97967005	97968814	-	NONHSAG002177.2	1
NONHSAT004729.2	chr1	97975282	98049863	-	NONHSAG059277.2	17
NONHSAT004731.2	chr1	97988000	98049863	-	NONHSAG059277.2	5
NONHSAT004735.2	chr1	98043352	98045458	-	NONHSAG059277.2	1
NONHSAT004737.2	chr1	98044296	98046224	-	NONHSAG059277.2	2
NONHSAT004770.2	chr1	99968383	99969901	-	NONHSAG057984.2	2
NONHSAT004774.2	chr1	100030566	100035637	+	NONHSAG002204.2	1
NONHSAT004784.2	chr1	100264009	100266120	-	NONHSAG002212.3	4
NONHSAT004802.2	chr1	100656244	100706114	+	NONHSAG002223.2	2
NONHSAT004814.2	chr1	100995473	100996260	+	NONHSAG002227.2	2
NONHSAT004816.2	chr1	101025846	101087379	+	NONHSAG002228.3	5
NONHSAT004817.2	chr1	101025853	101087263	+	NONHSAG002228.3	9
NONHSAT004822.2	chr1	101025969	101087197	+	NONHSAG002228.3	2
NONHSAT004823.2	chr1	101055002	101055576	+	NONHSAG002229.2	1
NONHSAT004824.2	chr1	101055740	101056339	+	NONHSAG002230.2	1
NONHSAT004825.2	chr1	101057210	101057621	+	NONHSAG002228.3	1
NONHSAT004826.2	chr1	101057435	101087187	+	NONHSAG002228.3	8
NONHSAT004827.2	chr1	101060542	101060837	+	NONHSAG002231.2	1
NONHSAT004828.2	chr1	101061358	101061639	+	NONHSAG002232.2	1
NONHSAT004836.2	chr1	101082454	101087261	+	NONHSAG002228.3	2
NONHSAT004903.2	chr1	104073014	104125930	+	NONHSAG002273.2	2
NONHSAT004926.2	chr1	105664766	105691733	+	NONHSAG002278.2	3
NONHSAT004964.2	chr1	107505203	107505448	+	NONHSAG002297.2	1
NONHSAT004981.2	chr1	108261196	108273689	-	NONHSAG002304.3	2
NONHSAT004986.2	chr1	108420689	108433184	+	NONHSAG002307.2	2
NONHSAT005011.2	chr1	109090741	109096934	+	NONHSAG002324.2	2
NONHSAT005013.2	chr1	109100193	109100619	+	NONHSAG002325.2	1
NONHSAT005025.2	chr1	109279557	109283125	-	NONHSAG002331.2	2
NONHSAT005032.2	chr1	109399042	109401069	-	NONHSAG002334.2	1
NONHSAT005045.2	chr1	109546948	109548019	-	NONHSAG002343.3	1
NONHSAT005048.2	chr1	109596225	109597781	+	NONHSAG002344.2	2
NONHSAT005068.2	chr1	109759281	109763917	-	NONHSAG002355.2	5
NONHSAT005088.2	chr1	110058340	110062555	+	NONHSAG002367.2	1
NONHSAT005108.2	chr1	110313996	110314400	-	NONHSAG002376.3	1
NONHSAT005109.2	chr1	110337401	110337995	+	NONHSAG002377.2	1
NONHSAT005111.2	chr1	110347315	110356274	+	NONHSAG002378.3	2
NONHSAT005112.2	chr1	110347315	110351392	+	NONHSAG002378.3	2
NONHSAT005113.2	chr1	110382819	110418362	+	NONHSAG002378.3	6
NONHSAT005115.2	chr1	110407525	110416274	+	NONHSAG002378.3	3
NONHSAT005116.2	chr1	110407784	110418362	+	NONHSAG002378.3	6
NONHSAT005117.2	chr1	110407784	110412498	+	NONHSAG002378.3	2
NONHSAT005119.2	chr1	110408970	110416272	+	NONHSAG002378.3	3
NONHSAT005151.2	chr1	110936369	110942353	-	NONHSAG002392.2	1
NONHSAT005180.2	chr1	111431046	111433068	-	NONHSAG002406.2	1
NONHSAT005182.2	chr1	111438638	111441364	-	NONHSAG002408.3	2
NONHSAT005183.2	chr1	111438640	111441228	-	NONHSAG002408.3	2
NONHSAT005194.2	chr1	111599007	111608318	-	NONHSAG002414.2	5
NONHSAT005198.2	chr1	111714208	111716688	+	NONHSAG002416.2	1
NONHSAT005199.2	chr1	111722804	111725438	-	NONHSAG002417.2	1
NONHSAT005200.2	chr1	111739542	111749938	+	NONHSAG002418.3	2
NONHSAT005201.2	chr1	111739830	111749938	+	NONHSAG002418.3	3
NONHSAT005231.2	chr1	112396259	112398817	+	NONHSAG002433.2	1
NONHSAT005271.2	chr1	112671315	112671612	+	NONHSAG002443.2	1
NONHSAT005289.2	chr1	112849770	112877837	+	NONHSAG002454.3	2
NONHSAT005290.2	chr1	112849866	112877871	+	NONHSAG002454.3	3
NONHSAT005297.2	chr1	112956415	112964072	+	NONHSAG002460.3	3
NONHSAT005298.2	chr1	112956461	112968034	+	NONHSAG002460.3	3
NONHSAT005302.2	chr1	112956461	112975105	+	NONHSAG002460.3	3
NONHSAT005306.2	chr1	112957481	112976387	+	NONHSAG002460.3	12
NONHSAT005312.2	chr1	113034821	113037960	+	NONHSAG002462.2	1
NONHSAT005327.2	chr1	113698884	113699631	-	NONHSAG002470.2	1
NONHSAT005332.2	chr1	113761832	113764810	-	NONHSAG002474.2	1
NONHSAT005344.2	chr1	113912916	113914040	+	NONHSAG002481.2	1
NONHSAT005347.2	chr1	113924001	113929268	-	NONHSAG002482.3	2
NONHSAT005424.2	chr1	116392247	116418622	-	NONHSAG002530.2	3
NONHSAT005428.2	chr1	116399000	116418575	-	NONHSAG002530.2	3
NONHSAT005430.2	chr1	116404714	116418575	-	NONHSAG002530.2	2
NONHSAT005431.2	chr1	116404714	116418583	-	NONHSAG002530.2	3
NONHSAT005432.2	chr1	116405418	116418559	-	NONHSAG002530.2	3
NONHSAT005448.2	chr1	116493016	116499212	-	NONHSAG058061.2	2
NONHSAT005472.2	chr1	117104547	117104882	+	NONHSAG002547.2	2
NONHSAT005478.2	chr1	117364899	117365473	-	NONHSAG002550.3	1
NONHSAT005480.2	chr1	117421310	117423695	+	NONHSAG002552.2	1
NONHSAT005481.2	chr1	117493515	117495006	+	NONHSAG002553.2	1
NONHSAT005482.2	chr1	117527339	117528869	+	NONHSAG002554.2	1
NONHSAT005499.2	chr1	117836454	117857944	-	NONHSAG002560.3	9
NONHSAT005505.2	chr1	117963370	117966542	+	NONHSAG002563.2	1
NONHSAT005517.2	chr1	119018490	119019082	-	NONHSAG002571.2	1
NONHSAT005527.2	chr1	119140382	119150981	+	NONHSAG002576.3	2
NONHSAT005528.2	chr1	119140396	119151408	+	NONHSAG002576.3	4
NONHSAT005529.2	chr1	119140396	119183823	+	NONHSAG002576.3	4
NONHSAT005530.2	chr1	119140492	119146435	+	NONHSAG002576.3	2
NONHSAT005531.2	chr1	119140674	119161798	+	NONHSAG002576.3	3
NONHSAT005533.2	chr1	119140396	119275973	+	NONHSAG002576.3	7
NONHSAT005534.2	chr1	119140396	119234178	+	NONHSAG002576.3	5
NONHSAT005569.2	chr1	119569032	119607072	-	NONHSAG002593.2	2
NONHSAT005570.2	chr1	119597702	119599291	-	NONHSAG002594.2	1
NONHSAT005572.2	chr1	119619415	119621498	-	NONHSAG002596.2	1
NONHSAT005581.2	chr1	119909255	119910613	-	NONHSAG002600.2	1
NONHSAT005590.2	chr1	143972631	143975153	+	NONHSAG002604.2	2
NONHSAT005599.2	chr1	143883838	143885869	-	NONHSAG002610.2	1
NONHSAT005609.2	chr1	121391395	121392720	+	NONHSAG002616.2	1
NONHSAT005619.2	chr1	121519112	121571888	+	NONHSAG002622.2	8
NONHSAT005624.2	chr1	121742532	121743636	+	NONHSAG002625.2	1
NONHSAT005646.2	chr4_GL000008v2_random	124583	125315	-	NONHSAG002630.2	1
NONHSAT005650.2	chr4_GL000008v2_random	152945	153491	-	NONHSAG002631.2	1
NONHSAT005655.2	chrUn_KI270742v1	9561	10153	-	NONHSAG002633.2	1
NONHSAT005656.2	chrUn_KI270742v1	10466	11534	+	NONHSAG002634.2	1
NONHSAT005658.2	chrUn_KI270742v1	22202	34982	-	NONHSAG002635.3	3
NONHSAT005659.2	chrUn_KI270742v1	22509	45619	+	NONHSAG002636.2	9
NONHSAT005660.2	chrUn_KI270742v1	22510	46213	+	NONHSAG002636.2	9
NONHSAT005661.2	chrUn_KI270742v1	23958	34973	-	NONHSAG002635.3	2
NONHSAT005662.2	chrUn_KI270742v1	72206	74977	+	NONHSAG002637.2	1
NONHSAT005663.2	chrUn_KI270742v1	103044	106241	+	NONHSAG002638.2	2
NONHSAT005674.2	chr1_KI270706v1_random	1300	45987	+	NONHSAG002628.2	3
NONHSAT005677.2	chr1_KI270706v1_random	66115	76478	-	NONHSAG002641.2	5
NONHSAT005680.2	chr1_KI270706v1_random	71067	71934	+	NONHSAG002643.2	2
NONHSAT005681.2	chr1_KI270706v1_random	76128	78125	-	NONHSAG002641.2	2
NONHSAT005682.2	chr1_KI270706v1_random	76141	79042	-	NONHSAG002641.2	2
NONHSAT005712.2	chr14_GL000009v2_random	35920	38148	+	NONHSAG002652.2	2
NONHSAT005717.2	chr14_GL000009v2_random	48752	56712	+	NONHSAG002653.2	4
NONHSAT005718.2	chr14_GL000009v2_random	48752	51628	+	NONHSAG002653.2	2
NONHSAT005720.2	chr14_GL000009v2_random	49634	51628	+	NONHSAG002653.2	2
NONHSAT005730.2	chr14_GL000009v2_random	121829	124797	-	NONHSAG002651.3	2
NONHSAT005741.2	chr1	148402486	148429542	+	NONHSAG002660.3	7
NONHSAT005749.2	chr1	148422489	148423693	-	NONHSAG002661.2	1
NONHSAT005753.2	chr1	148435062	148436570	-	NONHSAG058112.2	2
NONHSAT005754.2	chr1	120340756	120341871	-	NONHSAG002659.2	2
NONHSAT005760.2	chr1	143973024	143974935	+	NONHSAG002604.2	2
NONHSAT005783.2	chr1	120952590	120953458	+	NONHSAG002669.2	2
NONHSAT005788.2	chr1	145200956	145211371	-	NONHSAG058095.1	2
NONHSAT005790.2	chr1	145214676	145215886	-	NONHSAG058095.1	2
NONHSAT005807.2	chr1	149180522	149190981	+	NONHSAG056817.1	2
NONHSAT005833.2	chr1	149077477	149079223	-	NONHSAG002673.2	2
NONHSAT005839.2	chr1	149054051	149055467	-	NONHSAG002676.2	1
NONHSAT005841.2	chr1	149050529	149051394	+	NONHSAG002678.2	1
NONHSAT005842.2	chr1	149048576	149051273	+	NONHSAG002678.2	2
NONHSAT005845.2	chr1	149029872	149048257	+	NONHSAG002680.2	5
NONHSAT005862.2	chr1	148968182	148992234	+	NONHSAG002686.2	4
NONHSAT005869.2	chr1	148879196	148879701	-	NONHSAG002689.2	1
NONHSAT005886.2	chr1	146061204	146062914	+	NONHSAG002696.3	1
NONHSAT005888.2	chr1	146058300	146059422	+	NONHSAG002696.3	2
NONHSAT005892.2	chr1	146052596	146058799	+	NONHSAG002696.3	4
NONHSAT005896.2	chr1	146038859	146040567	-	NONHSAG002697.2	1
NONHSAT005925.2	chr1	145927236	145959106	+	NONHSAG002701.3	4
NONHSAT005932.2	chr1	145941196	145942249	+	NONHSAG002701.3	2
NONHSAT005933.2	chr1	145927236	145942081	+	NONHSAG002701.3	2
NONHSAT005937.2	chr1	145927236	145941206	+	NONHSAG002701.3	4
NONHSAT005938.2	chr1	145927482	145941206	+	NONHSAG002701.3	3
NONHSAT005946.2	chr1	145919013	145920200	+	NONHSAG002703.2	2
NONHSAT005950.2	chr1	145856761	145859745	-	NONHSAG002707.2	3
NONHSAT005952.2	chr1	145844607	145848567	+	NONHSAG002708.2	4
NONHSAT005967.2	chr1	145438968	145443352	+	NONHSAG002715.2	3
NONHSAT005977.2	chr1	148195959	148228657	-	NONHSAG002719.3	8
NONHSAT005990.2	chr1	147001931	147003618	-	NONHSAG002721.2	3
NONHSAT005995.2	chr1	147082338	147083578	-	NONHSAG002724.2	1
NONHSAT005998.2	chr1	147155106	147172589	-	NONHSAG002727.2	6
NONHSAT006003.2	chr1	147173314	147177047	+	NONHSAG002728.3	3
NONHSAT006062.2	chr1	148122341	148124330	-	NONHSAG002750.2	2
NONHSAT006083.2	chr1	148271884	148280749	-	NONHSAG002758.2	3
NONHSAT006084.2	chr1	148279271	148288064	+	NONHSAG002759.2	3
NONHSAT006085.2	chr1	148279288	148291860	+	NONHSAG002759.2	2
NONHSAT006090.2	chr1	148290914	148296421	-	NONHSAG058112.2	2
NONHSAT006105.2	chr1	148362995	148459813	-	NONHSAG058112.2	4
NONHSAT006123.2	chr1	120844646	120844927	-	NONHSAG002775.2	1
NONHSAT006133.2	chr1	144460449	144461630	-	NONHSAG002782.2	2
NONHSAT006134.2	chr1	144460449	144461630	-	NONHSAG002782.2	2
NONHSAT006136.2	chr1	144459484	144461173	-	NONHSAG002782.2	2
NONHSAT006140.2	chr1	144418123	144419256	-	NONHSAG002783.2	2
NONHSAT006141.2	chr1	144418678	144419190	+	NONHSAG002784.2	1
NONHSAT006154.2	chr1	143401554	143424713	-	NONHSAG002793.3	6
NONHSAT006155.2	chr1	143401430	143424711	-	NONHSAG002793.3	4
NONHSAT006156.2	chr1	143401430	143424711	-	NONHSAG002793.3	3
NONHSAT006158.2	chr1	143419414	143420208	-	NONHSAG002793.3	2
NONHSAT006172.2	chr1	143735888	143737933	+	NONHSAG002800.3	4
NONHSAT006174.2	chr1	143736066	143739506	+	NONHSAG002800.3	2
NONHSAT006175.2	chr1	143736047	143737259	+	NONHSAG002800.3	2
NONHSAT006182.2	chr1	143766540	143769083	+	NONHSAG002801.3	1
NONHSAT006185.2	chr1	143793720	143794279	+	NONHSAG002804.2	1
NONHSAT006187.2	chr1	143790010	143797108	+	NONHSAG002804.2	2
NONHSAT006219.2	chr1	149607345	149611912	+	NONHSAG002812.3	2
NONHSAT006233.2	chr1	120952560	120953317	+	NONHSAG002669.2	2
NONHSAT006240.2	chr1	149693026	149693338	+	NONHSAG002816.2	1
NONHSAT006249.2	chr1	149785659	149793020	-	NONHSAG002822.2	2
NONHSAT006251.2	chr1	149797471	149800239	+	NONHSAG002824.2	2
NONHSAT006252.2	chr1	149831312	149832545	-	NONHSAG002825.2	1
NONHSAT006253.2	chr1	149843041	149843533	+	NONHSAG002826.2	1
NONHSAT006254.2	chr1	149844498	149849024	-	NONHSAG002827.2	1
NONHSAT006263.2	chr1	150021043	150026855	-	NONHSAG002831.2	2
NONHSAT006267.2	chr1	150063353	150067284	-	NONHSAG058121.2	1
NONHSAT006270.2	chr1	150098856	150145327	+	NONHSAG002838.2	3
NONHSAT006283.2	chr1	150265399	150269209	-	NONHSAG002845.2	5
NONHSAT006301.2	chr1	150515752	150518032	+	NONHSAG002854.2	2
NONHSAT006302.2	chr1	150532161	150537337	+	NONHSAG002855.2	3
NONHSAT006310.2	chr1	150564621	150572853	-	NONHSAG002861.3	9
NONHSAT006312.2	chr1	150568973	150569269	-	NONHSAG002862.2	1
NONHSAT006316.2	chr1	150579876	150604193	+	NONHSAG002864.2	2
NONHSAT006319.2	chr1	150611383	150615484	-	NONHSAG002866.3	2
NONHSAT006334.2	chr1	150881236	150881683	-	NONHSAG002877.3	1
NONHSAT006340.2	chr1	150965249	150966256	+	NONHSAG002881.2	2
NONHSAT006342.2	chr1	150966796	150967631	-	NONHSAG002882.2	2
NONHSAT006344.2	chr1	150973123	150975534	+	NONHSAG002883.2	3
NONHSAT006356.2	chr1	151059519	151070325	-	NONHSAG002889.2	4
NONHSAT006361.2	chr1	151130060	151131610	-	NONHSAG002892.2	1
NONHSAT006366.2	chr1	151146716	151147770	-	NONHSAG002896.2	2
NONHSAT006367.2	chr1	151148409	151151334	-	NONHSAG002897.3	2
NONHSAT006374.2	chr1	151197950	151231761	+	NONHSAG002903.2	4
NONHSAT006391.2	chr1	151346959	151348027	+	NONHSAG002915.2	2
NONHSAT006398.2	chr1	151540516	151561855	+	NONHSAG002919.2	2
NONHSAT006402.2	chr1	151612038	151613363	+	NONHSAG002921.2	2
NONHSAT006426.2	chr1	151765709	151766389	+	NONHSAG002932.2	2
NONHSAT006427.2	chr1	151766486	151767000	-	NONHSAG002933.2	1
NONHSAT006457.2	chr1	151994531	152042774	+	NONHSAG002943.3	13
NONHSAT006473.2	chr1	152205061	152207182	+	NONHSAG002949.3	2
NONHSAT006474.2	chr1	152205858	152207057	+	NONHSAG002949.3	2
NONHSAT006476.2	chr1	152249003	152271094	+	NONHSAG002949.3	3
NONHSAT006480.2	chr1	152313459	152366692	+	NONHSAG002949.3	7
NONHSAT006485.2	chr1	152363866	152365974	+	NONHSAG002949.3	1
NONHSAT006489.2	chr1	152579029	152580504	-	NONHSAG002954.3	3
NONHSAT006529.2	chr1	153626332	153634361	-	NONHSAG002978.3	7
NONHSAT006530.2	chr1	153627491	153634361	-	NONHSAG002978.3	4
NONHSAT006531.2	chr1	153627508	153634361	-	NONHSAG002978.3	5
NONHSAT006532.2	chr1	153631491	153634397	-	NONHSAG002978.3	5
NONHSAT006535.2	chr1	153658654	153661852	+	NONHSAG002981.2	3
NONHSAT006552.2	chr1	153923286	153928858	+	NONHSAG002988.3	2
NONHSAT006553.2	chr1	153923403	153935159	+	NONHSAG002988.3	3
NONHSAT006554.2	chr1	153926273	153928858	+	NONHSAG002988.3	2
NONHSAT006555.2	chr1	153928676	153935255	+	NONHSAG002988.3	2
NONHSAT006569.2	chr1	153979002	153979683	+	NONHSAG002997.3	1
NONHSAT006571.2	chr1	153990763	153992156	+	NONHSAG002999.2	2
NONHSAT006577.2	chr1	153995632	153995960	+	NONHSAG003000.2	1
NONHSAT006586.2	chr1	154166247	154166549	-	NONHSAG003003.2	1
NONHSAT006601.2	chr1	154263501	154263801	+	NONHSAG003008.2	1
NONHSAT006645.2	chr1	154937356	154938059	+	NONHSAG003031.3	1
NONHSAT006646.2	chr1	154944089	154946743	+	NONHSAG003032.2	2
NONHSAT006647.2	chr1	154945945	154946247	-	NONHSAG003033.2	1
NONHSAT006652.2	chr1	154961825	154962623	+	NONHSAG003035.2	1
NONHSAT006654.2	chr1	154974642	154979248	+	NONHSAG003037.2	2
NONHSAT006668.2	chr1	155045191	155051165	-	NONHSAG003044.3	4
NONHSAT006669.2	chr1	155045191	155063991	-	NONHSAG003044.3	4
NONHSAT006670.2	chr1	155045217	155051165	-	NONHSAG003044.3	4
NONHSAT006701.2	chr1	155195295	155203213	+	NONHSAG003053.3	5
NONHSAT006704.2	chr1	155197993	155201250	+	NONHSAG003053.3	2
NONHSAT006708.2	chr1	155200802	155205367	+	NONHSAG003053.3	6
NONHSAT006710.2	chr1	155231272	155233637	-	NONHSAG003057.2	1
NONHSAT006728.2	chr1	155317946	155324171	-	NONHSAG003068.3	6
NONHSAT006729.2	chr1	155320831	155322413	-	NONHSAG003068.3	2
NONHSAT006742.2	chr1	155561981	155563944	+	NONHSAG003074.3	1
NONHSAT006746.2	chr1	155586644	155602197	+	NONHSAG003076.2	3
NONHSAT006747.2	chr1	155609548	155610380	-	NONHSAG003077.3	2
NONHSAT006751.2	chr1	155613462	155614052	+	NONHSAG003080.2	2
NONHSAT006757.2	chr1	155687967	155721567	+	NONHSAG003082.2	4
NONHSAT006771.2	chr1	155869774	155872096	+	NONHSAG003089.2	1
NONHSAT006787.2	chr1	155969156	155985363	-	NONHSAG003094.3	4
NONHSAT006788.2	chr1	155982379	155985449	-	NONHSAG003094.3	4
NONHSAT006792.2	chr1	155996323	156002564	-	NONHSAG003094.3	2
NONHSAT006822.2	chr1	156213005	156223530	+	NONHSAG003110.2	3
NONHSAT006854.2	chr1	156404258	156412556	-	NONHSAG059492.2	3
NONHSAT006874.2	chr1	156429511	156456512	-	NONHSAG059492.2	4
NONHSAT006875.2	chr1	156446412	156456554	-	NONHSAG059492.2	4
NONHSAT006876.2	chr1	156446469	156456599	-	NONHSAG059492.2	3
NONHSAT006899.2	chr1	156614471	156617346	-	NONHSAG003129.3	2
NONHSAT006903.2	chr1	156641666	156644887	-	NONHSAG058184.2	1
NONHSAT006904.2	chr1	156646507	156661440	-	NONHSAG003132.2	2
NONHSAT006906.2	chr1	156711367	156713190	-	NONHSAG003134.2	2
NONHSAT006960.2	chr1	158025550	158031166	+	NONHSAG003164.2	2
NONHSAT007028.2	chr1	159910094	159910554	-	NONHSAG003195.2	1
NONHSAT007031.2	chr1	159961175	160022889	+	NONHSAG003198.3	4
NONHSAT007037.2	chr1	160024953	160026794	-	NONHSAG003202.2	1
NONHSAT007051.2	chr1	160243960	160262528	-	NONHSAG003210.2	3
NONHSAT007053.2	chr1	160261734	160262778	+	NONHSAG003211.3	2
NONHSAT007054.2	chr1	160262562	160264731	+	NONHSAG003211.3	1
NONHSAT007082.2	chr1	160931739	160934380	-	NONHSAG003229.2	2
NONHSAT007091.2	chr1	161013591	161013960	-	NONHSAG003231.2	2
NONHSAT007100.2	chr1	161098361	161100348	+	NONHSAG003238.2	5
NONHSAT007118.2	chr1	161132784	161133440	+	NONHSAG003243.2	1
NONHSAT007119.2	chr1	161132908	161139823	+	NONHSAG003243.2	4
NONHSAT007121.2	chr1	161153760	161159349	-	NONHSAG003244.2	2
NONHSAT007126.2	chr1	161166426	161168028	+	NONHSAG003248.2	5
NONHSAT007156.2	chr1	161323614	161362657	+	NONHSAG003260.2	6
NONHSAT007159.2	chr1	161368022	161371964	+	NONHSAG003261.2	2
NONHSAT007206.2	chr1	161959507	161960124	+	NONHSAG003281.2	1
NONHSAT007222.2	chr1	162560227	162561353	-	NONHSAG003289.3	1
NONHSAT007231.2	chr1	162609322	162609957	+	NONHSAG003294.2	1
NONHSAT007232.2	chr1	162610023	162611131	+	NONHSAG003295.2	1
NONHSAT007235.2	chr1	162782111	162786572	+	NONHSAG003298.2	1
NONHSAT007238.2	chr1	162799762	162812526	+	NONHSAG003299.2	4
NONHSAT007250.2	chr1	163244505	163308577	-	NONHSAG003303.3	4
NONHSAT007251.2	chr1	163248275	163321792	-	NONHSAG003303.3	4
NONHSAT007252.2	chr1	163248319	163321752	-	NONHSAG003303.3	3
NONHSAT007256.2	chr1	163300396	163321894	-	NONHSAG003303.3	4
NONHSAT007257.2	chr1	163300558	163321735	-	NONHSAG003303.3	5
NONHSAT007258.2	chr1	163300663	163321752	-	NONHSAG003303.3	6
NONHSAT007259.2	chr1	163304206	163321791	-	NONHSAG003303.3	4
NONHSAT007262.2	chr1	163319227	163321774	-	NONHSAG003303.3	2
NONHSAT007284.2	chr1	164651896	164899296	+	NONHSAG003320.2	2
NONHSAT007286.2	chr1	164680085	164680799	+	NONHSAG003322.2	1
NONHSAT007289.2	chr1	164828436	164829952	+	NONHSAG003325.2	1
NONHSAT007332.2	chr1	165698750	165709968	+	NONHSAG003344.2	4
NONHSAT007334.2	chr1	165768929	165775448	+	NONHSAG003346.3	3
NONHSAT007335.2	chr1	165769019	165778098	+	NONHSAG003346.3	2
NONHSAT007345.2	chr1	165911396	166090215	+	NONHSAG003348.2	2
NONHSAT007368.2	chr1	166868748	166869209	+	NONHSAG003360.2	1
NONHSAT007392.2	chr1	167421910	167426434	+	NONHSAG003372.2	1
NONHSAT007395.2	chr1	167529366	167533641	-	NONHSAG003375.2	2
NONHSAT007403.2	chr1	167719088	167719503	-	NONHSAG003378.2	1
NONHSAT007409.2	chr1	167819898	167820248	-	NONHSAG003382.2	2
NONHSAT007410.2	chr1	167820406	167821224	+	NONHSAG003383.2	2
NONHSAT007419.2	chr1	168079543	168080691	-	NONHSAG003388.2	1
NONHSAT007429.2	chr1	168249224	168251140	+	NONHSAG003394.2	1
NONHSAT007465.2	chr1	169486142	169487608	+	NONHSAG003414.3	1
NONHSAT007480.2	chr1	169855854	169873332	+	NONHSAG003421.2	3
NONHSAT007481.2	chr1	169859756	169860052	+	NONHSAG003422.2	1
NONHSAT007482.2	chr1	169862545	169873330	+	NONHSAG003421.2	2
NONHSAT007532.2	chr1	171492411	171492719	+	NONHSAG003449.2	1
NONHSAT007539.2	chr1	171595702	171598911	+	NONHSAG003453.2	1
NONHSAT007540.2	chr1	171599113	171599980	+	NONHSAG003454.2	1
NONHSAT007541.2	chr1	171600069	171600490	+	NONHSAG003455.2	1
NONHSAT007582.2	chr1	171778977	171781508	+	NONHSAG003461.2	2
NONHSAT007586.2	chr1	171803517	171803939	+	NONHSAG003464.2	1
NONHSAT007588.2	chr1	171850042	171850876	+	NONHSAG003465.2	2
NONHSAT007589.2	chr1	171864187	171864687	+	NONHSAG003466.2	2
NONHSAT007614.2	chr1	172393514	172444048	-	NONHSAG003471.3	4
NONHSAT007615.2	chr1	172531760	172533466	-	NONHSAG003473.2	1
NONHSAT007621.2	chr1	172898145	172914185	-	NONHSAG003478.2	2
NONHSAT007623.2	chr1	172932276	172933730	-	NONHSAG003480.2	2
NONHSAT007628.2	chr1	173235060	173477155	-	NONHSAG003486.3	3
NONHSAT007631.2	chr1	173362397	173363733	-	NONHSAG003485.2	1
NONHSAT007633.2	chr1	173418074	173442097	-	NONHSAG003486.3	3
NONHSAT007636.2	chr1	173460431	173461362	-	NONHSAG003486.3	2
NONHSAT007651.2	chr1	173791548	173791887	+	NONHSAG003501.2	1
NONHSAT007660.2	chr1	173862152	173863941	+	NONHSAG003505.3	2
NONHSAT007662.2	chr1	173863900	173867989	-	NONHSAG003504.3	11
NONHSAT007664.2	chr1	173863901	173867989	-	NONHSAG003504.3	8
NONHSAT007666.2	chr1	173863901	173867989	-	NONHSAG003504.3	9
NONHSAT007667.2	chr1	173863901	173867989	-	NONHSAG003504.3	10
NONHSAT007672.2	chr1	173863902	173864902	-	NONHSAG003504.3	3
NONHSAT007673.2	chr1	173863902	173867989	-	NONHSAG003504.3	10
NONHSAT007676.2	chr1	173863902	173867987	-	NONHSAG003504.3	8
NONHSAT007677.2	chr1	173863902	173867987	-	NONHSAG003504.3	9
NONHSAT007678.2	chr1	173863902	173867987	-	NONHSAG003504.3	11
NONHSAT007682.2	chr1	173863954	173864905	-	NONHSAG003504.3	4
NONHSAT007683.2	chr1	173863980	173864902	-	NONHSAG003504.3	3
NONHSAT007688.2	chr1	173864484	173867989	-	NONHSAG003504.3	8
NONHSAT007690.2	chr1	173864955	173867989	-	NONHSAG003504.3	8
NONHSAT007691.2	chr1	173865168	173867989	-	NONHSAG003504.3	6
NONHSAT007692.2	chr1	173865229	173866206	+	NONHSAG003506.2	2
NONHSAT007693.2	chr1	173865249	173867991	-	NONHSAG003504.3	7
NONHSAT007698.2	chr1	173865818	173867989	-	NONHSAG003504.3	3
NONHSAT007701.2	chr1	173866216	173867989	-	NONHSAG003504.3	4
NONHSAT007706.2	chr1	173895935	173902638	+	NONHSAG003507.3	3
NONHSAT007718.2	chr1	174009267	174016206	-	NONHSAG003512.2	2
NONHSAT007719.2	chr1	174010940	174017641	-	NONHSAG003512.2	5
NONHSAT007722.2	chr1	174112991	174159333	-	NONHSAG003514.3	4
NONHSAT007744.2	chr1	174997479	175000192	-	NONHSAG003526.3	2
NONHSAT007762.2	chr1	175881545	175933619	-	NONHSAG003540.2	3
NONHSAT007763.2	chr1	175904762	175920513	-	NONHSAG003541.2	3
NONHSAT007764.2	chr1	175920524	175922179	-	NONHSAG003542.2	2
NONHSAT007800.2	chr1	178006160	178037801	-	NONHSAG003561.2	8
NONHSAT007802.2	chr1	178006925	178037787	-	NONHSAG003561.2	4
NONHSAT007803.2	chr1	178008025	178034801	-	NONHSAG003561.2	6
NONHSAT007804.2	chr1	178022411	178037947	-	NONHSAG003561.2	5
NONHSAT007805.2	chr1	178024664	178033053	-	NONHSAG003561.2	5
NONHSAT007806.2	chr1	178025630	178032492	-	NONHSAG003561.2	4
NONHSAT007808.2	chr1	178025931	178037932	-	NONHSAG003561.2	5
NONHSAT007809.2	chr1	178026038	178032492	-	NONHSAG003561.2	3
NONHSAT007810.2	chr1	178026127	178034916	-	NONHSAG003561.2	2
NONHSAT007811.2	chr1	178035274	178037924	-	NONHSAG003561.2	2
NONHSAT007812.2	chr1	178091508	178093993	-	NONHSAG003563.3	2
NONHSAT007813.2	chr1	178091509	178093627	-	NONHSAG003563.3	2
NONHSAT007819.2	chr1	178480607	178481206	+	NONHSAG003568.2	1
NONHSAT007869.2	chr1	179586663	179590807	-	NONHSAG003601.2	4
NONHSAT008225.2	chr1	179881607	179882595	-	NONHSAG003610.2	1
NONHSAT008230.2	chr1	179922555	179924993	+	NONHSAG003613.3	1
NONHSAT008249.2	chr1	180198009	180200724	+	NONHSAG003621.2	1
NONHSAT008267.2	chr1	180895110	180900738	+	NONHSAG003629.2	2
NONHSAT008268.2	chr1	180906651	180909166	+	NONHSAG003630.2	4
NONHSAT008270.2	chr1	180909022	180910501	+	NONHSAG003630.2	1
NONHSAT008273.2	chr1	180944042	180976482	-	NONHSAG003633.2	2
NONHSAT008274.2	chr1	180945434	180948463	+	NONHSAG003634.2	1
NONHSAT008275.2	chr1	180949699	180954887	-	NONHSAG003635.2	2
NONHSAT008276.2	chr1	180962114	180968054	-	NONHSAG003636.2	2
NONHSAT008281.2	chr1	181059435	181061937	+	NONHSAG003640.2	1
NONHSAT008282.2	chr1	181091109	181092899	+	NONHSAG003641.2	1
NONHSAT008288.2	chr1	181174484	181182208	+	NONHSAG003645.2	3
NONHSAT008336.2	chr1	182832953	182837951	+	NONHSAG003676.2	1
NONHSAT008338.2	chr1	182837189	182839252	-	NONHSAG003677.3	2
NONHSAT008339.2	chr1	182837996	182838614	-	NONHSAG003677.3	1
NONHSAT008343.2	chr1	182942115	182942404	-	NONHSAG003681.2	1
NONHSAT008349.2	chr1	183138379	183141304	+	NONHSAG003682.2	3
NONHSAT008352.2	chr1	183252189	183259038	+	NONHSAG003685.2	2
NONHSAT008366.2	chr1	183620846	183621491	-	NONHSAG003693.2	1
NONHSAT008376.2	chr1	184096044	184096597	+	NONHSAG003703.2	1
NONHSAT008436.2	chr1	185655002	185657168	+	NONHSAG003739.2	2
NONHSAT008461.2	chr1	187443606	187470239	+	NONHSAG003756.3	2
NONHSAT008463.2	chr1	187470042	187480836	+	NONHSAG003756.3	2
NONHSAT008480.2	chr1	188869477	188887434	-	NONHSAG003772.2	2
NONHSAT008483.2	chr1	189149602	189150968	+	NONHSAG059691.2	2
NONHSAT008506.2	chr1	190478328	190481553	+	NONHSAG003784.3	2
NONHSAT008530.2	chr1	192246708	192247487	-	NONHSAG003803.2	1
NONHSAT008555.2	chr1	192952181	192955363	-	NONHSAG003814.2	3
NONHSAT008565.2	chr1	193255624	193264614	+	NONHSAG003821.3	8
NONHSAT008613.2	chr1	197138748	197139307	-	NONHSAG003852.2	1
NONHSAT008616.2	chr1	197201641	197203085	+	NONHSAG003854.2	1
NONHSAT008634.2	chr1	197746751	197747451	-	NONHSAG003866.2	1
NONHSAT008656.2	chr1	198807658	198937429	-	NONHSAG059768.2	3
NONHSAT008664.2	chr1	198898466	198937429	-	NONHSAG059768.2	2
NONHSAT008689.2	chr1	200329205	200374191	-	NONHSAG003896.3	5
NONHSAT008692.2	chr1	200404955	200406100	-	NONHSAG003899.2	1
NONHSAT008704.2	chr1	200687852	200708318	+	NONHSAG003903.3	5
NONHSAT008711.2	chr1	200863808	200864152	+	NONHSAG003907.2	1
NONHSAT008712.2	chr1	200866226	200868236	+	NONHSAG003908.2	1
NONHSAT008748.2	chr1	201455642	201460955	-	NONHSAG003926.2	2
NONHSAT008749.2	chr1	201464268	201464544	-	NONHSAG003927.2	1
NONHSAT008755.2	chr1	201507241	201534784	+	NONHSAG003930.3	2
NONHSAT008757.2	chr1	201518703	201530474	+	NONHSAG003930.3	2
NONHSAT008763.2	chr1	201539140	201588652	+	NONHSAG003934.2	2
NONHSAT008764.2	chr1	201540100	201584108	+	NONHSAG003935.2	2
NONHSAT008780.2	chr1	201895409	201900754	+	NONHSAG003940.3	3
NONHSAT008782.2	chr1	201898315	201899057	+	NONHSAG003940.3	1
NONHSAT008787.2	chr1	202000094	202010353	-	NONHSAG003943.2	2
NONHSAT008790.2	chr1	202010626	202015657	+	NONHSAG003945.2	2
NONHSAT008796.2	chr1	202130031	202131425	+	NONHSAG003948.2	1
NONHSAT008797.2	chr1	202132635	202133588	+	NONHSAG003949.2	1
NONHSAT008805.2	chr1	202227203	202229992	-	NONHSAG003955.2	4
NONHSAT008816.2	chr1	202438396	202439566	+	NONHSAG003959.2	1
NONHSAT008817.2	chr1	202439495	202439957	+	NONHSAG003959.2	1
NONHSAT008822.2	chr1	202530188	202540240	+	NONHSAG003962.3	2
NONHSAT008825.2	chr1	202561261	202561707	+	NONHSAG003965.2	1
NONHSAT008835.2	chr1	202590595	202596967	+	NONHSAG003966.3	2
NONHSAT008836.2	chr1	202590863	202599242	+	NONHSAG003966.3	2
NONHSAT008837.2	chr1	202591574	202602322	+	NONHSAG003966.3	4
NONHSAT008851.2	chr1	202810947	202812644	+	NONHSAG003976.3	2
NONHSAT008854.2	chr1	202851872	202859226	-	NONHSAG003977.3	2
NONHSAT008865.2	chr1	203023360	203024847	+	NONHSAG003982.2	1
NONHSAT008879.2	chr1	203298758	203305325	-	NONHSAG003991.3	4
NONHSAT008901.2	chr1	203730577	203731851	+	NONHSAG004002.2	1
NONHSAT008925.2	chr1	204131062	204131966	+	NONHSAG004013.2	2
NONHSAT008940.2	chr1	204368430	204369719	-	NONHSAG004026.3	1
NONHSAT008944.2	chr1	204403390	204404742	+	NONHSAG004029.2	1
NONHSAT008975.2	chr1	205019656	205022129	+	NONHSAG004042.2	1
NONHSAT008989.2	chr1	205282111	205295090	-	NONHSAG004050.2	2
NONHSAT008991.2	chr1	205351247	205351471	+	NONHSAG004052.2	1
NONHSAT009016.2	chr1	205607945	205609670	-	NONHSAG004062.2	1
NONHSAT009017.2	chr1	205609716	205612016	-	NONHSAG004063.2	1
NONHSAT009027.2	chr1	205795877	205796616	-	NONHSAG004070.2	1
NONHSAT009030.2	chr1	205814009	205815211	+	NONHSAG004072.3	1
NONHSAT009033.2	chr1	205862079	205896087	+	NONHSAG004074.3	3
NONHSAT009037.2	chr1	206203502	206206037	+	NONHSAG004077.3	2
NONHSAT009060.2	chr1	206403206	206403935	+	NONHSAG004087.2	2
NONHSAT009064.2	chr1	206453345	206454509	+	NONHSAG004089.2	2
NONHSAT009066.2	chr1	206480066	206483399	+	NONHSAG004091.2	3
NONHSAT009069.2	chr1	206595703	206602453	-	NONHSAG004093.2	5
NONHSAT009165.2	chr1	208244509	208245885	+	NONHSAG004147.3	2
NONHSAT009223.2	chr1	209661354	209676051	-	NONHSAG004165.3	3
NONHSAT009225.2	chr1	209661392	209663268	-	NONHSAG004165.3	2
NONHSAT009251.2	chr1	210230304	210234157	-	NONHSAG004177.3	2
NONHSAT009270.2	chr1	210678315	210681932	-	NONHSAG004186.2	1
NONHSAT009272.2	chr1	211132588	211133374	-	NONHSAG004188.2	2
NONHSAT009273.2	chr1	211173477	211173851	+	NONHSAG004189.2	1
NONHSAT009281.2	chr1	211257395	211259066	-	NONHSAG004190.3	2
NONHSAT009289.2	chr1	211382803	211435333	+	NONHSAG004197.3	6
NONHSAT009290.2	chr1	211382803	211396864	+	NONHSAG004197.3	5
NONHSAT009298.2	chr1	211435072	211435333	+	NONHSAG004197.3	1
NONHSAT009303.2	chr1	211578043	211578379	-	NONHSAG004204.2	1
NONHSAT009307.2	chr1	211639693	211654581	+	NONHSAG004207.3	2
NONHSAT009311.2	chr1	211675730	211695413	+	NONHSAG004209.3	3
NONHSAT009327.2	chr1	211792113	211792406	-	NONHSAG004213.2	1
NONHSAT009353.2	chr1	212225278	212234736	-	NONHSAG004224.3	3
NONHSAT009365.2	chr1	212357418	212358353	+	NONHSAG004228.2	2
NONHSAT009368.2	chr1	212429162	212432807	-	NONHSAG004230.3	3
NONHSAT009369.2	chr1	212431712	212432753	-	NONHSAG004230.3	2
NONHSAT009381.2	chr1	212613436	212620777	+	NONHSAG004237.2	2
NONHSAT009385.2	chr1	212627227	212638547	-	NONHSAG004239.3	2
NONHSAT009387.2	chr1	212629111	212638493	-	NONHSAG004239.3	4
NONHSAT009401.2	chr1	212792923	212804320	+	NONHSAG004244.2	6
NONHSAT009410.2	chr1	212856604	212858138	-	NONHSAG004247.3	2
NONHSAT009457.2	chr1	214344172	214357615	-	NONHSAG004267.2	3
NONHSAT009458.2	chr1	214348704	214349804	-	NONHSAG004268.2	1
NONHSAT009459.2	chr1	214349629	214350230	-	NONHSAG004268.2	1
NONHSAT009463.2	chr1	214482813	214483387	-	NONHSAG004270.2	1
NONHSAT009473.2	chr1	215566803	215567391	-	NONHSAG004277.3	1
NONHSAT009495.2	chr1	217426998	217428867	-	NONHSAG004289.2	1
NONHSAT009517.2	chr1	218344196	218345678	-	NONHSAG004303.3	3
NONHSAT009520.2	chr1	218524840	218525978	+	NONHSAG004305.2	2
NONHSAT009544.2	chr1	219216381	219216962	+	NONHSAG004317.2	1
NONHSAT009547.2	chr1	219218516	219245892	+	NONHSAG004315.3	3
NONHSAT009549.2	chr1	219270003	219304884	+	NONHSAG004320.3	8
NONHSAT009550.2	chr1	219294074	219294648	+	NONHSAG004315.3	2
NONHSAT009555.2	chr1	219435049	219437215	-	NONHSAG004323.3	2
NONHSAT009556.2	chr1	219435152	219442654	-	NONHSAG004323.3	3
NONHSAT009563.2	chr1	219607961	219609786	-	NONHSAG004327.2	1
NONHSAT009584.2	chr1	220148306	220272430	-	NONHSAG004335.2	8
NONHSAT009594.2	chr1	220266179	220267715	-	NONHSAG105681.1	1
NONHSAT009623.2	chr1	220832763	220880251	-	NONHSAG004359.3	3
NONHSAT009684.2	chr1	222518425	222519732	-	NONHSAG004379.2	2
NONHSAT009689.2	chr1	222589931	222592733	+	NONHSAG059970.2	3
NONHSAT009703.2	chr1	222732861	222735191	+	NONHSAG004391.2	1
NONHSAT009705.2	chr1	222815022	222837384	+	NONHSAG004393.3	3
NONHSAT009706.2	chr1	222815030	222837335	+	NONHSAG004393.3	4
NONHSAT009707.2	chr1	222815047	222837229	+	NONHSAG004393.3	5
NONHSAT009708.2	chr1	222815051	222837384	+	NONHSAG004393.3	4
NONHSAT009709.2	chr1	222815059	222837382	+	NONHSAG004393.3	5
NONHSAT009710.2	chr1	222815061	222837384	+	NONHSAG004393.3	3
NONHSAT009711.2	chr1	222815064	222994900	+	NONHSAG004393.3	8
NONHSAT009713.2	chr1	222815078	222837383	+	NONHSAG004393.3	5
NONHSAT009715.2	chr1	222815129	222837300	+	NONHSAG004393.3	3
NONHSAT009717.2	chr1	222830980	222837384	+	NONHSAG004393.3	3
NONHSAT009753.2	chr1	223960999	223962440	-	NONHSAG004415.3	2
NONHSAT009755.2	chr1	223963606	223971768	-	NONHSAG004415.3	2
NONHSAT009756.2	chr1	223982754	223988154	-	NONHSAG004415.3	4
NONHSAT009759.2	chr1	223992730	224010607	+	NONHSAG057260.2	3
NONHSAT009764.2	chr1	224003509	224009543	+	NONHSAG057260.2	2
NONHSAT009765.2	chr1	224008727	224010612	+	NONHSAG057260.2	1
NONHSAT009776.2	chr1	224175476	224175706	-	NONHSAG004425.2	1
NONHSAT009800.2	chr1	224434301	224436248	+	NONHSAG004437.3	1
NONHSAT009806.2	chr1	224435581	224459569	+	NONHSAG004437.3	12
NONHSAT009817.2	chr1	224608297	224616195	-	NONHSAG004439.3	3
NONHSAT009818.2	chr1	224608297	224615447	-	NONHSAG004439.3	2
NONHSAT009819.2	chr1	224608297	224616195	-	NONHSAG004439.3	3
NONHSAT009844.2	chr1	225700604	225752243	+	NONHSAG004453.3	3
NONHSAT009845.2	chr1	225700713	225710838	+	NONHSAG004453.3	2
NONHSAT009847.2	chr1	225700695	225716467	+	NONHSAG004453.3	3
NONHSAT009848.2	chr1	225710388	225716614	+	NONHSAG004453.3	2
NONHSAT009851.2	chr1	225777813	225790458	+	NONHSAG004455.2	2
NONHSAT009852.2	chr1	225777813	225790458	+	NONHSAG004455.2	3
NONHSAT009853.2	chr1	225777849	225788234	+	NONHSAG004455.2	2
NONHSAT009860.2	chr1	225859663	225866211	-	NONHSAG004460.2	4
NONHSAT009869.2	chr1	226057846	226062495	-	NONHSAG004466.3	1
NONHSAT009871.2	chr1	226069516	226069953	+	NONHSAG004467.2	1
NONHSAT009876.2	chr1	226093463	226093973	+	NONHSAG004469.3	1
NONHSAT009899.2	chr1	226656080	226675068	-	NONHSAG004484.2	2
NONHSAT009907.2	chr1	226890685	226891186	+	NONHSAG004490.2	2
NONHSAT009916.2	chr1	227213136	227254155	-	NONHSAG004497.2	3
NONHSAT009919.2	chr1	227264776	227265207	-	NONHSAG004500.2	1
NONHSAT009931.2	chr1	227646544	227647538	+	NONHSAG004505.2	2
NONHSAT009946.2	chr1	227743831	227747191	+	NONHSAG004511.2	2
NONHSAT009949.2	chr1	227788106	227792179	+	NONHSAG004512.3	1
NONHSAT009962.2	chr1	228103379	228105052	+	NONHSAG004518.2	1
NONHSAT009977.2	chr1	228121523	228123771	+	NONHSAG004522.3	1
NONHSAT009985.2	chr1	228144897	228148946	+	NONHSAG004525.2	4
NONHSAT009991.2	chr1	228148118	228148955	+	NONHSAG004525.2	3
NONHSAT009994.2	chr1	228164086	228164848	-	NONHSAG004527.2	2
NONHSAT009996.2	chr1	228165805	228166065	+	NONHSAG004528.2	1
NONHSAT010001.2	chr1	228194412	228198160	+	NONHSAG004529.2	2
NONHSAT010003.2	chr1	228217568	228218034	+	NONHSAG004530.2	1
NONHSAT010027.2	chr1	228486874	228487083	-	NONHSAG004544.3	1
NONHSAT010030.2	chr1	228501282	228510275	+	NONHSAG004546.2	3
NONHSAT010074.2	chr1	229263016	229271043	-	NONHSAG058533.2	2
NONHSAT010075.2	chr1	229270927	229271599	-	NONHSAG058533.2	1
NONHSAT010078.2	chr1	229304024	229304407	+	NONHSAG004563.2	1
NONHSAT010084.2	chr1	229440284	229441020	-	NONHSAG004567.2	2
NONHSAT010086.2	chr1	229453930	229455870	-	NONHSAG004569.2	1
NONHSAT010087.2	chr1	229508070	229514214	+	NONHSAG004570.3	2
NONHSAT010095.2	chr1	229599194	229600361	-	NONHSAG004572.2	1
NONHSAT010129.2	chr1	230645700	230648662	+	NONHSAG004592.2	1
NONHSAT010147.2	chr1	230872414	230875854	+	NONHSAG004602.3	2
NONHSAT010167.2	chr1	231328742	231331271	-	NONHSAG004615.2	2
NONHSAT010171.2	chr1	231366430	231420311	-	NONHSAG004617.2	5
NONHSAT010174.2	chr1	231521090	231528751	-	NONHSAG004619.3	3
NONHSAT010175.2	chr1	231522461	231528556	-	NONHSAG004619.3	4
NONHSAT010178.2	chr1	231523161	231528575	-	NONHSAG004619.3	3
NONHSAT010179.2	chr1	231527106	231528556	-	NONHSAG004619.3	2
NONHSAT010180.2	chr1	231527123	231528336	-	NONHSAG004619.3	2
NONHSAT010187.2	chr1	231617762	231618059	+	NONHSAG004620.3	1
NONHSAT010199.2	chr1	231925834	231945233	+	NONHSAG004629.2	4
NONHSAT010242.2	chr1	232948116	232950623	-	NONHSAG004653.2	1
NONHSAT010275.2	chr1	234284972	234285541	+	NONHSAG004671.2	1
NONHSAT010277.2	chr1	234356704	234357141	-	NONHSAG004672.2	1
NONHSAT010279.2	chr1	234372807	234373652	-	NONHSAG004674.3	2
NONHSAT010311.2	chr1	234724042	234731643	+	NONHSAG004689.2	3
NONHSAT010319.2	chr1	234952124	234960381	-	NONHSAG004693.3	3
NONHSAT010321.2	chr1	234957342	234963999	-	NONHSAG004693.3	4
NONHSAT010324.2	chr1	234959661	234963858	-	NONHSAG004693.3	2
NONHSAT010326.2	chr1	234959674	234960381	-	NONHSAG004693.3	2
NONHSAT010329.2	chr1	234962340	234963858	-	NONHSAG004693.3	2
NONHSAT010330.2	chr1	234970526	234982059	-	NONHSAG004695.3	2
NONHSAT010331.2	chr1	234979647	234980804	-	NONHSAG004695.3	2
NONHSAT010344.2	chr1	235309620	235309998	-	NONHSAG004705.2	1
NONHSAT010349.2	chr1	235336806	235337087	+	NONHSAG004708.2	1
NONHSAT010350.2	chr1	235346371	235349154	+	NONHSAG004709.2	1
NONHSAT010351.2	chr1	235349765	235351217	+	NONHSAG004710.2	2
NONHSAT010358.2	chr1	235432985	235433231	+	NONHSAG105222.1	1
NONHSAT010369.2	chr1	235547685	235549698	-	NONHSAG004724.2	1
NONHSAT010378.2	chr1	235826582	235827938	-	NONHSAG004728.2	2
NONHSAT010405.2	chr1	236523069	236524531	-	NONHSAG004743.2	1
NONHSAT010427.2	chr1	236900920	236903932	+	NONHSAG004751.2	1
NONHSAT010428.2	chr1	236906771	236908746	+	NONHSAG004752.2	1
NONHSAT010429.2	chr1	236907044	236928321	+	NONHSAG004752.2	4
NONHSAT010431.2	chr1	236909291	236909783	+	NONHSAG004753.2	1
NONHSAT010432.2	chr1	236910218	236910832	+	NONHSAG004754.2	1
NONHSAT010436.2	chr1	236981337	236981708	+	NONHSAG004756.2	1
NONHSAT010460.2	chr1	238480384	238486023	-	NONHSAG004770.3	2
NONHSAT010471.2	chr1	239386710	239545732	+	NONHSAG004776.2	2
NONHSAT010485.2	chr1	239911663	239915444	+	NONHSAG004780.2	1
NONHSAT010540.2	chr1	241423877	241433728	+	NONHSAG004805.3	2
NONHSAT010542.2	chr1	241424114	241425620	+	NONHSAG004805.3	1
NONHSAT010556.2	chr1	241898054	241909534	+	NONHSAG004815.3	3
NONHSAT010568.2	chr1	242489575	242491275	-	NONHSAG004822.2	2
NONHSAT010583.2	chr1	243056310	243101744	-	NONHSAG004828.3	18
NONHSAT010592.2	chr1	243091391	243092590	-	NONHSAG004828.3	2
NONHSAT010594.2	chr1	243095991	243097587	-	NONHSAG004828.3	2
NONHSAT010615.2	chr1	243461979	243476442	+	NONHSAG105234.1	2
NONHSAT010618.2	chr1	243501764	243503593	-	NONHSAG004840.3	1
NONHSAT010621.2	chr1	243624666	243625056	-	NONHSAG004843.2	1
NONHSAT010625.2	chr1	243702857	243740821	-	NONHSAG004844.2	3
NONHSAT010627.2	chr1	243793205	243794400	-	NONHSAG004845.2	2
NONHSAT010637.2	chr1	244375100	244409592	-	NONHSAG004855.2	4
NONHSAT010639.2	chr1	244394976	244395660	-	NONHSAG004857.2	1
NONHSAT010656.2	chr1	244840243	244848912	-	NONHSAG004868.3	4
NONHSAT010658.2	chr1	244840395	244845348	-	NONHSAG004868.3	2
NONHSAT010666.2	chr1	244965204	244970869	-	NONHSAG004873.3	2
NONHSAT010691.2	chr1	245707152	245709431	+	NONHSAG004884.2	1
NONHSAT010704.2	chr1	246321663	246322438	-	NONHSAG004890.2	2
NONHSAT010716.2	chr1	246682108	246685075	+	NONHSAG004899.2	1
NONHSAT010722.2	chr1	246771261	246782784	+	NONHSAG004902.3	5
NONHSAT010723.2	chr1	246772301	246775772	+	NONHSAG004902.3	1
NONHSAT010731.2	chr1	246776476	246792463	+	NONHSAG004902.3	5
NONHSAT010740.2	chr1	246789094	246792385	+	NONHSAG004902.3	2
NONHSAT010748.2	chr1	247033689	247034280	-	NONHSAG004908.2	1
NONHSAT010755.2	chr1	247140265	247149969	-	NONHSAG105738.1	2
NONHSAT010758.2	chr1	247174060	247174432	+	NONHSAG057387.2	1
NONHSAT010771.2	chr1	247332043	247334687	+	NONHSAG004922.3	1
NONHSAT010772.2	chr1	247332229	247375281	+	NONHSAG004922.3	4
NONHSAT010773.2	chr1	247332356	247376431	+	NONHSAG004922.3	3
NONHSAT010775.2	chr1	247353939	247359336	+	NONHSAG004923.2	2
NONHSAT010889.2	chr10	1022601	1045247	+	NONHSAG004975.3	4
NONHSAT010891.2	chr10	1022637	1044201	+	NONHSAG004975.3	5
NONHSAT010896.2	chr10	1050016	1054676	-	NONHSAG004977.3	2
NONHSAT010897.2	chr10	1052544	1056414	-	NONHSAG004977.3	2
NONHSAT010899.2	chr10	1090155	1092179	+	NONHSAG004978.2	1
NONHSAT010900.2	chr10	1094785	1095744	+	NONHSAG004979.2	2
NONHSAT010902.2	chr10	1101632	1103351	+	NONHSAG004980.2	1
NONHSAT010999.2	chr10	3065259	3067375	-	NONHSAG005016.3	2
NONHSAT011099.2	chr10	4579251	4678091	-	NONHSAG061061.2	4
NONHSAT011101.2	chr10	4581143	4678222	-	NONHSAG061061.2	6
NONHSAT011106.2	chr10	4650185	4678154	-	NONHSAG061061.2	4
NONHSAT011111.2	chr10	4671446	4679327	+	NONHSAG005073.3	2
NONHSAT011122.2	chr10	4975782	4976206	-	NONHSAG005081.2	2
NONHSAT011125.2	chr10	4995488	4997374	+	NONHSAG005084.2	3
NONHSAT011126.2	chr10	4995853	4997377	+	NONHSAG005084.2	2
NONHSAT011127.2	chr10	4995882	4997380	+	NONHSAG005084.2	3
NONHSAT011142.2	chr10	5207169	5207742	+	NONHSAG005089.2	1
NONHSAT011144.2	chr10	5234358	5263408	+	NONHSAG005091.2	2
NONHSAT011163.2	chr10	5594984	5612085	-	NONHSAG061075.2	8
NONHSAT011164.2	chr10	5594991	5596118	-	NONHSAG061075.2	2
NONHSAT011165.2	chr10	5608475	5610793	-	NONHSAG005104.2	5
NONHSAT011188.2	chr10	5869810	5870383	-	NONHSAG005119.2	1
NONHSAT011200.2	chr10	5977414	5979718	+	NONHSAG005126.3	1
NONHSAT011210.2	chr10	6149623	6149940	+	NONHSAG005134.2	1
NONHSAT011215.2	chr10	6179157	6180189	+	NONHSAG005137.2	2
NONHSAT011216.2	chr10	6197612	6202693	-	NONHSAG005138.2	2
NONHSAT011224.2	chr10	6331255	6332738	+	NONHSAG005142.2	2
NONHSAT011227.2	chr10	6580399	6584285	+	NONHSAG005145.3	3
NONHSAT011228.2	chr10	6580399	6585703	+	NONHSAG005145.3	3
NONHSAT011229.2	chr10	6580443	6587244	+	NONHSAG005145.3	3
NONHSAT011232.2	chr10	6580508	6587101	+	NONHSAG005145.3	4
NONHSAT011233.2	chr10	6580526	6591068	+	NONHSAG005145.3	3
NONHSAT011255.2	chr10	6737373	6739026	+	NONHSAG005150.3	2
NONHSAT011256.2	chr10	6738435	6842906	-	NONHSAG005151.3	11
NONHSAT011257.2	chr10	6774154	6779198	-	NONHSAG005151.3	2
NONHSAT011259.2	chr10	6779510	6873751	+	NONHSAG005153.3	7
NONHSAT011260.2	chr10	6779579	6842901	+	NONHSAG005153.3	5
NONHSAT011262.2	chr10	6786708	6801865	+	NONHSAG005153.3	3
NONHSAT011279.2	chr10	7158610	7161765	-	NONHSAG005163.2	1
NONHSAT011311.2	chr10	8049854	8053485	+	NONHSAG005178.3	2
NONHSAT011438.2	chr10	12019057	12019479	-	NONHSAG005239.2	1
NONHSAT011465.2	chr10	12833973	12835544	+	NONHSAG005253.2	1
NONHSAT011498.2	chr10	13523924	13528545	-	NONHSAG005269.2	3
NONHSAT011499.2	chr10	13523924	13527921	-	NONHSAG005269.2	3
NONHSAT011501.2	chr10	13526765	13528185	-	NONHSAG005269.2	1
NONHSAT011516.2	chr10	13645699	13648261	+	NONHSAG005273.3	2
NONHSAT011546.2	chr10	14524483	14527860	-	NONHSAG005284.2	1
NONHSAT011555.2	chr10	14867636	14878687	-	NONHSAG005291.3	2
NONHSAT011556.2	chr10	14877441	14878696	-	NONHSAG005291.3	1
NONHSAT011558.2	chr10	14904615	14905830	-	NONHSAG005292.2	1
NONHSAT011565.2	chr10	15015072	15088776	-	NONHSAG005295.2	8
NONHSAT011571.2	chr10	15097622	15102346	+	NONHSAG005299.2	2
NONHSAT011599.2	chr10	16721352	16748377	-	NONHSAG005317.2	3
NONHSAT011639.2	chr10	18513115	18545651	-	NONHSAG005339.2	5
NONHSAT011652.2	chr10	18678120	18681638	+	NONHSAG005343.2	1
NONHSAT011695.2	chr10	21146824	21147679	-	NONHSAG005367.2	2
NONHSAT011698.2	chr10	21174014	21175048	+	NONHSAG005369.3	2
NONHSAT011699.2	chr10	21174189	21175697	+	NONHSAG005369.3	1
NONHSAT011703.2	chr10	21340233	21372950	-	NONHSAG005371.3	5
NONHSAT011708.2	chr10	21487277	21491076	-	NONHSAG005375.3	2
NONHSAT011709.2	chr10	21492658	21493677	-	NONHSAG005375.3	1
NONHSAT011721.2	chr10	21624592	21626286	-	NONHSAG005378.2	1
NONHSAT011749.2	chr10	22435425	22437929	-	NONHSAG005392.2	1
NONHSAT011794.2	chr10	24908522	24908812	-	NONHSAG005417.2	1
NONHSAT011795.2	chr10	24951937	24955565	+	NONHSAG005418.3	2
NONHSAT011798.2	chr10	25113058	25161236	+	NONHSAG005420.2	7
NONHSAT011826.2	chr10	26534358	26535488	+	NONHSAG005436.2	1
NONHSAT011856.2	chr10	26695091	26697625	-	NONHSAG005448.2	1
NONHSAT011859.2	chr10	26714622	26715832	+	NONHSAG005451.2	3
NONHSAT011860.2	chr10	26717635	26718778	+	NONHSAG005452.2	2
NONHSAT011866.2	chr10	26931206	26937859	-	NONHSAG005455.2	4
NONHSAT011867.2	chr10	26931206	26934923	-	NONHSAG005455.2	2
NONHSAT011868.2	chr10	26931206	26942001	-	NONHSAG005455.2	5
NONHSAT011869.2	chr10	26931235	26944780	-	NONHSAG005455.2	3
NONHSAT011870.2	chr10	26931235	26942382	-	NONHSAG005455.2	5
NONHSAT011871.2	chr10	26931315	26937185	-	NONHSAG005455.2	3
NONHSAT011897.2	chr10	27258762	27288824	+	NONHSAG005462.3	4
NONHSAT011905.2	chr10	27504174	27542237	+	NONHSAG005466.3	6
NONHSAT011908.2	chr10	27522033	27522610	+	NONHSAG005467.2	1
NONHSAT011932.2	chr10	28512562	28533601	-	NONHSAG005482.3	3
NONHSAT012518.2	chr10	29409402	29458400	+	NONHSAG005499.3	3
NONHSAT012519.2	chr10	29409534	29487856	+	NONHSAG005499.3	3
NONHSAT012522.2	chr10	29409534	29485707	+	NONHSAG005499.3	3
NONHSAT012523.2	chr10	29409572	29469115	+	NONHSAG005499.3	6
NONHSAT012524.2	chr10	29409534	29485707	+	NONHSAG005499.3	4
NONHSAT012527.2	chr10	29409589	29458787	+	NONHSAG005499.3	3
NONHSAT012528.2	chr10	29409557	29469122	+	NONHSAG005499.3	3
NONHSAT012532.2	chr10	29454342	29455702	+	NONHSAG005502.2	1
NONHSAT012533.2	chr10	29456136	29457299	+	NONHSAG005503.2	1
NONHSAT012534.2	chr10	29478329	29483688	+	NONHSAG005499.3	2
NONHSAT012538.2	chr10	29546821	29548913	-	NONHSAG005505.2	1
NONHSAT012542.2	chr10	29644778	29646773	-	NONHSAG005507.2	1
NONHSAT012566.2	chr10	30302826	30306066	-	NONHSAG005523.2	1
NONHSAT012599.2	chr10	30919012	30921235	-	NONHSAG005544.2	2
NONHSAT012600.2	chr10	30926524	30927043	-	NONHSAG005545.2	1
NONHSAT012611.2	chr10	31316528	31319095	-	NONHSAG005548.3	2
NONHSAT012614.2	chr10	31319212	31387269	+	NONHSAG005550.2	3
NONHSAT012618.2	chr10	31360955	31361215	+	NONHSAG005552.2	1
NONHSAT012619.2	chr10	31387123	31389709	+	NONHSAG005550.2	3
NONHSAT012642.2	chr10	32267787	32268705	-	NONHSAG005566.2	1
NONHSAT012655.2	chr10	32511336	32511737	-	NONHSAG005575.2	1
NONHSAT012667.2	chr10	32982462	33109596	+	NONHSAG005579.3	6
NONHSAT012668.2	chr10	32982541	33082102	+	NONHSAG005579.3	3
NONHSAT012678.2	chr10	33288306	33288601	-	NONHSAG005587.2	1
NONHSAT012693.2	chr10	34109590	34110277	-	NONHSAG005598.2	1
NONHSAT012697.2	chr10	34488583	34488878	-	NONHSAG005600.2	1
NONHSAT012701.2	chr10	34663859	34664101	-	NONHSAG005601.2	1
NONHSAT012704.2	chr10	34815692	34816487	+	NONHSAG005603.3	3
NONHSAT012718.2	chr10	35100890	35127020	-	NONHSAG061216.2	4
NONHSAT012726.2	chr10	35158306	35158640	+	NONHSAG005610.2	1
NONHSAT012727.2	chr10	35167516	35167803	+	NONHSAG005611.2	1
NONHSAT012729.2	chr10	35210416	35210750	+	NONHSAG005612.2	1
NONHSAT012735.2	chr10	35315332	35336401	-	NONHSAG005614.3	4
NONHSAT012761.2	chr10	37240222	37242049	+	NONHSAG005628.2	3
NONHSAT012762.2	chr10	37248118	37315801	+	NONHSAG005629.2	6
NONHSAT012765.2	chr10	37297398	37297687	+	NONHSAG005631.2	1
NONHSAT012768.2	chr10	37309185	37347029	+	NONHSAG005629.2	5
NONHSAT012769.2	chr10	37311156	37346910	+	NONHSAG005629.2	5
NONHSAT012770.2	chr10	37315267	37347031	+	NONHSAG005629.2	4
NONHSAT012773.2	chr10	37348616	37349572	+	NONHSAG005633.2	1
NONHSAT012774.2	chr10	37378482	37380713	+	NONHSAG005634.2	3
NONHSAT012775.2	chr10	37379182	37380311	+	NONHSAG005634.2	2
NONHSAT012776.2	chr10	37395533	37430522	+	NONHSAG005634.2	3
NONHSAT012779.2	chr10	37418237	37441394	+	NONHSAG005634.2	1
NONHSAT012785.2	chr10	37775206	37775923	-	NONHSAG005639.2	2
NONHSAT012819.2	chr10	38385146	38402916	-	NONHSAG005653.2	3
NONHSAT012821.2	chr10	38403189	38448772	+	NONHSAG005654.2	17
NONHSAT012824.2	chr10	38437348	38438870	+	NONHSAG005654.2	2
NONHSAT012874.2	chr10	42475594	42477552	+	NONHSAG005687.3	2
NONHSAT012887.2	chr10	42513513	42552832	-	NONHSAG005688.3	8
NONHSAT012888.2	chr10	42513515	42552808	-	NONHSAG005688.3	5
NONHSAT012889.2	chr10	42515768	42551816	-	NONHSAG005688.3	7
NONHSAT012891.2	chr10	42520787	42552822	-	NONHSAG005688.3	6
NONHSAT012892.2	chr10	42520940	42552291	-	NONHSAG005688.3	6
NONHSAT012893.2	chr10	42520940	42552291	-	NONHSAG005688.3	5
NONHSAT012895.2	chr10	42523182	42552788	-	NONHSAG005688.3	6
NONHSAT012897.2	chr10	42523183	42550818	-	NONHSAG005688.3	3
NONHSAT012898.2	chr10	42523246	42552311	-	NONHSAG005688.3	5
NONHSAT012900.2	chr10	42523247	42552802	-	NONHSAG005688.3	4
NONHSAT012901.2	chr10	42549148	42552815	-	NONHSAG005688.3	3
NONHSAT012902.2	chr10	42551518	42552102	-	NONHSAG005688.3	2
NONHSAT012950.2	chr10	43323011	43327969	+	NONHSAG005706.2	2
NONHSAT012962.2	chr10	43420589	43423372	+	NONHSAG005711.3	2
NONHSAT012980.2	chr10	43638555	43642086	+	NONHSAG005724.2	1
NONHSAT013049.2	chr10	44958917	44959526	-	NONHSAG061250.2	1
NONHSAT013096.2	chr10	45454618	45457130	-	NONHSAG005770.2	1
NONHSAT013115.2	chr10	45725694	45726038	-	NONHSAG005777.2	1
NONHSAT013118.2	chr10	45854085	45892483	-	NONHSAG005780.3	5
NONHSAT013130.2	chr10	46788397	46799819	+	NONHSAG005786.2	9
NONHSAT013132.2	chr10	46781283	46784957	-	NONHSAG005788.2	1
NONHSAT013138.2	chr10	46634822	46635529	-	NONHSAG005792.2	1
NONHSAT013143.2	chr10	46582782	46598145	-	NONHSAG005794.2	2
NONHSAT013144.2	chr10	46596009	46598064	-	NONHSAG005794.2	2
NONHSAT013156.2	chr10	46499194	46504469	+	NONHSAG005797.2	2
NONHSAT013158.2	chr10	46518786	46519166	+	NONHSAG005798.2	1
NONHSAT013167.2	chr10	46415853	46416413	+	NONHSAG060473.1	1
NONHSAT013170.2	chr10	46397914	46398399	+	NONHSAG005796.2	1
NONHSAT013176.2	chr10	48048190	48060002	-	NONHSAG061258.1	9
NONHSAT013178.2	chr10	47552699	47553506	-	NONHSAG005804.2	1
NONHSAT013195.2	chr10	46284848	46285997	+	NONHSAG005812.2	1
NONHSAT013210.2	chr10	46788398	46799819	+	NONHSAG005786.2	9
NONHSAT013216.2	chr10	47407165	47414574	+	NONHSAG005823.2	4
NONHSAT013217.2	chr10	47380762	47381436	-	NONHSAG005824.2	2
NONHSAT013242.2	chr10	47554794	47563695	+	NONHSAG005833.2	2
NONHSAT013243.2	chr10	47555171	47581319	+	NONHSAG005833.2	5
NONHSAT013246.2	chr10	47563069	47581316	+	NONHSAG005833.2	5
NONHSAT013256.2	chr10	47987589	47991844	-	NONHSAG005838.3	2
NONHSAT013257.2	chr10	47991612	47997742	-	NONHSAG005838.3	2
NONHSAT013269.2	chr10	48443836	48445816	-	NONHSAG005848.2	1
NONHSAT013272.2	chr10	48468007	48479196	-	NONHSAG005849.2	2
NONHSAT013273.2	chr10	48509861	48511678	-	NONHSAG005850.2	1
NONHSAT013275.2	chr10	48546472	48546713	-	NONHSAG005851.2	1
NONHSAT013287.2	chr10	49014367	49016948	-	NONHSAG005860.2	1
NONHSAT013306.2	chr10	49433833	49447406	-	NONHSAG005868.2	1
NONHSAT013309.2	chr10	49519012	49520222	-	NONHSAG005870.2	1
NONHSAT013320.2	chr10	49832803	49833274	-	NONHSAG005876.2	1
NONHSAT013327.2	chr10	49991567	49994556	+	NONHSAG005882.2	2
NONHSAT013359.2	chr10	46001367	46003732	+	NONHSAG005888.2	2
NONHSAT013363.2	chr10	45972479	45988847	+	NONHSAG005889.2	7
NONHSAT013364.2	chr10	45984610	45984810	+	NONHSAG005890.2	1
NONHSAT013367.2	chr10	49963245	49964457	+	NONHSAG005893.2	1
NONHSAT013368.2	chr10	49972763	49981370	+	NONHSAG005891.3	2
NONHSAT013369.2	chr10	49972835	49982053	+	NONHSAG005891.3	3
NONHSAT013371.2	chr10	50021182	50067803	-	NONHSAG005894.3	7
NONHSAT013378.2	chr10	50342442	50342801	-	NONHSAG005899.2	1
NONHSAT013385.2	chr10	50588649	50589832	-	NONHSAG005902.2	2
NONHSAT013388.2	chr10	50625346	50626413	+	NONHSAG005903.3	1
NONHSAT013418.2	chr10	52230397	52314110	-	NONHSAG005920.3	9
NONHSAT013421.2	chr10	52251965	52297915	-	NONHSAG005920.3	4
NONHSAT013426.2	chr10	52447153	52455323	-	NONHSAG005923.3	3
NONHSAT013427.2	chr10	52444107	52455293	-	NONHSAG005923.3	3
NONHSAT013489.2	chr10	58299155	58305621	+	NONHSAG005952.2	1
NONHSAT013495.2	chr10	58385435	58388280	+	NONHSAG005955.2	3
NONHSAT013498.2	chr10	58513349	58514798	+	NONHSAG005957.2	1
NONHSAT013501.2	chr10	58743141	58747882	+	NONHSAG005960.2	2
NONHSAT013556.2	chr10	60944380	60946018	+	NONHSAG005992.3	2
NONHSAT013599.2	chr10	63222155	63223045	+	NONHSAG006010.2	1
NONHSAT013600.2	chr10	63245500	63247839	-	NONHSAG006011.2	1
NONHSAT013602.2	chr10	63326333	63326910	-	NONHSAG006013.2	2
NONHSAT013620.2	chr10	64169832	64170883	-	NONHSAG006024.2	1
NONHSAT013636.2	chr10	65570338	65681466	+	NONHSAG006038.3	7
NONHSAT013639.2	chr10	65570539	65732787	+	NONHSAG006038.3	17
NONHSAT013641.2	chr10	65570536	65615757	+	NONHSAG006038.3	4
NONHSAT013642.2	chr10	65585522	65638047	+	NONHSAG006038.3	3
NONHSAT013647.2	chr10	65615733	65628903	+	NONHSAG006038.3	2
NONHSAT013650.2	chr10	65615733	65670836	+	NONHSAG006038.3	2
NONHSAT013652.2	chr10	65615734	65616189	+	NONHSAG006038.3	1
NONHSAT013653.2	chr10	65615737	65698716	+	NONHSAG006038.3	3
NONHSAT013690.2	chr10	67960702	67961464	-	NONHSAG006063.2	1
NONHSAT013693.2	chr10	68007720	68008017	-	NONHSAG006065.2	1
NONHSAT013700.2	chr10	68158079	68158408	+	NONHSAG006070.2	1
NONHSAT013724.2	chr10	68506642	68517342	-	NONHSAG006082.2	3
NONHSAT013726.2	chr10	68632371	68632727	+	NONHSAG006084.2	1
NONHSAT013727.2	chr10	68674356	68675100	+	NONHSAG006085.2	1
NONHSAT013729.2	chr10	68698500	68700794	+	NONHSAG006087.2	1
NONHSAT013768.2	chr10	68966016	68966319	+	NONHSAG006093.2	1
NONHSAT013778.2	chr10	69088112	69089173	+	NONHSAG006100.2	1
NONHSAT013805.2	chr10	69575807	69577154	+	NONHSAG006116.2	2
NONHSAT013827.2	chr10	70137981	70146740	-	NONHSAG006129.2	4
NONHSAT013833.2	chr10	70198988	70199239	-	NONHSAG006131.2	1
NONHSAT013836.2	chr10	70217768	70218304	-	NONHSAG006134.2	1
NONHSAT013879.2	chr10	71300174	71302878	+	NONHSAG006153.2	1
NONHSAT013884.2	chr10	71364243	71366374	+	NONHSAG006156.2	1
NONHSAT013905.2	chr10	71878356	71879107	+	NONHSAG006164.2	2
NONHSAT013916.2	chr10	72274915	72275980	-	NONHSAG006173.2	2
NONHSAT013918.2	chr10	72358661	72359025	-	NONHSAG006175.2	1
NONHSAT013930.2	chr10	72701449	72703339	+	NONHSAG006181.2	2
NONHSAT013934.2	chr10	73005833	73006595	-	NONHSAG006184.2	2
NONHSAT013937.2	chr10	73069312	73069787	-	NONHSAG006187.2	1
NONHSAT013940.2	chr10	73098044	73101297	-	NONHSAG006189.2	2
NONHSAT013946.2	chr10	73199826	73201225	+	NONHSAG006193.2	2
NONHSAT013950.2	chr10	73232882	73241744	-	NONHSAG006195.2	3
NONHSAT013954.2	chr10	73234543	73235638	-	NONHSAG006195.2	1
NONHSAT013961.2	chr10	73252747	73254969	+	NONHSAG006198.3	2
NONHSAT013962.2	chr10	73246994	73254331	+	NONHSAG006198.3	3
NONHSAT013963.2	chr10	73252783	73254349	+	NONHSAG006198.3	2
NONHSAT013977.2	chr10	73495753	73505424	+	NONHSAG006204.3	6
NONHSAT013980.2	chr10	73495753	73519761	+	NONHSAG006204.3	5
NONHSAT013981.2	chr10	73495753	73504737	+	NONHSAG006204.3	4
NONHSAT013982.2	chr10	73495753	73499926	+	NONHSAG006204.3	2
NONHSAT013983.2	chr10	73496296	73513474	+	NONHSAG006204.3	4
NONHSAT013984.2	chr10	73495753	73499605	+	NONHSAG006204.3	2
NONHSAT013997.2	chr10	73673122	73675934	-	NONHSAG006213.2	2
NONHSAT013999.2	chr10	73704897	73713581	-	NONHSAG006215.3	2
NONHSAT014001.2	chr10	73713596	73713851	-	NONHSAG006215.3	1
NONHSAT014003.2	chr10	73730022	73738070	+	NONHSAG006217.2	4
NONHSAT014004.2	chr10	73730562	73731771	+	NONHSAG006217.2	2
NONHSAT014008.2	chr10	73740871	73744372	-	NONHSAG006219.3	2
NONHSAT014023.2	chr10	73780691	73781956	-	NONHSAG006222.3	1
NONHSAT014025.2	chr10	73787585	73788240	+	NONHSAG006224.2	1
NONHSAT014028.2	chr10	73796514	73801399	-	NONHSAG006227.2	4
NONHSAT014041.2	chr10	73817533	73824100	-	NONHSAG006233.2	4
NONHSAT014042.2	chr10	73817533	73825361	-	NONHSAG006233.2	5
NONHSAT014046.2	chr10	74028413	74030204	+	NONHSAG006236.2	2
NONHSAT014050.2	chr10	74121042	74121363	+	NONHSAG006240.2	1
NONHSAT014068.2	chr10	74912786	75185057	+	NONHSAG006254.2	3
NONHSAT014076.2	chr10	75125217	75125862	+	NONHSAG006258.2	2
NONHSAT014102.2	chr10	75401001	75401627	+	NONHSAG060586.2	1
NONHSAT014113.2	chr10	75431695	75438831	+	NONHSAG062208.2	2
NONHSAT014116.2	chr10	75642476	75643106	+	NONHSAG006274.2	1
NONHSAT014117.2	chr10	75742740	75743755	+	NONHSAG006275.2	2
NONHSAT014141.2	chr10	76869606	76872564	-	NONHSAG006285.2	1
NONHSAT014162.2	chr10	77557666	77560243	-	NONHSAG006295.2	1
NONHSAT015041.2	chr10	77912274	77912546	-	NONHSAG006300.2	1
NONHSAT015042.2	chr10	77925669	77930242	+	NONHSAG006301.3	2
NONHSAT015043.2	chr10	77927631	77929824	+	NONHSAG006301.3	1
NONHSAT015044.2	chr10	77927372	77929824	+	NONHSAG006301.3	2
NONHSAT015087.2	chr10	78942702	78977924	-	NONHSAG062227.2	3
NONHSAT015088.2	chr10	78943328	78962394	-	NONHSAG062227.2	4
NONHSAT015092.2	chr10	79017457	79068779	-	NONHSAG062227.2	5
NONHSAT015107.2	chr10	79404303	79406097	-	NONHSAG006326.2	1
NONHSAT015141.2	chr10	79666817	79679995	+	NONHSAG006339.2	4
NONHSAT015142.2	chr10	79667997	79766324	-	NONHSAG006341.3	2
NONHSAT015164.2	chr10	79691500	79766329	-	NONHSAG006341.3	2
NONHSAT015179.2	chr10	79724021	79826347	-	NONHSAG006341.3	7
NONHSAT015184.2	chr10	79766081	79826207	-	NONHSAG006341.3	6
NONHSAT015185.2	chr10	79804057	79814654	-	NONHSAG006341.3	2
NONHSAT015191.2	chr10	79806038	79826279	-	NONHSAG006341.3	5
NONHSAT015194.2	chr10	79826703	79841572	+	NONHSAG060627.2	5
NONHSAT015206.2	chr10	79981839	79982212	+	NONHSAG006348.2	1
NONHSAT015217.2	chr10	80046233	80079193	-	NONHSAG006353.3	5
NONHSAT015218.2	chr10	80046233	80079193	-	NONHSAG006353.3	6
NONHSAT015219.2	chr10	80046233	80079193	-	NONHSAG006353.3	4
NONHSAT015220.2	chr10	80046233	80079193	-	NONHSAG006353.3	5
NONHSAT015230.2	chr10	80143444	80148172	-	NONHSAG006357.2	2
NONHSAT015233.2	chr10	80155096	80155397	-	NONHSAG006359.2	1
NONHSAT015237.2	chr10	80207710	80219657	+	NONHSAG006362.2	2
NONHSAT015238.2	chr10	80208209	80218614	+	NONHSAG006362.2	2
NONHSAT015240.2	chr10	80233664	80245367	+	NONHSAG006364.2	5
NONHSAT015261.2	chr10	80529283	80535677	-	NONHSAG061404.2	3
NONHSAT015263.2	chr10	80528049	80535733	-	NONHSAG061404.2	2
NONHSAT015325.2	chr10	84279980	84294659	+	NONHSAG006398.2	6
NONHSAT015326.2	chr10	84279991	84288995	+	NONHSAG006398.2	3
NONHSAT015356.2	chr10	85644073	85648066	+	NONHSAG006413.2	2
NONHSAT015372.2	chr10	86517969	86521739	-	NONHSAG006419.2	2
NONHSAT015374.2	chr10	86521945	86525101	+	NONHSAG062282.2	2
NONHSAT015375.2	chr10	86521993	86525049	+	NONHSAG062282.2	1
NONHSAT015379.2	chr10	86749754	86756298	-	NONHSAG006421.3	1
NONHSAT015383.2	chr10	86965739	86969178	-	NONHSAG006424.2	2
NONHSAT015384.2	chr10	86965740	86971311	-	NONHSAG006424.2	3
NONHSAT015388.2	chr10	86993432	87024732	+	NONHSAG006427.2	10
NONHSAT015396.2	chr10	87094509	87096989	+	NONHSAG006432.2	2
NONHSAT015397.2	chr10	87113954	87115523	+	NONHSAG006433.2	2
NONHSAT015399.2	chr10	87203875	87342590	-	NONHSAG061429.2	6
NONHSAT015400.2	chr10	87204699	87205281	-	NONHSAG006436.2	1
NONHSAT015401.2	chr10	87205788	87342558	-	NONHSAG061429.2	6
NONHSAT015402.2	chr10	87205834	87342558	-	NONHSAG061429.2	5
NONHSAT015403.2	chr10	87207907	87216799	-	NONHSAG061429.2	2
NONHSAT015404.2	chr10	87208204	87246214	-	NONHSAG061429.2	2
NONHSAT015407.2	chr10	87235627	87326674	-	NONHSAG061429.2	4
NONHSAT015408.2	chr10	87238667	87342612	-	NONHSAG061429.2	6
NONHSAT015409.2	chr10	87238667	87336808	-	NONHSAG061429.2	5
NONHSAT015410.2	chr10	87238667	87336874	-	NONHSAG061429.2	6
NONHSAT015411.2	chr10	87238744	87306870	-	NONHSAG061429.2	4
NONHSAT015412.2	chr10	87244132	87342612	-	NONHSAG061429.2	6
NONHSAT015414.2	chr10	87287957	87342343	-	NONHSAG061429.2	4
NONHSAT015415.2	chr10	87319548	87342558	-	NONHSAG061429.2	6
NONHSAT015418.2	chr10	87324739	87342558	-	NONHSAG061429.2	6
NONHSAT015421.2	chr10	87342412	87343207	+	NONHSAG006438.3	1
NONHSAT015423.2	chr10	87342736	87357882	+	NONHSAG006438.3	5
NONHSAT015426.2	chr10	87344363	87350978	+	NONHSAG006438.3	2
NONHSAT015437.2	chr10	87497395	87504810	-	NONHSAG006443.3	2
NONHSAT015444.2	chr10	87610163	87660003	-	NONHSAG006445.2	4
NONHSAT015447.2	chr10	87656306	87659718	-	NONHSAG006447.2	1
NONHSAT015450.2	chr10	87817928	87819263	+	NONHSAG006449.2	2
NONHSAT015451.2	chr10	87818425	87819081	+	NONHSAG006449.2	2
NONHSAT015455.2	chr10	87845971	87846533	+	NONHSAG006453.2	1
NONHSAT015462.2	chr10	87947168	87948937	+	NONHSAG006458.2	1
NONHSAT015482.2	chr10	88932643	88940340	+	NONHSAG006474.2	5
NONHSAT015483.2	chr10	88933023	88933881	+	NONHSAG006474.2	1
NONHSAT015489.2	chr10	88991421	88992975	-	NONHSAG006477.2	1
NONHSAT015494.2	chr10	89015836	89017059	+	NONHSAG006478.2	1
NONHSAT015495.2	chr10	89027681	89033437	+	NONHSAG006479.2	1
NONHSAT015523.2	chr10	89648904	89650677	+	NONHSAG006486.3	3
NONHSAT015525.2	chr10	89667187	89701420	-	NONHSAG061437.2	4
NONHSAT015528.2	chr10	89687094	89693314	-	NONHSAG061437.2	2
NONHSAT015531.2	chr10	89705290	89729207	+	NONHSAG006490.2	10
NONHSAT015532.2	chr10	89733056	89733260	+	NONHSAG006491.2	1
NONHSAT015622.2	chr10	91167866	91171589	+	NONHSAG006519.2	3
NONHSAT015626.2	chr10	91282008	91284258	+	NONHSAG006520.2	1
NONHSAT015667.2	chr10	92559821	92561212	-	NONHSAG006534.2	1
NONHSAT015668.2	chr10	92593162	92593420	+	NONHSAG006535.2	1
NONHSAT015671.2	chr10	92659044	92659298	+	NONHSAG006537.2	1
NONHSAT015702.2	chr10	93988496	93993704	+	NONHSAG006556.2	2
NONHSAT015736.2	chr10	94612287	94613904	+	NONHSAG006570.2	1
NONHSAT015751.2	chr10	95183653	95184217	+	NONHSAG006580.2	1
NONHSAT015757.2	chr10	95311774	95561414	-	NONHSAG006584.2	3
NONHSAT015770.2	chr10	95861313	96090215	-	NONHSAG061460.2	4
NONHSAT015777.2	chr10	95875526	95907903	-	NONHSAG061460.2	4
NONHSAT015778.2	chr10	95867205	95908151	-	NONHSAG061460.2	3
NONHSAT015785.2	chr10	96018720	96090225	-	NONHSAG061460.2	4
NONHSAT015792.2	chr10	96038553	96090215	-	NONHSAG061460.2	2
NONHSAT015794.2	chr10	96129055	96130492	-	NONHSAG006597.2	1
NONHSAT015843.2	chr10	96993991	96995956	+	NONHSAG006619.2	1
NONHSAT015860.2	chr10	97393197	97393547	-	NONHSAG006631.2	1
NONHSAT015861.2	chr10	97400527	97419524	+	NONHSAG006632.2	2
NONHSAT015863.2	chr10	97416422	97425909	-	NONHSAG006633.2	1
NONHSAT015881.2	chr10	97717460	97718145	-	NONHSAG006638.2	1
NONHSAT015885.2	chr10	97822471	97841301	+	NONHSAG006641.2	2
NONHSAT015887.2	chr10	97828478	97849778	-	NONHSAG006642.2	3
NONHSAT015930.2	chr10	99697407	99697949	-	NONHSAG006664.2	1
NONHSAT015941.2	chr10	99927178	99930824	+	NONHSAG006668.3	3
NONHSAT015942.2	chr10	99927209	99958998	+	NONHSAG006668.3	5
NONHSAT015960.2	chr10	100373576	100388357	+	NONHSAG006678.3	3
NONHSAT015961.2	chr10	100373576	100388354	+	NONHSAG006678.3	3
NONHSAT015962.2	chr10	100373590	100395231	+	NONHSAG006678.3	3
NONHSAT015964.2	chr10	100373590	100388355	+	NONHSAG006678.3	4
NONHSAT015965.2	chr10	100373590	100388355	+	NONHSAG006678.3	4
NONHSAT015969.2	chr10	100373598	100383330	+	NONHSAG006678.3	3
NONHSAT015970.2	chr10	100373590	100383368	+	NONHSAG006678.3	2
NONHSAT015982.2	chr10	100729278	100731633	+	NONHSAG006686.3	2
NONHSAT015987.2	chr10	100969511	100970721	-	NONHSAG006690.2	2
NONHSAT015991.2	chr10	100980507	100985614	-	NONHSAG006692.2	2
NONHSAT016068.2	chr10	101701780	101730124	-	NONHSAG006731.2	4
NONHSAT016077.2	chr10	101819041	101829564	+	NONHSAG006735.3	3
NONHSAT016079.2	chr10	101827859	101828870	+	NONHSAG006735.3	2
NONHSAT016084.2	chr10	102070165	102070837	+	NONHSAG006739.2	1
NONHSAT016094.2	chr10	102120455	102123314	+	NONHSAG006746.3	2
NONHSAT016101.2	chr10	102254712	102258774	+	NONHSAG006749.2	2
NONHSAT016103.2	chr10	102289485	102289956	+	NONHSAG006750.2	1
NONHSAT016109.2	chr10	102420058	102421008	-	NONHSAG006754.2	2
NONHSAT016117.2	chr10	102449716	102450529	+	NONHSAG006756.3	2
NONHSAT016118.2	chr10	102449817	102456293	+	NONHSAG006756.3	3
NONHSAT016119.2	chr10	102449817	102456293	+	NONHSAG006756.3	5
NONHSAT016120.2	chr10	102449817	102451759	+	NONHSAG006756.3	3
NONHSAT016121.2	chr10	102449820	102456289	+	NONHSAG006756.3	2
NONHSAT016125.2	chr10	102450554	102455883	+	NONHSAG006756.3	2
NONHSAT016126.2	chr10	102450805	102456289	+	NONHSAG006756.3	2
NONHSAT016128.2	chr10	102450640	102456388	+	NONHSAG006756.3	2
NONHSAT016130.2	chr10	102453840	102456292	+	NONHSAG006756.3	1
NONHSAT016131.2	chr10	102461413	102472247	+	NONHSAG006758.2	3
NONHSAT016133.2	chr10	102466007	102470077	+	NONHSAG006758.2	4
NONHSAT016137.2	chr10	102478996	102480968	+	NONHSAG006759.2	2
NONHSAT016148.2	chr10	102832453	102834499	+	NONHSAG006763.2	2
NONHSAT016151.2	chr10	102845595	102845950	+	NONHSAG006765.2	1
NONHSAT016160.2	chr10	103125017	103125416	-	NONHSAG006769.2	1
NONHSAT016164.2	chr10	103193336	103195591	+	NONHSAG006772.2	1
NONHSAT016165.2	chr10	103198733	103276994	-	NONHSAG006773.2	2
NONHSAT016166.2	chr10	103276138	103276967	-	NONHSAG006773.2	1
NONHSAT016169.2	chr10	103388869	103389079	+	NONHSAG006775.2	1
NONHSAT016180.2	chr10	103452846	103462695	+	NONHSAG006779.2	2
NONHSAT016209.2	chr10	103877374	103879761	-	NONHSAG006785.2	1
NONHSAT016216.2	chr10	103936687	103967025	-	NONHSAG006787.3	3
NONHSAT016217.2	chr10	103965614	103966145	-	NONHSAG006787.3	2
NONHSAT016218.2	chr10	103965703	103966991	-	NONHSAG006787.3	2
NONHSAT016230.2	chr10	104302204	104304946	+	NONHSAG006793.2	1
NONHSAT016323.2	chr10	109680442	109681041	+	NONHSAG006840.2	1
NONHSAT016327.2	chr10	109945559	110008381	-	NONHSAG006844.2	5
NONHSAT016357.2	chr10	110756456	110756723	+	NONHSAG006863.2	1
NONHSAT016362.2	chr10	110868890	110870904	-	NONHSAG006865.3	1
NONHSAT016372.2	chr10	110910598	110912252	+	NONHSAG006870.2	1
NONHSAT016378.2	chr10	111016820	111019901	+	NONHSAG006873.3	2
NONHSAT016379.2	chr10	111020562	111022733	+	NONHSAG006873.3	1
NONHSAT016380.2	chr10	111019890	111025768	+	NONHSAG006873.3	2
NONHSAT016395.2	chr10	112217538	112227704	-	NONHSAG006883.2	2
NONHSAT016407.2	chr10	112687605	112751475	+	NONHSAG006889.2	2
NONHSAT016408.2	chr10	112818805	112830788	+	NONHSAG006890.2	2
NONHSAT016411.2	chr10	112823490	112827726	+	NONHSAG006890.2	1
NONHSAT016413.2	chr10	112831169	112832451	+	NONHSAG006891.2	1
NONHSAT016416.2	chr10	112888733	112906111	+	NONHSAG006894.3	3
NONHSAT016420.2	chr10	112956536	112957191	+	NONHSAG006896.2	1
NONHSAT016421.2	chr10	112987476	112987865	+	NONHSAG006897.2	1
NONHSAT016441.2	chr10	113911756	113917190	+	NONHSAG006908.2	1
NONHSAT016443.2	chr10	114027789	114042680	+	NONHSAG006910.2	3
NONHSAT016445.2	chr10	114045770	114048809	+	NONHSAG006912.2	1
NONHSAT016464.2	chr10	114792648	114821666	-	NONHSAG006925.2	2
NONHSAT016495.2	chr10	116828225	116849711	-	NONHSAG061566.2	6
NONHSAT016498.2	chr10	116828761	116849701	-	NONHSAG061566.2	4
NONHSAT016552.2	chr10	118046821	118100136	+	NONHSAG006966.3	4
NONHSAT016554.2	chr10	118046821	118056225	+	NONHSAG006966.3	4
NONHSAT016573.2	chr10	118307015	118307336	-	NONHSAG006971.2	1
NONHSAT016596.2	chr10	118692361	118693535	-	NONHSAG006980.2	1
NONHSAT016610.2	chr10	119080824	119082188	+	NONHSAG006989.2	1
NONHSAT016616.2	chr10	119111930	119113690	+	NONHSAG006992.2	1
NONHSAT016625.2	chr10	119212857	119213144	+	NONHSAG007001.2	1
NONHSAT016626.2	chr10	119268232	119269826	+	NONHSAG007002.2	2
NONHSAT016648.2	chr10	119768247	119768540	+	NONHSAG007020.2	1
NONHSAT016651.2	chr10	119913395	119914402	+	NONHSAG007023.2	2
NONHSAT016695.2	chr10	120979389	120981176	+	NONHSAG007044.2	2
NONHSAT016749.2	chr10	122852497	122888609	+	NONHSAG007080.2	7
NONHSAT016751.2	chr10	122879631	122880847	+	NONHSAG007080.2	2
NONHSAT016809.2	chr10	124004304	124004828	-	NONHSAG007104.2	1
NONHSAT016815.2	chr10	124445239	124445775	-	NONHSAG007108.2	1
NONHSAT016826.2	chr10	124617576	124624595	+	NONHSAG007112.3	2
NONHSAT016859.2	chr10	124778791	124779097	-	NONHSAG007115.2	1
NONHSAT016864.2	chr10	124916920	124942881	+	NONHSAG007119.2	2
NONHSAT016865.2	chr10	124917422	124922201	+	NONHSAG007120.2	1
NONHSAT016877.2	chr10	125231671	125234020	+	NONHSAG060930.2	2
NONHSAT016878.2	chr10	125231863	125263596	+	NONHSAG060930.2	3
NONHSAT016892.2	chr10	125700436	125719493	-	NONHSAG007132.3	5
NONHSAT016893.2	chr10	125700436	125711571	-	NONHSAG007132.3	4
NONHSAT016894.2	chr10	125700437	125707549	-	NONHSAG007132.3	4
NONHSAT016897.2	chr10	125700513	125711623	-	NONHSAG007132.3	5
NONHSAT016899.2	chr10	125705290	125719566	-	NONHSAG007132.3	5
NONHSAT016901.2	chr10	125707237	125719546	-	NONHSAG007132.3	3
NONHSAT016902.2	chr10	125707254	125709589	-	NONHSAG007132.3	2
NONHSAT016904.2	chr10	125709006	125719493	-	NONHSAG007132.3	2
NONHSAT016905.2	chr10	125709356	125711614	-	NONHSAG007132.3	2
NONHSAT016928.2	chr10	126012391	126012642	-	NONHSAG007141.2	1
NONHSAT016936.2	chr10	126242669	126243952	-	NONHSAG007145.2	1
NONHSAT016940.2	chr10	126413869	126421879	-	NONHSAG007147.3	4
NONHSAT016943.2	chr10	126899522	126905574	-	NONHSAG007148.3	1
NONHSAT016944.2	chr10	126899027	126906191	-	NONHSAG007148.3	2
NONHSAT016968.2	chr10	127998512	128000101	+	NONHSAG007156.2	1
NONHSAT017012.2	chr10	130058884	130110828	-	NONHSAG061660.2	14
NONHSAT017013.2	chr10	130063898	130110817	-	NONHSAG061660.2	8
NONHSAT017020.2	chr10	130079533	130089537	-	NONHSAG061660.2	3
NONHSAT017023.2	chr10	130111293	130128876	+	NONHSAG007186.2	2
NONHSAT017028.2	chr10	130186181	130186866	+	NONHSAG007190.2	2
NONHSAT017060.2	chr10	131958970	131959851	+	NONHSAG007207.2	2
NONHSAT017064.2	chr10	132184074	132186750	-	NONHSAG007210.3	3
NONHSAT017073.2	chr10	132419006	132420953	+	NONHSAG061008.2	2
NONHSAT017078.2	chr10	132520827	132522449	-	NONHSAG007222.2	1
NONHSAT017141.2	chr10	133295187	133295977	-	NONHSAG007249.2	3
NONHSAT017155.2	chr10	133415867	133416285	+	NONHSAG007259.2	2
NONHSAT017192.2	chr11	133614	139117	-	NONHSAG007282.3	5
NONHSAT017198.2	chr11	203485	204363	-	NONHSAG007286.2	1
NONHSAT017203.2	chr11	207430	208529	+	NONHSAG007289.2	1
NONHSAT017210.2	chr11	248765	251939	+	NONHSAG007292.2	5
NONHSAT017216.2	chr11	283055	288726	-	NONHSAG007294.2	2
NONHSAT017223.2	chr11	309549	311060	-	NONHSAG007296.3	2
NONHSAT017224.2	chr11	310139	311141	-	NONHSAG007296.3	2
NONHSAT017226.2	chr11	318640	319615	+	NONHSAG007297.3	2
NONHSAT017228.2	chr11	318672	325069	+	NONHSAG007297.3	2
NONHSAT017232.2	chr11	327171	329453	+	NONHSAG007301.3	2
NONHSAT017233.2	chr11	327310	330122	+	NONHSAG007301.3	3
NONHSAT017235.2	chr11	331734	333645	+	NONHSAG007302.2	2
NONHSAT017236.2	chr11	333192	333688	+	NONHSAG007302.2	1
NONHSAT017262.2	chr11	507275	515605	+	NONHSAG007317.3	1
NONHSAT017265.2	chr11	523835	524417	+	NONHSAG007317.3	1
NONHSAT017272.2	chr11	557595	560106	+	NONHSAG007320.2	2
NONHSAT017278.2	chr11	565535	568457	-	NONHSAG007324.3	1
NONHSAT017287.2	chr11	573759	574784	-	NONHSAG007325.3	1
NONHSAT017313.2	chr11	766694	767947	-	NONHSAG007344.2	2
NONHSAT017317.2	chr11	777489	786722	+	NONHSAG007347.3	2
NONHSAT017318.2	chr11	777578	778285	+	NONHSAG007347.3	2
NONHSAT017326.2	chr11	793906	796255	-	NONHSAG007349.2	2
NONHSAT017331.2	chr11	808384	809935	-	NONHSAG007350.2	1
NONHSAT017332.2	chr11	809936	812876	+	NONHSAG007351.2	4
NONHSAT017351.2	chr11	856880	858707	-	NONHSAG007357.2	1
NONHSAT017355.2	chr11	880867	881475	-	NONHSAG007359.2	1
NONHSAT017374.2	chr11	1049391	1054513	+	NONHSAG007368.2	3
NONHSAT017375.2	chr11	1049391	1057094	+	NONHSAG007368.2	4
NONHSAT017389.2	chr11	1247961	1248943	+	NONHSAG007375.2	1
NONHSAT017400.2	chr11	1309764	1310917	+	NONHSAG007378.3	1
NONHSAT017424.2	chr11	1771393	1771881	-	NONHSAG007392.2	2
NONHSAT017425.2	chr11	1773722	1774939	+	NONHSAG007393.2	2
NONHSAT017426.2	chr11	1776930	1778580	-	NONHSAG007394.2	2
NONHSAT017427.2	chr11	1776942	1778580	-	NONHSAG007394.2	2
NONHSAT017451.2	chr11	1973759	1978444	+	NONHSAG007406.3	1
NONHSAT017458.2	chr11	1995130	1995573	-	NONHSAG007409.2	1
NONHSAT017460.2	chr11	1995176	1997217	-	NONHSAG007409.2	4
NONHSAT017462.2	chr11	1995176	1997814	-	NONHSAG007409.2	5
NONHSAT017464.2	chr11	1995176	1997460	-	NONHSAG007409.2	5
NONHSAT017465.2	chr11	1995163	1997875	-	NONHSAG007409.2	5
NONHSAT017469.2	chr11	1995234	1997025	-	NONHSAG007409.2	5
NONHSAT017472.2	chr11	1995439	1996571	-	NONHSAG007409.2	4
NONHSAT017474.2	chr11	1995688	1996467	-	NONHSAG007409.2	4
NONHSAT017487.2	chr11	2140528	2148666	+	NONHSAG007412.2	2
NONHSAT017517.2	chr11	2398159	2399739	-	NONHSAG007427.2	1
NONHSAT017523.2	chr11	2608328	2699998	-	NONHSAG007431.3	1
NONHSAT017537.2	chr11	2944431	2952769	-	NONHSAG007440.2	3
NONHSAT017555.2	chr11	3084393	3085443	-	NONHSAG007446.2	2
NONHSAT017558.2	chr11	3126511	3129260	-	NONHSAG007449.2	2
NONHSAT017576.2	chr11	3357926	3358764	-	NONHSAG007456.2	1
NONHSAT017619.2	chr11	3731342	3744641	-	NONHSAG007475.2	3
NONHSAT017627.2	chr11	3854318	3855560	-	NONHSAG007478.3	2
NONHSAT017628.2	chr11	3854612	3855399	+	NONHSAG007479.2	2
NONHSAT017635.2	chr11	4075048	4076499	+	NONHSAG007483.2	2
NONHSAT017642.2	chr11	4180629	4202651	+	NONHSAG007487.3	2
NONHSAT017645.2	chr11	4187142	4204965	+	NONHSAG007487.3	2
NONHSAT017666.2	chr11	5225467	5225678	-	NONHSAG007503.2	1
NONHSAT017679.2	chr11	5340538	5505652	-	NONHSAG007508.2	5
NONHSAT017697.2	chr11	6201901	6203253	-	NONHSAG007518.2	1
NONHSAT017727.2	chr11	6470141	6471696	-	NONHSAG007531.2	1
NONHSAT017732.2	chr11	6544295	6592754	-	NONHSAG007535.2	2
NONHSAT017735.2	chr11	6603642	6604437	-	NONHSAG007536.2	2
NONHSAT017739.2	chr11	6608667	6610135	-	NONHSAG007538.2	3
NONHSAT017741.2	chr11	6608879	6609641	+	NONHSAG007540.2	3
NONHSAT017787.2	chr11	7512143	7513653	-	NONHSAG007561.3	1
NONHSAT017796.2	chr11	7655430	7657087	+	NONHSAG007564.2	2
NONHSAT017852.2	chr11	8612042	8613536	-	NONHSAG007587.2	1
NONHSAT017862.2	chr11	8675718	8677311	-	NONHSAG007590.2	1
NONHSAT017864.2	chr11	8679310	8680737	-	NONHSAG007592.3	2
NONHSAT017872.2	chr11	8693357	8696607	+	NONHSAG007595.2	2
NONHSAT017892.2	chr11	8932928	8937221	+	NONHSAG007601.2	3
NONHSAT017911.2	chr11	9116140	9120598	-	NONHSAG007610.2	2
NONHSAT017912.2	chr11	9120594	9121401	-	NONHSAG007610.2	2
NONHSAT017914.2	chr11	9242448	9245509	-	NONHSAG007612.2	2
NONHSAT017916.2	chr11	9311284	9311689	-	NONHSAG007614.2	1
NONHSAT017922.2	chr11	9459556	9460702	-	NONHSAG007619.2	1
NONHSAT017928.2	chr11	9580906	9581216	+	NONHSAG007623.2	1
NONHSAT017933.2	chr11	9680924	9681238	+	NONHSAG007628.2	1
NONHSAT017934.2	chr11	9745027	9746465	+	NONHSAG007629.2	1
NONHSAT017935.2	chr11	9754557	9765536	-	NONHSAG007630.2	4
NONHSAT017936.2	chr11	9754770	9759533	-	NONHSAG007630.2	3
NONHSAT017937.2	chr11	9755129	9758164	-	NONHSAG007630.2	2
NONHSAT017941.2	chr11	9758296	9791244	+	NONHSAG007631.2	4
NONHSAT017943.2	chr11	9775645	9808038	+	NONHSAG007631.2	4
NONHSAT017945.2	chr11	9779147	9780505	+	NONHSAG007631.2	2
NONHSAT017946.2	chr11	9779359	9808328	+	NONHSAG007631.2	2
NONHSAT017950.2	chr11	9784608	9808355	+	NONHSAG007631.2	2
NONHSAT017951.2	chr11	9785151	9791237	+	NONHSAG007631.2	2
NONHSAT017957.2	chr11	10272052	10272259	-	NONHSAG007638.2	1
NONHSAT017958.2	chr11	10294305	10302686	+	NONHSAG007639.2	2
NONHSAT017959.2	chr11	10302242	10304843	-	NONHSAG007640.2	1
NONHSAT017960.2	chr11	10296323	10303837	-	NONHSAG007640.2	2
NONHSAT017961.2	chr11	10308313	10430673	+	NONHSAG007641.2	4
NONHSAT017982.2	chr11	10797085	10797895	-	NONHSAG007647.2	1
NONHSAT018001.2	chr11	10856902	10879254	+	NONHSAG007652.3	3
NONHSAT018002.2	chr11	10856902	10879254	+	NONHSAG007652.3	3
NONHSAT018003.2	chr11	10858225	10878409	+	NONHSAG007652.3	3
NONHSAT018005.2	chr11	10858225	10879269	+	NONHSAG007652.3	2
NONHSAT018006.2	chr11	10865322	10910458	+	NONHSAG007652.3	2
NONHSAT018007.2	chr11	10884121	10899906	-	NONHSAG063304.2	2
NONHSAT018010.2	chr11	10899230	10914529	+	NONHSAG007652.3	2
NONHSAT018013.2	chr11	10931323	10933698	+	NONHSAG007655.3	3
NONHSAT018028.2	chr11	11839466	11841892	-	NONHSAG007666.2	2
NONHSAT018036.2	chr11	12066929	12073014	+	NONHSAG007674.3	2
NONHSAT018040.2	chr11	12086602	12096394	+	NONHSAG007675.3	2
NONHSAT018043.2	chr11	12216294	12219528	+	NONHSAG007679.2	1
NONHSAT018056.2	chr11	12421241	12423561	+	NONHSAG007686.2	1
NONHSAT018082.2	chr11	12974120	12989523	-	NONHSAG007695.2	2
NONHSAT018095.2	chr11	13271757	13277131	-	NONHSAG007698.2	1
NONHSAT018122.2	chr11	14262846	14273691	-	NONHSAG007715.2	2
NONHSAT018148.2	chr11	15078398	15078631	+	NONHSAG007731.2	1
NONHSAT018167.2	chr11	15966450	15968295	-	NONHSAG007740.2	1
NONHSAT018186.2	chr11	16777299	16780685	-	NONHSAG007751.2	1
NONHSAT018197.2	chr11	17013953	17052705	+	NONHSAG007756.2	2
NONHSAT018198.2	chr11	17020699	17028497	+	NONHSAG007757.2	2
NONHSAT018199.2	chr11	17052031	17052298	+	NONHSAG007756.2	1
NONHSAT018216.2	chr11	17137976	17138265	-	NONHSAG007761.2	1
NONHSAT018219.2	chr11	17208106	17209279	+	NONHSAG007763.2	1
NONHSAT018220.2	chr11	17209434	17215110	+	NONHSAG007764.2	1
NONHSAT018221.2	chr11	17276202	17295604	+	NONHSAG007765.2	4
NONHSAT018227.2	chr11	17379755	17381662	+	NONHSAG007767.2	3
NONHSAT018228.2	chr11	17380649	17383531	+	NONHSAG007767.2	1
NONHSAT018236.2	chr11	17476904	17482364	+	NONHSAG007773.2	2
NONHSAT018281.2	chr11	18372633	18372884	+	NONHSAG007798.2	1
NONHSAT018285.2	chr11	18405609	18406731	+	NONHSAG007801.2	2
NONHSAT018288.2	chr11	18490243	18490955	-	NONHSAG007804.2	1
NONHSAT018292.2	chr11	18507608	18508820	-	NONHSAG007805.2	2
NONHSAT018293.2	chr11	18511043	18511475	-	NONHSAG007806.2	1
NONHSAT018298.2	chr11	18588782	18603914	+	NONHSAG007810.3	3
NONHSAT018345.2	chr11	19596795	19597106	+	NONHSAG007828.2	1
NONHSAT018356.2	chr11	20022843	20023132	+	NONHSAG007831.2	1
NONHSAT018397.2	chr11	22625843	22628607	+	NONHSAG007853.2	1
NONHSAT018426.2	chr11	23730309	23738980	+	NONHSAG007867.2	4
NONHSAT018491.2	chr11	27506838	27675978	+	NONHSAG007898.3	6
NONHSAT018493.2	chr11	27506849	27677807	+	NONHSAG007898.3	8
NONHSAT018499.2	chr11	27506849	27513835	+	NONHSAG007898.3	2
NONHSAT018501.2	chr11	27508164	27509331	+	NONHSAG007899.2	1
NONHSAT018502.2	chr11	27511045	27513835	+	NONHSAG007898.3	2
NONHSAT018508.2	chr11	27581680	27582055	+	NONHSAG007903.2	1
NONHSAT018510.2	chr11	27584285	27658590	+	NONHSAG007898.3	3
NONHSAT018518.2	chr11	27639889	27659649	+	NONHSAG007898.3	2
NONHSAT018528.2	chr11	27696312	27877648	-	NONHSAG007907.2	2
NONHSAT018543.2	chr11	28295270	28295600	+	NONHSAG007921.2	1
NONHSAT018545.2	chr11	28352090	28352314	+	NONHSAG062720.2	1
NONHSAT018547.2	chr11	28352107	28527041	+	NONHSAG062720.2	5
NONHSAT018548.2	chr11	28430812	28432342	+	NONHSAG007924.2	2
NONHSAT018550.2	chr11	28516832	28519341	+	NONHSAG007925.2	2
NONHSAT018551.2	chr11	28679183	28683469	+	NONHSAG007926.2	3
NONHSAT018552.2	chr11	28702539	29037816	+	NONHSAG007927.2	5
NONHSAT018553.2	chr11	28702615	29044871	+	NONHSAG007927.2	4
NONHSAT018564.2	chr11	29391525	29393844	+	NONHSAG007934.2	3
NONHSAT018588.2	chr11	30337010	30338431	+	NONHSAG007948.2	1
NONHSAT018623.2	chr11	31684088	31685930	+	NONHSAG007966.2	1
NONHSAT018649.2	chr11	32091111	32105032	-	NONHSAG007981.2	3
NONHSAT018657.2	chr11	32389058	32396403	-	NONHSAG007983.2	4
NONHSAT018658.2	chr11	32434075	32438736	+	NONHSAG007984.3	1
NONHSAT018659.2	chr11	32435518	32439457	+	NONHSAG007984.3	3
NONHSAT018660.2	chr11	32435579	32441404	+	NONHSAG007984.3	2
NONHSAT018662.2	chr11	32435518	32458769	+	NONHSAG007984.3	5
NONHSAT018664.2	chr11	32436039	32446715	+	NONHSAG007984.3	3
NONHSAT018668.2	chr11	32583845	32602466	+	NONHSAG007985.2	2
NONHSAT018683.2	chr11	33003593	33015739	-	NONHSAG007994.2	2
NONHSAT018687.2	chr11	33075566	33076460	-	NONHSAG007997.2	1
NONHSAT018688.2	chr11	33076149	33079454	+	NONHSAG007998.2	1
NONHSAT018690.2	chr11	33161626	33190294	+	NONHSAG007999.3	3
NONHSAT018691.2	chr11	33161626	33191598	+	NONHSAG007999.3	4
NONHSAT018706.2	chr11	33669090	33697030	-	NONHSAG008007.2	3
NONHSAT018744.2	chr11	34147427	34149393	+	NONHSAG008028.2	2
NONHSAT018745.2	chr11	34154660	34159710	+	NONHSAG008029.3	3
NONHSAT018749.2	chr11	34335118	34336003	-	NONHSAG008030.2	1
NONHSAT018762.2	chr11	34715220	34856642	-	NONHSAG008041.2	8
NONHSAT018765.2	chr11	34855312	34859055	-	NONHSAG008041.2	2
NONHSAT018772.2	chr11	35086213	35121176	+	NONHSAG008044.3	5
NONHSAT018776.2	chr11	35131296	35139016	-	NONHSAG008049.3	3
NONHSAT018777.2	chr11	35136234	35137726	-	NONHSAG008049.3	2
NONHSAT018785.2	chr11	35212550	35214007	+	NONHSAG008052.2	2
NONHSAT018804.2	chr11	35972428	35989007	+	NONHSAG008066.2	2
NONHSAT018823.2	chr11	36377524	36379209	+	NONHSAG008074.2	1
NONHSAT018827.2	chr11	36483773	36487445	-	NONHSAG008077.2	1
NONHSAT018944.2	chr11	43644238	43646371	+	NONHSAG008125.2	1
NONHSAT018946.2	chr11	43644275	43650064	+	NONHSAG008125.2	2
NONHSAT018951.2	chr11	43733759	43734564	+	NONHSAG008129.2	1
NONHSAT018970.2	chr11	43921059	43933410	+	NONHSAG008134.2	4
NONHSAT018973.2	chr11	44071462	44072403	+	NONHSAG008136.2	2
NONHSAT019004.2	chr11	45106533	45111082	-	NONHSAG008160.2	3
NONHSAT019005.2	chr11	45106777	45111217	-	NONHSAG008160.2	3
NONHSAT019006.2	chr11	45106831	45111082	-	NONHSAG008160.2	2
NONHSAT019018.2	chr11	45355282	45366121	+	NONHSAG008164.3	3
NONHSAT019022.2	chr11	45355488	45358979	+	NONHSAG008164.3	3
NONHSAT019023.2	chr11	45355806	45356644	+	NONHSAG008164.3	2
NONHSAT021142.2	chr11	45813061	45825630	+	NONHSAG008182.2	3
NONHSAT021146.2	chr11	45905941	45906461	-	NONHSAG008186.2	2
NONHSAT021203.2	chr11	46811003	46846278	-	NONHSAG008219.2	5
NONHSAT021205.2	chr11	46846411	46874416	+	NONHSAG008220.3	3
NONHSAT021206.2	chr11	46846412	46873513	+	NONHSAG008220.3	4
NONHSAT021214.2	chr11	47168281	47169563	-	NONHSAG008224.2	2
NONHSAT021244.2	chr11	47415801	47416496	-	NONHSAG008239.2	1
NONHSAT021250.2	chr11	47466432	47469504	-	NONHSAG008242.2	1
NONHSAT021257.2	chr11	47513605	47514889	-	NONHSAG008246.2	2
NONHSAT021258.2	chr11	47557536	47557833	-	NONHSAG008247.2	1
NONHSAT021278.2	chr11	47750896	47751261	-	NONHSAG008256.2	2
NONHSAT021289.2	chr11	47905323	47905607	-	NONHSAG008264.2	1
NONHSAT021398.2	chr11	56848478	56878078	+	NONHSAG062817.2	3
NONHSAT021403.2	chr11	57188987	57191713	+	NONHSAG008347.2	1
NONHSAT021432.2	chr11	57649219	57650813	+	NONHSAG008358.3	2
NONHSAT021435.2	chr11	57700481	57701157	+	NONHSAG008361.2	1
NONHSAT021478.2	chr11	58627435	58628528	+	NONHSAG008377.2	1
NONHSAT021503.2	chr11	59130137	59136343	-	NONHSAG008389.3	3
NONHSAT021504.2	chr11	59133279	59136281	-	NONHSAG008389.3	3
NONHSAT021506.2	chr11	59135290	59143015	-	NONHSAG008389.3	4
NONHSAT021508.2	chr11	59139715	59143015	-	NONHSAG008389.3	2
NONHSAT021509.2	chr11	59142121	59142610	-	NONHSAG008390.2	1
NONHSAT021525.2	chr11	59550018	59551640	+	NONHSAG062830.2	1
NONHSAT021526.2	chr11	59552775	59553867	+	NONHSAG062830.2	1
NONHSAT021532.2	chr11	59616146	59618039	+	NONHSAG008404.3	1
NONHSAT021534.2	chr11	59620414	59639861	+	NONHSAG008404.3	2
NONHSAT021540.2	chr11	59728519	59729492	+	NONHSAG008409.2	1
NONHSAT021545.2	chr11	59802729	59805877	+	NONHSAG008414.2	1
NONHSAT021600.2	chr11	60906666	60910841	+	NONHSAG008442.3	2
NONHSAT021605.2	chr11	60918469	60925397	-	NONHSAG008444.2	2
NONHSAT021611.2	chr11	60932004	60934005	+	NONHSAG008447.2	3
NONHSAT021652.2	chr11	61347118	61349140	+	NONHSAG008466.2	3
NONHSAT021662.2	chr11	61371271	61372643	+	NONHSAG008469.2	2
NONHSAT021663.2	chr11	61375594	61376220	+	NONHSAG008470.2	1
NONHSAT021664.2	chr11	61376989	61379622	+	NONHSAG008471.2	2
NONHSAT021674.2	chr11	61444130	61444427	+	NONHSAG008476.2	1
NONHSAT021676.2	chr11	61468122	61473899	+	NONHSAG008478.2	2
NONHSAT021699.2	chr11	61746493	61757649	-	NONHSAG008487.2	6
NONHSAT021702.2	chr11	61754029	61757664	-	NONHSAG008487.2	4
NONHSAT021725.2	chr11	61953979	61957677	-	NONHSAG008498.2	2
NONHSAT021726.2	chr11	61955936	61958838	-	NONHSAG008499.2	2
NONHSAT021731.2	chr11	62011751	62012602	-	NONHSAG008502.2	1
NONHSAT021739.2	chr11	62336911	62338090	-	NONHSAG008508.2	2
NONHSAT021756.2	chr11	62515929	62532757	+	NONHSAG008515.2	2
NONHSAT021762.2	chr11	62545999	62547699	+	NONHSAG008517.2	2
NONHSAT021776.2	chr11	62612866	62613125	+	NONHSAG008526.2	1
NONHSAT021785.2	chr11	62667215	62671769	-	NONHSAG008531.2	2
NONHSAT021807.2	chr11	62786023	62786785	-	NONHSAG008543.2	1
NONHSAT021814.2	chr11	62807682	62808063	-	NONHSAG008547.2	1
NONHSAT021816.2	chr11	62816830	62817089	-	NONHSAG008548.2	1
NONHSAT021823.2	chr11	62851938	62856011	-	NONHSAG008552.3	4
NONHSAT021825.2	chr11	62851988	62855473	-	NONHSAG008552.3	9
NONHSAT021828.2	chr11	62851988	62855885	-	NONHSAG008552.3	10
NONHSAT021829.2	chr11	62851989	62855466	-	NONHSAG008552.3	5
NONHSAT021830.2	chr11	62851989	62855885	-	NONHSAG008552.3	5
NONHSAT021836.2	chr11	62852290	62855488	-	NONHSAG008552.3	9
NONHSAT021837.2	chr11	62852297	62855488	-	NONHSAG008552.3	11
NONHSAT021840.2	chr11	62852749	62855473	-	NONHSAG008552.3	9
NONHSAT021841.2	chr11	62852832	62855488	-	NONHSAG008552.3	8
NONHSAT021844.2	chr11	62853073	62855488	-	NONHSAG008552.3	6
NONHSAT021847.2	chr11	62853547	62855479	-	NONHSAG008552.3	6
NONHSAT021851.2	chr11	62854080	62855885	-	NONHSAG008552.3	4
NONHSAT021854.2	chr11	62854442	62855488	-	NONHSAG008552.3	3
NONHSAT021856.2	chr11	62854680	62855488	-	NONHSAG008552.3	2
NONHSAT021901.2	chr11	63759897	63762372	-	NONHSAG008574.3	1
NONHSAT021906.2	chr11	63767386	63768586	-	NONHSAG008574.3	2
NONHSAT021908.2	chr11	63770958	63813116	-	NONHSAG008574.3	2
NONHSAT021960.2	chr11	64229214	64234292	-	NONHSAG008595.2	2
NONHSAT021963.2	chr11	64231223	64234352	-	NONHSAG008595.2	2
NONHSAT021971.2	chr11	64240941	64244134	+	NONHSAG008601.3	3
NONHSAT021974.2	chr11	64245956	64248267	+	NONHSAG008601.3	2
NONHSAT021975.2	chr11	64246939	64249494	-	NONHSAG008602.3	4
NONHSAT021977.2	chr11	64276622	64284704	-	NONHSAG008604.2	3
NONHSAT022018.2	chr11	64770030	64770641	-	NONHSAG008624.2	2
NONHSAT022024.2	chr11	64779948	64780985	+	NONHSAG008626.3	1
NONHSAT022025.2	chr11	64784921	64785620	-	NONHSAG008627.2	1
NONHSAT022042.2	chr11	64894510	64894876	-	NONHSAG008639.2	1
NONHSAT022055.2	chr11	65044552	65044833	+	NONHSAG008647.2	1
NONHSAT022071.2	chr11	65110714	65111695	-	NONHSAG008654.2	2
NONHSAT022078.2	chr11	65118310	65119111	+	NONHSAG008656.2	1
NONHSAT022097.2	chr11	65221161	65223852	+	NONHSAG008662.2	3
NONHSAT022099.2	chr11	65300961	65308657	-	NONHSAG008665.3	4
NONHSAT022100.2	chr11	65308987	65314137	-	NONHSAG008665.3	2
NONHSAT022110.2	chr11	65422322	65503787	-	NONHSAG063480.2	7
NONHSAT022112.2	chr11	65422797	65445540	+	NONHSAG008670.3	1
NONHSAT022122.2	chr11	65481500	65481868	-	NONHSAG008673.2	1
NONHSAT022123.2	chr11	65486547	65488982	-	NONHSAG008674.2	2
NONHSAT022124.2	chr11	65496267	65509085	+	NONHSAG008675.3	1
NONHSAT022129.2	chr11	65498924	65506042	+	NONHSAG008675.3	3
NONHSAT022132.2	chr11	65498948	65506466	+	NONHSAG008675.3	2
NONHSAT022133.2	chr11	65498948	65506466	+	NONHSAG008675.3	4
NONHSAT022134.2	chr11	65498958	65506681	+	NONHSAG008675.3	5
NONHSAT022135.2	chr11	65498959	65506467	+	NONHSAG008675.3	4
NONHSAT022136.2	chr11	65498959	65506467	+	NONHSAG008675.3	6
NONHSAT022137.2	chr11	65498959	65506467	+	NONHSAG008675.3	2
NONHSAT022138.2	chr11	65499003	65506049	+	NONHSAG008675.3	4
NONHSAT022139.2	chr11	65499015	65506459	+	NONHSAG008675.3	4
NONHSAT022144.2	chr11	65499059	65506444	+	NONHSAG008675.3	4
NONHSAT022145.2	chr11	65499059	65506462	+	NONHSAG008675.3	2
NONHSAT022147.2	chr11	65499488	65503622	-	NONHSAG063480.2	1
NONHSAT022168.2	chr11	65568482	65570423	-	NONHSAG008684.2	1
NONHSAT022200.2	chr11	65662172	65663078	-	NONHSAG008694.2	2
NONHSAT022203.2	chr11	65663122	65671719	+	NONHSAG008695.3	2
NONHSAT022204.2	chr11	65666028	65671706	+	NONHSAG008695.3	2
NONHSAT022207.2	chr11	65726345	65727957	-	NONHSAG008698.2	2
NONHSAT022219.2	chr11	65805897	65818235	-	NONHSAG008703.3	2
NONHSAT022220.2	chr11	65805687	65818235	-	NONHSAG008703.3	2
NONHSAT022267.2	chr11	66244796	66257574	-	NONHSAG008722.3	3
NONHSAT022268.2	chr11	66244796	66247701	-	NONHSAG008722.3	2
NONHSAT022270.2	chr11	66245772	66257238	-	NONHSAG008722.3	2
NONHSAT022290.2	chr11	66347950	66353619	+	NONHSAG008736.2	2
NONHSAT022303.2	chr11	66469653	66480241	-	NONHSAG008743.3	4
NONHSAT022308.2	chr11	66477346	66480241	-	NONHSAG008743.3	2
NONHSAT022314.2	chr11	66535898	66537936	-	NONHSAG008747.2	1
NONHSAT022331.2	chr11	66615717	66616395	-	NONHSAG008754.2	1
NONHSAT022341.2	chr11	66666036	66668374	+	NONHSAG008758.2	1
NONHSAT022350.2	chr11	66742892	66744563	-	NONHSAG008765.2	1
NONHSAT022368.2	chr11	66967754	66970197	+	NONHSAG008773.2	2
NONHSAT022373.2	chr11	67073282	67074854	+	NONHSAG008776.2	2
NONHSAT022389.2	chr11	67296628	67298056	+	NONHSAG008787.2	1
NONHSAT022393.2	chr11	67317761	67331053	+	NONHSAG008790.3	3
NONHSAT022394.2	chr11	67317761	67331053	+	NONHSAG008790.3	3
NONHSAT022396.2	chr11	67317877	67321346	+	NONHSAG008790.3	2
NONHSAT022407.2	chr11	67352533	67354001	+	NONHSAG008792.2	2
NONHSAT022410.2	chr11	67362414	67362708	+	NONHSAG008793.2	1
NONHSAT022411.2	chr11	67387639	67391893	+	NONHSAG008790.3	2
NONHSAT022430.2	chr11	67461710	67462320	-	NONHSAG008804.2	1
NONHSAT022444.2	chr11	67588771	67590255	+	NONHSAG008813.2	1
NONHSAT022457.2	chr11	67618279	67627304	-	NONHSAG008818.2	2
NONHSAT022459.2	chr11	67620004	67627393	+	NONHSAG008819.3	3
NONHSAT022462.2	chr11	67682772	67683058	-	NONHSAG008822.2	1
NONHSAT022469.2	chr11	67791648	67805322	-	NONHSAG008827.2	3
NONHSAT022475.2	chr11	67845202	67848673	-	NONHSAG008828.2	2
NONHSAT022487.2	chr11	68009439	68017031	-	NONHSAG008835.3	2
NONHSAT022489.2	chr11	68024809	68030461	-	NONHSAG008835.3	4
NONHSAT022498.2	chr11	68050284	68050821	+	NONHSAG008841.2	2
NONHSAT022499.2	chr11	68050740	68053385	+	NONHSAG008841.2	3
NONHSAT022500.2	chr11	68051633	68053761	+	NONHSAG008841.2	1
NONHSAT022501.2	chr11	68052093	68053694	+	NONHSAG008841.2	3
NONHSAT022502.2	chr11	68052823	68053762	+	NONHSAG008841.2	2
NONHSAT022504.2	chr11	68058750	68061069	-	NONHSAG008843.2	1
NONHSAT022506.2	chr11	68121580	68130516	+	NONHSAG008845.3	3
NONHSAT022521.2	chr11	68272114	68274702	+	NONHSAG008850.3	2
NONHSAT022523.2	chr11	68272134	68280757	+	NONHSAG008850.3	2
NONHSAT022542.2	chr11	68747119	68750231	-	NONHSAG008863.2	2
NONHSAT022548.2	chr11	68870101	68874542	+	NONHSAG008866.3	2
NONHSAT022549.2	chr11	68891279	68903835	-	NONHSAG008867.2	7
NONHSAT022585.2	chr11	69228766	69233755	-	NONHSAG008882.2	2
NONHSAT022600.2	chr11	69371463	69372512	+	NONHSAG008887.2	2
NONHSAT022644.2	chr11	70282367	70363368	-	NONHSAG008914.2	2
NONHSAT022655.2	chr11	70372246	70398369	-	NONHSAG008921.3	2
NONHSAT022656.2	chr11	70373410	70398488	-	NONHSAG008921.3	2
NONHSAT022657.2	chr11	70378480	70398429	-	NONHSAG008921.3	2
NONHSAT022678.2	chr11	71448541	71453016	+	NONHSAG008937.3	2
NONHSAT022707.2	chr11	71794274	71801812	-	NONHSAG008952.3	2
NONHSAT022708.2	chr11	71794363	71813876	-	NONHSAG008952.3	4
NONHSAT022710.2	chr11	71795815	71813859	-	NONHSAG008952.3	4
NONHSAT022714.2	chr11	71807591	71818238	-	NONHSAG008952.3	3
NONHSAT022715.2	chr11	71809978	71813859	-	NONHSAG008952.3	2
NONHSAT022723.2	chr11	71870030	71878505	-	NONHSAG008956.2	2
NONHSAT022738.2	chr11	72002245	72002535	+	NONHSAG008963.2	1
NONHSAT022767.2	chr11	72232871	72233536	+	NONHSAG008977.2	3
NONHSAT022813.2	chr11	73200609	73205396	+	NONHSAG009010.3	3
NONHSAT022816.2	chr11	73238975	73242335	+	NONHSAG009013.2	1
NONHSAT022820.2	chr11	73307235	73309361	-	NONHSAG009016.3	3
NONHSAT022822.2	chr11	73308260	73308962	+	NONHSAG009017.2	1
NONHSAT022853.2	chr11	73760341	73761044	+	NONHSAG009030.2	2
NONHSAT022854.2	chr11	73760563	73761070	+	NONHSAG009030.2	2
NONHSAT022872.2	chr11	73994972	73996151	-	NONHSAG009042.2	1
NONHSAT022886.2	chr11	74171743	74172557	+	NONHSAG009053.2	1
NONHSAT022903.2	chr11	74485580	74486051	-	NONHSAG009064.2	1
NONHSAT022907.2	chr11	74652636	74652911	+	NONHSAG009068.2	1
NONHSAT022919.2	chr11	74830582	74832510	-	NONHSAG009076.2	1
NONHSAT022959.2	chr11	74845451	74870026	+	NONHSAG009077.2	6
NONHSAT022960.2	chr11	74845910	74846206	+	NONHSAG009078.2	1
NONHSAT022962.2	chr11	74876036	74919948	+	NONHSAG009080.3	3
NONHSAT022967.2	chr11	74918829	74920022	+	NONHSAG009080.3	2
NONHSAT022978.2	chr11	74980547	74984043	+	NONHSAG009083.2	2
NONHSAT023113.2	chr11	75583196	75594665	+	NONHSAG009103.2	2
NONHSAT023118.2	chr11	75668436	75670963	+	NONHSAG009108.2	1
NONHSAT023142.2	chr11	75914201	75915213	+	NONHSAG009118.2	2
NONHSAT023169.2	chr11	76442073	76444680	-	NONHSAG009130.3	1
NONHSAT023170.2	chr11	76441354	76444680	-	NONHSAG009130.3	2
NONHSAT023171.2	chr11	76433610	76444680	-	NONHSAG009130.3	2
NONHSAT023188.2	chr11	76782097	76783167	-	NONHSAG009140.3	2
NONHSAT023189.2	chr11	76782258	76783194	-	NONHSAG009140.3	2
NONHSAT023191.2	chr11	76787633	76789398	+	NONHSAG009141.2	1
NONHSAT023192.2	chr11	76800281	76804506	+	NONHSAG009142.2	1
NONHSAT023220.2	chr11	77571057	77576644	-	NONHSAG009158.2	2
NONHSAT023230.2	chr11	77717712	77718411	-	NONHSAG009162.2	2
NONHSAT023231.2	chr11	77738680	77739568	-	NONHSAG009163.2	2
NONHSAT023232.2	chr11	77813319	77813676	-	NONHSAG009164.2	1
NONHSAT023235.2	chr11	77829654	77872262	-	NONHSAG009166.2	2
NONHSAT023238.2	chr11	77866412	77870091	-	NONHSAG009169.2	2
NONHSAT023243.2	chr11	77914990	77915275	-	NONHSAG009172.2	1
NONHSAT023254.2	chr11	78139809	78167243	+	NONHSAG009180.3	3
NONHSAT023255.2	chr11	78139771	78142059	+	NONHSAG009180.3	2
NONHSAT023256.2	chr11	78139778	78142125	+	NONHSAG009180.3	2
NONHSAT023258.2	chr11	78139793	78173977	+	NONHSAG009180.3	3
NONHSAT023259.2	chr11	78139756	78143106	+	NONHSAG009180.3	2
NONHSAT023262.2	chr11	78142534	78144649	+	NONHSAG009180.3	1
NONHSAT023264.2	chr11	78150121	78150666	+	NONHSAG009180.3	1
NONHSAT023265.2	chr11	78150731	78153321	+	NONHSAG009180.3	1
NONHSAT023271.2	chr11	78173775	78175323	+	NONHSAG009180.3	1
NONHSAT023362.2	chr11	82975437	82977433	-	NONHSAG009220.2	1
NONHSAT023366.2	chr11	83072073	83094435	+	NONHSAG009222.3	3
NONHSAT023367.2	chr11	83072082	83077173	+	NONHSAG009222.3	4
NONHSAT023369.2	chr11	83072089	83073764	+	NONHSAG009222.3	3
NONHSAT023370.2	chr11	83072092	83073573	+	NONHSAG009222.3	3
NONHSAT023371.2	chr11	83072094	83073875	+	NONHSAG009222.3	3
NONHSAT023373.2	chr11	83072106	83073383	+	NONHSAG009222.3	2
NONHSAT023374.2	chr11	83072106	83073194	+	NONHSAG009222.3	2
NONHSAT023375.2	chr11	83072129	83091275	+	NONHSAG009222.3	4
NONHSAT023377.2	chr11	83072106	83076327	+	NONHSAG009222.3	3
[truncated: 31,286 more rows]
