# Supplementary material for: Genome-wide analysis of lncRNA stability in human
Source: PLoS Comput Biol. 2021 Apr 16;17(4):e1008918. doi: 10.1371/journal.pcbi.1008918 (PMC8081339; doi:10.1371/journal.pcbi.1008918)
Supplement: S6 Table — (CSV) [file pcbi.1008918.s006.csv]

transcript_id	exon
NM_001031	4
NM_001199752	20
NM_001137601	1
NM_004845	8
NM_002133	5
NM_004345	4
NM_147686	9
NM_001220	24
NM_003632	24
NM_144646	4
NM_001301738	6
NM_003047	12
NM_024897	7
NM_001272107	7
NM_001098519	12
NM_001272104	8
NM_001018111	9
NM_001191003	6
NM_001083590	16
NM_005397	8
NM_017727	17
NM_001191002	5
NM_001272108	6
NM_198406	8
NM_001300901	5
NM_001272106	6
NM_001272105	9
NM_004832	6
NM_198179	6
NM_001039841	7
NM_005794	9
NM_198705	6
NM_001256306	5
NM_016029	7
NM_198707	7
NM_002035	10
NM_020905	2
NM_015510	7
NM_001282990	6
NM_001277864	5
NM_001256301	7
NM_001286789	3
NM_001282989	5
NM_021004	8
NM_001304512	4
NM_001267868	9
NM_001199771	5
NM_000216	14
NM_001193635	9
NM_016245	7
NM_001282988	7
NM_001145971	7
NM_032783	5
NM_145177	7
NM_016373	9
NM_178135	7
NM_001282987	6
NM_014680	39
NM_031463	6
NM_001236	3
NM_001193637	6
NM_005525	6
NM_138412	8
NM_014234	9
NM_001267870	5
NM_001146051	7
NM_001206741	7
NM_172037	6
NM_001304468	6
NM_001256307	6
NM_002153	5
NM_016371	9
NM_001256305	5
NM_001304467	7
NM_001289162	19
NM_199204	6
NM_198708	7
NM_024705	8
NM_001282991	4
NM_001267869	6
NM_001270424	10
NM_144683	5
NM_001136230	6
NM_001757	3
NM_012282	1
NM_001291997	8
NM_001142466	12
NM_133443	12
NM_052902	25
NM_001305624	7
NM_001743	6
NM_001305625	6
NM_001305626	5
NM_001305629	3
NM_000314	9
NM_017806	6
NM_001024688	17
NM_147200	10
NM_024863	3
NM_001006935	3
NM_001006937	3
NM_001305840	4
NM_001305878	14
NM_006766	17
NM_016035	7
NM_001305942	4
NM_001270449	9
NM_183415	28
NM_001270450	9
NM_130466	28
NM_001270451	9
NM_002240	4
NM_012141	18
NM_144778	9
NM_001286491	15
NM_001039938	3
NM_032892	14
NM_206886	28
NM_001017364	6
NM_005739	17
NM_153717	21
NM_007345	31
NM_000716	6
NM_001165993	10
NM_001165994	9
NM_018942	2
NM_001099433	21
NM_000320	7
NM_002112	12
NM_001278074	66
NM_000393	54
NM_000093	66
NM_207038	20
NM_207036	21
NM_003205	20
NM_012068	4
NM_001193646	3
NM_025141	5
NM_001007156	16
NM_002530	19
NM_004811	9
NM_001166226	20
NM_001012338	20
NM_001243101	18
NM_001004339	14
NM_024921	17
NM_001032283	9
NM_001128213	11
NM_001277053	7
NM_152528	11
NM_001032284	6
NM_003276	4
NM_152699	10
NM_001098817	7
NM_005781	15
NM_152259	22
NM_001010938	15
NM_022073	5
NM_017885	4
NM_001002018	5
NM_001242929	15
NM_004221	7
NM_001288666	4
NM_001012632	7
NM_001012631	8
NM_001012633	8
NM_152531	4
NM_024947	15
NM_032446	26
NM_003060	10
NM_001012634	6
NM_001012718	7
NM_138340	9
NM_139156	18
NM_001017995	13
NM_003941	11
NM_000377	12
NM_001257360	19
NM_152405	11
NM_198686	7
NM_005736	11
NM_001144875	6
NM_139070	12
NM_138644	6
NM_138643	4
NM_153769	6
NM_148415	23
NM_148416	23
NM_012189	6
NM_144615	5
NM_001018073	7
NM_139069	12
NM_001135044	7
NM_002752	12
NM_139068	12
NM_170711	13
NM_017492	23
NM_001146037	9
NM_001261410	10
NM_003382	13
NM_001261408	14
NM_006513	11
NM_001128588	11
NM_003567	12
NM_013976	12
NM_001280787	8
NM_001171610	14
NM_001281443	9
NM_000450	14
NM_000655	9
NM_001017365	7
NM_001017366	7
NM_001306075	7
NM_004341	44
NM_018401	12
NM_198531	30
NM_001306090	21
NM_175907	2
NM_001105079	18
NM_007082	10
NM_013412	9
NM_000545	10
NM_019556	6
NM_001306200	3
NM_003248	22
NM_001306213	23
NM_178835	15
NM_004537	15
NM_001143995	9
NM_018093	12
NM_018484	10
NM_001307990	32
NM_004579	32
NM_001128212	11
NM_006033	10
NM_003797	12
NM_022648	33
NM_001308038	8
NM_173666	6
NM_001281300	16
NM_182493	13
NM_004421	15
NM_002828	9
NM_001145796	10
NM_080423	9
NM_001040649	3
NM_001207013	11
NM_001145795	9
NM_015503	9
NM_001145797	10
NM_080422	10
NM_005246	20
NM_001128166	16
NM_002578	18
NM_022757	12
NM_025134	39
NM_018110	9
NM_001099640	4
NM_144973	21
NM_001159587	33
NM_080867	2
NM_018286	2
NM_022726	6
NM_001243251	14
NM_024678	14
NM_001242397	10
NM_002822	9
NM_007284	9
NM_018445	6
NM_002052	7
NM_031946	18
NM_001042535	9
NM_001308304	8
NM_006965	4
NM_014048	17
NM_014498	16
NM_020307	11
NM_001018	4
NM_173657	6
NM_001308235	6
NM_173505	10
NM_004058	5
NM_080590	5
NM_001308278	9
NM_001308293	11
NM_015967	21
NM_001017928	5
NM_001308341	8
NM_203475	15
NM_182763	2
NM_173475	3
NM_031443	10
NM_001126059	12
NM_022825	13
NM_001174085	9
NM_015319	29
NM_022165	6
NM_017844	14
NM_001282167	13
NM_170754	29
NM_078474	6
NM_001167935	8
NM_153635	20
NM_020828	8
NM_153370	7
NM_013274	9
NM_001126057	11
NM_203473	14
NM_001174084	9
NM_001190348	13
NM_001029835	10
NM_001190347	17
NM_001271620	8
NM_198576	36
NM_001080538	12
NM_001204830	3
NM_145199	2
NM_001152	4
NM_033087	2
NM_173660	7
NM_144988	4
NM_001382	9
NM_001845	52
NM_145197	4
NM_015929	3
NM_001305275	38
NM_002223	57
NM_001605	21
NM_001305242	5
NM_080538	17
NM_017778	10
NM_004239	21
NM_004429	5
NM_001008393	2
NM_015697	7
NM_001007525	19
NM_178493	11
NM_017421	7
NM_001286562	4
NM_001290355	21
NM_014433	7
NM_001043318	12
NM_001308150	11
NM_030627	10
NM_001308192	9
NM_001007559	11
NM_005637	10
NM_001308204	5
NM_001308205	5
NM_198567	9
NM_003799	12
NM_015272	27
NM_020313	9
NM_194312	9
NM_001282949	6
NM_001282951	5
NM_001282950	8
NM_022730	7
NM_001282952	6
NM_000164	14
NM_005793	6
NM_001308426	6
NM_001308430	5
NM_001308431	5
NM_001308435	4
NM_025146	5
NM_001005336	22
NM_001288738	22
NM_004408	21
NM_001288737	22
NM_147127	22
NM_001166136	22
NM_001307994	7
NM_001290149	6
NM_001301190	4
NM_052836	13
NM_001303628	3
NM_001302891	25
NM_001136108	8
NM_001302632	11
NM_001304808	13
NM_001290325	9
NM_001297723	6
NM_001301020	5
NM_001291721	30
NM_001304337	4
NM_001301650	9
NM_001304999	1
NM_001291918	11
NM_006764	12
NM_001144943	11
NM_000937	29
NM_001308151	9
NM_001304359	35
NM_001293697	10
NM_001290153	5
NM_001306085	29
NM_001308383	11
NM_001291728	7
NM_001302617	3
NM_001308142	17
NM_001303229	7
NM_001271562	1
NM_001307924	14
NM_020979	7
NM_001308229	5
NM_001289979	9
NM_001304802	13
NM_001290052	18
NM_001286212	7
NM_001304536	19
NM_001289746	8
NM_001303108	2
NM_001306146	11
NM_001305102	14
NM_001303538	7
NM_001305204	5
NM_001303501	7
NM_001301833	10
NM_173667	4
NM_025031	3
NM_001300776	4
NM_001308026	6
NM_001305000	3
NM_001308122	11
NM_004459	30
NM_001290746	3
NM_001039380	2
NM_001308419	5
NM_001305842	3
NM_001301685	7
NM_001308046	14
NM_001291942	5
NM_001297578	4
NM_001289910	11
NM_001308381	8
NM_001304288	7
NM_001291980	18
NM_001291291	3
NM_001301716	3
NM_001308103	5
NM_001308081	6
NM_001297741	8
NM_001301779	8
NM_001308064	5
NM_001308231	3
NM_001297763	7
NM_001293695	11
NM_001300832	10
NM_001010858	4
NM_001307985	8
NM_001300796	6
NM_152856	23
NM_001293642	9
NM_172056	9
NM_001304373	4
NM_001142470	5
NM_001303618	6
NM_001303620	8
NM_001303107	3
NM_001306089	31
NM_001308396	4
NM_001293298	30
NM_001290214	11
NM_001308211	8
NM_001304492	5
NM_001293735	4
NM_173832	3
NM_001301782	1
NM_001306160	8
NM_001306215	15
NM_001303251	3
NM_001291877	20
NM_001308273	9
NM_001304372	5
NM_001308358	8
NM_001291954	14
NM_001302554	10
NM_001256696	7
NM_001308263	12
NM_001304363	2
NM_001302946	8
NM_001308007	13
NM_001301687	3
NM_001305019	3
NM_001303458	14
NM_001290260	4
NM_001291572	18
NM_001306151	10
NM_001306159	10
NM_001304485	5
NM_001301790	5
NM_001304993	8
NM_001301187	6
NM_001303007	6
NM_001302703	6
NM_001290787	18
NM_001291739	1
NM_001304341	4
NM_001291339	26
NM_001289912	15
NM_001303134	11
NM_001302704	5
NM_001199744	6
NM_001290075	6
NM_020702	2
NM_001290983	26
NM_001278235	5
NM_001304443	11
NM_001306188	5
NM_001301410	5
NM_001282338	17
NM_001297553	39
NM_001307931	13
NM_001308230	23
NM_001304797	4
NM_007105	4
NM_001303234	5
NM_001306145	10
NM_182530	25
NM_001293320	3
NM_001290357	5
NM_001292025	11
NM_001307977	10
NM_001289937	26
NM_001291571	21
NM_001291430	3
NM_001291447	4
NM_001290229	8
NM_001291952	15
NM_001297624	4
NM_001308256	7
NM_001291605	5
NM_001306077	4
NM_001256695	8
NM_001300975	11
NM_001282927	9
NM_001293294	2
NM_003890	36
NM_001304486	4
NM_001308339	23
NM_001301856	8
NM_001306158	9
NM_001292009	44
NM_001304445	8
NM_001304947	2
NM_001290135	11
NM_001301229	5
NM_173541	3
NM_001308155	15
NM_001301175	16
NM_001307975	8
NM_001300794	22
NM_001308317	12
NM_001289972	5
NM_001301780	7
NM_001291737	1
NM_182626	4
NM_001308031	11
NM_001300953	10
NM_001304493	7
NM_001303479	3
NM_001293296	2
NM_182684	7
NM_001302691	4
NM_001308388	20
NM_001308201	11
NM_001308023	30
NM_001243203	2
NM_001308326	5
NM_001304529	7
NM_001306092	12
NM_001297567	4
NM_001304793	3
NM_001302084	15
NM_001305009	14
NM_001306070	8
NM_001291774	14
NM_001308185	11
NM_001308078	6
NM_001271156	3
NM_001308006	9
NM_001300923	3
NM_001304792	15
NM_001308045	9
NM_001308440	7
NM_001308382	6
NM_001308025	22
NM_001297577	5
NM_001300897	5
NM_001308340	3
NM_001308069	4
NM_001308054	10
NM_001290155	4
NM_001301195	4
NM_022068	52
NM_001291641	18
NM_001291412	11
NM_032790	2
NM_001307960	5
NM_001308156	8
NM_001303540	6
NM_001293237	17
NM_001308116	15
NM_001297700	7
NM_001290150	3
NM_001294343	15
NM_001308093	6
NM_001303098	6
NM_001301196	4
NM_001308333	5
NM_001290217	8
NM_001306091	20
NM_001289861	23
NM_001306179	10
NM_001306093	2
NM_001289745	9
NM_001293291	3
NM_001308294	9
NM_001303542	13
NM_001297666	7
NM_001304995	2
NM_001300804	6
NM_001306086	15
NM_001301409	12
NM_001308170	17
NM_001302835	6
NM_001306147	12
NM_001293163	12
NM_001290151	4
NM_001303039	7
NM_130444	42
NM_001303110	25
NM_001303474	3
NM_012248	1
NM_001306219	14
NM_001304795	3
NM_032712	4
NM_001291733	4
NM_001300855	4
NM_001290296	28
NM_001305011	11
NM_001290318	4
NM_001271934	11
NM_001190255	5
NM_001304779	4
NM_001173523	3
NM_001291974	11
NM_001304811	14
NM_001303447	13
NM_001308018	13
NM_001257387	16
NM_001302378	13
NM_001307922	7
NM_001297598	13
NM_001290139	9
NM_001308248	19
NM_001290061	18
NM_001308445	5
NM_001300881	5
NM_001308226	4
NM_013310	4
NM_001308375	15
NM_015038	1
NM_001292008	8
NM_001308319	38
NM_001307940	16
NM_001289980	9
NM_006010	4
NM_001300952	18
NM_001301159	2
NM_001293626	48
NM_001305017	4
NM_001300807	2
NM_001305020	2
NM_001304480	17
NM_182905	11
NM_001290043	13
NM_001306220	12
NM_001290060	18
NM_001300722	15
NM_001302836	6
NM_001301838	3
NM_001290118	5
NM_001290187	17
NM_001306140	6
NM_001297594	24
NM_001300727	9
NM_001303499	7
NM_001301105	5
NM_001301875	3
NM_001306076	29
NM_001307951	8
NM_001297770	4
NM_001303614	13
NM_001304748	3
NM_001195032	3
NM_001304263	5
NM_001290062	11
NM_001290210	6
NM_001301365	53
NM_001304435	8
NM_001302769	23
NM_001302490	10
NM_001297699	7
NM_001304370	5
NM_001304796	3
NM_001297721	5
NM_001304513	4
NM_001301828	6
NM_001289931	5
NM_001297662	13
NM_001290152	4
NM_001164465	10
NM_001308257	5
NM_001288723	5
NM_001306084	68
NM_001308347	9
NM_001302777	8
NM_001005914	19
NM_001308123	4
NM_001304524	17
NM_001258330	21
NM_001297778	5
NM_001308433	5
NM_001277348	6
NM_001304762	3
NM_001284364	16
NM_001305142	6
NM_001291970	11
NM_001301188	4
NM_001301718	3
NM_001290137	9
NM_001306171	10
NM_001303473	2
NM_001301861	20
NM_001308334	26
NM_001308196	12
NM_001281784	21
NM_001300721	14
NM_001291949	4
NM_001300898	6
NM_001290049	24
NM_001290212	4
NM_001289751	13
NM_001301837	3
NM_001304764	9
NM_001290154	5
NM_001293197	7
NM_001308195	10
NM_001305115	4
NM_001308305	9
NM_001304794	3
NM_001304364	2
NM_001130049	33
NM_001134367	23
NM_001290230	5
NM_001304523	18
NM_001303269	26
NM_001308251	8
NM_001292030	9
NM_001291622	6
NM_001308191	8
NM_001301228	5
NM_001290223	52
NM_198988	1
NM_001305141	6
NM_001308287	8
NM_001307978	5
NM_001304494	3
NM_001306079	43
NM_001301140	6
NM_001290076	7
NM_001300972	12
NM_001302489	11
NM_032360	8
NM_002691	27
NM_001256849	27
NM_178518	3
NM_031361	17
NM_001282418	34
NM_022918	15
NM_001168724	14
NM_004448	27
NM_001005862	30
NM_175629	23
NM_001289938	18
NM_001289936	31
NM_020394	4
NM_001042750	35
NM_138957	8
NM_001204221	6
NM_032882	2
NM_001171991	7
NM_004029	10
NM_005333	7
NM_001572	11
NM_001122608	7
NM_015401	26
NM_001098416	25
NM_001308090	25
NM_002061	7
NM_001308253	6
NM_001256299	15
NM_001127696	10
NM_001282385	7
NM_001278665	4
NM_005413	2
NM_004171	11
NM_001171660	9
NM_001278664	3
NM_003017	6
NM_032164	3
NM_033239	8
NM_000022	12
NM_001020820	3
NM_001278678	2
NM_001243228	20
NM_001040084	12
NM_000248	9
NM_001040458	19
NM_152298	14
NM_015979	31
NM_002675	8
NM_005612	4
NM_001134663	4
NM_006722	10
NM_001040424	24
NM_001286563	21
NM_004993	11
NM_001173454	12
NM_006769	5
NM_001193508	4
NM_203282	4
NM_001160138	23
NM_001144831	9
NM_016252	74
NM_001127500	21
NM_197960	21
NM_001184967	10
NM_023035	47
NM_001020819	3
NM_001243230	19
NM_015931	12
NM_001645	4
NM_033240	7
NM_001033081	2
NM_001164780	8
NM_001300900	3
NM_001290188	3
NM_001303	7
NM_003199	20
NM_005338	31
NM_015097	39
NM_001297623	5
NM_001243234	13
NM_001301169	6
NM_012295	37
NM_001048230	3
NM_033093	8
NM_138356	8
NM_001015878	7
NM_004753	6
NM_001033082	3
NM_001011645	8
NM_138373	3
NM_001001390	12
NM_001278675	8
NM_001243232	16
NM_001243227	19
NM_001077180	5
NM_001083962	20
NM_172387	10
NM_001127697	9
NM_030660	10
NM_021975	11
NM_001001389	17
NM_001006941	9
NM_198177	10
NM_153257	6
NM_172390	8
NM_001320	7
NM_001202470	9
NM_020975	20
NM_002301	8
NM_001290192	3
NM_001243235	13
NM_001301170	4
NM_005376	2
NM_000674	4
NM_002586	9
NM_001129819	9
NM_198159	10
NM_000044	8
NM_001173455	11
NM_001290189	3
NM_000088	51
NM_001271702	12
NM_001301168	6
NM_000347	31
NM_003200	19
NM_001020818	2
NM_001162422	4
NM_001282934	25
NM_033250	7
NM_001134664	4
NM_004417	4
NM_001024858	35
NM_022115	31
NM_004230	2
NM_033092	7
NM_001163286	16
NM_005293	2
NM_001267700	8
NM_020485	10
NM_019093	5
NM_001270521	30
NM_001278669	10
NM_000334	24
NM_001243198	29
NM_001039706	23
NM_001195193	13
NM_033034	8
NM_001202555	10
NM_000284	11
NM_033244	8
NM_001184968	3
NM_004827	16
NM_033238	9
NM_023936	3
NM_020630	19
NM_016449	12
NM_001164779	7
NM_005238	8
NM_001001392	4
NM_033249	7
NM_001278661	5
NM_197961	20
NM_194279	4
NM_015604	14
NM_001957	8
NM_001272007	3
NM_001164410	11
NM_001697	7
NM_001142352	6
NM_001258299	17
NM_001309242	63
NM_022110	2
NM_017612	14
NM_016203	16
NM_001143678	12
NM_024429	12
NM_005627	12
NM_001143676	14
NM_001304527	14
NM_000967	10
NM_001256442	3
NM_001291543	5
NM_001256443	2
NM_005087	17
NM_001013439	18
NM_006839	15
NM_001100170	15
NM_016263	14
NM_001256264	30
NM_001297764	20
NM_001303416	15
NM_001184939	17
NM_020909	25
NM_153676	27
NM_001256265	29
NM_001130867	12
NM_018941	3
NM_005709	21
NM_016434	35
NM_021232	11
NM_001303418	15
NM_001283009	35
NM_032957	35
NM_001184938	17
NM_000400	23
NM_001026383	18
NM_014020	7
NM_002018	30
NM_194318	15
NM_138701	2
NM_023078	6
NM_001258205	18
NM_016138	6
NM_001190983	6
NM_001958	8
NM_001242848	4
NM_012396	2
NM_001309474	10
NM_001308632	26
NM_001309443	10
NM_003118	10
NM_014344	1
NM_032492	2
NM_032511	6
NM_145204	2
NM_001282657	15
NM_001282656	16
NM_003442	16
NM_001238	12
NM_019105	18
NM_001098511	21
NM_001278182	6
NM_004501	14
NM_004370	66
NM_002079	9
NM_021072	8
NM_031844	14
NM_001039958	2
NM_001145549	10
NM_005360	2
NM_001256164	7
NM_001256165	7
NM_002143	4
NM_019026	7
NM_001080514	2
NM_030810	10
NM_001031804	1
NM_181714	9
NM_001256488	21
NM_001291420	8
NM_005895	24
NM_001122769	8
NM_001142301	29
NM_032142	45
NM_005113	13
NM_001270641	4
NM_153704	28
NM_001199818	7
NM_152505	10
NM_198181	9
NM_138334	5
NM_001256487	22
NM_001270640	5
NM_002078	24
NM_004486	26
NM_003666	8
NM_001270639	5
NM_001256486	22
NM_001172557	16
NM_153234	6
NM_001033551	14
NM_001288786	15
NM_001135732	15
NM_153713	6
NM_001082968	15
NM_001288787	14
NM_001270686	5
NM_005488	15
NM_003728	16
NM_018671	20
NM_001205028	14
NM_012118	3
NM_022092	22
NM_001039675	23
NM_017440	14
NM_001279352	5
NM_019891	16
NM_001304829	16
NM_003724	3
NM_194292	17
NM_007373	9
NM_020128	3
NM_170744	17
NM_005148	5
NM_001244889	16
NM_001080533	5
NM_001077527	4
NM_133369	15
NM_025147	5
NM_001269039	7
NM_014584	16
NM_145178	1
NM_173561	9
NM_001039690	4
NM_016592	13
NM_001309883	6
NM_001287005	6
NM_002439	24
NM_001172220	14
NM_001291964	33
NM_001195630	4
NM_001270975	10
NM_001271634	9
NM_001271635	8
NM_080911	7
NM_001195626	22
NM_014761	10
NM_001135746	5
NM_000754	6
NM_133341	16
NM_133340	16
NM_001282150	6
NM_001256552	10
NM_001172219	15
NM_001043353	8
NM_001136566	14
NM_001043352	8
NM_001172221	15
NM_001040000	30
NM_002873	17
NM_001276273	7
NM_001135748	5
NM_152263	10
NM_018206	17
NM_016226	4
NM_199076	7
NM_005934	12
NM_001195627	5
NM_001301226	9
NM_012236	15
NM_145043	5
NM_024608	10
NM_006744	6
NM_001135747	4
NM_001270978	7
NM_004369	44
NM_014911	22
NM_001031694	16
NM_001286535	11
NM_133342	18
NM_001243224	8
NM_133338	19
NM_004584	11
NM_003211	10
NM_199077	2
NM_001135161	6
NM_005444	8
NM_001276270	8
NM_018248	10
NM_000682	1
NM_001278189	9
NM_001282151	3
NM_148959	1
NM_017649	8
NM_001135162	6
NM_001286533	12
NM_001278622	18
NM_006265	14
NM_001172218	16
NM_003362	6
NM_133344	17
NM_001043351	8
NM_003925	8
NM_001278188	7
NM_001282470	20
NM_006978	1
NM_001270977	9
NM_002853	6
NM_001278191	8
NM_001276272	8
NM_001301227	9
NM_001270976	11
NM_016068	5
NM_015949	9
NM_144981	7
NM_006107	11
NM_016424	10
NM_001039650	6
NM_001142684	8
NM_138775	12
NM_001145169	13
NM_001146334	8
NM_001303626	6
NM_022372	9
NM_012302	20
NM_001258038	3
NM_198867	7
NM_032787	16
NM_001256252	20
NM_001199175	9
NM_153839	11
NM_001145845	29
NM_001083909	7
NM_152513	31
NM_001127496	2
NM_022370	28
NM_001243564	8
NM_139178	10
NM_205861	9
NM_001301010	12
NM_003061	37
NM_144703	9
NM_006013	7
NM_198827	25
NM_032878	7
NM_004946	52
NM_001297701	8
NM_001243565	8
NM_138395	1
NM_001294335	33
NM_032117	8
NM_002941	31
NM_005840	2
NM_001256577	6
NM_138459	5
NM_001307952	6
NM_133631	29
NM_001199174	9
NM_144618	9
NM_033026	25
NM_014510	20
NM_014611	102
NM_001303624	6
NM_001258039	2
NM_032306	4
NM_001253861	7
NM_001271946	36
NM_001293289	3
NM_178232	5
NM_012240	4
NM_001256580	6
NM_001297705	22
NM_001271052	19
NM_001294336	32
NM_001303625	7
NM_001199173	9
NM_005045	65
NM_021220	4
NM_001146698	25
NM_001292048	6
NM_002973	25
NM_001258326	31
NM_001146699	25
NM_001114403	6
NM_001258325	31
NM_001258327	31
NM_004162	6
NM_016196	24
NM_001007467	33
NM_001308398	9
NM_001308049	12
NM_001257137	26
NM_031483	25
NM_024864	5
NM_001257138	24
NM_003900	8
NM_006890	5
NM_001291485	5
NM_001113402	7
NM_001276380	14
NM_022362	31
NM_001286430	10
NM_001284301	23
NM_018013	7
NM_001159736	10
NM_032725	10
NM_017921	17
NM_001039589	5
NM_016565	2
NM_001204090	3
NM_138792	12
NM_012291	31
NM_001278412	9
NM_032377	4
NM_001139499	5
NM_001289405	32
NM_001384	6
NM_016468	4
NM_032314	7
NM_001289404	30
NM_017748	10
NM_001278411	7
NM_181581	8
NM_001017975	39
NM_020175	13
NM_015622	15
NM_001289403	30
NM_018685	24
NM_001270419	8
NM_178507	4
NM_015658	19
NM_007080	4
NM_022156	14
NM_001258393	15
NM_001282724	5
NM_001283148	9
NM_001282722	5
NM_152906	9
NM_206808	9
NM_001282719	6
NM_173090	10
NM_001282723	6
NM_001282721	6
NM_014062	9
NM_001283179	7
NM_001243247	15
NM_006545	11
NM_021925	7
NM_031208	1
NM_001291527	5
NM_024562	18
NM_001142398	2
NM_001258392	16
NM_138417	1
NM_001077350	14
NM_014953	21
NM_001283186	7
NM_001145316	11
NM_000070	24
NM_001283154	9
NM_023008	19
NM_001282720	6
NM_001145318	10
NM_020701	11
NM_024078	15
NM_016458	6
NM_032509	10
NM_030813	17
NM_001283199	7
NM_001283215	7
NM_001145315	11
NM_001283129	9
NM_001199469	12
NM_001283235	8
NM_015958	8
NM_001077395	8
NM_000196	5
NM_001283116	9
NM_018983	7
NM_000280	13
NM_003009	6
NM_203341	4
NM_031454	9
NM_001093726	6
NM_013989	2
NM_001173513	15
NM_006440	18
NM_021237	5
NM_001258465	12
NM_000581	2
NM_201397	1
NM_005410	5
NM_001242502	4
NM_020451	13
NM_018989	21
NM_016332	4
NM_014519	5
NM_003019	8
NM_001195000	6
NM_001195035	5
NM_021077	3
NM_205858	3
NM_153460	19
NM_015918	5
NM_001111	15
NM_031292	9
NM_001256826	13
NM_015138	18
NM_153461	19
NM_001002913	5
NM_001145861	16
NM_198202	4
NM_001203265	17
NM_001193495	15
NM_001145860	16
NM_006627	7
NM_001195610	11
NM_001134693	3
NM_001203263	18
NM_016356	10
NM_001098614	9
NM_030973	18
NM_001025107	15
NM_032732	18
NM_015841	15
NM_001164811	2
NM_015840	15
NM_001080527	47
NM_139283	6
NM_019088	14
NM_018325	11
NM_005837	2
NM_001203264	17
NM_020143	7
NM_145005	5
NM_052859	13
NM_001279349	6
NM_001279351	8
NM_001279350	8
NM_020385	8
NM_001128144	12
NM_000535	15
NM_001128143	12
NM_001289408	12
NM_020695	16
NM_001013672	2
NM_000534	13
NM_001310462	4
NM_001080480	13
NM_001244713	10
NM_005732	25
NM_001278472	36
NM_001244724	10
NM_000378	9
NM_016077	2
NM_170708	11
NM_001278471	34
NM_000194	9
NM_002434	5
NM_001297420	7
NM_001015052	4
NM_001151	4
NM_014026	6
NM_005572	10
NM_001270362	9
NM_001278469	36
NM_134424	12
NM_001025300	6
NM_015026	35
NM_001282625	13
NM_170707	12
NM_017999	21
NM_024424	10
NM_176877	43
NM_001297419	12
NM_001198552	9
NM_001297422	9
NM_032272	8
NM_024426	10
NM_001636	4
NM_005053	9
NM_002874	10
NM_001278470	34
NM_001098831	5
NM_178832	5
NM_018140	12
NM_032331	3
NM_001258371	21
NM_001144881	8
NM_006150	9
NM_013397	8
NM_153026	8
NM_198859	8
NM_001307979	9
NM_001144882	8
NM_001135920	22
NM_025065	9
NM_001206557	25
NM_001307941	5
NM_001204410	18
NM_022762	11
NM_001080496	9
NM_001036	104
NM_001261439	5
NM_000706	2
NM_016052	5
NM_001287421	4
NM_001258206	26
NM_015703	7
NM_001986	13
NM_198097	15
NM_000909	3
NM_001276418	29
NM_001111039	4
NM_005428	27
NM_033280	6
NM_020829	26
NM_015179	34
NM_018427	18
NM_003003	17
NM_001024383	40
NM_024052	6
NM_033382	11
NM_033127	26
NM_001466	1
NM_181093	14
NM_001289111	9
NM_001271918	7
NM_134268	4
NM_001271922	5
NM_001079675	13
NM_001143999	17
NM_001039573	18
NM_001301064	17
NM_000856	11
NM_014871	26
NM_016217	4
NM_001282405	3
NM_000540	106
NM_032387	19
NM_014300	6
NM_001300950	5
NM_014866	32
NM_006530	7
NM_001271921	5
NM_003332	5
NM_001161368	12
NM_012429	12
NM_012334	41
NM_001988	22
NM_176072	3
NM_022780	9
NM_020423	13
NM_030759	4
NM_001048218	18
NM_001271920	7
NM_001291932	11
NM_001271919	5
NM_002564	3
NM_015270	22
NM_001127460	26
NM_001288794	12
NM_001277204	3
NM_001277208	2
NM_001023560	4
NM_176071	3
NM_020680	18
NM_174977	12
NM_033112	7
NM_004998	28
NM_152736	4
NM_007265	14
NM_001008226	3
NM_002245	3
NM_001135753	13
NM_199187	8
NM_001099406	8
NM_000224	7
NM_014604	4
NM_198450	9
NM_138555	23
NM_001193314	20
NM_198291	14
NM_001193316	19
NM_000718	46
NM_015448	6
NM_001134373	18
NM_022067	21
NM_001193315	20
NM_002951	17
NM_005417	14
NM_001292045	9
NM_001081676	28
NM_001025071	5
NM_004426	15
NM_001256461	26
NM_012229	19
NM_181503	11
NM_016026	7
NM_006745	6
NM_001003688	7
NM_145870	9
NM_007124	74
NM_002686	3
NM_005900	7
NM_001961	15
NM_001252650	6
NM_001081677	28
NM_012159	8
NM_001017369	5
NM_001001788	5
NM_201383	32
NM_201378	32
NM_001130144	28
NM_015444	1
NM_201381	32
NM_001142627	12
NM_018144	12
NM_198182	16
NM_138717	9
NM_201382	32
NM_198173	16
NM_021070	27
NM_000445	33
NM_001164266	27
NM_024915	16
NM_201384	32
NM_201380	32
NM_001195010	16
NM_001253845	3
NM_025217	5
NM_001163213	18
NM_001085382	1
NM_001293	7
NM_001184762	3
NM_007096	7
NM_001833	5
NM_001184760	6
NM_006425	16
NM_001184761	5
NM_024044	6
NM_024122	9
NM_000740	5
NM_003262	8
NM_001015000	5
NM_021117	12
NM_018359	12
NM_000488	7
NM_001301016	15
NM_001797	13
NM_001308392	14
NM_001291281	2
NM_199173	4
NM_001310124	15
NM_001310135	33
NM_001310154	89
NM_015456	13
NM_001310158	14
NM_001310159	9
NM_001310160	10
NM_001271870	6
NM_006270	6
NM_005928	8
NM_001114614	7
NM_001310320	9
NM_003366	14
NM_001310321	8
NM_001142864	51
NM_001010867	3
NM_001310332	21
NM_001310338	6
NM_001310339	3
NM_052865	5
NM_173551	15
NM_006288	4
NM_001311160	4
NM_006681	10
NM_001304422	10
NM_001311179	7
NM_001311178	11
NM_212550	2
NM_015973	6
NM_001311199	7
NM_001311200	6
NM_001311201	6
NM_001311202	5
NM_148896	2
NM_001311205	4
NM_172250	7
NM_001308295	13
NM_006327	7
NM_001130690	22
NM_001184985	28
NM_001144918	16
NM_001197104	36
NM_001251882	14
NM_033043	3
NM_014823	26
NM_018979	28
NM_001004470	8
NM_001286402	20
NM_015157	24
NM_005933	36
NM_001144919	17
NM_006661	23
NM_213655	28
NM_031938	12
NM_000141	18
NM_174895	4
NM_004624	13
NM_174869	12
NM_004716	17
NM_001251883	10
NM_001001890	6
NM_023029	16
NM_032717	12
NM_178819	13
NM_001256422	13
NM_005964	41
NM_001256421	13
NM_001184892	3
NM_005051	24
NM_001267578	10
NM_016034	4
NM_201398	8
NM_001184891	7
NM_173685	8
NM_001252231	13
NM_001136026	10
NM_004922	24
NM_001706	10
NM_138270	34
NM_012430	7
NM_001130845	10
NM_001136232	9
NM_032985	20
NM_021870	9
NM_001134738	8
NM_015490	26
NM_021982	23
NM_183352	9
NM_000489	35
NM_198597	23
NM_005406	33
NM_052892	44
NM_007159	21
NM_053045	1
NM_005396	14
NM_001278924	9
NM_014188	5
NM_001278923	10
NM_001003716	8
NM_001098845	12
NM_001068	36
NM_004260	22
NM_001311255	5
NM_001311256	4
NM_001311312	3
NM_001142269	14
NM_001992	2
NM_001311313	3
NM_000509	10
NM_182639	10
NM_001311345	19
NM_022167	11
NM_012388	5
NM_001080424	22
NM_001164269	10
NM_002875	10
NM_001164270	9
NM_000195	20
NM_133487	10
NM_000821	15
NM_001938	3
NM_001167830	5
NM_144676	4
NM_001303059	4
NM_017510	5
NM_006858	4
NM_001282785	10
NM_018006	11
NM_001282784	9
NM_001303058	4
NM_001303062	4
NM_181836	3
NM_001282782	10
NM_015257	8
NM_001303061	5
NM_001308402	4
NM_001301035	4
NM_138736	8
NM_001164178	10
NM_001776	10
NM_002786	10
NM_001199774	9
NM_002811	7
NM_001201466	6
NM_032383	17
NM_148976	11
NM_002805	12
NM_012080	4
NM_001271781	8
NM_006503	11
NM_001278708	19
NM_057179	2
NM_001271893	2
NM_002815	14
NM_005047	10
NM_001178135	4
NM_001282233	6
NM_002789	9
NM_002791	7
NM_002806	14
NM_006494	4
NM_002801	8
NM_001199772	8
NM_001305002	18
NM_153001	11
NM_001191037	24
NM_014814	8
NM_001199773	9
NM_001282234	7
NM_002794	6
NM_005805	12
NM_001270427	9
NM_002812	7
NM_002814	5
NM_001204453	5
NM_002793	6
NM_001102667	9
NM_002818	11
NM_030790	18
NM_001282232	7
NM_002817	13
NM_002788	11
NM_031916	5
NM_001271779	9
NM_002813	6
NM_001267045	13
NM_001081550	39
NM_002797	3
NM_002809	12
NM_000435	33
NM_002796	7
NM_001135565	5
NM_002790	9
NM_002810	10
NM_176863	11
NM_001102668	8
NM_002787	8
NM_006814	7
NM_002804	12
NM_014614	47
NM_175932	11
NM_002802	11
NM_001130725	3
NM_152132	11
NM_002807	25
NM_001261407	45
NM_001261406	46
NM_001278504	17
NM_003542	1
NM_005319	1
NM_138720	2
NM_005321	1
NM_005323	1
NM_003539	1
NM_021052	1
NM_005320	1
NM_001261400	4
NM_005322	1
NM_021012	3
NM_002795	6
NM_001312673	9
NM_003537	1
NM_003511	1
NM_003509	1
NM_003519	1
NM_003530	2
NM_003510	1
NM_021064	1
NM_003521	1
NM_175054	1
NM_003532	1
NM_003523	1
NM_003524	1
NM_003548	1
NM_003536	1
NM_003520	1
NM_080593	2
NM_003527	1
NM_021968	1
NM_175065	1
NM_001005464	1
NM_003495	1
NM_003543	1
NM_021059	1
NM_033445	1
NM_003546	1
NM_003526	1
NM_173557	2
NM_003512	1
NM_003522	1
NM_003518	1
NM_003533	1
NM_003514	1
NM_001312653	1
NM_021066	1
NM_024769	7
NM_003517	1
NM_003545	1
NM_003535	1
NM_175055	1
NM_003541	1
NM_003538	1
NM_080596	1
NM_003534	1
NM_021058	1
NM_005017	10
NM_003544	1
NM_014813	18
NM_001130723	17
NM_003516	1
NM_001161334	2
NM_001282876	3
NM_001242773	4
NM_001312656	4
NM_000131	9
NM_000504	8
NM_001130722	17
NM_145247	4
NM_001123375	1
NM_017798	5
NM_018130	11
NM_001002759	4
NM_001308379	11
NM_020727	2
NM_022765	25
NM_001159291	24
NM_001098403	4
NM_003866	27
NM_001101669	26
NM_005540	24
NM_001566	26
NM_001206846	27
NM_001297434	18
NM_001170544	6
NM_001017915	26
NM_018136	28
NM_001170543	6
NM_001111035	7
NM_020825	20
NM_001134225	25
NM_005539	16
NM_017646	11
NM_001312692	9
NM_198076	4
NM_001312871	5
NM_001312872	5
NM_001312873	3
NM_001312874	4
NM_015896	12
NM_058182	4
NM_024631	4
NM_001308027	4
NM_001039876	8
NM_020964	44
NM_173798	4
NM_001128205	23
NM_001312920	3
NM_001312919	3
NM_001281739	24
NM_001281740	29
NM_025135	25
NM_080607	4
NM_003995	22
NM_015065	6
NM_005566	8
NM_001165416	7
NM_024574	4
NM_001165414	8
NM_001135239	7
NM_001312660	10
NM_001128917	9
NM_182751	20
NM_004580	6
NM_001281522	18
NM_001080477	28
NM_153255	7
NM_080601	11
NM_003131	7
NM_001281520	19
NM_003875	16
NM_017696	12
NM_018518	20
NM_001252383	5
NM_004985	5
NM_002834	16
NM_001292001	7
NM_033360	6
NM_001313692	4
NM_001313726	28
NM_183236	7
NM_181673	22
NM_003667	18
NM_024865	4
NM_001277314	5
NM_001103184	17
NM_001277313	21
NM_005180	10
NM_006475	23
NM_000895	19
NM_001256644	18
NM_006109	17
NM_001039619	17
NM_001282953	16
NM_001282955	16
NM_001282956	13
NM_181054	14
NM_001243084	15
NM_001530	15
NM_001142495	40
NM_199461	1
NM_003246	22
NM_004864	2
NM_001101654	15
NM_014593	15
NM_001205319	8
NM_022463	8
NM_001300769	4
NM_138794	5
NM_213662	24
NM_001300772	5
NM_002473	41
NM_001139	15
NM_001292004	14
NM_001127393	5
NM_001281455	5
NM_000521	14
NM_139276	24
NM_153321	5
NM_153322	4
NM_000304	5
NM_004894	4
NM_001206540	10
NM_001206541	9
NM_006395	19
NM_001282162	9
NM_004217	9
NM_001284526	9
NM_001080825	12
NM_005557	8
NM_000422	8
[truncated: 22,711 more rows]
