# Supplementary material for: Genome-wide analysis of lncRNA stability in human
Source: PLoS Comput Biol. 2021 Apr 16;17(4):e1008918. doi: 10.1371/journal.pcbi.1008918 (PMC8081339; doi:10.1371/journal.pcbi.1008918)
Supplement: S7 Table — (CSV) [file pcbi.1008918.s007.csv]

transcript	gene	classification	half-life
NONHSAT000008.2	NONHSAG000002.2	Intergenic	14.27349318
NONHSAT000010.2	NONHSAG000002.2	Intergenic	2.79228829
NONHSAT000018.2	NONHSAG000008.3	Intergenic	4.221430995
NONHSAT000032.2	NONHSAG000012.2	Intergenic	2.405713287
NONHSAT000042.2	NONHSAG000016.2	Intergenic	3.228950388
NONHSAT000043.2	NONHSAG000008.3	Intergenic	1.693246473
NONHSAT000046.2	NONHSAG000017.3	Intergenic	1.610333857
NONHSAT000050.2	NONHSAG000017.3	Intergenic	3.33543898
NONHSAT000053.2	NONHSAG000017.3	Intergenic	3.977694685
NONHSAT000054.2	NONHSAG000017.3	Intergenic	1.399413396
NONHSAT000090.2	NONHSAG000033.2	Intergenic	3.526268931
NONHSAT000091.2	NONHSAG000034.2	Intergenic	2.97880517
NONHSAT000100.2	NONHSAG000039.3	Intergenic	4.281674875
NONHSAT000102.2	NONHSAG000039.3	Intergenic	7.520913726
NONHSAT000108.2	NONHSAG000039.3	Intergenic	2.416065954
NONHSAT000109.2	NONHSAG000039.3	Intergenic	2.638706297
NONHSAT000111.2	NONHSAG000039.3	Intergenic	1.051458492
NONHSAT000115.2	NONHSAG000041.2	Intergenic	2.831080553
NONHSAT000117.2	NONHSAG000041.2	Intergenic	5.6648203
NONHSAT000121.2	NONHSAG000041.2	Intergenic	3.19838738
NONHSAT000132.2	NONHSAG000044.3	Intergenic	2.625932248
NONHSAT000136.2	NONHSAG000044.3	Intergenic	2.385284046
NONHSAT000147.2	NONHSAG000046.3	Intergenic	2.156197373
NONHSAT000149.2	NONHSAG000046.3	Intergenic	0.584335936
NONHSAT000157.2	NONHSAG000046.3	Intergenic	4.834134623
NONHSAT000158.2	NONHSAG000047.3	Intergenic	2.909319057
NONHSAT000159.2	NONHSAG000047.3	Intergenic	5.648330112
NONHSAT000161.2	NONHSAG000047.3	Intergenic	4.753992748
NONHSAT000164.2	NONHSAG000047.3	Intergenic	0.896677425
NONHSAT000171.2	NONHSAG000047.3	Intergenic	0.592779214
NONHSAT000176.2	NONHSAG000047.3	Intergenic	1.539685343
NONHSAT000178.2	NONHSAG000047.3	Intergenic	4.492077351
NONHSAT000179.2	NONHSAG000047.3	Intergenic	6.499522749
NONHSAT000183.2	NONHSAG000047.3	Intergenic	1.528854774
NONHSAT000186.2	NONHSAG000047.3	Intergenic	5.046013704
NONHSAT000187.2	NONHSAG000047.3	Intergenic	2.200346209
NONHSAT000192.2	NONHSAG000053.2	Intergenic	3.236692959
NONHSAT000197.2	NONHSAG056044.2	Intergenic	3.482141552
NONHSAT000205.2	NONHSAG000059.3	Intergenic	8.438572943
NONHSAT000209.2	NONHSAG000059.3	Intergenic	1.29389145
NONHSAT000210.2	NONHSAG000059.3	Intergenic	2.41292354
NONHSAT000211.2	NONHSAG000059.3	Intergenic	1.701154457
NONHSAT000229.2	NONHSAG000070.3	Intergenic	3.696101158
NONHSAT000230.2	NONHSAG000070.3	Intergenic	2.75528733
NONHSAT000232.2	NONHSAG000070.3	Intergenic	4.611405406
NONHSAT000234.2	NONHSAG000070.3	Intergenic	2.700917441
NONHSAT000235.2	NONHSAG000070.3	Intergenic	4.699375258
NONHSAT000236.2	NONHSAG000070.3	Intergenic	3.214468186
NONHSAT000269.2	NONHSAG000084.2	Intergenic	3.01091942
NONHSAT000271.2	NONHSAG000084.2	Intergenic	8.480976565
NONHSAT000313.2	NONHSAG000104.3	Intergenic	3.551328542
NONHSAT000327.2	NONHSAG000111.2	Intergenic	2.106341793
NONHSAT000333.2	NONHSAG000114.2	Intergenic	2.034351907
NONHSAT000337.2	NONHSAG056052.2	Intergenic	5.477982822
NONHSAT000373.2	NONHSAG000130.3	Intergenic	1.326290416
NONHSAT000387.2	NONHSAG000136.3	Intergenic	32.16774019
NONHSAT000523.2	NONHSAG000190.3	Intergenic	9.698517122
NONHSAT000535.2	NONHSAG000195.3	Intergenic	0.557107011
NONHSAT000537.2	NONHSAG000195.3	Intergenic	5.948037882
NONHSAT000538.2	NONHSAG000195.3	Intergenic	1.564567545
NONHSAT000539.2	NONHSAG000195.3	Intergenic	6.996093317
NONHSAT000540.2	NONHSAG000195.3	Intergenic	3.114891367
NONHSAT000545.2	NONHSAG000195.3	Intergenic	2.333712318
NONHSAT000546.2	NONHSAG000195.3	Intergenic	0.803969623
NONHSAT000554.2	NONHSAG000199.3	Intergenic	0.957646965
NONHSAT000555.2	NONHSAG000199.3	Intergenic	1.463699542
NONHSAT000627.2	NONHSAG000231.2	Intergenic	1.77280295
NONHSAT000635.2	NONHSAG000235.3	Intergenic	2.719412357
NONHSAT000730.2	NONHSAG000279.2	Intergenic	7.177484341
NONHSAT000774.2	NONHSAG000304.2	Intergenic	2.508398078
NONHSAT000786.2	NONHSAG000310.3	Intergenic	4.351816634
NONHSAT000791.2	NONHSAG000311.3	Intergenic	1.03746243
NONHSAT000794.2	NONHSAG000311.3	Intergenic	2.838772796
NONHSAT000806.2	NONHSAG000315.3	Intergenic	3.690648575
NONHSAT000812.2	NONHSAG000320.2	Intergenic	1.771778543
NONHSAT000875.2	NONHSAG000355.3	Intergenic	1.496565318
NONHSAT000951.2	NONHSAG000398.2	Intergenic	1.523905038
NONHSAT001038.2	NONHSAG000438.2	Intergenic	4.205704606
NONHSAT001039.2	NONHSAG000438.2	Intergenic	3.688454721
NONHSAT001041.2	NONHSAG000439.2	Intergenic	13.07238212
NONHSAT001050.2	NONHSAG000442.2	Intergenic	6.242182046
NONHSAT001062.2	NONHSAG000447.3	Intergenic	1.060543368
NONHSAT001084.2	NONHSAG000460.2	Intergenic	2.822528338
NONHSAT001088.2	NONHSAG058760.2	Intergenic	1.64821275
NONHSAT001092.2	NONHSAG000466.2	Intergenic	4.983976511
NONHSAT001093.2	NONHSAG000467.3	Intergenic	1.834736255
NONHSAT001116.2	NONHSAG000473.2	Intergenic	7.274195821
NONHSAT001122.2	NONHSAG000474.3	Intergenic	2.935470759
NONHSAT001124.2	NONHSAG000474.3	Intergenic	3.629599264
NONHSAT001126.2	NONHSAG000474.3	Intergenic	5.66473425
NONHSAT001128.2	NONHSAG000474.3	Intergenic	3.223257594
NONHSAT001137.2	NONHSAG000479.3	Intergenic	2.885777617
NONHSAT001139.2	NONHSAG000480.3	Intergenic	3.064266218
NONHSAT001157.2	NONHSAG000484.2	Intergenic	1.57708976
NONHSAT001158.2	NONHSAG000484.2	Intergenic	9.453470567
NONHSAT001159.2	NONHSAG000484.2	Intergenic	2.451674705
NONHSAT001162.2	NONHSAG000484.2	Intergenic	11.92242756
NONHSAT001164.2	NONHSAG000484.2	Intergenic	1.710324763
NONHSAT001167.2	NONHSAG000484.2	Intergenic	15.83262176
NONHSAT001174.2	NONHSAG000485.3	Intergenic	0.879602988
NONHSAT001175.2	NONHSAG000485.3	Intergenic	2.014465814
NONHSAT001176.2	NONHSAG000485.3	Intergenic	1.20934529
NONHSAT001182.2	NONHSAG000485.3	Intergenic	0.345322975
NONHSAT001183.2	NONHSAG000485.3	Intergenic	0.695053009
NONHSAT001184.2	NONHSAG000485.3	Intergenic	3.071905596
NONHSAT001185.2	NONHSAG000485.3	Intergenic	4.999745378
NONHSAT001209.2	NONHSAG000498.3	Intergenic	0.781733926
NONHSAT001212.2	NONHSAG000498.3	Intergenic	1.289423885
NONHSAT001214.2	NONHSAG000499.2	Intergenic	5.456481752
NONHSAT001215.2	NONHSAG000499.2	Intergenic	3.460866244
NONHSAT001216.2	NONHSAG000499.2	Intergenic	15.43681771
NONHSAT001217.2	NONHSAG000499.2	Intergenic	2.57110565
NONHSAT001236.2	NONHSAG000510.3	Intergenic	0.969064799
NONHSAT001281.2	NONHSAG000536.3	Intergenic	1.038240655
NONHSAT001301.2	NONHSAG000545.2	Intergenic	5.122949924
NONHSAT001366.2	NONHSAG000573.3	Intergenic	2.046237982
NONHSAT001455.2	NONHSAG000625.2	Intergenic	5.196698961
NONHSAT001457.2	NONHSAG000625.2	Intergenic	1.134577753
NONHSAT001460.2	NONHSAG000626.3	Intergenic	1.527839786
NONHSAT001461.2	NONHSAG000626.3	Intergenic	5.653161169
NONHSAT001462.2	NONHSAG000626.3	Intergenic	0.95108671
NONHSAT001464.2	NONHSAG000626.3	Intergenic	3.914857814
NONHSAT001465.2	NONHSAG000626.3	Intergenic	1.03512672
NONHSAT001466.2	NONHSAG000626.3	Intergenic	5.007614135
NONHSAT001467.2	NONHSAG000626.3	Intergenic	3.751903807
NONHSAT001478.2	NONHSAG056219.2	Intergenic	4.238671127
NONHSAT001512.2	NONHSAG000648.3	Intergenic	6.306183909
NONHSAT001528.2	NONHSAG000659.2	Intergenic	4.724331701
NONHSAT001529.2	NONHSAG000660.2	Intergenic	2.674215049
NONHSAT001553.2	NONHSAG000670.3	Intergenic	0.888098605
NONHSAT001642.2	NONHSAG000696.2	Intergenic	3.313472831
NONHSAT001646.2	NONHSAG000698.3	Intergenic	2.35260594
NONHSAT001690.2	NONHSAG000722.2	Intergenic	2.69081672
NONHSAT001699.2	NONHSAG000724.2	Intergenic	4.406080284
NONHSAT001713.2	NONHSAG000727.3	Intergenic	1.379149831
NONHSAT001732.2	NONHSAG000736.2	Intergenic	2.919109521
NONHSAT001822.2	NONHSAG000770.2	Intergenic	1.156294129
NONHSAT001870.2	NONHSAG000797.2	Intergenic	11.0004328
NONHSAT001933.2	NONHSAG000825.2	Intergenic	2.74687024
NONHSAT001963.2	NONHSAG000838.3	Intergenic	0.939193402
NONHSAT001976.2	NONHSAG000840.3	Intergenic	6.871864006
NONHSAT001981.2	NONHSAG000840.3	Intergenic	11.93395008
NONHSAT001985.2	NONHSAG000843.3	Intergenic	2.333367975
NONHSAT001986.2	NONHSAG000843.3	Intergenic	47.04913446
NONHSAT001991.2	NONHSAG000843.3	Intergenic	0.778283285
NONHSAT002032.2	NONHSAG000863.2	Intergenic	0.900811539
NONHSAT002065.2	NONHSAG000882.3	Intergenic	6.275907693
NONHSAT002153.2	NONHSAG000925.3	Intergenic	3.353747556
NONHSAT002187.2	NONHSAG000938.3	Intergenic	0.746608244
NONHSAT002189.2	NONHSAG000938.3	Intergenic	1.229893048
NONHSAT002190.2	NONHSAG000938.3	Intergenic	1.809708242
NONHSAT002201.2	NONHSAG000946.2	Intergenic	17.23763248
NONHSAT002223.2	NONHSAG000956.3	Intergenic	5.619614806
NONHSAT002224.2	NONHSAG000956.3	Intergenic	4.866110362
NONHSAT002259.2	NONHSAG000972.2	Intergenic	6.179180361
NONHSAT002260.2	NONHSAG000973.2	Intergenic	2.761251031
NONHSAT002261.2	NONHSAG000974.2	Intergenic	6.501817765
NONHSAT002263.2	NONHSAG000976.2	Intergenic	5.553659929
NONHSAT002334.2	NONHSAG001009.2	Intergenic	17.84304156
NONHSAT002344.2	NONHSAG001012.2	Intergenic	18.91589607
NONHSAT002437.2	NONHSAG057682.2	Intergenic	1.990905934
NONHSAT002438.2	NONHSAG057682.2	Intergenic	9.540913648
NONHSAT002440.2	NONHSAG001065.2	Intergenic	1.466284849
NONHSAT002541.2	NONHSAG001108.2	Intergenic	10.1860368
NONHSAT002574.2	NONHSAG001118.2	Intergenic	2.9665189
NONHSAT002576.2	NONHSAG001118.2	Intergenic	2.492630542
NONHSAT002577.2	NONHSAG001118.2	Intergenic	1.876127043
NONHSAT002578.2	NONHSAG001118.2	Intergenic	3.112120574
NONHSAT002579.2	NONHSAG001118.2	Intergenic	5.398839406
NONHSAT002600.2	NONHSAG058941.2	Intergenic	4.747504031
NONHSAT002698.2	NONHSAG001191.3	Intergenic	2.131489861
NONHSAT002723.2	NONHSAG001200.2	Intergenic	9.891092193
NONHSAT002746.2	NONHSAG001211.2	Intergenic	6.446270512
NONHSAT002775.2	NONHSAG001223.2	Intergenic	2.623923125
NONHSAT002798.2	NONHSAG001229.3	Intergenic	3.296281428
NONHSAT002827.2	NONHSAG001247.3	Intergenic	0.613351637
NONHSAT002854.2	NONHSAG001259.3	Intergenic	6.92084837
NONHSAT002856.2	NONHSAG001259.3	Intergenic	0.691379324
NONHSAT002857.2	NONHSAG001259.3	Intergenic	1.525577242
NONHSAT002858.2	NONHSAG001259.3	Intergenic	3.833281771
NONHSAT002859.2	NONHSAG001259.3	Intergenic	0.811815662
NONHSAT002922.2	NONHSAG001290.2	Intergenic	3.685732849
NONHSAT002942.2	NONHSAG001297.2	Intergenic	47.93099221
NONHSAT003011.2	NONHSAG001338.2	Intergenic	9.10474094
NONHSAT003013.2	NONHSAG001340.2	Intergenic	2.016342895
NONHSAT003016.2	NONHSAG001342.2	Intergenic	4.369719686
NONHSAT003054.2	NONHSAG001360.2	Intergenic	2.802297991
NONHSAT003055.2	NONHSAG001360.2	Intergenic	1.893753905
NONHSAT003056.2	NONHSAG001365.3	Intergenic	3.083735923
NONHSAT003057.2	NONHSAG001365.3	Intergenic	3.811805651
NONHSAT003058.2	NONHSAG001365.3	Intergenic	1.612399468
NONHSAT003076.2	NONHSAG001375.3	Intergenic	1.443332757
NONHSAT003078.2	NONHSAG001375.3	Intergenic	1.490564494
NONHSAT003081.2	NONHSAG001375.3	Intergenic	3.152706648
NONHSAT003174.2	NONHSAG001437.2	Intergenic	1.189739668
NONHSAT003175.2	NONHSAG001438.3	Intergenic	12.60153111
NONHSAT003245.2	NONHSAG001479.2	Intergenic	5.387823542
NONHSAT003300.2	NONHSAG001502.2	Intergenic	3.0088628
NONHSAT003312.2	NONHSAG056456.2	Intergenic	2.135720296
NONHSAT003341.2	NONHSAG001523.3	Intergenic	1.173883129
NONHSAT003407.2	NONHSAG001566.2	Intergenic	4.875372581
NONHSAT003439.2	NONHSAG001587.2	Intergenic	1.880359508
NONHSAT003445.2	NONHSAG001589.2	Intergenic	1.998072069
NONHSAT003449.2	NONHSAG001589.2	Intergenic	3.525518809
NONHSAT003505.2	NONHSAG001612.2	Intergenic	1.891698694
NONHSAT003522.2	NONHSAG056483.2	Intergenic	3.846086732
NONHSAT003538.2	NONHSAG001627.3	Intergenic	8.460809862
NONHSAT003558.2	NONHSAG001637.3	Intergenic	4.423189602
NONHSAT003559.2	NONHSAG001637.3	Intergenic	10.09766875
NONHSAT003618.2	NONHSAG001668.2	Intergenic	1.6284767
NONHSAT003655.2	NONHSAG001692.3	Intergenic	0.988320772
NONHSAT003664.2	NONHSAG001692.3	Intergenic	2.79731585
NONHSAT003666.2	NONHSAG001692.3	Intergenic	0.968777343
NONHSAT003668.2	NONHSAG001696.3	Intergenic	4.403622578
NONHSAT003669.2	NONHSAG001696.3	Intergenic	2.855689645
NONHSAT003670.2	NONHSAG001696.3	Intergenic	5.48933025
NONHSAT003693.2	NONHSAG001706.2	Intergenic	0.859267749
NONHSAT003716.2	NONHSAG001722.3	Intergenic	3.7749538
NONHSAT003717.2	NONHSAG001722.3	Intergenic	1.325567427
NONHSAT003755.2	NONHSAG001741.3	Intergenic	4.609514492
NONHSAT003885.2	NONHSAG001815.3	Intergenic	0.363908672
NONHSAT003893.2	NONHSAG001815.3	Intergenic	2.452728714
NONHSAT003977.2	NONHSAG001845.2	Intergenic	29.45351432
NONHSAT004021.2	NONHSAG001862.3	Intergenic	2.023992247
NONHSAT004060.2	NONHSAG001878.3	Intergenic	0.638441722
NONHSAT004185.2	NONHSAG001941.3	Intergenic	3.861511843
NONHSAT004198.2	NONHSAG001947.2	Intergenic	3.05202601
NONHSAT004220.2	NONHSAG001955.3	Intergenic	5.151007123
NONHSAT004222.2	NONHSAG001955.3	Intergenic	2.228301187
NONHSAT004223.2	NONHSAG001955.3	Intergenic	2.250477566
NONHSAT004233.2	NONHSAG001962.2	Intergenic	7.716542792
NONHSAT004237.2	NONHSAG001965.2	Intergenic	4.275773499
NONHSAT004284.2	NONHSAG001993.3	Intergenic	4.460312067
NONHSAT004291.2	NONHSAG001993.3	Intergenic	1.918066676
NONHSAT004335.2	NONHSAG002012.2	Intergenic	1.669383939
NONHSAT004370.2	NONHSAG002027.3	Intergenic	2.443037085
NONHSAT004385.2	NONHSAG002037.2	Intergenic	2.188518608
NONHSAT004404.2	NONHSAG002048.3	Intergenic	1.504018015
NONHSAT004405.2	NONHSAG002048.3	Intergenic	1.372732182
NONHSAT004408.2	NONHSAG002048.3	Intergenic	1.398612862
NONHSAT004409.2	NONHSAG002048.3	Intergenic	1.207165547
NONHSAT004410.2	NONHSAG002048.3	Intergenic	0.667426638
NONHSAT004414.2	NONHSAG002048.3	Intergenic	3.259637228
NONHSAT004416.2	NONHSAG002048.3	Intergenic	0.96331246
NONHSAT004417.2	NONHSAG002048.3	Intergenic	2.38058062
NONHSAT004455.2	NONHSAG002067.2	Intergenic	7.364193597
NONHSAT004509.2	NONHSAG002086.3	Intergenic	3.384078099
NONHSAT004510.2	NONHSAG002086.3	Intergenic	1.594164547
NONHSAT004512.2	NONHSAG002086.3	Intergenic	1.175436079
NONHSAT004518.2	NONHSAG002086.3	Intergenic	1.940714858
NONHSAT004519.2	NONHSAG002086.3	Intergenic	4.588806013
NONHSAT004520.2	NONHSAG002086.3	Intergenic	6.642365575
NONHSAT004528.2	NONHSAG002086.3	Intergenic	2.934640603
NONHSAT004529.2	NONHSAG002086.3	Intergenic	1.664823575
NONHSAT004532.2	NONHSAG002089.2	Intergenic	4.847189549
NONHSAT004554.2	NONHSAG002096.3	Intergenic	8.692361872
NONHSAT004597.2	NONHSAG002128.3	Intergenic	3.042673163
NONHSAT004598.2	NONHSAG002128.3	Intergenic	3.11608962
NONHSAT004603.2	NONHSAG002128.3	Intergenic	4.526283543
NONHSAT004605.2	NONHSAG002128.3	Intergenic	3.840532552
NONHSAT004609.2	NONHSAG002128.3	Intergenic	4.618805433
NONHSAT004613.2	NONHSAG002128.3	Intergenic	1.232287868
NONHSAT004615.2	NONHSAG002128.3	Intergenic	2.96762927
NONHSAT004619.2	NONHSAG002128.3	Intergenic	3.416506008
NONHSAT004625.2	NONHSAG002133.3	Intergenic	0.584754558
NONHSAT004626.2	NONHSAG002133.3	Intergenic	1.303454338
NONHSAT004627.2	NONHSAG002133.3	Intergenic	1.342140947
NONHSAT004631.2	NONHSAG002133.3	Intergenic	5.320972487
NONHSAT004634.2	NONHSAG002133.3	Intergenic	9.716904555
NONHSAT004635.2	NONHSAG002133.3	Intergenic	1.056734394
NONHSAT004637.2	NONHSAG002133.3	Intergenic	3.81216394
NONHSAT004728.2	NONHSAG002177.2	Intergenic	1.6774732
NONHSAT004729.2	NONHSAG059277.2	Intergenic	3.521601569
NONHSAT004731.2	NONHSAG059277.2	Intergenic	2.489740089
NONHSAT004735.2	NONHSAG059277.2	Intergenic	2.096790675
NONHSAT004737.2	NONHSAG059277.2	Intergenic	15.51892204
NONHSAT004774.2	NONHSAG002204.2	Intergenic	4.028770174
NONHSAT004784.2	NONHSAG002212.3	Intergenic	3.477412843
NONHSAT004802.2	NONHSAG002223.2	Intergenic	2.937922283
NONHSAT004816.2	NONHSAG002228.3	Intergenic	0.806334664
NONHSAT004817.2	NONHSAG002228.3	Intergenic	1.979022601
NONHSAT004822.2	NONHSAG002228.3	Intergenic	1.005954153
NONHSAT004823.2	NONHSAG002229.2	Intergenic	2.511174468
NONHSAT004824.2	NONHSAG002230.2	Intergenic	1.402039303
NONHSAT004825.2	NONHSAG002228.3	Intergenic	2.294165205
NONHSAT004826.2	NONHSAG002228.3	Intergenic	2.657324919
NONHSAT004827.2	NONHSAG002231.2	Intergenic	1.957133942
NONHSAT004828.2	NONHSAG002232.2	Intergenic	2.002203287
NONHSAT004836.2	NONHSAG002228.3	Intergenic	1.221726495
NONHSAT004903.2	NONHSAG002273.2	Intergenic	8.501763455
NONHSAT004926.2	NONHSAG002278.2	Intergenic	1.773179132
NONHSAT004964.2	NONHSAG002297.2	Intergenic	4.996008606
NONHSAT004981.2	NONHSAG002304.3	Intergenic	6.660825158
NONHSAT004986.2	NONHSAG002307.2	Intergenic	5.842269737
NONHSAT005013.2	NONHSAG002325.2	Intergenic	5.672991723
NONHSAT005045.2	NONHSAG002343.3	Intergenic	0.852016423
NONHSAT005048.2	NONHSAG002344.2	Intergenic	4.115899958
NONHSAT005108.2	NONHSAG002376.3	Intergenic	0.894154209
NONHSAT005109.2	NONHSAG002377.2	Intergenic	0.748783557
NONHSAT005111.2	NONHSAG002378.3	Intergenic	3.775396755
NONHSAT005112.2	NONHSAG002378.3	Intergenic	3.53629311
NONHSAT005119.2	NONHSAG002378.3	Intergenic	3.053987167
NONHSAT005151.2	NONHSAG002392.2	Intergenic	5.77423692
NONHSAT005180.2	NONHSAG002406.2	Intergenic	5.320474304
NONHSAT005194.2	NONHSAG002414.2	Intergenic	2.646571376
NONHSAT005289.2	NONHSAG002454.3	Intergenic	2.209369869
NONHSAT005290.2	NONHSAG002454.3	Intergenic	0.480907296
NONHSAT005297.2	NONHSAG002460.3	Intergenic	4.090703271
NONHSAT005298.2	NONHSAG002460.3	Intergenic	3.09920463
NONHSAT005302.2	NONHSAG002460.3	Intergenic	3.866767828
NONHSAT005306.2	NONHSAG002460.3	Intergenic	0.556124871
NONHSAT005312.2	NONHSAG002462.2	Intergenic	1.827294212
NONHSAT005347.2	NONHSAG002482.3	Intergenic	3.878819667
NONHSAT005432.2	NONHSAG002530.2	Intergenic	8.122091277
NONHSAT005448.2	NONHSAG058061.2	Intergenic	4.657597599
NONHSAT005472.2	NONHSAG002547.2	Intergenic	1.979680841
NONHSAT005478.2	NONHSAG002550.3	Intergenic	1.160507839
NONHSAT005499.2	NONHSAG002560.3	Intergenic	5.182081248
NONHSAT005517.2	NONHSAG002571.2	Intergenic	1.375898981
NONHSAT005531.2	NONHSAG002576.3	Intergenic	3.466053105
NONHSAT005569.2	NONHSAG002593.2	Intergenic	0.825322999
NONHSAT005570.2	NONHSAG002594.2	Intergenic	0.760270607
NONHSAT005590.2	NONHSAG002604.2	Intergenic	0.536008279
NONHSAT005599.2	NONHSAG002610.2	Intergenic	6.545190761
NONHSAT005619.2	NONHSAG002622.2	Intergenic	3.313027635
NONHSAT005624.2	NONHSAG002625.2	Intergenic	1.249272018
NONHSAT005646.2	NONHSAG002630.2	Intergenic	2.410556285
NONHSAT005650.2	NONHSAG002631.2	Intergenic	5.484182801
NONHSAT005655.2	NONHSAG002633.2	Intergenic	1.996300665
NONHSAT005656.2	NONHSAG002634.2	Intergenic	7.103158336
NONHSAT005658.2	NONHSAG002635.3	Intergenic	8.250402653
NONHSAT005659.2	NONHSAG002636.2	Intergenic	5.470029486
NONHSAT005660.2	NONHSAG002636.2	Intergenic	3.24286645
NONHSAT005661.2	NONHSAG002635.3	Intergenic	6.473000584
NONHSAT005662.2	NONHSAG002637.2	Intergenic	1.839807924
NONHSAT005663.2	NONHSAG002638.2	Intergenic	1.747463795
NONHSAT005674.2	NONHSAG002628.2	Intergenic	1.629422443
NONHSAT005677.2	NONHSAG002641.2	Intergenic	11.45298866
NONHSAT005680.2	NONHSAG002643.2	Intergenic	2.786073554
NONHSAT005681.2	NONHSAG002641.2	Intergenic	0.714668955
NONHSAT005682.2	NONHSAG002641.2	Intergenic	3.127057836
NONHSAT005712.2	NONHSAG002652.2	Intergenic	1.801409521
NONHSAT005717.2	NONHSAG002653.2	Intergenic	3.34634399
NONHSAT005718.2	NONHSAG002653.2	Intergenic	4.375574338
NONHSAT005720.2	NONHSAG002653.2	Intergenic	1.575168526
NONHSAT005730.2	NONHSAG002651.3	Intergenic	1.4727328
NONHSAT005760.2	NONHSAG002604.2	Intergenic	3.122972058
NONHSAT005990.2	NONHSAG002721.2	Intergenic	2.903567486
NONHSAT005995.2	NONHSAG002724.2	Intergenic	17.35764731
NONHSAT006003.2	NONHSAG002728.3	Intergenic	3.54242904
NONHSAT006123.2	NONHSAG002775.2	Intergenic	1.990090256
NONHSAT006133.2	NONHSAG002782.2	Intergenic	26.24667613
NONHSAT006134.2	NONHSAG002782.2	Intergenic	2.947100909
NONHSAT006136.2	NONHSAG002782.2	Intergenic	5.367307989
NONHSAT006140.2	NONHSAG002783.2	Intergenic	1.50751054
NONHSAT006141.2	NONHSAG002784.2	Intergenic	2.508574186
NONHSAT006154.2	NONHSAG002793.3	Intergenic	2.696307339
NONHSAT006155.2	NONHSAG002793.3	Intergenic	5.483415201
NONHSAT006156.2	NONHSAG002793.3	Intergenic	3.117565535
NONHSAT006158.2	NONHSAG002793.3	Intergenic	0.718242255
NONHSAT006172.2	NONHSAG002800.3	Intergenic	8.945255166
NONHSAT006174.2	NONHSAG002800.3	Intergenic	9.719348711
NONHSAT006175.2	NONHSAG002800.3	Intergenic	3.67243093
NONHSAT006182.2	NONHSAG002801.3	Intergenic	2.787752162
NONHSAT006185.2	NONHSAG002804.2	Intergenic	3.666200413
NONHSAT006187.2	NONHSAG002804.2	Intergenic	11.45638728
NONHSAT006219.2	NONHSAG002812.3	Intergenic	3.271437519
NONHSAT006240.2	NONHSAG002816.2	Intergenic	1.558259999
NONHSAT006252.2	NONHSAG002825.2	Intergenic	5.784791827
NONHSAT006253.2	NONHSAG002826.2	Intergenic	5.898684035
NONHSAT006254.2	NONHSAG002827.2	Intergenic	4.179827625
NONHSAT006263.2	NONHSAG002831.2	Intergenic	2.100985056
NONHSAT006267.2	NONHSAG058121.2	Intergenic	5.245821513
NONHSAT006301.2	NONHSAG002854.2	Intergenic	2.738805944
NONHSAT006302.2	NONHSAG002855.2	Intergenic	3.462540052
NONHSAT006310.2	NONHSAG002861.3	Intergenic	5.359400859
NONHSAT006312.2	NONHSAG002862.2	Intergenic	1.577432338
NONHSAT006316.2	NONHSAG002864.2	Intergenic	3.201377525
NONHSAT006319.2	NONHSAG002866.3	Intergenic	19.57186535
NONHSAT006334.2	NONHSAG002877.3	Intergenic	1.203369846
NONHSAT006366.2	NONHSAG002896.2	Intergenic	2.51070003
NONHSAT006367.2	NONHSAG002897.3	Intergenic	4.467981737
NONHSAT006473.2	NONHSAG002949.3	Intergenic	2.406818122
NONHSAT006474.2	NONHSAG002949.3	Intergenic	6.914768739
NONHSAT006476.2	NONHSAG002949.3	Intergenic	1.267570654
NONHSAT006485.2	NONHSAG002949.3	Intergenic	2.639693884
NONHSAT006552.2	NONHSAG002988.3	Intergenic	1.174858967
NONHSAT006554.2	NONHSAG002988.3	Intergenic	6.332148993
NONHSAT006569.2	NONHSAG002997.3	Intergenic	0.536121913
NONHSAT006645.2	NONHSAG003031.3	Intergenic	4.92495464
NONHSAT006746.2	NONHSAG003076.2	Intergenic	2.850350973
NONHSAT006788.2	NONHSAG003094.3	Intergenic	1.051233944
NONHSAT006792.2	NONHSAG003094.3	Intergenic	3.542142157
NONHSAT006875.2	NONHSAG059492.2	Intergenic	3.074993748
NONHSAT006876.2	NONHSAG059492.2	Intergenic	2.30377973
NONHSAT006899.2	NONHSAG003129.3	Intergenic	0.856382464
NONHSAT006906.2	NONHSAG003134.2	Intergenic	5.734860261
NONHSAT007028.2	NONHSAG003195.2	Intergenic	0.861813547
NONHSAT007031.2	NONHSAG003198.3	Intergenic	16.52433218
NONHSAT007054.2	NONHSAG003211.3	Intergenic	3.301797079
NONHSAT007082.2	NONHSAG003229.2	Intergenic	2.302871365
NONHSAT007118.2	NONHSAG003243.2	Intergenic	2.130092293
NONHSAT007119.2	NONHSAG003243.2	Intergenic	4.504473697
NONHSAT007159.2	NONHSAG003261.2	Intergenic	4.453355975
NONHSAT007222.2	NONHSAG003289.3	Intergenic	2.809830391
NONHSAT007231.2	NONHSAG003294.2	Intergenic	1.904613309
NONHSAT007232.2	NONHSAG003295.2	Intergenic	3.111075783
NONHSAT007332.2	NONHSAG003344.2	Intergenic	5.198765547
NONHSAT007334.2	NONHSAG003346.3	Intergenic	0.855323638
NONHSAT007335.2	NONHSAG003346.3	Intergenic	3.776636532
NONHSAT007395.2	NONHSAG003375.2	Intergenic	2.793991867
NONHSAT007403.2	NONHSAG003378.2	Intergenic	1.717129818
NONHSAT007429.2	NONHSAG003394.2	Intergenic	2.118910182
NONHSAT007465.2	NONHSAG003414.3	Intergenic	2.022869991
NONHSAT007539.2	NONHSAG003453.2	Intergenic	1.630760015
NONHSAT007540.2	NONHSAG003454.2	Intergenic	6.052719174
NONHSAT007541.2	NONHSAG003455.2	Intergenic	0.952143601
NONHSAT007582.2	NONHSAG003461.2	Intergenic	3.047462918
NONHSAT007586.2	NONHSAG003464.2	Intergenic	8.864725568
NONHSAT007621.2	NONHSAG003478.2	Intergenic	3.504336794
NONHSAT007623.2	NONHSAG003480.2	Intergenic	4.395826186
NONHSAT007628.2	NONHSAG003486.3	Intergenic	1.001253083
NONHSAT007631.2	NONHSAG003485.2	Intergenic	1.004131628
NONHSAT007633.2	NONHSAG003486.3	Intergenic	3.887910118
NONHSAT007636.2	NONHSAG003486.3	Intergenic	1.079965597
NONHSAT007651.2	NONHSAG003501.2	Intergenic	5.287834626
NONHSAT007660.2	NONHSAG003505.3	Intergenic	7.311526349
NONHSAT007662.2	NONHSAG003504.3	Intergenic	1.891383902
NONHSAT007664.2	NONHSAG003504.3	Intergenic	0.781788883
NONHSAT007666.2	NONHSAG003504.3	Intergenic	5.187205677
NONHSAT007667.2	NONHSAG003504.3	Intergenic	1.004033886
NONHSAT007672.2	NONHSAG003504.3	Intergenic	2.424231381
NONHSAT007673.2	NONHSAG003504.3	Intergenic	4.641693324
NONHSAT007676.2	NONHSAG003504.3	Intergenic	1.873515847
NONHSAT007677.2	NONHSAG003504.3	Intergenic	0.768711356
NONHSAT007678.2	NONHSAG003504.3	Intergenic	1.422519005
NONHSAT007682.2	NONHSAG003504.3	Intergenic	10.40224283
NONHSAT007683.2	NONHSAG003504.3	Intergenic	0.841673888
NONHSAT007688.2	NONHSAG003504.3	Intergenic	3.136111666
NONHSAT007690.2	NONHSAG003504.3	Intergenic	6.30718851
NONHSAT007691.2	NONHSAG003504.3	Intergenic	10.06124688
NONHSAT007692.2	NONHSAG003506.2	Intergenic	2.100346269
NONHSAT007693.2	NONHSAG003504.3	Intergenic	6.485272757
NONHSAT007698.2	NONHSAG003504.3	Intergenic	6.724810473
NONHSAT007701.2	NONHSAG003504.3	Intergenic	3.834652584
NONHSAT007706.2	NONHSAG003507.3	Intergenic	5.437296839
NONHSAT007718.2	NONHSAG003512.2	Intergenic	1.658601262
NONHSAT007719.2	NONHSAG003512.2	Intergenic	4.858377556
NONHSAT007722.2	NONHSAG003514.3	Intergenic	2.108180861
NONHSAT007762.2	NONHSAG003540.2	Intergenic	0.756883136
NONHSAT007763.2	NONHSAG003541.2	Intergenic	2.576839917
NONHSAT007764.2	NONHSAG003542.2	Intergenic	2.226233572
NONHSAT007800.2	NONHSAG003561.2	Intergenic	29.70203397
NONHSAT007802.2	NONHSAG003561.2	Intergenic	4.822459583
NONHSAT007803.2	NONHSAG003561.2	Intergenic	21.03916386
NONHSAT007804.2	NONHSAG003561.2	Intergenic	7.801939598
NONHSAT007805.2	NONHSAG003561.2	Intergenic	3.064639883
NONHSAT007806.2	NONHSAG003561.2	Intergenic	2.374680112
NONHSAT007808.2	NONHSAG003561.2	Intergenic	7.708351446
NONHSAT007809.2	NONHSAG003561.2	Intergenic	2.269270962
NONHSAT007810.2	NONHSAG003561.2	Intergenic	2.999720095
NONHSAT007811.2	NONHSAG003561.2	Intergenic	3.725419283
NONHSAT007813.2	NONHSAG003563.3	Intergenic	0.387188145
NONHSAT007869.2	NONHSAG003601.2	Intergenic	4.109013851
NONHSAT008230.2	NONHSAG003613.3	Intergenic	2.972550662
NONHSAT008267.2	NONHSAG003629.2	Intergenic	2.951332752
NONHSAT008268.2	NONHSAG003630.2	Intergenic	4.305118017
NONHSAT008270.2	NONHSAG003630.2	Intergenic	1.830475279
NONHSAT008275.2	NONHSAG003635.2	Intergenic	3.942810184
NONHSAT008276.2	NONHSAG003636.2	Intergenic	2.044397969
NONHSAT008288.2	NONHSAG003645.2	Intergenic	0.926925869
NONHSAT008336.2	NONHSAG003676.2	Intergenic	0.375853073
NONHSAT008338.2	NONHSAG003677.3	Intergenic	0.765600163
NONHSAT008339.2	NONHSAG003677.3	Intergenic	2.053813917
NONHSAT008366.2	NONHSAG003693.2	Intergenic	7.557767104
NONHSAT008376.2	NONHSAG003703.2	Intergenic	1.873173975
NONHSAT008436.2	NONHSAG003739.2	Intergenic	1.245858053
NONHSAT008461.2	NONHSAG003756.3	Intergenic	0.836694515
NONHSAT008463.2	NONHSAG003756.3	Intergenic	5.866684688
NONHSAT008480.2	NONHSAG003772.2	Intergenic	2.669569334
NONHSAT008483.2	NONHSAG059691.2	Intergenic	0.88764771
NONHSAT008506.2	NONHSAG003784.3	Intergenic	0.568427744
NONHSAT008530.2	NONHSAG003803.2	Intergenic	3.448971993
NONHSAT008555.2	NONHSAG003814.2	Intergenic	1.369284425
NONHSAT008565.2	NONHSAG003821.3	Intergenic	10.51906713
NONHSAT008656.2	NONHSAG059768.2	Intergenic	4.742184773
NONHSAT008664.2	NONHSAG059768.2	Intergenic	4.417577711
NONHSAT008689.2	NONHSAG003896.3	Intergenic	6.527881117
NONHSAT008704.2	NONHSAG003903.3	Intergenic	1.734609457
NONHSAT008711.2	NONHSAG003907.2	Intergenic	3.446934432
NONHSAT008712.2	NONHSAG003908.2	Intergenic	2.089566125
NONHSAT008748.2	NONHSAG003926.2	Intergenic	2.799474995
NONHSAT008757.2	NONHSAG003930.3	Intergenic	1.37541112
NONHSAT008763.2	NONHSAG003934.2	Intergenic	2.773878324
NONHSAT008764.2	NONHSAG003935.2	Intergenic	3.439448394
NONHSAT008851.2	NONHSAG003976.3	Intergenic	1.816483162
NONHSAT008854.2	NONHSAG003977.3	Intergenic	3.217878254
NONHSAT008879.2	NONHSAG003991.3	Intergenic	2.963514943
NONHSAT008940.2	NONHSAG004026.3	Intergenic	2.553520549
NONHSAT008989.2	NONHSAG004050.2	Intergenic	5.637613844
NONHSAT009030.2	NONHSAG004072.3	Intergenic	2.704990175
NONHSAT009033.2	NONHSAG004074.3	Intergenic	11.19454287
NONHSAT009165.2	NONHSAG004147.3	Intergenic	2.189382407
NONHSAT009225.2	NONHSAG004165.3	Intergenic	4.115692584
NONHSAT009273.2	NONHSAG004189.2	Intergenic	5.190996265
NONHSAT009281.2	NONHSAG004190.3	Intergenic	1.364382851
NONHSAT009289.2	NONHSAG004197.3	Intergenic	9.665275893
NONHSAT009290.2	NONHSAG004197.3	Intergenic	0.6610306
NONHSAT009298.2	NONHSAG004197.3	Intergenic	2.672200044
NONHSAT009307.2	NONHSAG004207.3	Intergenic	1.227418244
NONHSAT009311.2	NONHSAG004209.3	Intergenic	7.74390528
NONHSAT009353.2	NONHSAG004224.3	Intergenic	1.343590617
NONHSAT009368.2	NONHSAG004230.3	Intergenic	2.04523726
NONHSAT009369.2	NONHSAG004230.3	Intergenic	1.994394618
NONHSAT009385.2	NONHSAG004239.3	Intergenic	1.967576595
NONHSAT009387.2	NONHSAG004239.3	Intergenic	3.602094348
NONHSAT009410.2	NONHSAG004247.3	Intergenic	0.437439092
NONHSAT009520.2	NONHSAG004305.2	Intergenic	1.508736041
NONHSAT009544.2	NONHSAG004317.2	Intergenic	2.080978052
NONHSAT009547.2	NONHSAG004315.3	Intergenic	1.16451469
NONHSAT009549.2	NONHSAG004320.3	Intergenic	4.654207846
NONHSAT009550.2	NONHSAG004315.3	Intergenic	6.432146032
NONHSAT009555.2	NONHSAG004323.3	Intergenic	2.251514808
NONHSAT009556.2	NONHSAG004323.3	Intergenic	2.967481496
NONHSAT009563.2	NONHSAG004327.2	Intergenic	3.918649266
NONHSAT009684.2	NONHSAG004379.2	Intergenic	0.850241855
NONHSAT009753.2	NONHSAG004415.3	Intergenic	2.441831908
NONHSAT009755.2	NONHSAG004415.3	Intergenic	1.516654144
NONHSAT009756.2	NONHSAG004415.3	Intergenic	1.693686072
NONHSAT009759.2	NONHSAG057260.2	Intergenic	1.329911809
NONHSAT009764.2	NONHSAG057260.2	Intergenic	1.404501581
NONHSAT009765.2	NONHSAG057260.2	Intergenic	8.702973236
NONHSAT009776.2	NONHSAG004425.2	Intergenic	5.482694533
NONHSAT009800.2	NONHSAG004437.3	Intergenic	1.779956644
NONHSAT009806.2	NONHSAG004437.3	Intergenic	2.025541449
NONHSAT009817.2	NONHSAG004439.3	Intergenic	5.415702187
NONHSAT009818.2	NONHSAG004439.3	Intergenic	5.097028636
NONHSAT009819.2	NONHSAG004439.3	Intergenic	1.250316189
NONHSAT009844.2	NONHSAG004453.3	Intergenic	2.356829974
NONHSAT009845.2	NONHSAG004453.3	Intergenic	1.501900243
NONHSAT009847.2	NONHSAG004453.3	Intergenic	3.420978054
NONHSAT009848.2	NONHSAG004453.3	Intergenic	1.339102927
NONHSAT009869.2	NONHSAG004466.3	Intergenic	2.451328682
NONHSAT009876.2	NONHSAG004469.3	Intergenic	5.641863627
NONHSAT009949.2	NONHSAG004512.3	Intergenic	3.052945415
NONHSAT009977.2	NONHSAG004522.3	Intergenic	7.667705663
NONHSAT009994.2	NONHSAG004527.2	Intergenic	3.534827399
NONHSAT010001.2	NONHSAG004529.2	Intergenic	1.907955628
NONHSAT010027.2	NONHSAG004544.3	Intergenic	0.673619312
NONHSAT010030.2	NONHSAG004546.2	Intergenic	2.161210378
NONHSAT010074.2	NONHSAG058533.2	Intergenic	2.148462151
NONHSAT010084.2	NONHSAG004567.2	Intergenic	15.36218443
NONHSAT010147.2	NONHSAG004602.3	Intergenic	1.365378425
NONHSAT010167.2	NONHSAG004615.2	Intergenic	1.417680562
NONHSAT010175.2	NONHSAG004619.3	Intergenic	0.326282589
NONHSAT010178.2	NONHSAG004619.3	Intergenic	3.288686673
NONHSAT010179.2	NONHSAG004619.3	Intergenic	0.836325098
NONHSAT010180.2	NONHSAG004619.3	Intergenic	2.316782357
NONHSAT010187.2	NONHSAG004620.3	Intergenic	2.34840277
NONHSAT010242.2	NONHSAG004653.2	Intergenic	2.633927495
NONHSAT010277.2	NONHSAG004672.2	Intergenic	2.007629449
NONHSAT010311.2	NONHSAG004689.2	Intergenic	3.344471989
NONHSAT010319.2	NONHSAG004693.3	Intergenic	1.96622939
NONHSAT010321.2	NONHSAG004693.3	Intergenic	0.912290426
NONHSAT010324.2	NONHSAG004693.3	Intergenic	0.878161255
NONHSAT010326.2	NONHSAG004693.3	Intergenic	2.007427411
NONHSAT010329.2	NONHSAG004693.3	Intergenic	7.662589355
NONHSAT010330.2	NONHSAG004695.3	Intergenic	0.631724027
NONHSAT010331.2	NONHSAG004695.3	Intergenic	0.577588681
NONHSAT010351.2	NONHSAG004710.2	Intergenic	1.923852091
NONHSAT010428.2	NONHSAG004752.2	Intergenic	3.371855503
NONHSAT010429.2	NONHSAG004752.2	Intergenic	5.027097839
NONHSAT010431.2	NONHSAG004753.2	Intergenic	1.397868898
NONHSAT010432.2	NONHSAG004754.2	Intergenic	2.695163581
NONHSAT010436.2	NONHSAG004756.2	Intergenic	8.34820763
NONHSAT010460.2	NONHSAG004770.3	Intergenic	5.38019665
NONHSAT010471.2	NONHSAG004776.2	Intergenic	3.310603774
NONHSAT010485.2	NONHSAG004780.2	Intergenic	1.726692943
NONHSAT010540.2	NONHSAG004805.3	Intergenic	0.25315062
NONHSAT010542.2	NONHSAG004805.3	Intergenic	1.01267597
NONHSAT010556.2	NONHSAG004815.3	Intergenic	2.064092025
NONHSAT010583.2	NONHSAG004828.3	Intergenic	2.551458399
NONHSAT010592.2	NONHSAG004828.3	Intergenic	3.544807844
NONHSAT010594.2	NONHSAG004828.3	Intergenic	3.676776066
NONHSAT010639.2	NONHSAG004857.2	Intergenic	4.653908609
NONHSAT010691.2	NONHSAG004884.2	Intergenic	7.900195735
NONHSAT010716.2	NONHSAG004899.2	Intergenic	3.204325695
NONHSAT010722.2	NONHSAG004902.3	Intergenic	2.836560495
NONHSAT010723.2	NONHSAG004902.3	Intergenic	1.991629361
NONHSAT010731.2	NONHSAG004902.3	Intergenic	3.793657215
NONHSAT010740.2	NONHSAG004902.3	Intergenic	2.531918648
NONHSAT010758.2	NONHSAG057387.2	Intergenic	4.083383171
NONHSAT010771.2	NONHSAG004922.3	Intergenic	4.050865693
NONHSAT010772.2	NONHSAG004922.3	Intergenic	1.80452038
NONHSAT010773.2	NONHSAG004922.3	Intergenic	4.178799268
NONHSAT010775.2	NONHSAG004923.2	Intergenic	2.785109773
NONHSAT010999.2	NONHSAG005016.3	Intergenic	24.04837355
NONHSAT011099.2	NONHSAG061061.2	Intergenic	7.34145237
NONHSAT011101.2	NONHSAG061061.2	Intergenic	1.114586394
NONHSAT011111.2	NONHSAG005073.3	Intergenic	1.120664102
NONHSAT011144.2	NONHSAG005091.2	Intergenic	8.691460022
NONHSAT011163.2	NONHSAG061075.2	Intergenic	1.130542361
NONHSAT011164.2	NONHSAG061075.2	Intergenic	2.44583384
NONHSAT011165.2	NONHSAG005104.2	Intergenic	0.896179664
NONHSAT011224.2	NONHSAG005142.2	Intergenic	5.112305343
NONHSAT011227.2	NONHSAG005145.3	Intergenic	0.652127884
NONHSAT011228.2	NONHSAG005145.3	Intergenic	0.388616115
NONHSAT011229.2	NONHSAG005145.3	Intergenic	2.481009392
NONHSAT011232.2	NONHSAG005145.3	Intergenic	1.006650172
NONHSAT011233.2	NONHSAG005145.3	Intergenic	1.280319362
NONHSAT011255.2	NONHSAG005150.3	Intergenic	5.235842204
NONHSAT011256.2	NONHSAG005151.3	Intergenic	2.11021673
NONHSAT011257.2	NONHSAG005151.3	Intergenic	2.802719299
NONHSAT011259.2	NONHSAG005153.3	Intergenic	0.927096823
NONHSAT011260.2	NONHSAG005153.3	Intergenic	27.91457007
NONHSAT011262.2	NONHSAG005153.3	Intergenic	1.282508121
NONHSAT011311.2	NONHSAG005178.3	Intergenic	6.823903006
NONHSAT011498.2	NONHSAG005269.2	Intergenic	1.298583138
NONHSAT011499.2	NONHSAG005269.2	Intergenic	3.193806242
NONHSAT011501.2	NONHSAG005269.2	Intergenic	4.112442865
NONHSAT011556.2	NONHSAG005291.3	Intergenic	10.50438359
NONHSAT011699.2	NONHSAG005369.3	Intergenic	2.407485398
NONHSAT011703.2	NONHSAG005371.3	Intergenic	7.283399959
NONHSAT011708.2	NONHSAG005375.3	Intergenic	4.96810061
NONHSAT011749.2	NONHSAG005392.2	Intergenic	1.953540048
NONHSAT011798.2	NONHSAG005420.2	Intergenic	2.404863045
NONHSAT011856.2	NONHSAG005448.2	Intergenic	12.10115592
NONHSAT011866.2	NONHSAG005455.2	Intergenic	3.245084083
NONHSAT011867.2	NONHSAG005455.2	Intergenic	0.55934739
NONHSAT011868.2	NONHSAG005455.2	Intergenic	1.814245039
NONHSAT011869.2	NONHSAG005455.2	Intergenic	1.181800682
NONHSAT011870.2	NONHSAG005455.2	Intergenic	2.121878939
NONHSAT011871.2	NONHSAG005455.2	Intergenic	3.516579854
NONHSAT011897.2	NONHSAG005462.3	Intergenic	3.228871208
NONHSAT012532.2	NONHSAG005502.2	Intergenic	5.248224724
NONHSAT012533.2	NONHSAG005503.2	Intergenic	3.012841747
NONHSAT012566.2	NONHSAG005523.2	Intergenic	7.85527402
NONHSAT012611.2	NONHSAG005548.3	Intergenic	2.169574288
NONHSAT012667.2	NONHSAG005579.3	Intergenic	1.61823229
NONHSAT012668.2	NONHSAG005579.3	Intergenic	10.75603491
NONHSAT012704.2	NONHSAG005603.3	Intergenic	4.532554665
NONHSAT012761.2	NONHSAG005628.2	Intergenic	2.908476641
NONHSAT012762.2	NONHSAG005629.2	Intergenic	1.441966329
NONHSAT012765.2	NONHSAG005631.2	Intergenic	0.484308672
NONHSAT012768.2	NONHSAG005629.2	Intergenic	1.417491173
NONHSAT012769.2	NONHSAG005629.2	Intergenic	3.918871776
NONHSAT012770.2	NONHSAG005629.2	Intergenic	1.241365571
NONHSAT012773.2	NONHSAG005633.2	Intergenic	3.776247513
NONHSAT012774.2	NONHSAG005634.2	Intergenic	1.123124898
NONHSAT012775.2	NONHSAG005634.2	Intergenic	8.27143199
NONHSAT012776.2	NONHSAG005634.2	Intergenic	2.567206025
NONHSAT012779.2	NONHSAG005634.2	Intergenic	6.015280112
NONHSAT012785.2	NONHSAG005639.2	Intergenic	3.315292572
NONHSAT012819.2	NONHSAG005653.2	Intergenic	3.910382488
NONHSAT012821.2	NONHSAG005654.2	Intergenic	6.223927632
NONHSAT012824.2	NONHSAG005654.2	Intergenic	9.344095561
NONHSAT012874.2	NONHSAG005687.3	Intergenic	1.994806359
NONHSAT012887.2	NONHSAG005688.3	Intergenic	1.317997179
NONHSAT012888.2	NONHSAG005688.3	Intergenic	0.663155089
NONHSAT012889.2	NONHSAG005688.3	Intergenic	0.923820083
NONHSAT012891.2	NONHSAG005688.3	Intergenic	1.083572288
NONHSAT012892.2	NONHSAG005688.3	Intergenic	5.578667108
NONHSAT012893.2	NONHSAG005688.3	Intergenic	4.832335316
NONHSAT012895.2	NONHSAG005688.3	Intergenic	2.269935574
NONHSAT012897.2	NONHSAG005688.3	Intergenic	1.36839132
NONHSAT012898.2	NONHSAG005688.3	Intergenic	3.876120113
NONHSAT012900.2	NONHSAG005688.3	Intergenic	3.656464971
NONHSAT012901.2	NONHSAG005688.3	Intergenic	3.028443284
NONHSAT012902.2	NONHSAG005688.3	Intergenic	3.744107152
NONHSAT012950.2	NONHSAG005706.2	Intergenic	4.781571679
NONHSAT012962.2	NONHSAG005711.3	Intergenic	3.620541682
NONHSAT012980.2	NONHSAG005724.2	Intergenic	1.328062008
NONHSAT013049.2	NONHSAG061250.2	Intergenic	2.759778988
NONHSAT013115.2	NONHSAG005777.2	Intergenic	2.84636468
NONHSAT013118.2	NONHSAG005780.3	Intergenic	3.47204568
NONHSAT013130.2	NONHSAG005786.2	Intergenic	0.960467099
NONHSAT013132.2	NONHSAG005788.2	Intergenic	2.452036193
NONHSAT013138.2	NONHSAG005792.2	Intergenic	37.78809766
NONHSAT013144.2	NONHSAG005794.2	Intergenic	7.604649185
NONHSAT013156.2	NONHSAG005797.2	Intergenic	2.170849178
NONHSAT013158.2	NONHSAG005798.2	Intergenic	1.032428812
NONHSAT013167.2	NONHSAG060473.1	Intergenic	11.22302725
NONHSAT013170.2	NONHSAG005796.2	Intergenic	4.574430088
NONHSAT013176.2	NONHSAG061258.1	Intergenic	0.897057368
NONHSAT013178.2	NONHSAG005804.2	Intergenic	0.570920866
NONHSAT013195.2	NONHSAG005812.2	Intergenic	1.989360325
NONHSAT013210.2	NONHSAG005786.2	Intergenic	2.196418346
NONHSAT013216.2	NONHSAG005823.2	Intergenic	4.648925067
NONHSAT013242.2	NONHSAG005833.2	Intergenic	3.661302946
NONHSAT013243.2	NONHSAG005833.2	Intergenic	1.44903283
NONHSAT013246.2	NONHSAG005833.2	Intergenic	1.469630594
NONHSAT013256.2	NONHSAG005838.3	Intergenic	5.547733497
NONHSAT013306.2	NONHSAG005868.2	Intergenic	2.938090836
NONHSAT013371.2	NONHSAG005894.3	Intergenic	6.33572277
NONHSAT013388.2	NONHSAG005903.3	Intergenic	3.343524476
NONHSAT013426.2	NONHSAG005923.3	Intergenic	7.469003399
NONHSAT013427.2	NONHSAG005923.3	Intergenic	2.604305841
NONHSAT013489.2	NONHSAG005952.2	Intergenic	3.391063479
NONHSAT013556.2	NONHSAG005992.3	Intergenic	1.705098361
NONHSAT013620.2	NONHSAG006024.2	Intergenic	2.7850544
NONHSAT013636.2	NONHSAG006038.3	Intergenic	1.994256215
NONHSAT013639.2	NONHSAG006038.3	Intergenic	7.400828515
NONHSAT013641.2	NONHSAG006038.3	Intergenic	1.962236414
NONHSAT013647.2	NONHSAG006038.3	Intergenic	1.403464318
NONHSAT013650.2	NONHSAG006038.3	Intergenic	1.781317084
NONHSAT013652.2	NONHSAG006038.3	Intergenic	0.52281213
NONHSAT013653.2	NONHSAG006038.3	Intergenic	4.893765614
NONHSAT013729.2	NONHSAG006087.2	Intergenic	2.271911517
NONHSAT013805.2	NONHSAG006116.2	Intergenic	2.2249866
NONHSAT013833.2	NONHSAG006131.2	Intergenic	0.401362473
NONHSAT013905.2	NONHSAG006164.2	Intergenic	3.6726413
NONHSAT013918.2	NONHSAG006175.2	Intergenic	2.536197071
NONHSAT013934.2	NONHSAG006184.2	Intergenic	1.440733252
NONHSAT013940.2	NONHSAG006189.2	Intergenic	2.681265502
NONHSAT013999.2	NONHSAG006215.3	Intergenic	3.644558441
NONHSAT014001.2	NONHSAG006215.3	Intergenic	1.265319214
NONHSAT014003.2	NONHSAG006217.2	Intergenic	2.321855491
NONHSAT014004.2	NONHSAG006217.2	Intergenic	2.271667969
NONHSAT014008.2	NONHSAG006219.3	Intergenic	3.893593377
NONHSAT014023.2	NONHSAG006222.3	Intergenic	2.732433503
NONHSAT015043.2	NONHSAG006301.3	Intergenic	2.282104537
NONHSAT015044.2	NONHSAG006301.3	Intergenic	2.650923969
NONHSAT015087.2	NONHSAG062227.2	Intergenic	1.848948641
NONHSAT015088.2	NONHSAG062227.2	Intergenic	1.183685186
NONHSAT015092.2	NONHSAG062227.2	Intergenic	3.437083953
NONHSAT015141.2	NONHSAG006339.2	Intergenic	1.82486976
NONHSAT015179.2	NONHSAG006341.3	Intergenic	1.460000797
NONHSAT015184.2	NONHSAG006341.3	Intergenic	3.979056108
NONHSAT015185.2	NONHSAG006341.3	Intergenic	1.694715242
NONHSAT015191.2	NONHSAG006341.3	Intergenic	1.084409433
NONHSAT015194.2	NONHSAG060627.2	Intergenic	2.28095351
NONHSAT015206.2	NONHSAG006348.2	Intergenic	0.514523699
NONHSAT015237.2	NONHSAG006362.2	Intergenic	4.512216379
NONHSAT015238.2	NONHSAG006362.2	Intergenic	4.459548509
NONHSAT015240.2	NONHSAG006364.2	Intergenic	3.956505844
NONHSAT015261.2	NONHSAG061404.2	Intergenic	1.351331404
NONHSAT015263.2	NONHSAG061404.2	Intergenic	1.119484385
NONHSAT015325.2	NONHSAG006398.2	Intergenic	4.387118575
NONHSAT015326.2	NONHSAG006398.2	Intergenic	3.819251103
NONHSAT015374.2	NONHSAG062282.2	Intergenic	1.588168249
NONHSAT015375.2	NONHSAG062282.2	Intergenic	2.328415615
NONHSAT015379.2	NONHSAG006421.3	Intergenic	4.464265013
NONHSAT015400.2	NONHSAG006436.2	Intergenic	9.725781979
NONHSAT015403.2	NONHSAG061429.2	Intergenic	3.687901837
NONHSAT015407.2	NONHSAG061429.2	Intergenic	0.847189434
NONHSAT015408.2	NONHSAG061429.2	Intergenic	5.803811674
NONHSAT015409.2	NONHSAG061429.2	Intergenic	6.409241925
NONHSAT015410.2	NONHSAG061429.2	Intergenic	6.901625341
NONHSAT015411.2	NONHSAG061429.2	Intergenic	2.67366268
NONHSAT015412.2	NONHSAG061429.2	Intergenic	4.067545565
NONHSAT015414.2	NONHSAG061429.2	Intergenic	4.056507457
NONHSAT015415.2	NONHSAG061429.2	Intergenic	0.796226914
NONHSAT015418.2	NONHSAG061429.2	Intergenic	1.272504015
NONHSAT015421.2	NONHSAG006438.3	Intergenic	2.560470536
NONHSAT015423.2	NONHSAG006438.3	Intergenic	2.141802141
NONHSAT015426.2	NONHSAG006438.3	Intergenic	2.451724298
NONHSAT015447.2	NONHSAG006447.2	Intergenic	2.580018053
NONHSAT015451.2	NONHSAG006449.2	Intergenic	1.479157668
NONHSAT015455.2	NONHSAG006453.2	Intergenic	1.331083335
NONHSAT015483.2	NONHSAG006474.2	Intergenic	2.345982367
NONHSAT015495.2	NONHSAG006479.2	Intergenic	3.586704486
NONHSAT015523.2	NONHSAG006486.3	Intergenic	1.543249958
NONHSAT015525.2	NONHSAG061437.2	Intergenic	2.73510011
NONHSAT015528.2	NONHSAG061437.2	Intergenic	2.068693802
NONHSAT015671.2	NONHSAG006537.2	Intergenic	1.447916339
NONHSAT015702.2	NONHSAG006556.2	Intergenic	5.142606962
NONHSAT015736.2	NONHSAG006570.2	Intergenic	3.083379397
NONHSAT015751.2	NONHSAG006580.2	Intergenic	2.342326155
NONHSAT015843.2	NONHSAG006619.2	Intergenic	5.297461536
NONHSAT015863.2	NONHSAG006633.2	Intergenic	3.178249554
NONHSAT015885.2	NONHSAG006641.2	Intergenic	2.613866343
NONHSAT015887.2	NONHSAG006642.2	Intergenic	6.851613228
NONHSAT015960.2	NONHSAG006678.3	Intergenic	3.153994687
NONHSAT015961.2	NONHSAG006678.3	Intergenic	1.698127685
NONHSAT015962.2	NONHSAG006678.3	Intergenic	1.06372163
NONHSAT015964.2	NONHSAG006678.3	Intergenic	1.10430841
NONHSAT015965.2	NONHSAG006678.3	Intergenic	0.351722072
NONHSAT015969.2	NONHSAG006678.3	Intergenic	5.772060611
NONHSAT015970.2	NONHSAG006678.3	Intergenic	0.866688577
NONHSAT015982.2	NONHSAG006686.3	Intergenic	2.188881544
NONHSAT015987.2	NONHSAG006690.2	Intergenic	3.53564169
NONHSAT016068.2	NONHSAG006731.2	Intergenic	2.030555308
NONHSAT016084.2	NONHSAG006739.2	Intergenic	2.661318218
NONHSAT016094.2	NONHSAG006746.3	Intergenic	4.349816246
NONHSAT016130.2	NONHSAG006756.3	Intergenic	2.92346463
NONHSAT016151.2	NONHSAG006765.2	Intergenic	4.534239128
NONHSAT016164.2	NONHSAG006772.2	Intergenic	6.473844683
NONHSAT016166.2	NONHSAG006773.2	Intergenic	1.614991166
NONHSAT016216.2	NONHSAG006787.3	Intergenic	2.882256166
NONHSAT016217.2	NONHSAG006787.3	Intergenic	3.919464622
NONHSAT016218.2	NONHSAG006787.3	Intergenic	3.905422172
NONHSAT016230.2	NONHSAG006793.2	Intergenic	6.393707035
NONHSAT016323.2	NONHSAG006840.2	Intergenic	2.822104191
NONHSAT016362.2	NONHSAG006865.3	Intergenic	2.510850805
NONHSAT016378.2	NONHSAG006873.3	Intergenic	3.29638114
NONHSAT016379.2	NONHSAG006873.3	Intergenic	2.665227055
NONHSAT016380.2	NONHSAG006873.3	Intergenic	1.407781176
NONHSAT016395.2	NONHSAG006883.2	Intergenic	3.708191294
NONHSAT016408.2	NONHSAG006890.2	Intergenic	34.76600372
NONHSAT016411.2	NONHSAG006890.2	Intergenic	2.792345504
NONHSAT016413.2	NONHSAG006891.2	Intergenic	1.050773631
NONHSAT016416.2	NONHSAG006894.3	Intergenic	8.303671708
NONHSAT016443.2	NONHSAG006910.2	Intergenic	2.769902403
NONHSAT016464.2	NONHSAG006925.2	Intergenic	4.995352777
NONHSAT016552.2	NONHSAG006966.3	Intergenic	7.988305144
NONHSAT016554.2	NONHSAG006966.3	Intergenic	4.669346613
NONHSAT016610.2	NONHSAG006989.2	Intergenic	2.923318957
NONHSAT016695.2	NONHSAG007044.2	Intergenic	2.08410172
NONHSAT016809.2	NONHSAG007104.2	Intergenic	4.226119898
NONHSAT016865.2	NONHSAG007120.2	Intergenic	2.569106175
NONHSAT016877.2	NONHSAG060930.2	Intergenic	3.421905591
NONHSAT016878.2	NONHSAG060930.2	Intergenic	2.442861798
NONHSAT016892.2	NONHSAG007132.3	Intergenic	1.052531788
NONHSAT016893.2	NONHSAG007132.3	Intergenic	5.682077875
NONHSAT016894.2	NONHSAG007132.3	Intergenic	3.042055702
NONHSAT016897.2	NONHSAG007132.3	Intergenic	1.309832466
NONHSAT016902.2	NONHSAG007132.3	Intergenic	1.877481733
NONHSAT016904.2	NONHSAG007132.3	Intergenic	1.239133582
NONHSAT016905.2	NONHSAG007132.3	Intergenic	1.536315916
NONHSAT016940.2	NONHSAG007147.3	Intergenic	1.457189793
NONHSAT017012.2	NONHSAG061660.2	Intergenic	1.485833637
NONHSAT017013.2	NONHSAG061660.2	Intergenic	1.368696423
NONHSAT017020.2	NONHSAG061660.2	Intergenic	2.461746926
NONHSAT017023.2	NONHSAG007186.2	Intergenic	1.382491621
NONHSAT017028.2	NONHSAG007190.2	Intergenic	7.402775053
NONHSAT017073.2	NONHSAG061008.2	Intergenic	2.810051497
NONHSAT017078.2	NONHSAG007222.2	Intergenic	1.664351155
NONHSAT017192.2	NONHSAG007282.3	Intergenic	1.676492187
NONHSAT017223.2	NONHSAG007296.3	Intergenic	0.815572719
NONHSAT017224.2	NONHSAG007296.3	Intergenic	2.461686102
NONHSAT017226.2	NONHSAG007297.3	Intergenic	2.675257326
NONHSAT017232.2	NONHSAG007301.3	Intergenic	5.498306258
NONHSAT017233.2	NONHSAG007301.3	Intergenic	6.723253884
NONHSAT017235.2	NONHSAG007302.2	Intergenic	3.801060453
NONHSAT017236.2	NONHSAG007302.2	Intergenic	3.729146918
NONHSAT017265.2	NONHSAG007317.3	Intergenic	2.078184054
NONHSAT017278.2	NONHSAG007324.3	Intergenic	1.434732138
NONHSAT017287.2	NONHSAG007325.3	Intergenic	0.766589211
NONHSAT017318.2	NONHSAG007347.3	Intergenic	2.359339036
NONHSAT017331.2	NONHSAG007350.2	Intergenic	5.052075724
NONHSAT017374.2	NONHSAG007368.2	Intergenic	2.360537608
NONHSAT017375.2	NONHSAG007368.2	Intergenic	2.799135067
NONHSAT017400.2	NONHSAG007378.3	Intergenic	5.420273602
NONHSAT017424.2	NONHSAG007392.2	Intergenic	4.930692324
NONHSAT017425.2	NONHSAG007393.2	Intergenic	8.933726048
NONHSAT017426.2	NONHSAG007394.2	Intergenic	2.921910772
NONHSAT017427.2	NONHSAG007394.2	Intergenic	2.368762045
NONHSAT017451.2	NONHSAG007406.3	Intergenic	2.820650808
NONHSAT017517.2	NONHSAG007427.2	Intergenic	4.775427704
NONHSAT017555.2	NONHSAG007446.2	Intergenic	4.294459999
NONHSAT017627.2	NONHSAG007478.3	Intergenic	1.656954507
NONHSAT017628.2	NONHSAG007479.2	Intergenic	10.7584635
NONHSAT017642.2	NONHSAG007487.3	Intergenic	1.844850807
NONHSAT017645.2	NONHSAG007487.3	Intergenic	1.016145048
NONHSAT017697.2	NONHSAG007518.2	Intergenic	2.151746758
NONHSAT017787.2	NONHSAG007561.3	Intergenic	1.472894349
NONHSAT017796.2	NONHSAG007564.2	Intergenic	2.765100244
NONHSAT017862.2	NONHSAG007590.2	Intergenic	3.01689064
NONHSAT017864.2	NONHSAG007592.3	Intergenic	6.35589417
NONHSAT017911.2	NONHSAG007610.2	Intergenic	1.513923971
NONHSAT017912.2	NONHSAG007610.2	Intergenic	3.925281522
NONHSAT017922.2	NONHSAG007619.2	Intergenic	25.31914778
NONHSAT017935.2	NONHSAG007630.2	Intergenic	1.763554074
NONHSAT017936.2	NONHSAG007630.2	Intergenic	1.196890648
NONHSAT017937.2	NONHSAG007630.2	Intergenic	3.857739091
NONHSAT017958.2	NONHSAG007639.2	Intergenic	2.148397411
NONHSAT017959.2	NONHSAG007640.2	Intergenic	3.26655797
NONHSAT017960.2	NONHSAG007640.2	Intergenic	5.227697086
NONHSAT017961.2	NONHSAG007641.2	Intergenic	4.750292481
NONHSAT018003.2	NONHSAG007652.3	Intergenic	0.548861895
NONHSAT018005.2	NONHSAG007652.3	Intergenic	6.296423357
NONHSAT018006.2	NONHSAG007652.3	Intergenic	1.220012783
NONHSAT018007.2	NONHSAG063304.2	Intergenic	4.146640306
NONHSAT018010.2	NONHSAG007652.3	Intergenic	2.385914938
NONHSAT018013.2	NONHSAG007655.3	Intergenic	0.5015366
NONHSAT018036.2	NONHSAG007674.3	Intergenic	16.52768931
NONHSAT018040.2	NONHSAG007675.3	Intergenic	4.684088699
NONHSAT018082.2	NONHSAG007695.2	Intergenic	1.786262278
NONHSAT018095.2	NONHSAG007698.2	Intergenic	2.480625752
NONHSAT018186.2	NONHSAG007751.2	Intergenic	21.29576929
NONHSAT018198.2	NONHSAG007757.2	Intergenic	0.762318602
NONHSAT018199.2	NONHSAG007756.2	Intergenic	4.130487658
NONHSAT018219.2	NONHSAG007763.2	Intergenic	3.627627103
NONHSAT018220.2	NONHSAG007764.2	Intergenic	1.216732369
NONHSAT018227.2	NONHSAG007767.2	Intergenic	6.450694151
NONHSAT018228.2	NONHSAG007767.2	Intergenic	6.525529729
NONHSAT018236.2	NONHSAG007773.2	Intergenic	2.028590479
NONHSAT018281.2	NONHSAG007798.2	Intergenic	0.783367783
NONHSAT018298.2	NONHSAG007810.3	Intergenic	2.346956085
NONHSAT018397.2	NONHSAG007853.2	Intergenic	4.229460367
NONHSAT018426.2	NONHSAG007867.2	Intergenic	1.339459322
NONHSAT018499.2	NONHSAG007898.3	Intergenic	0.768109166
NONHSAT018501.2	NONHSAG007899.2	Intergenic	1.882520817
NONHSAT018502.2	NONHSAG007898.3	Intergenic	5.172738975
NONHSAT018508.2	NONHSAG007903.2	Intergenic	14.97739867
NONHSAT018545.2	NONHSAG062720.2	Intergenic	1.7280487
NONHSAT018547.2	NONHSAG062720.2	Intergenic	2.02011579
NONHSAT018548.2	NONHSAG007924.2	Intergenic	0.421564013
NONHSAT018550.2	NONHSAG007925.2	Intergenic	2.584005862
NONHSAT018551.2	NONHSAG007926.2	Intergenic	0.787109375
NONHSAT018552.2	NONHSAG007927.2	Intergenic	1.098064698
NONHSAT018553.2	NONHSAG007927.2	Intergenic	1.32479384
NONHSAT018564.2	NONHSAG007934.2	Intergenic	2.835837642
NONHSAT018660.2	NONHSAG007984.3	Intergenic	1.956736235
NONHSAT018664.2	NONHSAG007984.3	Intergenic	2.845980851
NONHSAT018683.2	NONHSAG007994.2	Intergenic	5.708997728
NONHSAT018687.2	NONHSAG007997.2	Intergenic	3.189804612
NONHSAT018688.2	NONHSAG007998.2	Intergenic	6.695936365
NONHSAT018690.2	NONHSAG007999.3	Intergenic	3.097107516
NONHSAT018691.2	NONHSAG007999.3	Intergenic	0.887310268
NONHSAT018744.2	NONHSAG008028.2	Intergenic	1.607722876
NONHSAT018762.2	NONHSAG008041.2	Intergenic	2.056189168
NONHSAT018765.2	NONHSAG008041.2	Intergenic	3.197978699
NONHSAT018772.2	NONHSAG008044.3	Intergenic	3.535000245
NONHSAT018777.2	NONHSAG008049.3	Intergenic	0.928508682
NONHSAT018944.2	NONHSAG008125.2	Intergenic	3.903408266
NONHSAT018946.2	NONHSAG008125.2	Intergenic	4.517525219
NONHSAT018970.2	NONHSAG008134.2	Intergenic	20.4425755
NONHSAT019004.2	NONHSAG008160.2	Intergenic	3.260211297
NONHSAT019005.2	NONHSAG008160.2	Intergenic	2.329619221
NONHSAT019006.2	NONHSAG008160.2	Intergenic	3.058102855
NONHSAT019018.2	NONHSAG008164.3	Intergenic	0.873551789
NONHSAT019022.2	NONHSAG008164.3	Intergenic	4.601131357
NONHSAT019023.2	NONHSAG008164.3	Intergenic	2.211443748
NONHSAT021142.2	NONHSAG008182.2	Intergenic	2.005384946
NONHSAT021258.2	NONHSAG008247.2	Intergenic	1.229712917
NONHSAT021289.2	NONHSAG008264.2	Intergenic	0.96577613
NONHSAT021398.2	NONHSAG062817.2	Intergenic	5.941354538
NONHSAT021503.2	NONHSAG008389.3	Intergenic	2.730339643
NONHSAT021504.2	NONHSAG008389.3	Intergenic	7.931252213
NONHSAT021509.2	NONHSAG008390.2	Intergenic	3.768390317
NONHSAT021525.2	NONHSAG062830.2	Intergenic	1.808680569
NONHSAT021526.2	NONHSAG062830.2	Intergenic	1.724854522
NONHSAT021532.2	NONHSAG008404.3	Intergenic	1.883887221
NONHSAT021540.2	NONHSAG008409.2	Intergenic	2.92729466
NONHSAT021600.2	NONHSAG008442.3	Intergenic	3.040984292
NONHSAT021662.2	NONHSAG008469.2	Intergenic	0.926785817
NONHSAT021663.2	NONHSAG008470.2	Intergenic	1.755666565
NONHSAT021664.2	NONHSAG008471.2	Intergenic	1.92283315
NONHSAT021676.2	NONHSAG008478.2	Intergenic	18.11205588
NONHSAT021731.2	NONHSAG008502.2	Intergenic	1.390995729
NONHSAT021823.2	NONHSAG008552.3	Intergenic	2.15571524
NONHSAT021825.2	NONHSAG008552.3	Intergenic	12.60654516
NONHSAT021828.2	NONHSAG008552.3	Intergenic	2.310364568
NONHSAT021829.2	NONHSAG008552.3	Intergenic	1.834465203
NONHSAT021830.2	NONHSAG008552.3	Intergenic	2.26091043
NONHSAT021836.2	NONHSAG008552.3	Intergenic	3.196713969
NONHSAT021837.2	NONHSAG008552.3	Intergenic	4.849325872
NONHSAT021840.2	NONHSAG008552.3	Intergenic	1.609265953
NONHSAT021844.2	NONHSAG008552.3	Intergenic	2.688520782
NONHSAT021847.2	NONHSAG008552.3	Intergenic	10.65577692
NONHSAT021851.2	NONHSAG008552.3	Intergenic	10.04494285
NONHSAT021854.2	NONHSAG008552.3	Intergenic	3.719243926
NONHSAT021856.2	NONHSAG008552.3	Intergenic	16.25526338
NONHSAT021908.2	NONHSAG008574.3	Intergenic	2.326220834
NONHSAT022024.2	NONHSAG008626.3	Intergenic	3.28504596
NONHSAT022025.2	NONHSAG008627.2	Intergenic	1.665897772
NONHSAT022078.2	NONHSAG008656.2	Intergenic	2.379821841
NONHSAT022099.2	NONHSAG008665.3	Intergenic	1.708675751
NONHSAT022100.2	NONHSAG008665.3	Intergenic	6.217972345
NONHSAT022110.2	NONHSAG063480.2	Intergenic	3.372218898
NONHSAT022112.2	NONHSAG008670.3	Intergenic	0.799428889
NONHSAT022122.2	NONHSAG008673.2	Intergenic	2.595983873
NONHSAT022123.2	NONHSAG008674.2	Intergenic	14.9179634
NONHSAT022124.2	NONHSAG008675.3	Intergenic	1.223451428
NONHSAT022129.2	NONHSAG008675.3	Intergenic	13.29602025
NONHSAT022132.2	NONHSAG008675.3	Intergenic	1.047255341
NONHSAT022133.2	NONHSAG008675.3	Intergenic	3.190760362
NONHSAT022134.2	NONHSAG008675.3	Intergenic	5.374777904
NONHSAT022135.2	NONHSAG008675.3	Intergenic	2.259780522
NONHSAT022136.2	NONHSAG008675.3	Intergenic	0.628013443
NONHSAT022137.2	NONHSAG008675.3	Intergenic	2.625414575
NONHSAT022138.2	NONHSAG008675.3	Intergenic	2.839867372
NONHSAT022139.2	NONHSAG008675.3	Intergenic	2.718560688
NONHSAT022144.2	NONHSAG008675.3	Intergenic	6.192642572
NONHSAT022145.2	NONHSAG008675.3	Intergenic	1.127867223
NONHSAT022147.2	NONHSAG063480.2	Intergenic	7.750982435
NONHSAT022168.2	NONHSAG008684.2	Intergenic	2.428087396
NONHSAT022203.2	NONHSAG008695.3	Intergenic	9.492674904
NONHSAT022204.2	NONHSAG008695.3	Intergenic	3.02551286
NONHSAT022207.2	NONHSAG008698.2	Intergenic	2.063766703
NONHSAT022219.2	NONHSAG008703.3	Intergenic	1.988988474
NONHSAT022220.2	NONHSAG008703.3	Intergenic	2.490683857
NONHSAT022268.2	NONHSAG008722.3	Intergenic	2.577021633
NONHSAT022270.2	NONHSAG008722.3	Intergenic	3.076770724
NONHSAT022290.2	NONHSAG008736.2	Intergenic	1.398447672
NONHSAT022331.2	NONHSAG008754.2	Intergenic	1.830552412
NONHSAT022350.2	NONHSAG008765.2	Intergenic	4.416207563
NONHSAT022368.2	NONHSAG008773.2	Intergenic	3.822188209
NONHSAT022373.2	NONHSAG008776.2	Intergenic	3.672943561
NONHSAT022393.2	NONHSAG008790.3	Intergenic	8.476242821
NONHSAT022394.2	NONHSAG008790.3	Intergenic	5.601582901
NONHSAT022396.2	NONHSAG008790.3	Intergenic	7.097957198
NONHSAT022410.2	NONHSAG008793.2	Intergenic	1.406243034
NONHSAT022411.2	NONHSAG008790.3	Intergenic	3.471705511
NONHSAT022444.2	NONHSAG008813.2	Intergenic	4.558986462
NONHSAT022457.2	NONHSAG008818.2	Intergenic	10.10362543
NONHSAT022459.2	NONHSAG008819.3	Intergenic	2.753070187
NONHSAT022462.2	NONHSAG008822.2	Intergenic	3.421809163
NONHSAT022469.2	NONHSAG008827.2	Intergenic	4.507631293
NONHSAT022475.2	NONHSAG008828.2	Intergenic	7.96345937
NONHSAT022506.2	NONHSAG008845.3	Intergenic	2.063428931
NONHSAT022521.2	NONHSAG008850.3	Intergenic	1.570352406
NONHSAT022523.2	NONHSAG008850.3	Intergenic	2.949975486
NONHSAT022548.2	NONHSAG008866.3	Intergenic	0.991524659
NONHSAT022585.2	NONHSAG008882.2	Intergenic	2.919927298
NONHSAT022600.2	NONHSAG008887.2	Intergenic	2.09912373
NONHSAT022678.2	NONHSAG008937.3	Intergenic	5.282375239
NONHSAT022715.2	NONHSAG008952.3	Intergenic	2.654502673
NONHSAT022813.2	NONHSAG009010.3	Intergenic	7.217828142
NONHSAT022872.2	NONHSAG009042.2	Intergenic	1.897063715
NONHSAT022903.2	NONHSAG009064.2	Intergenic	2.930182788
NONHSAT022907.2	NONHSAG009068.2	Intergenic	1.634567934
NONHSAT022978.2	NONHSAG009083.2	Intergenic	8.415334066
NONHSAT023118.2	NONHSAG009108.2	Intergenic	3.81740137
NONHSAT023169.2	NONHSAG009130.3	Intergenic	5.999454962
NONHSAT023170.2	NONHSAG009130.3	Intergenic	5.934809551
NONHSAT023171.2	NONHSAG009130.3	Intergenic	0.827756406
NONHSAT023192.2	NONHSAG009142.2	Intergenic	3.250819794
NONHSAT023220.2	NONHSAG009158.2	Intergenic	2.637226307
NONHSAT023254.2	NONHSAG009180.3	Intergenic	1.99403914
NONHSAT023255.2	NONHSAG009180.3	Intergenic	6.944630879
NONHSAT023256.2	NONHSAG009180.3	Intergenic	1.239257057
NONHSAT023259.2	NONHSAG009180.3	Intergenic	0.081338182
NONHSAT023262.2	NONHSAG009180.3	Intergenic	2.365261154
NONHSAT023264.2	NONHSAG009180.3	Intergenic	0.810286732
NONHSAT023265.2	NONHSAG009180.3	Intergenic	2.602956107
NONHSAT023366.2	NONHSAG009222.3	Intergenic	12.99378049
NONHSAT023367.2	NONHSAG009222.3	Intergenic	0.928367834
NONHSAT023369.2	NONHSAG009222.3	Intergenic	5.306657914
NONHSAT023370.2	NONHSAG009222.3	Intergenic	1.438516975
NONHSAT023371.2	NONHSAG009222.3	Intergenic	3.566863803
NONHSAT023373.2	NONHSAG009222.3	Intergenic	3.533431956
NONHSAT023374.2	NONHSAG009222.3	Intergenic	2.768292244
NONHSAT023375.2	NONHSAG009222.3	Intergenic	20.64783106
NONHSAT023377.2	NONHSAG009222.3	Intergenic	3.40076967
NONHSAT023378.2	NONHSAG009222.3	Intergenic	6.452860737
NONHSAT023393.2	NONHSAG009228.3	Intergenic	5.643316071
NONHSAT023394.2	NONHSAG009228.3	Intergenic	2.747302278
NONHSAT023395.2	NONHSAG009228.3	Intergenic	5.681209948
NONHSAT023396.2	NONHSAG009228.3	Intergenic	1.369593504
NONHSAT023397.2	NONHSAG009228.3	Intergenic	17.02646863
NONHSAT023398.2	NONHSAG009228.3	Intergenic	3.791391066
NONHSAT023463.2	NONHSAG009269.2	Intergenic	9.849676143
NONHSAT023464.2	NONHSAG009270.2	Intergenic	1.356148346
NONHSAT023473.2	NONHSAG009275.2	Intergenic	1.932325439
NONHSAT023499.2	NONHSAG009279.2	Intergenic	1.901452186
NONHSAT023500.2	NONHSAG009282.2	Intergenic	4.524699562
NONHSAT023506.2	NONHSAG009285.3	Intergenic	1.304926502
NONHSAT023508.2	NONHSAG009285.3	Intergenic	4.793088579
NONHSAT023510.2	NONHSAG009285.3	Intergenic	0.9569409
NONHSAT023543.2	NONHSAG009307.2	Intergenic	1.567032201
NONHSAT023544.2	NONHSAG009308.3	Intergenic	4.386563144
NONHSAT023708.2	NONHSAG009385.3	Intergenic	1.575919146
NONHSAT023711.2	NONHSAG009387.2	Intergenic	1.160484498
NONHSAT023724.2	NONHSAG009395.3	Intergenic	1.218808378
NONHSAT023860.2	NONHSAG009462.3	Intergenic	0.294158503
NONHSAT023888.2	NONHSAG009478.3	Intergenic	1.588257513
NONHSAT023890.2	NONHSAG009479.2	Intergenic	2.489471881
NONHSAT023923.2	NONHSAG063605.2	Intergenic	3.187236163
NONHSAT023992.2	NONHSAG009530.2	Intergenic	1.778162921
NONHSAT024015.2	NONHSAG009542.2	Intergenic	4.426845306
NONHSAT024031.2	NONHSAG009551.3	Intergenic	4.279472786
NONHSAT024032.2	NONHSAG009551.3	Intergenic	1.603751733
NONHSAT024064.2	NONHSAG009568.3	Intergenic	2.844579262
NONHSAT024072.2	NONHSAG009576.3	Intergenic	0.661558932
NONHSAT024073.2	NONHSAG009576.3	Intergenic	1.371830967
NONHSAT024074.2	NONHSAG009576.3	Intergenic	4.672595197
NONHSAT024081.2	NONHSAG009578.2	Intergenic	3.737104794
NONHSAT024087.2	NONHSAG009582.3	Intergenic	4.598792883
NONHSAT024200.2	NONHSAG009629.3	Intergenic	1.163755881
NONHSAT024205.2	NONHSAG009629.3	Intergenic	2.195689625
NONHSAT024206.2	NONHSAG009629.3	Intergenic	2.476970284
NONHSAT024208.2	NONHSAG009629.3	Intergenic	3.318284721
NONHSAT024210.2	NONHSAG009629.3	Intergenic	13.50958724
NONHSAT024211.2	NONHSAG009629.3	Intergenic	1.701814556
NONHSAT024213.2	NONHSAG009629.3	Intergenic	2.985136464
NONHSAT024242.2	NONHSAG009641.3	Intergenic	0.869739745
NONHSAT024243.2	NONHSAG009641.3	Intergenic	7.744464058
NONHSAT024353.2	NONHSAG009701.2	Intergenic	8.067591124
NONHSAT024371.2	NONHSAG009714.2	Intergenic	2.743282245
NONHSAT024372.2	NONHSAG009714.2	Intergenic	6.220239766
NONHSAT024373.2	NONHSAG009715.2	Intergenic	1.12943221
NONHSAT024412.2	NONHSAG009736.2	Intergenic	4.457814583
NONHSAT024475.2	NONHSAG009763.2	Intergenic	2.224038312
NONHSAT024526.2	NONHSAG009785.2	Intergenic	3.232470235
NONHSAT024534.2	NONHSAG009789.3	Intergenic	8.045394708
NONHSAT024567.2	NONHSAG009799.2	Intergenic	2.730360209
NONHSAT024569.2	NONHSAG009800.3	Intergenic	3.025777578
NONHSAT024570.2	NONHSAG009800.3	Intergenic	7.015893623
NONHSAT024660.2	NONHSAG009822.2	Intergenic	1.436791779
NONHSAT024683.2	NONHSAG009834.3	Intergenic	3.482158344
NONHSAT024686.2	NONHSAG009834.3	Intergenic	1.390951219
NONHSAT024687.2	NONHSAG009834.3	Intergenic	0.950667151
NONHSAT024747.2	NONHSAG009868.2	Intergenic	1.350631884
NONHSAT024765.2	NONHSAG063700.2	Intergenic	1.229617763
NONHSAT024785.2	NONHSAG063700.2	Intergenic	1.069390039
NONHSAT024787.2	NONHSAG009878.2	Intergenic	2.854941429
NONHSAT024790.2	NONHSAG009879.2	Intergenic	7.663861354
NONHSAT024797.2	NONHSAG063700.2	Intergenic	1.6222405
NONHSAT024799.2	NONHSAG063700.2	Intergenic	13.72654472
NONHSAT024812.2	NONHSAG063700.2	Intergenic	8.783404824
NONHSAT024870.2	NONHSAG009919.2	Intergenic	0.389760618
NONHSAT024897.2	NONHSAG009938.3	Intergenic	0.926623187
NONHSAT024903.2	NONHSAG009942.3	Intergenic	2.852349672
NONHSAT024905.2	NONHSAG009942.3	Intergenic	1.313940391
NONHSAT024979.2	NONHSAG009968.2	Intergenic	5.922308437
NONHSAT025044.2	NONHSAG010005.2	Intergenic	2.264106893
NONHSAT025106.2	NONHSAG010039.2	Intergenic	2.257091172
NONHSAT025146.2	NONHSAG010061.2	Intergenic	10.08720053
NONHSAT025148.2	NONHSAG010061.2	Intergenic	11.73677132
NONHSAT025149.2	NONHSAG010061.2	Intergenic	15.52582707
NONHSAT025216.2	NONHSAG010090.2	Intergenic	2.874788993
NONHSAT025256.2	NONHSAG010105.2	Intergenic	3.780683616
NONHSAT025293.2	NONHSAG010119.2	Intergenic	17.81288303
NONHSAT025381.2	NONHSAG010152.3	Intergenic	4.30308532
NONHSAT025472.2	NONHSAG010200.3	Intergenic	1.634171372
NONHSAT025474.2	NONHSAG010198.2	Intergenic	24.14910623
NONHSAT025475.2	NONHSAG010200.3	Intergenic	2.931030272
NONHSAT025486.2	NONHSAG010203.2	Intergenic	2.615130377
NONHSAT025499.2	NONHSAG010206.3	Intergenic	1.872868734
NONHSAT025928.2	NONHSAG010226.2	Intergenic	5.715704867
NONHSAT026063.2	NONHSAG010299.2	Intergenic	0.737233197
NONHSAT026064.2	NONHSAG010299.2	Intergenic	1.006938342
NONHSAT026095.2	NONHSAG010306.2	Intergenic	6.765132185
NONHSAT026136.2	NONHSAG010331.2	Intergenic	17.12212849
NONHSAT026172.2	NONHSAG010344.2	Intergenic	1.215594288
NONHSAT026173.2	NONHSAG010344.2	Intergenic	3.814964384
NONHSAT026175.2	NONHSAG010344.2	Intergenic	3.70505981
NONHSAT026217.2	NONHSAG010358.2	Intergenic	13.2571921
NONHSAT026232.2	NONHSAG010366.3	Intergenic	2.693543045
NONHSAT026236.2	NONHSAG010366.3	Intergenic	3.246757484
NONHSAT026274.2	NONHSAG010389.2	Intergenic	2.164907763
NONHSAT026288.2	NONHSAG064562.2	Intergenic	1.704274366
NONHSAT026290.2	NONHSAG064562.2	Intergenic	4.279682859
NONHSAT026291.2	NONHSAG064562.2	Intergenic	2.765061664
NONHSAT026294.2	NONHSAG064562.2	Intergenic	0.598965633
NONHSAT026298.2	NONHSAG064562.2	Intergenic	3.001764014
NONHSAT026299.2	NONHSAG064562.2	Intergenic	1.903283967
NONHSAT026300.2	NONHSAG064562.2	Intergenic	2.218075117
NONHSAT026306.2	NONHSAG010402.3	Intergenic	3.402285279
NONHSAT026307.2	NONHSAG010402.3	Intergenic	0.98985667
NONHSAT026314.2	NONHSAG010402.3	Intergenic	7.023663966
NONHSAT026315.2	NONHSAG010402.3	Intergenic	1.056509459
NONHSAT026319.2	NONHSAG010402.3	Intergenic	3.015637569
NONHSAT026322.2	NONHSAG010405.3	Intergenic	2.253125872
NONHSAT026329.2	NONHSAG010405.3	Intergenic	2.569385506
NONHSAT026330.2	NONHSAG010405.3	Intergenic	2.58369561
NONHSAT026331.2	NONHSAG010405.3	Intergenic	0.682868214
NONHSAT026332.2	NONHSAG010405.3	Intergenic	1.518216264
NONHSAT026337.2	NONHSAG010405.3	Intergenic	3.514527444
NONHSAT026362.2	NONHSAG010420.2	Intergenic	3.499648281
NONHSAT026363.2	NONHSAG010420.2	Intergenic	4.56370654
NONHSAT026369.2	NONHSAG010421.2	Intergenic	1.608919235
NONHSAT026384.2	NONHSAG010430.3	Intergenic	0.986454816
NONHSAT026396.2	NONHSAG010438.2	Intergenic	1.742926309
NONHSAT026402.2	NONHSAG010439.3	Intergenic	2.710678314
NONHSAT026404.2	NONHSAG010440.3	Intergenic	1.672665891
NONHSAT026816.2	NONHSAG010449.3	Intergenic	1.553191214
NONHSAT026823.2	NONHSAG106898.1	Intergenic	15.64822052
NONHSAT026825.2	NONHSAG106898.1	Intergenic	4.5623062
NONHSAT026833.2	NONHSAG010453.3	Intergenic	2.55314346
NONHSAT026836.2	NONHSAG010454.3	Intergenic	5.224744381
NONHSAT026837.2	NONHSAG010453.3	Intergenic	3.226148312
NONHSAT026839.2	NONHSAG010453.3	Intergenic	3.443259638
NONHSAT026840.2	NONHSAG010453.3	Intergenic	7.515715575
NONHSAT026841.2	NONHSAG010453.3	Intergenic	5.504268605
NONHSAT026842.2	NONHSAG010453.3	Intergenic	1.471352422
NONHSAT026843.2	NONHSAG010453.3	Intergenic	2.672992444
NONHSAT026844.2	NONHSAG010453.3	Intergenic	7.556168681
NONHSAT026890.2	NONHSAG010488.2	Intergenic	2.276987526
NONHSAT026902.2	NONHSAG010494.2	Intergenic	3.071226852
NONHSAT026950.2	NONHSAG010513.2	Intergenic	4.426256985
NONHSAT026992.2	NONHSAG010532.3	Intergenic	3.1090845
NONHSAT027011.2	NONHSAG010540.2	Intergenic	2.647967242
NONHSAT027077.2	NONHSAG010570.2	Intergenic	0.539943757
NONHSAT027078.2	NONHSAG010570.2	Intergenic	3.915306044
NONHSAT027079.2	NONHSAG010572.2	Intergenic	2.45224128
NONHSAT027080.2	NONHSAG010573.2	Intergenic	1.931334858
NONHSAT027105.2	NONHSAG010576.2	Intergenic	0.909951251
NONHSAT027114.2	NONHSAG010587.2	Intergenic	3.114326784
NONHSAT027141.2	NONHSAG010599.2	Intergenic	8.723787525
NONHSAT027143.2	NONHSAG010598.2	Intergenic	2.677362093
NONHSAT027145.2	NONHSAG010598.2	Intergenic	6.818967959
NONHSAT027146.2	NONHSAG010600.2	Intergenic	3.284484385
NONHSAT027169.2	NONHSAG010609.2	Intergenic	5.646206853
NONHSAT027206.2	NONHSAG010634.2	Intergenic	7.046757455
NONHSAT027209.2	NONHSAG010635.2	Intergenic	1.946545147
NONHSAT027210.2	NONHSAG010635.2	Intergenic	2.968130233
NONHSAT027258.2	NONHSAG010657.2	Intergenic	2.410518216
NONHSAT027366.2	NONHSAG010716.3	Intergenic	0.635954238
NONHSAT027374.2	NONHSAG010716.3	Intergenic	6.695813216
NONHSAT027377.2	NONHSAG010716.3	Intergenic	2.809927742
NONHSAT027393.2	NONHSAG010720.2	Intergenic	20.24333061
NONHSAT027423.2	NONHSAG010741.2	Intergenic	4.850465464
NONHSAT027450.2	NONHSAG010756.2	Intergenic	1.240427765
NONHSAT027453.2	NONHSAG010758.2	Intergenic	0.4367613
NONHSAT027467.2	NONHSAG065364.2	Intergenic	0.946709785
NONHSAT027475.2	NONHSAG010771.2	Intergenic	2.34577148
NONHSAT027476.2	NONHSAG010771.2	Intergenic	4.968800619
NONHSAT027514.2	NONHSAG010792.3	Intergenic	1.235500859
NONHSAT027515.2	NONHSAG010792.3	Intergenic	1.56682813
NONHSAT027516.2	NONHSAG010792.3	Intergenic	0.844945786
NONHSAT027517.2	NONHSAG010792.3	Intergenic	8.439246186
NONHSAT027518.2	NONHSAG010792.3	Intergenic	2.885059717
NONHSAT027546.2	NONHSAG010808.3	Intergenic	2.581331348
NONHSAT027559.2	NONHSAG010820.3	Intergenic	3.412135708
NONHSAT027562.2	NONHSAG010816.2	Intergenic	4.152935717
NONHSAT027563.2	NONHSAG010817.2	Intergenic	5.625595682
NONHSAT027566.2	NONHSAG010820.3	Intergenic	1.783238269
NONHSAT027573.2	NONHSAG010824.3	Intergenic	2.754886281
NONHSAT027593.2	NONHSAG010836.3	Intergenic	0.490642009
NONHSAT027609.2	NONHSAG010846.2	Intergenic	14.26153952
NONHSAT027651.2	NONHSAG010868.3	Intergenic	6.096441356
NONHSAT027654.2	NONHSAG010871.2	Intergenic	7.065127074
NONHSAT027657.2	NONHSAG010872.2	Intergenic	0.917807177
NONHSAT027691.2	NONHSAG010892.2	Intergenic	4.241484393
NONHSAT027696.2	NONHSAG010896.2	Intergenic	0.594954186
NONHSAT027791.2	NONHSAG010938.2	Intergenic	2.581238044
NONHSAT027801.2	NONHSAG010946.2	Intergenic	6.89941112
NONHSAT027852.2	NONHSAG010979.3	Intergenic	2.078520197
NONHSAT027864.2	NONHSAG010989.3	Intergenic	2.146556287
NONHSAT027866.2	NONHSAG010989.3	Intergenic	1.376367931
NONHSAT027867.2	NONHSAG010989.3	Intergenic	6.335313866
NONHSAT027868.2	NONHSAG010989.3	Intergenic	1.803328647
NONHSAT027869.2	NONHSAG010989.3	Intergenic	2.188196039
NONHSAT027870.2	NONHSAG010989.3	Intergenic	4.799105148
NONHSAT027877.2	NONHSAG010989.3	Intergenic	2.594842676
NONHSAT027883.2	NONHSAG010991.3	Intergenic	2.354301328
NONHSAT027959.2	NONHSAG011029.2	Intergenic	2.173669972
NONHSAT027988.2	NONHSAG011039.2	Intergenic	0.799738222
NONHSAT028027.2	NONHSAG011059.2	Intergenic	4.424215411
NONHSAT028028.2	NONHSAG011059.2	Intergenic	4.681455032
NONHSAT028029.2	NONHSAG011061.3	Intergenic	3.625969331
NONHSAT028044.2	NONHSAG011067.2	Intergenic	3.137301111
NONHSAT028116.2	NONHSAG011104.3	Intergenic	2.167777424
NONHSAT028146.2	NONHSAG066215.2	Intergenic	5.926657249
NONHSAT028190.2	NONHSAG011135.3	Intergenic	3.324530953
NONHSAT028192.2	NONHSAG011136.2	Intergenic	1.42343434
NONHSAT028195.2	NONHSAG011137.2	Intergenic	2.459386862
NONHSAT028197.2	NONHSAG011138.2	Intergenic	3.293635617
NONHSAT028246.2	NONHSAG011153.2	Intergenic	4.201847052
NONHSAT028336.2	NONHSAG011182.2	Intergenic	0.833418179
NONHSAT028527.2	NONHSAG011267.2	Intergenic	2.751199912
NONHSAT028530.2	NONHSAG011268.2	Intergenic	5.6239699
NONHSAT028531.2	NONHSAG011268.2	Intergenic	3.287060396
NONHSAT028572.2	NONHSAG011274.2	Intergenic	3.727413693
NONHSAT028578.2	NONHSAG011274.2	Intergenic	1.435405956
NONHSAT028579.2	NONHSAG011276.3	Intergenic	5.615257382
NONHSAT028583.2	NONHSAG011277.2	Intergenic	3.727543588
NONHSAT028584.2	NONHSAG011278.2	Intergenic	2.356171132
NONHSAT028691.2	NONHSAG011325.2	Intergenic	0.879820338
NONHSAT028694.2	NONHSAG011325.2	Intergenic	0.546795698
NONHSAT028698.2	NONHSAG011325.2	Intergenic	3.767739581
NONHSAT028805.2	NONHSAG011375.3	Intergenic	1.317434091
NONHSAT028868.2	NONHSAG011405.2	Intergenic	2.081974004
NONHSAT028869.2	NONHSAG011405.2	Intergenic	1.748313055
NONHSAT028870.2	NONHSAG011405.2	Intergenic	1.555210571
NONHSAT028873.2	NONHSAG011406.2	Intergenic	2.640155106
NONHSAT028908.2	NONHSAG011425.3	Intergenic	3.37929588
NONHSAT028992.2	NONHSAG011461.3	Intergenic	1.672920227
NONHSAT028993.2	NONHSAG011461.3	Intergenic	5.269181384
NONHSAT028994.2	NONHSAG011461.3	Intergenic	6.167311359
NONHSAT028995.2	NONHSAG011461.3	Intergenic	1.091676348
NONHSAT029000.2	NONHSAG011461.3	Intergenic	1.506690311
NONHSAT029004.2	NONHSAG011461.3	Intergenic	1.45130038
NONHSAT029005.2	NONHSAG011461.3	Intergenic	0.780551497
NONHSAT029092.2	NONHSAG011503.3	Intergenic	2.124258097
NONHSAT029134.2	NONHSAG011528.2	Intergenic	1.47108974
NONHSAT029197.2	NONHSAG011557.3	Intergenic	4.316451029
NONHSAT029233.2	NONHSAG011576.3	Intergenic	1.62301734
NONHSAT029237.2	NONHSAG011579.2	Intergenic	2.605029858
NONHSAT029243.2	NONHSAG011581.3	Intergenic	2.021500697
NONHSAT029249.2	NONHSAG011585.2	Intergenic	3.095021536
NONHSAT029263.2	NONHSAG011594.2	Intergenic	6.331552748
NONHSAT029322.2	NONHSAG011616.3	Intergenic	5.788650934
NONHSAT029325.2	NONHSAG011616.3	Intergenic	6.761531329
NONHSAT029359.2	NONHSAG011635.2	Intergenic	2.094676742
NONHSAT029364.2	NONHSAG064852.2	Intergenic	2.694378948
NONHSAT029366.2	NONHSAG011641.2	Intergenic	1.378495118
NONHSAT029367.2	NONHSAG011642.2	Intergenic	7.030482909
NONHSAT029391.2	NONHSAG011655.3	Intergenic	1.666137758
NONHSAT029395.2	NONHSAG011658.3	Intergenic	2.641093928
NONHSAT029499.2	NONHSAG011705.3	Intergenic	1.698147994
NONHSAT029500.2	NONHSAG011705.3	Intergenic	1.897176463
NONHSAT029506.2	NONHSAG011705.3	Intergenic	6.778553482
NONHSAT029507.2	NONHSAG011705.3	Intergenic	3.566633027
NONHSAT029508.2	NONHSAG011705.3	Intergenic	2.302708127
NONHSAT029509.2	NONHSAG011705.3	Intergenic	1.748368927
NONHSAT029536.2	NONHSAG011724.3	Intergenic	4.630897238
NONHSAT029543.2	NONHSAG011724.3	Intergenic	2.584692724
NONHSAT029581.2	NONHSAG011747.3	Intergenic	2.571689438
NONHSAT029631.2	NONHSAG011771.2	Intergenic	2.882402158
NONHSAT029647.2	NONHSAG011779.2	Intergenic	1.344650386
NONHSAT029652.2	NONHSAG011781.3	Intergenic	10.3626506
NONHSAT029747.2	NONHSAG011834.2	Intergenic	2.378475778
NONHSAT029748.2	NONHSAG064900.2	Intergenic	1.424068124
NONHSAT029749.2	NONHSAG064900.2	Intergenic	1.813353221
NONHSAT029751.2	NONHSAG064900.2	Intergenic	3.228598414
NONHSAT029774.2	NONHSAG011847.2	Intergenic	1.713011396
NONHSAT029777.2	NONHSAG011850.2	Intergenic	8.251736108
NONHSAT029797.2	NONHSAG011858.2	Intergenic	0.60600363
NONHSAT029838.2	NONHSAG066542.2	Intergenic	6.946554377
NONHSAT029869.2	NONHSAG011893.3	Intergenic	2.37407512
NONHSAT029872.2	NONHSAG011893.3	Intergenic	0.609705429
NONHSAT029909.2	NONHSAG011905.2	Intergenic	3.786415471
NONHSAT029920.2	NONHSAG011905.2	Intergenic	3.776094275
NONHSAT029932.2	NONHSAG011915.2	Intergenic	1.795004708
NONHSAT029935.2	NONHSAG011905.2	Intergenic	2.883964509
NONHSAT029955.2	NONHSAG011928.3	Intergenic	5.328071829
NONHSAT029970.2	NONHSAG011938.2	Intergenic	2.184381823
NONHSAT029983.2	NONHSAG011949.3	Intergenic	4.659216396
NONHSAT030018.2	NONHSAG011964.2	Intergenic	2.2440977
NONHSAT030029.2	NONHSAG011969.2	Intergenic	2.688465102
NONHSAT030040.2	NONHSAG011978.3	Intergenic	7.492795596
NONHSAT030041.2	NONHSAG011979.2	Intergenic	2.86385923
NONHSAT030042.2	NONHSAG011978.3	Intergenic	1.540402053
NONHSAT030072.2	NONHSAG012002.2	Intergenic	3.279510907
NONHSAT030122.2	NONHSAG012022.2	Intergenic	1.576883886
NONHSAT030123.2	NONHSAG012022.2	Intergenic	7.562329165
NONHSAT030129.2	NONHSAG012022.2	Intergenic	7.320596457
NONHSAT030173.2	NONHSAG012049.2	Intergenic	3.969033029
NONHSAT030178.2	NONHSAG012054.2	Intergenic	4.367391387
NONHSAT030179.2	NONHSAG012055.3	Intergenic	0.464431246
NONHSAT030180.2	NONHSAG012055.3	Intergenic	5.214810413
NONHSAT030181.2	NONHSAG012055.3	Intergenic	2.448478548
NONHSAT030182.2	NONHSAG012055.3	Intergenic	1.888144613
NONHSAT030187.2	NONHSAG012055.3	Intergenic	2.809890697
NONHSAT030208.2	NONHSAG012055.3	Intergenic	1.812104975
NONHSAT030209.2	NONHSAG012055.3	Intergenic	3.035892766
NONHSAT030210.2	NONHSAG012055.3	Intergenic	2.190152691
NONHSAT030212.2	NONHSAG012055.3	Intergenic	0.947089246
NONHSAT030231.2	NONHSAG012055.3	Intergenic	2.440698432
NONHSAT030239.2	NONHSAG012055.3	Intergenic	4.199087781
NONHSAT030240.2	NONHSAG012055.3	Intergenic	6.969742351
NONHSAT030242.2	NONHSAG012055.3	Intergenic	3.944692721
NONHSAT030249.2	NONHSAG012055.3	Intergenic	1.162758547
NONHSAT030312.2	NONHSAG012089.2	Intergenic	33.50420807
NONHSAT030313.2	NONHSAG012090.2	Intergenic	1.537906604
NONHSAT030324.2	NONHSAG012099.2	Intergenic	2.282346148
NONHSAT030326.2	NONHSAG012101.2	Intergenic	2.843015851
NONHSAT030330.2	NONHSAG012104.3	Intergenic	2.013418737
NONHSAT030401.2	NONHSAG012130.3	Intergenic	9.562840528
NONHSAT030422.2	NONHSAG012143.2	Intergenic	3.0362386
NONHSAT030425.2	NONHSAG012144.2	Intergenic	0.997627986
NONHSAT030440.2	NONHSAG012152.3	Intergenic	3.540599853
NONHSAT030453.2	NONHSAG012155.2	Intergenic	4.048365239
NONHSAT030454.2	NONHSAG012155.2	Intergenic	1.192741086
NONHSAT030464.2	NONHSAG012165.2	Intergenic	1.658689207
NONHSAT030477.2	NONHSAG012172.3	Intergenic	3.674845327
NONHSAT030494.2	NONHSAG012182.3	Intergenic	1.395360511
NONHSAT030507.2	NONHSAG012190.2	Intergenic	36.69751138
NONHSAT030521.2	NONHSAG065681.2	Intergenic	2.803079981
NONHSAT030524.2	NONHSAG065681.2	Intergenic	1.811077388
NONHSAT030569.2	NONHSAG012220.2	Intergenic	6.006688499
NONHSAT030571.2	NONHSAG012221.2	Intergenic	4.57723209
NONHSAT030593.2	NONHSAG012235.2	Intergenic	2.963870044
NONHSAT030649.2	NONHSAG012262.2	Intergenic	1.246654115
NONHSAT030651.2	NONHSAG012264.2	Intergenic	0.762280922
NONHSAT030655.2	NONHSAG012268.2	Intergenic	6.784912116
NONHSAT030701.2	NONHSAG012287.2	Intergenic	7.959529348
NONHSAT030710.2	NONHSAG012295.3	Intergenic	3.854910056
NONHSAT030711.2	NONHSAG012295.3	Intergenic	1.69597688
NONHSAT030754.2	NONHSAG012311.2	Intergenic	3.595168679
NONHSAT030756.2	NONHSAG012313.2	Intergenic	3.828392841
NONHSAT030759.2	NONHSAG012313.2	Intergenic	0.71526217
NONHSAT030760.2	NONHSAG012313.2	Intergenic	3.52183272
NONHSAT030762.2	NONHSAG012313.2	Intergenic	7.994062383
NONHSAT030763.2	NONHSAG012313.2	Intergenic	2.416010778
NONHSAT030764.2	NONHSAG012313.2	Intergenic	14.17866697
NONHSAT030765.2	NONHSAG012313.2	Intergenic	4.378505167
NONHSAT030766.2	NONHSAG012313.2	Intergenic	3.19505532
NONHSAT030767.2	NONHSAG012313.2	Intergenic	5.111294935
NONHSAT030771.2	NONHSAG012317.2	Intergenic	2.34729571
NONHSAT030772.2	NONHSAG012318.2	Intergenic	3.847711887
NONHSAT030851.2	NONHSAG012367.2	Intergenic	2.388397072
NONHSAT030853.2	NONHSAG012367.2	Intergenic	1.991775845
NONHSAT030854.2	NONHSAG012367.2	Intergenic	4.032691021
NONHSAT030856.2	NONHSAG012367.2	Intergenic	5.923577165
NONHSAT030857.2	NONHSAG012367.2	Intergenic	2.676960005
NONHSAT030895.2	NONHSAG012388.3	Intergenic	3.088612636
NONHSAT030896.2	NONHSAG012388.3	Intergenic	1.259330226
NONHSAT030907.2	NONHSAG012399.3	Intergenic	2.373828124
NONHSAT030908.2	NONHSAG012399.3	Intergenic	0.838542943
NONHSAT030909.2	NONHSAG012399.3	Intergenic	3.444383691
NONHSAT030932.2	NONHSAG012415.2	Intergenic	2.503043528
NONHSAT030938.2	NONHSAG065064.2	Intergenic	4.298319825
NONHSAT030943.2	NONHSAG012423.3	Intergenic	1.512532867
NONHSAT030947.2	NONHSAG012423.3	Intergenic	2.663969681
NONHSAT030949.2	NONHSAG012423.3	Intergenic	1.283284834
NONHSAT030961.2	NONHSAG012430.2	Intergenic	11.00114278
NONHSAT030969.2	NONHSAG012433.2	Intergenic	2.473179083
NONHSAT030978.2	NONHSAG012440.2	Intergenic	2.764025038
NONHSAT030981.2	NONHSAG012442.2	Intergenic	2.080787614
NONHSAT030982.2	NONHSAG012442.2	Intergenic	2.413354766
NONHSAT031030.2	NONHSAG107097.1	Intergenic	0.76142773
NONHSAT031032.2	NONHSAG107097.1	Intergenic	3.276016645
NONHSAT031115.2	NONHSAG012505.3	Intergenic	1.583815273
NONHSAT031117.2	NONHSAG012505.3	Intergenic	1.102569917
NONHSAT031188.2	NONHSAG012527.3	Intergenic	4.013490518
NONHSAT031256.2	NONHSAG012534.3	Intergenic	1.121573657
NONHSAT031433.2	NONHSAG012550.2	Intergenic	1.909199633
NONHSAT031445.2	NONHSAG012556.2	Intergenic	2.634507402
NONHSAT031446.2	NONHSAG012555.3	Intergenic	0.955751823
NONHSAT031447.2	NONHSAG012555.3	Intergenic	4.440806924
NONHSAT031450.2	NONHSAG012555.3	Intergenic	4.58185756
NONHSAT031452.2	NONHSAG012555.3	Intergenic	3.677483992
NONHSAT031456.2	NONHSAG012555.3	Intergenic	4.932388206
NONHSAT031458.2	NONHSAG012555.3	Intergenic	0.949354887
NONHSAT031460.2	NONHSAG012555.3	Intergenic	12.14149357
NONHSAT031462.2	NONHSAG012555.3	Intergenic	10.1836327
NONHSAT031463.2	NONHSAG012555.3	Intergenic	3.773805235
NONHSAT031464.2	NONHSAG012555.3	Intergenic	2.597658456
NONHSAT031466.2	NONHSAG012555.3	Intergenic	2.482075674
NONHSAT031468.2	NONHSAG012555.3	Intergenic	0.404332349
NONHSAT031484.2	NONHSAG012566.3	Intergenic	1.061834107
NONHSAT031485.2	NONHSAG012566.3	Intergenic	2.061941723
NONHSAT031486.2	NONHSAG012566.3	Intergenic	0.405811811
NONHSAT031490.2	NONHSAG012566.3	Intergenic	1.503684757
NONHSAT031526.2	NONHSAG012584.2	Intergenic	2.817794776
NONHSAT031584.2	NONHSAG012608.3	Intergenic	0.559412553
NONHSAT031585.2	NONHSAG012608.3	Intergenic	1.275036
NONHSAT031587.2	NONHSAG012608.3	Intergenic	0.926502314
NONHSAT031708.2	NONHSAG012658.2	Intergenic	16.90755184
NONHSAT031709.2	NONHSAG012659.2	Intergenic	2.572179811
NONHSAT031847.2	NONHSAG012703.3	Intergenic	3.712954226
NONHSAT031848.2	NONHSAG012704.2	Intergenic	2.080364012
NONHSAT031850.2	NONHSAG012704.2	Intergenic	1.922355479
NONHSAT031851.2	NONHSAG012703.3	Intergenic	4.736530894
NONHSAT031852.2	NONHSAG012703.3	Intergenic	0.492336176
NONHSAT031854.2	NONHSAG012703.3	Intergenic	3.579293437
NONHSAT031855.2	NONHSAG012703.3	Intergenic	0.427362928
NONHSAT031920.2	NONHSAG012729.2	Intergenic	3.161566161
NONHSAT031921.2	NONHSAG012729.2	Intergenic	4.149797858
NONHSAT032038.2	NONHSAG012783.2	Intergenic	1.810255042
NONHSAT032040.2	NONHSAG012784.2	Intergenic	2.562470835
NONHSAT032043.2	NONHSAG012787.2	Intergenic	3.745245867
NONHSAT032055.2	NONHSAG012793.2	Intergenic	3.861853189
NONHSAT032056.2	NONHSAG106861.1	Intergenic	4.742054086
NONHSAT032069.2	NONHSAG012799.3	Intergenic	3.29528654
NONHSAT032070.2	NONHSAG012800.2	Intergenic	1.999041705
NONHSAT032082.2	NONHSAG012803.3	Intergenic	2.79726854
NONHSAT032083.2	NONHSAG012803.3	Intergenic	1.82681552
NONHSAT032115.2	NONHSAG012817.3	Intergenic	3.632572162
NONHSAT032139.2	NONHSAG012827.3	Intergenic	3.218638763
NONHSAT032155.2	NONHSAG012838.2	Intergenic	3.318203321
NONHSAT032215.2	NONHSAG012869.2	Intergenic	3.399028818
NONHSAT032260.2	NONHSAG012885.3	Intergenic	3.647653267
NONHSAT032284.2	NONHSAG012902.2	Intergenic	1.415686954
NONHSAT032361.2	NONHSAG012947.3	Intergenic	2.323149325
NONHSAT032362.2	NONHSAG012947.3	Intergenic	2.187508196
NONHSAT032363.2	NONHSAG012947.3	Intergenic	2.100509996
NONHSAT032364.2	NONHSAG012947.3	Intergenic	2.378013257
NONHSAT032374.2	NONHSAG012951.2	Intergenic	2.021047877
NONHSAT032413.2	NONHSAG067833.2	Intergenic	1.40132006
NONHSAT032437.2	NONHSAG012986.3	Intergenic	2.521434539
NONHSAT032464.2	NONHSAG012998.2	Intergenic	3.362600697
NONHSAT032466.2	NONHSAG012998.2	Intergenic	2.776479913
NONHSAT032526.2	NONHSAG013019.3	Intergenic	2.721823769
NONHSAT032536.2	NONHSAG013029.3	Intergenic	2.813039511
NONHSAT032559.2	NONHSAG013032.2	Intergenic	5.080241139
NONHSAT032560.2	NONHSAG013032.2	Intergenic	4.229565028
NONHSAT032561.2	NONHSAG013032.2	Intergenic	2.809835542
NONHSAT032565.2	NONHSAG013032.2	Intergenic	0.714100129
NONHSAT032566.2	NONHSAG013032.2	Intergenic	2.423713534
NONHSAT032635.2	NONHSAG013072.2	Intergenic	3.766155879
NONHSAT032642.2	NONHSAG067401.2	Intergenic	6.035019602
NONHSAT032676.2	NONHSAG013091.2	Intergenic	2.256106488
NONHSAT032677.2	NONHSAG013092.2	Intergenic	2.394541816
NONHSAT032686.2	NONHSAG013098.2	Intergenic	3.184700442
NONHSAT032745.2	NONHSAG013128.2	Intergenic	9.122892826
NONHSAT032799.2	NONHSAG013152.3	Intergenic	2.704601537
NONHSAT033156.2	NONHSAG013203.2	Intergenic	0.975261782
NONHSAT033157.2	NONHSAG013203.2	Intergenic	5.762345529
NONHSAT033332.2	NONHSAG067469.2	Intergenic	1.566910718
NONHSAT033333.2	NONHSAG067469.2	Intergenic	2.16039459
NONHSAT033354.2	NONHSAG013310.3	Intergenic	3.550612038
NONHSAT033355.2	NONHSAG013310.3	Intergenic	11.63813284
NONHSAT033357.2	NONHSAG013310.3	Intergenic	39.73721678
NONHSAT033362.2	NONHSAG013310.3	Intergenic	3.757550163
NONHSAT033363.2	NONHSAG013310.3	Intergenic	7.984203584
NONHSAT033364.2	NONHSAG013310.3	Intergenic	5.093648361
NONHSAT033472.2	NONHSAG013371.3	Intergenic	2.649744341
NONHSAT033474.2	NONHSAG013371.3	Intergenic	3.378806957
NONHSAT033475.2	NONHSAG013371.3	Intergenic	1.101997591
NONHSAT033476.2	NONHSAG013371.3	Intergenic	5.027222405
NONHSAT033549.2	NONHSAG013408.2	Intergenic	1.839073858
NONHSAT033554.2	NONHSAG013411.2	Intergenic	2.547579706
NONHSAT033562.2	NONHSAG013413.3	Intergenic	2.800530369
NONHSAT033565.2	NONHSAG013413.3	Intergenic	1.104634592
NONHSAT033567.2	NONHSAG013413.3	Intergenic	1.04502861
NONHSAT033569.2	NONHSAG013413.3	Intergenic	1.801404567
NONHSAT033570.2	NONHSAG013413.3	Intergenic	2.007710703
NONHSAT033571.2	NONHSAG013413.3	Intergenic	2.213486419
NONHSAT033573.2	NONHSAG013413.3	Intergenic	1.269473612
NONHSAT033575.2	NONHSAG013413.3	Intergenic	1.585893754
NONHSAT033576.2	NONHSAG013413.3	Intergenic	0.196499932
NONHSAT033578.2	NONHSAG013414.2	Intergenic	1.196635297
NONHSAT033586.2	NONHSAG013413.3	Intergenic	2.076128171
NONHSAT033589.2	NONHSAG013413.3	Intergenic	1.049753242
NONHSAT033593.2	NONHSAG013413.3	Intergenic	1.245471633
NONHSAT033597.2	NONHSAG013413.3	Intergenic	2.740447272
NONHSAT033598.2	NONHSAG013413.3	Intergenic	7.155560397
NONHSAT033603.2	NONHSAG013413.3	Intergenic	2.512060967
NONHSAT033689.2	NONHSAG013467.2	Intergenic	4.110718696
NONHSAT033690.2	NONHSAG013468.2	Intergenic	0.612056059
NONHSAT033692.2	NONHSAG013467.2	Intergenic	2.175428815
NONHSAT033707.2	NONHSAG013475.3	Intergenic	5.967492646
NONHSAT033724.2	NONHSAG013486.2	Intergenic	3.949782666
NONHSAT033727.2	NONHSAG013488.2	Intergenic	3.006671827
NONHSAT033735.2	NONHSAG013492.3	Intergenic	8.51989911
NONHSAT033739.2	NONHSAG013494.2	Intergenic	6.892844982
NONHSAT033768.2	NONHSAG013513.2	Intergenic	6.011024605
NONHSAT033769.2	NONHSAG013513.2	Intergenic	2.87162586
NONHSAT033771.2	NONHSAG013515.3	Intergenic	4.919086462
NONHSAT033786.2	NONHSAG013521.2	Intergenic	1.512651882
NONHSAT033787.2	NONHSAG013515.3	Intergenic	1.477510839
NONHSAT033788.2	NONHSAG013515.3	Intergenic	1.624966983
NONHSAT033789.2	NONHSAG013515.3	Intergenic	1.102546088
NONHSAT033790.2	NONHSAG013515.3	Intergenic	0.219160951
NONHSAT033793.2	NONHSAG013515.3	Intergenic	4.496589032
NONHSAT033795.2	NONHSAG013515.3	Intergenic	3.58634314
NONHSAT033797.2	NONHSAG013515.3	Intergenic	0.459596467
NONHSAT033804.2	NONHSAG013515.3	Intergenic	2.369695721
NONHSAT033805.2	NONHSAG013515.3	Intergenic	5.637278612
NONHSAT033822.2	NONHSAG013524.2	Intergenic	1.299368206
NONHSAT033823.2	NONHSAG013524.2	Intergenic	0.962582605
NONHSAT033826.2	NONHSAG013525.2	Intergenic	0.717977271
NONHSAT033842.2	NONHSAG013524.2	Intergenic	1.631516084
NONHSAT033844.2	NONHSAG013524.2	Intergenic	1.745702795
NONHSAT033848.2	NONHSAG013524.2	Intergenic	3.766604881
NONHSAT033860.2	NONHSAG013524.2	Intergenic	14.6560813
NONHSAT033880.2	NONHSAG013538.3	Intergenic	6.517241573
NONHSAT033882.2	NONHSAG107343.1	Intergenic	3.172735654
NONHSAT033913.2	NONHSAG013555.2	Intergenic	0.605350379
NONHSAT033915.2	NONHSAG013555.2	Intergenic	1.803170955
NONHSAT033923.2	NONHSAG013555.2	Intergenic	4.498999131
NONHSAT033927.2	NONHSAG013555.2	Intergenic	1.721073311
NONHSAT033932.2	NONHSAG013555.2	Intergenic	2.129005704
NONHSAT033964.2	NONHSAG013569.2	Intergenic	1.709543073
NONHSAT033966.2	NONHSAG013569.2	Intergenic	1.407995869
NONHSAT033967.2	NONHSAG013569.2	Intergenic	1.318948382
NONHSAT033968.2	NONHSAG013569.2	Intergenic	0.820551373
NONHSAT033969.2	NONHSAG013569.2	Intergenic	4.548037187
NONHSAT033970.2	NONHSAG013569.2	Intergenic	1.141925555
NONHSAT033972.2	NONHSAG013569.2	Intergenic	1.606243738
NONHSAT033974.2	NONHSAG013569.2	Intergenic	0.458491513
NONHSAT034295.2	NONHSAG013756.2	Intergenic	5.580284535
NONHSAT034486.2	NONHSAG013847.3	Intergenic	4.53570667
NONHSAT034532.2	NONHSAG013870.2	Intergenic	10.16723995
NONHSAT034533.2	NONHSAG013870.2	Intergenic	10.2473874
NONHSAT034535.2	NONHSAG013871.3	Intergenic	1.223700265
NONHSAT034588.2	NONHSAG013906.3	Intergenic	1.835540509
NONHSAT034589.2	NONHSAG013908.2	Intergenic	3.370224796
NONHSAT034592.2	NONHSAG013906.3	Intergenic	1.704944624
NONHSAT034596.2	NONHSAG013910.3	Intergenic	1.541738904
NONHSAT034599.2	NONHSAG013912.2	Intergenic	2.525661764
NONHSAT034656.2	NONHSAG013942.2	Intergenic	2.312237797
NONHSAT034665.2	NONHSAG068402.2	Intergenic	1.24527137
NONHSAT034667.2	NONHSAG068402.2	Intergenic	1.416352675
NONHSAT034710.2	NONHSAG013957.3	Intergenic	2.311290894
NONHSAT034727.2	NONHSAG013965.3	Intergenic	2.078833914
NONHSAT034741.2	NONHSAG067214.2	Intergenic	2.156558892
NONHSAT034755.2	NONHSAG013984.2	Intergenic	9.782945932
NONHSAT034758.2	NONHSAG013985.2	Intergenic	0.9132449
NONHSAT034768.2	NONHSAG013992.3	Intergenic	11.49934095
NONHSAT034887.2	NONHSAG014037.3	Intergenic	30.62830808
NONHSAT034888.2	NONHSAG014037.3	Intergenic	2.376879865
NONHSAT034898.2	NONHSAG014044.3	Intergenic	1.332850307
NONHSAT034950.2	NONHSAG014073.2	Intergenic	2.826406425
NONHSAT034955.2	NONHSAG014073.2	Intergenic	5.605343345
NONHSAT035030.2	NONHSAG014118.2	Intergenic	1.6454725
NONHSAT035060.2	NONHSAG014130.3	Intergenic	0.878263276
NONHSAT035062.2	NONHSAG014130.3	Intergenic	6.563857067
NONHSAT035099.2	NONHSAG014150.2	Intergenic	2.558226589
NONHSAT035100.2	NONHSAG014151.2	Intergenic	3.695863076
NONHSAT035139.2	NONHSAG014170.2	Intergenic	10.26401627
NONHSAT035173.2	NONHSAG014183.2	Intergenic	1.030924948
NONHSAT035182.2	NONHSAG014186.2	Intergenic	1.725149925
NONHSAT035282.2	NONHSAG014232.3	Intergenic	3.880404574
NONHSAT035336.2	NONHSAG014264.2	Intergenic	3.526593672
NONHSAT035385.2	NONHSAG014292.3	Intergenic	1.680933776
NONHSAT035466.2	NONHSAG014327.2	Intergenic	4.297561271
NONHSAT035467.2	NONHSAG014328.2	Intergenic	14.13829462
NONHSAT035471.2	NONHSAG014330.3	Intergenic	0.831115701
NONHSAT035472.2	NONHSAG014330.3	Intergenic	0.32368912
NONHSAT035473.2	NONHSAG014330.3	Intergenic	3.077548795
NONHSAT035475.2	NONHSAG014330.3	Intergenic	1.595847251
NONHSAT035477.2	NONHSAG014330.3	Intergenic	1.901173572
NONHSAT035478.2	NONHSAG014330.3	Intergenic	7.096512043
NONHSAT035479.2	NONHSAG014330.3	Intergenic	4.108246532
NONHSAT035482.2	NONHSAG014330.3	Intergenic	8.186006968
NONHSAT035483.2	NONHSAG014330.3	Intergenic	1.295637976
NONHSAT035484.2	NONHSAG014330.3	Intergenic	7.240753334
NONHSAT035489.2	NONHSAG014330.3	Intergenic	0.507777017
NONHSAT035498.2	NONHSAG014338.2	Intergenic	7.718362844
NONHSAT035499.2	NONHSAG014338.2	Intergenic	3.952390191
NONHSAT035501.2	NONHSAG014338.2	Intergenic	0.853767814
NONHSAT035502.2	NONHSAG014338.2	Intergenic	1.236839965
NONHSAT035503.2	NONHSAG014338.2	Intergenic	4.695561445
NONHSAT035504.2	NONHSAG014338.2	Intergenic	0.524892392
NONHSAT035505.2	NONHSAG014338.2	Intergenic	3.958067233
NONHSAT035506.2	NONHSAG014338.2	Intergenic	3.046441972
NONHSAT035508.2	NONHSAG014338.2	Intergenic	6.476360904
NONHSAT035509.2	NONHSAG014338.2	Intergenic	1.435635705
NONHSAT035510.2	NONHSAG014338.2	Intergenic	8.251761105
NONHSAT035511.2	NONHSAG014338.2	Intergenic	5.455796396
NONHSAT035517.2	NONHSAG014338.2	Intergenic	1.773716808
NONHSAT035518.2	NONHSAG014338.2	Intergenic	3.107826524
NONHSAT035519.2	NONHSAG014338.2	Intergenic	3.102949277
NONHSAT035520.2	NONHSAG014338.2	Intergenic	1.402944829
NONHSAT035521.2	NONHSAG014338.2	Intergenic	5.687565934
NONHSAT035557.2	NONHSAG014358.3	Intergenic	3.798321345
NONHSAT035620.2	NONHSAG014391.2	Intergenic	1.886210835
NONHSAT035659.2	NONHSAG014410.2	Intergenic	1.870519145
NONHSAT035663.2	NONHSAG014414.2	Intergenic	7.708728006
NONHSAT035664.2	NONHSAG014414.2	Intergenic	4.486813058
NONHSAT035673.2	NONHSAG014419.3	Intergenic	5.926729005
NONHSAT035689.2	NONHSAG014425.3	Intergenic	3.458704164
NONHSAT035814.2	NONHSAG014465.2	Intergenic	1.006464555
NONHSAT035903.2	NONHSAG014499.2	Intergenic	2.927611036
NONHSAT035926.2	NONHSAG014505.3	Intergenic	6.703324458
NONHSAT036062.2	NONHSAG014560.3	Intergenic	1.06555816
NONHSAT036082.2	NONHSAG014567.2	Intergenic	2.855604065
NONHSAT036149.2	NONHSAG014584.2	Intergenic	1.91955026
NONHSAT036297.2	NONHSAG014653.2	Intergenic	1.046199018
NONHSAT036336.2	NONHSAG014674.2	Intergenic	1.368796048
NONHSAT036337.2	NONHSAG014675.2	Intergenic	1.794864945
NONHSAT036355.2	NONHSAG069147.2	Intergenic	0.953910204
NONHSAT036374.2	NONHSAG014695.2	Intergenic	3.512271048
NONHSAT036375.2	NONHSAG014696.2	Intergenic	2.687416896
NONHSAT036400.2	NONHSAG014715.2	Intergenic	5.0162631
NONHSAT036441.2	NONHSAG014732.2	Intergenic	0.862127612
NONHSAT036444.2	NONHSAG014735.3	Intergenic	3.947908921
NONHSAT036462.2	NONHSAG014748.2	Intergenic	1.33673788
NONHSAT036532.2	NONHSAG014788.2	Intergenic	3.547831836
NONHSAT036535.2	NONHSAG068728.2	Intergenic	1.364948835
NONHSAT036537.2	NONHSAG068728.2	Intergenic	3.451561473
NONHSAT036538.2	NONHSAG068728.2	Intergenic	3.049916679
NONHSAT036541.2	NONHSAG068728.2	Intergenic	2.167950224
NONHSAT036542.2	NONHSAG068728.2	Intergenic	2.494528144
NONHSAT036547.2	NONHSAG014791.2	Intergenic	4.655522884
NONHSAT036548.2	NONHSAG068728.2	Intergenic	3.379201056
NONHSAT036564.2	NONHSAG014799.3	Intergenic	1.093534202
NONHSAT036596.2	NONHSAG014817.2	Intergenic	5.901513998
NONHSAT036622.2	NONHSAG014826.2	Intergenic	1.621687986
NONHSAT036654.2	NONHSAG014844.3	Intergenic	1.862514616
NONHSAT036655.2	NONHSAG014845.2	Intergenic	11.59613413
NONHSAT036710.2	NONHSAG014872.3	Intergenic	3.076136604
NONHSAT036719.2	NONHSAG014875.2	Intergenic	8.271085898
NONHSAT036748.2	NONHSAG014889.2	Intergenic	7.770624728
NONHSAT036749.2	NONHSAG014890.2	Intergenic	12.04971961
NONHSAT036751.2	NONHSAG014891.3	Intergenic	1.872521696
NONHSAT036764.2	NONHSAG014900.2	Intergenic	6.69342651
NONHSAT036769.2	NONHSAG014904.3	Intergenic	5.070170024
NONHSAT036770.2	NONHSAG014904.3	Intergenic	0.529453105
NONHSAT036771.2	NONHSAG014904.3	Intergenic	18.31057846
NONHSAT036772.2	NONHSAG014904.3	Intergenic	6.843709055
NONHSAT036778.2	NONHSAG014904.3	Intergenic	1.083655132
NONHSAT036788.2	NONHSAG014910.2	Intergenic	4.12428441
NONHSAT036825.2	NONHSAG014934.2	Intergenic	8.467878986
NONHSAT036845.2	NONHSAG014945.2	Intergenic	3.870666035
NONHSAT036923.2	NONHSAG014992.3	Intergenic	2.70469852
NONHSAT036931.2	NONHSAG068776.2	Intergenic	2.040156017
NONHSAT036932.2	NONHSAG068776.2	Intergenic	0.773172842
NONHSAT036935.2	NONHSAG068776.2	Intergenic	5.449075396
NONHSAT036937.2	NONHSAG015000.2	Intergenic	2.842870446
NONHSAT036939.2	NONHSAG015001.2	Intergenic	9.548165962
NONHSAT036965.2	NONHSAG015014.2	Intergenic	2.846888367
NONHSAT036991.2	NONHSAG069784.2	Intergenic	3.24329854
NONHSAT037011.2	NONHSAG015044.3	Intergenic	1.377982039
NONHSAT037015.2	NONHSAG015044.3	Intergenic	3.941051742
NONHSAT037022.2	NONHSAG015048.2	Intergenic	1.511926679
NONHSAT037127.2	NONHSAG015097.3	Intergenic	3.997644749
NONHSAT037129.2	NONHSAG015097.3	Intergenic	5.954396378
NONHSAT037130.2	NONHSAG015097.3	Intergenic	9.299032315
NONHSAT037133.2	NONHSAG015097.3	Intergenic	3.753279688
NONHSAT037135.2	NONHSAG015097.3	Intergenic	4.310604873
NONHSAT037136.2	NONHSAG015097.3	Intergenic	0.937341926
NONHSAT037174.2	NONHSAG015128.2	Intergenic	2.247508817
NONHSAT037175.2	NONHSAG015129.2	Intergenic	1.420293114
NONHSAT037203.2	NONHSAG015144.2	Intergenic	4.170529861
NONHSAT037225.2	NONHSAG015158.2	Intergenic	1.188176355
NONHSAT037227.2	NONHSAG015160.2	Intergenic	4.035540928
NONHSAT037252.2	NONHSAG015170.2	Intergenic	5.104760196
NONHSAT037259.2	NONHSAG015176.3	Intergenic	0.59831524
NONHSAT037261.2	NONHSAG015176.3	Intergenic	0.346838916
NONHSAT037267.2	NONHSAG015176.3	Intergenic	1.194053848
NONHSAT037286.2	NONHSAG015188.2	Intergenic	3.123068102
NONHSAT037304.2	NONHSAG015198.2	Intergenic	2.640736547
NONHSAT037329.2	NONHSAG015212.3	Intergenic	4.545288121
NONHSAT037330.2	NONHSAG015212.3	Intergenic	0.764779744
NONHSAT037348.2	NONHSAG015223.2	Intergenic	2.596274187
NONHSAT037396.2	NONHSAG015251.3	Intergenic	2.923103097
NONHSAT037497.2	NONHSAG015308.2	Intergenic	2.786950079
NONHSAT037505.2	NONHSAG015314.3	Intergenic	7.496062051
NONHSAT037510.2	NONHSAG015316.3	Intergenic	1.689310174
NONHSAT037567.2	NONHSAG015349.2	Intergenic	6.213073056
NONHSAT037573.2	NONHSAG015354.3	Intergenic	2.322352349
NONHSAT037574.2	NONHSAG015354.3	Intergenic	2.685073313
NONHSAT037575.2	NONHSAG015354.3	Intergenic	1.639629804
NONHSAT037591.2	NONHSAG069862.2	Intergenic	16.45241466
NONHSAT037592.2	NONHSAG069862.2	Intergenic	2.189218323
NONHSAT037594.2	NONHSAG015358.2	Intergenic	3.625877087
NONHSAT037615.2	NONHSAG015375.3	Intergenic	2.261129112
NONHSAT037617.2	NONHSAG015375.3	Intergenic	3.113487909
NONHSAT037624.2	NONHSAG015375.3	Intergenic	2.697597773
NONHSAT037627.2	NONHSAG015375.3	Intergenic	2.77486985
NONHSAT037636.2	NONHSAG015377.2	Intergenic	6.481361401
NONHSAT037641.2	NONHSAG015377.2	Intergenic	10.12525987
NONHSAT037654.2	NONHSAG015387.3	Intergenic	0.489166766
NONHSAT037672.2	NONHSAG015395.2	Intergenic	6.549049835
NONHSAT037683.2	NONHSAG015402.2	Intergenic	2.51435715
NONHSAT037701.2	NONHSAG015412.2	Intergenic	4.591287922
NONHSAT037707.2	NONHSAG015414.2	Intergenic	2.823905858
NONHSAT037723.2	NONHSAG015425.2	Intergenic	2.915951097
NONHSAT037744.2	NONHSAG015436.2	Intergenic	0.473541857
NONHSAT037746.2	NONHSAG015436.2	Intergenic	1.836878679
NONHSAT037748.2	NONHSAG015438.2	Intergenic	0.659568657
NONHSAT037790.2	NONHSAG015458.2	Intergenic	0.486426671
NONHSAT037798.2	NONHSAG015465.2	Intergenic	0.470730602
NONHSAT037800.2	NONHSAG015466.2	Intergenic	4.558278139
NONHSAT037853.2	NONHSAG015492.3	Intergenic	2.740945812
NONHSAT037855.2	NONHSAG015492.3	Intergenic	2.172305828
NONHSAT037898.2	NONHSAG015510.2	Intergenic	11.35013683
NONHSAT037909.2	NONHSAG015516.2	Intergenic	4.573422148
NONHSAT037935.2	NONHSAG015529.2	Intergenic	2.903909429
NONHSAT037938.2	NONHSAG015530.3	Intergenic	2.337131392
NONHSAT038132.2	NONHSAG068918.2	Intergenic	5.430212148
NONHSAT038174.2	NONHSAG015652.2	Intergenic	1.090076817
NONHSAT038177.2	NONHSAG015652.2	Intergenic	1.20391172
NONHSAT038190.2	NONHSAG015653.2	Intergenic	3.553664954
NONHSAT039166.2	NONHSAG015664.2	Intergenic	1.445381934
NONHSAT039197.2	NONHSAG015681.2	Intergenic	3.742387889
NONHSAT039237.2	NONHSAG015699.2	Intergenic	2.087892184
NONHSAT039252.2	NONHSAG015711.3	Intergenic	1.846343645
NONHSAT039275.2	NONHSAG015723.3	Intergenic	3.069485743
NONHSAT039276.2	NONHSAG015724.2	Intergenic	2.883597301
NONHSAT039312.2	NONHSAG015744.2	Intergenic	13.71530145
NONHSAT039326.2	NONHSAG015752.2	Intergenic	1.464392454
NONHSAT039408.2	NONHSAG015782.2	Intergenic	3.226786143
NONHSAT039426.2	NONHSAG015788.3	Intergenic	1.148232861
NONHSAT039428.2	NONHSAG015788.3	Intergenic	3.27331239
NONHSAT039445.2	NONHSAG015795.2	Intergenic	1.780315245
NONHSAT039452.2	NONHSAG015798.3	Intergenic	1.264979825
NONHSAT039454.2	NONHSAG015798.3	Intergenic	4.688677926
NONHSAT039455.2	NONHSAG015798.3	Intergenic	6.050029313
NONHSAT039456.2	NONHSAG015798.3	Intergenic	2.951015178
NONHSAT039529.2	NONHSAG015828.3	Intergenic	4.559899048
NONHSAT039543.2	NONHSAG015833.3	Intergenic	5.528679237
NONHSAT039544.2	NONHSAG015833.3	Intergenic	2.540215602
NONHSAT039546.2	NONHSAG015833.3	Intergenic	1.988508982
NONHSAT039548.2	NONHSAG015833.3	Intergenic	3.197704272
NONHSAT039556.2	NONHSAG015837.3	Intergenic	1.964858158
NONHSAT039558.2	NONHSAG015840.2	Intergenic	2.49560455
NONHSAT039626.2	NONHSAG015874.3	Intergenic	2.186083585
NONHSAT039628.2	NONHSAG015874.3	Intergenic	5.619950329
NONHSAT039667.2	NONHSAG015891.3	Intergenic	3.333582557
NONHSAT039738.2	NONHSAG069030.2	Intergenic	2.125312497
NONHSAT039746.2	NONHSAG069030.2	Intergenic	1.102548058
NONHSAT039747.2	NONHSAG069030.2	Intergenic	2.12982657
NONHSAT039748.2	NONHSAG069030.2	Intergenic	0.643235503
NONHSAT039751.2	NONHSAG069030.2	Intergenic	0.685847783
NONHSAT039765.2	NONHSAG069030.2	Intergenic	1.170251951
NONHSAT039772.2	NONHSAG069030.2	Intergenic	1.449126202
NONHSAT039775.2	NONHSAG069030.2	Intergenic	1.429197449
NONHSAT039782.2	NONHSAG069030.2	Intergenic	1.658837143
NONHSAT039798.2	NONHSAG069030.2	Intergenic	2.226895574
NONHSAT039799.2	NONHSAG069030.2	Intergenic	2.264041027
NONHSAT039800.2	NONHSAG069030.2	Intergenic	1.928470359
NONHSAT039801.2	NONHSAG069030.2	Intergenic	0.865931116
NONHSAT039802.2	NONHSAG069030.2	Intergenic	0.823995293
NONHSAT039809.2	NONHSAG069030.2	Intergenic	2.503174123
NONHSAT039812.2	NONHSAG069030.2	Intergenic	1.200620854
NONHSAT039815.2	NONHSAG069030.2	Intergenic	0.94765034
NONHSAT039829.2	NONHSAG069030.2	Intergenic	2.336305842
NONHSAT039831.2	NONHSAG069030.2	Intergenic	3.52645382
NONHSAT039832.2	NONHSAG069030.2	Intergenic	2.845858228
NONHSAT039834.2	NONHSAG069030.2	Intergenic	1.797638743
NONHSAT039835.2	NONHSAG069030.2	Intergenic	8.224187472
NONHSAT039853.2	NONHSAG069030.2	Intergenic	3.886334765
NONHSAT039855.2	NONHSAG069030.2	Intergenic	5.971992887
NONHSAT039873.2	NONHSAG069030.2	Intergenic	0.403048746
NONHSAT039876.2	NONHSAG069030.2	Intergenic	5.164446114
NONHSAT039999.2	NONHSAG069032.2	Intergenic	0.821822342
NONHSAT040026.2	NONHSAG015950.3	Intergenic	3.385697451
NONHSAT040027.2	NONHSAG015951.2	Intergenic	2.514682238
NONHSAT040032.2	NONHSAG015952.3	Intergenic	2.468554063
NONHSAT040034.2	NONHSAG015952.3	Intergenic	3.183719663
NONHSAT040038.2	NONHSAG015952.3	Intergenic	4.795274957
NONHSAT040066.2	NONHSAG015967.3	Intergenic	6.741497668
NONHSAT040100.2	NONHSAG015980.2	Intergenic	3.488065428
NONHSAT040108.2	NONHSAG015982.3	Intergenic	3.402748227
NONHSAT040118.2	NONHSAG015990.2	Intergenic	4.008719325
NONHSAT040129.2	NONHSAG015994.2	Intergenic	4.189806814
NONHSAT040132.2	NONHSAG015997.2	Intergenic	2.589506587
NONHSAT040138.2	NONHSAG016001.2	Intergenic	8.276601236
NONHSAT040139.2	NONHSAG016001.2	Intergenic	1.898011608
NONHSAT040140.2	NONHSAG016001.2	Intergenic	1.656586853
NONHSAT040147.2	NONHSAG016005.2	Intergenic	2.085869604
NONHSAT040148.2	NONHSAG016005.2	Intergenic	2.464261222
NONHSAT040174.2	NONHSAG016016.2	Intergenic	5.530044363
NONHSAT040226.2	NONHSAG016038.2	Intergenic	1.237948428
NONHSAT040270.2	NONHSAG016061.3	Intergenic	11.52722318
NONHSAT040272.2	NONHSAG016062.2	Intergenic	4.85073327
NONHSAT040286.2	NONHSAG016071.3	Intergenic	6.797148343
NONHSAT040317.2	NONHSAG016086.3	Intergenic	3.371373267
NONHSAT040321.2	NONHSAG016089.2	Intergenic	3.106270218
NONHSAT040322.2	NONHSAG016089.2	Intergenic	1.217589348
NONHSAT040324.2	NONHSAG016089.2	Intergenic	14.1506548
NONHSAT040325.2	NONHSAG016089.2	Intergenic	6.408938411
NONHSAT040327.2	NONHSAG016089.2	Intergenic	4.216795616
NONHSAT040329.2	NONHSAG016089.2	Intergenic	2.869172639
NONHSAT040346.2	NONHSAG016098.2	Intergenic	3.868212439
NONHSAT040347.2	NONHSAG016098.2	Intergenic	3.83357007
NONHSAT040349.2	NONHSAG016098.2	Intergenic	4.948643572
NONHSAT040350.2	NONHSAG016098.2	Intergenic	2.167621485
NONHSAT040375.2	NONHSAG016107.2	Intergenic	4.692077356
NONHSAT040426.2	NONHSAG016111.3	Intergenic	2.976834486
NONHSAT040439.2	NONHSAG016111.3	Intergenic	6.554492859
NONHSAT040634.2	NONHSAG016202.2	Intergenic	12.00860881
NONHSAT040636.2	NONHSAG016204.2	Intergenic	2.493462273
NONHSAT040638.2	NONHSAG016206.2	Intergenic	1.417999471
NONHSAT040640.2	NONHSAG016206.2	Intergenic	0.503247829
NONHSAT040651.2	NONHSAG016212.2	Intergenic	5.568462054
NONHSAT040653.2	NONHSAG016213.3	Intergenic	1.468654823
NONHSAT040654.2	NONHSAG016213.3	Intergenic	3.878758468
NONHSAT040656.2	NONHSAG016213.3	Intergenic	2.769610219
NONHSAT040658.2	NONHSAG016213.3	Intergenic	9.605626244
NONHSAT040663.2	NONHSAG016218.2	Intergenic	7.300462078
NONHSAT040694.2	NONHSAG016232.3	Intergenic	7.241849713
NONHSAT040717.2	NONHSAG016241.2	Intergenic	6.553515248
NONHSAT040720.2	NONHSAG016241.2	Intergenic	2.305182473
NONHSAT040736.2	NONHSAG016245.3	Intergenic	4.32309448
NONHSAT040745.2	NONHSAG016247.2	Intergenic	4.141199845
NONHSAT040746.2	NONHSAG016247.2	Intergenic	1.094557984
NONHSAT040748.2	NONHSAG016247.2	Intergenic	1.648289867
NONHSAT040750.2	NONHSAG016248.2	Intergenic	4.673735048
NONHSAT040751.2	NONHSAG016248.2	Intergenic	2.734592369
NONHSAT040781.2	NONHSAG016257.2	Intergenic	9.334166367
NONHSAT040789.2	NONHSAG016257.2	Intergenic	39.60388097
NONHSAT040792.2	NONHSAG016257.2	Intergenic	8.770419815
NONHSAT040795.2	NONHSAG016260.2	Intergenic	2.27620431
NONHSAT040800.2	NONHSAG016262.2	Intergenic	5.536632186
NONHSAT040801.2	NONHSAG016262.2	Intergenic	1.240572757
NONHSAT040802.2	NONHSAG016262.2	Intergenic	2.276190426
NONHSAT040805.2	NONHSAG016262.2	Intergenic	2.710195561
NONHSAT040806.2	NONHSAG016262.2	Intergenic	5.402211914
NONHSAT040812.2	NONHSAG016264.2	Intergenic	3.491690146
NONHSAT040813.2	NONHSAG016265.2	Intergenic	4.352065345
NONHSAT040814.2	NONHSAG016266.2	Intergenic	1.717426269
NONHSAT040965.2	NONHSAG016307.3	Intergenic	3.436312749
NONHSAT040966.2	NONHSAG016307.3	Intergenic	4.044187312
NONHSAT040969.2	NONHSAG016307.3	Intergenic	4.798358785
NONHSAT040970.2	NONHSAG016307.3	Intergenic	3.573116253
NONHSAT040978.2	NONHSAG016307.3	Intergenic	5.207985525
NONHSAT040979.2	NONHSAG016307.3	Intergenic	4.538118136
NONHSAT040980.2	NONHSAG016307.3	Intergenic	2.667037281
NONHSAT040981.2	NONHSAG016307.3	Intergenic	2.409798938
NONHSAT040982.2	NONHSAG016307.3	Intergenic	2.01613401
NONHSAT040983.2	NONHSAG016307.3	Intergenic	2.249542424
NONHSAT040985.2	NONHSAG016307.3	Intergenic	6.606146948
NONHSAT040986.2	NONHSAG016307.3	Intergenic	1.588268058
NONHSAT040987.2	NONHSAG016307.3	Intergenic	0.870003811
NONHSAT040988.2	NONHSAG016307.3	Intergenic	2.167495736
NONHSAT040991.2	NONHSAG016307.3	Intergenic	0.540348514
NONHSAT040998.2	NONHSAG016307.3	Intergenic	0.852056987
NONHSAT041000.2	NONHSAG016307.3	Intergenic	1.573666025
NONHSAT041001.2	NONHSAG016307.3	Intergenic	3.720097928
NONHSAT041004.2	NONHSAG016307.3	Intergenic	4.875585323
NONHSAT041006.2	NONHSAG016307.3	Intergenic	4.983971063
NONHSAT041007.2	NONHSAG016307.3	Intergenic	16.11594834
NONHSAT041009.2	NONHSAG016307.3	Intergenic	3.040373929
NONHSAT041027.2	NONHSAG016307.3	Intergenic	33.30529568
NONHSAT041028.2	NONHSAG016307.3	Intergenic	0.462545959
NONHSAT041034.2	NONHSAG016307.3	Intergenic	3.254197543
NONHSAT041047.2	NONHSAG016307.3	Intergenic	2.776087261
NONHSAT041054.2	NONHSAG016307.3	Intergenic	2.024939269
NONHSAT041055.2	NONHSAG016307.3	Intergenic	0.301350728
NONHSAT041058.2	NONHSAG016307.3	Intergenic	1.759698555
NONHSAT041059.2	NONHSAG016307.3	Intergenic	2.501064509
NONHSAT041060.2	NONHSAG016307.3	Intergenic	3.624354742
NONHSAT041061.2	NONHSAG016307.3	Intergenic	0.462203164
NONHSAT041062.2	NONHSAG016307.3	Intergenic	13.6796326
NONHSAT041063.2	NONHSAG016307.3	Intergenic	4.390510452
NONHSAT041150.2	NONHSAG016317.2	Intergenic	2.285295952
NONHSAT041238.2	NONHSAG016358.2	Intergenic	1.863769471
NONHSAT041248.2	NONHSAG016363.2	Intergenic	4.616340665
NONHSAT041249.2	NONHSAG016363.2	Intergenic	0.748967679
NONHSAT041250.2	NONHSAG016364.2	Intergenic	1.539513437
NONHSAT041253.2	NONHSAG016366.2	Intergenic	1.955825026
NONHSAT041254.2	NONHSAG016367.2	Intergenic	1.242354767
NONHSAT041255.2	NONHSAG016367.2	Intergenic	2.812910504
NONHSAT041262.2	NONHSAG016371.2	Intergenic	1.800630931
NONHSAT041265.2	NONHSAG016371.2	Intergenic	2.277540945
NONHSAT041270.2	NONHSAG016372.2	Intergenic	4.540761574
NONHSAT041273.2	NONHSAG016375.2	Intergenic	5.02099787
NONHSAT041274.2	NONHSAG016375.2	Intergenic	2.552411138
NONHSAT041276.2	NONHSAG016375.2	Intergenic	12.43415246
NONHSAT041277.2	NONHSAG016375.2	Intergenic	0.777664723
NONHSAT041278.2	NONHSAG016375.2	Intergenic	4.013337699
NONHSAT041279.2	NONHSAG016375.2	Intergenic	4.069187903
NONHSAT041280.2	NONHSAG016375.2	Intergenic	2.879543366
NONHSAT041281.2	NONHSAG016375.2	Intergenic	30.11990684
NONHSAT041295.2	NONHSAG016383.2	Intergenic	1.574300564
NONHSAT041298.2	NONHSAG016384.2	Intergenic	2.428182608
NONHSAT041299.2	NONHSAG016385.3	Intergenic	5.996715994
NONHSAT041331.2	NONHSAG016398.2	Intergenic	2.076538519
NONHSAT041332.2	NONHSAG016400.2	Intergenic	0.870506752
NONHSAT041339.2	NONHSAG016403.2	Intergenic	2.558915684
NONHSAT041342.2	NONHSAG016404.2	Intergenic	2.146528455
NONHSAT041358.2	NONHSAG016409.3	Intergenic	3.458209437
NONHSAT041359.2	NONHSAG016409.3	Intergenic	4.398822112
NONHSAT041360.2	NONHSAG016409.3	Intergenic	2.849950226
NONHSAT041361.2	NONHSAG016410.3	Intergenic	2.648453024
NONHSAT041363.2	NONHSAG016411.2	Intergenic	2.299094686
NONHSAT041367.2	NONHSAG016413.2	Intergenic	2.652417866
NONHSAT041368.2	NONHSAG016413.2	Intergenic	3.016605042
NONHSAT041369.2	NONHSAG016413.2	Intergenic	3.149503002
NONHSAT041383.2	NONHSAG016419.2	Intergenic	4.111103389
NONHSAT041404.2	NONHSAG016423.2	Intergenic	6.712433888
NONHSAT041425.2	NONHSAG016430.3	Intergenic	8.21164107
NONHSAT041427.2	NONHSAG016430.3	Intergenic	3.945614858
NONHSAT041472.2	NONHSAG016436.2	Intergenic	3.733639014
NONHSAT041480.2	NONHSAG016439.2	Intergenic	1.482801218
NONHSAT041483.2	NONHSAG016440.3	Intergenic	1.563763291
NONHSAT041488.2	NONHSAG016443.2	Intergenic	1.250909025
NONHSAT041489.2	NONHSAG016443.2	Intergenic	1.437746357
NONHSAT041491.2	NONHSAG016443.2	Intergenic	2.160667713
NONHSAT041492.2	NONHSAG016443.2	Intergenic	5.084419452
NONHSAT041503.2	NONHSAG016447.2	Intergenic	2.741334361
NONHSAT041504.2	NONHSAG016448.2	Intergenic	11.11100115
NONHSAT041623.2	NONHSAG016510.2	Intergenic	4.284431713
NONHSAT041634.2	NONHSAG016515.2	Intergenic	3.540427819
NONHSAT041643.2	NONHSAG016517.2	Intergenic	4.511509476
NONHSAT041647.2	NONHSAG016518.2	Intergenic	4.295514995
NONHSAT041651.2	NONHSAG016521.2	Intergenic	0.871243214
NONHSAT041704.2	NONHSAG016542.3	Intergenic	5.242341474
NONHSAT041705.2	NONHSAG016542.3	Intergenic	1.148106779
NONHSAT041706.2	NONHSAG016542.3	Intergenic	5.040451113
NONHSAT041707.2	NONHSAG016542.3	Intergenic	1.113830268
NONHSAT041724.2	NONHSAG071061.2	Intergenic	4.14978063
NONHSAT041777.2	NONHSAG016569.2	Intergenic	3.379910108
NONHSAT041789.2	NONHSAG070257.2	Intergenic	1.302994854
NONHSAT041791.2	NONHSAG070257.2	Intergenic	12.96618328
NONHSAT041793.2	NONHSAG070257.2	Intergenic	1.407132387
NONHSAT041794.2	NONHSAG070257.2	Intergenic	1.135276111
NONHSAT041797.2	NONHSAG070257.2	Intergenic	3.969332858
NONHSAT041798.2	NONHSAG070257.2	Intergenic	3.649968822
NONHSAT041799.2	NONHSAG070257.2	Intergenic	1.907191807
NONHSAT041800.2	NONHSAG070257.2	Intergenic	2.108210106
NONHSAT041801.2	NONHSAG070257.2	Intergenic	3.989020653
NONHSAT041803.2	NONHSAG070257.2	Intergenic	3.180186703
NONHSAT041844.2	NONHSAG016598.2	Intergenic	2.045609537
NONHSAT041845.2	NONHSAG016598.2	Intergenic	0.949511479
NONHSAT041865.2	NONHSAG016610.3	Intergenic	5.576643209
NONHSAT041894.2	NONHSAG016623.2	Intergenic	2.293754985
NONHSAT041895.2	NONHSAG016623.2	Intergenic	3.419534576
NONHSAT041902.2	NONHSAG070265.2	Intergenic	2.660632856
NONHSAT041920.2	NONHSAG016639.3	Intergenic	1.598822118
NONHSAT041921.2	NONHSAG016639.3	Intergenic	1.635756763
NONHSAT041922.2	NONHSAG016639.3	Intergenic	0.39812714
NONHSAT041923.2	NONHSAG016639.3	Intergenic	2.600174035
NONHSAT041926.2	NONHSAG016639.3	Intergenic	4.958756906
NONHSAT041927.2	NONHSAG016639.3	Intergenic	1.858461763
NONHSAT041928.2	NONHSAG016639.3	Intergenic	0.978490227
NONHSAT041929.2	NONHSAG016639.3	Intergenic	5.052124679
NONHSAT041931.2	NONHSAG016639.3	Intergenic	1.225907449
NONHSAT041932.2	NONHSAG016640.2	Intergenic	3.733168863
NONHSAT041933.2	NONHSAG016639.3	Intergenic	0.478639531
NONHSAT042113.2	NONHSAG016720.2	Intergenic	7.558242537
NONHSAT042115.2	NONHSAG016720.2	Intergenic	2.073924529
NONHSAT042116.2	NONHSAG016720.2	Intergenic	4.607156156
NONHSAT042160.2	NONHSAG016741.3	Intergenic	2.636827553
NONHSAT042164.2	NONHSAG016741.3	Intergenic	6.638974294
NONHSAT042165.2	NONHSAG016741.3	Intergenic	1.485722152
NONHSAT042166.2	NONHSAG016741.3	Intergenic	1.394344243
NONHSAT042167.2	NONHSAG016741.3	Intergenic	2.953169507
NONHSAT042196.2	NONHSAG016754.2	Intergenic	3.368895345
NONHSAT042197.2	NONHSAG016754.2	Intergenic	6.792988415
NONHSAT042252.2	NONHSAG016783.3	Intergenic	6.245370283
NONHSAT042255.2	NONHSAG016783.3	Intergenic	5.094553478
NONHSAT042349.2	NONHSAG016827.3	Intergenic	2.255866471
NONHSAT042350.2	NONHSAG016828.2	Intergenic	2.941268383
NONHSAT042351.2	NONHSAG016828.2	Intergenic	4.293398943
NONHSAT042368.2	NONHSAG016840.2	Intergenic	1.401433561
NONHSAT042408.2	NONHSAG016861.3	Intergenic	0.758122637
NONHSAT042409.2	NONHSAG016861.3	Intergenic	0.815704137
NONHSAT042410.2	NONHSAG016861.3	Intergenic	6.044118551
NONHSAT043887.2	NONHSAG016908.2	Intergenic	2.499228136
NONHSAT043891.2	NONHSAG016909.3	Intergenic	1.999422608
NONHSAT043980.2	NONHSAG016957.3	Intergenic	1.808428781
NONHSAT044001.2	NONHSAG016965.2	Intergenic	2.401461414
NONHSAT044024.2	NONHSAG016984.2	Intergenic	2.998747531
NONHSAT044053.2	NONHSAG016995.3	Intergenic	5.657861596
NONHSAT044079.2	NONHSAG017004.2	Intergenic	1.757575676
NONHSAT044128.2	NONHSAG017030.2	Intergenic	5.210143887
NONHSAT044129.2	NONHSAG017030.2	Intergenic	3.084548143
NONHSAT044133.2	NONHSAG017033.2	Intergenic	4.938580462
[truncated: 30,535 more rows]
