# Supplementary material for: Genome-wide analysis of lncRNA stability in human
Source: PLoS Comput Biol. 2021 Apr 16;17(4):e1008918. doi: 10.1371/journal.pcbi.1008918 (PMC8081339; doi:10.1371/journal.pcbi.1008918)
Supplement: S8 Table — (CSV) [file pcbi.1008918.s008.csv]

	transcript_id	freeenergy	length
1	NONHSAT000008.2	-289.80	717.0000
2	NONHSAT000010.2	-354.50	868.0000
3	NONHSAT000018.2	-760.30	2373.0000
4	NONHSAT000032.2	-1674.60	4860.0000
5	NONHSAT000042.2	-128.00	457.0000
6	NONHSAT000043.2	-767.30	2513.0000
7	NONHSAT000046.2	-144.70	468.0000
8	NONHSAT000050.2	-119.90	459.0000
9	NONHSAT000053.2	-163.60	735.0000
10	NONHSAT000054.2	-177.70	607.0000
11	NONHSAT000086.2	-111.60	413.0000
12	NONHSAT000090.2	-115.29	1044.0000
13	NONHSAT000091.2	-338.24	1597.0000
14	NONHSAT000100.2	-1894.60	4273.0000
15	NONHSAT000102.2	-173.50	640.0000
16	NONHSAT000108.2	-200.70	683.0000
17	NONHSAT000109.2	-1670.40	4860.0000
18	NONHSAT000111.2	-69.40	221.0000
19	NONHSAT000115.2	-79.60	295.0000
20	NONHSAT000117.2	-467.40	1371.0000
21	NONHSAT000121.2	-83.20	228.0000
22	NONHSAT000132.2	-220.70	714.0000
23	NONHSAT000136.2	-307.40	1040.0000
24	NONHSAT000147.2	-122.60	402.0000
25	NONHSAT000149.2	-331.70	781.0000
26	NONHSAT000157.2	-433.20	1317.0000
27	NONHSAT000158.2	-980.30	2692.0000
28	NONHSAT000176.2	-1098.90	3529.0000
29	NONHSAT000179.2	-172.80	600.0000
30	NONHSAT000183.2	-1104.90	3526.0000
31	NONHSAT000186.2	-681.00	2194.0000
32	NONHSAT000187.2	-1474.70	4483.0000
33	NONHSAT000192.2	-502.70	1807.0000
34	NONHSAT000197.2	-229.10	578.0000
35	NONHSAT000205.2	-228.70	596.0000
36	NONHSAT000209.2	-283.20	665.0000
37	NONHSAT000210.2	-348.40	795.0000
38	NONHSAT000211.2	-175.30	424.0000
39	NONHSAT000229.2	-300.20	673.0000
40	NONHSAT000230.2	-338.00	977.0000
41	NONHSAT000232.2	-412.70	1113.0000
42	NONHSAT000234.2	-391.50	829.0000
43	NONHSAT000235.2	-182.10	540.0000
44	NONHSAT000236.2	-173.10	565.0000
45	NONHSAT000247.2	-326.20	858.0000
46	NONHSAT000269.2	-229.10	558.0000
47	NONHSAT000271.2	-147.90	389.0000
48	NONHSAT000284.2	-108.10	386.0000
49	NONHSAT000293.2	-131.80	393.0000
50	NONHSAT000307.2	-942.00	2196.0000
51	NONHSAT000308.2	-914.70	2228.0000
52	NONHSAT000312.2	-107.60	292.0000
53	NONHSAT000313.2	-1418.80	3106.0000
54	NONHSAT000327.2	-541.50	1194.0000
55	NONHSAT000329.2	-808.90	2179.0000
56	NONHSAT000333.2	-695.80	2101.0000
57	NONHSAT000337.2	-574.00	1369.0000
58	NONHSAT000373.2	-200.50	631.0000
59	NONHSAT000387.2	-340.00	838.0000
60	NONHSAT000393.2	-496.40	1253.0000
61	NONHSAT000394.2	-799.40	2260.0000
62	NONHSAT000395.2	-249.70	622.0000
63	NONHSAT000399.2	-215.60	503.0000
64	NONHSAT000400.2	-96.40	291.0000
65	NONHSAT000403.2	-127.50	324.0000
66	NONHSAT000415.2	-893.60	1711.0000
67	NONHSAT000416.2	-919.50	2407.0000
68	NONHSAT000433.2	-218.40	549.0000
69	NONHSAT000515.2	-308.50	722.0000
70	NONHSAT000523.2	-610.50	1666.0000
71	NONHSAT000530.2	-1608.30	4077.0000
72	NONHSAT000534.2	-262.80	657.0000
73	NONHSAT000537.2	-1007.30	2781.0000
74	NONHSAT000540.2	-507.30	1431.0000
75	NONHSAT000545.2	-950.30	2220.0000
76	NONHSAT000546.2	-807.70	1889.0000
77	NONHSAT000547.2	-121.80	295.0000
78	NONHSAT000554.2	-247.90	634.0000
79	NONHSAT000555.2	-1510.40	3838.0000
80	NONHSAT000626.2	-294.90	743.0000
81	NONHSAT000627.2	-130.50	378.0000
82	NONHSAT000628.2	-486.80	1101.0000
83	NONHSAT000635.2	-650.80	1642.0000
84	NONHSAT000696.2	-612.20	1730.0000
85	NONHSAT000699.2	-121.30	365.0000
86	NONHSAT000706.2	-328.00	892.0000
87	NONHSAT000719.2	-98.00	393.0000
88	NONHSAT000730.2	-844.50	2884.0000
89	NONHSAT000769.2	-303.20	744.0000
90	NONHSAT000771.2	-141.40	456.0000
91	NONHSAT000774.2	-81.80	352.0000
92	NONHSAT000786.2	-1500.40	4000.0000
93	NONHSAT000791.2	-509.15	1447.0000
94	NONHSAT000794.2	-267.70	773.0000
95	NONHSAT000806.2	-841.80	2363.0000
96	NONHSAT000814.2	-374.80	958.0000
97	NONHSAT000815.2	-232.20	548.0000
98	NONHSAT000825.2	-235.50	1017.0000
99	NONHSAT000829.2	-114.70	440.0000
100	NONHSAT000831.2	-78.30	319.0000
101	NONHSAT000832.2	-46.90	251.0000
102	NONHSAT000844.2	-104.80	291.0000
103	NONHSAT000860.2	-213.40	719.0000
104	NONHSAT000862.2	-100.50	309.0000
105	NONHSAT000875.2	-132.90	476.0000
106	NONHSAT000882.2	-309.00	732.0000
107	NONHSAT000883.2	-268.90	685.0000
108	NONHSAT000909.2	-1438.30	3728.0000
109	NONHSAT000917.2	-328.80	690.0000
110	NONHSAT000951.2	-472.00	1170.0000
111	NONHSAT001038.2	-1080.20	2845.0000
112	NONHSAT001039.2	-578.70	1833.0000
113	NONHSAT001041.2	-180.40	447.0000
114	NONHSAT001050.2	-786.20	2770.0000
115	NONHSAT001062.2	-119.20	334.0000
116	NONHSAT001081.2	-1259.90	2762.0000
117	NONHSAT001084.2	-310.10	704.0000
118	NONHSAT001088.2	-318.10	848.0000
119	NONHSAT001092.2	-665.50	1720.0000
120	NONHSAT001093.2	-266.40	724.0000
121	NONHSAT001104.2	-1331.10	3390.0000
122	NONHSAT001116.2	-1238.30	3245.0000
123	NONHSAT001122.2	-365.10	1421.0000
124	NONHSAT001124.2	-139.80	344.0000
125	NONHSAT001126.2	-103.00	255.0000
126	NONHSAT001128.2	-1527.70	3069.0000
127	NONHSAT001137.2	-986.00	2482.0000
128	NONHSAT001139.2	-827.20	2415.0000
129	NONHSAT001143.2	-265.70	645.0000
130	NONHSAT001145.2	-258.10	652.0000
131	NONHSAT001154.2	-222.70	615.0000
132	NONHSAT001155.2	-231.70	573.0000
133	NONHSAT001157.2	-894.00	2173.0000
134	NONHSAT001158.2	-792.20	1966.0000
135	NONHSAT001159.2	-1160.90	2763.0000
136	NONHSAT001164.2	-900.90	1912.0000
137	NONHSAT001167.2	-195.70	456.0000
138	NONHSAT001174.2	-664.20	1397.0000
139	NONHSAT001175.2	-735.10	1586.0000
140	NONHSAT001176.2	-284.00	726.0000
141	NONHSAT001182.2	-1021.30	2413.0000
142	NONHSAT001183.2	-617.70	1474.0000
143	NONHSAT001184.2	-399.60	967.0000
144	NONHSAT001185.2	-116.20	313.0000
145	NONHSAT001209.2	-994.10	2520.0000
146	NONHSAT001212.2	-135.00	475.0000
147	NONHSAT001214.2	-91.10	364.0000
148	NONHSAT001215.2	-237.20	655.0000
149	NONHSAT001216.2	-119.20	419.0000
150	NONHSAT001217.2	-212.00	580.0000
151	NONHSAT001236.2	-1824.00	4676.0000
152	NONHSAT001266.2	-782.50	2167.0000
153	NONHSAT001270.2	-65.40	259.0000
154	NONHSAT001273.2	-1407.30	3402.0000
155	NONHSAT001281.2	-402.80	1347.0000
156	NONHSAT001282.2	-341.00	1082.0000
157	NONHSAT001301.2	-1055.90	2460.0000
158	NONHSAT001302.2	-723.70	2093.0000
159	NONHSAT001366.2	-360.70	1263.0000
160	NONHSAT001403.2	-827.10	2326.0000
161	NONHSAT001455.2	-186.80	615.0000
162	NONHSAT001457.2	-286.40	1016.0000
163	NONHSAT001460.2	-1634.50	4026.0000
164	NONHSAT001461.2	-334.10	1127.0000
165	NONHSAT001462.2	-335.70	1081.0000
166	NONHSAT001464.2	-373.40	1202.0000
167	NONHSAT001465.2	-336.10	1085.0000
168	NONHSAT001466.2	-292.40	866.0000
169	NONHSAT001467.2	-336.10	1082.0000
170	NONHSAT001470.2	-165.20	692.0000
171	NONHSAT001476.2	-606.10	1622.0000
172	NONHSAT001486.2	-82.00	273.0000
173	NONHSAT001501.2	-448.60	1698.0000
174	NONHSAT001528.2	-69.80	230.0000
175	NONHSAT001529.2	-143.10	444.0000
176	NONHSAT001544.2	-594.60	1916.0000
177	NONHSAT001575.2	-109.90	476.0000
178	NONHSAT001584.2	-304.00	855.0000
179	NONHSAT001639.2	-284.20	920.0000
180	NONHSAT001642.2	-89.10	482.0000
181	NONHSAT001644.2	-445.80	1111.0000
182	NONHSAT001645.2	-346.60	1061.0000
183	NONHSAT001646.2	-214.80	732.0000
184	NONHSAT001652.2	-133.00	529.0000
185	NONHSAT001671.2	-36.90	216.0000
186	NONHSAT001674.2	-264.60	409.0000
187	NONHSAT001690.2	-85.10	275.0000
188	NONHSAT001699.2	-960.20	2904.0000
189	NONHSAT001713.2	-176.00	459.0000
190	NONHSAT001722.2	-188.80	569.0000
191	NONHSAT001726.2	-284.70	880.0000
192	NONHSAT001732.2	-386.10	1122.0000
193	NONHSAT001746.2	-326.30	793.0000
194	NONHSAT001750.2	-1345.60	3653.0000
195	NONHSAT001758.2	-340.10	884.0000
196	NONHSAT001792.2	-141.40	580.0000
197	NONHSAT001813.2	-215.80	784.0000
198	NONHSAT001822.2	-495.60	1105.0000
199	NONHSAT001858.2	-152.50	388.0000
200	NONHSAT001870.2	-207.10	640.0000
201	NONHSAT001917.2	-72.10	359.0000
202	NONHSAT001928.2	-112.60	367.0000
203	NONHSAT001929.2	-110.20	507.0000
204	NONHSAT001930.2	-117.90	295.0000
205	NONHSAT001933.2	-86.50	312.0000
206	NONHSAT001951.2	-97.00	394.0000
207	NONHSAT001952.2	-824.10	2238.0000
208	NONHSAT001955.2	-810.70	2614.0000
209	NONHSAT001963.2	-883.30	2083.0000
210	NONHSAT001967.2	-277.10	757.0000
211	NONHSAT001968.2	-606.70	1659.0000
212	NONHSAT001969.2	-218.60	759.0000
213	NONHSAT001970.2	-412.10	1087.0000
214	NONHSAT001971.2	-392.20	1098.0000
215	NONHSAT001972.2	-691.20	1904.0000
216	NONHSAT001974.2	-283.30	770.0000
217	NONHSAT001975.2	-454.20	1365.0000
218	NONHSAT001976.2	-275.10	736.0000
219	NONHSAT001981.2	-291.40	731.0000
220	NONHSAT001985.2	-1181.00	3236.0000
221	NONHSAT001986.2	-195.90	688.0000
222	NONHSAT001991.2	-187.30	612.0000
223	NONHSAT001993.2	-183.30	636.0000
224	NONHSAT002014.2	-203.40	632.0000
225	NONHSAT002032.2	-162.90	498.0000
226	NONHSAT002060.2	-674.10	1730.0000
227	NONHSAT002065.2	-279.30	1108.0000
228	NONHSAT002092.2	-104.40	437.0000
229	NONHSAT002096.2	-93.90	335.0000
230	NONHSAT002111.2	-156.80	480.0000
231	NONHSAT002128.2	-146.90	377.0000
232	NONHSAT002140.2	-159.00	587.0000
233	NONHSAT002153.2	-369.90	1306.0000
234	NONHSAT002162.2	-220.00	667.0000
235	NONHSAT002168.2	-1937.50	4895.0000
236	NONHSAT002171.2	-394.30	923.0000
237	NONHSAT002176.2	-272.60	728.0000
238	NONHSAT002187.2	-228.30	622.0000
239	NONHSAT002189.2	-404.70	993.0000
240	NONHSAT002190.2	-236.30	681.0000
241	NONHSAT002205.2	-502.30	1560.0000
242	NONHSAT002223.2	-66.10	232.0000
243	NONHSAT002224.2	-161.40	415.0000
244	NONHSAT002259.2	-854.50	2849.0000
245	NONHSAT002260.2	-202.50	630.0000
246	NONHSAT002261.2	-1207.50	3442.0000
247	NONHSAT002263.2	-449.80	1360.0000
248	NONHSAT002268.2	-147.30	469.0000
249	NONHSAT002269.2	-109.50	461.0000
250	NONHSAT002270.2	-494.40	1346.0000
251	NONHSAT002274.2	-143.90	394.0000
252	NONHSAT002277.2	-1717.60	4715.0000
253	NONHSAT002279.2	-338.50	892.0000
254	NONHSAT002334.2	-132.80	463.0000
255	NONHSAT002344.2	-1070.48	3943.0000
256	NONHSAT002382.2	-469.80	1594.0000
257	NONHSAT002437.2	-622.30	1533.0000
258	NONHSAT002438.2	-550.50	1427.0000
259	NONHSAT002440.2	-651.10	2088.0000
260	NONHSAT002470.2	-1176.10	3744.0000
261	NONHSAT002525.2	-209.60	646.0000
262	NONHSAT002526.2	-1661.90	3805.0000
263	NONHSAT002539.2	-85.50	288.0000
264	NONHSAT002541.2	-247.50	726.0000
265	NONHSAT002556.2	-741.10	1854.0000
266	NONHSAT002557.2	-699.10	1718.0000
267	NONHSAT002563.2	-912.90	2241.0000
268	NONHSAT002564.2	-851.70	2637.0000
269	NONHSAT002565.2	-167.60	502.0000
270	NONHSAT002566.2	-198.50	550.0000
271	NONHSAT002569.2	-187.30	566.0000
272	NONHSAT002571.2	-1161.80	2861.0000
273	NONHSAT002573.2	-444.50	1224.0000
274	NONHSAT002574.2	-258.80	813.0000
275	NONHSAT002576.2	-444.80	1408.0000
276	NONHSAT002577.2	-280.20	875.0000
277	NONHSAT002578.2	-222.20	578.0000
278	NONHSAT002579.2	-243.40	579.0000
279	NONHSAT002600.2	-548.50	1196.0000
280	NONHSAT002629.2	-123.90	451.0000
281	NONHSAT002640.2	-578.50	2449.0000
282	NONHSAT002644.2	-633.80	2740.0000
283	NONHSAT002658.2	-1062.40	3182.0000
284	NONHSAT002675.2	-355.70	661.0000
285	NONHSAT002679.2	-1990.60	4800.0000
286	NONHSAT002683.2	-82.80	434.0000
287	NONHSAT002697.2	-123.40	394.0000
288	NONHSAT002698.2	-125.90	429.0000
289	NONHSAT002723.2	-834.60	2776.0000
290	NONHSAT002746.2	-170.00	649.0000
291	NONHSAT002760.2	-161.30	622.0000
292	NONHSAT002761.2	-161.00	571.0000
293	NONHSAT002762.2	-180.10	645.0000
294	NONHSAT002771.2	-1121.80	3075.0000
295	NONHSAT002775.2	-323.20	1138.0000
296	NONHSAT002796.2	-1257.67	3751.0000
297	NONHSAT002798.2	-1034.50	3165.0000
298	NONHSAT002817.2	-550.90	1574.0000
299	NONHSAT002818.2	-200.70	592.0000
300	NONHSAT002819.2	-264.20	686.0000
301	NONHSAT002820.2	-211.40	647.0000
302	NONHSAT002822.2	-169.40	424.0000
303	NONHSAT002826.2	-77.40	271.0000
304	NONHSAT002838.2	-493.30	1396.0000
305	NONHSAT002854.2	-952.20	2644.0000
306	NONHSAT002856.2	-227.00	703.0000
307	NONHSAT002857.2	-210.20	658.0000
308	NONHSAT002858.2	-196.20	654.0000
309	NONHSAT002859.2	-224.10	760.0000
310	NONHSAT002863.2	-79.20	360.0000
311	NONHSAT002872.2	-211.00	661.0000
312	NONHSAT002922.2	-1321.90	3482.0000
313	NONHSAT002942.2	-323.90	974.0000
314	NONHSAT002954.2	-340.20	1364.0000
315	NONHSAT002955.2	-244.50	914.0000
316	NONHSAT002967.2	-361.20	1265.0000
317	NONHSAT002975.2	-1490.50	3869.0000
318	NONHSAT002986.2	-154.60	536.0000
319	NONHSAT003011.2	-66.70	370.0000
320	NONHSAT003013.2	-483.60	1238.0000
321	NONHSAT003016.2	-99.70	354.0000
322	NONHSAT003031.2	-150.90	466.0000
323	NONHSAT003054.2	-287.30	947.0000
324	NONHSAT003055.2	-753.70	2037.0000
325	NONHSAT003056.2	-461.10	1397.0000
326	NONHSAT003057.2	-460.40	1400.0000
327	NONHSAT003058.2	-221.30	572.0000
328	NONHSAT003076.2	-249.50	1046.0000
329	NONHSAT003078.2	-128.90	483.0000
330	NONHSAT003081.2	-947.20	2509.0000
331	NONHSAT003082.2	-781.20	1946.0000
332	NONHSAT003122.2	-594.00	1674.0000
333	NONHSAT003126.2	-317.20	1416.0000
334	NONHSAT003128.2	-318.60	1044.0000
335	NONHSAT003132.2	-646.90	2275.0000
336	NONHSAT003174.2	-227.70	466.0000
337	NONHSAT003175.2	-1683.20	4535.0000
338	NONHSAT003213.2	-281.80	1290.0000
339	NONHSAT003215.2	-263.40	933.0000
340	NONHSAT003218.2	-1048.40	3864.0000
341	NONHSAT003230.2	-236.00	748.0000
342	NONHSAT003234.2	-124.20	313.0000
343	NONHSAT003240.2	-123.30	556.0000
344	NONHSAT003242.2	-90.20	281.0000
345	NONHSAT003245.2	-164.20	568.0000
346	NONHSAT003261.2	-97.00	380.0000
347	NONHSAT003288.2	-823.40	1871.0000
348	NONHSAT003292.2	-185.20	524.0000
349	NONHSAT003300.2	-1119.70	3596.0000
350	NONHSAT003304.2	-567.20	2177.0000
351	NONHSAT003311.2	-1283.90	3033.0000
352	NONHSAT003341.2	-194.10	650.0000
353	NONHSAT003352.2	-608.80	1738.0000
354	NONHSAT003355.2	-58.90	238.0000
355	NONHSAT003394.2	-248.40	635.0000
356	NONHSAT003403.2	-948.30	3561.0000
357	NONHSAT003404.2	-60.90	279.0000
358	NONHSAT003407.2	-551.90	2048.0000
359	NONHSAT003439.2	-157.90	899.0000
360	NONHSAT003445.2	-514.70	1628.0000
361	NONHSAT003449.2	-109.74	345.0000
362	NONHSAT003458.2	-358.40	1686.0000
363	NONHSAT003505.2	-312.90	1079.0000
364	NONHSAT003510.2	-993.60	4249.0000
365	NONHSAT003522.2	-1012.20	2434.0000
366	NONHSAT003538.2	-111.50	475.0000
367	NONHSAT003558.2	-311.00	1221.0000
368	NONHSAT003559.2	-48.30	236.0000
369	NONHSAT003598.2	-588.00	2130.0000
370	NONHSAT003604.2	-1012.00	3833.0000
371	NONHSAT003618.2	-182.20	427.0000
372	NONHSAT003621.2	-75.40	270.0000
373	NONHSAT003637.2	-166.40	546.0000
374	NONHSAT003655.2	-572.50	1823.0000
375	NONHSAT003664.2	-326.10	1059.0000
376	NONHSAT003666.2	-175.80	570.0000
377	NONHSAT003668.2	-213.70	547.0000
378	NONHSAT003669.2	-214.50	573.0000
379	NONHSAT003670.2	-157.40	401.0000
380	NONHSAT003671.2	-110.60	335.0000
381	NONHSAT003672.2	-92.40	428.0000
382	NONHSAT003693.2	-1017.20	3424.0000
383	NONHSAT003695.2	-110.40	303.0000
384	NONHSAT003716.2	-818.10	2804.0000
385	NONHSAT003717.2	-320.57	1157.0000
386	NONHSAT003740.2	-99.30	423.0000
387	NONHSAT003744.2	-642.10	2840.0000
388	NONHSAT003755.2	-222.70	817.0000
389	NONHSAT003808.2	-639.30	2247.0000
390	NONHSAT003816.2	-124.50	475.0000
391	NONHSAT003817.2	-108.80	458.0000
392	NONHSAT003825.2	-285.30	1247.0000
393	NONHSAT003885.2	-196.90	783.0000
394	NONHSAT003893.2	-276.90	1184.0000
395	NONHSAT003977.2	-272.20	1410.0000
396	NONHSAT004060.2	-445.40	1866.0000
397	NONHSAT004135.2	-71.90	348.0000
398	NONHSAT004185.2	-915.40	3201.0000
399	NONHSAT004186.2	-185.70	493.0000
400	NONHSAT004198.2	-130.30	593.0000
401	NONHSAT004205.2	-415.40	1624.0000
402	NONHSAT004220.2	-108.20	356.0000
403	NONHSAT004222.2	-334.00	979.0000
404	NONHSAT004223.2	-254.00	806.0000
405	NONHSAT004233.2	-218.70	479.0000
406	NONHSAT004234.2	-39.70	227.0000
407	NONHSAT004237.2	-477.30	1888.0000
408	NONHSAT004238.2	-634.50	2569.0000
409	NONHSAT004241.2	-548.20	1481.0000
410	NONHSAT004247.2	-139.10	646.0000
411	NONHSAT004254.2	-93.40	402.0000
412	NONHSAT004284.2	-378.80	1404.0000
413	NONHSAT004291.2	-887.80	2375.0000
414	NONHSAT004324.2	-891.00	3542.0000
415	NONHSAT004330.2	-560.90	2290.0000
416	NONHSAT004332.2	-67.10	318.0000
417	NONHSAT004335.2	-433.20	1541.0000
418	NONHSAT004344.2	-110.60	483.0000
419	NONHSAT004357.2	-497.70	1485.0000
420	NONHSAT004360.2	-548.10	1324.0000
421	NONHSAT004366.2	-673.30	1908.0000
422	NONHSAT004385.2	-289.40	946.0000
423	NONHSAT004404.2	-385.00	1169.0000
424	NONHSAT004405.2	-562.60	1757.0000
425	NONHSAT004408.2	-150.30	572.0000
426	NONHSAT004409.2	-117.20	261.0000
427	NONHSAT004410.2	-283.80	758.0000
428	NONHSAT004414.2	-521.10	1815.0000
429	NONHSAT004416.2	-90.80	320.0000
430	NONHSAT004417.2	-315.80	769.0000
431	NONHSAT004440.2	-99.00	299.0000
432	NONHSAT004455.2	-830.40	3084.0000
433	NONHSAT004461.2	-71.40	346.0000
434	NONHSAT004473.2	-808.10	3403.0000
435	NONHSAT004485.2	-64.30	235.0000
436	NONHSAT004490.2	-149.60	692.0000
437	NONHSAT004491.2	-240.30	770.0000
438	NONHSAT004492.2	-59.40	321.0000
439	NONHSAT004494.2	-384.90	1207.0000
440	NONHSAT004496.2	-387.20	1212.0000
441	NONHSAT004498.2	-139.10	448.0000
442	NONHSAT004501.2	-120.40	358.0000
443	NONHSAT004503.2	-185.40	714.0000
444	NONHSAT004509.2	-146.30	600.0000
445	NONHSAT004510.2	-59.10	235.0000
446	NONHSAT004512.2	-1200.90	4033.0000
447	NONHSAT004518.2	-638.70	2278.0000
448	NONHSAT004519.2	-172.10	602.0000
449	NONHSAT004527.2	-557.60	1952.0000
450	NONHSAT004528.2	-229.10	752.0000
451	NONHSAT004529.2	-231.80	755.0000
452	NONHSAT004532.2	-347.50	1486.0000
453	NONHSAT004546.2	-522.10	1671.0000
454	NONHSAT004554.2	-486.10	2095.0000
455	NONHSAT004576.2	-593.50	2551.0000
456	NONHSAT004597.2	-547.90	1626.0000
457	NONHSAT004598.2	-269.80	1032.0000
458	NONHSAT004603.2	-265.90	809.0000
459	NONHSAT004605.2	-439.50	1331.0000
460	NONHSAT004609.2	-211.20	713.0000
461	NONHSAT004613.2	-906.90	3179.0000
462	NONHSAT004615.2	-320.20	906.0000
463	NONHSAT004619.2	-177.40	532.0000
464	NONHSAT004622.2	-226.00	670.0000
465	NONHSAT004625.2	-1274.00	4401.0000
466	NONHSAT004626.2	-519.70	1730.0000
467	NONHSAT004627.2	-536.90	1827.0000
468	NONHSAT004628.2	-1309.10	3378.0000
469	NONHSAT004631.2	-416.30	1386.0000
470	NONHSAT004632.2	-1324.70	3432.0000
471	NONHSAT004634.2	-185.70	638.0000
472	NONHSAT004635.2	-201.30	692.0000
473	NONHSAT004637.2	-180.00	625.0000
474	NONHSAT004638.2	-72.10	277.0000
475	NONHSAT004642.2	-132.10	420.0000
476	NONHSAT004728.2	-364.70	1810.0000
477	NONHSAT004731.2	-784.50	2639.0000
478	NONHSAT004735.2	-645.60	2107.0000
479	NONHSAT004737.2	-378.10	999.0000
480	NONHSAT004770.2	-230.70	692.0000
481	NONHSAT004784.2	-133.20	423.0000
482	NONHSAT004802.2	-618.80	2391.0000
483	NONHSAT004814.2	-146.90	671.0000
484	NONHSAT004816.2	-382.00	1326.0000
485	NONHSAT004817.2	-586.40	2019.0000
486	NONHSAT004822.2	-109.90	439.0000
487	NONHSAT004823.2	-131.70	575.0000
488	NONHSAT004824.2	-102.70	600.0000
489	NONHSAT004825.2	-90.50	412.0000
490	NONHSAT004826.2	-415.50	1606.0000
491	NONHSAT004827.2	-85.80	296.0000
492	NONHSAT004828.2	-64.10	282.0000
493	NONHSAT004836.2	-377.40	1531.0000
494	NONHSAT004903.2	-456.40	1260.0000
495	NONHSAT004926.2	-163.60	621.0000
496	NONHSAT004964.2	-65.30	246.0000
497	NONHSAT004981.2	-987.80	2481.0000
498	NONHSAT004986.2	-987.80	2481.0000
499	NONHSAT005011.2	-699.90	2660.0000
500	NONHSAT005013.2	-200.30	427.0000
501	NONHSAT005025.2	-396.80	1046.0000
502	NONHSAT005032.2	-466.50	2028.0000
503	NONHSAT005045.2	-265.40	1072.0000
504	NONHSAT005048.2	-153.80	596.0000
505	NONHSAT005068.2	-202.20	544.0000
506	NONHSAT005088.2	-1597.40	4216.0000
507	NONHSAT005108.2	-105.50	405.0000
508	NONHSAT005109.2	-158.80	595.0000
509	NONHSAT005111.2	-294.30	972.0000
510	NONHSAT005112.2	-243.20	775.0000
511	NONHSAT005113.2	-214.40	831.0000
512	NONHSAT005115.2	-253.70	817.0000
513	NONHSAT005116.2	-239.50	752.0000
514	NONHSAT005117.2	-166.80	497.0000
515	NONHSAT005119.2	-144.00	574.0000
516	NONHSAT005180.2	-541.70	2023.0000
517	NONHSAT005182.2	-117.80	415.0000
518	NONHSAT005183.2	-210.70	723.0000
519	NONHSAT005194.2	-507.10	1542.0000
520	NONHSAT005198.2	-667.30	2481.0000
521	NONHSAT005199.2	-909.40	2635.0000
522	NONHSAT005200.2	-1575.90	4415.0000
523	NONHSAT005201.2	-1510.30	4282.0000
524	NONHSAT005231.2	-765.20	2559.0000
525	NONHSAT005271.2	-46.80	298.0000
526	NONHSAT005289.2	-321.30	766.0000
527	NONHSAT005290.2	-296.10	749.0000
528	NONHSAT005297.2	-527.10	1508.0000
529	NONHSAT005298.2	-1834.40	4658.0000
530	NONHSAT005306.2	-1571.30	4816.0000
531	NONHSAT005312.2	-1174.60	3140.0000
532	NONHSAT005327.2	-278.20	748.0000
533	NONHSAT005332.2	-667.60	2979.0000
534	NONHSAT005344.2	-301.00	1125.0000
535	NONHSAT005347.2	-388.20	1357.0000
536	NONHSAT005424.2	-368.50	1180.0000
537	NONHSAT005428.2	-233.20	668.0000
538	NONHSAT005430.2	-510.50	1552.0000
539	NONHSAT005431.2	-609.90	1828.0000
540	NONHSAT005432.2	-304.50	887.0000
541	NONHSAT005448.2	-844.90	2302.0000
542	NONHSAT005472.2	-66.50	264.0000
543	NONHSAT005478.2	-93.30	575.0000
544	NONHSAT005480.2	-485.24	2386.0000
545	NONHSAT005481.2	-366.10	1492.0000
546	NONHSAT005482.2	-374.20	1531.0000
547	NONHSAT005499.2	-1225.99	4976.0000
548	NONHSAT005505.2	-755.14	3173.0000
549	NONHSAT005517.2	-165.60	593.0000
550	NONHSAT005527.2	-296.60	829.0000
551	NONHSAT005528.2	-419.00	1219.0000
552	NONHSAT005529.2	-843.90	2498.0000
553	NONHSAT005530.2	-146.30	379.0000
554	NONHSAT005533.2	-568.80	1863.0000
555	NONHSAT005534.2	-427.50	1485.0000
556	NONHSAT005569.2	-233.80	711.0000
557	NONHSAT005570.2	-379.80	1590.0000
558	NONHSAT005572.2	-516.80	2084.0000
559	NONHSAT005581.2	-395.00	1359.0000
560	NONHSAT005590.2	-291.80	746.0000
561	NONHSAT005599.2	-756.60	2032.0000
562	NONHSAT005609.2	-252.24	1326.0000
563	NONHSAT005619.2	-1051.04	4231.0000
564	NONHSAT005624.2	-293.70	1105.0000
565	NONHSAT005646.2	-222.10	733.0000
566	NONHSAT005650.2	-178.50	547.0000
567	NONHSAT005655.2	-107.70	593.0000
568	NONHSAT005656.2	-271.50	1069.0000
569	NONHSAT005658.2	-388.60	1742.0000
570	NONHSAT005659.2	-213.90	1094.0000
571	NONHSAT005660.2	-337.90	1746.0000
572	NONHSAT005661.2	-119.20	461.0000
573	NONHSAT005662.2	-961.00	2772.0000
574	NONHSAT005663.2	-143.60	597.0000
575	NONHSAT005674.2	-229.70	827.0000
576	NONHSAT005677.2	-559.70	1888.0000
577	NONHSAT005680.2	-86.00	470.0000
578	NONHSAT005681.2	-134.70	661.0000
579	NONHSAT005682.2	-155.60	723.0000
580	NONHSAT005712.2	-136.30	679.0000
581	NONHSAT005717.2	-280.30	1410.0000
582	NONHSAT005718.2	-158.00	736.0000
583	NONHSAT005720.2	-136.70	661.0000
584	NONHSAT005730.2	-260.60	837.0000
585	NONHSAT005741.2	-521.50	1731.0000
586	NONHSAT005749.2	-357.50	1205.0000
587	NONHSAT005753.2	-120.20	420.0000
588	NONHSAT005754.2	-60.00	210.0000
589	NONHSAT005760.2	-186.00	485.0000
590	NONHSAT005783.2	-187.40	554.0000
591	NONHSAT005788.2	-79.30	372.0000
592	NONHSAT005790.2	-86.70	304.0000
593	NONHSAT005807.2	-76.10	372.0000
594	NONHSAT005833.2	-241.00	696.0000
595	NONHSAT005839.2	-451.90	1417.0000
596	NONHSAT005841.2	-141.47	866.0000
597	NONHSAT005842.2	-194.70	869.0000
598	NONHSAT005845.2	-181.70	652.0000
599	NONHSAT005862.2	-153.70	571.0000
600	NONHSAT005869.2	-155.80	506.0000
601	NONHSAT005886.2	-386.00	1711.0000
602	NONHSAT005888.2	-263.10	1027.0000
603	NONHSAT005892.2	-279.30	1039.0000
604	NONHSAT005896.2	-533.90	1709.0000
605	NONHSAT005925.2	-192.20	692.0000
606	NONHSAT005932.2	-105.90	377.0000
607	NONHSAT005933.2	-217.00	736.0000
608	NONHSAT005937.2	-166.50	543.0000
609	NONHSAT005938.2	-92.40	347.0000
610	NONHSAT005946.2	-415.90	1078.0000
611	NONHSAT005950.2	-157.00	409.0000
612	NONHSAT005952.2	-891.10	2342.0000
613	NONHSAT005967.2	-147.40	492.0000
614	NONHSAT005977.2	-323.70	1050.0000
615	NONHSAT005990.2	-210.30	735.0000
616	NONHSAT005995.2	-232.20	1241.0000
617	NONHSAT006003.2	-104.00	448.0000
618	NONHSAT006062.2	-301.20	939.0000
619	NONHSAT006083.2	-124.10	420.0000
620	NONHSAT006084.2	-134.30	559.0000
621	NONHSAT006085.2	-1317.50	4415.0000
622	NONHSAT006090.2	-360.00	1060.0000
623	NONHSAT006105.2	-730.40	2212.0000
624	NONHSAT006123.2	-108.70	282.0000
625	NONHSAT006133.2	-249.20	733.0000
626	NONHSAT006134.2	-268.30	763.0000
627	NONHSAT006136.2	-135.60	336.0000
628	NONHSAT006140.2	-102.10	365.0000
629	NONHSAT006141.2	-215.90	513.0000
630	NONHSAT006154.2	-323.60	838.0000
631	NONHSAT006155.2	-217.00	664.0000
632	NONHSAT006156.2	-187.70	586.0000
633	NONHSAT006158.2	-162.40	425.0000
634	NONHSAT006172.2	-457.40	1613.0000
635	NONHSAT006174.2	-734.70	2675.0000
636	NONHSAT006175.2	-182.80	622.0000
637	NONHSAT006182.2	-712.60	2544.0000
638	NONHSAT006185.2	-229.50	560.0000
639	NONHSAT006219.2	-154.70	526.0000
640	NONHSAT006233.2	-117.30	321.0000
641	NONHSAT006240.2	-113.90	313.0000
642	NONHSAT006249.2	-947.80	3543.0000
643	NONHSAT006251.2	-146.60	513.0000
644	NONHSAT006252.2	-405.80	1234.0000
645	NONHSAT006253.2	-183.80	493.0000
646	NONHSAT006254.2	-1207.37	4527.0000
647	NONHSAT006263.2	-57.50	345.0000
648	NONHSAT006267.2	-1019.90	3932.0000
649	NONHSAT006270.2	-258.90	976.0000
650	NONHSAT006283.2	-859.60	2192.0000
651	NONHSAT006301.2	-216.90	571.0000
652	NONHSAT006302.2	-719.50	2034.0000
653	NONHSAT006310.2	-1413.00	4247.0000
654	NONHSAT006312.2	-105.30	297.0000
655	NONHSAT006316.2	-124.40	418.0000
656	NONHSAT006319.2	-628.00	1992.0000
657	NONHSAT006334.2	-123.70	448.0000
658	NONHSAT006340.2	-191.00	642.0000
659	NONHSAT006342.2	-213.80	647.0000
660	NONHSAT006344.2	-103.80	368.0000
661	NONHSAT006356.2	-216.20	582.0000
662	NONHSAT006361.2	-495.10	1551.0000
663	NONHSAT006366.2	-261.70	644.0000
664	NONHSAT006367.2	-514.90	1722.0000
665	NONHSAT006374.2	-107.10	369.0000
666	NONHSAT006391.2	-173.40	626.0000
667	NONHSAT006398.2	-220.10	526.0000
668	NONHSAT006402.2	-258.80	535.0000
669	NONHSAT006426.2	-119.00	424.0000
670	NONHSAT006427.2	-132.70	515.0000
671	NONHSAT006457.2	-1269.80	4109.0000
672	NONHSAT006473.2	-283.00	1340.0000
673	NONHSAT006474.2	-82.80	397.0000
674	NONHSAT006476.2	-602.20	1794.0000
675	NONHSAT006480.2	-1134.30	4112.0000
676	NONHSAT006485.2	-535.90	2109.0000
677	NONHSAT006489.2	-216.10	617.0000
678	NONHSAT006529.2	-283.70	774.0000
679	NONHSAT006530.2	-300.40	820.0000
680	NONHSAT006531.2	-360.30	887.0000
681	NONHSAT006532.2	-382.10	1001.0000
682	NONHSAT006535.2	-342.50	991.0000
683	NONHSAT006552.2	-297.90	901.0000
684	NONHSAT006553.2	-387.40	1120.0000
685	NONHSAT006554.2	-90.80	390.0000
686	NONHSAT006555.2	-180.20	602.0000
687	NONHSAT006569.2	-186.00	682.0000
688	NONHSAT006571.2	-189.80	553.0000
689	NONHSAT006577.2	-92.50	329.0000
690	NONHSAT006586.2	-111.60	303.0000
691	NONHSAT006601.2	-89.50	301.0000
692	NONHSAT006645.2	-206.70	704.0000
693	NONHSAT006646.2	-847.60	2183.0000
694	NONHSAT006647.2	-86.60	303.0000
695	NONHSAT006652.2	-353.60	799.0000
696	NONHSAT006654.2	-246.40	795.0000
697	NONHSAT006668.2	-628.00	1602.0000
698	NONHSAT006669.2	-436.30	1187.0000
699	NONHSAT006670.2	-623.40	1580.0000
700	NONHSAT006701.2	-407.40	1203.0000
701	NONHSAT006704.2	-571.50	1705.0000
702	NONHSAT006708.2	-323.30	845.0000
703	NONHSAT006710.2	-808.20	2366.0000
704	NONHSAT006728.2	-259.30	682.0000
705	NONHSAT006729.2	-470.70	1036.0000
706	NONHSAT006742.2	-824.30	1964.0000
707	NONHSAT006746.2	-67.30	278.0000
708	NONHSAT006747.2	-102.70	448.0000
709	NONHSAT006751.2	-141.30	501.0000
710	NONHSAT006757.2	-159.40	409.0000
711	NONHSAT006771.2	-740.90	2323.0000
712	NONHSAT006787.2	-94.10	311.0000
713	NONHSAT006788.2	-455.10	1350.0000
714	NONHSAT006792.2	-122.90	429.0000
715	NONHSAT006822.2	-195.10	577.0000
716	NONHSAT006854.2	-838.10	2199.0000
717	NONHSAT006874.2	-131.80	382.0000
718	NONHSAT006875.2	-189.50	611.0000
719	NONHSAT006876.2	-149.30	446.0000
720	NONHSAT006899.2	-258.90	974.0000
721	NONHSAT006903.2	-1276.70	3222.0000
722	NONHSAT006904.2	-322.70	774.0000
723	NONHSAT006906.2	-358.40	1020.0000
724	NONHSAT006960.2	-167.50	587.0000
725	NONHSAT007028.2	-164.80	461.0000
726	NONHSAT007031.2	-1408.30	4760.0000
727	NONHSAT007037.2	-432.60	1842.0000
728	NONHSAT007051.2	-151.70	402.0000
729	NONHSAT007053.2	-182.50	567.0000
730	NONHSAT007054.2	-631.34	2170.0000
731	NONHSAT007082.2	-152.50	575.0000
732	NONHSAT007091.2	-68.60	205.0000
733	NONHSAT007100.2	-435.00	1107.0000
734	NONHSAT007118.2	-210.10	657.0000
735	NONHSAT007119.2	-865.20	2824.0000
736	NONHSAT007121.2	-98.60	379.0000
737	NONHSAT007126.2	-277.90	643.0000
738	NONHSAT007156.2	-241.20	831.0000
739	NONHSAT007159.2	-616.80	1806.0000
740	NONHSAT007206.2	-161.60	618.0000
741	NONHSAT007222.2	-390.50	1127.0000
742	NONHSAT007231.2	-158.50	636.0000
743	NONHSAT007232.2	-227.10	1109.0000
744	NONHSAT007235.2	-1129.24	4462.0000
745	NONHSAT007238.2	-142.50	564.0000
746	NONHSAT007250.2	-211.70	835.0000
747	NONHSAT007251.2	-229.80	788.0000
748	NONHSAT007252.2	-182.90	616.0000
749	NONHSAT007256.2	-216.70	754.0000
750	NONHSAT007257.2	-140.40	543.0000
751	NONHSAT007258.2	-153.70	566.0000
752	NONHSAT007259.2	-387.90	1485.0000
753	NONHSAT007262.2	-177.00	574.0000
754	NONHSAT007284.2	-132.29	366.0000
755	NONHSAT007286.2	-168.90	715.0000
756	NONHSAT007289.2	-340.70	1517.0000
757	NONHSAT007332.2	-424.70	1216.0000
758	NONHSAT007334.2	-616.30	2147.0000
759	NONHSAT007335.2	-1819.80	4982.0000
760	NONHSAT007345.2	-1138.10	3197.0000
761	NONHSAT007368.2	-130.60	462.0000
762	NONHSAT007392.2	-1330.90	4525.0000
763	NONHSAT007395.2	-392.70	1269.0000
764	NONHSAT007403.2	-96.00	416.0000
765	NONHSAT007409.2	-77.60	266.0000
766	NONHSAT007410.2	-208.80	718.0000
767	NONHSAT007419.2	-316.00	1149.0000
768	NONHSAT007429.2	-749.00	1917.0000
769	NONHSAT007465.2	-386.80	1467.0000
770	NONHSAT007480.2	-769.80	2244.0000
771	NONHSAT007481.2	-120.00	297.0000
772	NONHSAT007482.2	-736.60	2149.0000
773	NONHSAT007532.2	-102.90	309.0000
774	NONHSAT007539.2	-804.10	3210.0000
775	NONHSAT007540.2	-244.60	868.0000
776	NONHSAT007541.2	-100.20	422.0000
777	NONHSAT007582.2	-119.60	354.0000
778	NONHSAT007586.2	-158.50	423.0000
779	NONHSAT007588.2	-43.80	213.0000
780	NONHSAT007589.2	-105.60	396.0000
781	NONHSAT007614.2	-276.30	1135.0000
782	NONHSAT007615.2	-596.70	1707.0000
783	NONHSAT007621.2	-253.40	1101.0000
784	NONHSAT007623.2	-351.10	1217.0000
785	NONHSAT007631.2	-315.70	1337.0000
786	NONHSAT007633.2	-312.70	1016.0000
787	NONHSAT007636.2	-118.30	356.0000
788	NONHSAT007651.2	-104.70	340.0000
789	NONHSAT007660.2	-206.10	853.0000
790	NONHSAT007662.2	-162.10	542.0000
791	NONHSAT007664.2	-483.10	1698.0000
792	NONHSAT007666.2	-143.20	489.0000
793	NONHSAT007667.2	-274.80	981.0000
794	NONHSAT007672.2	-153.30	652.0000
795	NONHSAT007673.2	-532.00	1691.0000
796	NONHSAT007676.2	-320.00	1230.0000
797	NONHSAT007677.2	-184.50	684.0000
798	NONHSAT007678.2	-231.30	810.0000
799	NONHSAT007682.2	-111.10	424.0000
800	NONHSAT007683.2	-145.00	576.0000
801	NONHSAT007688.2	-461.80	1456.0000
802	NONHSAT007690.2	-206.20	632.0000
803	NONHSAT007691.2	-210.00	800.0000
804	NONHSAT007692.2	-70.60	404.0000
805	NONHSAT007693.2	-169.50	583.0000
806	NONHSAT007698.2	-286.40	1062.0000
807	NONHSAT007701.2	-123.70	471.0000
808	NONHSAT007706.2	-881.00	3388.0000
809	NONHSAT007718.2	-135.30	448.0000
810	NONHSAT007719.2	-336.80	1577.0000
811	NONHSAT007722.2	-763.00	3004.0000
812	NONHSAT007744.2	-255.60	853.0000
813	NONHSAT007762.2	-336.60	1142.0000
814	NONHSAT007763.2	-180.50	657.0000
815	NONHSAT007764.2	-69.90	255.0000
816	NONHSAT007800.2	-780.20	2774.0000
817	NONHSAT007802.2	-393.30	1517.0000
818	NONHSAT007803.2	-168.40	558.0000
819	NONHSAT007804.2	-230.00	615.0000
820	NONHSAT007805.2	-127.40	394.0000
821	NONHSAT007806.2	-159.50	607.0000
822	NONHSAT007808.2	-139.90	374.0000
823	NONHSAT007809.2	-127.70	391.0000
824	NONHSAT007810.2	-106.80	341.0000
825	NONHSAT007811.2	-1081.50	2556.0000
826	NONHSAT007812.2	-731.70	2338.0000
827	NONHSAT007813.2	-551.50	1998.0000
828	NONHSAT007819.2	-151.70	600.0000
829	NONHSAT007869.2	-488.10	1544.0000
830	NONHSAT008225.2	-373.70	989.0000
831	NONHSAT008230.2	-602.80	2439.0000
832	NONHSAT008249.2	-1093.60	2716.0000
833	NONHSAT008267.2	-708.00	1817.0000
834	NONHSAT008268.2	-173.80	543.0000
835	NONHSAT008270.2	-426.77	1480.0000
836	NONHSAT008273.2	-890.40	2424.0000
837	NONHSAT008274.2	-1215.70	3030.0000
838	NONHSAT008275.2	-481.50	1440.0000
839	NONHSAT008276.2	-306.40	991.0000
840	NONHSAT008281.2	-753.70	2503.0000
841	NONHSAT008282.2	-453.60	1791.0000
842	NONHSAT008288.2	-169.20	542.0000
843	NONHSAT008336.2	-1399.10	4999.0000
844	NONHSAT008338.2	-300.90	1023.0000
845	NONHSAT008339.2	-164.90	619.0000
846	NONHSAT008343.2	-68.70	290.0000
847	NONHSAT008349.2	-148.50	524.0000
848	NONHSAT008352.2	-305.60	832.0000
849	NONHSAT008366.2	-116.30	646.0000
850	NONHSAT008376.2	-140.10	554.0000
851	NONHSAT008436.2	-255.50	901.0000
852	NONHSAT008461.2	-77.00	290.0000
853	NONHSAT008480.2	-133.40	466.0000
854	NONHSAT008483.2	-227.00	702.0000
855	NONHSAT008506.2	-496.60	2022.0000
856	NONHSAT008530.2	-187.90	780.0000
857	NONHSAT008555.2	-306.90	1252.0000
858	NONHSAT008613.2	-126.00	560.0000
859	NONHSAT008616.2	-310.65	1445.0000
860	NONHSAT008634.2	-160.30	701.0000
861	NONHSAT008656.2	-229.20	949.0000
862	NONHSAT008664.2	-544.40	2308.0000
863	NONHSAT008689.2	-215.00	726.0000
864	NONHSAT008692.2	-253.00	1146.0000
865	NONHSAT008704.2	-307.60	1169.0000
866	NONHSAT008711.2	-96.30	345.0000
867	NONHSAT008712.2	-598.80	2011.0000
868	NONHSAT008748.2	-725.50	1929.0000
869	NONHSAT008749.2	-61.40	277.0000
870	NONHSAT008755.2	-467.70	1516.0000
871	NONHSAT008757.2	-971.10	2329.0000
872	NONHSAT008763.2	-156.90	317.0000
873	NONHSAT008764.2	-174.80	569.0000
874	NONHSAT008780.2	-1515.60	3934.0000
875	NONHSAT008782.2	-250.90	743.0000
876	NONHSAT008787.2	-302.80	788.0000
877	NONHSAT008790.2	-693.90	1731.0000
878	NONHSAT008796.2	-621.80	1395.0000
879	NONHSAT008797.2	-361.80	954.0000
880	NONHSAT008805.2	-291.10	881.0000
881	NONHSAT008816.2	-502.60	1171.0000
882	NONHSAT008817.2	-187.50	463.0000
883	NONHSAT008822.2	-82.30	353.0000
884	NONHSAT008825.2	-88.50	447.0000
885	NONHSAT008835.2	-657.50	1634.0000
886	NONHSAT008836.2	-548.40	1381.0000
887	NONHSAT008837.2	-483.90	1163.0000
888	NONHSAT008851.2	-533.20	1494.0000
889	NONHSAT008854.2	-640.90	1754.0000
890	NONHSAT008865.2	-384.20	1488.0000
891	NONHSAT008879.2	-884.60	2741.0000
892	NONHSAT008901.2	-424.40	1275.0000
893	NONHSAT008925.2	-160.00	444.0000
894	NONHSAT008940.2	-476.00	1290.0000
895	NONHSAT008944.2	-306.10	1353.0000
896	NONHSAT008975.2	-871.40	2474.0000
897	NONHSAT008989.2	-155.10	490.0000
898	NONHSAT008991.2	-47.70	225.0000
899	NONHSAT009016.2	-406.00	1726.0000
900	NONHSAT009017.2	-566.50	2301.0000
901	NONHSAT009027.2	-234.30	740.0000
902	NONHSAT009030.2	-353.00	1203.0000
903	NONHSAT009033.2	-748.00	2594.0000
904	NONHSAT009037.2	-301.60	758.0000
905	NONHSAT009060.2	-258.20	704.0000
906	NONHSAT009064.2	-137.00	402.0000
907	NONHSAT009066.2	-119.70	300.0000
908	NONHSAT009069.2	-127.80	486.0000
909	NONHSAT009165.2	-403.70	1252.0000
910	NONHSAT009223.2	-488.90	1195.0000
911	NONHSAT009225.2	-150.20	534.0000
912	NONHSAT009251.2	-585.60	1991.0000
913	NONHSAT009270.2	-1123.10	3618.0000
914	NONHSAT009272.2	-194.30	626.0000
915	NONHSAT009273.2	-91.80	375.0000
916	NONHSAT009281.2	-500.70	1512.0000
917	NONHSAT009289.2	-1311.50	3508.0000
918	NONHSAT009290.2	-114.10	429.0000
919	NONHSAT009298.2	-45.60	262.0000
920	NONHSAT009303.2	-156.30	337.0000
921	NONHSAT009307.2	-433.70	1206.0000
922	NONHSAT009327.2	-111.00	294.0000
923	NONHSAT009353.2	-139.70	527.0000
924	NONHSAT009365.2	-128.60	496.0000
925	NONHSAT009368.2	-432.97	1462.0000
926	NONHSAT009369.2	-59.60	262.0000
927	NONHSAT009381.2	-691.20	2117.0000
928	NONHSAT009401.2	-91.40	315.0000
929	NONHSAT009410.2	-232.90	688.0000
930	NONHSAT009457.2	-131.50	518.0000
931	NONHSAT009458.2	-297.50	1101.0000
932	NONHSAT009459.2	-155.30	602.0000
933	NONHSAT009463.2	-136.80	575.0000
934	NONHSAT009473.2	-198.90	589.0000
935	NONHSAT009495.2	-394.90	1870.0000
936	NONHSAT009517.2	-148.20	557.0000
937	NONHSAT009520.2	-180.80	813.0000
938	NONHSAT009544.2	-153.10	582.0000
939	NONHSAT009547.2	-76.10	341.0000
940	NONHSAT009549.2	-764.37	2906.0000
941	NONHSAT009550.2	-105.70	444.0000
942	NONHSAT009555.2	-137.50	525.0000
943	NONHSAT009556.2	-125.20	463.0000
944	NONHSAT009563.2	-476.80	1826.0000
945	NONHSAT009584.2	-499.90	1840.0000
946	NONHSAT009594.2	-422.30	1537.0000
947	NONHSAT009623.2	-294.90	674.0000
948	NONHSAT009684.2	-74.60	242.0000
949	NONHSAT009689.2	-184.60	750.0000
950	NONHSAT009703.2	-541.30	2331.0000
951	NONHSAT009705.2	-158.10	543.0000
952	NONHSAT009706.2	-162.50	548.0000
953	NONHSAT009707.2	-82.60	385.0000
954	NONHSAT009708.2	-86.40	362.0000
955	NONHSAT009709.2	-189.30	768.0000
956	NONHSAT009710.2	-153.30	577.0000
957	NONHSAT009711.2	-162.40	562.0000
958	NONHSAT009713.2	-140.40	517.0000
959	NONHSAT009715.2	-132.70	445.0000
960	NONHSAT009717.2	-143.50	549.0000
961	NONHSAT009753.2	-159.00	598.0000
962	NONHSAT009755.2	-366.70	1129.0000
963	NONHSAT009756.2	-91.60	360.0000
964	NONHSAT009759.2	-473.50	1741.0000
965	NONHSAT009764.2	-108.80	370.0000
966	NONHSAT009765.2	-396.90	1886.0000
967	NONHSAT009776.2	-50.60	231.0000
968	NONHSAT009800.2	-839.50	1948.0000
969	NONHSAT009806.2	-1342.50	4363.0000
970	NONHSAT009817.2	-1225.50	4104.0000
971	NONHSAT009818.2	-979.80	3540.0000
972	NONHSAT009819.2	-1219.00	4090.0000
973	NONHSAT009844.2	-445.70	1530.0000
974	NONHSAT009845.2	-178.80	730.0000
975	NONHSAT009847.2	-244.40	900.0000
976	NONHSAT009848.2	-185.60	750.0000
977	NONHSAT009851.2	-319.50	1322.0000
978	NONHSAT009852.2	-338.50	1391.0000
979	NONHSAT009853.2	-110.20	428.0000
980	NONHSAT009869.2	-1728.10	4650.0000
981	NONHSAT009871.2	-131.40	438.0000
982	NONHSAT009876.2	-175.90	511.0000
983	NONHSAT009899.2	-496.00	1347.0000
984	NONHSAT009907.2	-127.40	406.0000
985	NONHSAT009916.2	-85.60	334.0000
986	NONHSAT009919.2	-127.50	432.0000
987	NONHSAT009931.2	-61.20	219.0000
988	NONHSAT009946.2	-609.00	1708.0000
989	NONHSAT009949.2	-1630.00	4074.0000
990	NONHSAT009962.2	-590.80	1674.0000
991	NONHSAT009977.2	-652.50	2249.0000
992	NONHSAT009985.2	-1097.40	2549.0000
993	NONHSAT009991.2	-242.60	543.0000
994	NONHSAT009994.2	-174.30	602.0000
995	NONHSAT009996.2	-134.30	261.0000
996	NONHSAT010001.2	-308.50	949.0000
997	NONHSAT010003.2	-128.50	467.0000
998	NONHSAT010027.2	-62.00	210.0000
999	NONHSAT010030.2	-185.20	565.0000
1000	NONHSAT010075.2	-365.20	673.0000
1001	NONHSAT010078.2	-77.20	384.0000
1002	NONHSAT010084.2	-134.20	478.0000
1003	NONHSAT010086.2	-508.30	1941.0000
1004	NONHSAT010087.2	-242.70	613.0000
1005	NONHSAT010095.2	-253.30	1168.0000
1006	NONHSAT010129.2	-853.40	2963.0000
1007	NONHSAT010147.2	-472.50	1448.0000
1008	NONHSAT010167.2	-622.00	1972.0000
1009	NONHSAT010171.2	-120.80	503.0000
1010	NONHSAT010174.2	-588.50	1958.0000
1011	NONHSAT010175.2	-225.30	717.0000
1012	NONHSAT010178.2	-77.90	278.0000
1013	NONHSAT010179.2	-111.50	447.0000
1014	NONHSAT010180.2	-150.10	508.0000
1015	NONHSAT010187.2	-57.80	298.0000
1016	NONHSAT010199.2	-215.80	762.0000
1017	NONHSAT010242.2	-686.40	2508.0000
1018	NONHSAT010275.2	-155.40	570.0000
1019	NONHSAT010277.2	-186.00	438.0000
1020	NONHSAT010279.2	-190.40	634.0000
1021	NONHSAT010311.2	-1301.50	3793.0000
1022	NONHSAT010321.2	-296.10	889.0000
1023	NONHSAT010324.2	-107.50	348.0000
1024	NONHSAT010326.2	-119.90	343.0000
1025	NONHSAT010329.2	-100.00	388.0000
1026	NONHSAT010330.2	-1456.70	4202.0000
1027	NONHSAT010331.2	-273.00	846.0000
1028	NONHSAT010344.2	-94.40	379.0000
1029	NONHSAT010349.2	-57.60	282.0000
1030	NONHSAT010350.2	-1267.80	2784.0000
1031	NONHSAT010351.2	-372.60	1357.0000
1032	NONHSAT010358.2	-88.80	247.0000
1033	NONHSAT010369.2	-626.90	2014.0000
1034	NONHSAT010378.2	-165.40	752.0000
1035	NONHSAT010405.2	-628.70	1463.0000
1036	NONHSAT010427.2	-878.40	3013.0000
1037	NONHSAT010428.2	-553.64	1976.0000
1038	NONHSAT010431.2	-121.70	493.0000
1039	NONHSAT010432.2	-158.00	615.0000
1040	NONHSAT010436.2	-121.00	372.0000
1041	NONHSAT010460.2	-379.80	1537.0000
1042	NONHSAT010471.2	-257.19	610.0000
1043	NONHSAT010485.2	-984.00	3782.0000
1044	NONHSAT010540.2	-546.80	1395.0000
1045	NONHSAT010542.2	-620.50	1507.0000
1046	NONHSAT010556.2	-396.70	1393.0000
1047	NONHSAT010568.2	-205.90	872.0000
1048	NONHSAT010583.2	-1295.80	3838.0000
1049	NONHSAT010592.2	-72.40	318.0000
1050	NONHSAT010594.2	-134.90	530.0000
1051	NONHSAT010615.2	-171.50	538.0000
1052	NONHSAT010618.2	-496.40	1830.0000
1053	NONHSAT010621.2	-94.90	391.0000
1054	NONHSAT010625.2	-90.40	389.0000
1055	NONHSAT010627.2	-203.70	517.0000
1056	NONHSAT010637.2	-162.30	642.0000
1057	NONHSAT010639.2	-262.70	685.0000
1058	NONHSAT010656.2	-783.60	3265.0000
1059	NONHSAT010658.2	-669.20	2889.0000
1060	NONHSAT010666.2	-1432.40	4834.0000
1061	NONHSAT010691.2	-673.80	2280.0000
1062	NONHSAT010704.2	-150.80	361.0000
1063	NONHSAT010716.2	-960.60	2968.0000
1064	NONHSAT010723.2	-925.20	3472.0000
1065	NONHSAT010731.2	-1264.50	3185.0000
1066	NONHSAT010740.2	-1078.60	2545.0000
1067	NONHSAT010748.2	-147.80	592.0000
1068	NONHSAT010755.2	-315.80	1192.0000
1069	NONHSAT010758.2	-56.70	373.0000
1070	NONHSAT010771.2	-1045.40	2645.0000
1071	NONHSAT010772.2	-902.30	2597.0000
1072	NONHSAT010773.2	-950.80	2944.0000
1073	NONHSAT010775.2	-563.00	1904.0000
1074	NONHSAT010889.2	-634.70	2170.0000
1075	NONHSAT010891.2	-439.60	1305.0000
1076	NONHSAT010896.2	-270.50	1189.0000
1077	NONHSAT010897.2	-552.80	1808.0000
1078	NONHSAT010899.2	-964.10	2025.0000
1079	NONHSAT010900.2	-144.50	493.0000
1080	NONHSAT010902.2	-561.00	1720.0000
1081	NONHSAT010999.2	-725.80	1755.0000
1082	NONHSAT011099.2	-602.40	2574.0000
1083	NONHSAT011101.2	-1025.20	3925.0000
1084	NONHSAT011106.2	-407.90	1478.0000
1085	NONHSAT011111.2	-753.00	3094.0000
1086	NONHSAT011122.2	-96.50	370.0000
1087	NONHSAT011125.2	-98.30	425.0000
1088	NONHSAT011126.2	-70.84	432.0000
1089	NONHSAT011127.2	-43.10	302.0000
1090	NONHSAT011142.2	-125.60	574.0000
1091	NONHSAT011144.2	-215.80	680.0000
1092	NONHSAT011164.2	-196.60	697.0000
1093	NONHSAT011165.2	-213.40	613.0000
1094	NONHSAT011188.2	-167.90	574.0000
1095	NONHSAT011200.2	-803.50	2305.0000
1096	NONHSAT011210.2	-90.50	318.0000
1097	NONHSAT011215.2	-125.60	409.0000
1098	NONHSAT011216.2	-138.40	438.0000
1099	NONHSAT011224.2	-383.60	1290.0000
1100	NONHSAT011227.2	-373.50	1054.0000
1101	NONHSAT011228.2	-340.10	918.0000
1102	NONHSAT011229.2	-1025.60	3855.0000
1103	NONHSAT011232.2	-1004.30	3825.0000
1104	NONHSAT011255.2	-294.60	926.0000
1105	NONHSAT011256.2	-1178.90	4079.0000
1106	NONHSAT011257.2	-207.40	870.0000
1107	NONHSAT011260.2	-770.20	3084.0000
1108	NONHSAT011279.2	-917.70	3156.0000
1109	NONHSAT011311.2	-1225.50	2817.0000
1110	NONHSAT011438.2	-88.40	423.0000
1111	NONHSAT011465.2	-490.90	1572.0000
1112	NONHSAT011498.2	-66.50	281.0000
1113	NONHSAT011499.2	-59.80	305.0000
1114	NONHSAT011501.2	-396.00	1421.0000
1115	NONHSAT011516.2	-568.90	1755.0000
1116	NONHSAT011546.2	-922.60	3378.0000
1117	NONHSAT011555.2	-171.00	501.0000
1118	NONHSAT011556.2	-441.60	1256.0000
1119	NONHSAT011558.2	-269.20	1216.0000
1120	NONHSAT011565.2	-307.00	997.0000
1121	NONHSAT011571.2	-98.10	273.0000
1122	NONHSAT011599.2	-209.60	697.0000
1123	NONHSAT011639.2	-292.20	1028.0000
1124	NONHSAT011652.2	-805.50	3519.0000
1125	NONHSAT011695.2	-130.20	473.0000
1126	NONHSAT011698.2	-276.40	661.0000
1127	NONHSAT011699.2	-549.30	1509.0000
1128	NONHSAT011703.2	-139.10	439.0000
1129	NONHSAT011708.2	-327.20	1233.0000
1130	NONHSAT011709.2	-274.70	1020.0000
1131	NONHSAT011721.2	-507.70	1695.0000
1132	NONHSAT011749.2	-1020.20	2505.0000
1133	NONHSAT011794.2	-96.60	291.0000
1134	NONHSAT011795.2	-964.60	3029.0000
1135	NONHSAT011798.2	-896.40	2992.0000
1136	NONHSAT011826.2	-297.30	1131.0000
1137	NONHSAT011856.2	-803.60	2535.0000
1138	NONHSAT011859.2	-225.20	780.0000
1139	NONHSAT011860.2	-123.50	485.0000
1140	NONHSAT011866.2	-651.10	1787.0000
1141	NONHSAT011867.2	-209.80	868.0000
1142	NONHSAT011868.2	-1310.40	3620.0000
1143	NONHSAT011869.2	-506.70	1270.0000
1144	NONHSAT011870.2	-1305.30	3727.0000
1145	NONHSAT011871.2	-686.91	2113.0000
1146	NONHSAT011897.2	-212.00	643.0000
1147	NONHSAT011905.2	-1245.10	4941.0000
1148	NONHSAT011908.2	-105.20	578.0000
1149	NONHSAT012518.2	-172.90	440.0000
1150	NONHSAT012519.2	-313.60	883.0000
1151	NONHSAT012522.2	-869.70	3056.0000
1152	NONHSAT012523.2	-594.40	1967.0000
1153	NONHSAT012524.2	-987.90	3328.0000
1154	NONHSAT012527.2	-238.10	665.0000
1155	NONHSAT012528.2	-467.70	1164.0000
1156	NONHSAT012532.2	-375.40	1361.0000
1157	NONHSAT012533.2	-327.00	1164.0000
1158	NONHSAT012534.2	-312.50	1052.0000
1159	NONHSAT012538.2	-485.70	2093.0000
1160	NONHSAT012542.2	-559.80	1996.0000
1161	NONHSAT012566.2	-804.84	3241.0000
1162	NONHSAT012599.2	-459.40	1933.0000
1163	NONHSAT012600.2	-106.77	520.0000
1164	NONHSAT012611.2	-547.70	2213.0000
1165	NONHSAT012614.2	-78.90	279.0000
1166	NONHSAT012618.2	-83.00	261.0000
1167	NONHSAT012619.2	-78.10	328.0000
1168	NONHSAT012642.2	-221.60	919.0000
1169	NONHSAT012655.2	-98.20	402.0000
1170	NONHSAT012667.2	-678.50	2276.0000
1171	NONHSAT012668.2	-328.20	1041.0000
1172	NONHSAT012678.2	-101.60	296.0000
1173	NONHSAT012693.2	-205.20	688.0000
1174	NONHSAT012697.2	-110.10	296.0000
1175	NONHSAT012701.2	-80.90	243.0000
1176	NONHSAT012704.2	-122.30	385.0000
1177	NONHSAT012718.2	-162.90	521.0000
1178	NONHSAT012726.2	-95.40	335.0000
1179	NONHSAT012727.2	-72.00	288.0000
1180	NONHSAT012729.2	-68.50	335.0000
1181	NONHSAT012735.2	-203.90	489.0000
1182	NONHSAT012761.2	-212.90	1000.0000
1183	NONHSAT012762.2	-167.80	540.0000
1184	NONHSAT012765.2	-97.80	290.0000
1185	NONHSAT012768.2	-175.50	655.0000
1186	NONHSAT012769.2	-123.30	425.0000
1187	NONHSAT012770.2	-135.70	500.0000
1188	NONHSAT012773.2	-231.70	957.0000
1189	NONHSAT012774.2	-582.00	1786.0000
1190	NONHSAT012775.2	-171.10	532.0000
1191	NONHSAT012776.2	-393.80	1277.0000
1192	NONHSAT012785.2	-64.20	352.0000
1193	NONHSAT012819.2	-293.00	743.0000
1194	NONHSAT012821.2	-1286.60	3930.0000
1195	NONHSAT012824.2	-120.40	417.0000
1196	NONHSAT012874.2	-254.90	579.0000
1197	NONHSAT012889.2	-1363.60	4926.0000
1198	NONHSAT012891.2	-625.20	1695.0000
1199	NONHSAT012892.2	-359.60	1029.0000
1200	NONHSAT012893.2	-427.10	1185.0000
1201	NONHSAT012895.2	-525.80	1248.0000
1202	NONHSAT012897.2	-147.20	512.0000
1203	NONHSAT012898.2	-319.80	806.0000
1204	NONHSAT012900.2	-635.10	1475.0000
1205	NONHSAT012901.2	-852.60	2509.0000
1206	NONHSAT012902.2	-139.80	410.0000
1207	NONHSAT012950.2	-432.90	1289.0000
1208	NONHSAT012962.2	-1018.91	2181.0000
1209	NONHSAT012980.2	-926.67	3532.0000
1210	NONHSAT013049.2	-234.00	610.0000
1211	NONHSAT013096.2	-850.90	2513.0000
1212	NONHSAT013115.2	-89.60	345.0000
1213	NONHSAT013118.2	-242.70	798.0000
1214	NONHSAT013130.2	-393.40	1332.0000
1215	NONHSAT013132.2	-914.20	3675.0000
1216	NONHSAT013138.2	-202.10	708.0000
1217	NONHSAT013143.2	-253.90	669.0000
1218	NONHSAT013144.2	-161.90	553.0000
1219	NONHSAT013156.2	-304.90	1125.0000
1220	NONHSAT013158.2	-92.40	381.0000
1221	NONHSAT013167.2	-168.10	561.0000
1222	NONHSAT013170.2	-211.30	486.0000
1223	NONHSAT013176.2	-395.90	1333.0000
1224	NONHSAT013178.2	-275.10	808.0000
1225	NONHSAT013195.2	-323.60	1150.0000
1226	NONHSAT013210.2	-393.50	1331.0000
1227	NONHSAT013216.2	-198.38	599.0000
1228	NONHSAT013217.2	-57.40	227.0000
1229	NONHSAT013242.2	-332.40	1131.0000
1230	NONHSAT013243.2	-279.20	932.0000
1231	NONHSAT013246.2	-249.90	911.0000
1232	NONHSAT013256.2	-105.90	319.0000
1233	NONHSAT013257.2	-80.50	242.0000
1234	NONHSAT013269.2	-708.00	1981.0000
1235	NONHSAT013272.2	-774.60	1964.0000
1236	NONHSAT013273.2	-659.00	1818.0000
1237	NONHSAT013275.2	-60.60	242.0000
1238	NONHSAT013287.2	-960.40	2582.0000
1239	NONHSAT013309.2	-399.00	1211.0000
1240	NONHSAT013320.2	-111.10	472.0000
1241	NONHSAT013327.2	-66.40	340.0000
1242	NONHSAT013359.2	-463.20	1682.0000
1243	NONHSAT013363.2	-269.70	784.0000
1244	NONHSAT013364.2	-70.20	201.0000
1245	NONHSAT013367.2	-292.17	1213.0000
1246	NONHSAT013368.2	-139.20	562.0000
1247	NONHSAT013369.2	-128.60	550.0000
1248	NONHSAT013371.2	-729.90	2177.0000
1249	NONHSAT013378.2	-75.90	360.0000
1250	NONHSAT013385.2	-130.20	443.0000
1251	NONHSAT013388.2	-282.60	1068.0000
1252	NONHSAT013418.2	-706.80	2432.0000
1253	NONHSAT013421.2	-248.00	1111.0000
1254	NONHSAT013495.2	-116.60	422.0000
1255	NONHSAT013498.2	-446.70	1450.0000
1256	NONHSAT013501.2	-1164.50	4737.0000
1257	NONHSAT013556.2	-421.10	1248.0000
1258	NONHSAT013599.2	-203.00	891.0000
1259	NONHSAT013600.2	-745.30	2340.0000
1260	NONHSAT013602.2	-103.70	440.0000
1261	NONHSAT013620.2	-234.60	1052.0000
1262	NONHSAT013636.2	-357.50	1339.0000
1263	NONHSAT013641.2	-399.50	1371.0000
1264	NONHSAT013642.2	-136.70	585.0000
1265	NONHSAT013647.2	-228.70	920.0000
1266	NONHSAT013650.2	-191.50	781.0000
1267	NONHSAT013652.2	-89.40	456.0000
1268	NONHSAT013653.2	-169.10	748.0000
1269	NONHSAT013690.2	-183.80	763.0000
1270	NONHSAT013693.2	-109.70	298.0000
1271	NONHSAT013700.2	-100.30	330.0000
1272	NONHSAT013724.2	-88.10	429.0000
1273	NONHSAT013726.2	-94.30	357.0000
1274	NONHSAT013727.2	-180.70	745.0000
1275	NONHSAT013729.2	-529.30	2295.0000
1276	NONHSAT013768.2	-167.30	304.0000
1277	NONHSAT013778.2	-285.10	1062.0000
1278	NONHSAT013805.2	-134.40	503.0000
1279	NONHSAT013827.2	-1038.80	2589.0000
1280	NONHSAT013833.2	-50.40	252.0000
1281	NONHSAT013836.2	-112.70	537.0000
1282	NONHSAT013879.2	-1161.80	2705.0000
1283	NONHSAT013884.2	-817.10	2132.0000
1284	NONHSAT013905.2	-167.00	525.0000
1285	NONHSAT013916.2	-297.00	847.0000
1286	NONHSAT013918.2	-88.10	365.0000
1287	NONHSAT013930.2	-149.60	554.0000
1288	NONHSAT013934.2	-158.10	546.0000
1289	NONHSAT013937.2	-91.10	476.0000
1290	NONHSAT013940.2	-965.22	3005.0000
1291	NONHSAT013946.2	-294.40	1070.0000
1292	NONHSAT013950.2	-154.00	533.0000
1293	NONHSAT013954.2	-276.60	1096.0000
1294	NONHSAT013961.2	-454.10	1585.0000
1295	NONHSAT013963.2	-302.70	1021.0000
1296	NONHSAT013977.2	-495.50	1302.0000
1297	NONHSAT013980.2	-474.80	1285.0000
1298	NONHSAT013981.2	-527.70	1531.0000
1299	NONHSAT013982.2	-505.90	1486.0000
1300	NONHSAT013983.2	-379.30	1058.0000
1301	NONHSAT013984.2	-1056.00	3126.0000
1302	NONHSAT013997.2	-161.50	508.0000
1303	NONHSAT013999.2	-135.30	560.0000
1304	NONHSAT014001.2	-41.70	256.0000
1305	NONHSAT014003.2	-470.20	1491.0000
1306	NONHSAT014004.2	-293.10	896.0000
1307	NONHSAT014008.2	-1029.10	2497.0000
1308	NONHSAT014023.2	-358.50	1266.0000
1309	NONHSAT014025.2	-212.90	656.0000
1310	NONHSAT014028.2	-524.40	1460.0000
1311	NONHSAT014041.2	-77.40	243.0000
1312	NONHSAT014042.2	-87.50	309.0000
1313	NONHSAT014046.2	-267.90	941.0000
1314	NONHSAT014050.2	-66.00	322.0000
1315	NONHSAT014068.2	-694.80	2287.0000
1316	NONHSAT014076.2	-90.40	326.0000
1317	NONHSAT014102.2	-316.80	627.0000
1318	NONHSAT014113.2	-178.50	498.0000
1319	NONHSAT014116.2	-200.80	631.0000
1320	NONHSAT014117.2	-117.90	434.0000
1321	NONHSAT014141.2	-869.60	2959.0000
1322	NONHSAT014162.2	-1046.30	2578.0000
1323	NONHSAT015041.2	-100.30	273.0000
1324	NONHSAT015042.2	-476.90	1263.0000
1325	NONHSAT015043.2	-892.00	2194.0000
1326	NONHSAT015044.2	-141.20	487.0000
1327	NONHSAT015087.2	-666.10	2190.0000
1328	NONHSAT015088.2	-910.90	2851.0000
1329	NONHSAT015092.2	-1415.00	3825.0000
1330	NONHSAT015107.2	-720.50	1795.0000
1331	NONHSAT015141.2	-787.40	3696.0000
1332	NONHSAT015142.2	-100.90	510.0000
1333	NONHSAT015164.2	-154.30	616.0000
1334	NONHSAT015179.2	-142.30	525.0000
1335	NONHSAT015184.2	-148.60	555.0000
1336	NONHSAT015185.2	-94.10	513.0000
1337	NONHSAT015191.2	-88.60	365.0000
1338	NONHSAT015194.2	-1164.80	3272.0000
1339	NONHSAT015206.2	-180.40	374.0000
1340	NONHSAT015217.2	-1246.60	3835.0000
1341	NONHSAT015218.2	-1329.11	4046.0000
1342	NONHSAT015219.2	-1213.00	3722.0000
1343	NONHSAT015220.2	-1237.40	3809.0000
1344	NONHSAT015230.2	-605.37	1582.0000
1345	NONHSAT015233.2	-81.70	302.0000
1346	NONHSAT015237.2	-685.00	2161.0000
1347	NONHSAT015238.2	-185.70	629.0000
1348	NONHSAT015240.2	-180.40	635.0000
1349	NONHSAT015261.2	-150.80	459.0000
1350	NONHSAT015263.2	-657.70	1937.0000
1351	NONHSAT015325.2	-810.20	2685.0000
1352	NONHSAT015326.2	-178.70	674.0000
1353	NONHSAT015356.2	-954.20	2619.0000
1354	NONHSAT015372.2	-80.30	267.0000
1355	NONHSAT015374.2	-1012.50	3058.0000
1356	NONHSAT015375.2	-994.40	3057.0000
1357	NONHSAT015383.2	-146.00	502.0000
1358	NONHSAT015384.2	-1121.00	2627.0000
1359	NONHSAT015388.2	-350.90	1238.0000
1360	NONHSAT015396.2	-148.20	336.0000
1361	NONHSAT015397.2	-173.40	688.0000
1362	NONHSAT015399.2	-259.00	710.0000
1363	NONHSAT015400.2	-162.50	583.0000
1364	NONHSAT015401.2	-514.40	1420.0000
1365	NONHSAT015402.2	-472.40	1328.0000
1366	NONHSAT015403.2	-530.50	1412.0000
1367	NONHSAT015404.2	-176.20	406.0000
1368	NONHSAT015407.2	-165.80	486.0000
1369	NONHSAT015408.2	-285.80	876.0000
1370	NONHSAT015409.2	-91.20	401.0000
1371	NONHSAT015410.2	-148.70	571.0000
1372	NONHSAT015411.2	-77.20	311.0000
1373	NONHSAT015412.2	-733.10	2394.0000
1374	NONHSAT015414.2	-245.10	788.0000
1375	NONHSAT015415.2	-325.20	1277.0000
1376	NONHSAT015418.2	-362.50	1111.0000
1377	NONHSAT015421.2	-382.30	796.0000
1378	NONHSAT015423.2	-1173.00	3287.0000
1379	NONHSAT015426.2	-157.80	530.0000
1380	NONHSAT015437.2	-1042.50	3900.0000
1381	NONHSAT015444.2	-277.60	744.0000
1382	NONHSAT015447.2	-1015.90	3413.0000
1383	NONHSAT015450.2	-142.00	424.0000
1384	NONHSAT015451.2	-120.80	470.0000
1385	NONHSAT015455.2	-139.90	563.0000
1386	NONHSAT015462.2	-505.00	1770.0000
1387	NONHSAT015482.2	-816.40	2450.0000
1388	NONHSAT015483.2	-278.90	859.0000
1389	NONHSAT015489.2	-381.80	1555.0000
1390	NONHSAT015494.2	-313.80	1224.0000
1391	NONHSAT015523.2	-228.60	806.0000
1392	NONHSAT015525.2	-452.30	1613.0000
1393	NONHSAT015528.2	-195.70	806.0000
1394	NONHSAT015531.2	-228.90	1050.0000
1395	NONHSAT015532.2	-37.00	205.0000
1396	NONHSAT015622.2	-261.30	1181.0000
1397	NONHSAT015626.2	-546.60	2251.0000
1398	NONHSAT015667.2	-507.70	1392.0000
1399	NONHSAT015668.2	-106.20	259.0000
1400	NONHSAT015671.2	-167.00	255.0000
1401	NONHSAT015702.2	-182.80	541.0000
1402	NONHSAT015736.2	-369.80	1618.0000
1403	NONHSAT015751.2	-235.10	565.0000
1404	NONHSAT015757.2	-1021.40	3570.0000
1405	NONHSAT015770.2	-217.40	776.0000
1406	NONHSAT015777.2	-221.00	631.0000
1407	NONHSAT015785.2	-1016.40	3274.0000
1408	NONHSAT015794.2	-456.20	1438.0000
1409	NONHSAT015843.2	-565.70	1966.0000
1410	NONHSAT015860.2	-83.90	351.0000
1411	NONHSAT015861.2	-376.10	1136.0000
1412	NONHSAT015881.2	-237.20	686.0000
1413	NONHSAT015885.2	-231.40	695.0000
1414	NONHSAT015887.2	-136.50	396.0000
1415	NONHSAT015930.2	-126.10	543.0000
1416	NONHSAT015941.2	-333.40	1292.0000
1417	NONHSAT015942.2	-756.90	2651.0000
1418	NONHSAT015960.2	-297.30	994.0000
1419	NONHSAT015961.2	-296.10	988.0000
1420	NONHSAT015962.2	-266.30	779.0000
1421	NONHSAT015964.2	-335.00	1190.0000
1422	NONHSAT015965.2	-332.90	1193.0000
1423	NONHSAT015969.2	-545.10	1551.0000
1424	NONHSAT015970.2	-793.48	2576.0000
1425	NONHSAT015982.2	-294.40	772.0000
1426	NONHSAT015987.2	-452.40	1064.0000
1427	NONHSAT015991.2	-122.60	342.0000
1428	NONHSAT016068.2	-677.50	2633.0000
1429	NONHSAT016077.2	-629.20	1672.0000
1430	NONHSAT016079.2	-288.40	771.0000
1431	NONHSAT016084.2	-242.70	673.0000
1432	NONHSAT016094.2	-713.70	1897.0000
1433	NONHSAT016101.2	-94.20	382.0000
1434	NONHSAT016103.2	-131.50	472.0000
1435	NONHSAT016109.2	-224.00	514.0000
1436	NONHSAT016117.2	-280.10	650.0000
1437	NONHSAT016118.2	-426.00	1307.0000
1438	NONHSAT016119.2	-551.20	1592.0000
1439	NONHSAT016120.2	-268.80	711.0000
1440	NONHSAT016121.2	-507.10	1464.0000
1441	NONHSAT016125.2	-198.90	631.0000
1442	NONHSAT016126.2	-415.60	1167.0000
1443	NONHSAT016128.2	-805.70	1968.0000
1444	NONHSAT016130.2	-797.00	2453.0000
1445	NONHSAT016131.2	-108.30	370.0000
1446	NONHSAT016133.2	-173.80	499.0000
1447	NONHSAT016137.2	-652.70	1761.0000
1448	NONHSAT016148.2	-268.70	742.0000
1449	NONHSAT016151.2	-84.20	356.0000
1450	NONHSAT016160.2	-111.90	400.0000
1451	NONHSAT016164.2	-696.80	2256.0000
1452	NONHSAT016165.2	-552.80	1552.0000
1453	NONHSAT016166.2	-319.10	830.0000
1454	NONHSAT016169.2	-30.00	211.0000
1455	NONHSAT016180.2	-249.00	657.0000
1456	NONHSAT016209.2	-674.70	2388.0000
1457	NONHSAT016216.2	-1002.40	3046.0000
1458	NONHSAT016217.2	-79.30	347.0000
1459	NONHSAT016218.2	-165.00	472.0000
1460	NONHSAT016230.2	-834.80	2743.0000
1461	NONHSAT016323.2	-140.20	600.0000
1462	NONHSAT016327.2	-436.00	1280.0000
1463	NONHSAT016357.2	-77.30	268.0000
1464	NONHSAT016362.2	-532.70	2015.0000
1465	NONHSAT016372.2	-422.70	1655.0000
1466	NONHSAT016378.2	-131.80	589.0000
1467	NONHSAT016379.2	-517.10	2172.0000
1468	NONHSAT016380.2	-718.50	3381.0000
1469	NONHSAT016395.2	-170.80	580.0000
1470	NONHSAT016407.2	-145.80	483.0000
1471	NONHSAT016411.2	-1516.20	4237.0000
1472	NONHSAT016413.2	-389.00	1283.0000
1473	NONHSAT016416.2	-103.80	317.0000
1474	NONHSAT016420.2	-168.20	656.0000
1475	NONHSAT016421.2	-111.50	390.0000
1476	NONHSAT016443.2	-109.40	469.0000
1477	NONHSAT016445.2	-785.80	3040.0000
1478	NONHSAT016464.2	-125.90	419.0000
1479	NONHSAT016495.2	-710.00	2286.0000
1480	NONHSAT016498.2	-1606.20	4897.0000
1481	NONHSAT016552.2	-641.28	2396.0000
1482	NONHSAT016554.2	-964.30	3405.0000
1483	NONHSAT016573.2	-71.80	322.0000
1484	NONHSAT016596.2	-262.00	1175.0000
1485	NONHSAT016610.2	-597.00	1365.0000
1486	NONHSAT016616.2	-507.10	1761.0000
1487	NONHSAT016625.2	-105.90	288.0000
1488	NONHSAT016626.2	-562.10	1587.0000
1489	NONHSAT016648.2	-113.10	294.0000
1490	NONHSAT016651.2	-216.20	544.0000
1491	NONHSAT016695.2	-96.60	367.0000
1492	NONHSAT016749.2	-360.50	1392.0000
1493	NONHSAT016751.2	-416.50	994.0000
1494	NONHSAT016809.2	-212.40	525.0000
1495	NONHSAT016815.2	-112.10	537.0000
1496	NONHSAT016859.2	-52.19	307.0000
1497	NONHSAT016864.2	-324.00	778.0000
1498	NONHSAT016865.2	-1721.70	4780.0000
1499	NONHSAT016877.2	-184.50	530.0000
1500	NONHSAT016878.2	-144.70	469.0000
1501	NONHSAT016892.2	-252.80	797.0000
1502	NONHSAT016893.2	-314.00	1023.0000
1503	NONHSAT016894.2	-153.40	446.0000
1504	NONHSAT016897.2	-253.10	798.0000
1505	NONHSAT016899.2	-826.60	2600.0000
1506	NONHSAT016901.2	-212.10	718.0000
1507	NONHSAT016902.2	-165.30	598.0000
1508	NONHSAT016904.2	-182.70	634.0000
1509	NONHSAT016905.2	-89.10	353.0000
1510	NONHSAT016928.2	-44.90	252.0000
1511	NONHSAT016936.2	-357.40	1284.0000
1512	NONHSAT016940.2	-312.20	1168.0000
1513	NONHSAT016968.2	-477.10	1590.0000
1514	NONHSAT017012.2	-1639.30	4656.0000
1515	NONHSAT017013.2	-920.00	2671.0000
1516	NONHSAT017020.2	-110.50	298.0000
1517	NONHSAT017028.2	-245.20	552.0000
1518	NONHSAT017060.2	-220.20	808.0000
1519	NONHSAT017064.2	-610.20	1266.0000
1520	NONHSAT017073.2	-138.00	374.0000
1521	NONHSAT017078.2	-675.30	1623.0000
1522	NONHSAT017141.2	-225.50	626.0000
1523	NONHSAT017155.2	-112.60	360.0000
1524	NONHSAT017192.2	-198.90	683.0000
1525	NONHSAT017198.2	-283.40	879.0000
1526	NONHSAT017203.2	-460.70	1100.0000
1527	NONHSAT017210.2	-163.10	477.0000
1528	NONHSAT017216.2	-270.50	734.0000
1529	NONHSAT017223.2	-263.60	878.0000
1530	NONHSAT017224.2	-189.40	392.0000
1531	NONHSAT017226.2	-174.10	366.0000
1532	NONHSAT017228.2	-337.40	1034.0000
1533	NONHSAT017232.2	-285.60	827.0000
1534	NONHSAT017233.2	-229.20	587.0000
1535	NONHSAT017235.2	-475.50	1239.0000
1536	NONHSAT017236.2	-156.40	497.0000
1537	NONHSAT017265.2	-136.90	583.0000
1538	NONHSAT017272.2	-1032.10	2210.0000
1539	NONHSAT017278.2	-1408.80	2923.0000
1540	NONHSAT017287.2	-361.30	1026.0000
1541	NONHSAT017313.2	-368.50	974.0000
1542	NONHSAT017318.2	-126.20	291.0000
1543	NONHSAT017326.2	-295.60	660.0000
1544	NONHSAT017331.2	-694.30	1552.0000
1545	NONHSAT017332.2	-125.20	369.0000
1546	NONHSAT017351.2	-814.20	1828.0000
1547	NONHSAT017355.2	-179.30	609.0000
1548	NONHSAT017374.2	-469.50	1068.0000
1549	NONHSAT017375.2	-1200.80	2928.0000
1550	NONHSAT017389.2	-255.60	983.0000
1551	NONHSAT017400.2	-435.20	1154.0000
1552	NONHSAT017424.2	-123.90	404.0000
1553	NONHSAT017425.2	-159.55	482.0000
1554	NONHSAT017426.2	-185.70	530.0000
1555	NONHSAT017427.2	-88.80	289.0000
1556	NONHSAT017451.2	-2193.40	4686.0000
1557	NONHSAT017458.2	-157.20	444.0000
1558	NONHSAT017460.2	-780.20	1771.0000
1559	NONHSAT017462.2	-1044.90	2281.0000
1560	NONHSAT017464.2	-885.90	1929.0000
1561	NONHSAT017465.2	-1067.50	2361.0000
1562	NONHSAT017469.2	-647.40	1444.0000
1563	NONHSAT017472.2	-309.30	861.0000
1564	NONHSAT017474.2	-170.30	524.0000
1565	NONHSAT017487.2	-1264.30	2842.0000
1566	NONHSAT017517.2	-628.70	1581.0000
1567	NONHSAT017537.2	-978.80	2765.0000
1568	NONHSAT017555.2	-242.00	730.0000
1569	NONHSAT017558.2	-103.90	292.0000
1570	NONHSAT017576.2	-221.40	839.0000
1571	NONHSAT017619.2	-138.40	502.0000
1572	NONHSAT017627.2	-190.50	545.0000
1573	NONHSAT017628.2	-246.30	527.0000
1574	NONHSAT017635.2	-218.00	1065.0000
1575	NONHSAT017642.2	-128.60	476.0000
1576	NONHSAT017645.2	-804.20	2770.0000
1577	NONHSAT017666.2	-51.10	212.0000
1578	NONHSAT017679.2	-273.80	1163.0000
1579	NONHSAT017697.2	-375.20	1353.0000
1580	NONHSAT017727.2	-418.60	1556.0000
1581	NONHSAT017732.2	-293.50	881.0000
1582	NONHSAT017735.2	-155.60	416.0000
1583	NONHSAT017739.2	-135.30	429.0000
1584	NONHSAT017741.2	-174.30	518.0000
1585	NONHSAT017787.2	-495.50	1511.0000
1586	NONHSAT017796.2	-159.20	430.0000
1587	NONHSAT017852.2	-510.90	1495.0000
1588	NONHSAT017862.2	-413.40	1594.0000
1589	NONHSAT017864.2	-245.90	805.0000
1590	NONHSAT017872.2	-235.10	744.0000
1591	NONHSAT017892.2	-213.60	748.0000
1592	NONHSAT017911.2	-91.50	397.0000
1593	NONHSAT017912.2	-91.00	365.0000
1594	NONHSAT017914.2	-165.60	561.0000
1595	NONHSAT017916.2	-118.80	406.0000
1596	NONHSAT017922.2	-412.70	1147.0000
1597	NONHSAT017928.2	-105.50	311.0000
1598	NONHSAT017933.2	-92.80	315.0000
1599	NONHSAT017934.2	-403.80	1439.0000
1600	NONHSAT017935.2	-862.40	2413.0000
1601	NONHSAT017936.2	-810.50	2311.0000
1602	NONHSAT017937.2	-796.30	2168.0000
1603	NONHSAT017941.2	-281.40	854.0000
1604	NONHSAT017943.2	-195.90	638.0000
1605	NONHSAT017945.2	-259.80	926.0000
1606	NONHSAT017946.2	-506.40	1698.0000
1607	NONHSAT017950.2	-177.90	677.0000
1608	NONHSAT017951.2	-140.00	488.0000
1609	NONHSAT017957.2	-83.30	208.0000
1610	NONHSAT017958.2	-512.60	1433.0000
1611	NONHSAT017959.2	-1023.70	2602.0000
1612	NONHSAT017961.2	-325.10	1019.0000
1613	NONHSAT017982.2	-185.30	811.0000
1614	NONHSAT018001.2	-805.00	2406.0000
1615	NONHSAT018002.2	-798.50	2391.0000
1616	NONHSAT018003.2	-319.00	814.0000
1617	NONHSAT018005.2	-288.10	1031.0000
1618	NONHSAT018006.2	-1210.60	4010.0000
1619	NONHSAT018007.2	-531.70	1779.0000
1620	NONHSAT018013.2	-115.50	382.0000
1621	NONHSAT018028.2	-287.40	810.0000
1622	NONHSAT018036.2	-277.30	899.0000
1623	NONHSAT018043.2	-1202.10	3235.0000
1624	NONHSAT018056.2	-637.40	2321.0000
1625	NONHSAT018122.2	-68.20	240.0000
1626	NONHSAT018148.2	-38.00	234.0000
1627	NONHSAT018167.2	-423.50	1846.0000
1628	NONHSAT018186.2	-1227.40	3387.0000
1629	NONHSAT018197.2	-372.10	1089.0000
1630	NONHSAT018198.2	-459.64	1749.0000
1631	NONHSAT018199.2	-59.80	268.0000
1632	NONHSAT018216.2	-75.60	290.0000
1633	NONHSAT018219.2	-389.10	1174.0000
1634	NONHSAT018221.2	-141.60	546.0000
1635	NONHSAT018227.2	-350.40	1144.0000
1636	NONHSAT018228.2	-1019.90	2883.0000
1637	NONHSAT018281.2	-53.00	252.0000
1638	NONHSAT018285.2	-56.60	270.0000
1639	NONHSAT018288.2	-187.30	713.0000
1640	NONHSAT018292.2	-131.00	630.0000
1641	NONHSAT018293.2	-90.50	433.0000
1642	NONHSAT018298.2	-131.00	395.0000
1643	NONHSAT018345.2	-100.40	312.0000
1644	NONHSAT018356.2	-99.90	290.0000
1645	NONHSAT018397.2	-799.90	2765.0000
1646	NONHSAT018426.2	-669.80	2443.0000
1647	NONHSAT018491.2	-267.60	973.0000
1648	NONHSAT018493.2	-653.20	2327.0000
1649	NONHSAT018499.2	-214.70	885.0000
1650	NONHSAT018501.2	-241.30	1168.0000
1651	NONHSAT018502.2	-227.80	943.0000
1652	NONHSAT018508.2	-91.20	376.0000
1653	NONHSAT018510.2	-160.80	567.0000
1654	NONHSAT018518.2	-140.50	596.0000
1655	NONHSAT018528.2	-93.80	358.0000
1656	NONHSAT018543.2	-88.50	331.0000
1657	NONHSAT018545.2	-52.10	225.0000
1658	NONHSAT018547.2	-171.10	687.0000
1659	NONHSAT018548.2	-173.70	617.0000
1660	NONHSAT018550.2	-201.50	747.0000
1661	NONHSAT018551.2	-114.40	520.0000
1662	NONHSAT018552.2	-268.00	1086.0000
1663	NONHSAT018553.2	-196.40	806.0000
1664	NONHSAT018564.2	-499.40	1673.0000
1665	NONHSAT018588.2	-350.90	1422.0000
1666	NONHSAT018623.2	-699.20	1843.0000
1667	NONHSAT018649.2	-178.90	430.0000
1668	NONHSAT018657.2	-121.70	443.0000
1669	NONHSAT018658.2	-2045.40	4662.0000
1670	NONHSAT018659.2	-893.50	2070.0000
1671	NONHSAT018660.2	-1315.40	3828.0000
1672	NONHSAT018662.2	-504.60	1537.0000
1673	NONHSAT018664.2	-1168.20	3110.0000
1674	NONHSAT018668.2	-99.30	471.0000
1675	NONHSAT018683.2	-254.30	761.0000
1676	NONHSAT018687.2	-284.10	895.0000
1677	NONHSAT018688.2	-1257.30	3306.0000
1678	NONHSAT018690.2	-225.30	599.0000
1679	NONHSAT018691.2	-670.70	2093.0000
1680	NONHSAT018706.2	-330.20	1066.0000
1681	NONHSAT018744.2	-205.10	588.0000
1682	NONHSAT018745.2	-368.20	1195.0000
1683	NONHSAT018749.2	-223.50	886.0000
1684	NONHSAT018762.2	-390.60	1491.0000
1685	NONHSAT018765.2	-389.10	1535.0000
1686	NONHSAT018772.2	-1374.20	4638.0000
1687	NONHSAT018776.2	-1032.20	3445.0000
1688	NONHSAT018777.2	-141.00	422.0000
1689	NONHSAT018785.2	-182.00	704.0000
1690	NONHSAT018804.2	-129.50	494.0000
1691	NONHSAT018823.2	-519.40	1686.0000
1692	NONHSAT018827.2	-1185.20	3673.0000
1693	NONHSAT018944.2	-716.10	2134.0000
1694	NONHSAT018946.2	-144.50	481.0000
1695	NONHSAT018951.2	-272.10	806.0000
1696	NONHSAT018970.2	-191.70	553.0000
1697	NONHSAT018973.2	-125.60	464.0000
1698	NONHSAT019004.2	-191.30	501.0000
1699	NONHSAT019005.2	-99.40	294.0000
1700	NONHSAT019006.2	-198.30	552.0000
1701	NONHSAT019018.2	-713.90	2214.0000
1702	NONHSAT019022.2	-712.89	2746.0000
1703	NONHSAT019023.2	-104.10	369.0000
1704	NONHSAT021142.2	-326.70	999.0000
1705	NONHSAT021146.2	-185.70	409.0000
1706	NONHSAT021203.2	-180.20	726.0000
1707	NONHSAT021205.2	-495.30	1540.0000
1708	NONHSAT021206.2	-254.40	731.0000
1709	NONHSAT021214.2	-185.70	574.0000
1710	NONHSAT021244.2	-309.60	696.0000
1711	NONHSAT021250.2	-984.80	3073.0000
1712	NONHSAT021257.2	-105.30	430.0000
1713	NONHSAT021258.2	-118.70	298.0000
1714	NONHSAT021278.2	-56.50	259.0000
1715	NONHSAT021289.2	-92.10	285.0000
1716	NONHSAT021398.2	-740.50	2781.0000
1717	NONHSAT021403.2	-817.90	2727.0000
1718	NONHSAT021432.2	-167.00	557.0000
1719	NONHSAT021435.2	-228.50	677.0000
1720	NONHSAT021478.2	-300.90	1094.0000
1721	NONHSAT021503.2	-1839.57	4811.0000
1722	NONHSAT021504.2	-217.20	702.0000
1723	NONHSAT021506.2	-269.40	880.0000
1724	NONHSAT021508.2	-287.20	778.0000
1725	NONHSAT021509.2	-123.40	490.0000
1726	NONHSAT021525.2	-535.90	1623.0000
1727	NONHSAT021526.2	-310.30	1093.0000
1728	NONHSAT021532.2	-526.50	1894.0000
1729	NONHSAT021534.2	-148.80	601.0000
1730	NONHSAT021540.2	-292.00	974.0000
1731	NONHSAT021545.2	-928.02	3149.0000
1732	NONHSAT021600.2	-582.60	2032.0000
1733	NONHSAT021605.2	-269.60	864.0000
1734	NONHSAT021611.2	-172.60	422.0000
1735	NONHSAT021652.2	-572.70	1640.0000
1736	NONHSAT021662.2	-516.10	1299.0000
1737	NONHSAT021663.2	-169.10	627.0000
1738	NONHSAT021664.2	-930.30	2594.0000
1739	NONHSAT021674.2	-122.90	298.0000
1740	NONHSAT021676.2	-549.40	1748.0000
1741	NONHSAT021699.2	-966.90	2466.0000
1742	NONHSAT021702.2	-360.30	936.0000
1743	NONHSAT021725.2	-191.80	639.0000
1744	NONHSAT021726.2	-729.40	1912.0000
1745	NONHSAT021731.2	-341.20	852.0000
1746	NONHSAT021739.2	-179.30	485.0000
1747	NONHSAT021762.2	-161.30	391.0000
1748	NONHSAT021776.2	-128.80	260.0000
1749	NONHSAT021785.2	-106.90	353.0000
1750	NONHSAT021807.2	-251.70	763.0000
1751	NONHSAT021814.2	-84.50	382.0000
1752	NONHSAT021816.2	-153.00	260.0000
1753	NONHSAT021823.2	-979.30	3284.0000
1754	NONHSAT021825.2	-363.20	1308.0000
1755	NONHSAT021828.2	-446.30	1505.0000
1756	NONHSAT021829.2	-564.60	2001.0000
1757	NONHSAT021830.2	-805.60	2768.0000
1758	NONHSAT021836.2	-222.10	748.0000
1759	NONHSAT021837.2	-184.40	588.0000
1760	NONHSAT021840.2	-181.90	623.0000
1761	NONHSAT021841.2	-191.00	636.0000
1762	NONHSAT021844.2	-229.90	784.0000
1763	NONHSAT021847.2	-146.60	532.0000
1764	NONHSAT021851.2	-314.20	1069.0000
1765	NONHSAT021854.2	-169.50	646.0000
1766	NONHSAT021856.2	-165.00	594.0000
1767	NONHSAT021901.2	-827.30	2476.0000
1768	NONHSAT021906.2	-82.60	208.0000
1769	NONHSAT021908.2	-197.50	623.0000
1770	NONHSAT021960.2	-370.60	923.0000
1771	NONHSAT021963.2	-91.50	227.0000
1772	NONHSAT021971.2	-210.40	501.0000
1773	NONHSAT021974.2	-741.10	1619.0000
1774	NONHSAT021975.2	-364.60	853.0000
1775	NONHSAT021977.2	-225.30	534.0000
1776	NONHSAT022018.2	-120.80	409.0000
1777	NONHSAT022024.2	-245.10	1038.0000
1778	NONHSAT022025.2	-155.20	700.0000
1779	NONHSAT022042.2	-145.00	367.0000
1780	NONHSAT022055.2	-100.10	282.0000
1781	NONHSAT022071.2	-226.30	544.0000
1782	NONHSAT022078.2	-221.90	802.0000
1783	NONHSAT022097.2	-192.50	516.0000
1784	NONHSAT022099.2	-673.30	1758.0000
1785	NONHSAT022100.2	-232.30	592.0000
1786	NONHSAT022122.2	-108.00	369.0000
1787	NONHSAT022123.2	-388.90	1173.0000
1788	NONHSAT022147.2	-787.00	4135.0000
1789	NONHSAT022168.2	-743.00	1942.0000
1790	NONHSAT022200.2	-141.40	286.0000
1791	NONHSAT022203.2	-90.60	324.0000
1792	NONHSAT022204.2	-121.70	474.0000
1793	NONHSAT022207.2	-553.60	1487.0000
1794	NONHSAT022219.2	-557.80	1863.0000
1795	NONHSAT022267.2	-239.60	597.0000
1796	NONHSAT022268.2	-653.40	1843.0000
1797	NONHSAT022270.2	-245.50	652.0000
1798	NONHSAT022290.2	-97.70	286.0000
1799	NONHSAT022303.2	-1860.90	4675.0000
1800	NONHSAT022308.2	-391.70	954.0000
1801	NONHSAT022314.2	-696.85	2039.0000
1802	NONHSAT022331.2	-262.60	679.0000
1803	NONHSAT022341.2	-594.70	2339.0000
1804	NONHSAT022350.2	-575.60	1672.0000
1805	NONHSAT022368.2	-120.80	474.0000
1806	NONHSAT022373.2	-510.70	1493.0000
1807	NONHSAT022389.2	-426.00	1429.0000
1808	NONHSAT022393.2	-266.70	685.0000
1809	NONHSAT022394.2	-124.40	405.0000
1810	NONHSAT022396.2	-172.20	398.0000
1811	NONHSAT022407.2	-570.20	1276.0000
1812	NONHSAT022410.2	-90.30	295.0000
1813	NONHSAT022411.2	-230.80	529.0000
1814	NONHSAT022430.2	-143.50	611.0000
1815	NONHSAT022444.2	-534.00	1485.0000
1816	NONHSAT022457.2	-278.00	831.0000
1817	NONHSAT022459.2	-598.50	1868.0000
1818	NONHSAT022462.2	-71.80	287.0000
1819	NONHSAT022469.2	-603.90	1814.0000
1820	NONHSAT022475.2	-788.50	2896.0000
1821	NONHSAT022489.2	-262.40	739.0000
1822	NONHSAT022498.2	-79.60	221.0000
1823	NONHSAT022499.2	-106.30	326.0000
1824	NONHSAT022500.2	-835.95	2129.0000
1825	NONHSAT022501.2	-283.70	791.0000
1826	NONHSAT022502.2	-178.70	664.0000
1827	NONHSAT022504.2	-690.40	2320.0000
1828	NONHSAT022506.2	-605.00	1604.0000
1829	NONHSAT022521.2	-124.80	405.0000
1830	NONHSAT022542.2	-71.10	289.0000
1831	NONHSAT022548.2	-1076.70	3815.0000
1832	NONHSAT022549.2	-760.18	2244.0000
1833	NONHSAT022585.2	-1617.30	4758.0000
1834	NONHSAT022600.2	-126.70	372.0000
1835	NONHSAT022644.2	-131.20	539.0000
1836	NONHSAT022655.2	-190.40	561.0000
1837	NONHSAT022656.2	-850.30	2602.0000
1838	NONHSAT022657.2	-1181.04	3130.0000
1839	NONHSAT022678.2	-598.50	1672.0000
1840	NONHSAT022707.2	-385.90	1014.0000
1841	NONHSAT022708.2	-720.70	1605.0000
1842	NONHSAT022710.2	-467.80	1007.0000
1843	NONHSAT022714.2	-84.70	339.0000
1844	NONHSAT022715.2	-856.48	2488.0000
1845	NONHSAT022723.2	-134.20	529.0000
1846	NONHSAT022738.2	-77.50	291.0000
1847	NONHSAT022767.2	-92.60	289.0000
1848	NONHSAT022813.2	-192.00	563.0000
1849	NONHSAT022816.2	-1310.80	3361.0000
1850	NONHSAT022820.2	-867.20	1695.0000
1851	NONHSAT022822.2	-407.00	703.0000
1852	NONHSAT022853.2	-226.80	508.0000
1853	NONHSAT022854.2	-190.40	428.0000
1854	NONHSAT022872.2	-282.50	1180.0000
1855	NONHSAT022886.2	-167.70	815.0000
1856	NONHSAT022903.2	-86.60	472.0000
1857	NONHSAT022907.2	-60.40	276.0000
1858	NONHSAT022919.2	-429.00	1929.0000
1859	NONHSAT022959.2	-248.10	772.0000
1860	NONHSAT022960.2	-127.20	297.0000
1861	NONHSAT022962.2	-224.50	838.0000
1862	NONHSAT022967.2	-189.60	687.0000
1863	NONHSAT022978.2	-457.10	1588.0000
1864	NONHSAT023113.2	-221.20	651.0000
1865	NONHSAT023118.2	-922.60	2528.0000
1866	NONHSAT023142.2	-139.90	471.0000
1867	NONHSAT023169.2	-803.10	2608.0000
1868	NONHSAT023170.2	-285.30	762.0000
1869	NONHSAT023188.2	-335.10	925.0000
1870	NONHSAT023189.2	-298.30	803.0000
1871	NONHSAT023191.2	-709.00	1766.0000
1872	NONHSAT023192.2	-1303.70	4226.0000
1873	NONHSAT023220.2	-352.50	1280.0000
1874	NONHSAT023230.2	-118.90	566.0000
1875	NONHSAT023231.2	-177.10	632.0000
1876	NONHSAT023232.2	-89.60	358.0000
1877	NONHSAT023235.2	-159.00	585.0000
1878	NONHSAT023238.2	-192.10	712.0000
1879	NONHSAT023243.2	-73.60	286.0000
1880	NONHSAT023255.2	-242.30	856.0000
1881	NONHSAT023256.2	-209.40	741.0000
1882	NONHSAT023258.2	-189.50	555.0000
1883	NONHSAT023259.2	-795.30	1854.0000
1884	NONHSAT023262.2	-630.80	2116.0000
1885	NONHSAT023264.2	-194.80	546.0000
1886	NONHSAT023265.2	-797.90	2591.0000
1887	NONHSAT023271.2	-548.50	1549.0000
1888	NONHSAT023362.2	-490.20	1997.0000
1889	NONHSAT023367.2	-156.10	567.0000
1890	NONHSAT023369.2	-157.80	702.0000
1891	NONHSAT023370.2	-114.20	493.0000
1892	NONHSAT023371.2	-153.30	706.0000
1893	NONHSAT023373.2	-260.50	837.0000
1894	NONHSAT023374.2	-191.00	613.0000
1895	NONHSAT023375.2	-74.70	301.0000
1896	NONHSAT023377.2	-854.90	3181.0000
1897	NONHSAT023378.2	-259.90	895.0000
1898	NONHSAT023387.2	-245.10	905.0000
1899	NONHSAT023388.2	-73.60	406.0000
1900	NONHSAT023393.2	-137.50	498.0000
1901	NONHSAT023394.2	-331.60	1222.0000
1902	NONHSAT023395.2	-132.00	472.0000
1903	NONHSAT023396.2	-152.40	546.0000
1904	NONHSAT023397.2	-119.90	452.0000
1905	NONHSAT023398.2	-176.70	633.0000
1906	NONHSAT023401.2	-99.90	400.0000
1907	NONHSAT023403.2	-254.30	1128.0000
1908	NONHSAT023443.2	-1052.40	3871.0000
1909	NONHSAT023463.2	-222.30	742.0000
1910	NONHSAT023464.2	-195.30	817.0000
1911	NONHSAT023465.2	-289.10	1004.0000
1912	NONHSAT023473.2	-518.90	2359.0000
1913	NONHSAT023499.2	-60.60	218.0000
1914	NONHSAT023500.2	-306.80	1192.0000
1915	NONHSAT023508.2	-351.60	1366.0000
1916	NONHSAT023510.2	-81.90	383.0000
1917	NONHSAT023520.2	-441.80	1531.0000
1918	NONHSAT023543.2	-93.90	347.0000
1919	NONHSAT023544.2	-104.30	437.0000
1920	NONHSAT023586.2	-773.70	3395.0000
1921	NONHSAT023638.2	-479.60	2318.0000
1922	NONHSAT023656.2	-83.60	353.0000
1923	NONHSAT023660.2	-854.30	3152.0000
1924	NONHSAT023665.2	-308.30	1219.0000
1925	NONHSAT023695.2	-149.60	268.0000
1926	NONHSAT023708.2	-123.40	549.0000
1927	NONHSAT023711.2	-67.10	261.0000
1928	NONHSAT023719.2	-127.60	581.0000
1929	NONHSAT023724.2	-208.80	757.0000
1930	NONHSAT023756.2	-400.40	1560.0000
1931	NONHSAT023773.2	-467.60	1567.0000
1932	NONHSAT023774.2	-303.20	1201.0000
1933	NONHSAT023788.2	-237.90	1112.0000
1934	NONHSAT023789.2	-151.50	656.0000
1935	NONHSAT023839.2	-475.40	1865.0000
1936	NONHSAT023860.2	-694.10	2371.0000
1937	NONHSAT023888.2	-84.50	281.0000
1938	NONHSAT023890.2	-129.20	562.0000
1939	NONHSAT023893.2	-797.80	2642.0000
1940	NONHSAT023923.2	-1038.30	4543.0000
1941	NONHSAT023988.2	-424.20	2250.0000
1942	NONHSAT023992.2	-910.54	4140.0000
1943	NONHSAT024015.2	-818.70	2864.0000
1944	NONHSAT024030.2	-190.10	507.0000
1945	NONHSAT024031.2	-473.90	1727.0000
1946	NONHSAT024032.2	-347.80	1228.0000
1947	NONHSAT024034.2	-376.60	1619.0000
1948	NONHSAT024035.2	-87.00	374.0000
1949	NONHSAT024052.2	-1259.90	4981.0000
1950	NONHSAT024067.2	-212.00	883.0000
1951	NONHSAT024068.2	-233.70	858.0000
1952	NONHSAT024070.2	-64.80	384.0000
1953	NONHSAT024072.2	-699.20	2085.0000
1954	NONHSAT024073.2	-698.50	2086.0000
1955	NONHSAT024074.2	-229.20	720.0000
1956	NONHSAT024081.2	-326.10	1050.0000
1957	NONHSAT024087.2	-332.90	1074.0000
1958	NONHSAT024191.2	-107.80	395.0000
1959	NONHSAT024200.2	-1170.80	3713.0000
1960	NONHSAT024206.2	-529.30	2155.0000
1961	NONHSAT024208.2	-147.90	399.0000
1962	NONHSAT024210.2	-304.30	1235.0000
1963	NONHSAT024211.2	-341.80	1356.0000
1964	NONHSAT024213.2	-94.80	299.0000
1965	NONHSAT024241.2	-1158.10	4127.0000
1966	NONHSAT024242.2	-153.60	532.0000
1967	NONHSAT024243.2	-102.00	414.0000
1968	NONHSAT024263.2	-306.90	1030.0000
1969	NONHSAT024276.2	-764.70	3021.0000
1970	NONHSAT024294.2	-201.80	932.0000
1971	NONHSAT024297.2	-1144.10	3967.0000
1972	NONHSAT024353.2	-404.40	1462.0000
1973	NONHSAT024363.2	-645.60	2472.0000
1974	NONHSAT024366.2	-76.60	255.0000
1975	NONHSAT024367.2	-229.50	840.0000
1976	NONHSAT024371.2	-225.70	532.0000
1977	NONHSAT024372.2	-81.60	245.0000
1978	NONHSAT024373.2	-108.40	301.0000
1979	NONHSAT024377.2	-683.60	2506.0000
1980	NONHSAT024384.2	-1472.90	3598.0000
1981	NONHSAT024385.2	-456.20	1244.0000
1982	NONHSAT024388.2	-1341.60	2994.0000
1983	NONHSAT024395.2	-138.00	556.0000
1984	NONHSAT024403.2	-254.10	804.0000
1985	NONHSAT024404.2	-130.10	267.0000
1986	NONHSAT024412.2	-841.00	2880.0000
1987	NONHSAT024425.2	-1028.40	2965.0000
1988	NONHSAT024466.2	-517.70	2074.0000
1989	NONHSAT024475.2	-146.80	615.0000
1990	NONHSAT024487.2	-1883.70	4962.0000
1991	NONHSAT024516.2	-785.90	1884.0000
1992	NONHSAT024523.2	-642.70	1657.0000
1993	NONHSAT024526.2	-98.80	265.0000
1994	NONHSAT024543.2	-74.70	308.0000
1995	NONHSAT024544.2	-195.40	618.0000
1996	NONHSAT024559.2	-199.70	615.0000
1997	NONHSAT024560.2	-410.20	1037.0000
1998	NONHSAT024567.2	-571.89	1602.0000
1999	NONHSAT024569.2	-91.90	415.0000
[truncated: 30,081 more rows]
