# Supplementary material for: Genome-wide analysis of lncRNA stability in human
Source: PLoS Comput Biol. 2021 Apr 16;17(4):e1008918. doi: 10.1371/journal.pcbi.1008918 (PMC8081339; doi:10.1371/journal.pcbi.1008918)
Supplement: S9 Table — (CSV) [file pcbi.1008918.s009.csv]

	transcript_id	freeenergy	length
NM_001031	NM_001031	-135.9	401
NM_001199752	NM_001199752	-1166.1	2935
NM_001137601	NM_001137601	-1619.7	3546
NM_002133	NM_002133	-609	1606
NM_004345	NM_004345	-293.9	758
NM_001220	NM_001220	-1939.7	4586
NM_144646	NM_144646	-315.5	1413
NM_001301738	NM_001301738	-678.7	1795
NM_003047	NM_003047	-1811	4757
NM_024897	NM_024897	-983.9	2277
NM_001272107	NM_001272107	-944.9	2206
NM_001098519	NM_001098519	-807	2045
NM_001272104	NM_001272104	-858.1	2071
NM_001191003	NM_001191003	-334.2	1070
NM_001083590	NM_001083590	-1106.3	2929
NM_017727	NM_017727	-1165.5	3064
NM_001191002	NM_001191002	-327.9	918
NM_001272108	NM_001272108	-697.8	1696
NM_198406	NM_198406	-842.5	2029
NM_001300901	NM_001300901	-477.3	1740
NM_001272106	NM_001272106	-891.7	2037
NM_001272105	NM_001272105	-896.1	2143
NM_004832	NM_004832	-356.4	1017
NM_198179	NM_198179	-775.7	2347
NM_001039841	NM_001039841	-294	1045
NM_005794	NM_005794	-629	1692
NM_198705	NM_198705	-816.1	1717
NM_001256306	NM_001256306	-764.8	2840
NM_016029	NM_016029	-465.6	1404
NM_198707	NM_198707	-908.8	1897
NM_020905	NM_020905	-586.4	1602
NM_015510	NM_015510	-633.1	1841
NM_001282990	NM_001282990	-435.5	1078
NM_001277864	NM_001277864	-599.7	1442
NM_001256301	NM_001256301	-668.8	2774
NM_001286789	NM_001286789	-691.8	1952
NM_001282989	NM_001282989	-422	1057
NM_021004	NM_021004	-506.1	1315
NM_001304512	NM_001304512	-250.9	787
NM_001267868	NM_001267868	-978.3	2098
NM_001199771	NM_001199771	-547.9	1359
NM_001193635	NM_001193635	-557.7	1342
NM_016245	NM_016245	-473.6	1903
NM_001282988	NM_001282988	-477.3	1213
NM_001145971	NM_001145971	-835.8	1931
NM_032783	NM_032783	-879.7	3523
NM_145177	NM_145177	-855	2596
NM_016373	NM_016373	-876.7	2505
NM_178135	NM_178135	-634.4	2397
NM_001282987	NM_001282987	-443.2	1109
NM_031463	NM_031463	-1079	3668
NM_001236	NM_001236	-467.1	1128
NM_001193637	NM_001193637	-605.3	1462
NM_005525	NM_005525	-432.4	1477
NM_138412	NM_138412	-846.3	2023
NM_014234	NM_014234	-405.8	1002
NM_001267870	NM_001267870	-767	1625
NM_001146051	NM_001146051	-1026.8	3503
NM_001206741	NM_001206741	-424.4	1479
NM_172037	NM_172037	-1364	3981
NM_001304468	NM_001304468	-901.4	3428
NM_001256307	NM_001256307	-793.8	2937
NM_002153	NM_002153	-496	1451
NM_016371	NM_016371	-479.4	1537
NM_001256305	NM_001256305	-746.9	2803
NM_001304467	NM_001304467	-994.1	3687
NM_001289162	NM_001289162	-1131.3	3057
NM_199204	NM_199204	-563.8	1993
NM_198708	NM_198708	-880.9	1848
NM_024705	NM_024705	-751.4	2015
NM_001282991	NM_001282991	-384.8	955
NM_001267869	NM_001267869	-853	1785
NM_001270424	NM_001270424	-428.4	1239
NM_144683	NM_144683	-850.4	1939
NM_001136230	NM_001136230	-598.2	2289
NM_001757	NM_001757	-523.1	1321
NM_012282	NM_012282	-592.4	1465
NM_001291997	NM_001291997	-855.6	2440
NM_001142466	NM_001142466	-1521.5	3958
NM_133443	NM_133443	-1592	3982
NM_052902	NM_052902	-1606.4	3629
NM_001305624	NM_001305624	-358.8	1377
NM_001743	NM_001743	-340.9	1331
NM_001305625	NM_001305625	-312.9	1236
NM_001305626	NM_001305626	-1146.3	4591
NM_001305629	NM_001305629	-629	1596
NM_017806	NM_017806	-700.8	1372
NM_001024688	NM_001024688	-1179.1	4724
NM_147200	NM_147200	-826.9	2474
NM_024863	NM_024863	-391.7	1371
NM_001006935	NM_001006935	-364.8	1312
NM_001006937	NM_001006937	-365.6	1307
NM_001305840	NM_001305840	-466.8	1561
NM_001305878	NM_001305878	-1044.6	3646
NM_016035	NM_016035	-656.2	1601
NM_001305942	NM_001305942	-519.3	1280
NM_001270449	NM_001270449	-521.8	1491
NM_001270450	NM_001270450	-365.6	1146
NM_001270451	NM_001270451	-373.1	1158
NM_002240	NM_002240	-891.6	2790
NM_144778	NM_144778	-1103.67	4755
NM_001039938	NM_001039938	-760.6	2494
NM_206886	NM_206886	-931.31	4339
NM_001017364	NM_001017364	-350.1	1128
NM_000716	NM_000716	-353.5	1131
NM_001165993	NM_001165993	-464.9	1796
NM_001165994	NM_001165994	-330.3	1171
NM_018942	NM_018942	-1047.3	1896
NM_001099433	NM_001099433	-1180.2	3011
NM_000320	NM_000320	-606.3	1660
NM_002112	NM_002112	-948.9	2646
NM_207038	NM_207038	-1280.2	4717
NM_207036	NM_207036	-1304	4796
NM_003205	NM_003205	-1282.5	4734
NM_012068	NM_012068	-908.8	2293
NM_001193646	NM_001193646	-805.9	2088
NM_025141	NM_025141	-412.7	1343
NM_001007156	NM_001007156	-1468.5	4141
NM_002530	NM_002530	-1087	2962
NM_004811	NM_004811	-569.7	1926
NM_001166226	NM_001166226	-1151.2	4647
NM_001012338	NM_001012338	-1101.9	3004
NM_001243101	NM_001243101	-1085.2	2938
NM_001004339	NM_001004339	-1632.4	4286
NM_024921	NM_024921	-957.8	3949
NM_001032283	NM_001032283	-1359.5	4186
NM_001128213	NM_001128213	-565.6	1944
NM_001277053	NM_001277053	-755.6	1975
NM_152528	NM_152528	-503.2	1836
NM_001032284	NM_001032284	-1280	3859
NM_003276	NM_003276	-1102.3	3690
NM_001098817	NM_001098817	-335.8	1095
NM_005781	NM_005781	-2203.2	4476
NM_001010938	NM_001010938	-2004.7	4222
NM_022073	NM_022073	-839.6	2722
NM_017885	NM_017885	-395	1023
NM_001002018	NM_001002018	-323.5	811
NM_001242929	NM_001242929	-1016.4	2272
NM_004221	NM_004221	-417.6	1090
NM_001288666	NM_001288666	-296.7	754
NM_001012632	NM_001012632	-353	956
NM_001012631	NM_001012631	-443.8	1157
NM_001012633	NM_001012633	-331.4	919
NM_152531	NM_152531	-1096.7	2830
NM_003060	NM_003060	-1160.4	3295
NM_001012634	NM_001012634	-331.4	897
NM_001012718	NM_001012718	-417.9	1093
NM_138340	NM_138340	-599.8	2085
NM_139156	NM_139156	-1600.6	3785
NM_003941	NM_003941	-1191.9	4447
NM_000377	NM_000377	-681.37	1844
NM_001257360	NM_001257360	-1783.5	4138
NM_198686	NM_198686	-1311.1	3411
NM_005736	NM_005736	-1074.1	2891
NM_001144875	NM_001144875	-841.27	2354
NM_139070	NM_139070	-1282.2	4336
NM_138644	NM_138644	-318.1	1298
NM_138643	NM_138643	-327.7	1202
NM_153769	NM_153769	-385.3	1425
NM_148415	NM_148415	-1415.3	3820
NM_148416	NM_148416	-1413.3	3797
NM_012189	NM_012189	-701.8	2382
NM_144615	NM_144615	-551.3	1282
NM_001018073	NM_001018073	-818.7	2049
NM_139069	NM_139069	-1283.7	4341
NM_001135044	NM_001135044	-629.6	2370
NM_002752	NM_002752	-1281.4	4336
NM_139068	NM_139068	-1282.9	4341
NM_170711	NM_170711	-899.5	2304
NM_017492	NM_017492	-1446.6	3874
NM_001146037	NM_001146037	-1266.1	4226
NM_001261410	NM_001261410	-999.1	2893
NM_003382	NM_003382	-1604.8	3961
NM_001261408	NM_001261408	-1114.4	3240
NM_006513	NM_006513	-687.8	1956
NM_001128588	NM_001128588	-1235.2	4129
NM_003567	NM_003567	-1153.7	3203
NM_013976	NM_013976	-678.7	1665
NM_001280787	NM_001280787	-389.5	994
NM_001281443	NM_001281443	-476.7	1382
NM_000450	NM_000450	-1108	3875
NM_000655	NM_000655	-696.4	2442
NM_001017365	NM_001017365	-321.4	993
NM_001017366	NM_001017366	-317.3	990
NM_001306075	NM_001306075	-742	2129
NM_018401	NM_018401	-1186.9	3529
NM_198531	NM_198531	-1570.2	4500
NM_001105079	NM_001105079	-1869.4	4136
NM_007082	NM_007082	-393.8	1154
NM_013412	NM_013412	-741	2198
NM_000545	NM_000545	-1520	3417
NM_019556	NM_019556	-624	2451
NM_001306200	NM_001306200	-556.5	1618
NM_003248	NM_003248	-1228.27	3281
NM_001306213	NM_001306213	-1128.1	3167
NM_004537	NM_004537	-1211.4	4714
NM_001143995	NM_001143995	-595.5	1965
NM_018093	NM_018093	-543.1	1390
NM_018484	NM_018484	-1550.6	3900
NM_001307990	NM_001307990	-1268	3004
NM_004579	NM_004579	-1273.7	3028
NM_001128212	NM_001128212	-547.6	1928
NM_006033	NM_006033	-1361.2	4169
NM_003797	NM_003797	-808.8	2476
NM_001308038	NM_001308038	-367.1	1648
NM_001281300	NM_001281300	-1195.2	2783
NM_004421	NM_004421	-1349	2941
NM_002828	NM_002828	-983.6	3418
NM_001145796	NM_001145796	-1354	3046
NM_080423	NM_080423	-467.8	1619
NM_001040649	NM_001040649	-226.5	658
NM_001207013	NM_001207013	-504.1	1790
NM_001145795	NM_001145795	-1299	2946
NM_015503	NM_015503	-2129.3	4876
NM_001145797	NM_001145797	-1383.3	3099
NM_080422	NM_080422	-491.1	1721
NM_001128166	NM_001128166	-714.1	2577
NM_002578	NM_002578	-850.1	2754
NM_022757	NM_022757	-1064.1	4187
NM_018110	NM_018110	-1120	2750
NM_001099640	NM_001099640	-657.7	2269
NM_018286	NM_018286	-493.2	1771
NM_022726	NM_022726	-826.2	3085
NM_001243251	NM_001243251	-550.5	2038
NM_024678	NM_024678	-775.8	2519
NM_001242397	NM_001242397	-770.2	3083
NM_002822	NM_002822	-763.1	3062
NM_007284	NM_007284	-707	1659
NM_018445	NM_018445	-442.2	1262
NM_002052	NM_002052	-1444.77	3473
NM_031946	NM_031946	-1634	3564
NM_001042535	NM_001042535	-1095.2	2380
NM_001308304	NM_001308304	-1046	2221
NM_014498	NM_014498	-1248.9	4338
NM_020307	NM_020307	-884.1	2947
NM_001018	NM_001018	-202.7	550
NM_173657	NM_173657	-540.8	1952
NM_001308235	NM_001308235	-976.8	1988
NM_173505	NM_173505	-928.1	3371
NM_004058	NM_004058	-981.4	2151
NM_080590	NM_080590	-934.1	2070
NM_001308278	NM_001308278	-1098.9	3803
NM_001308293	NM_001308293	-1408.5	3209
NM_015967	NM_015967	-866.4	3678
NM_001017928	NM_001017928	-158.7	730
NM_001308341	NM_001308341	-739.4	1921
NM_203475	NM_203475	-770.1	1906
NM_182763	NM_182763	-1253.5	3859
NM_173475	NM_173475	-921.5	2886
NM_031443	NM_031443	-810.3	1904
NM_001126059	NM_001126059	-330.4	964
NM_022825	NM_022825	-762.4	1873
NM_001174085	NM_001174085	-1030.4	2465
NM_015319	NM_015319	-2069.3	4952
NM_022165	NM_022165	-329.1	755
NM_017844	NM_017844	-1048.5	2524
NM_001282167	NM_001282167	-815	2018
NM_170754	NM_170754	-2037.7	4862
NM_078474	NM_078474	-446.1	1421
NM_001167935	NM_001167935	-678.8	1631
NM_153635	NM_153635	-756.9	2066
NM_020828	NM_020828	-1190	4104
NM_153370	NM_153370	-926.9	2205
NM_013274	NM_013274	-1142.8	2741
NM_001126057	NM_001126057	-610.1	1507
NM_203473	NM_203473	-764.6	1891
NM_001174084	NM_001174084	-1168.1	2804
NM_001190348	NM_001190348	-655.7	1621
NM_001029835	NM_001029835	-747.9	1892
NM_001190347	NM_001190347	-780.7	1865
NM_001271620	NM_001271620	-1678.7	4706
NM_001080538	NM_001080538	-522.4	1625
NM_001204830	NM_001204830	-434.4	1627
NM_145199	NM_145199	-314.5	1330
NM_001152	NM_001152	-430.2	1351
NM_033087	NM_033087	-853.9	2834
NM_173660	NM_173660	-1238.2	2583
NM_144988	NM_144988	-287.6	1057
NM_001382	NM_001382	-667.3	2150
NM_145197	NM_145197	-374.4	1584
NM_015929	NM_015929	-359.3	1456
NM_001605	NM_001605	-1201.5	3344
NM_001305242	NM_001305242	-300.2	1094
NM_080538	NM_080538	-1217.6	3136
NM_017778	NM_017778	-1195.4	3995
NM_004429	NM_004429	-1456.7	3344
NM_001008393	NM_001008393	-894.7	3545
NM_015697	NM_015697	-538	1657
NM_178493	NM_178493	-1029.4	2281
NM_017421	NM_017421	-379.1	1265
NM_001286562	NM_001286562	-653.9	2513
NM_014433	NM_014433	-478.2	1286
NM_001308150	NM_001308150	-522	1482
NM_001007559	NM_001007559	-971.1	3440
NM_005637	NM_005637	-938.9	3347
NM_001308204	NM_001308204	-1306	4196
NM_001308205	NM_001308205	-1286.6	4220
NM_198567	NM_198567	-661.1	2082
NM_020313	NM_020313	-771	2199
NM_194312	NM_194312	-2346.2	4704
NM_001282949	NM_001282949	-828.3	2461
NM_001282951	NM_001282951	-838.7	2474
NM_001282950	NM_001282950	-924.5	2635
NM_022730	NM_022730	-909.2	2582
NM_001282952	NM_001282952	-884.8	2506
NM_000164	NM_000164	-1342.5	3296
NM_005793	NM_005793	-1017.8	3021
NM_001308426	NM_001308426	-1114.1	3238
NM_001308430	NM_001308430	-996.1	2981
NM_001308431	NM_001308431	-1094.8	3198
NM_001308435	NM_001308435	-1026.6	3037
NM_001005336	NM_001005336	-1293.5	3297
NM_001288738	NM_001288738	-1566.6	3942
NM_004408	NM_004408	-1283.1	3260
NM_001288737	NM_001288737	-1289.7	3297
NM_147127	NM_147127	-1671.9	4426
NM_001166136	NM_001166136	-1824.1	4864
NM_001307994	NM_001307994	-470.4	1652
NM_001290149	NM_001290149	-871.4	2172
NM_001301190	NM_001301190	-831	2062
NM_052836	NM_052836	-1119.7	2684
NM_001302891	NM_001302891	-838.9	3399
NM_001136108	NM_001136108	-663.9	1651
NM_001302632	NM_001302632	-562.1	1486
NM_001304808	NM_001304808	-1727.8	4591
NM_001290325	NM_001290325	-1280.6	4123
NM_001297723	NM_001297723	-649.4	1815
NM_001301020	NM_001301020	-440.6	1189
NM_001304337	NM_001304337	-247.6	616
NM_001301650	NM_001301650	-611	1525
NM_001304999	NM_001304999	-716.2	1617
NM_001291918	NM_001291918	-313.2	1119
NM_006764	NM_006764	-904.2	2129
NM_001144943	NM_001144943	-508.3	1333
NM_001308151	NM_001308151	-353.7	1090
NM_001293697	NM_001293697	-1301.8	3275
NM_001290153	NM_001290153	-765.9	1794
NM_001306085	NM_001306085	-1560.9	4467
NM_001308383	NM_001308383	-320.6	934
NM_001291728	NM_001291728	-1143.5	2658
NM_001302617	NM_001302617	-273.8	815
NM_001303229	NM_001303229	-937.9	2898
NM_001271562	NM_001271562	-575.3	2019
NM_001307924	NM_001307924	-595.3	2103
NM_020979	NM_020979	-1009	2226
NM_001308229	NM_001308229	-491	1825
NM_001289979	NM_001289979	-1430	3483
NM_001304802	NM_001304802	-904.8	2307
NM_001290052	NM_001290052	-1443.5	3901
NM_001286212	NM_001286212	-843.1	2904
NM_001289746	NM_001289746	-549	1407
NM_001303108	NM_001303108	-1332.1	4223
NM_001306146	NM_001306146	-917.3	2566
NM_001305102	NM_001305102	-1100.6	3644
NM_001303538	NM_001303538	-986.1	2472
NM_001305204	NM_001305204	-306.5	845
NM_001303501	NM_001303501	-1030	2571
NM_001301833	NM_001301833	-437.8	1589
NM_173667	NM_173667	-801.2	2998
NM_025031	NM_025031	-165.07	679
NM_001300776	NM_001300776	-953.6	3179
NM_001308026	NM_001308026	-402.2	1360
NM_001305000	NM_001305000	-320.1	981
NM_001308122	NM_001308122	-1187.5	3371
NM_001290746	NM_001290746	-834.5	2059
NM_001039380	NM_001039380	-941.2	3100
NM_001308419	NM_001308419	-230.1	566
NM_001305842	NM_001305842	-392.5	1366
NM_001301685	NM_001301685	-334.7	1226
NM_001308046	NM_001308046	-1995.8	4243
NM_001291942	NM_001291942	-771.6	3320
NM_001297578	NM_001297578	-869.3	2443
NM_001289910	NM_001289910	-585.6	1578
NM_001308381	NM_001308381	-928	2650
NM_001304288	NM_001304288	-399.1	1201
NM_001291980	NM_001291980	-1308.9	2911
NM_001291291	NM_001291291	-633	1329
NM_001301716	NM_001301716	-910.2	2457
NM_001308103	NM_001308103	-594.9	2199
NM_001297741	NM_001297741	-688.9	2368
NM_001301779	NM_001301779	-1475.3	4393
NM_001308064	NM_001308064	-246.8	858
NM_001308231	NM_001308231	-612.7	2060
NM_001293695	NM_001293695	-1530.5	3780
NM_001300832	NM_001300832	-1623.2	3598
NM_001010858	NM_001010858	-1282.6	3133
NM_001307985	NM_001307985	-1423.9	3576
NM_001300796	NM_001300796	-676.4	2492
NM_152856	NM_152856	-1283.1	3178
NM_001293642	NM_001293642	-1310.8	3996
NM_172056	NM_172056	-1647	3558
NM_001304373	NM_001304373	-433.8	987
NM_001142470	NM_001142470	-594.2	1808
NM_001303618	NM_001303618	-745.3	2842
NM_001303620	NM_001303620	-1007.2	2649
NM_001303107	NM_001303107	-1379	4348
NM_001308396	NM_001308396	-309.2	866
NM_001290214	NM_001290214	-1088.4	3425
NM_001308211	NM_001308211	-702.3	1784
NM_001304492	NM_001304492	-736.3	2691
NM_173832	NM_173832	-2044.9	4813
NM_001301782	NM_001301782	-919.3	1927
NM_001306160	NM_001306160	-253.7	786
NM_001303251	NM_001303251	-813.1	2931
NM_001308273	NM_001308273	-576.1	1985
NM_001304372	NM_001304372	-502.9	1164
NM_001308358	NM_001308358	-724.6	2083
NM_001291954	NM_001291954	-873.2	3162
NM_001302554	NM_001302554	-900.3	1952
NM_001256696	NM_001256696	-754.8	1869
NM_001308263	NM_001308263	-1169.2	4169
NM_001304363	NM_001304363	-518.3	2008
NM_001302946	NM_001302946	-591.5	2255
NM_001308007	NM_001308007	-840	2551
NM_001301687	NM_001301687	-688.9	1832
NM_001305019	NM_001305019	-1381	3433
NM_001303458	NM_001303458	-586.5	1994
NM_001290260	NM_001290260	-748.9	3014
NM_001291572	NM_001291572	-1455.4	4647
NM_001306151	NM_001306151	-815.9	3006
NM_001306159	NM_001306159	-394	1157
NM_001304485	NM_001304485	-267.9	1151
NM_001301790	NM_001301790	-840.8	2486
NM_001304993	NM_001304993	-604.8	1311
NM_001301187	NM_001301187	-1389.9	3411
NM_001303007	NM_001303007	-964.4	2178
NM_001302703	NM_001302703	-377.6	1097
NM_001290787	NM_001290787	-1395	2903
NM_001291739	NM_001291739	-686.5	2374
NM_001304341	NM_001304341	-484	1442
NM_001291339	NM_001291339	-1155.8	4735
NM_001289912	NM_001289912	-1064.5	2997
NM_001303134	NM_001303134	-617	2219
NM_001302704	NM_001302704	-326.6	957
NM_001199744	NM_001199744	-303.3	850
NM_001290075	NM_001290075	-1617	4058
NM_001278235	NM_001278235	-710.1	2261
NM_001304443	NM_001304443	-753.8	2270
NM_001306188	NM_001306188	-571	2289
NM_001301410	NM_001301410	-429.3	1559
NM_001282338	NM_001282338	-957.2	3723
NM_001307931	NM_001307931	-1424.1	3534
NM_001308230	NM_001308230	-1454.8	3895
NM_001304797	NM_001304797	-412.6	1004
NM_007105	NM_007105	-919.8	2311
NM_001303234	NM_001303234	-587.7	1573
NM_001306145	NM_001306145	-494	1460
NM_182530	NM_182530	-879.6	3133
NM_001293320	NM_001293320	-186.8	813
NM_001290357	NM_001290357	-1249.4	3816
NM_001292025	NM_001292025	-1752.5	3943
NM_001307977	NM_001307977	-487.6	1254
NM_001289937	NM_001289937	-1832	4411
NM_001291571	NM_001291571	-1106.1	3387
NM_001291430	NM_001291430	-255.1	692
NM_001291447	NM_001291447	-1513.9	3948
NM_001291952	NM_001291952	-958.4	3413
NM_001297624	NM_001297624	-1011.4	4638
NM_001308256	NM_001308256	-537.7	1926
NM_001291605	NM_001291605	-1251.9	4019
NM_001306077	NM_001306077	-1290.7	4413
NM_001300975	NM_001300975	-998.2	3283
NM_001293294	NM_001293294	-982.2	2505
NM_001304486	NM_001304486	-237.7	1029
NM_001301856	NM_001301856	-1002.7	3271
NM_001306158	NM_001306158	-744	2201
NM_001304947	NM_001304947	-844.8	2562
NM_001290135	NM_001290135	-748.1	2244
NM_001301229	NM_001301229	-1096.3	3567
NM_173541	NM_173541	-312.1	738
NM_001308155	NM_001308155	-1228.6	4254
NM_001301175	NM_001301175	-1251.27	4145
NM_001307975	NM_001307975	-1328.9	4066
NM_001300794	NM_001300794	-1458.8	3155
NM_001308317	NM_001308317	-1063.2	4257
NM_001301780	NM_001301780	-1414.7	4249
NM_001291737	NM_001291737	-731.2	2440
NM_182626	NM_182626	-685.4	1902
NM_001304493	NM_001304493	-782.8	2816
NM_001303479	NM_001303479	-180	611
NM_001293296	NM_001293296	-946.6	2342
NM_182684	NM_182684	-664.5	1542
NM_001302691	NM_001302691	-613.3	1249
NM_001308388	NM_001308388	-657.1	1787
NM_001308201	NM_001308201	-953.4	3415
NM_001243203	NM_001243203	-927.7	3513
NM_001308326	NM_001308326	-170.4	756
NM_001304529	NM_001304529	-933.07	3346
NM_001306092	NM_001306092	-785	1995
NM_001297567	NM_001297567	-305.4	987
NM_001302084	NM_001302084	-800.8	2031
NM_001306070	NM_001306070	-1079.37	4655
NM_001291774	NM_001291774	-470.5	1273
NM_001308185	NM_001308185	-662.5	2020
NM_001308078	NM_001308078	-472.4	1243
NM_001271156	NM_001271156	-1436	3298
NM_001308006	NM_001308006	-1274.9	3947
NM_001300923	NM_001300923	-914.1	2246
NM_001304792	NM_001304792	-1263.8	4025
NM_001308440	NM_001308440	-1003.54	3513
NM_001308382	NM_001308382	-678.6	1644
NM_001297577	NM_001297577	-937.5	2614
NM_001300897	NM_001300897	-484.3	1793
NM_001308069	NM_001308069	-805.1	2287
NM_001308054	NM_001308054	-1104.9	2641
NM_001290155	NM_001290155	-723.5	1689
NM_001301195	NM_001301195	-1323.3	3281
NM_001291641	NM_001291641	-1547.2	4118
NM_001291412	NM_001291412	-679.6	2524
NM_032790	NM_032790	-680.1	1496
NM_001307960	NM_001307960	-378.9	1282
NM_001308156	NM_001308156	-458.2	1713
NM_001303540	NM_001303540	-905.2	2277
NM_001293237	NM_001293237	-1344.1	3523
NM_001297700	NM_001297700	-647.5	1873
NM_001290150	NM_001290150	-690.6	1603
NM_001308093	NM_001308093	-1344.87	3322
NM_001303098	NM_001303098	-1146.8	2430
NM_001301196	NM_001301196	-917.9	2219
NM_001308333	NM_001308333	-611.5	1783
NM_001290217	NM_001290217	-658	2680
NM_001306179	NM_001306179	-1531.1	3438
NM_001289745	NM_001289745	-590.8	1513
NM_001293291	NM_001293291	-952.3	2414
NM_001308294	NM_001308294	-858	1988
NM_001297666	NM_001297666	-555.3	1769
NM_001304995	NM_001304995	-431	925
NM_001300804	NM_001300804	-853.9	1771
NM_001306086	NM_001306086	-1225.5	4538
NM_001301409	NM_001301409	-713.3	2533
NM_001308170	NM_001308170	-1474.6	3541
NM_001302835	NM_001302835	-453.6	1672
NM_001293163	NM_001293163	-1272.8	3612
NM_001290151	NM_001290151	-713.4	1656
NM_001303039	NM_001303039	-822.5	1904
NM_001303110	NM_001303110	-950	2601
NM_001303474	NM_001303474	-865.5	2137
NM_012248	NM_012248	-853	2351
NM_001306219	NM_001306219	-1028.8	4090
NM_001304795	NM_001304795	-483.1	1382
NM_032712	NM_032712	-631.5	1473
NM_001291733	NM_001291733	-971.7	2254
NM_001300855	NM_001300855	-637.8	1754
NM_001290318	NM_001290318	-1435.2	4561
NM_001190255	NM_001190255	-727.6	2603
NM_001304779	NM_001304779	-1030.1	3875
NM_001291974	NM_001291974	-1056.6	3760
NM_001304811	NM_001304811	-952.5	3860
NM_001303447	NM_001303447	-1144.9	3235
NM_001308018	NM_001308018	-881.2	3134
NM_001257387	NM_001257387	-611.6	1976
NM_001307922	NM_001307922	-694.4	2648
NM_001290139	NM_001290139	-723.4	1425
NM_001290061	NM_001290061	-1274.6	2830
NM_001300881	NM_001300881	-481.6	1061
NM_001308226	NM_001308226	-259.7	641
NM_013310	NM_013310	-486.9	1222
NM_001308375	NM_001308375	-1268	2904
NM_001307940	NM_001307940	-506.7	1998
NM_001289980	NM_001289980	-1335.2	3367
NM_006010	NM_006010	-319.8	993
NM_001300952	NM_001300952	-1693.5	4932
NM_001301159	NM_001301159	-1097.7	2127
NM_001305017	NM_001305017	-154.2	660
NM_001300807	NM_001300807	-812.8	2074
NM_001305020	NM_001305020	-1471.9	3573
NM_182905	NM_182905	-719.9	1837
NM_001306220	NM_001306220	-956.6	3878
NM_001290060	NM_001290060	-1342.1	2981
NM_001300722	NM_001300722	-1036.3	2473
NM_001302836	NM_001302836	-501.7	1840
NM_001301838	NM_001301838	-354	890
NM_001290118	NM_001290118	-806.7	2389
NM_001290187	NM_001290187	-1736	3786
NM_001306140	NM_001306140	-567.5	1567
NM_001297594	NM_001297594	-1368	4412
NM_001303499	NM_001303499	-986.2	2475
NM_001301105	NM_001301105	-796.2	2065
NM_001301875	NM_001301875	-1044.87	3217
NM_001306076	NM_001306076	-1023.01	4804
NM_001307951	NM_001307951	-599.9	1955
NM_001297770	NM_001297770	-252.7	959
NM_001303614	NM_001303614	-1486.5	3539
NM_001304748	NM_001304748	-653.4	1587
NM_001195032	NM_001195032	-190.9	654
NM_001304263	NM_001304263	-1211	3764
NM_001290062	NM_001290062	-1010.1	2247
NM_001290210	NM_001290210	-377.1	1221
NM_001304435	NM_001304435	-724.8	2813
NM_001302490	NM_001302490	-786.1	2063
NM_001297699	NM_001297699	-877.3	2217
NM_001304370	NM_001304370	-475.2	1079
NM_001304796	NM_001304796	-1010.1	2955
NM_001297721	NM_001297721	-617.6	1713
NM_001304513	NM_001304513	-241.7	761
NM_001301828	NM_001301828	-410.3	906
NM_001289931	NM_001289931	-825.9	3594
NM_001297662	NM_001297662	-749.5	1892
NM_001290152	NM_001290152	-702.1	1633
NM_001164465	NM_001164465	-1253.6	4452
NM_001308257	NM_001308257	-437.2	1814
NM_001288723	NM_001288723	-947.1	2098
NM_001308347	NM_001308347	-761.9	2160
NM_001302777	NM_001302777	-791.8	2102
NM_001005914	NM_001005914	-1372.7	3024
NM_001308123	NM_001308123	-327.6	957
NM_001304524	NM_001304524	-1050.3	2376
NM_001297778	NM_001297778	-1514.4	3796
NM_001308433	NM_001308433	-1007.9	2998
NM_001277348	NM_001277348	-827.3	2490
NM_001304762	NM_001304762	-495.5	1000
NM_001284364	NM_001284364	-1095.5	2638
NM_001305142	NM_001305142	-534.2	1271
NM_001301188	NM_001301188	-827.4	2047
NM_001301718	NM_001301718	-843.6	2303
NM_001290137	NM_001290137	-685.1	1355
NM_001306171	NM_001306171	-581.1	2152
NM_001303473	NM_001303473	-762	1869
NM_001301861	NM_001301861	-1663.7	4339
NM_001308196	NM_001308196	-1140.2	3592
NM_001300721	NM_001300721	-1108.3	2546
NM_001291949	NM_001291949	-1252.4	3618
NM_001300898	NM_001300898	-609.24	2373
NM_001290049	NM_001290049	-1089.2	4222
NM_001290212	NM_001290212	-906.5	1893
NM_001289751	NM_001289751	-971	3544
NM_001301837	NM_001301837	-268.1	707
NM_001304764	NM_001304764	-1934.3	4601
NM_001290154	NM_001290154	-787.9	1850
NM_001293197	NM_001293197	-796.7	1739
NM_001308195	NM_001308195	-1045.5	3384
NM_001305115	NM_001305115	-771.6	1849
NM_001308305	NM_001308305	-1346.2	2693
NM_001304794	NM_001304794	-1102.4	3232
NM_001304364	NM_001304364	-581.1	2137
NM_001130049	NM_001130049	-1222	3994
NM_001290230	NM_001290230	-683.2	2121
NM_001304523	NM_001304523	-1082.1	2538
NM_001303269	NM_001303269	-1245.5	4240
NM_001308251	NM_001308251	-699.4	2244
NM_001292030	NM_001292030	-1172.6	4117
NM_001291622	NM_001291622	-1089.22	4163
NM_001301228	NM_001301228	-1131.2	3676
NM_198988	NM_198988	-919	1930
NM_001305141	NM_001305141	-542	1284
NM_001308287	NM_001308287	-877.6	3313
NM_001307978	NM_001307978	-1074.1	3533
NM_001304494	NM_001304494	-614.5	2409
NM_001301140	NM_001301140	-689.2	2234
NM_001290076	NM_001290076	-1567.9	3957
NM_001300972	NM_001300972	-863.1	2662
NM_001302489	NM_001302489	-804.2	2131
NM_032360	NM_032360	-597.4	1617
NM_002691	NM_002691	-1568.4	3464
NM_001256849	NM_001256849	-1570.1	3467
NM_178518	NM_178518	-937.5	1996
NM_004448	NM_004448	-1955.8	4664
NM_001005862	NM_001005862	-1965.9	4889
NM_175629	NM_175629	-1691.8	4395
NM_001289938	NM_001289938	-972.8	2590
NM_001289936	NM_001289936	-1976	4940
NM_020394	NM_020394	-886.2	3392
NM_138957	NM_138957	-490.2	1514
NM_001204221	NM_001204221	-303	954
NM_032882	NM_032882	-1117.5	2278
NM_001171991	NM_001171991	-635.3	2270
NM_004029	NM_004029	-862.1	1885
NM_005333	NM_005333	-696.2	2365
NM_001572	NM_001572	-914	1972
NM_001122608	NM_001122608	-659.2	2307
NM_015401	NM_015401	-1899.4	4315
NM_001098416	NM_001098416	-1838.4	4204
NM_001308090	NM_001308090	-1871.8	4264
NM_001308253	NM_001308253	-1327.8	5000
NM_001256299	NM_001256299	-1046.5	2712
NM_001282385	NM_001282385	-354.9	1140
NM_001278665	NM_001278665	-155.6	565
NM_005413	NM_005413	-793.89	2533
NM_001171660	NM_001171660	-1188	3063
NM_001278664	NM_001278664	-837.67	4000
NM_003017	NM_003017	-839	3144
NM_032164	NM_032164	-754.2	2259
NM_033239	NM_033239	-1255.5	3088
NM_000022	NM_000022	-600.5	1566
NM_001020820	NM_001020820	-1234.2	3276
NM_001278678	NM_001278678	-801.87	3904
NM_001040084	NM_001040084	-732.6	2070
NM_000248	NM_000248	-1160.2	4472
NM_152298	NM_152298	-705.1	2284
NM_015979	NM_015979	-1344.9	4630
NM_002675	NM_002675	-971.7	2254
NM_001134663	NM_001134663	-412.4	1574
NM_006722	NM_006722	-1245.1	4680
NM_001173454	NM_001173454	-1074.8	3504
NM_203282	NM_203282	-876.97	4127
NM_001160138	NM_001160138	-1009	3855
NM_001144831	NM_001144831	-559.7	1457
NM_197960	NM_197960	-1082.37	4086
NM_001184967	NM_001184967	-1255.5	4685
NM_001020819	NM_001020819	-1172.3	3159
NM_015931	NM_015931	-685.6	1803
NM_001645	NM_001645	-170.4	464
NM_033240	NM_033240	-1526.4	3751
NM_001033081	NM_001033081	-1509.8	3624
NM_001300900	NM_001300900	-443.4	1041
NM_001290188	NM_001290188	-1263.3	3340
NM_001303	NM_001303	-1000.1	3016
NM_001297623	NM_001297623	-863.1	3139
NM_001301169	NM_001301169	-961.7	2090
NM_001048230	NM_001048230	-1216.8	2782
NM_033093	NM_033093	-586.4	2029
NM_138356	NM_138356	-992.9	2517
NM_001015878	NM_001015878	-434.7	1261
NM_004753	NM_004753	-641	1741
NM_001033082	NM_001033082	-1294.4	3260
NM_138373	NM_138373	-1142.9	3095
NM_001278675	NM_001278675	-1050.4	2604
NM_001077180	NM_001077180	-943.8	3264
NM_172387	NM_172387	-1747.8	4657
NM_021975	NM_021975	-1010	2595
NM_001006941	NM_001006941	-589.7	1623
NM_198177	NM_198177	-1239.8	4671
NM_153257	NM_153257	-878.2	3208
NM_172390	NM_172390	-1274.8	2978
NM_001320	NM_001320	-362.5	1149
NM_001202470	NM_001202470	-783.7	2529
NM_002301	NM_002301	-370	1318
NM_001290192	NM_001290192	-1147.4	3100
NM_001301170	NM_001301170	-850.2	1800
NM_005376	NM_005376	-798.4	2050
NM_000674	NM_000674	-1303.6	2937
NM_002586	NM_002586	-1240.4	3231
NM_001129819	NM_001129819	-1231.9	3167
NM_198159	NM_198159	-1326.3	4815
NM_001173455	NM_001173455	-1040.3	3411
NM_001290189	NM_001290189	-1403.9	3610
NM_001271702	NM_001271702	-786.2	2205
NM_001301168	NM_001301168	-962.5	2092
NM_003200	NM_003200	-1864.1	4451
NM_001020818	NM_001020818	-1296.5	3379
NM_001162422	NM_001162422	-1362.7	4594
NM_033250	NM_033250	-1179.7	2944
NM_001134664	NM_001134664	-371.3	1418
NM_004417	NM_004417	-765.2	2040
NM_022115	NM_022115	-1942.8	4881
NM_004230	NM_004230	-1422.9	3589
NM_033092	NM_033092	-994	3659
NM_001163286	NM_001163286	-902.1	2511
NM_005293	NM_005293	-692.9	1528
NM_001267700	NM_001267700	-510.4	1343
NM_020485	NM_020485	-550.5	1618
NM_019093	NM_019093	-711.8	2345
NM_001270521	NM_001270521	-1335	4612
NM_001039706	NM_001039706	-1027.6	3909
NM_001195193	NM_001195193	-960.2	3109
NM_033034	NM_033034	-939.6	3399
NM_001202555	NM_001202555	-1419.1	4809
NM_000284	NM_000284	-1034.5	3390
NM_033244	NM_033244	-1260.9	3096
NM_001184968	NM_001184968	-279.9	1108
NM_004827	NM_004827	-1210.8	4445
NM_023936	NM_023936	-436.3	1020
NM_020630	NM_020630	-1700.9	4174
NM_016449	NM_016449	-434.8	1336
NM_001001392	NM_001001392	-1185.9	3985
NM_033249	NM_033249	-898.5	2110
NM_001278661	NM_001278661	-926.5	4262
NM_197961	NM_197961	-1103.77	4079
NM_194279	NM_194279	-364.9	1088
NM_015604	NM_015604	-848.3	2568
NM_001957	NM_001957	-1144.2	4168
NM_001272007	NM_001272007	-321.1	972
NM_001164410	NM_001164410	-441.1	1115
NM_001697	NM_001697	-237.9	815
NM_001142352	NM_001142352	-639.9	1656
NM_001258299	NM_001258299	-673.4	2400
NM_022110	NM_022110	-515.6	1357
NM_017612	NM_017612	-1478.6	4260
NM_016203	NM_016203	-1036.6	3423
NM_001143678	NM_001143678	-814.6	2638
NM_024429	NM_024429	-618.6	2248
NM_005627	NM_005627	-714.4	2414
NM_001143676	NM_001143676	-984.7	3208
NM_001304527	NM_001304527	-803.2	2758
NM_000967	NM_000967	-481.6	1348
NM_001256442	NM_001256442	-1143.4	2768
NM_001291543	NM_001291543	-221.7	820
NM_001256443	NM_001256443	-1303.4	3195
NM_006839	NM_006839	-929.8	3018
NM_001100170	NM_001100170	-922.8	2985
NM_016263	NM_016263	-1641.3	3615
NM_001256264	NM_001256264	-1651.1	4208
NM_001297764	NM_001297764	-821.9	2180
NM_001303416	NM_001303416	-969.1	2865
NM_001184939	NM_001184939	-1134.3	4385
NM_153676	NM_153676	-1185.5	3246
NM_001256265	NM_001256265	-1690.8	4222
NM_001130867	NM_001130867	-731.7	1753
NM_005709	NM_005709	-845.4	2237
NM_016434	NM_016434	-2180.6	4970
NM_021232	NM_021232	-753.4	1677
NM_001303418	NM_001303418	-1004.4	2947
NM_001184938	NM_001184938	-1277.3	4675
NM_000400	NM_000400	-1023.2	2568
NM_001026383	NM_001026383	-503.1	1970
NM_014020	NM_014020	-520.4	1444
NM_002018	NM_002018	-1744.2	4387
NM_194318	NM_194318	-1164.9	4221
NM_138701	NM_138701	-307.9	953
NM_023078	NM_023078	-1270.3	2678
NM_016138	NM_016138	-800.8	2667
NM_001190983	NM_001190983	-774.8	2616
NM_001958	NM_001958	-854.3	2022
NM_001242848	NM_001242848	-635.3	2291
NM_012396	NM_012396	-1168.5	2734
NM_001309474	NM_001309474	-562.9	1698
NM_001308632	NM_001308632	-1587.2	3473
NM_001309443	NM_001309443	-1105.7	3601
NM_003118	NM_003118	-1108.2	3604
NM_014344	NM_014344	-1287.7	2701
NM_032492	NM_032492	-548.04	1660
NM_145204	NM_145204	-414.34	1569
NM_001282657	NM_001282657	-773.1	2870
NM_001282656	NM_001282656	-805.9	2960
NM_003442	NM_003442	-804.8	2955
NM_001238	NM_001238	-689.2	2021
NM_001098511	NM_001098511	-1102.6	4172
NM_001278182	NM_001278182	-1338.4	3674
NM_002079	NM_002079	-685.3	2140
NM_001039958	NM_001039958	-734.3	1614
NM_001145549	NM_001145549	-1051.9	3195
NM_005360	NM_005360	-1168.5	2656
NM_001256164	NM_001256164	-1067.4	4376
NM_001256165	NM_001256165	-1195.9	4678
NM_002143	NM_002143	-542	1440
NM_019026	NM_019026	-1111.09	4478
NM_001080514	NM_001080514	-483.6	1027
NM_030810	NM_030810	-1086	3231
NM_181714	NM_181714	-1173.7	4729
NM_001291420	NM_001291420	-1142.9	4243
NM_001122769	NM_001122769	-1105.3	4574
NM_001142301	NM_001142301	-1274.1	4675
NM_005113	NM_005113	-836	2982
NM_001270641	NM_001270641	-423.8	891
NM_153704	NM_153704	-1249.3	4744
NM_001199818	NM_001199818	-1313.2	3940
NM_152505	NM_152505	-533.5	2364
NM_198181	NM_198181	-1189.5	4375
NM_138334	NM_138334	-421.8	863
NM_001270640	NM_001270640	-494.1	1014
NM_004486	NM_004486	-1644.9	4304
NM_003666	NM_003666	-639.7	2344
NM_001270639	NM_001270639	-496.9	1017
NM_001172557	NM_001172557	-1550.6	3819
NM_153234	NM_153234	-989.5	3979
NM_001135732	NM_001135732	-996.3	2399
NM_153713	NM_153713	-1261	3992
NM_001270686	NM_001270686	-421.9	860
NM_005488	NM_005488	-995.7	2396
NM_018671	NM_018671	-1539.8	3585
NM_001205028	NM_001205028	-758.3	2888
NM_012118	NM_012118	-686.7	1984
NM_022092	NM_022092	-1471.7	3096
NM_001039675	NM_001039675	-1720.7	4035
NM_017440	NM_017440	-792.6	2976
NM_001279352	NM_001279352	-1233	2850
NM_001304829	NM_001304829	-882.8	3969
NM_194292	NM_194292	-902.3	4049
NM_007373	NM_007373	-985.2	3962
NM_020128	NM_020128	-635.5	2301
NM_005148	NM_005148	-584.8	1398
NM_001080533	NM_001080533	-1627.2	4413
NM_001077527	NM_001077527	-1480.5	3591
NM_133369	NM_133369	-1689.9	3749
NM_025147	NM_025147	-537.1	1989
NM_001269039	NM_001269039	-908.3	3711
NM_145178	NM_145178	-568.8	1534
NM_173561	NM_173561	-1289.7	3128
NM_001039690	NM_001039690	-1155.9	2934
NM_016592	NM_016592	-901.1	2603
NM_001309883	NM_001309883	-1276.3	3180
NM_001287005	NM_001287005	-495.1	1337
NM_002439	NM_002439	-1216.12	4472
NM_001172220	NM_001172220	-1084.6	3084
NM_001195630	NM_001195630	-393.3	1148
NM_001270975	NM_001270975	-1260.7	4039
NM_001271634	NM_001271634	-1189.2	3530
NM_001271635	NM_001271635	-444.6	1444
NM_080911	NM_080911	-714.1	2070
NM_001195626	NM_001195626	-1323.5	4864
NM_014761	NM_014761	-1258.7	4035
NM_001135746	NM_001135746	-857.7	2202
NM_000754	NM_000754	-937.1	2304
NM_133341	NM_133341	-630.1	2593
NM_133340	NM_133340	-663.8	2667
NM_001282150	NM_001282150	-337.6	1296
NM_001256552	NM_001256552	-809.4	1820
NM_001172219	NM_001172219	-1103.2	3155
NM_001043353	NM_001043353	-1371.7	4539
NM_001136566	NM_001136566	-446.3	1808
NM_001043352	NM_001043352	-1366.8	4539
NM_001172221	NM_001172221	-1137.1	3245
NM_002873	NM_002873	-772.7	3164
NM_001276273	NM_001276273	-501.8	1706
NM_001135748	NM_001135748	-780.3	2016
NM_018206	NM_018206	-887.11	3298
NM_016226	NM_016226	-278.7	1141
NM_199076	NM_199076	-1520.7	4148
NM_005934	NM_005934	-1995.1	4530
NM_001195627	NM_001195627	-440	1254
NM_001301226	NM_001301226	-442.4	1182
NM_012236	NM_012236	-1138.6	3293
NM_145043	NM_145043	-1104.2	2746
NM_024608	NM_024608	-802.4	1896
NM_006744	NM_006744	-319.6	941
NM_001135747	NM_001135747	-791.6	2062
NM_001270978	NM_001270978	-1126.9	3667
NM_001031694	NM_001031694	-1156.8	3358
NM_001286535	NM_001286535	-786.8	2838
NM_133342	NM_133342	-792.6	3054
NM_001243224	NM_001243224	-796.1	1992
NM_133338	NM_133338	-782.1	3076
NM_004584	NM_004584	-870.6	2128
NM_003211	NM_003211	-889	3251
NM_199077	NM_199077	-869.49	2076
NM_001135161	NM_001135161	-895.3	2262
NM_005444	NM_005444	-1146.9	3434
NM_001276270	NM_001276270	-726.9	2642
NM_018248	NM_018248	-670.6	2402
NM_000682	NM_000682	-1454.2	3371
NM_001278189	NM_001278189	-976.3	3291
NM_001282151	NM_001282151	-208.1	905
NM_148959	NM_148959	-410.8	1026
NM_017649	NM_017649	-1540	4214
NM_001135162	NM_001135162	-905	2279
NM_001286533	NM_001286533	-834.4	2987
NM_001278622	NM_001278622	-775	3067
NM_006265	NM_006265	-1019.3	3773
NM_001172218	NM_001172218	-1160.7	3364
NM_003362	NM_003362	-765.7	2166
NM_133344	NM_133344	-739.1	2827
NM_001043351	NM_001043351	-966.8	3212
NM_003925	NM_003925	-733.2	2660
NM_001278188	NM_001278188	-901.3	3078
NM_006978	NM_006978	-457.2	1312
NM_001270977	NM_001270977	-1242.8	3946
NM_002853	NM_002853	-1497.8	4683
NM_001278191	NM_001278191	-880.7	3058
NM_001276272	NM_001276272	-721.3	2607
NM_001301227	NM_001301227	-509.5	1327
NM_001270976	NM_001270976	-1286.9	4154
NM_016068	NM_016068	-309.6	785
NM_015949	NM_015949	-911.5	2106
NM_144981	NM_144981	-225.7	821
NM_006107	NM_006107	-510.8	2020
NM_016424	NM_016424	-900	3525
NM_001039650	NM_001039650	-409.8	1535
NM_001142684	NM_001142684	-850.7	3268
NM_138775	NM_138775	-1109.9	4085
NM_001145169	NM_001145169	-1630.2	4411
NM_001146334	NM_001146334	-2069	4778
NM_001303626	NM_001303626	-792.3	2159
NM_022372	NM_022372	-824.8	1931
NM_001258038	NM_001258038	-756.2	2626
NM_198867	NM_198867	-391.4	956
NM_032787	NM_032787	-834.4	3157
NM_001256252	NM_001256252	-1002.5	3104
NM_001199175	NM_001199175	-820.8	1928
NM_001083909	NM_001083909	-1751.6	4199
NM_152513	NM_152513	-1506.4	4006
NM_001127496	NM_001127496	-1719.9	4941
NM_022370	NM_022370	-2062.1	4554
NM_001243564	NM_001243564	-1142.9	3238
NM_139178	NM_139178	-529.2	1585
NM_205861	NM_205861	-1183.6	3340
NM_001301010	NM_001301010	-1097	4056
NM_144703	NM_144703	-975.9	2618
NM_006013	NM_006013	-938.4	2500
NM_032878	NM_032878	-411.7	980
NM_001297701	NM_001297701	-446.7	1078
NM_001243565	NM_001243565	-1135.2	3223
NM_138395	NM_138395	-1046.9	3102
NM_032117	NM_032117	-233.1	945
NM_001256577	NM_001256577	-862.2	2337
NM_138459	NM_138459	-1293.3	4811
NM_001307952	NM_001307952	-906.1	2122
NM_001199174	NM_001199174	-766	1740
NM_144618	NM_144618	-577.8	1953
NM_001303624	NM_001303624	-834.4	2295
NM_001258039	NM_001258039	-663.9	2370
NM_032306	NM_032306	-583.6	1331
NM_001253861	NM_001253861	-211.6	830
NM_178232	NM_178232	-855.6	1983
NM_012240	NM_012240	-415.7	1213
NM_001256580	NM_001256580	-897.3	2392
NM_001303625	NM_001303625	-940.2	2504
NM_001199173	NM_001199173	-818.6	1901
NM_021220	NM_021220	-616.3	1567
NM_001146698	NM_001146698	-1329.4	3655
NM_001292048	NM_001292048	-687.2	2506
NM_002973	NM_002973	-1430.3	4712
NM_001258326	NM_001258326	-1778.3	4141
NM_001146699	NM_001146699	-1651.9	4496
NM_001114403	NM_001114403	-540.6	1360
NM_001258325	NM_001258325	-1802.5	4226
NM_001258327	NM_001258327	-1772.1	4109
NM_004162	NM_004162	-699.1	2548
NM_016196	NM_016196	-1582.1	4217
NM_001007467	NM_001007467	-1849.8	4391
NM_001308398	NM_001308398	-689.7	2289
NM_001308049	NM_001308049	-1244.3	4687
NM_024864	NM_024864	-863.3	1851
NM_003900	NM_003900	-1184	2923
NM_006890	NM_006890	-643.5	2399
NM_001291485	NM_001291485	-641.4	2379
NM_001113402	NM_001113402	-530	2124
NM_001276380	NM_001276380	-671.59	3205
NM_022362	NM_022362	-1416.4	3703
NM_001286430	NM_001286430	-521.3	2022
NM_001284301	NM_001284301	-1181.6	4693
NM_001159736	NM_001159736	-610.9	1814
NM_032725	NM_032725	-734.5	2216
NM_017921	NM_017921	-1746.3	4440
NM_001039589	NM_001039589	-708.1	1829
NM_016565	NM_016565	-258.7	833
NM_001204090	NM_001204090	-410.9	1652
NM_138792	NM_138792	-552.9	2202
NM_001278412	NM_001278412	-594.5	2333
NM_032377	NM_032377	-389.5	1029
NM_001139499	NM_001139499	-589.8	2451
NM_001289405	NM_001289405	-1360.5	3585
NM_001384	NM_001384	-1017.5	2513
NM_016468	NM_016468	-428.6	1724
NM_032314	NM_032314	-493.8	1530
NM_001289404	NM_001289404	-1393.8	3639
NM_017748	NM_017748	-957.6	3112
NM_001278411	NM_001278411	-518.2	2104
NM_181581	NM_181581	-603	2280
NM_001017975	NM_001017975	-1176.2	4935
NM_020175	NM_020175	-954.3	2127
NM_015622	NM_015622	-528.9	1834
NM_001289403	NM_001289403	-1362.3	3574
NM_018685	NM_018685	-1204.1	4804
NM_001270419	NM_001270419	-519.7	2130
NM_178507	NM_178507	-856.2	1957
NM_015658	NM_015658	-1199.7	2817
NM_007080	NM_007080	-210.4	789
NM_022156	NM_022156	-849	1904
NM_001258393	NM_001258393	-1182.9	3099
NM_001282724	NM_001282724	-1045.3	3602
NM_001283148	NM_001283148	-868.5	2215
NM_001282722	NM_001282722	-1047.4	3663
NM_152906	NM_152906	-941.7	2329
NM_206808	NM_206808	-407.3	1401
NM_001282719	NM_001282719	-1103.8	3837
NM_173090	NM_173090	-402.4	1309
NM_001282723	NM_001282723	-1083.9	3728
NM_001282721	NM_001282721	-1094	3807
NM_014062	NM_014062	-622.6	1775
NM_001283179	NM_001283179	-842.4	2158
NM_001243247	NM_001243247	-1126.7	2875
NM_006545	NM_006545	-600.8	1672
NM_021925	NM_021925	-1138	3963
NM_031208	NM_031208	-554.2	1684
NM_001291527	NM_001291527	-346.8	1245
NM_024562	NM_024562	-1645.2	4834
NM_001142398	NM_001142398	-535.9	1636
NM_001258392	NM_001258392	-1211.4	3186
NM_138417	NM_138417	-639.9	1712
NM_001077350	NM_001077350	-1078.1	2738
NM_001283186	NM_001283186	-809.6	2031
NM_001145316	NM_001145316	-761	2441
NM_000070	NM_000070	-1101.5	3316
NM_001283154	NM_001283154	-939.2	2327
NM_023008	NM_023008	-1117.7	3023
NM_001282720	NM_001282720	-1095.5	3819
NM_001145318	NM_001145318	-659.3	2200
NM_020701	NM_020701	-1556.3	3778
NM_024078	NM_024078	-713.9	1706
NM_016458	NM_016458	-1175.3	2549
NM_032509	NM_032509	-917.1	3590
NM_030813	NM_030813	-1253	3276
NM_001283199	NM_001283199	-852.8	2104
NM_001283215	NM_001283215	-849.6	2198
NM_001145315	NM_001145315	-675.2	2249
NM_001283129	NM_001283129	-966.6	2457
NM_001199469	NM_001199469	-1590.9	3844
NM_001283235	NM_001283235	-831.1	2102
NM_015958	NM_015958	-512.8	1810
NM_001077395	NM_001077395	-513.8	1807
NM_000196	NM_000196	-776.2	1939
NM_001283116	NM_001283116	-871	2217
NM_018983	NM_018983	-402.8	1280
NM_003009	NM_003009	-352.8	893
NM_203341	NM_203341	-470	1801
NM_031454	NM_031454	-1128.9	2327
NM_001093726	NM_001093726	-589.4	2252
NM_001173513	NM_001173513	-958.9	2811
NM_006440	NM_006440	-959.1	2127
NM_021237	NM_021237	-266.2	832
NM_000581	NM_000581	-379.5	921
NM_201397	NM_201397	-503.9	1200
NM_005410	NM_005410	-552.4	2164
NM_020451	NM_020451	-1709.4	4357
NM_016332	NM_016332	-564.7	1386
NM_014519	NM_014519	-720.7	2125
NM_003019	NM_003019	-526.8	1299
NM_021077	NM_021077	-478.8	1046
NM_205858	NM_205858	-477.7	1041
NM_153460	NM_153460	-1116.6	2452
NM_015918	NM_015918	-248.4	801
NM_031292	NM_031292	-942.2	3985
NM_001256826	NM_001256826	-697.7	2106
NM_153461	NM_153461	-1193.2	2641
NM_001002913	NM_001002913	-375.9	832
NM_001145861	NM_001145861	-1510.8	4701
NM_198202	NM_198202	-218.9	660
NM_001203265	NM_001203265	-1079.3	2356
NM_001145860	NM_001145860	-1538.7	4761
NM_006627	NM_006627	-924.1	2612
NM_001195610	NM_001195610	-1248.12	4623
NM_001134693	NM_001134693	-155	509
NM_001203263	NM_001203263	-1097.7	2413
NM_016356	NM_016356	-1285.92	4716
NM_001098614	NM_001098614	-936	3970
NM_030973	NM_030973	-1055	2361
NM_032732	NM_032732	-1094	2407
NM_001164811	NM_001164811	-381.7	1174
NM_139283	NM_139283	-1174.1	3748
NM_019088	NM_019088	-783.9	2320
NM_018325	NM_018325	-854.4	3261
NM_005837	NM_005837	-376.2	949
NM_001203264	NM_001203264	-1086	2362
NM_020143	NM_020143	-607.7	1994
NM_145005	NM_145005	-459.6	1957
NM_001279349	NM_001279349	-773.3	1917
NM_001279351	NM_001279351	-824.7	2116
NM_001279350	NM_001279350	-906.8	2255
NM_020385	NM_020385	-963.2	2433
NM_001128144	NM_001128144	-814.7	3052
NM_000535	NM_000535	-838.6	2851
NM_001128143	NM_001128143	-875.9	3421
NM_001289408	NM_001289408	-884.8	3430
NM_020695	NM_020695	-2124.3	4581
NM_001013672	NM_001013672	-672.1	1839
NM_000534	NM_000534	-913.2	3538
NM_001310462	NM_001310462	-265.2	733
NM_001080480	NM_001080480	-1393.2	4334
NM_001244713	NM_001244713	-1031.1	3852
NM_001244724	NM_001244724	-1032.7	3842
NM_000378	NM_000378	-1045.5	2977
NM_016077	NM_016077	-271.2	907
NM_170708	NM_170708	-1351.8	3149
NM_000194	NM_000194	-375.4	1435
NM_002434	NM_002434	-570.3	1289
NM_001297420	NM_001297420	-250.8	712
NM_001015052	NM_001015052	-489.9	1096
NM_001151	NM_001151	-1425.9	4420
NM_014026	NM_014026	-568.7	1501
NM_005572	NM_005572	-890.8	2077
NM_001270362	NM_001270362	-690	1818
NM_134424	NM_134424	-959.24	3051
NM_001025300	NM_001025300	-689.6	2138
NM_001282625	NM_001282625	-1090.3	2501
NM_170707	NM_170707	-1393.6	3239
NM_017999	NM_017999	-1494.7	3571
NM_024424	NM_024424	-1071.84	3028
NM_001297419	NM_001297419	-988.24	3163
NM_001198552	NM_001198552	-770.7	2438
NM_001297422	NM_001297422	-459.2	1194
NM_032272	NM_032272	-774.5	1828
NM_024426	NM_024426	-1069.74	3037
NM_001636	NM_001636	-582.6	1502
NM_005053	NM_005053	-692.8	1821
NM_002874	NM_002874	-1207.6	4167
NM_001098831	NM_001098831	-776.2	2352
NM_178832	NM_178832	-848.6	2441
NM_018140	NM_018140	-915.1	2427
NM_032331	NM_032331	-408.8	1027
NM_001258371	NM_001258371	-1207.9	3100
NM_001144881	NM_001144881	-1337.8	4254
NM_006150	NM_006150	-1109.9	2837
NM_013397	NM_013397	-689.9	1646
NM_153026	NM_153026	-1335.7	4321
NM_001307979	NM_001307979	-1063.1	2760
NM_001144882	NM_001144882	-1315.5	4253
NM_001135920	NM_001135920	-1206.9	3831
NM_025065	NM_025065	-501.3	1975
NM_001307941	NM_001307941	-245.6	782
NM_022762	NM_022762	-809.3	1984
NM_001080496	NM_001080496	-648.2	1717
NM_001261439	NM_001261439	-634.5	1613
NM_001287421	NM_001287421	-620.5	2336
NM_001258206	NM_001258206	-1099.4	2878
NM_001986	NM_001986	-931.1	2298
NM_198097	NM_198097	-536.9	1854
NM_000909	NM_000909	-709.4	2974
NM_001111039	NM_001111039	-837.3	2847
NM_005428	NM_005428	-1117.5	2944
NM_033280	NM_033280	-258.7	840
NM_015179	NM_015179	-1785.8	4449
NM_018427	NM_018427	-1085.1	3796
NM_024052	NM_024052	-1416.9	4232
NM_033382	NM_033382	-663.3	1845
NM_033127	NM_033127	-1495.4	4024
NM_001466	NM_001466	-1510.5	3834
NM_181093	NM_181093	-941.4	3090
NM_001289111	NM_001289111	-996.7	3666
NM_001271918	NM_001271918	-484.2	1560
NM_134268	NM_134268	-915.8	2166
NM_001271922	NM_001271922	-440.8	1366
NM_001079675	NM_001079675	-1041.4	2469
NM_001039573	NM_001039573	-973.5	3032
NM_001301064	NM_001301064	-1066.3	3706
NM_001282405	NM_001282405	-529.9	1830
NM_032387	NM_032387	-1650.8	4194
NM_014300	NM_014300	-453.3	1424
NM_001300950	NM_001300950	-368.6	1347
NM_006530	NM_006530	-405	1509
NM_001271921	NM_001271921	-411.1	1274
NM_003332	NM_003332	-210.7	608
NM_001161368	NM_001161368	-835.5	2158
NM_012429	NM_012429	-1615.6	4304
NM_020423	NM_020423	-904.8	2928
NM_030759	NM_030759	-553.8	1915
NM_001048218	NM_001048218	-1105.2	2616
NM_001271920	NM_001271920	-468.7	1462
NM_001291932	NM_001291932	-1589.7	4228
NM_001271919	NM_001271919	-424.4	1296
NM_001288794	NM_001288794	-877.2	2124
NM_001277204	NM_001277204	-1027.7	2552
NM_001277208	NM_001277208	-991.4	2466
NM_001023560	NM_001023560	-839.3	2850
NM_020680	NM_020680	-1118.9	2667
NM_174977	NM_174977	-980.1	2526
NM_033112	NM_033112	-413.6	1177
NM_152736	NM_152736	-670	2445
NM_007265	NM_007265	-643.1	2280
NM_001008226	NM_001008226	-822.7	3146
NM_002245	NM_002245	-730	2161
NM_001135753	NM_001135753	-598.2	2151
NM_199187	NM_199187	-570.3	1439
NM_001099406	NM_001099406	-509.8	1681
NM_000224	NM_000224	-595.1	1485
NM_014604	NM_014604	-579	1398
NM_138555	NM_138555	-969	3727
NM_001193314	NM_001193314	-977.8	2969
NM_198291	NM_198291	-1737	4056
NM_001193316	NM_001193316	-781.6	2433
NM_015448	NM_015448	-274	858
NM_001134373	NM_001134373	-990.2	3453
NM_022067	NM_022067	-934.3	2889
NM_001193315	NM_001193315	-828.9	2580
NM_002951	NM_002951	-844.6	2538
NM_005417	NM_005417	-1730.1	4131
NM_001292045	NM_001292045	-251.1	786
NM_001025071	NM_001025071	-295.5	793
NM_012229	NM_012229	-1060.2	3551
NM_181503	NM_181503	-386.8	1427
NM_016026	NM_016026	-721	2587
NM_006745	NM_006745	-565.2	2241
NM_001003688	NM_001003688	-772.6	2880
NM_145870	NM_145870	-533.9	1395
NM_002686	NM_002686	-442.2	958
NM_005900	NM_005900	-893.1	3056
NM_001961	NM_001961	-1255	3163
NM_001252650	NM_001252650	-658	2364
NM_012159	NM_012159	-518.4	1794
NM_001017369	NM_001017369	-503.8	1955
NM_001001788	NM_001001788	-408.2	1181
NM_001130144	NM_001130144	-2203.8	4721
NM_015444	NM_015444	-863.9	1876
NM_001142627	NM_001142627	-633.3	2112
NM_018144	NM_018144	-743.9	2528
NM_198182	NM_198182	-1053.3	3610
NM_138717	NM_138717	-699.9	1842
NM_198173	NM_198173	-957.2	2879
NM_021070	NM_021070	-2121.6	4580
NM_001164266	NM_001164266	-2115.5	4576
NM_001195010	NM_001195010	-959.8	2814
NM_001253845	NM_001253845	-1769.1	4045
NM_025217	NM_025217	-414.7	1424
NM_001163213	NM_001163213	-1956	4310
NM_001085382	NM_001085382	-2062.2	4700
NM_001293	NM_001293	-403.2	1378
NM_001184762	NM_001184762	-381.3	1000
NM_007096	NM_007096	-446.5	1246
NM_001833	NM_001833	-417	1156
NM_001184760	NM_001184760	-424.4	1192
NM_006425	NM_006425	-973.6	3570
NM_001184761	NM_001184761	-415.1	1151
NM_024044	NM_024044	-527.8	1170
NM_024122	NM_024122	-333.9	1134
NM_000740	NM_000740	-933.9	2757
NM_001015000	NM_001015000	-354.7	828
NM_021117	NM_021117	-1671.7	4204
NM_018359	NM_018359	-618.2	2379
NM_000488	NM_000488	-503.4	1599
NM_001301016	NM_001301016	-1253.4	3637
NM_001291281	NM_001291281	-1296.5	2590
NM_199173	NM_199173	-305.1	760
NM_001310124	NM_001310124	-1092.2	2754
NM_015456	NM_015456	-1181.3	2629
NM_001310159	NM_001310159	-441.8	1411
NM_006270	NM_006270	-424.8	1003
NM_005928	NM_005928	-845.7	2042
NM_001114614	NM_001114614	-776.6	1886
NM_001310320	NM_001310320	-863	2095
NM_003366	NM_003366	-646.6	2226
NM_001310321	NM_001310321	-909.9	2154
NM_001310332	NM_001310332	-1300.6	3227
NM_001310338	NM_001310338	-726.9	2417
NM_001310339	NM_001310339	-616	2019
NM_052865	NM_052865	-718	2372
NM_006288	NM_006288	-1173.2	3008
NM_001311160	NM_001311160	-1101.9	2944
NM_006681	NM_006681	-264	834
NM_001304422	NM_001304422	-985.6	4005
NM_001311179	NM_001311179	-636.8	2436
NM_001311178	NM_001311178	-1013.6	4095
NM_212550	NM_212550	-1053.4	2619
NM_015973	NM_015973	-317.8	830
NM_001311199	NM_001311199	-303.9	976
NM_001311200	NM_001311200	-384	1276
NM_001311201	NM_001311201	-354.5	1204
NM_001311202	NM_001311202	-350.7	1168
NM_148896	NM_148896	-358.7	721
NM_001311205	NM_001311205	-387.7	1036
NM_001308295	NM_001308295	-879.8	2977
NM_006327	NM_006327	-376.8	1239
NM_001144918	NM_001144918	-1422.1	4303
NM_001251882	NM_001251882	-1202.7	3185
NM_033043	NM_033043	-353.9	880
NM_001004470	NM_001004470	-391.1	1398
NM_001286402	NM_001286402	-1926.8	4657
NM_001144919	NM_001144919	-1149	3011
NM_031938	NM_031938	-822.2	2925
NM_000141	NM_000141	-1538.8	4654
NM_174895	NM_174895	-317	789
NM_004624	NM_004624	-1099.2	2808
NM_174869	NM_174869	-705.8	1740
NM_004716	NM_004716	-1647.7	3940
NM_001251883	NM_001251883	-945	2445
NM_023029	NM_023029	-1161.2	3890
NM_032717	NM_032717	-810.3	2727
NM_001256422	NM_001256422	-776.4	2644
NM_001256421	NM_001256421	-778.5	2640
NM_001184892	NM_001184892	-734	1911
NM_005051	NM_005051	-1052.1	2843
NM_001267578	NM_001267578	-1222.1	4054
NM_016034	NM_016034	-604.7	1516
NM_201398	NM_201398	-694.6	1816
NM_001184891	NM_001184891	-748.2	1931
NM_173685	NM_173685	-346.3	1225
NM_001252231	NM_001252231	-749.8	2760
NM_001136026	NM_001136026	-586.7	1615
NM_004922	NM_004922	-1671.5	4563
NM_001706	NM_001706	-1138.4	3575
NM_012430	NM_012430	-938.8	3429
NM_001130845	NM_001130845	-1151.9	3662
NM_001136232	NM_001136232	-552.3	1469
NM_032985	NM_032985	-1074.2	3447
NM_021870	NM_021870	-454.7	1763
NM_001134738	NM_001134738	-960.4	3086
NM_015490	NM_015490	-1725	4631
NM_183352	NM_183352	-531.6	1437
NM_198597	NM_198597	-1644.1	4476
NM_053045	NM_053045	-605.3	1576
NM_005396	NM_005396	-488.6	1486
NM_001278924	NM_001278924	-704.9	1947
NM_014188	NM_014188	-498.7	1319
NM_001278923	NM_001278923	-681.8	1929
NM_001003716	NM_001003716	-1070.9	2911
NM_001098845	NM_001098845	-750	2100
NM_004260	NM_004260	-1795.3	3840
NM_001311255	NM_001311255	-1050	3894
NM_001311256	NM_001311256	-1033.7	3806
NM_001311312	NM_001311312	-218.9	665
NM_001992	NM_001992	-1131.7	3820
NM_001311313	NM_001311313	-1280.2	3942
NM_000509	NM_000509	-462.2	1735
NM_182639	NM_182639	-625.8	1643
NM_001311345	NM_001311345	-1542.8	3698
NM_022167	NM_022167	-1598.8	3601
NM_012388	NM_012388	-1105.1	4060
NM_001164269	NM_001164269	-764.3	2147
NM_002875	NM_002875	-767	2299
NM_001164270	NM_001164270	-727.7	2177
NM_000195	NM_000195	-1572.1	3745
NM_133487	NM_133487	-844.6	2302
NM_001938	NM_001938	-906.9	3222
NM_144676	NM_144676	-268.9	940
NM_001303059	NM_001303059	-713.9	2226
NM_017510	NM_017510	-580.3	1402
NM_006858	NM_006858	-764.5	1739
NM_001282785	NM_001282785	-780.6	1891
NM_018006	NM_018006	-816.6	1974
NM_001282784	NM_001282784	-737.9	1725
NM_001303058	NM_001303058	-612.1	1837
NM_001303062	NM_001303062	-896	2596
NM_181836	NM_181836	-1046.8	4063
NM_001282782	NM_001282782	-790.6	1867
NM_001303061	NM_001303061	-766.3	2366
NM_001308402	NM_001308402	-1196.7	2592
NM_001301035	NM_001301035	-1215.1	2634
NM_002786	NM_002786	-348.5	1281
NM_001199774	NM_001199774	-993.6	3758
NM_002811	NM_002811	-504.4	1686
NM_001201466	NM_001201466	-323.3	974
NM_032383	NM_032383	-1175.4	4143
NM_148976	NM_148976	-450.2	1498
NM_002805	NM_002805	-457.6	1372
NM_012080	NM_012080	-647.8	2155
NM_001271781	NM_001271781	-317.1	1242
NM_006503	NM_006503	-671.1	1914
NM_001278708	NM_001278708	-944.8	2655
NM_057179	NM_057179	-458.2	1186
NM_001271893	NM_001271893	-531.9	1409
NM_002815	NM_002815	-1196.7	3914
NM_005047	NM_005047	-958.7	3504
NM_001178135	NM_001178135	-267.8	825
NM_001282233	NM_001282233	-293.8	996
NM_002789	NM_002789	-338.4	1235
NM_002791	NM_002791	-330.7	1091
NM_002806	NM_002806	-418.3	1599
NM_006494	NM_006494	-1289.9	2722
NM_002801	NM_002801	-409.8	1019
NM_001199772	NM_001199772	-997.5	3771
NM_001305002	NM_001305002	-783.2	3078
NM_153001	NM_153001	-638	1821
NM_001191037	NM_001191037	-942.34	3236
NM_014814	NM_014814	-447.1	1493
NM_001199773	NM_001199773	-985.7	3746
NM_001282234	NM_001282234	-288.2	1016
NM_002794	NM_002794	-1710.9	4759
NM_005805	NM_005805	-490.9	1734
NM_001270427	NM_001270427	-931.7	3375
NM_002812	NM_002812	-609.3	1556
NM_002814	NM_002814	-444.3	1585
NM_001204453	NM_001204453	-285.5	989
NM_002793	NM_002793	-289.3	938
NM_001102667	NM_001102667	-301	1159
NM_002818	NM_002818	-274.7	829
NM_030790	NM_030790	-946.7	3411
NM_001282232	NM_001282232	-345.3	1139
NM_002817	NM_002817	-653.1	1757
NM_002788	NM_002788	-263.4	1014
NM_031916	NM_031916	-383.7	1093
NM_001271779	NM_001271779	-494.3	1652
NM_002813	NM_002813	-866.2	2368
NM_001267045	NM_001267045	-1273.3	3782
NM_002797	NM_002797	-475.1	1311
NM_002809	NM_002809	-883.4	2187
NM_002796	NM_002796	-313.3	925
NM_001135565	NM_001135565	-679.4	2224
NM_002790	NM_002790	-1017.4	3838
NM_002810	NM_002810	-472.5	1332
NM_176863	NM_176863	-1128.24	3494
NM_001102668	NM_001102668	-292.9	1072
NM_002787	NM_002787	-399.6	1466
NM_006814	NM_006814	-1166.5	3695
NM_002804	NM_002804	-596.9	1618
NM_175932	NM_175932	-652.7	1763
NM_002802	NM_002802	-465	1586
NM_001130725	NM_001130725	-331.1	958
NM_152132	NM_152132	-253.8	993
NM_002807	NM_002807	-958.9	3329
NM_001278504	NM_001278504	-1182.7	4121
NM_003542	NM_003542	-141.2	390
NM_005319	NM_005319	-263.9	732
NM_138720	NM_138720	-221.4	824
NM_005321	NM_005321	-297.3	785
NM_005323	NM_005323	-225.5	725
NM_003539	NM_003539	-133.6	367
NM_021052	NM_021052	-184.2	564
NM_005320	NM_005320	-264.2	777
NM_001261400	NM_001261400	-734.3	2053
NM_005322	NM_005322	-306.7	790
NM_002795	NM_002795	-270.7	809
NM_001312673	NM_001312673	-700.4	2195
NM_003537	NM_003537	-171.2	472
NM_003511	NM_003511	-169.1	470
NM_003509	NM_003509	-206.7	469
NM_003519	NM_003519	-149.7	453
NM_003530	NM_003530	-348.6	921
NM_003510	NM_003510	-188.1	460
NM_021064	NM_021064	-195.3	498
NM_003521	NM_003521	-132.4	446
NM_175054	NM_175054	-165.1	412
NM_003532	NM_003532	-175.7	462
NM_003523	NM_003523	-148.4	435
NM_003524	NM_003524	-127.8	425
NM_003548	NM_003548	-159.1	396
NM_003536	NM_003536	-190	473
NM_003520	NM_003520	-162.5	449
NM_080593	NM_080593	-237.8	863
NM_003527	NM_003527	-153	467
NM_021968	NM_021968	-153.2	356
NM_175065	NM_175065	-178.7	448
NM_001005464	NM_001005464	-217.9	507
NM_003495	NM_003495	-149	370
NM_003543	NM_003543	-134.7	374
NM_021059	NM_021059	-217.9	507
NM_033445	NM_033445	-221.8	496
NM_003546	NM_003546	-137.9	364
NM_003526	NM_003526	-139.4	438
NM_173557	NM_173557	-614.9	1805
NM_003512	NM_003512	-199.9	546
NM_003522	NM_003522	-132.9	430
NM_003518	NM_003518	-130.3	445
NM_003533	NM_003533	-173.8	477
NM_003514	NM_003514	-173.3	487
NM_001312653	NM_001312653	-160.8	498
NM_021066	NM_021066	-177.3	439
NM_024769	NM_024769	-966.8	2955
NM_003517	NM_003517	-169.8	437
NM_003545	NM_003545	-127.3	377
NM_003535	NM_003535	-177.1	478
NM_175055	NM_175055	-155.8	452
NM_003541	NM_003541	-151.9	354
NM_003538	NM_003538	-144.3	372
NM_080596	NM_080596	-189.3	481
NM_003534	NM_003534	-185.6	467
NM_021058	NM_021058	-162.9	481
NM_005017	NM_005017	-716.4	2259
NM_003544	NM_003544	-129.7	357
NM_014813	NM_014813	-1379.2	4558
NM_003516	NM_003516	-219.6	534
NM_001161334	NM_001161334	-292	999
NM_001282876	NM_001282876	-876.7	2400
NM_001242773	NM_001242773	-723.9	2078
NM_001312656	NM_001312656	-1205	2596
NM_000131	NM_000131	-1176.9	3144
NM_000504	NM_000504	-608.5	1560
NM_001130722	NM_001130722	-1466.57	4930
NM_145247	NM_145247	-360.41	1518
NM_001123375	NM_001123375	-198.8	457
NM_017798	NM_017798	-1104.1	3277
NM_018130	NM_018130	-827.4	2861
NM_001002759	NM_001002759	-341.81	1447
NM_001308379	NM_001308379	-723.3	1786
NM_022765	NM_022765	-1552.1	3661
NM_001159291	NM_001159291	-1413.5	3403
NM_003866	NM_003866	-1182.7	4140
NM_001101669	NM_001101669	-1145	4041
NM_005540	NM_005540	-1653.6	4469
NM_001566	NM_001566	-1248.6	3323
NM_001297434	NM_001297434	-1446.6	3962
NM_001170544	NM_001170544	-1314.2	2848
NM_001170543	NM_001170543	-1314.6	2851
NM_001111035	NM_001111035	-690.7	1663
NM_005539	NM_005539	-1064	2938
NM_017646	NM_017646	-634.4	2159
NM_001312692	NM_001312692	-562.6	1913
NM_198076	NM_198076	-752.5	2654
NM_001312871	NM_001312871	-693.5	2535
NM_001312872	NM_001312872	-682.6	2543
NM_001312873	NM_001312873	-632.8	2348
NM_001312874	NM_001312874	-672.8	2503
NM_015896	NM_015896	-738.5	1801
NM_058182	NM_058182	-290.3	917
NM_024631	NM_024631	-725.2	2253
NM_001308027	NM_001308027	-774.2	2409
NM_001039876	NM_001039876	-626.5	1375
NM_173798	NM_173798	-817.6	2296
NM_001312920	NM_001312920	-805.3	3143
NM_001312919	NM_001312919	-685.4	2153
NM_080607	NM_080607	-914.1	2018
NM_003995	NM_003995	-1242.3	3447
NM_005566	NM_005566	-619.1	2226
NM_001165416	NM_001165416	-578	2102
NM_024574	NM_024574	-828.7	2911
NM_001165414	NM_001165414	-655.8	2323
NM_001135239	NM_001135239	-571.9	2052
NM_001312660	NM_001312660	-593.7	1581
NM_001128917	NM_001128917	-799.1	1819
NM_182751	NM_182751	-1321.8	4562
NM_004580	NM_004580	-934.4	3474
NM_001281522	NM_001281522	-998.4	3574
NM_153255	NM_153255	-745.3	2507
NM_080601	NM_080601	-695.6	2069
NM_003131	NM_003131	-1899.2	4230
NM_001281520	NM_001281520	-1047.5	3769
NM_003875	NM_003875	-752.8	2457
NM_017696	NM_017696	-1424.8	4822
NM_018518	NM_018518	-1321.3	4559
NM_001252383	NM_001252383	-219.8	861
NM_001292001	NM_001292001	-1425.5	3417
NM_001313692	NM_001313692	-275.7	870
NM_183236	NM_183236	-927.7	3415
NM_003667	NM_003667	-1271.1	4625
NM_024865	NM_024865	-595.54	2103
NM_001277314	NM_001277314	-1331.6	3986
NM_005180	NM_005180	-915	3435
NM_006475	NM_006475	-834.1	3390
NM_000895	NM_000895	-612.4	2214
NM_001256644	NM_001256644	-549.9	2062
NM_006109	NM_006109	-879.7	2541
NM_001039619	NM_001039619	-921.5	2626
NM_001282953	NM_001282953	-881.8	2494
NM_001282955	NM_001282955	-840	2409
NM_001282956	NM_001282956	-772.8	2164
NM_181054	NM_181054	-1001.9	3955
NM_001243084	NM_001243084	-892.4	3979
NM_001530	NM_001530	-1029.2	4082
NM_199461	NM_199461	-1422.6	4036
NM_004864	NM_004864	-497.1	1220
NM_001101654	NM_001101654	-1214.1	2976
NM_014593	NM_014593	-1209.2	2964
NM_001205319	NM_001205319	-1003	2681
NM_022463	NM_022463	-1229.2	3024
NM_001300769	NM_001300769	-395.3	1769
NM_138794	NM_138794	-429.9	1922
NM_213662	NM_213662	-1636.3	4819
NM_001300772	NM_001300772	-366.5	1823
NM_001139	NM_001139	-912.1	2502
NM_001292004	NM_001292004	-619.1	2039
NM_001127393	NM_001127393	-278.8	942
NM_001281455	NM_001281455	-544.47	1822
NM_000521	NM_000521	-601.6	1919
NM_139276	NM_139276	-1712.8	4978
NM_153321	NM_153321	-540.57	1818
NM_153322	NM_153322	-509.67	1740
NM_000304	NM_000304	-562.67	1861
NM_004894	NM_004894	-190.7	673
NM_001206540	NM_001206540	-684.5	1910
NM_001206541	NM_001206541	-800.5	2217
NM_001282162	NM_001282162	-779	2109
NM_004217	NM_004217	-468.8	1314
NM_001284526	NM_001284526	-468.9	1317
NM_005557	NM_005557	-710.1	1720
NM_000422	NM_000422	-656.3	1574
NM_001281789	NM_001281789	-565	2150
NM_006194	NM_006194	-1013.3	3122
NM_006255	NM_006255	-1375	3868
NM_001130679	NM_001130679	-1278.1	4842
NM_201439	NM_201439	-442.8	1677
NM_170776	NM_170776	-1056.1	2676
NM_001079859	NM_001079859	-1386.1	4853
NM_001143788	NM_001143788	-429.1	1620
NM_001677	NM_001677	-580.6	2212
NM_001300978	NM_001300978	-467.1	1362
NM_001079858	NM_001079858	-1388.2	4895
NM_201440	NM_201440	-398.3	1555
NM_001143787	NM_001143787	-905.5	3412
NM_052888	NM_052888	-902.1	3031
NM_001184834	NM_001184834	-1344	4742
NM_001184833	NM_001184833	-1377.7	4847
NM_001143789	NM_001143789	-379.7	1455
NM_005756	NM_005756	-1385.5	4886
NM_022904	NM_022904	-1553.7	3290
NM_199342	NM_199342	-258.4	816
NM_001184836	NM_001184836	-1369.8	4823
NM_201515	NM_201515	-446.7	1720
NM_001184837	NM_001184837	-1372.7	4805
NM_152266	NM_152266	-557	1618
NM_001184835	NM_001184835	-1364.8	4781
NM_201438	NM_201438	-325.1	1338
NM_001968	NM_001968	-1243.4	4749
NM_002128	NM_002128	-1131.7	4273
NM_001313892	NM_001313892	-1122.1	4270
NM_001142497	NM_001142497	-733.1	2155
NM_152649	NM_152649	-910.7	2779
NM_000129	NM_000129	-1182	3863
NM_033529	NM_033529	-1150.6	3179
NM_005030	NM_005030	-893.6	2293
NM_004073	NM_004073	-1052.5	2513
NM_000505	NM_000505	-894	2060
NM_001136031	NM_001136031	-1795.1	4978
NM_001144912	NM_001144912	-1740.8	4819
NM_001664	NM_001664	-590.3	1943
NM_001313941	NM_001313941	-621.5	2038
NM_001313943	NM_001313943	-644.2	2082
NM_001313946	NM_001313946	-508.6	1691
NM_001256834	NM_001256834	-449.1	1241
NM_001313950	NM_001313950	-462.8	1290
NM_001313952	NM_001313952	-461.1	1305
NM_001313951	NM_001313951	-453.7	1319
NM_001313953	NM_001313953	-379.8	1097
NM_001313954	NM_001313954	-473.9	1324
NM_001313955	NM_001313955	-349.9	960
NM_001313965	NM_001313965	-1421.5	4891
NM_001313966	NM_001313966	-1350.3	4695
NM_006472	NM_006472	-894.4	2983
NM_001313982	NM_001313982	-1167.07	3206
NM_001313896	NM_001313896	-1169.8	3218
NM_001242740	NM_001242740	-702.7	2712
NM_006044	NM_006044	-1627.5	4099
NM_031992	NM_031992	-879	2486
NM_001134477	NM_001134477	-837.9	3000
NM_015989	NM_015989	-1000.7	2709
NM_013325	NM_013325	-1174	2892
NM_032485	NM_032485	-1039.1	3715
NM_202003	NM_202003	-1226.9	3506
NM_014762	NM_014762	-1637.7	4286
NM_005993	NM_005993	-1774.5	4449
NM_001080779	NM_001080779	-2021.9	4973
NM_202002	NM_202002	-1277	3665
NM_001243089	NM_001243089	-1226.9	3503
NM_001146227	NM_001146227	-309.7	1013
NM_001244752	NM_001244752	-879.9	3753
NM_014326	NM_014326	-950.9	2628
NM_015404	NM_015404	-1782.5	4079
NM_014666	NM_014666	-1080.7	4007
NM_004783	NM_004783	-2075.6	4679
NM_201624	NM_201624	-1227.1	4372
NM_015892	NM_015892	-1592.8	4813
NM_004526	NM_004526	-1400	3504
NM_014740	NM_014740	-577.37	1734
NM_020745	NM_020745	-1995.5	4782
NM_003564	NM_003564	-532.3	1419
NM_004050	NM_004050	-1382.4	3621
NM_198141	NM_198141	-1363.05	4603
NM_015093	NM_015093	-1119.3	4414
NM_004849	NM_004849	-842.6	3260
NM_001286107	NM_001286107	-809.6	3132
NM_014975	NM_014975	-2069.2	4933
NM_001007102	NM_001007102	-1111.6	4142
NM_001013839	NM_001013839	-1968.5	4805
NM_203504	NM_203504	-1223.1	4311
NM_018128	NM_018128	-1659.6	4890
NM_015457	NM_015457	-1615	4582
NM_014011	NM_014011	-1143	4422
NM_015150	NM_015150	-1096.2	3033
NM_002616	NM_002616	-2025.9	4717
NM_014770	NM_014770	-2154.7	4860
NM_001002843	NM_001002843	-1209.94	4921
NM_012300	NM_012300	-1450.3	4575
NM_003678	NM_003678	-834.5	2447
NM_032530	NM_032530	-1345	4877
NM_025250	NM_025250	-2228	4838
NM_005884	NM_005884	-1265.8	2838
NM_001278317	NM_001278317	-1363.27	4352
NM_006469	NM_006469	-1208.7	4205
NM_001287045	NM_001287045	-1067.9	2323
NM_001014835	NM_001014835	-1019	2379
NM_001291549	NM_001291549	-890	2325
NM_153273	NM_153273	-1821	4468
NM_001015877	NM_001015877	-1078.9	4442
NM_017728	NM_017728	-2008.4	4763
NM_003263	NM_003263	-720.8	2867
NM_016156	NM_016156	-1230.2	4603
NM_025027	NM_025027	-1220.9	4239
NM_030758	NM_030758	-1737.12	4349
NM_014963	NM_014963	-2287.7	4948
NM_014663	NM_014663	-1567.3	4526
NM_015324	NM_015324	-653.5	1762
NM_015336	NM_015336	-1254.4	4771
NM_001024455	NM_001024455	-1637	4354
NM_001184897	NM_001184897	-1634.54	4667
NM_013281	NM_013281	-976.9	3830
NM_015171	NM_015171	-1657.6	4504
NM_014649	NM_014649	-1230.7	3334
NM_001077195	NM_001077195	-1343.3	4493
NM_152988	NM_152988	-1715.1	3769
NM_052911	NM_052911	-1040.8	4499
NM_001190729	NM_001190729	-819.3	2362
NM_014815	NM_014815	-1405.7	3735
NM_014846	NM_014846	-1170.9	4173
NM_001145812	NM_001145812	-1407.8	3145
NM_001288727	NM_001288727	-1698.4	4598
NM_015470	NM_015470	-1901.7	4362
NM_012335	NM_012335	-1670.6	4173
NM_014652	NM_014652	-1680.8	4041
NM_007257	NM_007257	-1600	4846
NM_015213	NM_015213	-1737.8	4979
NM_014951	NM_014951	-1276.7	4223
NM_032531	NM_032531	-1540.1	3794
NM_020950	NM_020950	-1916	4155
NM_198391	NM_198391	-1028.4	4024
NM_201278	NM_201278	-1302.8	4797
NM_015562	NM_015562	-1366.2	4740
NM_001099335	NM_001099335	-1428.4	3354
NM_014791	NM_014791	-667.6	2486
NM_020864	NM_020864	-1368.5	4590
NM_001014831	NM_001014831	-1350.8	3064
NM_015314	NM_015314	-1194.2	4327
NM_001195556	NM_001195556	-1083.6	4038
NM_015397	NM_015397	-1203.7	3688
NM_001102594	NM_001102594	-1146.7	2715
NM_014964	NM_014964	-1806.5	4835
NM_014819	NM_014819	-1298.1	4878
NM_015143	NM_015143	-786.6	2835
NM_001113494	NM_001113494	-1638.6	3951
NM_001142526	NM_001142526	-1143.1	4031
NM_021260	NM_021260	-1632.8	4505
NM_001031711	NM_001031711	-1079.3	2949
NM_001166110	NM_001166110	-1338.7	4437
NM_001080435	NM_001080435	-1385.1	3859
NM_020959	NM_020959	-1943.3	4162
NM_001270940	NM_001270940	-1707.3	4640
NM_001142528	NM_001142528	-1137.24	4015
NM_001204083	NM_001204083	-1551.4	3967
NM_015935	NM_015935	-1226	3421
NM_015294	NM_015294	-1349.2	4520
NM_032536	NM_032536	-1416.6	3113
NM_001272075	NM_001272075	-1075	3520
NM_015099	NM_015099	-1809.2	4510
NM_023072	NM_023072	-1944.3	4339
NM_020341	NM_020341	-1387.1	4777
NM_020145	NM_020145	-1049.8	2296
NM_001271816	NM_001271816	-1144.4	4267
NM_015323	NM_015323	-1001.6	4219
NM_012297	NM_012297	-1169.7	4275
NM_172226	NM_172226	-1874.4	4923
NM_020801	NM_020801	-1090.9	4178
NM_015358	NM_015358	-1042.2	4246
NM_015353	NM_015353	-1411.8	3701
NM_152678	NM_152678	-1561	4679
NM_001040402	NM_001040402	-1100.1	4388
NM_015690	NM_015690	-1848.7	4946
NM_015242	NM_015242	-2137.4	4966
NM_058237	NM_058237	-991.4	3868
NM_001146688	NM_001146688	-1313.2	4638
NM_001195555	NM_001195555	-1093.2	4061
NM_001145297	NM_001145297	-2037.4	4958
NM_001077238	NM_001077238	-1732.4	3832
NM_014898	NM_014898	-1519.3	4611
NM_052916	NM_052916	-1792.6	4915
NM_030639	NM_030639	-1151.8	4000
NM_004298	NM_004298	-1344.1	4755
NM_017893	NM_017893	-1680.42	4415
NM_001143854	NM_001143854	-1539.5	4605
NM_024662	NM_024662	-1377.2	4058
NM_001145415	NM_001145415	-1483.6	4449
NM_015219	NM_015219	-1940.3	4712
NM_014967	NM_014967	-1572.6	4901
NM_052925	NM_052925	-1516.4	3745
NM_001161533	NM_001161533	-222.7	905
NM_018837	NM_018837	-1343.8	3909
NM_030900	NM_030900	-804.8	1961
NM_001270522	NM_001270522	-1296.2	4469
NM_014962	NM_014962	-1364.8	4925
NM_014393	NM_014393	-1010.3	4161
NM_015169	NM_015169	-638.2	1724
NM_020972	NM_020972	-1874.8	4128
NM_032438	NM_032438	-1145.8	4217
NM_001172700	NM_001172700	-1983.7	4039
NM_014858	NM_014858	-1742.3	4021
NM_014002	NM_014002	-1421.6	3492
NM_001204082	NM_001204082	-1437.3	3678
NM_032458	NM_032458	-1144.2	4772
NM_001014834	NM_001014834	-997.9	2306
NM_001199172	NM_001199172	-1884.2	4252
NM_022742	NM_022742	-1560.9	4221
NM_001195733	NM_001195733	-2159.3	4998
NM_001206946	NM_001206946	-1129.1	4148
NM_144949	NM_144949	-1232.4	4510
NM_001003891	NM_001003891	-1315	3451
NM_201281	NM_201281	-1244	4674
NM_018715	NM_018715	-1524.22	4139
NM_033512	NM_033512	-1565.3	4478
NM_001243313	NM_001243313	-1832.6	4883
NM_033446	NM_033446	-2018.8	4842
NM_001128427	NM_001128427	-1230.5	4832
NM_002779	NM_002779	-1930.8	4185
NM_001243777	NM_001243777	-761.8	3114
NM_014820	NM_014820	-1279.5	4381
NM_001252119	NM_001252119	-1828	4609
NM_001164385	NM_001164385	-967.2	3982
NM_016106	NM_016106	-562.6	2233
NM_014775	NM_014775	-1823.1	4298
NM_018433	NM_018433	-1457.7	4907
NM_014606	NM_014606	-1460.1	4985
NM_014881	NM_014881	-1275.5	4585
NM_001286365	NM_001286365	-1572.8	3473
NM_012304	NM_012304	-1590.27	4584
NM_003660	NM_003660	-2204.3	4756
NM_001008660	NM_001008660	-1106.2	4043
NM_020116	NM_020116	-1228.5	4835
NM_001145417	NM_001145417	-996.9	3895
NM_001282798	NM_001282798	-1206.2	4730
NM_016272	NM_016272	-1749.8	4575
NM_138338	NM_138338	-1810.4	4186
NM_001164384	NM_001164384	-1045.8	4225
NM_001193321	NM_001193321	-1372.9	3373
NM_001142527	NM_001142527	-1169.9	4083
NM_001018050	NM_001018050	-1969.6	4492
NM_001204467	NM_001204467	-1386.3	3409
NM_001282739	NM_001282739	-1732.92	4346
NM_032534	NM_032534	-1886.5	4085
NM_006591	NM_006591	-1077.3	3824
NM_001282884	NM_001282884	-1836	4220
NM_001254949	NM_001254949	-926.5	3950
NM_001079518	NM_001079518	-1397.9	3718
NM_021648	NM_021648	-1336.7	4144
NM_003933	NM_003933	-2149.5	4691
NM_199357	NM_199357	-746.8	2486
NM_001006115	NM_001006115	-1704.9	4117
NM_015493	NM_015493	-1951.4	4966
NM_018133	NM_018133	-1342.1	4696
NM_001171136	NM_001171136	-1864.9	4528
NM_001007022	NM_001007022	-995.5	4380
NM_014748	NM_014748	-1006.2	2475
NM_001002877	NM_001002877	-868.4	2563
NM_018245	NM_018245	-1519.7	3774
NM_001282799	NM_001282799	-1121.2	4338
NM_006762	NM_006762	-741	2240
NM_019015	NM_019015	-1759.9	4001
NM_016540	NM_016540	-1393.6	4300
NM_014010	NM_014010	-1845	4604
NM_001080394	NM_001080394	-1127.4	3396
NM_021228	NM_021228	-2074.6	4323
NM_001286072	NM_001286072	-1688.5	4515
NM_014918	NM_014918	-1551.4	4567
NM_031862	NM_031862	-1450.5	4682
NM_015327	NM_015327	-1880.8	4577
NM_001220777	NM_001220777	-837.3	2119
NM_012432	NM_012432	-1483.9	4446
NM_006713	NM_006713	-858.1	3522
NM_001242814	NM_001242814	-1409.8	4961
NM_014023	NM_014023	-1532.8	4611
NM_001282885	NM_001282885	-1806.8	4179
NM_018067	NM_018067	-1618.9	3587
NM_001267727	NM_001267727	-931.8	2614
NM_001166222	NM_001166222	-1909.6	3983
NM_001220778	NM_001220778	-930.3	2284
NM_203505	NM_203505	-1249.4	4410
NM_001002879	NM_001002879	-911.3	2578
NM_001172659	NM_001172659	-1848.6	4161
NM_001008401	NM_001008401	-1113.2	4229
NM_001171135	NM_001171135	-1888.4	4606
NM_001282972	NM_001282972	-980.8	3457
NM_033426	NM_033426	-1321.6	4397
NM_001261843	NM_001261843	-1248	3966
NM_001242925	NM_001242925	-1374.9	3357
NM_001282741	NM_001282741	-1361	3589
NM_001190730	NM_001190730	-652	1849
NM_001136204	NM_001136204	-1474.72	3970
NM_001282313	NM_001282313	-1982	4834
NM_001166278	NM_001166278	-1512.1	4544
NM_001002878	NM_001002878	-940.6	2694
NM_001136198	NM_001136198	-1527.8	3446
NM_033644	NM_033644	-1425.2	4536
NM_000389	NM_000389	-864.9	2175
NM_001008492	NM_001008492	-945.4	3408
NM_001193322	NM_001193322	-1377.7	3379
NM_033645	NM_033645	-1401	4473
NM_014853	NM_014853	-2093.5	4882
NM_001082480	NM_001082480	-1315	4087
NM_001991	NM_001991	-1611.4	4654
NM_001282278	NM_001282278	-1213.6	4515
NM_001014832	NM_001014832	-1243.7	2765
NM_001018052	NM_001018052	-1934	4405
NM_020912	NM_020912	-1265.9	2555
NM_001271643	NM_001271643	-947.7	3313
NM_001145298	NM_001145298	-1965	4781
NM_014143	NM_014143	-1005.7	3691
NM_001303403	NM_001303403	-1130.8	4000
NM_021165	NM_021165	-1346.5	3681
NM_020839	NM_020839	-1134.4	4027
NM_001261823	NM_001261823	-996.11	4233
NM_198935	NM_198935	-1470.2	4612
NM_020832	NM_020832	-1927	4531
NM_001303279	NM_001303279	-1074.1	3537
NM_001130912	NM_001130912	-503.2	1801
NM_015131	NM_015131	-928.8	3542
NM_014952	NM_014952	-1960.6	4605
NM_001301132	NM_001301132	-2000.5	4729
NM_001297597	NM_001297597	-1715.3	4159
NM_021646	NM_021646	-1446.3	3305
NM_015428	NM_015428	-1512.5	4860
NM_003599	NM_003599	-1017.71	4324
NM_001312686	NM_001312686	-1421.4	4670
NM_001303450	NM_001303450	-1062	2442
NM_181356	NM_181356	-1068.71	4509
NM_020961	NM_020961	-906	3520
NM_001292034	NM_001292034	-1041.4	4171
NM_003959	NM_003959	-2033.5	4527
NM_001301778	NM_001301778	-1492	4717
NM_005202	NM_005202	-2129.8	4542
NM_022491	NM_022491	-1407.5	4728
NM_001006656	NM_001006656	-1451.3	4738
NM_006704	NM_006704	-469.5	1705
NM_001306199	NM_001306199	-715.1	2140
NM_001308424	NM_001308424	-1425.1	4660
NM_001297671	NM_001297671	-1506.7	4783
NM_001308089	NM_001308089	-1096.5	2482
NM_025251	NM_025251	-2075.1	4686
NM_015051	NM_015051	-1266.8	4866
NM_033439	NM_033439	-617.3	2718
NM_003168	NM_003168	-483	1545
NM_017819	NM_017819	-481.2	1861
NM_001014286	NM_001014286	-809.47	3003
NM_000366	NM_000366	-426.9	1294
NM_001130825	NM_001130825	-1440.7	3722
NM_007192	NM_007192	-1370.3	4684
NM_152292	NM_152292	-897.2	3722
NM_001282730	NM_001282730	-1324.9	4750
NM_001098791	NM_001098791	-769.8	1916
NM_001167972	NM_001167972	-1160.1	3124
NM_138807	NM_138807	-377.7	1311
NM_001308421	NM_001308421	-324.9	1031
NM_001111020	NM_001111020	-1441.9	3734
NM_001018006	NM_001018006	-536.6	1797
NM_001272101	NM_001272101	-1043.4	3026
NM_018352	NM_018352	-494.9	1923
NM_001308423	NM_001308423	-310.4	964
NM_022786	NM_022786	-353.3	1450
[truncated: 22,212 more rows]
