# Supplementary material for: Genome-wide analysis of lncRNA stability in human
Source: PLoS Comput Biol. 2021 Apr 16;17(4):e1008918. doi: 10.1371/journal.pcbi.1008918 (PMC8081339; doi:10.1371/journal.pcbi.1008918)
Supplement: S10 Table — (CSV) [file pcbi.1008918.s010.csv]

transcript_id	freeenergy	length
NM_001031	-81	210
NM_001199752	-956.1	2412
NM_001137601	-576.9	1269
NM_004845	-303.7	1110
NM_002133	-335.7	867
NM_004345	-184.7	522
NM_147686	-561.7	1698
NM_001220	-775.2	2001
NM_003632	-1648.6	4155
NM_144646	-129	480
NM_001301738	-353.4	852
NM_003047	-924.4	2448
NM_024897	-461.3	1056
NM_001272107	-279.7	717
NM_001098519	-774.7	1971
NM_001272104	-406.9	1035
NM_001018111	-541.2	1677
NM_001191003	-192.6	642
NM_001083590	-738.2	1935
NM_005397	-509.2	1581
NM_017727	-793.9	2070
NM_001191002	-207.6	627
NM_001272108	-273.3	702
NM_198406	-406.9	1035
NM_001300901	-293.5	1077
NM_001272106	-370.4	852
NM_001272105	-400.7	1026
NM_004832	-235.7	726
NM_198179	-381.4	1296
NM_001039841	-215.9	804
NM_005794	-350	843
NM_198705	-298.3	618
NM_001256306	-181.3	597
NM_016029	-313.3	1020
NM_198707	-305.1	600
NM_002035	-314.8	999
NM_020905	-417.6	1011
NM_015510	-364.6	978
NM_001282990	-251	600
NM_001277864	-160.3	453
NM_001256301	-109.5	438
NM_001286789	-187.8	522
NM_001282989	-236.8	579
NM_021004	-325.7	837
NM_001304512	-159	468
NM_001267868	-458.5	1002
NM_001199771	-409	957
NM_000216	-689.2	2043
NM_001193635	-194	513
NM_016245	-237.1	903
NM_001282988	-296.7	735
NM_001145971	-404.8	996
NM_032783	-201.4	714
NM_145177	-361.9	993
NM_016373	-421.4	1245
NM_178135	-266	903
NM_001282987	-225.8	567
NM_031463	-307	993
NM_001236	-323.7	834
NM_001193637	-78.1	273
NM_005525	-267.9	879
NM_138412	-297.8	783
NM_014234	-326.2	786
NM_001267870	-287.9	615
NM_001146051	-259.4	828
NM_001206741	-267.9	879
NM_172037	-373.6	1026
NM_001304468	-113.3	477
NM_001256307	-109.5	438
NM_002153	-402.4	1164
NM_016371	-311.2	1026
NM_001256305	-138.7	432
NM_001304467	-183	642
NM_001289162	-975.3	2625
NM_199204	-282.2	960
NM_198708	-228.4	459
NM_024705	-241.1	729
NM_001282991	-202.5	477
NM_001267869	-228.4	459
NM_001270424	-323	954
NM_144683	-516.7	1134
NM_001136230	-227	795
NM_001757	-334.5	834
NM_012282	-204.5	429
NM_001291997	-303.3	906
NM_001142466	-475.3	1272
NM_133443	-640.5	1572
NM_052902	-1446.1	3267
NM_001305624	-143.1	594
NM_001743	-90.4	450
NM_001305625	-63.9	342
NM_001305626	-63.9	342
NM_001305629	-169.5	435
NM_017806	-473.3	888
NM_001024688	-459.3	2019
NM_147200	-568.4	1725
NM_024863	-127	648
NM_001006935	-127	648
NM_001006937	-127	648
NM_001305840	-127	648
NM_001305878	-709.7	2448
NM_016035	-346.4	798
NM_001305942	-123.4	303
NM_001270449	-227.9	735
NM_183415	-1056.9	3207
NM_001270450	-227.9	735
NM_130466	-1056.9	3207
NM_001270451	-227.9	735
NM_002240	-405.6	1272
NM_012141	-674.4	2664
NM_144778	-313.37	1104
NM_001286491	-322.9	1011
NM_001039938	-97.9	348
NM_032892	-561.3	1713
NM_206886	-798.31	3900
NM_001017364	-240.2	756
NM_005739	-737.2	2394
NM_153717	-1221.5	2979
NM_000716	-240.9	759
NM_001165993	-215.8	870
NM_001165994	-214.3	873
NM_018942	-614.4	1047
NM_001099433	-917.2	2496
NM_000320	-281.2	735
NM_002112	-717.6	1989
NM_000393	-1938.3	4500
NM_207038	-581.9	2049
NM_207036	-608.2	2121
NM_003205	-581.9	2049
NM_012068	-336.4	849
NM_001193646	-336.4	849
NM_025141	-232.8	666
NM_001007156	-623	1839
NM_002530	-904.6	2478
NM_004811	-406.8	1161
NM_001166226	-757.4	2883
NM_001012338	-919.9	2520
NM_001243101	-902.8	2454
NM_001004339	-660.8	2280
NM_024921	-439.2	1770
NM_001032283	-384.2	1365
NM_001128213	-396	1431
NM_001277053	-547.4	1518
NM_152528	-396	1431
NM_001032284	-304.1	1038
NM_003276	-655.3	2085
NM_152699	-674.7	2268
NM_001098817	-220.6	687
NM_005781	-1426.2	3117
NM_001010938	-1512.7	3261
NM_022073	-276.1	720
NM_017885	-176.3	417
NM_001002018	-176.3	417
NM_001242929	-700	1650
NM_004221	-203.1	567
NM_001288666	-149.5	360
NM_001012632	-203.1	567
NM_001012631	-203.1	567
NM_001012633	-122.3	396
NM_152531	-550.2	1182
NM_024947	-788.5	2988
NM_032446	-1232.3	3423
NM_003060	-630.8	1674
NM_001012634	-186.7	507
NM_001012718	-203.1	567
NM_138340	-387.6	1230
NM_139156	-973.8	2397
NM_001017995	-1063.1	2736
NM_003941	-435.6	1518
NM_000377	-595.37	1509
NM_001257360	-1097.1	2640
NM_152405	-1016.6	2967
NM_198686	-219.2	627
NM_005736	-387.1	1131
NM_001144875	-456.1	993
NM_139070	-336.2	1275
NM_138644	-277.1	1140
NM_138643	-211.5	846
NM_153769	-277.1	1140
NM_148415	-1155.3	3135
NM_148416	-1162	3135
NM_012189	-421.4	1482
NM_144615	-377.3	849
NM_001018073	-552.6	1326
NM_139069	-287.2	1149
NM_001135044	-191.3	729
NM_002752	-339.9	1275
NM_139068	-288.3	1149
NM_170711	-418.4	1137
NM_017492	-1184.3	3189
NM_001146037	-454.5	1338
NM_001261410	-811.5	2205
NM_003382	-458.6	1317
NM_001261408	-904.7	2478
NM_006513	-516.3	1545
NM_001128588	-454.5	1338
NM_003567	-904.7	2478
NM_013976	-538.6	1287
NM_001280787	-199.7	576
NM_001171610	-798.67	2199
NM_001281443	-313.3	822
NM_000450	-606.1	1833
NM_000655	-346.1	1158
NM_001017365	-240.9	759
NM_001017366	-240.2	756
NM_001306075	-187	696
NM_018401	-437.4	1245
NM_198531	-1159.6	3444
NM_001306090	-1221.3	2976
NM_175907	-410.1	1134
NM_001105079	-1364.6	2943
NM_007082	-206.8	687
NM_013412	-206.8	687
NM_000545	-785	1896
NM_019556	-171.8	642
NM_001306200	-133.3	408
NM_003248	-1078.7	2886
NM_001306213	-972.6	2613
NM_178835	-1058	3234
NM_004537	-260.8	1176
NM_001143995	-402.1	1176
NM_018093	-467.6	1158
NM_018484	-693.8	1653
NM_001307990	-1005.6	2439
NM_004579	-1011.3	2463
NM_001128212	-396	1431
NM_006033	-509.3	1503
NM_003797	-379	1326
NM_001308038	-88.9	492
NM_173666	-276.9	897
NM_001281300	-740.2	1743
NM_182493	-1041.2	2460
NM_004421	-896.4	2013
NM_002828	-321.7	1248
NM_001145796	-870.8	2016
NM_080423	-268.9	1062
NM_001040649	-110.2	339
NM_001207013	-308.3	1233
NM_001145795	-992.7	2271
NM_015503	-870.8	2016
NM_001145797	-901.1	2052
NM_080422	-291.6	1164
NM_005246	-605.3	2469
NM_001128166	-423.4	1635
NM_002578	-423.4	1635
NM_022757	-702.8	2739
NM_018110	-359.3	981
NM_001099640	-139	405
NM_144973	-1102.3	3825
NM_001159587	-1195.2	4287
NM_080867	-313.8	1323
NM_018286	-139	405
NM_022726	-256.3	945
NM_001243251	-213	753
NM_024678	-435.5	1434
NM_001242397	-257.9	1074
NM_002822	-250.2	1053
NM_007284	-421.6	1050
NM_002052	-620.7	1329
NM_031946	-1220.5	2736
NM_001042535	-492.9	1191
NM_001308304	-436.8	1032
NM_006965	-344.3	1107
NM_014048	-880	3150
NM_014498	-532.8	2091
NM_020307	-454.2	1581
NM_001018	-174	438
NM_173657	-155.3	756
NM_001308235	-645.7	1323
NM_173505	-313	906
NM_004058	-384.9	828
NM_080590	-334	747
NM_001308278	-262	855
NM_001308293	-992.7	2271
NM_015967	-611	2424
NM_001017928	-105.5	435
NM_001308341	-251.8	744
NM_203475	-556.5	1386
NM_182763	-379.1	816
NM_173475	-321.4	915
NM_031443	-507.2	1335
NM_001126059	-197.6	570
NM_022825	-548.8	1353
NM_001174085	-581	1452
NM_015319	-1785.5	4260
NM_022165	-279.7	624
NM_017844	-889.7	2154
NM_001282167	-459.7	1140
NM_170754	-1783.6	4230
NM_078474	-264.3	744
NM_001167935	-376.3	1062
NM_153635	-589.7	1662
NM_020828	-795.4	2607
NM_153370	-551.6	1392
NM_013274	-694.4	1728
NM_001126057	-501.7	1197
NM_203473	-551	1371
NM_001174084	-694.4	1728
NM_001190348	-542.3	1311
NM_001029835	-526.3	1398
NM_001190347	-569.8	1350
NM_001271620	-1362.8	3675
NM_001080538	-323.2	1035
NM_001204830	-258	1122
NM_145199	-258	1122
NM_001152	-305.9	897
NM_033087	-462.7	1251
NM_173660	-717.1	1515
NM_144988	-191.9	651
NM_001382	-366.6	1227
NM_145197	-258	1122
NM_015929	-258	1122
NM_001605	-1036.2	2907
NM_001305242	-144.8	468
NM_080538	-559.3	1338
NM_017778	-505.3	1938
NM_004429	-406.2	1041
NM_001008393	-110.7	342
NM_015697	-456.8	1266
NM_001007525	-1803.1	4299
NM_178493	-701.4	1491
NM_017421	-344.6	1110
NM_001286562	-248.3	969
NM_001290355	-1759	4290
NM_014433	-389.2	1047
NM_001043318	-1260.3	3138
NM_001308150	-379	1161
NM_030627	-694	2190
NM_001308192	-311.8	1020
NM_001007559	-371.8	1257
NM_005637	-339.4	1164
NM_001308204	-96.7	402
NM_001308205	-96.7	402
NM_198567	-441.2	1374
NM_003799	-348.7	1431
NM_015272	-980.6	3948
NM_020313	-311	939
NM_194312	-1551.8	3018
NM_001282949	-206.3	693
NM_001282951	-204.4	630
NM_001282950	-259.4	822
NM_022730	-254.5	795
NM_001282952	-142.3	474
NM_000164	-600.8	1401
NM_005793	-223.4	585
NM_001308426	-210.8	561
NM_001308430	-186.2	516
NM_001308431	-169.9	492
NM_001308435	-125.8	360
NM_025146	-127.3	510
NM_147127	-1501.4	3927
NM_001166136	-1352.6	3687
NM_001307994	-319.2	1155
NM_001290149	-149.7	354
NM_001301190	-475.6	1077
NM_052836	-599.8	1593
NM_001303628	-251.9	654
NM_001302891	-636	2742
NM_001302632	-313	807
NM_001304808	-1409.1	3570
NM_001290325	-873.9	3015
NM_001297723	-184.8	570
NM_001291721	-1250.9	3684
NM_001304337	-106.9	306
NM_001304999	-147.1	279
NM_001291918	-234.7	918
NM_006764	-655.7	1521
NM_001144943	-361.1	951
NM_001308151	-229.1	732
NM_001293697	-331.4	1008
NM_001290153	-149.7	354
NM_001306085	-1150.3	3411
NM_001308383	-178	519
NM_001291728	-369.9	900
NM_001302617	-128.8	390
NM_001308142	-943.6	3300
NM_001303229	-228.5	816
NM_001271562	-135.8	372
NM_001307924	-262.1	1152
NM_001308229	-214.1	885
NM_001289979	-736.3	1707
NM_001304802	-574.6	1413
NM_001286212	-322.6	1233
NM_001304536	-962.9	2961
NM_001289746	-375.7	1008
NM_001303108	-447.2	1212
NM_001306146	-687.2	1890
NM_001305102	-361.9	1398
NM_001303538	-574.1	1275
NM_001305204	-98.1	342
NM_001303501	-386.8	993
NM_001301833	-250.7	894
NM_173667	-77	393
NM_025031	-104.3	369
NM_001300776	-263.9	1065
NM_001308026	-209.2	630
NM_001305000	-69	258
NM_001308122	-655.6	1746
NM_001290746	-336.4	849
NM_001039380	-102.8	369
NM_001308419	-182	414
NM_001305842	-127	648
NM_001301685	-158	768
NM_001308046	-1429.2	3123
NM_001291942	-89.3	387
NM_001297578	-80.2	327
NM_001289910	-436.4	1203
NM_001308381	-264.3	837
NM_001304288	-322.2	903
NM_001291980	-970.4	2205
NM_001291291	-372.3	660
NM_001301716	-394.2	1119
NM_001308103	-136.9	438
NM_001308081	-161.54	699
NM_001297741	-346.4	1284
NM_001301779	-656.7	1947
NM_001308064	-118.6	414
NM_001308231	-354.9	1188
NM_001297763	-621.9	2433
NM_001293695	-646.9	1704
NM_001300832	-571	1227
NM_001307985	-575.7	1329
NM_001300796	-99.3	387
NM_152856	-994.8	2559
NM_001293642	-268.8	852
NM_172056	-1197.6	2667
NM_001304373	-69.1	222
NM_001142470	-184.2	738
NM_001303618	-292.9	1011
NM_001303620	-351.8	909
NM_001303107	-447.2	1212
NM_001308396	-202.8	495
NM_001293298	-1433.1	4086
NM_001290214	-510.4	1338
NM_001308211	-671.6	1605
NM_001304492	-532.3	1932
NM_001293735	-35.9	192
NM_173832	-211.7	600
NM_001306160	-217.9	717
NM_001306215	-1062.64	3246
NM_001303251	-474.4	1785
NM_001308273	-233.5	933
NM_001304372	-126	378
NM_001308358	-258.4	801
NM_001291954	-493.5	1761
NM_001302554	-532	1227
NM_001256696	-555.6	1434
NM_001308263	-380.3	1515
NM_001304363	-329.2	1326
NM_001302946	-320	1245
NM_001308007	-402.4	1401
NM_001301687	-312.2	669
NM_001305019	-480.9	993
NM_001303458	-370.8	1314
NM_001290260	-497.7	2211
NM_001291572	-829.2	2514
NM_001306151	-222.9	792
NM_001306159	-207	690
NM_001304485	-52.4	270
NM_001301790	-186.7	720
NM_001304993	-458.6	990
NM_001301187	-721.9	1845
NM_001303007	-379.1	858
NM_001302703	-161.4	573
NM_001290787	-1066.1	2322
NM_001304341	-131	456
NM_001291339	-652.14	2631
NM_001289912	-467.5	1251
NM_001303134	-331.17	1230
NM_001302704	-94.9	372
NM_001199744	-215	627
NM_001290075	-1046.5	2667
NM_020702	-962.6	2145
NM_001290983	-674.7	2715
NM_001278235	-264.7	744
NM_001304443	-642.3	1923
NM_001306188	-118	480
NM_001301410	-241.1	849
NM_001282338	-453.9	1758
NM_001307931	-362	1254
NM_001308230	-1190.7	3207
NM_001304797	-104.2	351
NM_007105	-299.5	762
NM_001303234	-229.7	546
NM_001306145	-353	1092
NM_182530	-792	2733
NM_001290357	-105.4	390
NM_001292025	-463.4	1161
NM_001307977	-438.9	1101
NM_001289937	-1319.6	3168
NM_001291571	-945.5	2814
NM_001291430	-146.5	423
NM_001291447	-1079.6	2721
NM_001291952	-505.4	1800
NM_001297624	-342.1	1479
NM_001308256	-325.2	1071
NM_001306077	-156.1	522
NM_001256695	-1396.8	3534
NM_001300975	-442.3	1584
NM_001282927	-346.9	1206
NM_001293294	-339.7	768
NM_001304486	-52.4	270
NM_001308339	-1099.6	3930
NM_001301856	-243.8	900
NM_001306158	-207	690
NM_001304445	-293.8	1131
NM_001304947	-345.6	1233
NM_001301229	-153.2	603
NM_173541	-174.7	438
NM_001308155	-505.8	2007
NM_001301175	-447.67	1461
NM_001307975	-352.1	1245
NM_001300794	-1242	2754
NM_001308317	-540.7	2262
NM_001289972	-559.17	2217
NM_001301780	-656.7	1947
NM_001291737	-83.8	243
NM_182626	-188.4	480
NM_001308031	-371	1362
NM_001300953	-197.5	693
NM_001304493	-464.6	1758
NM_001303479	-52.8	189
NM_001293296	-339.7	768
NM_182684	-362.1	831
NM_001302691	-503	954
NM_001308388	-537.3	1512
NM_001308201	-339.2	1188
NM_001243203	-60.9	207
NM_001308326	-86.3	393
NM_001304529	-53.8	261
NM_001306092	-614.8	1608
NM_001297567	-64.9	234
NM_001304793	-110.3	351
NM_001302084	-518	1536
NM_001305009	-364.8	1380
NM_001306070	-305.07	1122
NM_001291774	-252.5	756
NM_001308185	-374.7	1287
NM_001308078	-271.4	705
NM_001271156	-211.7	600
NM_001308006	-422	1281
NM_001300923	-339.7	768
NM_001304792	-466.7	2058
NM_001308045	-630.8	2130
NM_001308440	-418.9	1050
NM_001308382	-365.7	903
NM_001297577	-108.6	393
NM_001300897	-47.5	240
NM_001308340	-112.5	381
NM_001308069	-283.5	744
NM_001308054	-639.5	1521
NM_001290155	-149.7	354
NM_001301195	-721.9	1845
NM_001291641	-696.1	1956
NM_001291412	-365.2	1365
NM_001307960	-187	552
NM_001308156	-327.7	1206
NM_001303540	-493.2	1080
NM_001293237	-748.3	2169
NM_001308116	-775.4	2952
NM_001297700	-357.8	1131
NM_001290150	-149.7	354
NM_001294343	-613.2	2082
NM_001308093	-621.3	1332
NM_001303098	-493.9	1083
NM_001301196	-475.6	1077
NM_001308333	-390.2	1083
NM_001290217	-263.6	1011
NM_001306091	-512.8	2130
NM_001289861	-1119.4	3576
NM_001306179	-799.3	1917
NM_001306093	-241.6	765
NM_001289745	-375.7	1008
NM_001293291	-400.5	942
NM_001308294	-406.4	1008
NM_001303542	-598.2	1608
NM_001297666	-202	666
NM_001304995	-147.1	279
NM_001300804	-318.5	741
NM_001306086	-533.3	1794
NM_001301409	-285.8	1074
NM_001308170	-989.4	2415
NM_001302835	-97.3	369
NM_001306147	-341.7	1320
NM_001293163	-559.9	1569
NM_001290151	-149.7	354
NM_001303039	-405.6	1059
NM_001303110	-667	1560
NM_001303474	-460.9	1002
NM_001306219	-436.1	1611
NM_001304795	-162.8	567
NM_032712	-149.7	354
NM_001291733	-185.7	447
NM_001300855	-174.9	408
NM_001290296	-871.3	3015
NM_001305011	-249.4	918
NM_001290318	-668.9	2121
NM_001271934	-195.5	651
NM_001190255	-542.1	1932
NM_001304779	-48.8	225
NM_001173523	-1446.6	3768
NM_001291974	-325.8	1215
NM_001304811	-399.2	1659
NM_001303447	-1027.6	2958
NM_001308018	-250.1	987
NM_001257387	-289.9	969
NM_001302378	-860.1	2355
NM_001307922	-69	378
NM_001297598	-454.3	1668
NM_001290139	-398.5	849
NM_001308248	-623.3	2466
NM_001308445	-124.6	507
NM_001300881	-252.4	516
NM_001308226	-185.5	459
NM_013310	-310.5	612
NM_001308375	-1089.7	2532
NM_015038	-1464.6	4284
NM_001292008	-170.4	657
NM_001307940	-446.5	1788
NM_001289980	-736.3	1707
NM_006010	-182.3	558
NM_001301159	-180.7	372
NM_001305017	-96.9	378
NM_001300807	-310.5	753
NM_001305020	-298.1	573
NM_001304480	-697	2637
NM_182905	-556.6	1398
NM_001290043	-879	2061
NM_001306220	-351.2	1341
NM_001300722	-865.4	2073
NM_001302836	-97.3	369
NM_001301838	-110.5	276
NM_001290118	-140.6	423
NM_001306140	-242.2	642
NM_001297594	-920.3	2940
NM_001300727	-552.7	1542
NM_001303499	-337.5	897
NM_001301105	-83.2	246
NM_001301875	-62.1	243
NM_001306076	-895.61	4365
NM_001307951	-388.7	1101
NM_001297770	-58.5	207
NM_001303614	-846.6	2079
NM_001304748	-333.9	771
NM_001195032	-124.1	378
NM_001304263	-353.9	891
NM_001290062	-567.5	1221
NM_001290210	-109.6	345
NM_001304435	-259.6	942
NM_001302769	-1153.6	3618
NM_001302490	-450.9	1176
NM_001297699	-357.8	1131
NM_001304370	-178.4	441
NM_001304796	-101.4	354
NM_001297721	-155.5	468
NM_001304513	-110.9	336
NM_001301828	-128.4	330
NM_001297662	-501.3	1281
NM_001290152	-149.7	354
NM_001164465	-502.3	1569
NM_001308257	-160.8	645
NM_001288723	-403.2	948
NM_001308347	-300.4	900
NM_001302777	-272.6	825
NM_001308123	-192.7	582
NM_001304524	-808.4	1881
NM_001258330	-751.7	2106
NM_001297778	-249.3	840
NM_001308433	-169.9	492
NM_001277348	-146.7	438
NM_001304762	-241.2	498
NM_001284364	-589.7	1413
NM_001305142	-345.5	900
NM_001291970	-392.4	1245
NM_001301188	-475.6	1077
NM_001301718	-394.2	1119
NM_001290137	-398.5	849
NM_001306171	-347.2	1200
NM_001303473	-460.9	1002
NM_001301861	-1344.2	3348
NM_001308334	-935.2	3810
NM_001308196	-790.2	2619
NM_001281784	-1070.9	3405
NM_001300721	-929.1	2166
NM_001291949	-391.3	1074
NM_001300898	-103	396
NM_001290212	-619.9	1182
NM_001289751	-398	1461
NM_001301837	-116	294
NM_001304764	-1580.9	3714
NM_001290154	-149.7	354
NM_001293197	-271	696
NM_001308195	-826.3	2676
NM_001305115	-268	636
NM_001308305	-892.7	1731
NM_001304794	-162.8	567
NM_001304364	-329.2	1326
NM_001130049	-1137.3	3765
NM_001134367	-802.4	2166
NM_001290230	-217.9	717
NM_001304523	-898.9	2157
NM_001303269	-977.6	3504
NM_001308251	-521	1506
NM_001292030	-249.2	831
NM_001291622	-364.1	1362
NM_001308191	-673.3	2115
NM_001301228	-153.2	603
NM_198988	-754.7	1506
NM_001305141	-345.5	900
NM_001308287	-294.3	1161
NM_001307978	-355	1002
NM_001304494	-464.6	1758
NM_001301140	-181.6	465
NM_001290076	-1046.5	2667
NM_001300972	-417.6	1509
NM_001302489	-435.8	1188
NM_032360	-271.5	849
NM_002691	-1508.8	3324
NM_001256849	-1508.8	3324
NM_178518	-749.9	1527
NM_031361	-497.2	1797
NM_001282418	-986.5	3696
NM_022918	-371.6	1377
NM_001168724	-351	1311
NM_004448	-1584	3768
NM_001005862	-1533	3678
NM_175629	-1151.8	2739
NM_001289938	-741.7	1812
NM_001289936	-1552.8	3723
NM_020394	-370.3	1548
NM_001042750	-1011.6	3807
NM_138957	-306.3	1083
NM_001204221	-141.1	519
NM_032882	-593.6	1200
NM_001171991	-241.6	807
NM_004029	-670.1	1425
NM_005333	-241.6	807
NM_001572	-719.8	1512
NM_001122608	-241.6	807
NM_015401	-1351.6	2976
NM_001098416	-1290.8	2865
NM_001308090	-1325	2925
NM_002061	-247.8	825
NM_001308253	-232.4	759
NM_001256299	-245.8	723
NM_001127696	-249.5	1041
NM_001278665	-73.4	276
NM_005413	-447.7	999
NM_004171	-606.9	1725
NM_001171660	-368.6	1005
NM_001278664	-330.27	1761
NM_003017	-152.9	495
NM_032164	-578.8	1686
NM_033239	-1052.9	2490
NM_000022	-426	1092
NM_001020820	-382.5	969
NM_001278678	-322.1	1725
NM_001243228	-662.8	2034
NM_001040084	-323.3	984
NM_000248	-316.7	1260
NM_001040458	-840.7	2826
NM_152298	-391.3	1350
NM_015979	-1175.7	4098
NM_002675	-832	1902
NM_005612	-960.9	3294
NM_001134663	-74.7	309
NM_006722	-442.9	1560
NM_001040424	-1318.6	3537
NM_001286563	-722.1	2238
NM_004993	-263.7	1086
NM_001173454	-418.8	1287
NM_006769	-179.7	498
NM_001193508	-960.9	3294
NM_203282	-407.37	1980
NM_001160138	-683.7	2772
NM_001144831	-329.1	900
NM_001127500	-1221.1	4227
NM_197960	-750.27	2697
NM_001184967	-385.9	1407
NM_001020819	-382.5	969
NM_001243230	-659.1	1995
NM_015931	-421.6	1062
NM_001645	-84.1	252
NM_033240	-805.6	1836
NM_001033081	-433.3	1095
NM_001164780	-120.9	549
NM_001300900	-295.7	678
NM_001290188	-382.5	969
NM_001303	-444.3	1332
NM_003199	-655.8	2004
NM_005338	-1123.6	3114
NM_015097	-1349.6	4548
NM_001297623	-426.1	1623
NM_001243234	-513.7	1536
NM_001301169	-536.3	1104
NM_001048230	-346.1	981
NM_033093	-329.6	981
NM_138356	-492	1272
NM_001015878	-316.8	930
NM_001033082	-489.8	1185
NM_001011645	-366.3	1167
NM_138373	-382.5	969
NM_001001390	-427.1	1482
NM_001278675	-837.5	2112
NM_001243232	-586	1803
NM_001243227	-637.9	1944
NM_001077180	-293.2	954
NM_001083962	-659.3	2016
NM_172387	-1106.8	2793
NM_001127697	-227.4	933
NM_030660	-225.8	921
NM_021975	-618.7	1656
NM_001001389	-586.1	2100
NM_001006941	-416	1173
NM_198177	-442.2	1515
NM_153257	-440.8	1692
NM_172390	-855	2151
NM_001320	-201.3	648
NM_001202470	-294.4	876
NM_020975	-1398.3	3345
NM_002301	-284.2	999
NM_001290192	-382.5	969
NM_001243235	-510.2	1524
NM_001301170	-447	873
NM_005376	-344.9	711
NM_000674	-346.1	981
NM_002586	-510	1293
NM_001129819	-312.1	837
NM_198159	-441	1563
NM_000044	-1103.5	2763
NM_001173455	-389.4	1194
NM_001290189	-382.5	969
NM_000088	-1893.3	4395
NM_001271702	-380.6	1098
NM_001301168	-604.1	1326
NM_003200	-881.6	1965
NM_001020818	-382.5	969
NM_001162422	-217.8	678
NM_001282934	-1342.9	3597
NM_033250	-977.1	2346
NM_001134664	-74.7	309
NM_004417	-456.4	1104
NM_022115	-1797.3	4524
NM_004230	-434.4	1062
NM_033092	-328.6	1044
NM_001163286	-686	1803
NM_005293	-495	1077
NM_001267700	-279.8	786
NM_020485	-461.07	1254
NM_019093	-522.2	1605
NM_001270521	-1165.8	4080
NM_001278669	-1123.1	2832
NM_001243198	-1066.9	2961
NM_001039706	-702.3	2826
NM_001195193	-640.9	2175
NM_033034	-463.8	1482
NM_001202555	-383.6	1290
NM_000284	-381.3	1173
NM_033244	-752.1	1683
NM_001184968	-58	276
NM_004827	-551.5	1968
NM_033238	-1179.5	2649
NM_023936	-288.6	657
NM_020630	-1356.7	3219
NM_016449	-181	690
NM_001164779	-167.2	723
NM_005238	-425.9	1326
NM_001001392	-130.7	420
NM_033249	-760.3	1758
NM_001278661	-364.27	1857
NM_197961	-697.07	2544
NM_194279	-178.4	465
NM_015604	-512.4	1488
NM_001957	-359.4	1284
NM_001272007	-81.7	183
NM_001164410	-264.9	783
NM_001697	-186.4	642
NM_001142352	-546.6	1401
NM_001258299	-374.6	1677
NM_022110	-399.9	1050
NM_017612	-608.4	2124
NM_016203	-489.4	1710
NM_001143678	-423.3	1338
NM_024429	-239.7	987
NM_005627	-387.8	1296
NM_001143676	-470.3	1581
NM_001304527	-359.3	1335
NM_000967	-436.1	1212
NM_001256442	-490.4	1185
NM_001291543	-140.9	570
NM_001256443	-358.6	900
NM_005087	-484	1866
NM_001013439	-412.3	1611
NM_006839	-683.7	2277
NM_001100170	-675.2	2244
NM_016263	-618.5	1482
NM_001256264	-1488.1	3777
NM_001297764	-590.7	1602
NM_001303416	-706	2157
NM_001184939	-402.2	1518
NM_020909	-603.2	2202
NM_153676	-961.8	2700
NM_001256265	-1453.6	3645
NM_001130867	-474.3	1218
NM_018941	-311.3	861
NM_005709	-615.6	1659
NM_016434	-1567	3660
NM_021232	-731.3	1611
NM_001303418	-706	2157
NM_001283009	-1686.8	3903
NM_032957	-1606.3	3732
NM_001184938	-402.2	1518
NM_000400	-897.2	2283
NM_001026383	-307.8	1461
NM_014020	-305.5	813
NM_002018	-1508	3810
NM_194318	-442.7	1497
NM_138701	-210.9	540
NM_023078	-411.3	861
NM_001258205	-835.6	2376
NM_016138	-234	654
NM_001190983	-172	540
NM_001958	-567.3	1392
NM_001242848	-325.2	1077
NM_012396	-184.2	384
NM_001309474	-363.2	1107
NM_001308632	-1558.7	3402
NM_001309443	-319.2	909
NM_003118	-319	912
NM_014344	-723.5	1314
NM_032492	-187.4	552
NM_032511	-403.6	1230
NM_145204	-164.3	639
NM_001282657	-521.9	1824
NM_001282656	-549.5	1914
NM_003442	-548.4	1917
NM_001238	-392.1	1233
NM_001098511	-557.2	2235
NM_001278182	-819.8	2118
NM_004501	-762.2	2421
NM_002079	-412.7	1242
NM_021072	-892	2673
NM_031844	-791.2	2478
NM_001039958	-587.7	1194
NM_001145549	-347	975
NM_005360	-593.7	1212
NM_001256164	-172.9	618
NM_001256165	-138.6	531
NM_002143	-210.3	582
NM_019026	-212	720
NM_001080514	-306.2	606
NM_030810	-513.2	1299
NM_001031804	-565	1122
NM_181714	-468	2094
NM_001291420	-279.3	825
NM_005895	-1832.7	4497
NM_001122769	-468	2094
NM_001142301	-735.3	2745
NM_005113	-568.1	2196
NM_001270641	-212.4	441
NM_153704	-823.8	2988
NM_001199818	-867.9	2517
NM_152505	-453	2013
NM_198181	-444.5	1299
NM_138334	-286.2	567
NM_001270640	-286.2	567
NM_004486	-1175.3	3009
NM_003666	-286.7	1203
NM_001270639	-286.2	567
NM_001172557	-1396	3405
NM_153234	-262.2	849
NM_001033551	-488.4	1374
NM_001288786	-506.1	1452
NM_001135732	-567.2	1482
NM_153713	-416.4	1014
NM_001082968	-534.1	1524
NM_001288787	-485.2	1389
NM_001270686	-286.2	567
NM_005488	-566.6	1479
NM_003728	-938.8	2796
NM_018671	-1199.3	2835
NM_001205028	-545.7	2040
NM_012118	-431.7	1296
NM_022092	-1402.4	2928
NM_001039675	-1171.4	2790
NM_017440	-577.2	2145
NM_001279352	-753.8	1671
NM_019891	-389	1404
NM_001304829	-298.7	1473
NM_003724	-786.9	1707
NM_194292	-420.6	1974
NM_007373	-416.2	1749
NM_020128	-172	669
NM_170744	-1208.5	2838
NM_005148	-280.8	723
NM_001244889	-1207.1	2805
NM_001080533	-288	756
NM_001077527	-753.8	1671
NM_133369	-1098.4	2529
NM_025147	-189.7	717
NM_001269039	-392.9	1611
NM_014584	-388.3	1407
NM_145178	-226.4	459
NM_173561	-657.8	1557
NM_001039690	-113.2	366
NM_016592	-278.1	738
NM_001309883	-829.1	1881
NM_001287005	-275.7	729
NM_002439	-935.02	3414
NM_001172220	-584.2	1734
NM_001195630	-172.3	540
NM_001270975	-331	1101
NM_001271634	-278.5	996
NM_001271635	-198	777
NM_080911	-334.7	942
NM_001195626	-906.7	3207
NM_014761	-327.5	1083
NM_001135746	-387.8	999
NM_000754	-348.8	816
NM_133341	-455	1755
NM_133340	-402.9	1518
NM_001282150	-190.6	645
NM_001256552	-655.2	1431
NM_001172219	-636.4	1947
NM_001043353	-239.2	744
NM_001136566	-408.2	1671
NM_001043352	-227.9	744
NM_001172221	-605.6	1800
NM_001040000	-1580.74	4956
NM_002873	-521.1	2013
NM_001276273	-197.1	789
NM_001135748	-257.5	651
NM_152263	-247.1	858
NM_018206	-649.61	2391
NM_016226	-147.6	549
NM_199076	-965.6	2562
NM_005934	-637.5	1680
NM_001195627	-148.9	381
NM_001301226	-273.6	855
NM_012236	-589.5	1776
NM_145043	-387.8	999
NM_024608	-511.5	1173
NM_006744	-227.8	606
NM_001135747	-322	816
NM_001270978	-179.9	657
NM_014911	-914	2886
NM_001031694	-659.1	1983
NM_001286535	-311.6	1254
NM_133342	-521.1	2013
NM_001243224	-389.5	948
NM_133338	-521.1	2013
NM_004584	-468.2	1176
NM_003211	-314.9	1233
NM_199077	-703.5	1659
NM_001135161	-348.8	816
NM_005444	-244.1	900
NM_001276270	-424.5	1725
NM_018248	-515.5	1818
NM_001278189	-220.4	747
NM_001282151	-74.8	276
NM_148959	-365	837
NM_017649	-985.4	2628
NM_001135162	-348.8	816
NM_001286533	-198.8	780
NM_001278622	-521.1	2013
NM_006265	-518.3	1896
NM_001172218	-584.2	1734
NM_003362	-330.6	915
NM_133344	-521.1	2013
NM_001043351	-226.9	747
NM_003925	-430.7	1743
NM_001278188	-133.7	549
NM_001282470	-1114	2871
NM_006978	-345.2	1032
NM_001270977	-310.3	1008
NM_002853	-213.9	849
NM_001278191	-109.8	477
NM_001276272	-408.9	1623
NM_001301227	-272.9	855
NM_001270976	-340	1140
NM_016068	-175.8	459
NM_015949	-424.7	984
NM_144981	-125.8	501
NM_006107	-287.5	1299
NM_016424	-287.5	1299
NM_001039650	-271.3	1149
NM_001142684	-450.3	2010
NM_138775	-577.6	1995
NM_001145169	-1231.6	2994
NM_001146334	-2048	4689
NM_001303626	-155.9	438
NM_022372	-379.3	981
NM_012302	-1169.4	4212
NM_001258038	-292.8	960
NM_198867	-186.6	486
NM_032787	-653.7	2394
NM_001256252	-851.9	2604
NM_001199175	-375.3	978
NM_153839	-589.3	1929
NM_001145845	-1384.8	4656
NM_001083909	-740.8	1683
NM_152513	-1452.1	3825
NM_001127496	-349.4	900
NM_022370	-1876.8	4161
NM_001243564	-329	900
NM_139178	-247.1	861
NM_205861	-368.5	1002
NM_001301010	-581.4	2004
NM_003061	-1904.3	4605
NM_144703	-402.8	1158
NM_006013	-249.7	645
NM_198827	-934.9	2625
NM_032878	-347.6	801
NM_001297701	-295.2	717
NM_001243565	-323.9	885
NM_138395	-713.8	1782
NM_001294335	-2137.5	4755
NM_032117	-138.8	618
NM_002941	-1472	4956
NM_005840	-273.9	867
NM_001256577	-217.1	651
NM_138459	-301.8	882
NM_001307952	-548	1269
NM_133631	-1421.8	4821
NM_001199174	-379.3	981
NM_144618	-387.6	1347
NM_001303624	-249.7	645
NM_001258039	-292.8	960
NM_032306	-321.9	666
NM_001253861	-83.8	369
NM_001271946	-1739.7	4593
NM_001293289	-349.4	900
NM_178232	-475.3	1083
NM_012240	-345.3	945
NM_001256580	-208	537
NM_001297705	-968.7	3534
NM_001271052	-804.2	2298
NM_001294336	-2091.7	4656
NM_001303625	-249.7	645
NM_001199173	-379.3	981
NM_021220	-316.4	828
NM_001146698	-1040.8	2883
NM_001292048	-135	606
NM_002973	-1229.7	3942
NM_001258326	-1482.8	3483
NM_001146699	-1040.8	2883
NM_001114403	-307	792
NM_001258325	-1513.8	3564
NM_001258327	-1476.5	3447
NM_004162	-146.9	648
NM_016196	-1040.8	2883
NM_001007467	-1557.4	3729
NM_001308398	-618	2106
NM_001308049	-281.4	1014
NM_001257137	-736	2712
NM_031483	-692.7	2589
NM_024864	-503.3	1062
NM_001257138	-602.1	2259
NM_003900	-565.6	1323
NM_006890	-222.8	798
NM_001291485	-222.8	798
NM_001113402	-186.3	777
NM_001276380	-533.79	2556
NM_022362	-1188	3093
NM_001286430	-479.9	1821
NM_001284301	-816.1	3264
NM_018013	-1031.6	2622
NM_001159736	-482.5	1458
NM_032725	-608.7	1860
NM_017921	-599.6	1827
NM_001039589	-313.4	786
NM_016565	-97.9	264
NM_001204090	-50.9	249
NM_138792	-512.2	2001
NM_001278412	-162.8	723
NM_032377	-61.4	252
NM_001139499	-35.3	189
NM_001289405	-1188	3093
NM_001384	-622.8	1470
NM_016468	-78.3	321
NM_032314	-333.7	984
NM_001289404	-992.2	2616
NM_017748	-390.24	1278
NM_001278411	-162.8	723
NM_181581	-244.6	954
NM_001017975	-1026.7	4308
NM_020175	-881.9	1953
NM_015622	-413.2	1449
NM_001289403	-1132.9	2964
NM_018685	-838.6	3375
NM_001270419	-244.6	954
NM_178507	-382	822
NM_015658	-947.3	2250
NM_007080	-55.9	243
NM_022156	-615.3	1422
NM_001258393	-743.5	1947
NM_001282724	-108.5	375
NM_001283148	-282	759
NM_001282722	-140.5	588
NM_152906	-307.1	831
NM_206808	-301.2	1023
NM_001282719	-223.1	852
NM_173090	-128.8	471
NM_001282723	-139.4	501
NM_001282721	-140.5	588
NM_014062	-437.6	1239
NM_001283179	-249.4	645
NM_006545	-374.6	1143
NM_021925	-255.3	978
NM_031208	-269.7	675
NM_001291527	-141.1	570
NM_024562	-1115.8	3285
NM_001142398	-275	681
NM_001258392	-771.1	2034
NM_138417	-452.3	1065
NM_014953	-750	2877
NM_001283186	-249.4	645
NM_001145316	-313.8	1071
NM_000070	-846.4	2466
NM_001283154	-282	759
NM_023008	-778.2	2130
NM_001282720	-214.8	834
NM_001145318	-291.8	1023
NM_020701	-241.3	858
NM_024078	-659.9	1551
NM_016458	-616.6	1173
NM_032509	-225.9	903
NM_030813	-812.4	2124
NM_001283199	-219	606
NM_001283215	-218.4	597
NM_001145315	-313.8	1071
NM_001283129	-370.2	954
NM_001199469	-270.6	924
NM_001283235	-205.9	537
NM_015958	-252.4	858
NM_001077395	-251.1	855
NM_000196	-546.1	1218
NM_001283116	-307.1	831
NM_018983	-205.1	654
NM_000280	-380.6	1269
NM_001258465	-380.6	1269
NM_018989	-884.6	3183
NM_014519	-431	1335
NM_003019	-468.4	1128
NM_001195000	-248.4	750
NM_001195035	-213.4	645
NM_021077	-148.7	366
NM_205858	-186.4	465
NM_153460	-981.7	2163
NM_015918	-144.5	492
NM_001111	-1194.7	3681
NM_031292	-496.6	2106
NM_001256826	-464.1	1458
NM_015138	-632.5	2133
NM_153461	-1080.5	2376
NM_001002913	-307.5	645
NM_001145861	-1047.7	3075
NM_198202	-111.8	342
NM_001203265	-944.4	2067
NM_001193495	-869.8	2796
NM_001145860	-1047.7	3075
NM_006627	-205	663
NM_001195610	-422.52	1431
NM_001134693	-24.6	114
NM_001203263	-962.8	2124
NM_016356	-422.52	1431
NM_001098614	-496.6	2106
NM_030973	-1018.6	2244
NM_001025107	-869.8	2796
NM_032732	-959.1	2118
NM_015841	-1153.2	3546
NM_001164811	-73	246
NM_015840	-1168.3	3603
NM_139283	-332.3	915
NM_019088	-524	1596
NM_018325	-379.8	1446
NM_005837	-156.9	423
NM_001203264	-951.1	2073
NM_020143	-238.5	759
NM_145005	-160.7	669
NM_052859	-586.4	1626
NM_001279349	-233.5	753
NM_001279351	-334	990
NM_001279350	-289.3	858
NM_020385	-427.2	1269
NM_001128144	-518.1	2313
NM_000535	-770	2589
NM_001128143	-581.2	2682
NM_001289408	-484.2	2271
NM_020695	-1699.3	3666
NM_001013672	-529.1	1272
NM_000534	-618.8	2799
NM_001310462	-187.9	540
NM_001080480	-438.1	1488
NM_001244713	-322.8	1167
NM_005732	-873.5	3939
NM_001278472	-1337.5	4938
NM_001244724	-280.9	1014
NM_016077	-163	540
NM_170708	-840.2	1905
NM_000194	-183.5	657
NM_002434	-390.9	897
NM_001297420	-243.7	681
NM_001015052	-395.5	882
NM_001151	-336.8	897
NM_014026	-361.6	1014
NM_005572	-739.6	1719
NM_001270362	-399.7	1089
NM_134424	-436	1257
NM_001025300	-234.3	735
NM_001282625	-739.6	1719
NM_170707	-882	1995
NM_017999	-1310.9	3219
NM_001297419	-436	1257
NM_001198552	-265.4	867
NM_001297422	-334.2	906
NM_032272	-267.2	771
NM_001636	-370.6	897
NM_005053	-403.6	1092
NM_002874	-333.8	1230
NM_001098831	-140.9	441
NM_178832	-140.9	441
NM_018140	-784	1944
NM_032331	-314	768
NM_001258371	-1116.3	2835
NM_001144881	-786.2	2496
NM_006150	-784.9	1848
NM_013397	-489.3	1155
NM_153026	-786.2	2496
NM_198859	-947.6	2535
NM_001307979	-669.6	1644
NM_001144882	-786.2	2496
NM_001135920	-1056.1	3498
NM_025065	-276.1	1050
NM_001206557	-1307.5	4161
NM_001307941	-152.2	486
NM_001204410	-730.3	2148
NM_022762	-462	1182
NM_001080496	-418.3	1176
NM_001261439	-242.2	624
NM_000706	-505	1257
NM_016052	-206.27	849
NM_001287421	-273.1	1035
NM_001258206	-916.5	2472
NM_015703	-342.1	843
NM_001986	-562.3	1455
NM_198097	-414.5	1449
NM_000909	-280.5	1155
NM_005428	-937.1	2538
NM_033280	-173.4	579
NM_020829	-1340.5	4272
NM_015179	-1576.5	3894
NM_018427	-559.8	1956
NM_003003	-730.3	2148
NM_024052	-345	903
NM_033382	-421.1	1179
NM_033127	-1242.1	3183
NM_001466	-743.9	1698
NM_181093	-658.9	2229
NM_001289111	-160.8	732
NM_001271918	-112.8	462
NM_134268	-229.8	573
NM_001271922	-140.1	558
NM_001079675	-562.3	1455
NM_001143999	-730.3	2148
NM_001039573	-733	2160
NM_001301064	-539	1866
NM_000856	-608.9	2073
NM_014871	-1266.1	3597
NM_016217	-690.6	1632
NM_001282405	-228.2	834
NM_032387	-1504.9	3732
NM_014300	-133	540
NM_001300950	-101.2	522
NM_006530	-140.1	684
NM_001271921	-92.2	390
NM_003332	-144.4	342
NM_001161368	-400.3	1083
NM_012429	-421.9	1212
NM_176072	-451.8	1134
NM_022780	-353.8	1176
NM_020423	-621.8	2067
NM_030759	-228.9	864
NM_001048218	-999.2	2376
NM_001271920	-122.3	495
NM_001291932	-359.6	1050
NM_001271919	-104.1	420
NM_002564	-451.8	1134
NM_015270	-1469.1	3507
NM_001127460	-1274.1	3609
NM_001288794	-462	1182
NM_001277204	-385.7	987
NM_001277208	-501.9	1290
NM_176071	-451.8	1134
NM_020680	-1012.9	2427
NM_174977	-452.2	1221
NM_033112	-274.7	780
NM_004998	-1027.3	3327
NM_152736	-273.1	1035
NM_007265	-542.3	1935
NM_001008226	-307.1	1197
NM_002245	-384.4	1011
NM_001135753	-497.4	1806
NM_199187	-516.5	1293
NM_001099406	-350.6	1302
NM_000224	-516.5	1293
NM_014604	-135.1	375
NM_198450	-197.2	807
NM_138555	-729.2	2883
NM_001193314	-461.6	1482
NM_198291	-676.2	1611
NM_001193316	-413	1335
NM_015448	-184.2	612
NM_001134373	-475	1686
NM_022067	-461.6	1482
NM_001193315	-461.6	1482
NM_002951	-619.2	1896
NM_005417	-676.2	1611
NM_001292045	-154.4	477
NM_001025071	-163.1	456
NM_004426	-1077.5	3015
NM_001256461	-1139.3	3591
NM_012229	-475	1686
NM_181503	-219.4	831
NM_016026	-317.2	957
NM_006745	-200.8	882
NM_001003688	-409	1398
NM_145870	-227.2	651
NM_002686	-399.4	849
NM_005900	-409	1398
NM_001961	-1038	2577
NM_001252650	-255.4	747
NM_012159	-344	1305
NM_001017369	-114.7	489
NM_001001788	-326.7	1005
NM_001130144	-1821.9	3912
NM_015444	-502.4	903
NM_001142627	-389.5	1314
NM_018144	-441.3	1431
NM_198182	-539.2	1857
NM_138717	-354	927
NM_198173	-631.6	1809
NM_021070	-1737.3	3771
NM_001164266	-1523.7	3420
NM_024915	-558	1878
NM_001195010	-593.2	1671
NM_001253845	-212.9	447
NM_025217	-250.7	741
NM_001163213	-1127.4	2427
NM_001085382	-687.2	1566
NM_001293	-215.5	714
NM_001184762	-193.8	501
NM_007096	-258.7	747
NM_001833	-233.7	657
NM_001184760	-241.7	693
NM_006425	-450.71	1761
NM_001184761	-177.4	507
NM_024044	-388.7	828
NM_024122	-178.1	597
NM_000740	-594.1	1773
NM_003262	-278.6	1200
NM_001015000	-213.8	486
NM_021117	-745.2	1845
NM_018359	-363.8	1410
NM_000488	-441.6	1395
NM_001301016	-789	2304
NM_001797	-774.9	2391
NM_001308392	-677.6	2082
NM_199173	-133.7	303
NM_001310124	-738.9	1917
NM_001310158	-393	1311
NM_001310159	-384.8	1206
NM_001310160	-230.2	861
NM_006270	-299.5	657
NM_005928	-457.5	1164
NM_001114614	-389.6	1008
NM_001310320	-430.4	1140
NM_003366	-409.2	1362
NM_001310321	-314.1	828
NM_001010867	-536.1	1071
NM_001310332	-1116.4	2766
NM_001310338	-298.3	1080
NM_001310339	-211.5	759
NM_052865	-288.5	1035
NM_173551	-1108.9	2616
NM_006288	-142.1	486
NM_001311160	-142.1	486
NM_006681	-167.7	525
NM_001304422	-285.5	1089
NM_001311179	-196.4	816
NM_001311178	-268.7	1080
NM_212550	-349.4	609
NM_015973	-136.7	372
NM_001311199	-215.5	714
NM_001311200	-197.1	612
NM_001311201	-165.6	540
NM_001311202	-158.6	504
NM_148896	-201.9	378
NM_001311205	-202.3	537
NM_172250	-335.1	1257
NM_001308295	-403.5	1458
NM_006327	-195.5	630
NM_001130690	-695.3	2370
NM_001144918	-695	2115
NM_001251882	-479.8	1251
NM_033043	-203.7	498
NM_001004470	-344.6	1197
NM_001286402	-1417.3	3396
NM_015157	-1812	4134
NM_001144919	-679.2	2043
NM_006661	-674.1	2340
NM_031938	-516.3	1740
NM_000141	-816.3	2466
NM_174895	-154.3	411
NM_004624	-553.4	1374
NM_174869	-454.5	1143
NM_004716	-978.3	2358
NM_001251883	-275.6	744
NM_001001890	-502.8	1362
NM_023029	-719.9	2199
NM_032717	-386.4	1305
NM_178819	-461.2	1371
NM_001256422	-386.4	1305
NM_001256421	-386.4	1305
NM_001184892	-326.94	885
NM_005051	-860.1	2328
NM_001267578	-559.3	1755
NM_016034	-346.2	891
NM_201398	-552.1	1473
NM_001184891	-504	1341
NM_173685	-175.3	744
NM_001252231	-470.1	1842
NM_001136026	-396.5	1107
NM_004922	-1197.9	3285
NM_001706	-705.3	2121
NM_012430	-246.4	924
NM_001130845	-705.3	2121
NM_001136232	-337.9	927
NM_032985	-727.1	2304
NM_021870	-362.5	1362
NM_001134738	-650.2	1953
NM_015490	-1320.2	3540
NM_021982	-895.5	3282
NM_183352	-350.1	969
NM_198597	-1197.9	3285
NM_005406	-920.9	4065
NM_007159	-614	2436
NM_053045	-159	411
NM_001278924	-290.1	831
NM_014188	-176.4	585
NM_001278923	-262.6	813
NM_001003716	-424.9	1233
NM_001098845	-325.5	984
NM_001068	-1202.8	4866
NM_004260	-1717	3627
NM_001311255	-117.9	534
NM_001311256	-72	276
NM_001311312	-145.4	399
NM_001142269	-737.5	2106
NM_001992	-387.3	1278
NM_001311313	-268.9	915
NM_000509	-351.4	1314
NM_182639	-400.4	975
NM_001311345	-478.8	1131
NM_022167	-1147.6	2598
NM_012388	-131.3	519
NM_001164269	-329.7	1023
NM_002875	-320.7	1020
NM_001164270	-267.7	843
NM_000195	-899.3	2103
NM_133487	-329.7	1023
NM_000821	-796.8	2277
NM_001938	-135.4	531
NM_001167830	-155.2	582
NM_144676	-206.6	723
NM_001303059	-215	537
NM_017510	-285.5	708
NM_006858	-300.1	684
NM_001282785	-395.6	1131
NM_018006	-452.4	1266
NM_001282784	-250.3	711
NM_001303058	-220.8	561
NM_001303062	-185.6	507
NM_181836	-207.3	675
NM_001282782	-331.9	924
NM_015257	-343.3	1116
NM_001303061	-185.6	507
NM_001308402	-636.7	1422
NM_001301035	-636.7	1422
NM_138736	-333	1065
NM_001164178	-475.5	1569
NM_001776	-461.6	1533
NM_002786	-225.1	792
NM_001199774	-157.1	552
NM_002811	-262.8	975
NM_001201466	-218	693
NM_032383	-882.9	3015
NM_148976	-228.8	810
NM_002805	-400.9	1221
NM_012080	-224.6	687
NM_001271781	-268.6	1053
NM_006503	-448.5	1257
NM_001278708	-845.2	2337
NM_057179	-201.9	483
NM_001271893	-201.9	483
NM_002815	-384.9	1269
NM_005047	-450.4	1515
NM_001178135	-195.8	627
NM_001282233	-123.1	504
NM_002789	-192.8	786
NM_002791	-205.5	741
NM_002806	-330.4	1212
NM_006494	-743.6	1647
NM_002801	-351.4	822
NM_001199772	-157.1	552
NM_001305002	-350.9	1395
NM_153001	-413.1	1164
NM_001191037	-787.54	2769
NM_014814	-321.5	1170
NM_001199773	-157.1	552
NM_001282234	-179.2	684
NM_002794	-182	606
NM_005805	-252.1	933
NM_001270427	-424.6	1386
NM_002812	-407.4	1053
NM_002814	-214	681
NM_001204453	-119.7	426
NM_002793	-225.7	726
NM_001102667	-192.8	786
NM_002818	-245.4	720
NM_030790	-503.7	1839
NM_001282232	-123.1	504
NM_002817	-373	1131
NM_002788	-197.3	768
NM_031916	-218	693
NM_001271779	-372.2	1329
NM_002813	-267.9	672
NM_001267045	-215.1	798
NM_001081550	-1174.37	4782
NM_002797	-302.2	792
NM_002809	-589.5	1605
NM_002796	-287.9	795
NM_001135565	-250.7	756
NM_002790	-216.3	726
NM_002810	-403.6	1134
NM_176863	-226.1	804
NM_001102668	-136.6	573
NM_002787	-203.3	705
NM_006814	-280.4	816
NM_002804	-488.3	1320
NM_175932	-372.6	1137
NM_002802	-370.2	1323
NM_001130725	-176	483
NM_152132	-188.1	747
NM_002807	-804.1	2862
NM_001278504	-553.1	1842
NM_003542	-118.6	312
NM_005319	-232.1	642
NM_138720	-126.8	381
NM_005321	-253.9	660
NM_005323	-184.2	624
NM_003539	-114.6	312
NM_021052	-146.3	393
NM_005320	-234.7	666
NM_001261400	-127.4	357
NM_005322	-272.8	681
NM_021012	-549.9	1302
NM_002795	-225.5	618
NM_001312673	-346.3	1104
NM_003537	-154.9	411
NM_003511	-151.9	393
NM_003509	-175.6	393
NM_003519	-136	381
NM_003530	-163.1	411
NM_003510	-158.8	393
NM_021064	-156.3	393
NM_003521	-109.4	381
NM_175054	-124.9	312
NM_003532	-162.1	411
NM_003523	-128.9	381
NM_003524	-112.6	381
NM_003548	-120.5	312
NM_003536	-166.8	411
NM_003520	-135.9	381
NM_080593	-130.8	381
NM_003527	-119.9	381
NM_021968	-132.5	312
NM_175065	-165.7	393
NM_001005464	-183.3	411
NM_003495	-127.9	312
NM_003543	-102.5	312
NM_021059	-183.3	411
NM_033445	-182.1	393
NM_003546	-116.8	312
NM_003526	-124.9	381
NM_173557	-252	612
NM_003512	-148.8	393
NM_003522	-115.2	381
NM_003518	-106.1	381
NM_003533	-157.2	411
NM_003514	-150.3	393
NM_001312653	-130.8	381
NM_021066	-166	387
NM_024769	-375.1	1122
NM_003517	-156.8	390
NM_003545	-105.5	312
NM_003535	-156.2	411
NM_175055	-126.9	381
NM_003541	-132.5	312
NM_003538	-121.6	312
NM_080596	-154.5	387
NM_003534	-162	411
NM_021058	-120.9	381
NM_005017	-346.3	1104
NM_003544	-115.6	312
NM_014813	-922.6	3198
NM_001130723	-477.6	1527
NM_003516	-155.8	393
NM_001161334	-135.5	405
NM_001282876	-235.7	651
NM_001242773	-235.7	651
NM_001312656	-636.7	1422
NM_000131	-610.6	1401
NM_000504	-590	1467
NM_001130722	-470.5	1527
NM_145247	-153.4	699
NM_001123375	-188.2	411
NM_017798	-611.4	1680
NM_018130	-512.5	1734
NM_001002759	-167.2	738
NM_001308379	-531.2	1308
NM_020727	-922.15	3201
NM_022765	-1365.4	3204
NM_001159291	-1232.9	2946
NM_001098403	-754.4	2598
NM_003866	-794.5	2775
NM_001101669	-794.5	2775
NM_005540	-902.7	2742
NM_001566	-1031.5	2865
NM_001297434	-698.9	2250
NM_001170544	-366.8	867
NM_001170543	-367.2	870
NM_001111035	-371.5	978
NM_020825	-1594.6	3810
NM_001134225	-1044.5	2919
NM_005539	-427.8	1239
NM_017646	-417.6	1404
NM_001312692	-344.8	1158
NM_198076	-92.5	357
NM_001312871	-92.5	357
NM_001312872	-96.3	393
NM_001312873	-47.7	222
NM_001312874	-49.6	186
NM_015896	-535.9	1323
NM_058182	-32.6	177
NM_024631	-569	1524
NM_001308027	-616.5	1680
NM_001039876	-566.7	1215
NM_173798	-437.1	1209
NM_001128205	-722.4	2616
NM_001312920	-282.5	990
NM_001312919	-272.6	540
NM_001281739	-1537.4	4269
NM_001281740	-1757.9	4869
NM_025135	-1545.1	4320
NM_080607	-264.6	615
NM_003995	-1160.5	3144
NM_005566	-299	999
NM_001165416	-214.9	726
NM_024574	-479.2	1707
NM_001165414	-325	1086
NM_001135239	-254.5	825
NM_001312660	-167.8	486
NM_001128917	-447.8	1086
NM_182751	-780.4	2628
NM_004580	-191.5	666
NM_001281522	-649.1	2382
NM_153255	-367.9	1176
NM_080601	-371.8	1383
NM_003131	-656.5	1527
NM_001281520	-692.2	2523
NM_003875	-561.2	2082
NM_017696	-1056.8	3432
NM_018518	-779	2625
NM_001252383	-117.5	444
NM_004985	-113.9	567
NM_002834	-480	1782
NM_001292001	-327.7	915
NM_033360	-117.5	570
NM_001313692	-32.6	177
NM_001313726	-829.6	3129
NM_183236	-191.5	666
NM_181673	-963.3	3111
NM_003667	-746.6	2724
NM_024865	-260.7	918
NM_001277314	-725	1989
NM_001103184	-1041.7	3591
NM_001277313	-1340.1	4260
NM_005180	-232.2	981
NM_006475	-635.7	2511
NM_000895	-517.7	1836
NM_001256644	-414	1527
NM_006109	-648.7	1914
NM_001039619	-619.3	1863
NM_001282953	-578.7	1731
NM_001282955	-609	1782
NM_001282956	-473.1	1401
NM_181054	-517	2208
NM_001243084	-591.4	2553
NM_001530	-582.3	2481
NM_199461	-472.4	879
NM_003246	-1250.7	3513
NM_004864	-409.4	927
NM_001101654	-786.2	1983
NM_014593	-781.8	1971
NM_001205319	-370.4	984
NM_022463	-562.6	1308
NM_001300769	-151.2	561
NM_138794	-186.4	714
NM_213662	-709.2	2169
NM_001300772	-130.3	600
NM_001139	-793.3	2106
NM_001292004	-255.3	996
NM_001127393	-55.4	228
NM_001281455	-150.9	483
NM_000521	-515.9	1671
NM_139276	-753.1	2313
NM_153321	-150.9	483
NM_153322	-150.9	483
NM_000304	-150.9	483
NM_004894	-45.1	177
NM_001206540	-280.7	834
NM_001206541	-261.6	783
NM_006395	-707	2112
NM_001282162	-304.6	906
NM_004217	-374.2	1035
NM_001284526	-373.6	1038
NM_001080825	-370.1	1020
NM_005557	-598.4	1422
NM_000422	-547.3	1299
NM_001281789	-99.7	378
NM_006194	-411.3	1026
NM_006255	-678.8	2052
NM_001130679	-188.1	747
NM_133266	-1392.5	3786
NM_201439	-284.1	1104
NM_170776	-623.1	1650
NM_001079859	-841.4	3012
NM_001143788	-270.4	1047
NM_001677	-255.6	912
NM_001300978	-113.6	363
NM_001079858	-846.3	3054
NM_201440	-243.5	960
NM_001143787	-359.8	1305
NM_052888	-862.6	2844
NM_001297772	-1319.7	4557
NM_001184834	-806.1	2901
NM_001270771	-1104.9	3603
NM_001184833	-837.5	3006
NM_001143789	-220.9	882
NM_005756	-844.6	3045
NM_022904	-1450.8	3036
NM_199342	-40.8	201
NM_001184836	-831	2982
NM_201515	-291.5	1125
NM_001184837	-834.7	2964
NM_152266	-207.6	648
NM_001184835	-825.5	2940
NM_201438	-193.8	777
NM_001968	-151	654
NM_002128	-170.5	648
NM_001313892	-170.5	648
NM_001313893	-170.5	648
NM_001142497	-245.2	792
NM_152649	-418.2	1416
NM_001775	-276.9	903
NM_000129	-697.8	2199
NM_033529	-792.97	2313
NM_004787	-1395.05	4590
NM_005030	-696.6	1812
NM_004073	-779	1941
NM_000505	-812.2	1848
NM_001136031	-691.5	2031
NM_001144912	-635.6	1872
NM_001664	-171.7	582
NM_001313941	-171.7	582
NM_001313943	-183.5	564
NM_001313946	-97.9	330
NM_001256834	-326.9	912
NM_001313950	-374.2	1035
NM_001313952	-327.6	915
NM_001313951	-326.9	912
NM_001313953	-338.7	939
NM_001313954	-220.7	579
NM_001313955	-196.7	531
NM_003234	-663.6	2283
NM_001313965	-598.3	2040
NM_001313966	-421.8	1437
NM_006472	-372.2	1176
NM_025212	-524.9	1104
NM_001313982	-814.17	2340
NM_001313896	-813.77	2352
NM_022481	-1944.7	4635
NM_014720	-867.74	3708
NM_001242740	-99.9	327
NM_001304743	-842	3615
NM_006044	-1457.6	3648
NM_015352	-451.6	1167
NM_031992	-221.8	687
NM_001134477	-422.8	1737
NM_015989	-643.5	1563
NM_015278	-1316.3	3744
NM_013325	-416.6	1182
NM_032485	-692.2	2523
NM_202003	-757	2247
NM_014762	-581.8	1551
NM_005993	-1417.4	3579
NM_001080779	-1278.1	3192
NM_202002	-807.7	2406
NM_015094	-852.9	1848
NM_001243089	-757	2244
NM_001146227	-111.9	429
NM_001244752	-693.38	3033
NM_001103147	-1219.8	3963
NM_014758	-1065.1	2979
NM_014326	-384.1	1113
NM_015559	-1531.4	4791
NM_007027	-1193.3	4569
NM_001130528	-1161.7	3966
NM_001146706	-1631.6	4449
NM_014983	-1428.3	3879
NM_015404	-1193.2	2724
NM_014666	-534.5	1878
NM_004783	-1349.5	3150
NM_201624	-720	2736
NM_015892	-575.9	1686
NM_004526	-1083.4	2715
NM_020746	-662.1	1623
NM_001178088	-1348.7	3780
NM_014646	-871.8	2691
NM_006612	-1359.9	3312
NM_020731	-963.1	2160
NM_014740	-412.97	1236
NM_020745	-1328.8	2958
NM_014914	-884.4	2415
NM_016009	-272.2	1098
NM_022114	-1521.9	3831
NM_001171613	-479.1	1917
NM_004796	-1106.6	3186
NM_014795	-997.7	3645
NM_003564	-219.6	600
NM_004050	-258	582
NM_133459	-465.9	1221
NM_014141	-1304.1	3996
NM_198141	-844.2	2745
NM_024991	-684.7	2346
NM_014806	-1950.4	4551
NM_015093	-494.3	2082
NM_001127231	-1320.1	3708
NM_012293	-1688.4	4440
NM_015271	-780.4	2316
NM_001621	-670.6	2547
NM_004849	-199	828
NM_001286107	-137.2	594
NM_001100164	-547.8	1938
NM_001142290	-618.5	1659
NM_014975	-1974.1	4713
NM_145693	-864.7	2673
NM_001039479	-770.2	2472
NM_001007102	-630.2	2268
NM_183416	-1020.1	3462
NM_001013839	-737.7	2055
NM_203504	-398.2	1350
NM_018128	-742.7	2415
NM_015457	-756.9	2148
NM_014011	-461.8	1611
NM_001193370	-1281.1	3570
NM_001144970	-732.1	2505
NM_004535	-1263.5	3366
NM_015256	-766.8	2169
NM_015033	-506.3	1854
NM_001290294	-1199.4	3801
NM_004850	-1020.77	4167
NM_015150	-615.5	1737
NM_005116	-660.5	1953
NM_002616	-1666.1	3873
NM_001205121	-463	1443
NM_020772	-583	2088
NM_014770	-1067.1	2511
NM_001305792	-822.1	3474
NM_001002843	-635.8	2901
NM_014840	-736.1	1986
NM_012300	-529	1629
NM_001144758	-1812	4134
NM_003678	-683.9	2052
NM_001003407	-717	2157
NM_032530	-635.7	2424
NM_014895	-945.2	4212
NM_025250	-753	1572
[truncated: 22,244 more rows]
