# Supplementary material for: Genome-wide analysis of lncRNA stability in human
Source: PLoS Comput Biol. 2021 Apr 16;17(4):e1008918. doi: 10.1371/journal.pcbi.1008918 (PMC8081339; doi:10.1371/journal.pcbi.1008918)
Supplement: S12 Table — (CSV) [file pcbi.1008918.s012.csv]

	transcript_id	free_50	len_50	free_60	len_60	free_70	len_70	free_80	len_80	free_90	len_90	free_100	len_100	free_110	len_110	free_120	len_120	free_130	len_130	free_140	len_140	free_150	len_150	free_160	len_160	free_170	len_170	free_180	len_180	free_190	len_190	free_200	len_200	free_210	len_210	free_220	len_220	free_230	len_230	free_240	len_240	free_250	len_250	free_260	len_260	free_270	len_270	free_280	len_280
1	NONHSAT000008.2	-6.60	50.0000	-10.10	60.0000	-10.20	70.0000	-15.30	80.0000	-20.60	90.0000	-20.60	100.0000	-21.50	110.0000	-29.40	120.0000	-29.40	130.0000	-29.40	140.0000	-33.00	150.0000	-35.80	160.0000	-43.60	170.0000	-48.30	180.0000	-51.50	190.0000	-52.20	200.0000	-57.70	210.0000	-65.10	220.0000	-64.90	230.0000	-66.50	240.0000	-71.40	250.0000	-74.30	260.0000	-85.50	270.0000	-92.90	280.0000
2	NONHSAT000010.2	-5.90	50.0000	-9.20	60.0000	-17.10	70.0000	-21.80	80.0000	-21.80	90.0000	-25.90	100.0000	-28.80	110.0000	-33.50	120.0000	-36.00	130.0000	-39.10	140.0000	-48.50	150.0000	-52.70	160.0000	-53.40	170.0000	-56.20	180.0000	-59.20	190.0000	-59.30	200.0000	-66.40	210.0000	-72.30	220.0000	-76.40	230.0000	-78.20	240.0000	-84.30	250.0000	-92.20	260.0000	-94.70	270.0000	-97.40	280.0000
3	NONHSAT000018.2	-8.50	50.0000	-8.50	60.0000	-8.90	70.0000	-11.80	80.0000	-12.00	90.0000	-13.10	100.0000	-19.20	110.0000	-20.40	120.0000	-20.40	130.0000	-24.70	140.0000	-24.70	150.0000	-25.70	160.0000	-26.80	170.0000	-27.10	180.0000	-29.80	190.0000	-31.20	200.0000	-31.20	210.0000	-34.70	220.0000	-36.20	230.0000	-37.00	240.0000	-38.20	250.0000	-38.20	260.0000	-38.20	270.0000	-40.30	280.0000
4	NONHSAT000032.2	-8.30	50.0000	-11.70	60.0000	-15.30	70.0000	-21.20	80.0000	-24.80	90.0000	-26.70	100.0000	-30.30	110.0000	-34.20	120.0000	-44.00	130.0000	-48.80	140.0000	-48.80	150.0000	-48.80	160.0000	-50.00	170.0000	-54.60	180.0000	-55.60	190.0000	-58.70	200.0000	-62.90	210.0000	-70.50	220.0000	-86.00	230.0000	-97.50	240.0000	-113.00	250.0000	-129.10	260.0000	-136.20	270.0000	-139.90	280.0000
5	NONHSAT000042.2	-8.50	50.0000	-10.40	60.0000	-11.20	70.0000	-13.20	80.0000	-18.50	90.0000	-24.30	100.0000	-25.60	110.0000	-25.60	120.0000	-29.90	130.0000	-32.00	140.0000	-32.70	150.0000	-33.50	160.0000	-37.90	170.0000	-42.30	180.0000	-42.30	190.0000	-45.10	200.0000	-47.50	210.0000	-53.00	220.0000	-54.50	230.0000	-58.70	240.0000	-71.30	250.0000	-71.50	260.0000	-75.00	270.0000	-76.90	280.0000
6	NONHSAT000043.2	-8.50	50.0000	-8.50	60.0000	-9.50	70.0000	-16.20	80.0000	-16.20	90.0000	-17.80	100.0000	-23.90	110.0000	-23.70	120.0000	-23.70	130.0000	-27.30	140.0000	-27.30	150.0000	-29.00	160.0000	-29.00	170.0000	-29.90	180.0000	-32.40	190.0000	-35.50	200.0000	-35.50	210.0000	-42.10	220.0000	-42.10	230.0000	-42.10	240.0000	-43.00	250.0000	-43.00	260.0000	-43.00	270.0000	-45.10	280.0000
7	NONHSAT000046.2	-4.90	50.0000	-9.20	60.0000	-9.20	70.0000	-10.10	80.0000	-15.50	90.0000	-15.50	100.0000	-15.50	110.0000	-21.20	120.0000	-27.10	130.0000	-27.30	140.0000	-28.90	150.0000	-34.10	160.0000	-34.30	170.0000	-36.10	180.0000	-36.10	190.0000	-39.60	200.0000	-42.00	210.0000	-46.30	220.0000	-48.70	230.0000	-51.60	240.0000	-54.10	250.0000	-57.50	260.0000	-60.50	270.0000	-69.60	280.0000
8	NONHSAT000050.2	-4.70	50.0000	-6.90	60.0000	-12.40	70.0000	-12.40	80.0000	-16.30	90.0000	-19.50	100.0000	-21.20	110.0000	-25.40	120.0000	-27.40	130.0000	-31.90	140.0000	-39.00	150.0000	-40.70	160.0000	-42.20	170.0000	-44.20	180.0000	-48.10	190.0000	-54.00	200.0000	-55.30	210.0000	-55.80	220.0000	-56.30	230.0000	-59.00	240.0000	-63.90	250.0000	-66.20	260.0000	-66.20	270.0000	-71.90	280.0000
9	NONHSAT000053.2	-5.80	50.0000	-6.60	60.0000	-9.00	70.0000	-10.40	80.0000	-12.20	90.0000	-12.60	100.0000	-17.80	110.0000	-17.80	120.0000	-22.40	130.0000	-22.40	140.0000	-23.40	150.0000	-28.60	160.0000	-29.00	170.0000	-30.90	180.0000	-30.90	190.0000	-31.30	200.0000	-33.10	210.0000	-34.70	220.0000	-38.30	230.0000	-38.70	240.0000	-43.20	250.0000	-44.20	260.0000	-50.70	270.0000	-51.70	280.0000
10	NONHSAT000054.2	-14.40	50.0000	-22.50	60.0000	-22.70	70.0000	-23.40	80.0000	-26.00	90.0000	-27.10	100.0000	-27.90	110.0000	-30.10	120.0000	-31.50	130.0000	-32.50	140.0000	-32.50	150.0000	-35.10	160.0000	-39.60	170.0000	-42.50	180.0000	-45.20	190.0000	-45.90	200.0000	-51.00	210.0000	-50.80	220.0000	-50.80	230.0000	-55.30	240.0000	-61.40	250.0000	-69.20	260.0000	-79.70	270.0000	-84.40	280.0000
11	NONHSAT000086.2	-12.10	50.0000	-14.10	60.0000	-21.00	70.0000	-25.80	80.0000	-33.70	90.0000	-33.70	100.0000	-33.80	110.0000	-33.80	120.0000	-38.30	130.0000	-42.40	140.0000	-46.80	150.0000	-52.20	160.0000	-57.00	170.0000	-57.00	180.0000	-62.00	190.0000	-65.00	200.0000	-67.60	210.0000	-68.70	220.0000	-73.40	230.0000	-77.40	240.0000	-80.30	250.0000	-80.30	260.0000	-80.30	270.0000	-82.80	280.0000
12	NONHSAT000090.2	0.00	50.0000	0.00	60.0000	0.00	70.0000	0.00	80.0000	0.00	90.0000	-1.04	100.0000	-1.54	110.0000	-1.94	120.0000	-2.54	130.0000	-2.54	140.0000	-2.54	150.0000	-2.54	160.0000	-2.54	170.0000	-2.54	180.0000	-2.54	190.0000	-2.54	200.0000	-2.54	210.0000	-2.54	220.0000	-2.54	230.0000	-2.54	240.0000	-2.54	250.0000	-8.48	260.0000	-12.38	270.0000	-12.68	280.0000
13	NONHSAT000091.2	-7.80	50.0000	-10.80	60.0000	-10.80	70.0000	-10.80	80.0000	-10.80	90.0000	-10.80	100.0000	-11.00	110.0000	-15.10	120.0000	-15.90	130.0000	-19.14	140.0000	-21.50	150.0000	-21.70	160.0000	-22.50	170.0000	-28.50	180.0000	-32.20	190.0000	-32.70	200.0000	-32.70	210.0000	-34.50	220.0000	-34.50	230.0000	-37.30	240.0000	-37.60	250.0000	-40.00	260.0000	-40.50	270.0000	-42.10	280.0000
14	NONHSAT000100.2	-3.10	50.0000	-4.80	60.0000	-11.30	70.0000	-11.30	80.0000	-11.30	90.0000	-15.30	100.0000	-16.10	110.0000	-19.50	120.0000	-19.70	130.0000	-20.20	140.0000	-20.60	150.0000	-21.80	160.0000	-25.10	170.0000	-26.00	180.0000	-29.50	190.0000	-31.40	200.0000	-31.40	210.0000	-37.10	220.0000	-38.80	230.0000	-39.30	240.0000	-44.00	250.0000	-49.50	260.0000	-50.50	270.0000	-60.20	280.0000
15	NONHSAT000102.2	-14.40	50.0000	-22.50	60.0000	-23.20	70.0000	-24.70	80.0000	-27.80	90.0000	-27.90	100.0000	-29.60	110.0000	-30.80	120.0000	-32.30	130.0000	-33.30	140.0000	-33.30	150.0000	-35.90	160.0000	-41.10	170.0000	-45.20	180.0000	-45.20	190.0000	-45.20	200.0000	-48.70	210.0000	-53.60	220.0000	-55.50	230.0000	-59.00	240.0000	-59.20	250.0000	-68.60	260.0000	-72.70	270.0000	-76.50	280.0000
16	NONHSAT000108.2	-4.10	50.0000	-8.50	60.0000	-12.40	70.0000	-12.40	80.0000	-14.30	90.0000	-19.00	100.0000	-19.60	110.0000	-23.30	120.0000	-26.40	130.0000	-31.90	140.0000	-38.70	150.0000	-40.20	160.0000	-41.10	170.0000	-46.20	180.0000	-48.70	190.0000	-52.20	200.0000	-54.80	210.0000	-54.80	220.0000	-58.20	230.0000	-59.20	240.0000	-63.60	250.0000	-65.20	260.0000	-66.80	270.0000	-75.10	280.0000
17	NONHSAT000109.2	-8.30	50.0000	-11.70	60.0000	-15.30	70.0000	-21.20	80.0000	-24.80	90.0000	-26.70	100.0000	-30.30	110.0000	-34.20	120.0000	-44.00	130.0000	-48.80	140.0000	-48.80	150.0000	-48.80	160.0000	-50.00	170.0000	-54.60	180.0000	-55.60	190.0000	-58.70	200.0000	-62.90	210.0000	-70.50	220.0000	-86.00	230.0000	-97.50	240.0000	-113.00	250.0000	-129.10	260.0000	-136.20	270.0000	-139.90	280.0000
18	NONHSAT000111.2	-18.30	50.0000	-19.60	60.0000	-21.20	70.0000	-27.80	80.0000	-30.60	90.0000	-32.00	100.0000	-33.30	110.0000	-37.80	120.0000	-39.80	130.0000	-43.30	140.0000	-43.30	150.0000	-46.40	160.0000	-56.20	170.0000	-58.90	180.0000	-62.70	190.0000	-64.30	200.0000	-66.40	210.0000	-69.40	220.0000	-69.40	221.0000	-69.40	221.0000	-69.40	221.0000	-69.40	221.0000	-69.40	221.0000	-69.40	221.0000
19	NONHSAT000115.2	-8.10	50.0000	-11.70	60.0000	-12.90	70.0000	-13.30	80.0000	-14.60	90.0000	-14.80	100.0000	-16.40	110.0000	-21.80	120.0000	-25.50	130.0000	-28.70	140.0000	-34.20	150.0000	-34.90	160.0000	-38.90	170.0000	-42.40	180.0000	-49.80	190.0000	-54.40	200.0000	-56.80	210.0000	-61.40	220.0000	-62.70	230.0000	-71.40	240.0000	-73.00	250.0000	-73.60	260.0000	-74.00	270.0000	-75.80	280.0000
20	NONHSAT000117.2	-2.60	50.0000	-4.50	60.0000	-5.10	70.0000	-14.50	80.0000	-14.50	90.0000	-19.70	100.0000	-23.00	110.0000	-24.80	120.0000	-27.40	130.0000	-28.60	140.0000	-34.60	150.0000	-35.40	160.0000	-41.10	170.0000	-41.10	180.0000	-44.60	190.0000	-44.50	200.0000	-47.60	210.0000	-53.00	220.0000	-57.60	230.0000	-63.00	240.0000	-70.50	250.0000	-73.40	260.0000	-78.50	270.0000	-78.50	280.0000
21	NONHSAT000121.2	-18.20	50.0000	-21.80	60.0000	-25.30	70.0000	-27.20	80.0000	-33.10	90.0000	-34.40	100.0000	-38.30	110.0000	-38.30	120.0000	-38.30	130.0000	-38.30	140.0000	-38.30	150.0000	-50.10	160.0000	-55.80	170.0000	-60.40	180.0000	-66.10	190.0000	-69.20	200.0000	-76.50	210.0000	-77.10	220.0000	-83.20	228.0000	-83.20	228.0000	-83.20	228.0000	-83.20	228.0000	-83.20	228.0000	-83.20	228.0000
22	NONHSAT000132.2	-9.10	50.0000	-12.20	60.0000	-12.90	70.0000	-14.10	80.0000	-18.50	90.0000	-21.20	100.0000	-21.20	110.0000	-23.40	120.0000	-28.10	130.0000	-37.30	140.0000	-47.50	150.0000	-50.90	160.0000	-50.90	170.0000	-52.90	180.0000	-52.90	190.0000	-56.30	200.0000	-64.90	210.0000	-64.90	220.0000	-66.10	230.0000	-66.10	240.0000	-69.10	250.0000	-71.60	260.0000	-72.30	270.0000	-73.40	280.0000
23	NONHSAT000136.2	-11.10	50.0000	-11.10	60.0000	-13.20	70.0000	-13.20	80.0000	-18.90	90.0000	-20.10	100.0000	-22.30	110.0000	-23.70	120.0000	-24.40	130.0000	-30.10	140.0000	-43.00	150.0000	-47.50	160.0000	-53.90	170.0000	-53.90	180.0000	-53.90	190.0000	-53.90	200.0000	-58.80	210.0000	-66.30	220.0000	-66.30	230.0000	-67.90	240.0000	-67.90	250.0000	-70.50	260.0000	-74.80	270.0000	-74.80	280.0000
24	NONHSAT000147.2	-5.20	50.0000	-6.40	60.0000	-7.30	70.0000	-12.00	80.0000	-14.40	90.0000	-20.50	100.0000	-24.40	110.0000	-28.40	120.0000	-30.80	130.0000	-39.50	140.0000	-44.60	150.0000	-48.30	160.0000	-48.50	170.0000	-53.90	180.0000	-56.70	190.0000	-61.90	200.0000	-65.20	210.0000	-67.90	220.0000	-76.50	230.0000	-80.20	240.0000	-82.90	250.0000	-86.60	260.0000	-90.30	270.0000	-96.90	280.0000
25	NONHSAT000149.2	-15.60	50.0000	-15.60	60.0000	-17.40	70.0000	-21.00	80.0000	-24.60	90.0000	-25.50	100.0000	-32.40	110.0000	-34.40	120.0000	-40.20	130.0000	-44.00	140.0000	-49.00	150.0000	-52.80	160.0000	-56.80	170.0000	-59.30	180.0000	-60.90	190.0000	-63.70	200.0000	-66.00	210.0000	-72.40	220.0000	-75.40	230.0000	-84.60	240.0000	-85.60	250.0000	-87.20	260.0000	-100.30	270.0000	-113.00	280.0000
26	NONHSAT000157.2	-3.20	50.0000	-4.10	60.0000	-6.90	70.0000	-9.50	80.0000	-10.80	90.0000	-14.70	100.0000	-18.20	110.0000	-18.20	120.0000	-18.20	130.0000	-20.00	140.0000	-23.90	150.0000	-23.90	160.0000	-28.20	170.0000	-28.50	180.0000	-29.80	190.0000	-29.80	200.0000	-34.80	210.0000	-35.50	220.0000	-37.50	230.0000	-40.50	240.0000	-40.50	250.0000	-42.50	260.0000	-46.80	270.0000	-46.80	280.0000
27	NONHSAT000158.2	-2.90	50.0000	-5.80	60.0000	-5.80	70.0000	-7.10	80.0000	-11.80	90.0000	-12.70	100.0000	-14.40	110.0000	-16.00	120.0000	-17.60	130.0000	-18.10	140.0000	-20.00	150.0000	-23.00	160.0000	-27.30	170.0000	-30.00	180.0000	-30.90	190.0000	-32.90	200.0000	-37.30	210.0000	-40.10	220.0000	-48.70	230.0000	-58.50	240.0000	-60.40	250.0000	-63.90	260.0000	-71.40	270.0000	-75.90	280.0000
28	NONHSAT000159.2	-0.30	50.0000	-2.40	60.0000	-2.60	70.0000	-2.60	80.0000	-4.10	90.0000	-4.10	100.0000	-6.60	110.0000	-8.30	120.0000	-10.90	130.0000	-10.90	140.0000	-10.90	150.0000	-12.10	160.0000	-12.10	170.0000	-15.80	180.0000	-16.40	190.0000	-20.20	200.0000	-23.10	210.0000	-26.20	220.0000	-27.71	230.0000	-27.71	240.0000	-30.91	250.0000	-30.91	260.0000	-30.91	270.0000	-33.81	280.0000
29	NONHSAT000161.2	-0.30	50.0000	-2.40	60.0000	-2.60	70.0000	-2.60	80.0000	-4.10	90.0000	-4.10	100.0000	-6.60	110.0000	-8.30	120.0000	-10.90	130.0000	-10.90	140.0000	-10.90	150.0000	-12.10	160.0000	-12.10	170.0000	-15.80	180.0000	-16.40	190.0000	-20.20	200.0000	-23.10	210.0000	-26.20	220.0000	-27.71	230.0000	-27.71	240.0000	-30.91	250.0000	-30.91	260.0000	-30.91	270.0000	-33.81	280.0000
30	NONHSAT000164.2	-0.30	50.0000	-2.40	60.0000	-2.60	70.0000	-2.60	80.0000	-4.10	90.0000	-4.10	100.0000	-6.60	110.0000	-8.30	120.0000	-10.90	130.0000	-10.90	140.0000	-10.90	150.0000	-12.10	160.0000	-12.10	170.0000	-15.80	180.0000	-16.40	190.0000	-20.20	200.0000	-23.10	210.0000	-26.20	220.0000	-27.71	230.0000	-27.71	240.0000	-30.91	250.0000	-30.91	260.0000	-30.91	270.0000	-33.81	280.0000
31	NONHSAT000171.2	-0.30	50.0000	-2.40	60.0000	-2.60	70.0000	-2.60	80.0000	-4.10	90.0000	-4.10	100.0000	-6.60	110.0000	-8.30	120.0000	-10.90	130.0000	-10.90	140.0000	-10.90	150.0000	-12.10	160.0000	-12.10	170.0000	-15.80	180.0000	-16.40	190.0000	-20.20	200.0000	-23.10	210.0000	-26.20	220.0000	-27.71	230.0000	-27.71	240.0000	-30.91	250.0000	-30.91	260.0000	-30.91	270.0000	-33.81	280.0000
32	NONHSAT000176.2	-17.30	50.0000	-20.50	60.0000	-20.80	70.0000	-23.50	80.0000	-24.00	90.0000	-31.90	100.0000	-36.60	110.0000	-40.40	120.0000	-43.50	130.0000	-43.60	140.0000	-43.60	150.0000	-47.60	160.0000	-48.40	170.0000	-49.80	180.0000	-53.90	190.0000	-54.80	200.0000	-56.60	210.0000	-57.70	220.0000	-57.70	230.0000	-57.70	240.0000	-57.70	250.0000	-61.80	260.0000	-66.50	270.0000	-70.20	280.0000
33	NONHSAT000178.2	-6.60	50.0000	-6.60	60.0000	-6.60	70.0000	-7.50	80.0000	-8.20	90.0000	-11.50	100.0000	-16.40	110.0000	-19.70	120.0000	-23.70	130.0000	-23.70	140.0000	-23.90	150.0000	-30.10	160.0000	-33.10	170.0000	-34.70	180.0000	-40.70	190.0000	-41.10	200.0000	-49.60	210.0000	-51.90	220.0000	-57.90	230.0000	-59.70	240.0000	-62.80	250.0000	-64.50	260.0000	-67.90	270.0000	-70.60	280.0000
34	NONHSAT000179.2	-9.20	50.0000	-12.00	60.0000	-14.90	70.0000	-15.10	80.0000	-20.70	90.0000	-23.00	100.0000	-25.70	110.0000	-27.70	120.0000	-29.90	130.0000	-30.80	140.0000	-30.80	150.0000	-35.70	160.0000	-39.70	170.0000	-44.50	180.0000	-45.90	190.0000	-51.70	200.0000	-53.30	210.0000	-55.50	220.0000	-62.50	230.0000	-63.30	240.0000	-67.20	250.0000	-69.60	260.0000	-79.50	270.0000	-84.40	280.0000
35	NONHSAT000183.2	-17.30	50.0000	-20.50	60.0000	-20.80	70.0000	-23.50	80.0000	-24.00	90.0000	-31.90	100.0000	-36.60	110.0000	-40.40	120.0000	-43.50	130.0000	-43.60	140.0000	-43.60	150.0000	-47.60	160.0000	-48.40	170.0000	-49.80	180.0000	-53.90	190.0000	-54.80	200.0000	-56.60	210.0000	-57.70	220.0000	-57.70	230.0000	-57.70	240.0000	-57.70	250.0000	-61.80	260.0000	-66.50	270.0000	-70.20	280.0000
36	NONHSAT000186.2	-12.60	50.0000	-16.80	60.0000	-20.80	70.0000	-24.40	80.0000	-29.40	90.0000	-34.90	100.0000	-36.10	110.0000	-40.70	120.0000	-44.50	130.0000	-48.90	140.0000	-51.80	150.0000	-55.00	160.0000	-60.20	170.0000	-65.20	180.0000	-73.60	190.0000	-77.00	200.0000	-81.40	210.0000	-88.30	220.0000	-88.30	230.0000	-92.30	240.0000	-95.00	250.0000	-95.00	260.0000	-99.00	270.0000	-103.70	280.0000
37	NONHSAT000187.2	-2.40	50.0000	-3.30	60.0000	-10.40	70.0000	-16.70	80.0000	-29.60	90.0000	-37.10	100.0000	-43.20	110.0000	-46.30	120.0000	-46.00	130.0000	-47.70	140.0000	-49.80	150.0000	-53.20	160.0000	-61.20	170.0000	-65.70	180.0000	-68.00	190.0000	-70.30	200.0000	-70.30	210.0000	-72.30	220.0000	-78.40	230.0000	-78.40	240.0000	-79.50	250.0000	-79.50	260.0000	-80.50	270.0000	-83.80	280.0000
38	NONHSAT000192.2	-4.60	50.0000	-4.60	60.0000	-9.60	70.0000	-11.80	80.0000	-14.10	90.0000	-16.30	100.0000	-19.20	110.0000	-19.20	120.0000	-22.30	130.0000	-23.90	140.0000	-24.00	150.0000	-26.20	160.0000	-26.70	170.0000	-29.40	180.0000	-29.40	190.0000	-30.10	200.0000	-30.40	210.0000	-33.50	220.0000	-34.70	230.0000	-36.50	240.0000	-40.40	250.0000	-40.50	260.0000	-40.50	270.0000	-42.80	280.0000
39	NONHSAT000197.2	-10.00	50.0000	-15.30	60.0000	-19.60	70.0000	-24.10	80.0000	-24.10	90.0000	-24.80	100.0000	-29.20	110.0000	-30.80	120.0000	-33.90	130.0000	-36.80	140.0000	-42.00	150.0000	-54.30	160.0000	-54.50	170.0000	-59.10	180.0000	-64.80	190.0000	-69.40	200.0000	-73.50	210.0000	-79.90	220.0000	-85.10	230.0000	-88.30	240.0000	-93.20	250.0000	-106.00	260.0000	-109.90	270.0000	-111.10	280.0000
40	NONHSAT000205.2	-7.40	50.0000	-13.50	60.0000	-15.20	70.0000	-19.80	80.0000	-19.80	90.0000	-21.50	100.0000	-27.00	110.0000	-28.50	120.0000	-32.50	130.0000	-33.10	140.0000	-37.50	150.0000	-37.50	160.0000	-38.50	170.0000	-41.70	180.0000	-43.60	190.0000	-49.30	200.0000	-51.40	210.0000	-53.90	220.0000	-60.90	230.0000	-63.50	240.0000	-68.20	250.0000	-73.70	260.0000	-82.70	270.0000	-89.60	280.0000
41	NONHSAT000209.2	-21.40	50.0000	-30.30	60.0000	-32.40	70.0000	-36.90	80.0000	-40.30	90.0000	-51.80	100.0000	-60.20	110.0000	-60.20	120.0000	-61.80	130.0000	-64.70	140.0000	-66.60	150.0000	-69.20	160.0000	-74.80	170.0000	-76.20	180.0000	-79.00	190.0000	-86.40	200.0000	-89.90	210.0000	-97.50	220.0000	-98.30	230.0000	-107.60	240.0000	-110.70	250.0000	-114.90	260.0000	-119.30	270.0000	-124.50	280.0000
42	NONHSAT000210.2	-14.70	50.0000	-16.00	60.0000	-23.90	70.0000	-28.60	80.0000	-30.40	90.0000	-35.50	100.0000	-35.90	110.0000	-43.10	120.0000	-47.50	130.0000	-50.00	140.0000	-50.00	150.0000	-57.00	160.0000	-60.70	170.0000	-67.10	180.0000	-69.20	190.0000	-75.90	200.0000	-76.50	210.0000	-79.70	220.0000	-82.80	230.0000	-87.00	240.0000	-89.50	250.0000	-95.00	260.0000	-98.70	270.0000	-106.30	280.0000
43	NONHSAT000211.2	-16.60	50.0000	-20.50	60.0000	-27.20	70.0000	-30.10	80.0000	-30.10	90.0000	-32.60	100.0000	-39.60	110.0000	-41.90	120.0000	-48.50	130.0000	-48.50	140.0000	-55.00	150.0000	-55.00	160.0000	-64.30	170.0000	-64.60	180.0000	-70.20	190.0000	-71.70	200.0000	-76.70	210.0000	-78.40	220.0000	-80.40	230.0000	-88.00	240.0000	-90.70	250.0000	-92.90	260.0000	-105.10	270.0000	-110.10	280.0000
44	NONHSAT000229.2	-14.40	50.0000	-20.90	60.0000	-31.00	70.0000	-34.70	80.0000	-36.60	90.0000	-41.40	100.0000	-44.80	110.0000	-45.70	120.0000	-45.90	130.0000	-58.80	140.0000	-59.50	150.0000	-62.40	160.0000	-70.40	170.0000	-75.80	180.0000	-80.40	190.0000	-80.40	200.0000	-82.00	210.0000	-87.10	220.0000	-89.80	230.0000	-95.90	240.0000	-97.70	250.0000	-102.70	260.0000	-108.20	270.0000	-108.20	280.0000
45	NONHSAT000230.2	-1.00	50.0000	-2.20	60.0000	-2.20	70.0000	-4.40	80.0000	-5.20	90.0000	-8.60	100.0000	-10.80	110.0000	-11.80	120.0000	-13.00	130.0000	-15.70	140.0000	-15.70	150.0000	-18.30	160.0000	-19.10	170.0000	-21.10	180.0000	-22.40	190.0000	-26.40	200.0000	-29.40	210.0000	-29.40	220.0000	-29.40	230.0000	-39.60	240.0000	-43.60	250.0000	-47.60	260.0000	-51.40	270.0000	-55.40	280.0000
46	NONHSAT000232.2	-12.70	50.0000	-17.00	60.0000	-23.10	70.0000	-27.10	80.0000	-35.00	90.0000	-38.20	100.0000	-43.10	110.0000	-50.50	120.0000	-54.90	130.0000	-61.30	140.0000	-65.80	150.0000	-69.20	160.0000	-75.30	170.0000	-79.80	180.0000	-84.40	190.0000	-88.20	200.0000	-98.00	210.0000	-98.00	220.0000	-98.00	230.0000	-98.30	240.0000	-99.00	250.0000	-99.00	260.0000	-99.20	270.0000	-103.20	280.0000
47	NONHSAT000234.2	-15.30	50.0000	-19.60	60.0000	-22.10	70.0000	-29.60	80.0000	-33.50	90.0000	-39.50	100.0000	-46.80	110.0000	-53.90	120.0000	-56.20	130.0000	-63.30	140.0000	-65.80	150.0000	-72.70	160.0000	-73.50	170.0000	-81.10	180.0000	-84.40	190.0000	-86.10	200.0000	-91.10	210.0000	-95.60	220.0000	-105.50	230.0000	-112.80	240.0000	-120.70	250.0000	-121.90	260.0000	-127.50	270.0000	-128.80	280.0000
48	NONHSAT000235.2	-1.40	50.0000	-11.70	60.0000	-16.70	70.0000	-19.60	80.0000	-26.80	90.0000	-29.90	100.0000	-32.90	110.0000	-33.90	120.0000	-43.40	130.0000	-43.40	140.0000	-45.50	150.0000	-49.00	160.0000	-55.50	170.0000	-58.40	180.0000	-62.40	190.0000	-70.30	200.0000	-71.60	210.0000	-76.40	220.0000	-80.70	230.0000	-88.40	240.0000	-89.50	250.0000	-96.50	260.0000	-102.60	270.0000	-102.60	280.0000
49	NONHSAT000236.2	-0.50	50.0000	-1.20	60.0000	-4.20	70.0000	-6.70	80.0000	-9.90	90.0000	-10.10	100.0000	-10.10	110.0000	-12.00	120.0000	-15.70	130.0000	-16.20	140.0000	-16.60	150.0000	-18.80	160.0000	-21.10	170.0000	-25.60	180.0000	-25.80	190.0000	-25.80	200.0000	-25.80	210.0000	-29.40	220.0000	-36.60	230.0000	-41.10	240.0000	-44.00	250.0000	-52.70	260.0000	-54.20	270.0000	-57.30	280.0000
50	NONHSAT000247.2	-12.80	50.0000	-14.80	60.0000	-16.00	70.0000	-18.70	80.0000	-26.20	90.0000	-27.30	100.0000	-32.40	110.0000	-40.80	120.0000	-41.20	130.0000	-41.20	140.0000	-46.70	150.0000	-48.10	160.0000	-52.40	170.0000	-54.60	180.0000	-58.10	190.0000	-66.30	200.0000	-67.00	210.0000	-68.90	220.0000	-75.80	230.0000	-76.50	240.0000	-81.70	250.0000	-88.90	260.0000	-89.10	270.0000	-92.50	280.0000
51	NONHSAT000269.2	-9.50	50.0000	-11.20	60.0000	-19.70	70.0000	-20.90	80.0000	-23.90	90.0000	-30.60	100.0000	-36.20	110.0000	-37.10	120.0000	-42.70	130.0000	-45.40	140.0000	-49.80	150.0000	-52.00	160.0000	-56.00	170.0000	-65.20	180.0000	-69.40	190.0000	-76.80	200.0000	-80.40	210.0000	-83.30	220.0000	-84.50	230.0000	-92.30	240.0000	-95.80	250.0000	-101.60	260.0000	-102.60	270.0000	-106.60	280.0000
52	NONHSAT000271.2	-8.30	50.0000	-9.50	60.0000	-11.10	70.0000	-14.10	80.0000	-15.10	90.0000	-17.50	100.0000	-20.50	110.0000	-23.50	120.0000	-28.30	130.0000	-39.40	140.0000	-43.00	150.0000	-47.70	160.0000	-54.10	170.0000	-57.00	180.0000	-59.20	190.0000	-63.60	200.0000	-71.80	210.0000	-77.50	220.0000	-80.00	230.0000	-83.10	240.0000	-88.10	250.0000	-91.90	260.0000	-94.30	270.0000	-97.60	280.0000
53	NONHSAT000284.2	-6.90	50.0000	-7.40	60.0000	-15.10	70.0000	-15.90	80.0000	-21.50	90.0000	-26.60	100.0000	-33.00	110.0000	-35.00	120.0000	-36.50	130.0000	-44.40	140.0000	-47.40	150.0000	-58.90	160.0000	-58.90	170.0000	-61.30	180.0000	-61.30	190.0000	-62.30	200.0000	-70.40	210.0000	-70.40	220.0000	-73.10	230.0000	-73.10	240.0000	-75.50	250.0000	-77.10	260.0000	-78.60	270.0000	-81.70	280.0000
54	NONHSAT000293.2	-18.10	50.0000	-18.10	60.0000	-18.10	70.0000	-18.10	80.0000	-27.60	90.0000	-32.40	100.0000	-37.10	110.0000	-38.80	120.0000	-38.70	130.0000	-46.70	140.0000	-49.10	150.0000	-49.60	160.0000	-51.70	170.0000	-54.80	180.0000	-58.80	190.0000	-60.30	200.0000	-62.80	210.0000	-64.70	220.0000	-65.20	230.0000	-67.30	240.0000	-67.30	250.0000	-72.40	260.0000	-82.60	270.0000	-83.50	280.0000
55	NONHSAT000307.2	-4.90	50.0000	-12.10	60.0000	-18.70	70.0000	-18.70	80.0000	-22.20	90.0000	-25.60	100.0000	-27.00	110.0000	-30.00	120.0000	-31.60	130.0000	-34.00	140.0000	-39.00	150.0000	-40.70	160.0000	-43.50	170.0000	-48.90	180.0000	-56.50	190.0000	-59.40	200.0000	-61.80	210.0000	-71.40	220.0000	-78.90	230.0000	-88.40	240.0000	-88.90	250.0000	-90.40	260.0000	-95.70	270.0000	-98.70	280.0000
56	NONHSAT000308.2	-3.10	50.0000	-7.60	60.0000	-14.80	70.0000	-18.70	80.0000	-21.70	90.0000	-25.50	100.0000	-25.60	110.0000	-30.00	120.0000	-30.00	130.0000	-32.10	140.0000	-34.00	150.0000	-39.90	160.0000	-40.70	170.0000	-43.60	180.0000	-49.90	190.0000	-56.50	200.0000	-59.40	210.0000	-66.00	220.0000	-72.60	230.0000	-82.50	240.0000	-88.50	250.0000	-89.70	260.0000	-93.30	270.0000	-96.80	280.0000
57	NONHSAT000312.2	-10.10	50.0000	-16.00	60.0000	-19.50	70.0000	-19.50	80.0000	-20.50	90.0000	-22.50	100.0000	-36.90	110.0000	-38.80	120.0000	-41.30	130.0000	-43.30	140.0000	-47.70	150.0000	-53.70	160.0000	-58.00	170.0000	-64.70	180.0000	-64.70	190.0000	-67.70	200.0000	-68.50	210.0000	-71.90	220.0000	-77.60	230.0000	-79.30	240.0000	-83.40	250.0000	-88.10	260.0000	-92.90	270.0000	-96.90	280.0000
58	NONHSAT000313.2	-15.40	50.0000	-18.90	60.0000	-20.80	70.0000	-23.40	80.0000	-23.40	90.0000	-27.30	100.0000	-31.40	110.0000	-36.90	120.0000	-39.60	130.0000	-45.30	140.0000	-47.10	150.0000	-49.50	160.0000	-54.00	170.0000	-54.00	180.0000	-59.60	190.0000	-69.60	200.0000	-70.80	210.0000	-74.10	220.0000	-78.20	230.0000	-84.20	240.0000	-90.00	250.0000	-90.00	260.0000	-92.00	270.0000	-95.00	280.0000
59	NONHSAT000327.2	0.00	50.0000	0.00	60.0000	-4.50	70.0000	-5.40	80.0000	-6.50	90.0000	-6.50	100.0000	-9.70	110.0000	-9.70	120.0000	-11.30	130.0000	-12.00	140.0000	-15.90	150.0000	-20.90	160.0000	-23.60	170.0000	-29.80	180.0000	-31.60	190.0000	-33.00	200.0000	-39.10	210.0000	-41.40	220.0000	-45.80	230.0000	-53.30	240.0000	-53.30	250.0000	-57.40	260.0000	-65.90	270.0000	-66.90	280.0000
60	NONHSAT000329.2	-8.80	50.0000	-14.30	60.0000	-15.30	70.0000	-28.00	80.0000	-28.90	90.0000	-34.40	100.0000	-36.30	110.0000	-42.20	120.0000	-45.80	130.0000	-57.90	140.0000	-60.60	150.0000	-61.60	160.0000	-65.50	170.0000	-69.30	180.0000	-76.30	190.0000	-81.20	200.0000	-86.80	210.0000	-91.20	220.0000	-96.20	230.0000	-99.30	240.0000	-100.60	250.0000	-108.00	260.0000	-110.80	270.0000	-113.80	280.0000
61	NONHSAT000333.2	-3.90	50.0000	-3.90	60.0000	-3.90	70.0000	-3.90	80.0000	-3.90	90.0000	-3.90	100.0000	-6.80	110.0000	-6.80	120.0000	-11.10	130.0000	-11.10	140.0000	-13.60	150.0000	-14.00	160.0000	-17.20	170.0000	-17.20	180.0000	-18.60	190.0000	-18.60	200.0000	-22.70	210.0000	-24.70	220.0000	-24.70	230.0000	-24.70	240.0000	-30.90	250.0000	-31.10	260.0000	-34.10	270.0000	-39.30	280.0000
62	NONHSAT000337.2	-3.60	50.0000	-10.80	60.0000	-12.30	70.0000	-16.10	80.0000	-16.70	90.0000	-21.70	100.0000	-23.90	110.0000	-23.90	120.0000	-31.40	130.0000	-33.70	140.0000	-39.30	150.0000	-40.00	160.0000	-42.30	170.0000	-42.30	180.0000	-47.30	190.0000	-47.70	200.0000	-48.20	210.0000	-49.20	220.0000	-50.30	230.0000	-54.90	240.0000	-56.50	250.0000	-57.20	260.0000	-60.10	270.0000	-60.10	280.0000
63	NONHSAT000373.2	-8.90	50.0000	-12.80	60.0000	-21.40	70.0000	-23.60	80.0000	-29.00	90.0000	-30.50	100.0000	-30.90	110.0000	-36.80	120.0000	-37.60	130.0000	-41.40	140.0000	-45.10	150.0000	-45.80	160.0000	-51.80	170.0000	-59.60	180.0000	-59.60	190.0000	-68.10	200.0000	-67.90	210.0000	-71.30	220.0000	-74.50	230.0000	-74.50	240.0000	-75.80	250.0000	-76.00	260.0000	-77.40	270.0000	-84.60	280.0000
64	NONHSAT000387.2	-1.20	50.0000	-1.20	60.0000	-1.20	70.0000	-8.35	80.0000	-8.55	90.0000	-10.20	100.0000	-10.20	110.0000	-14.00	120.0000	-14.00	130.0000	-14.00	140.0000	-14.20	150.0000	-14.20	160.0000	-19.35	170.0000	-19.35	180.0000	-26.10	190.0000	-35.00	200.0000	-35.00	210.0000	-40.00	220.0000	-48.80	230.0000	-52.30	240.0000	-53.20	250.0000	-59.80	260.0000	-71.20	270.0000	-73.40	280.0000
65	NONHSAT000393.2	-4.50	50.0000	-6.30	60.0000	-6.30	70.0000	-12.20	80.0000	-20.50	90.0000	-24.40	100.0000	-26.20	110.0000	-33.40	120.0000	-34.30	130.0000	-37.60	140.0000	-46.90	150.0000	-51.40	160.0000	-58.50	170.0000	-63.70	180.0000	-65.80	190.0000	-69.70	200.0000	-74.50	210.0000	-80.80	220.0000	-85.50	230.0000	-89.80	240.0000	-92.70	250.0000	-95.90	260.0000	-97.20	270.0000	-101.90	280.0000
66	NONHSAT000394.2	-4.50	50.0000	-6.30	60.0000	-6.30	70.0000	-12.20	80.0000	-20.50	90.0000	-24.40	100.0000	-26.20	110.0000	-33.40	120.0000	-34.30	130.0000	-37.60	140.0000	-46.90	150.0000	-51.40	160.0000	-58.50	170.0000	-63.70	180.0000	-65.80	190.0000	-69.70	200.0000	-74.50	210.0000	-80.80	220.0000	-85.50	230.0000	-89.80	240.0000	-92.70	250.0000	-95.90	260.0000	-97.20	270.0000	-101.90	280.0000
67	NONHSAT000395.2	-11.30	50.0000	-13.70	60.0000	-16.20	70.0000	-18.70	80.0000	-18.90	90.0000	-22.90	100.0000	-23.10	110.0000	-23.10	120.0000	-23.60	130.0000	-29.20	140.0000	-29.20	150.0000	-33.30	160.0000	-39.10	170.0000	-39.20	180.0000	-40.50	190.0000	-44.00	200.0000	-53.90	210.0000	-60.70	220.0000	-64.60	230.0000	-64.60	240.0000	-72.80	250.0000	-82.30	260.0000	-89.70	270.0000	-98.30	280.0000
68	NONHSAT000399.2	-17.90	50.0000	-24.50	60.0000	-28.00	70.0000	-32.60	80.0000	-36.40	90.0000	-43.90	100.0000	-47.90	110.0000	-48.30	120.0000	-55.80	130.0000	-60.90	140.0000	-71.00	150.0000	-74.30	160.0000	-78.00	170.0000	-84.90	180.0000	-91.90	190.0000	-100.30	200.0000	-105.80	210.0000	-105.80	220.0000	-106.80	230.0000	-109.80	240.0000	-118.00	250.0000	-118.50	260.0000	-124.80	270.0000	-125.30	280.0000
69	NONHSAT000400.2	-15.10	50.0000	-20.80	60.0000	-22.50	70.0000	-28.00	80.0000	-31.50	90.0000	-32.00	100.0000	-34.80	110.0000	-36.40	120.0000	-39.80	130.0000	-41.30	140.0000	-41.40	150.0000	-47.50	160.0000	-50.10	170.0000	-51.40	180.0000	-59.00	190.0000	-59.50	200.0000	-61.60	210.0000	-64.40	220.0000	-69.30	230.0000	-70.80	240.0000	-76.50	250.0000	-80.80	260.0000	-88.20	270.0000	-95.60	280.0000
70	NONHSAT000403.2	-25.20	50.0000	-25.20	60.0000	-25.20	70.0000	-29.60	80.0000	-31.50	90.0000	-38.30	100.0000	-40.30	110.0000	-48.30	120.0000	-48.30	130.0000	-57.60	140.0000	-61.50	150.0000	-62.20	160.0000	-64.20	170.0000	-64.90	180.0000	-70.40	190.0000	-76.00	200.0000	-83.40	210.0000	-90.00	220.0000	-90.60	230.0000	-100.50	240.0000	-106.10	250.0000	-106.50	260.0000	-112.00	270.0000	-118.10	280.0000
71	NONHSAT000415.2	-12.30	50.0000	-13.90	60.0000	-22.80	70.0000	-26.70	80.0000	-32.50	90.0000	-43.30	100.0000	-49.20	110.0000	-55.30	120.0000	-63.90	130.0000	-72.20	140.0000	-75.10	150.0000	-75.10	160.0000	-81.10	170.0000	-85.80	180.0000	-85.80	190.0000	-95.10	200.0000	-99.50	210.0000	-99.50	220.0000	-103.70	230.0000	-104.10	240.0000	-108.90	250.0000	-116.90	260.0000	-118.80	270.0000	-120.60	280.0000
72	NONHSAT000416.2	-7.70	50.0000	-7.90	60.0000	-7.90	70.0000	-8.50	80.0000	-11.90	90.0000	-15.90	100.0000	-21.90	110.0000	-21.90	120.0000	-24.50	130.0000	-28.00	140.0000	-30.90	150.0000	-35.30	160.0000	-37.10	170.0000	-41.40	180.0000	-47.80	190.0000	-51.40	200.0000	-55.30	210.0000	-59.70	220.0000	-65.20	230.0000	-72.60	240.0000	-80.30	250.0000	-80.40	260.0000	-86.70	270.0000	-95.10	280.0000
73	NONHSAT000433.2	-24.00	50.0000	-24.40	60.0000	-34.80	70.0000	-39.10	80.0000	-47.50	90.0000	-50.60	100.0000	-56.30	110.0000	-66.10	120.0000	-68.10	130.0000	-72.60	140.0000	-77.50	150.0000	-82.40	160.0000	-82.50	170.0000	-84.80	180.0000	-89.40	190.0000	-91.00	200.0000	-105.10	210.0000	-105.50	220.0000	-108.30	230.0000	-111.30	240.0000	-114.10	250.0000	-119.20	260.0000	-123.90	270.0000	-124.00	280.0000
74	NONHSAT000515.2	-14.50	50.0000	-20.10	60.0000	-20.50	70.0000	-27.80	80.0000	-31.50	90.0000	-34.50	100.0000	-34.50	110.0000	-34.60	120.0000	-36.90	130.0000	-43.20	140.0000	-46.80	150.0000	-48.40	160.0000	-53.20	170.0000	-57.90	180.0000	-59.80	190.0000	-63.30	200.0000	-69.90	210.0000	-76.30	220.0000	-83.10	230.0000	-88.80	240.0000	-88.80	250.0000	-99.30	260.0000	-99.30	270.0000	-108.20	280.0000
75	NONHSAT000523.2	0.00	50.0000	0.00	60.0000	0.00	70.0000	0.00	80.0000	0.00	90.0000	0.00	100.0000	-2.20	110.0000	-2.20	120.0000	-2.20	130.0000	-9.80	140.0000	-17.00	150.0000	-27.20	160.0000	-33.70	170.0000	-37.50	180.0000	-38.10	190.0000	-39.40	200.0000	-41.10	210.0000	-42.20	220.0000	-52.80	230.0000	-55.50	240.0000	-57.70	250.0000	-62.00	260.0000	-62.00	270.0000	-65.10	280.0000
76	NONHSAT000530.2	-11.90	50.0000	-14.80	60.0000	-16.20	70.0000	-19.80	80.0000	-19.80	90.0000	-23.80	100.0000	-24.00	110.0000	-25.70	120.0000	-29.20	130.0000	-29.80	140.0000	-30.20	150.0000	-30.20	160.0000	-31.00	170.0000	-31.97	180.0000	-31.97	190.0000	-32.67	200.0000	-33.07	210.0000	-37.97	220.0000	-43.87	230.0000	-43.87	240.0000	-46.97	250.0000	-50.87	260.0000	-53.97	270.0000	-58.67	280.0000
77	NONHSAT000534.2	-5.00	50.0000	-6.10	60.0000	-9.20	70.0000	-11.60	80.0000	-13.70	90.0000	-20.80	100.0000	-26.20	110.0000	-36.80	120.0000	-40.70	130.0000	-44.70	140.0000	-45.30	150.0000	-48.30	160.0000	-57.60	170.0000	-59.20	180.0000	-60.70	190.0000	-65.50	200.0000	-69.30	210.0000	-75.60	220.0000	-81.10	230.0000	-84.50	240.0000	-90.60	250.0000	-97.00	260.0000	-106.60	270.0000	-110.70	280.0000
78	NONHSAT000535.2	-14.60	50.0000	-14.60	60.0000	-19.10	70.0000	-20.40	80.0000	-26.30	90.0000	-29.10	100.0000	-30.90	110.0000	-36.10	120.0000	-46.00	130.0000	-50.20	140.0000	-53.50	150.0000	-56.50	160.0000	-58.90	170.0000	-60.20	180.0000	-63.10	190.0000	-64.60	200.0000	-68.10	210.0000	-71.80	220.0000	-76.90	230.0000	-78.90	240.0000	-85.50	250.0000	-88.80	260.0000	-90.40	270.0000	-93.60	280.0000
79	NONHSAT000537.2	-9.70	50.0000	-14.00	60.0000	-17.50	70.0000	-27.90	80.0000	-33.30	90.0000	-37.50	100.0000	-38.50	110.0000	-41.00	120.0000	-42.80	130.0000	-46.90	140.0000	-49.30	150.0000	-53.10	160.0000	-57.20	170.0000	-62.30	180.0000	-63.60	190.0000	-70.90	200.0000	-71.40	210.0000	-75.80	220.0000	-76.20	230.0000	-78.00	240.0000	-86.80	250.0000	-86.80	260.0000	-87.00	270.0000	-87.20	280.0000
80	NONHSAT000538.2	-5.60	50.0000	-10.20	60.0000	-12.90	70.0000	-14.70	80.0000	-23.70	90.0000	-26.50	100.0000	-28.70	110.0000	-41.80	120.0000	-47.70	130.0000	-49.90	140.0000	-53.90	150.0000	-60.70	160.0000	-63.80	170.0000	-70.60	180.0000	-75.70	190.0000	-82.00	200.0000	-82.00	210.0000	-92.40	220.0000	-97.90	230.0000	-108.90	240.0000	-109.10	250.0000	-110.80	260.0000	-113.60	270.0000	-119.30	280.0000
81	NONHSAT000539.2	-21.70	50.0000	-25.10	60.0000	-31.30	70.0000	-32.70	80.0000	-33.60	90.0000	-35.80	100.0000	-40.80	110.0000	-41.20	120.0000	-46.70	130.0000	-49.10	140.0000	-52.10	150.0000	-54.40	160.0000	-61.50	170.0000	-63.20	180.0000	-64.60	190.0000	-64.60	200.0000	-67.20	210.0000	-71.50	220.0000	-73.90	230.0000	-74.70	240.0000	-74.70	250.0000	-74.70	260.0000	-74.70	270.0000	-75.60	280.0000
82	NONHSAT000540.2	-7.90	50.0000	-16.30	60.0000	-17.80	70.0000	-19.50	80.0000	-26.40	90.0000	-31.90	100.0000	-36.90	110.0000	-39.30	120.0000	-40.30	130.0000	-42.90	140.0000	-47.40	150.0000	-53.60	160.0000	-57.10	170.0000	-58.90	180.0000	-65.50	190.0000	-67.90	200.0000	-68.60	210.0000	-70.30	220.0000	-72.70	230.0000	-77.40	240.0000	-78.00	250.0000	-79.20	260.0000	-82.70	270.0000	-85.90	280.0000
83	NONHSAT000545.2	-12.60	50.0000	-24.80	60.0000	-26.00	70.0000	-31.30	80.0000	-33.30	90.0000	-46.20	100.0000	-50.40	110.0000	-51.90	120.0000	-53.20	130.0000	-54.40	140.0000	-59.30	150.0000	-60.50	160.0000	-68.40	170.0000	-68.40	180.0000	-70.70	190.0000	-73.10	200.0000	-76.50	210.0000	-84.90	220.0000	-88.00	230.0000	-93.20	240.0000	-96.90	250.0000	-100.30	260.0000	-105.80	270.0000	-109.10	280.0000
84	NONHSAT000546.2	-14.30	50.0000	-22.10	60.0000	-24.10	70.0000	-29.60	80.0000	-34.10	90.0000	-37.00	100.0000	-38.40	110.0000	-42.40	120.0000	-43.40	130.0000	-47.50	140.0000	-53.20	150.0000	-54.30	160.0000	-61.00	170.0000	-63.40	180.0000	-65.50	190.0000	-69.00	200.0000	-72.10	210.0000	-73.90	220.0000	-81.60	230.0000	-81.40	240.0000	-84.70	250.0000	-88.50	260.0000	-95.30	270.0000	-99.50	280.0000
85	NONHSAT000547.2	-6.60	50.0000	-16.30	60.0000	-20.40	70.0000	-23.20	80.0000	-23.20	90.0000	-27.10	100.0000	-33.60	110.0000	-40.00	120.0000	-41.90	130.0000	-46.20	140.0000	-52.60	150.0000	-54.10	160.0000	-59.20	170.0000	-64.10	180.0000	-64.30	190.0000	-67.10	200.0000	-73.90	210.0000	-78.70	220.0000	-85.40	230.0000	-90.10	240.0000	-90.80	250.0000	-97.20	260.0000	-104.30	270.0000	-106.70	280.0000
86	NONHSAT000554.2	-12.40	50.0000	-24.20	60.0000	-25.60	70.0000	-30.00	80.0000	-34.00	90.0000	-39.40	100.0000	-39.40	110.0000	-46.00	120.0000	-49.20	130.0000	-55.70	140.0000	-57.30	150.0000	-57.30	160.0000	-61.10	170.0000	-66.40	180.0000	-67.10	190.0000	-74.80	200.0000	-77.50	210.0000	-80.90	220.0000	-82.50	230.0000	-87.30	240.0000	-91.90	250.0000	-93.60	260.0000	-97.10	270.0000	-100.20	280.0000
87	NONHSAT000555.2	-11.40	50.0000	-16.80	60.0000	-18.30	70.0000	-20.50	80.0000	-24.10	90.0000	-27.50	100.0000	-28.90	110.0000	-28.90	120.0000	-36.10	130.0000	-47.90	140.0000	-53.20	150.0000	-56.20	160.0000	-60.80	170.0000	-64.60	180.0000	-69.80	190.0000	-72.60	200.0000	-74.20	210.0000	-76.70	220.0000	-80.20	230.0000	-84.00	240.0000	-84.40	250.0000	-89.50	260.0000	-95.10	270.0000	-95.60	280.0000
88	NONHSAT000626.2	-9.00	50.0000	-10.80	60.0000	-17.20	70.0000	-21.40	80.0000	-27.10	90.0000	-29.70	100.0000	-32.20	110.0000	-34.60	120.0000	-40.10	130.0000	-43.20	140.0000	-44.80	150.0000	-48.70	160.0000	-53.20	170.0000	-53.20	180.0000	-55.80	190.0000	-57.20	200.0000	-58.70	210.0000	-62.20	220.0000	-67.60	230.0000	-67.60	240.0000	-68.10	250.0000	-70.40	260.0000	-75.00	270.0000	-76.70	280.0000
89	NONHSAT000627.2	-10.30	50.0000	-11.30	60.0000	-12.60	70.0000	-13.10	80.0000	-17.10	90.0000	-19.30	100.0000	-23.40	110.0000	-24.10	120.0000	-30.40	130.0000	-30.40	140.0000	-34.90	150.0000	-37.10	160.0000	-38.30	170.0000	-42.80	180.0000	-46.20	190.0000	-53.40	200.0000	-53.70	210.0000	-58.60	220.0000	-62.80	230.0000	-65.00	240.0000	-66.20	250.0000	-69.60	260.0000	-77.30	270.0000	-83.70	280.0000
90	NONHSAT000628.2	-11.30	50.0000	-11.60	60.0000	-11.40	70.0000	-14.90	80.0000	-17.30	90.0000	-20.80	100.0000	-22.40	110.0000	-23.70	120.0000	-26.30	130.0000	-28.30	140.0000	-35.60	150.0000	-37.90	160.0000	-40.30	170.0000	-42.10	180.0000	-52.20	190.0000	-61.10	200.0000	-61.10	210.0000	-65.80	220.0000	-69.90	230.0000	-76.40	240.0000	-80.00	250.0000	-87.50	260.0000	-90.70	270.0000	-93.60	280.0000
91	NONHSAT000635.2	-2.70	50.0000	-6.80	60.0000	-8.90	70.0000	-9.90	80.0000	-11.30	90.0000	-14.70	100.0000	-23.10	110.0000	-26.60	120.0000	-32.20	130.0000	-32.20	140.0000	-36.50	150.0000	-36.50	160.0000	-37.20	170.0000	-40.30	180.0000	-47.90	190.0000	-49.70	200.0000	-51.50	210.0000	-54.20	220.0000	-54.20	230.0000	-56.00	240.0000	-56.00	250.0000	-58.99	260.0000	-62.59	270.0000	-65.59	280.0000
92	NONHSAT000696.2	-6.00	50.0000	-6.00	60.0000	-8.90	70.0000	-8.90	80.0000	-13.20	90.0000	-13.80	100.0000	-13.80	110.0000	-14.00	120.0000	-17.60	130.0000	-22.00	140.0000	-22.00	150.0000	-25.00	160.0000	-32.80	170.0000	-32.80	180.0000	-33.60	190.0000	-33.60	200.0000	-35.10	210.0000	-40.90	220.0000	-41.10	230.0000	-43.50	240.0000	-49.60	250.0000	-50.00	260.0000	-52.80	270.0000	-55.70	280.0000
93	NONHSAT000699.2	-4.10	50.0000	-5.00	60.0000	-5.90	70.0000	-9.20	80.0000	-10.70	90.0000	-15.80	100.0000	-15.80	110.0000	-18.80	120.0000	-25.50	130.0000	-27.60	140.0000	-31.70	150.0000	-33.70	160.0000	-33.70	170.0000	-33.70	180.0000	-35.30	190.0000	-43.30	200.0000	-51.40	210.0000	-51.40	220.0000	-55.60	230.0000	-60.80	240.0000	-71.10	250.0000	-75.10	260.0000	-84.50	270.0000	-89.70	280.0000
94	NONHSAT000706.2	-9.50	50.0000	-15.80	60.0000	-17.60	70.0000	-22.40	80.0000	-30.20	90.0000	-33.70	100.0000	-35.90	110.0000	-37.60	120.0000	-44.30	130.0000	-47.10	140.0000	-50.50	150.0000	-53.30	160.0000	-59.10	170.0000	-64.50	180.0000	-66.70	190.0000	-68.20	200.0000	-75.40	210.0000	-78.90	220.0000	-81.20	230.0000	-82.30	240.0000	-89.50	250.0000	-93.60	260.0000	-97.90	270.0000	-100.30	280.0000
95	NONHSAT000719.2	-3.50	50.0000	-8.20	60.0000	-13.40	70.0000	-13.40	80.0000	-15.20	90.0000	-15.20	100.0000	-15.80	110.0000	-25.70	120.0000	-29.50	130.0000	-29.50	140.0000	-34.60	150.0000	-34.60	160.0000	-39.40	170.0000	-44.50	180.0000	-46.60	190.0000	-52.10	200.0000	-54.00	210.0000	-55.60	220.0000	-59.30	230.0000	-61.90	240.0000	-66.20	250.0000	-68.00	260.0000	-68.00	270.0000	-70.70	280.0000
96	NONHSAT000730.2	-7.80	50.0000	-7.80	60.0000	-8.70	70.0000	-14.60	80.0000	-23.10	90.0000	-26.60	100.0000	-27.50	110.0000	-32.90	120.0000	-38.90	130.0000	-41.50	140.0000	-42.30	150.0000	-47.30	160.0000	-51.10	170.0000	-59.00	180.0000	-61.60	190.0000	-66.60	200.0000	-68.10	210.0000	-68.10	220.0000	-68.10	230.0000	-70.40	240.0000	-73.60	250.0000	-77.00	260.0000	-77.20	270.0000	-81.80	280.0000
97	NONHSAT000769.2	-8.00	50.0000	-17.40	60.0000	-21.40	70.0000	-27.10	80.0000	-31.90	90.0000	-37.60	100.0000	-37.60	110.0000	-40.80	120.0000	-48.10	130.0000	-49.70	140.0000	-51.30	150.0000	-52.20	160.0000	-54.20	170.0000	-55.20	180.0000	-55.20	190.0000	-58.40	200.0000	-58.50	210.0000	-60.10	220.0000	-65.10	230.0000	-65.70	240.0000	-77.40	250.0000	-79.60	260.0000	-80.30	270.0000	-86.40	280.0000
98	NONHSAT000771.2	-4.50	50.0000	-6.80	60.0000	-6.80	70.0000	-6.80	80.0000	-9.40	90.0000	-14.60	100.0000	-15.60	110.0000	-18.90	120.0000	-25.80	130.0000	-27.30	140.0000	-27.30	150.0000	-30.60	160.0000	-30.60	170.0000	-32.00	180.0000	-34.70	190.0000	-40.80	200.0000	-43.80	210.0000	-47.50	220.0000	-49.90	230.0000	-51.60	240.0000	-54.70	250.0000	-62.90	260.0000	-65.40	270.0000	-68.80	280.0000
99	NONHSAT000774.2	-10.90	50.0000	-10.90	60.0000	-12.50	70.0000	-13.00	80.0000	-17.70	90.0000	-21.00	100.0000	-23.50	110.0000	-29.40	120.0000	-30.60	130.0000	-37.90	140.0000	-43.60	150.0000	-43.60	160.0000	-43.80	170.0000	-45.30	180.0000	-47.70	190.0000	-47.70	200.0000	-49.70	210.0000	-50.60	220.0000	-54.90	230.0000	-58.20	240.0000	-62.60	250.0000	-66.10	260.0000	-70.50	270.0000	-71.60	280.0000
100	NONHSAT000786.2	-6.60	50.0000	-7.60	60.0000	-10.20	70.0000	-10.80	80.0000	-13.40	90.0000	-15.70	100.0000	-15.70	110.0000	-15.70	120.0000	-17.40	130.0000	-21.00	140.0000	-24.80	150.0000	-29.80	160.0000	-32.90	170.0000	-33.40	180.0000	-35.30	190.0000	-37.80	200.0000	-40.40	210.0000	-42.50	220.0000	-43.20	230.0000	-45.10	240.0000	-45.10	250.0000	-53.80	260.0000	-56.40	270.0000	-60.80	280.0000
101	NONHSAT000791.2	-7.90	50.0000	-7.90	60.0000	-7.90	70.0000	-7.90	80.0000	-8.60	90.0000	-10.45	100.0000	-12.70	110.0000	-13.10	120.0000	-16.40	130.0000	-16.80	140.0000	-17.40	150.0000	-29.70	160.0000	-31.30	170.0000	-32.90	180.0000	-37.05	190.0000	-39.80	200.0000	-41.30	210.0000	-44.40	220.0000	-52.20	230.0000	-55.90	240.0000	-56.40	250.0000	-58.30	260.0000	-63.00	270.0000	-65.90	280.0000
102	NONHSAT000794.2	-1.40	50.0000	-16.10	60.0000	-16.10	70.0000	-16.30	80.0000	-22.40	90.0000	-26.60	100.0000	-28.10	110.0000	-29.70	120.0000	-37.50	130.0000	-39.20	140.0000	-42.90	150.0000	-45.10	160.0000	-46.90	170.0000	-50.70	180.0000	-53.00	190.0000	-59.10	200.0000	-63.00	210.0000	-64.70	220.0000	-65.10	230.0000	-69.70	240.0000	-74.60	250.0000	-78.00	260.0000	-85.50	270.0000	-87.50	280.0000
103	NONHSAT000806.2	-10.70	50.0000	-13.70	60.0000	-13.70	70.0000	-14.40	80.0000	-14.40	90.0000	-16.40	100.0000	-19.40	110.0000	-19.80	120.0000	-20.70	130.0000	-21.30	140.0000	-25.30	150.0000	-25.30	160.0000	-31.80	170.0000	-32.90	180.0000	-33.10	190.0000	-36.00	200.0000	-38.30	210.0000	-40.20	220.0000	-40.20	230.0000	-42.80	240.0000	-45.90	250.0000	-51.00	260.0000	-55.00	270.0000	-59.50	280.0000
104	NONHSAT000812.2	-3.60	50.0000	-5.10	60.0000	-8.80	70.0000	-10.90	80.0000	-14.20	90.0000	-15.80	100.0000	-16.80	110.0000	-16.80	120.0000	-17.90	130.0000	-17.90	140.0000	-18.90	150.0000	-18.90	160.0000	-22.10	170.0000	-23.80	180.0000	-23.80	190.0000	-30.40	200.0000	-30.70	210.0000	-32.60	220.0000	-35.60	230.0000	-43.30	240.0000	-47.60	250.0000	-51.90	260.0000	-55.10	270.0000	-56.50	280.0000
105	NONHSAT000814.2	-11.00	50.0000	-11.30	60.0000	-14.50	70.0000	-17.20	80.0000	-24.20	90.0000	-25.40	100.0000	-30.80	110.0000	-34.00	120.0000	-39.30	130.0000	-40.70	140.0000	-44.20	150.0000	-51.20	160.0000	-57.40	170.0000	-57.40	180.0000	-57.40	190.0000	-59.50	200.0000	-61.80	210.0000	-66.10	220.0000	-69.50	230.0000	-78.80	240.0000	-82.60	250.0000	-89.90	260.0000	-94.20	270.0000	-98.10	280.0000
106	NONHSAT000815.2	0.00	50.0000	-1.60	60.0000	-11.00	70.0000	-11.70	80.0000	-13.50	90.0000	-17.20	100.0000	-24.70	110.0000	-26.60	120.0000	-31.50	130.0000	-35.50	140.0000	-39.80	150.0000	-41.70	160.0000	-45.50	170.0000	-48.20	180.0000	-57.40	190.0000	-57.40	200.0000	-60.50	210.0000	-62.00	220.0000	-62.60	230.0000	-66.20	240.0000	-71.30	250.0000	-78.60	260.0000	-84.60	270.0000	-90.70	280.0000
107	NONHSAT000825.2	-7.30	50.0000	-7.50	60.0000	-9.80	70.0000	-12.30	80.0000	-15.80	90.0000	-16.10	100.0000	-20.60	110.0000	-25.30	120.0000	-26.00	130.0000	-26.00	140.0000	-27.70	150.0000	-29.70	160.0000	-32.10	170.0000	-34.20	180.0000	-36.10	190.0000	-37.10	200.0000	-41.90	210.0000	-46.70	220.0000	-48.00	230.0000	-48.00	240.0000	-49.60	250.0000	-53.00	260.0000	-54.70	270.0000	-56.50	280.0000
108	NONHSAT000829.2	-7.00	50.0000	-15.60	60.0000	-16.30	70.0000	-18.20	80.0000	-18.50	90.0000	-20.00	100.0000	-20.00	110.0000	-20.00	120.0000	-21.30	130.0000	-21.40	140.0000	-23.10	150.0000	-24.80	160.0000	-26.70	170.0000	-27.30	180.0000	-28.80	190.0000	-29.00	200.0000	-30.20	210.0000	-30.90	220.0000	-38.30	230.0000	-39.90	240.0000	-46.80	250.0000	-54.00	260.0000	-56.30	270.0000	-57.50	280.0000
109	NONHSAT000831.2	-0.20	50.0000	-4.10	60.0000	-6.00	70.0000	-9.70	80.0000	-10.80	90.0000	-11.40	100.0000	-12.10	110.0000	-15.60	120.0000	-18.50	130.0000	-19.20	140.0000	-21.30	150.0000	-28.80	160.0000	-30.50	170.0000	-35.70	180.0000	-35.70	190.0000	-36.50	200.0000	-38.90	210.0000	-41.10	220.0000	-41.50	230.0000	-49.80	240.0000	-51.50	250.0000	-54.80	260.0000	-60.80	270.0000	-62.10	280.0000
110	NONHSAT000832.2	-6.40	50.0000	-11.10	60.0000	-11.10	70.0000	-13.00	80.0000	-14.50	90.0000	-19.50	100.0000	-19.50	110.0000	-19.90	120.0000	-19.90	130.0000	-22.50	140.0000	-22.70	150.0000	-25.90	160.0000	-26.20	170.0000	-29.00	180.0000	-30.60	190.0000	-33.60	200.0000	-37.00	210.0000	-37.00	220.0000	-37.00	230.0000	-39.70	240.0000	-46.90	250.0000	-46.90	251.0000	-46.90	251.0000	-46.90	251.0000
111	NONHSAT000844.2	-6.90	50.0000	-10.40	60.0000	-12.60	70.0000	-20.60	80.0000	-20.60	90.0000	-25.20	100.0000	-28.40	110.0000	-31.80	120.0000	-36.60	130.0000	-36.60	140.0000	-40.90	150.0000	-48.00	160.0000	-48.50	170.0000	-54.10	180.0000	-60.40	190.0000	-62.60	200.0000	-75.00	210.0000	-80.20	220.0000	-81.00	230.0000	-84.70	240.0000	-91.10	250.0000	-91.10	260.0000	-94.70	270.0000	-100.70	280.0000
112	NONHSAT000860.2	-8.40	50.0000	-8.60	60.0000	-11.50	70.0000	-14.10	80.0000	-20.60	90.0000	-23.50	100.0000	-26.90	110.0000	-29.60	120.0000	-29.60	130.0000	-31.30	140.0000	-34.30	150.0000	-39.60	160.0000	-43.50	170.0000	-46.10	180.0000	-57.80	190.0000	-57.80	200.0000	-57.80	210.0000	-61.90	220.0000	-71.50	230.0000	-80.60	240.0000	-80.60	250.0000	-81.30	260.0000	-81.30	270.0000	-81.30	280.0000
113	NONHSAT000862.2	-2.00	50.0000	-5.60	60.0000	-10.20	70.0000	-10.20	80.0000	-14.70	90.0000	-16.00	100.0000	-20.60	110.0000	-25.80	120.0000	-28.10	130.0000	-28.10	140.0000	-35.40	150.0000	-37.20	160.0000	-39.30	170.0000	-46.60	180.0000	-56.70	190.0000	-58.80	200.0000	-60.20	210.0000	-65.00	220.0000	-65.50	230.0000	-69.30	240.0000	-74.30	250.0000	-79.00	260.0000	-90.10	270.0000	-94.20	280.0000
114	NONHSAT000875.2	-14.10	50.0000	-14.10	60.0000	-14.10	70.0000	-16.40	80.0000	-20.80	90.0000	-22.00	100.0000	-27.80	110.0000	-33.60	120.0000	-41.60	130.0000	-43.20	140.0000	-45.70	150.0000	-51.70	160.0000	-55.70	170.0000	-66.00	180.0000	-70.90	190.0000	-70.90	200.0000	-70.90	210.0000	-71.70	220.0000	-73.80	230.0000	-79.00	240.0000	-80.20	250.0000	-81.20	260.0000	-81.40	270.0000	-85.60	280.0000
115	NONHSAT000882.2	-5.50	50.0000	-11.10	60.0000	-11.10	70.0000	-15.10	80.0000	-18.00	90.0000	-18.90	100.0000	-21.50	110.0000	-22.80	120.0000	-27.60	130.0000	-31.50	140.0000	-36.10	150.0000	-38.90	160.0000	-42.30	170.0000	-44.30	180.0000	-48.50	190.0000	-53.10	200.0000	-55.50	210.0000	-60.70	220.0000	-60.70	230.0000	-64.10	240.0000	-67.60	250.0000	-69.60	260.0000	-72.60	270.0000	-84.00	280.0000
116	NONHSAT000883.2	-0.30	50.0000	-0.90	60.0000	-5.60	70.0000	-6.50	80.0000	-8.30	90.0000	-10.10	100.0000	-12.00	110.0000	-12.60	120.0000	-17.80	130.0000	-22.40	140.0000	-27.90	150.0000	-28.10	160.0000	-32.60	170.0000	-34.50	180.0000	-36.80	190.0000	-45.10	200.0000	-50.90	210.0000	-50.90	220.0000	-55.20	230.0000	-55.00	240.0000	-56.50	250.0000	-58.50	260.0000	-65.10	270.0000	-66.90	280.0000
117	NONHSAT000909.2	-6.00	50.0000	-7.80	60.0000	-10.00	70.0000	-11.70	80.0000	-18.10	90.0000	-23.80	100.0000	-31.30	110.0000	-33.50	120.0000	-37.40	130.0000	-38.60	140.0000	-41.80	150.0000	-46.30	160.0000	-46.80	170.0000	-53.40	180.0000	-57.70	190.0000	-60.40	200.0000	-61.50	210.0000	-66.20	220.0000	-71.00	230.0000	-75.50	240.0000	-83.20	250.0000	-83.80	260.0000	-89.40	270.0000	-91.00	280.0000
118	NONHSAT000917.2	-19.30	50.0000	-19.70	60.0000	-22.30	70.0000	-23.90	80.0000	-27.60	90.0000	-27.80	100.0000	-28.90	110.0000	-35.40	120.0000	-36.40	130.0000	-45.40	140.0000	-48.80	150.0000	-51.60	160.0000	-60.60	170.0000	-63.90	180.0000	-67.10	190.0000	-75.60	200.0000	-80.90	210.0000	-89.70	220.0000	-94.40	230.0000	-96.60	240.0000	-103.20	250.0000	-104.60	260.0000	-105.00	270.0000	-114.50	280.0000
119	NONHSAT000951.2	-2.20	50.0000	-8.80	60.0000	-10.90	70.0000	-14.20	80.0000	-21.70	90.0000	-23.00	100.0000	-26.30	110.0000	-33.10	120.0000	-34.40	130.0000	-37.70	140.0000	-39.80	150.0000	-50.80	160.0000	-50.80	170.0000	-52.80	180.0000	-54.50	190.0000	-59.10	200.0000	-60.70	210.0000	-63.90	220.0000	-67.30	230.0000	-73.70	240.0000	-76.80	250.0000	-81.90	260.0000	-88.60	270.0000	-94.40	280.0000
120	NONHSAT001038.2	-6.70	50.0000	-6.70	60.0000	-6.70	70.0000	-7.30	80.0000	-8.50	90.0000	-8.70	100.0000	-8.70	110.0000	-8.70	120.0000	-11.80	130.0000	-13.30	140.0000	-16.84	150.0000	-25.40	160.0000	-26.90	170.0000	-31.20	180.0000	-37.80	190.0000	-41.30	200.0000	-45.50	210.0000	-50.80	220.0000	-58.20	230.0000	-60.70	240.0000	-63.70	250.0000	-65.30	260.0000	-69.40	270.0000	-70.10	280.0000
121	NONHSAT001039.2	-8.70	50.0000	-8.70	60.0000	-8.70	70.0000	-11.40	80.0000	-11.40	90.0000	-13.40	100.0000	-15.80	110.0000	-17.90	120.0000	-20.60	130.0000	-23.90	140.0000	-24.30	150.0000	-27.00	160.0000	-29.00	170.0000	-32.10	180.0000	-37.70	190.0000	-37.70	200.0000	-41.80	210.0000	-48.80	220.0000	-48.80	230.0000	-51.10	240.0000	-52.20	250.0000	-52.60	260.0000	-57.00	270.0000	-61.10	280.0000
122	NONHSAT001041.2	-12.70	50.0000	-13.60	60.0000	-14.10	70.0000	-19.30	80.0000	-22.90	90.0000	-24.00	100.0000	-25.00	110.0000	-30.80	120.0000	-35.20	130.0000	-40.50	140.0000	-44.40	150.0000	-55.60	160.0000	-55.60	170.0000	-59.80	180.0000	-62.20	190.0000	-64.40	200.0000	-69.30	210.0000	-73.50	220.0000	-80.70	230.0000	-80.90	240.0000	-84.20	250.0000	-88.80	260.0000	-96.80	270.0000	-100.90	280.0000
123	NONHSAT001050.2	-6.10	50.0000	-6.10	60.0000	-9.30	70.0000	-10.70	80.0000	-10.70	90.0000	-13.30	100.0000	-13.30	110.0000	-13.40	120.0000	-15.80	130.0000	-18.20	140.0000	-21.60	150.0000	-24.60	160.0000	-26.40	170.0000	-28.40	180.0000	-28.60	190.0000	-36.20	200.0000	-36.80	210.0000	-42.90	220.0000	-44.90	230.0000	-47.10	240.0000	-51.20	250.0000	-55.40	260.0000	-55.90	270.0000	-60.80	280.0000
124	NONHSAT001062.2	-5.50	50.0000	-8.40	60.0000	-13.80	70.0000	-20.60	80.0000	-28.30	90.0000	-32.90	100.0000	-32.90	110.0000	-35.50	120.0000	-38.10	130.0000	-48.00	140.0000	-50.30	150.0000	-54.60	160.0000	-58.00	170.0000	-59.10	180.0000	-63.50	190.0000	-66.80	200.0000	-68.90	210.0000	-76.80	220.0000	-78.10	230.0000	-79.30	240.0000	-80.00	250.0000	-82.20	260.0000	-91.90	270.0000	-96.10	280.0000
125	NONHSAT001081.2	-17.40	50.0000	-22.90	60.0000	-31.80	70.0000	-31.80	80.0000	-37.20	90.0000	-42.90	100.0000	-46.40	110.0000	-46.40	120.0000	-47.10	130.0000	-55.40	140.0000	-58.90	150.0000	-60.00	160.0000	-64.00	170.0000	-66.40	180.0000	-66.40	190.0000	-66.40	200.0000	-67.60	210.0000	-72.50	220.0000	-72.50	230.0000	-72.50	240.0000	-72.50	250.0000	-74.00	260.0000	-77.60	270.0000	-92.10	280.0000
126	NONHSAT001084.2	-15.30	50.0000	-17.20	60.0000	-21.30	70.0000	-24.90	80.0000	-34.00	90.0000	-41.40	100.0000	-44.90	110.0000	-50.50	120.0000	-54.30	130.0000	-59.70	140.0000	-65.00	150.0000	-68.50	160.0000	-72.80	170.0000	-79.00	180.0000	-83.50	190.0000	-85.00	200.0000	-89.30	210.0000	-93.90	220.0000	-94.50	230.0000	-97.40	240.0000	-99.80	250.0000	-105.30	260.0000	-105.40	270.0000	-112.00	280.0000
127	NONHSAT001088.2	0.00	50.0000	-1.30	60.0000	-4.42	70.0000	-8.60	80.0000	-8.80	90.0000	-8.80	100.0000	-14.10	110.0000	-21.00	120.0000	-29.70	130.0000	-31.70	140.0000	-36.30	150.0000	-41.70	160.0000	-41.70	170.0000	-42.40	180.0000	-45.00	190.0000	-47.70	200.0000	-48.40	210.0000	-53.00	220.0000	-54.60	230.0000	-57.10	240.0000	-61.60	250.0000	-66.50	260.0000	-72.30	270.0000	-75.60	280.0000
128	NONHSAT001092.2	-12.30	50.0000	-17.90	60.0000	-19.80	70.0000	-20.40	80.0000	-25.60	90.0000	-31.00	100.0000	-37.90	110.0000	-39.10	120.0000	-42.40	130.0000	-42.40	140.0000	-44.10	150.0000	-45.00	160.0000	-48.10	170.0000	-52.80	180.0000	-64.90	190.0000	-67.00	200.0000	-67.00	210.0000	-76.70	220.0000	-76.90	230.0000	-79.60	240.0000	-80.60	250.0000	-85.70	260.0000	-89.50	270.0000	-92.90	280.0000
129	NONHSAT001093.2	-10.70	50.0000	-11.90	60.0000	-19.50	70.0000	-19.90	80.0000	-24.70	90.0000	-30.90	100.0000	-36.60	110.0000	-37.50	120.0000	-43.00	130.0000	-48.00	140.0000	-50.10	150.0000	-53.90	160.0000	-60.40	170.0000	-60.40	180.0000	-61.90	190.0000	-66.90	200.0000	-73.20	210.0000	-76.20	220.0000	-76.40	230.0000	-77.50	240.0000	-78.10	250.0000	-78.70	260.0000	-79.60	270.0000	-81.70	280.0000
130	NONHSAT001104.2	-4.90	50.0000	-6.20	60.0000	-8.10	70.0000	-12.40	80.0000	-12.70	90.0000	-22.20	100.0000	-22.80	110.0000	-30.40	120.0000	-31.90	130.0000	-41.50	140.0000	-51.80	150.0000	-56.90	160.0000	-61.30	170.0000	-69.60	180.0000	-71.10	190.0000	-78.90	200.0000	-82.70	210.0000	-83.30	220.0000	-90.10	230.0000	-93.70	240.0000	-98.30	250.0000	-101.10	260.0000	-107.30	270.0000	-113.50	280.0000
131	NONHSAT001116.2	-4.60	50.0000	-9.50	60.0000	-11.60	70.0000	-14.50	80.0000	-17.10	90.0000	-18.80	100.0000	-19.80	110.0000	-21.70	120.0000	-22.00	130.0000	-23.00	140.0000	-27.00	150.0000	-30.70	160.0000	-32.20	170.0000	-34.70	180.0000	-37.40	190.0000	-39.50	200.0000	-40.30	210.0000	-44.10	220.0000	-50.80	230.0000	-52.20	240.0000	-53.30	250.0000	-55.30	260.0000	-56.50	270.0000	-59.20	280.0000
132	NONHSAT001122.2	0.00	50.0000	-1.00	60.0000	-2.20	70.0000	-5.00	80.0000	-11.40	90.0000	-14.20	100.0000	-15.50	110.0000	-16.50	120.0000	-19.30	130.0000	-21.20	140.0000	-22.10	150.0000	-22.10	160.0000	-25.20	170.0000	-28.90	180.0000	-29.50	190.0000	-33.30	200.0000	-34.50	210.0000	-35.80	220.0000	-39.50	230.0000	-43.50	240.0000	-43.90	250.0000	-45.50	260.0000	-45.60	270.0000	-51.50	280.0000
133	NONHSAT001124.2	-16.70	50.0000	-19.20	60.0000	-23.70	70.0000	-29.00	80.0000	-34.80	90.0000	-35.60	100.0000	-40.50	110.0000	-45.80	120.0000	-50.60	130.0000	-51.60	140.0000	-55.10	150.0000	-57.10	160.0000	-62.90	170.0000	-68.30	180.0000	-72.00	190.0000	-72.80	200.0000	-77.50	210.0000	-84.80	220.0000	-88.30	230.0000	-94.90	240.0000	-101.70	250.0000	-106.30	260.0000	-106.70	270.0000	-112.60	280.0000
134	NONHSAT001126.2	-10.50	50.0000	-10.50	60.0000	-15.10	70.0000	-18.70	80.0000	-23.80	90.0000	-24.10	100.0000	-30.80	110.0000	-33.60	120.0000	-43.30	130.0000	-47.20	140.0000	-50.90	150.0000	-57.00	160.0000	-61.50	170.0000	-67.20	180.0000	-67.20	190.0000	-68.80	200.0000	-70.90	210.0000	-76.90	220.0000	-88.30	230.0000	-93.20	240.0000	-98.00	250.0000	-103.00	255.0000	-103.00	255.0000	-103.00	255.0000
135	NONHSAT001128.2	-3.60	50.0000	-3.60	60.0000	-3.60	70.0000	-3.60	80.0000	-7.30	90.0000	-14.25	100.0000	-13.95	110.0000	-18.90	120.0000	-25.70	130.0000	-30.35	140.0000	-34.05	150.0000	-38.50	160.0000	-47.90	170.0000	-48.80	180.0000	-53.30	190.0000	-53.90	200.0000	-60.95	210.0000	-67.35	220.0000	-67.35	230.0000	-67.35	240.0000	-71.40	250.0000	-75.10	260.0000	-79.90	270.0000	-82.60	280.0000
136	NONHSAT001137.2	-2.50	50.0000	-7.10	60.0000	-7.10	70.0000	-7.10	80.0000	-7.10	90.0000	-7.10	100.0000	-7.10	110.0000	-7.10	120.0000	-9.50	130.0000	-9.50	140.0000	-9.50	150.0000	-9.90	160.0000	-13.50	170.0000	-18.80	180.0000	-18.80	190.0000	-22.50	200.0000	-29.00	210.0000	-34.20	220.0000	-40.30	230.0000	-42.10	240.0000	-44.60	250.0000	-46.90	260.0000	-47.30	270.0000	-49.70	280.0000
137	NONHSAT001139.2	-0.80	50.0000	-3.20	60.0000	-5.50	70.0000	-8.00	80.0000	-8.60	90.0000	-8.60	100.0000	-10.60	110.0000	-11.10	120.0000	-14.30	130.0000	-15.50	140.0000	-17.80	150.0000	-19.90	160.0000	-20.60	170.0000	-21.50	180.0000	-22.40	190.0000	-24.80	200.0000	-25.30	210.0000	-30.30	220.0000	-38.20	230.0000	-39.80	240.0000	-41.00	250.0000	-43.10	260.0000	-43.70	270.0000	-49.40	280.0000
138	NONHSAT001143.2	-9.20	50.0000	-9.30	60.0000	-10.60	70.0000	-19.60	80.0000	-19.90	90.0000	-22.30	100.0000	-29.30	110.0000	-34.30	120.0000	-37.90	130.0000	-40.50	140.0000	-41.00	150.0000	-45.60	160.0000	-45.60	170.0000	-48.50	180.0000	-50.50	190.0000	-56.40	200.0000	-62.30	210.0000	-65.20	220.0000	-73.70	230.0000	-75.80	240.0000	-79.30	250.0000	-88.60	260.0000	-88.60	270.0000	-89.70	280.0000
139	NONHSAT001145.2	-6.70	50.0000	-9.00	60.0000	-13.00	70.0000	-16.70	80.0000	-18.40	90.0000	-20.10	100.0000	-25.50	110.0000	-29.60	120.0000	-31.60	130.0000	-34.30	140.0000	-37.30	150.0000	-39.40	160.0000	-39.40	170.0000	-50.50	180.0000	-50.50	190.0000	-53.10	200.0000	-57.10	210.0000	-63.00	220.0000	-63.30	230.0000	-68.50	240.0000	-75.50	250.0000	-76.60	260.0000	-81.40	270.0000	-83.60	280.0000
140	NONHSAT001154.2	-16.80	50.0000	-19.60	60.0000	-22.10	70.0000	-22.80	80.0000	-25.30	90.0000	-26.00	100.0000	-36.00	110.0000	-40.30	120.0000	-41.10	130.0000	-45.00	140.0000	-49.10	150.0000	-54.70	160.0000	-60.20	170.0000	-61.50	180.0000	-67.50	190.0000	-70.60	200.0000	-76.20	210.0000	-75.90	220.0000	-81.00	230.0000	-81.00	240.0000	-88.10	250.0000	-91.90	260.0000	-94.50	270.0000	-99.40	280.0000
141	NONHSAT001155.2	-9.80	50.0000	-14.60	60.0000	-16.60	70.0000	-16.90	80.0000	-20.20	90.0000	-22.80	100.0000	-23.40	110.0000	-29.70	120.0000	-35.50	130.0000	-35.50	140.0000	-43.10	150.0000	-44.60	160.0000	-51.50	170.0000	-51.80	180.0000	-55.90	190.0000	-61.80	200.0000	-65.40	210.0000	-70.40	220.0000	-78.70	230.0000	-83.60	240.0000	-88.00	250.0000	-88.80	260.0000	-92.80	270.0000	-101.70	280.0000
142	NONHSAT001157.2	-6.20	50.0000	-8.40	60.0000	-8.40	70.0000	-16.40	80.0000	-17.10	90.0000	-17.50	100.0000	-18.70	110.0000	-22.30	120.0000	-24.60	130.0000	-30.10	140.0000	-32.90	150.0000	-35.90	160.0000	-35.90	170.0000	-38.30	180.0000	-38.30	190.0000	-39.10	200.0000	-41.50	210.0000	-43.30	220.0000	-43.30	230.0000	-48.50	240.0000	-52.40	250.0000	-56.80	260.0000	-61.10	270.0000	-67.20	280.0000
143	NONHSAT001158.2	-6.20	50.0000	-8.40	60.0000	-8.40	70.0000	-16.40	80.0000	-17.10	90.0000	-17.50	100.0000	-18.70	110.0000	-22.30	120.0000	-24.60	130.0000	-30.10	140.0000	-32.90	150.0000	-35.90	160.0000	-35.90	170.0000	-38.30	180.0000	-38.30	190.0000	-39.10	200.0000	-41.50	210.0000	-43.30	220.0000	-43.30	230.0000	-48.50	240.0000	-52.40	250.0000	-56.80	260.0000	-61.10	270.0000	-67.20	280.0000
144	NONHSAT001159.2	-6.20	50.0000	-6.20	60.0000	-6.20	70.0000	-14.20	80.0000	-17.10	90.0000	-18.10	100.0000	-18.90	110.0000	-23.90	120.0000	-24.60	130.0000	-27.50	140.0000	-32.90	150.0000	-33.70	160.0000	-35.20	170.0000	-38.30	180.0000	-38.30	190.0000	-41.50	200.0000	-41.50	210.0000	-42.60	220.0000	-42.80	230.0000	-52.10	240.0000	-54.60	250.0000	-55.60	260.0000	-60.50	270.0000	-63.80	280.0000
145	NONHSAT001162.2	-14.30	50.0000	-22.60	60.0000	-28.30	70.0000	-33.90	80.0000	-33.90	90.0000	-41.30	100.0000	-41.60	110.0000	-48.20	120.0000	-51.50	130.0000	-55.00	140.0000	-55.90	150.0000	-55.90	160.0000	-62.80	170.0000	-62.80	180.0000	-62.80	190.0000	-71.60	200.0000	-71.60	210.0000	-74.70	220.0000	-78.00	230.0000	-85.20	240.0000	-88.00	250.0000	-93.60	260.0000	-96.20	270.0000	-106.90	280.0000
146	NONHSAT001164.2	-14.40	50.0000	-17.20	60.0000	-27.50	70.0000	-27.50	80.0000	-29.30	90.0000	-31.10	100.0000	-33.10	110.0000	-37.10	120.0000	-38.20	130.0000	-44.90	140.0000	-51.60	150.0000	-54.40	160.0000	-57.70	170.0000	-61.20	180.0000	-64.90	190.0000	-73.20	200.0000	-78.10	210.0000	-81.00	220.0000	-83.90	230.0000	-87.70	240.0000	-92.50	250.0000	-94.60	260.0000	-103.60	270.0000	-103.70	280.0000
147	NONHSAT001167.2	-14.20	50.0000	-20.50	60.0000	-22.60	70.0000	-28.00	80.0000	-28.00	90.0000	-34.20	100.0000	-37.80	110.0000	-39.70	120.0000	-46.40	130.0000	-54.00	140.0000	-54.20	150.0000	-55.50	160.0000	-62.40	170.0000	-62.80	180.0000	-64.90	190.0000	-67.50	200.0000	-83.20	210.0000	-83.20	220.0000	-84.00	230.0000	-92.00	240.0000	-93.50	250.0000	-96.70	260.0000	-101.60	270.0000	-109.00	280.0000
148	NONHSAT001174.2	-15.60	50.0000	-23.00	60.0000	-27.40	70.0000	-30.90	80.0000	-35.00	90.0000	-37.40	100.0000	-40.50	110.0000	-43.00	120.0000	-50.00	130.0000	-56.40	140.0000	-57.20	150.0000	-57.20	160.0000	-60.10	170.0000	-64.70	180.0000	-70.70	190.0000	-75.40	200.0000	-81.10	210.0000	-87.20	220.0000	-88.60	230.0000	-91.30	240.0000	-94.70	250.0000	-97.00	260.0000	-107.00	270.0000	-108.30	280.0000
149	NONHSAT001175.2	-15.60	50.0000	-23.00	60.0000	-27.40	70.0000	-30.90	80.0000	-35.00	90.0000	-37.40	100.0000	-40.50	110.0000	-43.00	120.0000	-50.00	130.0000	-56.40	140.0000	-57.20	150.0000	-57.20	160.0000	-60.10	170.0000	-64.70	180.0000	-70.70	190.0000	-75.40	200.0000	-81.10	210.0000	-87.20	220.0000	-88.60	230.0000	-91.30	240.0000	-94.70	250.0000	-97.00	260.0000	-107.00	270.0000	-108.30	280.0000
150	NONHSAT001176.2	-12.40	50.0000	-13.70	60.0000	-22.00	70.0000	-22.00	80.0000	-22.00	90.0000	-31.20	100.0000	-31.20	110.0000	-31.20	120.0000	-37.10	130.0000	-40.00	140.0000	-54.50	150.0000	-56.10	160.0000	-62.20	170.0000	-69.90	180.0000	-72.00	190.0000	-72.00	200.0000	-72.20	210.0000	-74.20	220.0000	-75.10	230.0000	-76.20	240.0000	-82.10	250.0000	-95.50	260.0000	-107.40	270.0000	-113.40	280.0000
151	NONHSAT001182.2	-1.00	50.0000	-1.80	60.0000	-4.80	70.0000	-4.80	80.0000	-6.40	90.0000	-7.70	100.0000	-8.20	110.0000	-10.30	120.0000	-11.90	130.0000	-16.40	140.0000	-21.80	150.0000	-26.90	160.0000	-30.80	170.0000	-31.40	180.0000	-36.50	190.0000	-41.40	200.0000	-45.00	210.0000	-49.00	220.0000	-53.50	230.0000	-55.10	240.0000	-58.40	250.0000	-62.90	260.0000	-68.80	270.0000	-69.30	280.0000
152	NONHSAT001183.2	-12.20	50.0000	-12.90	60.0000	-16.10	70.0000	-26.10	80.0000	-27.50	90.0000	-29.50	100.0000	-31.30	110.0000	-34.90	120.0000	-41.90	130.0000	-44.60	140.0000	-50.50	150.0000	-52.20	160.0000	-57.00	170.0000	-63.70	180.0000	-63.70	190.0000	-66.80	200.0000	-68.60	210.0000	-71.80	220.0000	-74.30	230.0000	-77.30	240.0000	-82.30	250.0000	-90.70	260.0000	-104.10	270.0000	-106.70	280.0000
153	NONHSAT001184.2	-12.20	50.0000	-12.90	60.0000	-16.10	70.0000	-26.10	80.0000	-27.50	90.0000	-29.50	100.0000	-31.30	110.0000	-34.90	120.0000	-41.90	130.0000	-44.60	140.0000	-50.50	150.0000	-52.20	160.0000	-57.00	170.0000	-63.70	180.0000	-63.70	190.0000	-66.80	200.0000	-68.60	210.0000	-71.80	220.0000	-74.30	230.0000	-77.30	240.0000	-82.30	250.0000	-90.70	260.0000	-104.10	270.0000	-106.70	280.0000
154	NONHSAT001185.2	-18.80	50.0000	-19.40	60.0000	-21.40	70.0000	-26.80	80.0000	-27.40	90.0000	-32.00	100.0000	-38.50	110.0000	-39.20	120.0000	-43.20	130.0000	-47.90	140.0000	-47.90	150.0000	-53.00	160.0000	-55.20	170.0000	-56.40	180.0000	-61.60	190.0000	-66.80	200.0000	-66.80	210.0000	-78.00	220.0000	-81.40	230.0000	-84.00	240.0000	-89.70	250.0000	-93.50	260.0000	-94.00	270.0000	-99.20	280.0000
155	NONHSAT001209.2	-2.90	50.0000	-3.90	60.0000	-4.60	70.0000	-4.60	80.0000	-6.50	90.0000	-13.60	100.0000	-13.70	110.0000	-13.70	120.0000	-13.70	130.0000	-13.70	140.0000	-14.20	150.0000	-14.40	160.0000	-16.30	170.0000	-16.30	180.0000	-19.00	190.0000	-19.00	200.0000	-21.10	210.0000	-26.50	220.0000	-26.50	230.0000	-30.00	240.0000	-36.50	250.0000	-42.90	260.0000	-45.60	270.0000	-47.20	280.0000
156	NONHSAT001212.2	-3.50	50.0000	-5.80	60.0000	-6.10	70.0000	-9.30	80.0000	-9.30	90.0000	-9.30	100.0000	-17.20	110.0000	-20.60	120.0000	-20.60	130.0000	-20.60	140.0000	-20.60	150.0000	-22.20	160.0000	-22.20	170.0000	-22.20	180.0000	-24.10	190.0000	-24.10	200.0000	-24.70	210.0000	-28.30	220.0000	-33.40	230.0000	-34.60	240.0000	-36.90	250.0000	-43.40	260.0000	-50.40	270.0000	-50.50	280.0000
157	NONHSAT001214.2	0.00	50.0000	0.00	60.0000	-0.30	70.0000	-5.30	80.0000	-10.40	90.0000	-10.40	100.0000	-10.40	110.0000	-13.70	120.0000	-16.70	130.0000	-21.10	140.0000	-24.30	150.0000	-28.20	160.0000	-29.80	170.0000	-30.10	180.0000	-32.50	190.0000	-37.80	200.0000	-41.50	210.0000	-42.30	220.0000	-45.50	230.0000	-48.60	240.0000	-53.50	250.0000	-57.10	260.0000	-60.00	270.0000	-62.70	280.0000
158	NONHSAT001215.2	-0.30	50.0000	-5.30	60.0000	-10.40	70.0000	-10.40	80.0000	-10.40	90.0000	-14.00	100.0000	-16.70	110.0000	-21.60	120.0000	-24.50	130.0000	-28.50	140.0000	-29.80	150.0000	-31.50	160.0000	-32.50	170.0000	-37.80	180.0000	-41.50	190.0000	-42.80	200.0000	-44.10	210.0000	-49.40	220.0000	-53.90	230.0000	-60.00	240.0000	-65.10	250.0000	-70.00	260.0000	-75.00	270.0000	-77.30	280.0000
159	NONHSAT001216.2	-0.30	50.0000	-5.30	60.0000	-10.40	70.0000	-10.40	80.0000	-10.40	90.0000	-14.00	100.0000	-16.70	110.0000	-21.60	120.0000	-24.50	130.0000	-28.50	140.0000	-29.80	150.0000	-31.50	160.0000	-32.50	170.0000	-37.80	180.0000	-41.50	190.0000	-42.80	200.0000	-44.10	210.0000	-49.40	220.0000	-54.90	230.0000	-59.30	240.0000	-62.10	250.0000	-63.20	260.0000	-67.20	270.0000	-71.40	280.0000
160	NONHSAT001217.2	-0.30	50.0000	-10.40	60.0000	-10.40	70.0000	-10.40	80.0000	-10.40	90.0000	-16.70	100.0000	-16.70	110.0000	-22.00	120.0000	-25.10	130.0000	-29.80	140.0000	-29.80	150.0000	-31.50	160.0000	-37.80	170.0000	-40.90	180.0000	-41.50	190.0000	-42.90	200.0000	-46.80	210.0000	-49.90	220.0000	-56.40	230.0000	-61.70	240.0000	-66.30	250.0000	-71.40	260.0000	-73.90	270.0000	-76.20	280.0000
161	NONHSAT001236.2	-0.50	50.0000	-1.40	60.0000	-5.40	70.0000	-5.40	80.0000	-5.40	90.0000	-9.30	100.0000	-13.10	110.0000	-13.40	120.0000	-13.40	130.0000	-13.40	140.0000	-18.70	150.0000	-20.60	160.0000	-27.00	170.0000	-27.60	180.0000	-36.60	190.0000	-40.70	200.0000	-41.00	210.0000	-49.90	220.0000	-55.90	230.0000	-61.10	240.0000	-61.10	250.0000	-63.00	260.0000	-63.00	270.0000	-68.80	280.0000
162	NONHSAT001266.2	-3.00	50.0000	-3.20	60.0000	-6.70	70.0000	-6.70	80.0000	-7.80	90.0000	-12.00	100.0000	-13.40	110.0000	-13.60	120.0000	-17.80	130.0000	-21.30	140.0000	-22.30	150.0000	-22.30	160.0000	-23.40	170.0000	-32.60	180.0000	-32.70	190.0000	-37.20	200.0000	-39.30	210.0000	-40.50	220.0000	-40.80	230.0000	-43.10	240.0000	-45.50	250.0000	-48.30	260.0000	-56.80	270.0000	-57.30	280.0000
163	NONHSAT001270.2	-2.00	50.0000	-5.10	60.0000	-5.70	70.0000	-12.80	80.0000	-12.80	90.0000	-14.40	100.0000	-14.40	110.0000	-18.80	120.0000	-22.30	130.0000	-22.40	140.0000	-22.40	150.0000	-22.40	160.0000	-30.70	170.0000	-34.40	180.0000	-38.30	190.0000	-43.80	200.0000	-45.80	210.0000	-50.40	220.0000	-52.30	230.0000	-56.20	240.0000	-62.10	250.0000	-65.40	259.0000	-65.40	259.0000	-65.40	259.0000
164	NONHSAT001273.2	-11.10	50.0000	-13.00	60.0000	-13.00	70.0000	-20.00	80.0000	-19.80	90.0000	-23.80	100.0000	-25.40	110.0000	-30.90	120.0000	-36.20	130.0000	-42.10	140.0000	-47.00	150.0000	-47.80	160.0000	-56.20	170.0000	-59.50	180.0000	-64.10	190.0000	-64.40	200.0000	-64.40	210.0000	-68.60	220.0000	-73.80	230.0000	-76.10	240.0000	-80.20	250.0000	-84.20	260.0000	-86.00	270.0000	-100.40	280.0000
165	NONHSAT001280.2	-9.30	50.0000	-10.10	60.0000	-10.80	70.0000	-13.20	80.0000	-17.30	90.0000	-23.90	100.0000	-29.40	110.0000	-34.80	120.0000	-35.10	130.0000	-36.20	140.0000	-41.90	150.0000	-47.60	160.0000	-49.10	170.0000	-55.00	180.0000	-55.00	190.0000	-55.00	200.0000	-55.00	210.0000	-59.30	220.0000	-60.60	230.0000	-64.10	240.0000	-66.60	250.0000	-70.90	260.0000	-73.40	270.0000	-75.70	280.0000
166	NONHSAT001281.2	-1.80	50.0000	-7.50	60.0000	-7.50	70.0000	-12.00	80.0000	-15.10	90.0000	-24.10	100.0000	-26.30	110.0000	-30.10	120.0000	-30.10	130.0000	-30.10	140.0000	-30.10	150.0000	-32.60	160.0000	-32.60	170.0000	-32.60	180.0000	-37.10	190.0000	-37.10	200.0000	-37.10	210.0000	-41.00	220.0000	-43.40	230.0000	-47.50	240.0000	-49.10	250.0000	-54.20	260.0000	-58.50	270.0000	-61.20	280.0000
167	NONHSAT001282.2	-8.80	50.0000	-8.80	60.0000	-9.10	70.0000	-12.60	80.0000	-12.90	90.0000	-16.00	100.0000	-17.60	110.0000	-19.30	120.0000	-19.30	130.0000	-20.10	140.0000	-19.90	150.0000	-19.90	160.0000	-28.30	170.0000	-28.80	180.0000	-29.30	190.0000	-31.30	200.0000	-38.20	210.0000	-38.70	220.0000	-43.90	230.0000	-51.20	240.0000	-53.40	250.0000	-53.40	260.0000	-53.40	270.0000	-53.90	280.0000
168	NONHSAT001301.2	-5.90	50.0000	-6.60	60.0000	-9.80	70.0000	-12.00	80.0000	-16.60	90.0000	-20.70	100.0000	-21.10	110.0000	-24.00	120.0000	-24.10	130.0000	-28.30	140.0000	-30.90	150.0000	-34.80	160.0000	-36.90	170.0000	-38.30	180.0000	-43.00	190.0000	-48.50	200.0000	-52.80	210.0000	-53.50	220.0000	-54.10	230.0000	-58.80	240.0000	-63.40	250.0000	-65.90	260.0000	-70.20	270.0000	-75.50	280.0000
169	NONHSAT001302.2	-10.40	50.0000	-10.50	60.0000	-16.00	70.0000	-29.40	80.0000	-29.50	90.0000	-40.10	100.0000	-40.10	110.0000	-47.30	120.0000	-48.90	130.0000	-52.60	140.0000	-58.80	150.0000	-58.80	160.0000	-58.80	170.0000	-58.80	180.0000	-58.80	190.0000	-61.20	200.0000	-63.10	210.0000	-66.10	220.0000	-67.00	230.0000	-70.10	240.0000	-79.47	250.0000	-85.30	260.0000	-89.87	270.0000	-89.87	280.0000
170	NONHSAT001366.2	-10.60	50.0000	-13.50	60.0000	-13.50	70.0000	-15.00	80.0000	-20.50	90.0000	-20.70	100.0000	-23.40	110.0000	-31.10	120.0000	-32.40	130.0000	-39.00	140.0000	-41.50	150.0000	-44.70	160.0000	-47.30	170.0000	-50.10	180.0000	-54.70	190.0000	-58.90	200.0000	-59.70	210.0000	-61.20	220.0000	-65.30	230.0000	-67.50	240.0000	-69.10	250.0000	-70.40	260.0000	-74.70	270.0000	-75.60	280.0000
171	NONHSAT001403.2	-12.50	50.0000	-16.40	60.0000	-20.40	70.0000	-25.90	80.0000	-28.50	90.0000	-32.80	100.0000	-35.70	110.0000	-39.30	120.0000	-40.90	130.0000	-53.30	140.0000	-53.60	150.0000	-53.60	160.0000	-55.10	170.0000	-56.10	180.0000	-59.10	190.0000	-67.60	200.0000	-70.10	210.0000	-70.40	220.0000	-78.30	230.0000	-83.60	240.0000	-86.60	250.0000	-87.70	260.0000	-96.40	270.0000	-104.80	280.0000
172	NONHSAT001455.2	-5.10	50.0000	-9.30	60.0000	-14.80	70.0000	-20.40	80.0000	-20.40	90.0000	-22.20	100.0000	-26.10	110.0000	-26.30	120.0000	-28.10	130.0000	-32.70	140.0000	-34.20	150.0000	-41.30	160.0000	-41.30	170.0000	-41.90	180.0000	-47.60	190.0000	-47.60	200.0000	-48.50	210.0000	-51.10	220.0000	-55.70	230.0000	-57.90	240.0000	-57.90	250.0000	-57.90	260.0000	-67.00	270.0000	-69.60	280.0000
173	NONHSAT001457.2	-5.10	50.0000	-9.30	60.0000	-14.80	70.0000	-20.40	80.0000	-20.40	90.0000	-22.20	100.0000	-26.10	110.0000	-26.30	120.0000	-28.10	130.0000	-32.70	140.0000	-34.20	150.0000	-41.30	160.0000	-41.30	170.0000	-41.90	180.0000	-47.60	190.0000	-47.60	200.0000	-48.50	210.0000	-51.10	220.0000	-55.70	230.0000	-57.90	240.0000	-57.90	250.0000	-57.90	260.0000	-67.00	270.0000	-69.60	280.0000
174	NONHSAT001460.2	-5.90	50.0000	-13.50	60.0000	-17.70	70.0000	-17.70	80.0000	-17.70	90.0000	-17.70	100.0000	-25.00	110.0000	-32.70	120.0000	-36.10	130.0000	-36.10	140.0000	-37.70	150.0000	-37.70	160.0000	-37.80	170.0000	-45.10	180.0000	-45.10	190.0000	-51.30	200.0000	-53.00	210.0000	-55.40	220.0000	-57.80	230.0000	-64.20	240.0000	-64.20	250.0000	-67.30	260.0000	-70.30	270.0000	-71.90	280.0000
175	NONHSAT001461.2	-8.60	50.0000	-8.60	60.0000	-10.90	70.0000	-11.20	80.0000	-20.10	90.0000	-22.70	100.0000	-22.70	110.0000	-22.90	120.0000	-30.00	130.0000	-30.00	140.0000	-30.70	150.0000	-32.70	160.0000	-34.20	170.0000	-35.10	180.0000	-35.10	190.0000	-35.10	200.0000	-40.20	210.0000	-40.40	220.0000	-43.60	230.0000	-49.10	240.0000	-49.80	250.0000	-56.70	260.0000	-59.30	270.0000	-59.30	280.0000
176	NONHSAT001462.2	-8.60	50.0000	-8.60	60.0000	-10.90	70.0000	-11.20	80.0000	-20.10	90.0000	-22.70	100.0000	-22.70	110.0000	-22.90	120.0000	-30.00	130.0000	-30.00	140.0000	-30.70	150.0000	-32.70	160.0000	-34.20	170.0000	-35.10	180.0000	-35.10	190.0000	-35.10	200.0000	-40.20	210.0000	-40.40	220.0000	-43.60	230.0000	-49.10	240.0000	-49.80	250.0000	-56.70	260.0000	-59.30	270.0000	-59.30	280.0000
177	NONHSAT001464.2	-8.60	50.0000	-8.60	60.0000	-10.90	70.0000	-11.20	80.0000	-20.10	90.0000	-22.70	100.0000	-22.70	110.0000	-22.90	120.0000	-30.00	130.0000	-30.00	140.0000	-30.70	150.0000	-32.70	160.0000	-34.20	170.0000	-35.10	180.0000	-35.10	190.0000	-35.10	200.0000	-40.20	210.0000	-40.40	220.0000	-43.60	230.0000	-49.10	240.0000	-49.80	250.0000	-56.70	260.0000	-59.30	270.0000	-59.30	280.0000
178	NONHSAT001465.2	-8.60	50.0000	-8.60	60.0000	-10.90	70.0000	-11.20	80.0000	-20.10	90.0000	-22.70	100.0000	-22.70	110.0000	-22.90	120.0000	-30.00	130.0000	-30.00	140.0000	-30.70	150.0000	-32.70	160.0000	-34.20	170.0000	-35.10	180.0000	-35.10	190.0000	-35.10	200.0000	-40.20	210.0000	-40.40	220.0000	-43.60	230.0000	-49.10	240.0000	-49.80	250.0000	-56.70	260.0000	-59.30	270.0000	-59.30	280.0000
179	NONHSAT001466.2	-11.00	50.0000	-14.90	60.0000	-18.80	70.0000	-20.80	80.0000	-21.50	90.0000	-25.10	100.0000	-32.40	110.0000	-32.40	120.0000	-34.60	130.0000	-34.60	140.0000	-37.30	150.0000	-38.90	160.0000	-41.40	170.0000	-41.80	180.0000	-41.80	190.0000	-44.80	200.0000	-46.80	210.0000	-49.90	220.0000	-54.10	230.0000	-59.10	240.0000	-60.60	250.0000	-66.30	260.0000	-66.30	270.0000	-69.40	280.0000
180	NONHSAT001467.2	-8.60	50.0000	-8.60	60.0000	-10.90	70.0000	-11.20	80.0000	-20.10	90.0000	-22.70	100.0000	-22.70	110.0000	-22.90	120.0000	-30.00	130.0000	-30.00	140.0000	-30.70	150.0000	-32.70	160.0000	-34.20	170.0000	-35.10	180.0000	-35.10	190.0000	-35.10	200.0000	-40.20	210.0000	-40.40	220.0000	-43.60	230.0000	-49.10	240.0000	-49.80	250.0000	-56.70	260.0000	-59.30	270.0000	-59.30	280.0000
181	NONHSAT001470.2	-3.40	50.0000	-5.20	60.0000	-10.30	70.0000	-11.20	80.0000	-11.80	90.0000	-14.00	100.0000	-16.80	110.0000	-17.90	120.0000	-23.90	130.0000	-24.20	140.0000	-25.30	150.0000	-26.40	160.0000	-28.70	170.0000	-28.70	180.0000	-34.40	190.0000	-36.30	200.0000	-42.30	210.0000	-44.30	220.0000	-48.80	230.0000	-50.70	240.0000	-53.20	250.0000	-55.40	260.0000	-57.50	270.0000	-64.20	280.0000
182	NONHSAT001476.2	-8.30	50.0000	-9.60	60.0000	-9.90	70.0000	-14.50	80.0000	-14.50	90.0000	-14.50	100.0000	-14.50	110.0000	-14.60	120.0000	-19.70	130.0000	-20.20	140.0000	-33.50	150.0000	-36.80	160.0000	-41.20	170.0000	-48.50	180.0000	-48.60	190.0000	-48.60	200.0000	-48.60	210.0000	-55.20	220.0000	-59.20	230.0000	-62.30	240.0000	-71.00	250.0000	-71.70	260.0000	-73.10	270.0000	-82.50	280.0000
183	NONHSAT001478.2	-10.30	50.0000	-15.20	60.0000	-15.20	70.0000	-15.20	80.0000	-15.40	90.0000	-18.60	100.0000	-19.60	110.0000	-19.60	120.0000	-22.80	130.0000	-22.80	140.0000	-22.80	150.0000	-22.80	160.0000	-22.80	170.0000	-23.30	180.0000	-27.90	190.0000	-28.00	200.0000	-30.90	210.0000	-35.00	220.0000	-36.20	230.0000	-37.20	240.0000	-38.50	250.0000	-40.80	260.0000	-43.20	270.0000	-46.00	280.0000
184	NONHSAT001486.2	-12.30	50.0000	-12.30	60.0000	-12.30	70.0000	-15.70	80.0000	-16.40	90.0000	-19.70	100.0000	-24.30	110.0000	-27.70	120.0000	-32.80	130.0000	-34.80	140.0000	-39.70	150.0000	-46.40	160.0000	-46.40	170.0000	-49.70	180.0000	-51.50	190.0000	-51.50	200.0000	-55.70	210.0000	-58.10	220.0000	-58.30	230.0000	-63.30	240.0000	-68.30	250.0000	-75.60	260.0000	-79.10	270.0000	-82.00	273.0000
185	NONHSAT001501.2	-7.10	50.0000	-7.10	60.0000	-8.00	70.0000	-10.10	80.0000	-11.80	90.0000	-12.70	100.0000	-12.70	110.0000	-16.40	120.0000	-19.40	130.0000	-19.60	140.0000	-22.50	150.0000	-26.90	160.0000	-29.60	170.0000	-33.30	180.0000	-37.80	190.0000	-37.80	200.0000	-41.60	210.0000	-47.50	220.0000	-51.20	230.0000	-51.90	240.0000	-54.70	250.0000	-54.70	260.0000	-56.30	270.0000	-63.20	280.0000
186	NONHSAT001511.2	-1.10	50.0000	-2.80	60.0000	-3.00	70.0000	-3.00	80.0000	-4.70	90.0000	-8.70	100.0000	-16.10	110.0000	-16.10	120.0000	-20.50	130.0000	-22.30	140.0000	-24.30	150.0000	-24.30	160.0000	-24.30	170.0000	-25.40	180.0000	-27.40	190.0000	-30.30	200.0000	-30.30	210.0000	-31.80	220.0000	-34.00	230.0000	-36.20	240.0000	-41.10	250.0000	-42.60	260.0000	-44.30	270.0000	-45.90	280.0000
187	NONHSAT001512.2	-6.10	50.0000	-6.10	60.0000	-8.00	70.0000	-8.80	80.0000	-8.80	90.0000	-8.80	100.0000	-9.80	110.0000	-11.20	120.0000	-11.20	130.0000	-11.50	140.0000	-16.40	150.0000	-21.20	160.0000	-25.80	170.0000	-26.40	180.0000	-28.80	190.0000	-31.20	200.0000	-32.00	210.0000	-32.40	220.0000	-34.40	230.0000	-36.60	240.0000	-38.20	250.0000	-38.20	260.0000	-39.70	270.0000	-42.50	280.0000
188	NONHSAT001528.2	-15.80	50.0000	-15.80	60.0000	-16.50	70.0000	-17.50	80.0000	-22.70	90.0000	-24.80	100.0000	-25.50	110.0000	-28.70	120.0000	-32.10	130.0000	-38.10	140.0000	-41.00	150.0000	-46.30	160.0000	-51.30	170.0000	-51.60	180.0000	-54.20	190.0000	-59.80	200.0000	-65.80	210.0000	-69.70	220.0000	-69.80	230.0000	-69.80	230.0000	-69.80	230.0000	-69.80	230.0000	-69.80	230.0000	-69.80	230.0000
189	NONHSAT001529.2	-10.20	50.0000	-10.20	60.0000	-14.00	70.0000	-14.00	80.0000	-15.60	90.0000	-24.30	100.0000	-24.50	110.0000	-29.70	120.0000	-33.70	130.0000	-33.70	140.0000	-34.30	150.0000	-39.30	160.0000	-43.20	170.0000	-43.50	180.0000	-43.50	190.0000	-43.50	200.0000	-51.40	210.0000	-53.60	220.0000	-61.60	230.0000	-66.70	240.0000	-70.90	250.0000	-81.40	260.0000	-86.00	270.0000	-90.60	280.0000
190	NONHSAT001544.2	-7.80	50.0000	-9.20	60.0000	-16.40	70.0000	-20.00	80.0000	-20.00	90.0000	-24.80	100.0000	-24.80	110.0000	-25.60	120.0000	-25.60	130.0000	-25.70	140.0000	-27.20	150.0000	-30.60	160.0000	-32.20	170.0000	-35.10	180.0000	-42.80	190.0000	-45.70	200.0000	-55.10	210.0000	-64.40	220.0000	-69.00	230.0000	-77.20	240.0000	-82.20	250.0000	-82.20	260.0000	-83.40	270.0000	-84.30	280.0000
191	NONHSAT001553.2	-13.90	50.0000	-17.80	60.0000	-21.70	70.0000	-23.70	80.0000	-26.70	90.0000	-31.00	100.0000	-30.80	110.0000	-30.80	120.0000	-40.00	130.0000	-40.40	140.0000	-44.00	150.0000	-44.90	160.0000	-49.20	170.0000	-52.80	180.0000	-55.50	190.0000	-61.00	200.0000	-64.70	210.0000	-67.80	220.0000	-73.50	230.0000	-75.90	240.0000	-81.00	250.0000	-81.70	260.0000	-85.30	270.0000	-85.90	280.0000
192	NONHSAT001575.2	-9.80	50.0000	-9.80	60.0000	-13.80	70.0000	-19.30	80.0000	-23.80	90.0000	-25.20	100.0000	-25.20	110.0000	-30.60	120.0000	-30.60	130.0000	-34.10	140.0000	-35.30	150.0000	-41.50	160.0000	-43.60	170.0000	-43.80	180.0000	-45.70	190.0000	-45.70	200.0000	-47.70	210.0000	-50.90	220.0000	-52.00	230.0000	-58.60	240.0000	-59.50	250.0000	-61.90	260.0000	-71.10	270.0000	-71.10	280.0000
193	NONHSAT001584.2	-14.80	50.0000	-14.80	60.0000	-16.60	70.0000	-18.00	80.0000	-21.90	90.0000	-22.30	100.0000	-27.80	110.0000	-28.30	120.0000	-34.20	130.0000	-34.60	140.0000	-39.40	150.0000	-39.40	160.0000	-42.30	170.0000	-45.80	180.0000	-46.60	190.0000	-48.40	200.0000	-52.20	210.0000	-57.10	220.0000	-66.30	230.0000	-67.70	240.0000	-67.70	250.0000	-70.70	260.0000	-71.90	270.0000	-76.00	280.0000
194	NONHSAT001639.2	-6.10	50.0000	-6.10	60.0000	-6.60	70.0000	-11.90	80.0000	-15.30	90.0000	-15.30	100.0000	-15.30	110.0000	-17.60	120.0000	-18.40	130.0000	-18.40	140.0000	-18.40	150.0000	-20.80	160.0000	-20.80	170.0000	-20.80	180.0000	-23.80	190.0000	-24.60	200.0000	-27.50	210.0000	-30.10	220.0000	-32.80	230.0000	-33.70	240.0000	-34.20	250.0000	-34.20	260.0000	-38.50	270.0000	-42.00	280.0000
195	NONHSAT001642.2	-1.10	50.0000	-2.80	60.0000	-6.10	70.0000	-13.20	80.0000	-15.50	90.0000	-15.80	100.0000	-15.80	110.0000	-16.40	120.0000	-17.90	130.0000	-22.80	140.0000	-23.60	150.0000	-24.20	160.0000	-26.20	170.0000	-29.10	180.0000	-29.20	190.0000	-29.60	200.0000	-33.80	210.0000	-34.70	220.0000	-35.60	230.0000	-36.60	240.0000	-36.60	250.0000	-40.60	260.0000	-40.60	270.0000	-40.60	280.0000
196	NONHSAT001644.2	-7.20	50.0000	-7.20	60.0000	-9.10	70.0000	-11.00	80.0000	-13.40	90.0000	-23.50	100.0000	-23.80	110.0000	-28.40	120.0000	-32.20	130.0000	-36.50	140.0000	-42.00	150.0000	-45.70	160.0000	-45.70	170.0000	-47.90	180.0000	-47.90	190.0000	-47.90	200.0000	-51.30	210.0000	-54.00	220.0000	-54.00	230.0000	-58.10	240.0000	-60.30	250.0000	-60.30	260.0000	-63.70	270.0000	-64.70	280.0000
197	NONHSAT001645.2	-3.60	50.0000	-10.00	60.0000	-10.00	70.0000	-10.00	80.0000	-10.90	90.0000	-10.90	100.0000	-18.90	110.0000	-25.50	120.0000	-25.50	130.0000	-25.60	140.0000	-27.20	150.0000	-33.10	160.0000	-39.50	170.0000	-39.50	180.0000	-42.20	190.0000	-48.70	200.0000	-55.20	210.0000	-55.40	220.0000	-55.40	230.0000	-63.50	240.0000	-64.20	250.0000	-64.20	260.0000	-66.70	270.0000	-70.00	280.0000
198	NONHSAT001646.2	-1.70	50.0000	-1.70	60.0000	-6.30	70.0000	-11.60	80.0000	-14.80	90.0000	-17.60	100.0000	-17.90	110.0000	-21.30	120.0000	-21.30	130.0000	-26.90	140.0000	-27.60	150.0000	-30.30	160.0000	-31.00	170.0000	-39.70	180.0000	-40.60	190.0000	-44.90	200.0000	-46.80	210.0000	-54.70	220.0000	-55.80	230.0000	-60.30	240.0000	-64.60	250.0000	-69.10	260.0000	-73.30	270.0000	-74.00	280.0000
199	NONHSAT001652.2	-10.80	50.0000	-12.70	60.0000	-12.70	70.0000	-14.10	80.0000	-22.20	90.0000	-22.90	100.0000	-23.10	110.0000	-27.80	120.0000	-27.80	130.0000	-29.60	140.0000	-30.70	150.0000	-34.00	160.0000	-34.90	170.0000	-35.50	180.0000	-35.50	190.0000	-37.60	200.0000	-40.70	210.0000	-48.40	220.0000	-52.80	230.0000	-56.50	240.0000	-58.00	250.0000	-58.20	260.0000	-61.80	270.0000	-61.80	280.0000
200	NONHSAT001671.2	-7.60	50.0000	-11.80	60.0000	-13.60	70.0000	-15.30	80.0000	-16.30	90.0000	-19.00	100.0000	-22.80	110.0000	-22.80	120.0000	-23.40	130.0000	-25.80	140.0000	-25.80	150.0000	-27.70	160.0000	-30.70	170.0000	-32.90	180.0000	-32.90	190.0000	-34.20	200.0000	-34.20	210.0000	-36.90	216.0000	-36.90	216.0000	-36.90	216.0000	-36.90	216.0000	-36.90	216.0000	-36.90	216.0000	-36.90	216.0000
201	NONHSAT001674.2	-20.90	50.0000	-28.80	60.0000	-30.90	70.0000	-41.60	80.0000	-50.60	90.0000	-57.80	100.0000	-57.80	110.0000	-61.60	120.0000	-67.00	130.0000	-73.30	140.0000	-79.30	150.0000	-91.10	160.0000	-91.60	170.0000	-107.40	180.0000	-110.60	190.0000	-120.10	200.0000	-134.20	210.0000	-138.40	220.0000	-144.70	230.0000	-149.40	240.0000	-155.50	250.0000	-165.60	260.0000	-177.90	270.0000	-180.20	280.0000
202	NONHSAT001690.2	-6.30	50.0000	-8.90	60.0000	-9.80	70.0000	-15.40	80.0000	-19.20	90.0000	-21.80	100.0000	-22.10	110.0000	-22.10	120.0000	-29.70	130.0000	-35.50	140.0000	-35.50	150.0000	-39.40	160.0000	-43.30	170.0000	-49.40	180.0000	-51.30	190.0000	-55.20	200.0000	-61.40	210.0000	-70.00	220.0000	-71.50	230.0000	-75.20	240.0000	-80.80	250.0000	-82.40	260.0000	-85.10	270.0000	-85.10	275.0000
203	NONHSAT001699.2	-13.30	50.0000	-17.80	60.0000	-17.80	70.0000	-20.60	80.0000	-20.90	90.0000	-26.20	100.0000	-31.90	110.0000	-38.50	120.0000	-38.50	130.0000	-39.10	140.0000	-44.40	150.0000	-53.40	160.0000	-58.40	170.0000	-60.90	180.0000	-61.90	190.0000	-63.30	200.0000	-72.80	210.0000	-72.80	220.0000	-73.40	230.0000	-77.90	240.0000	-79.20	250.0000	-83.90	260.0000	-83.90	270.0000	-87.30	280.0000
204	NONHSAT001713.2	-7.60	50.0000	-7.60	60.0000	-9.30	70.0000	-16.60	80.0000	-19.30	90.0000	-24.60	100.0000	-24.60	110.0000	-27.50	120.0000	-29.40	130.0000	-35.70	140.0000	-40.70	150.0000	-42.60	160.0000	-46.80	170.0000	-49.90	180.0000	-58.10	190.0000	-60.90	200.0000	-64.40	210.0000	-66.60	220.0000	-72.10	230.0000	-79.50	240.0000	-84.10	250.0000	-89.50	260.0000	-98.50	270.0000	-98.90	280.0000
205	NONHSAT001722.2	-5.10	50.0000	-6.40	60.0000	-7.70	70.0000	-9.00	80.0000	-9.50	90.0000	-13.20	100.0000	-16.30	110.0000	-24.40	120.0000	-26.40	130.0000	-26.40	140.0000	-30.30	150.0000	-33.80	160.0000	-33.80	170.0000	-38.50	180.0000	-47.50	190.0000	-50.60	200.0000	-53.90	210.0000	-55.90	220.0000	-56.20	230.0000	-61.80	240.0000	-67.10	250.0000	-70.40	260.0000	-71.10	270.0000	-77.40	280.0000
206	NONHSAT001726.2	-3.70	50.0000	-8.70	60.0000	-12.50	70.0000	-13.40	80.0000	-19.60	90.0000	-19.60	100.0000	-22.30	110.0000	-22.40	120.0000	-28.50	130.0000	-28.50	140.0000	-29.90	150.0000	-32.70	160.0000	-32.50	170.0000	-32.80	180.0000	-34.30	190.0000	-37.40	200.0000	-38.30	210.0000	-38.30	220.0000	-46.20	230.0000	-50.10	240.0000	-56.90	250.0000	-58.30	260.0000	-62.70	270.0000	-66.20	280.0000
207	NONHSAT001732.2	-6.10	50.0000	-10.10	60.0000	-14.00	70.0000	-18.00	80.0000	-18.30	90.0000	-18.30	100.0000	-18.30	110.0000	-19.10	120.0000	-19.10	130.0000	-26.20	140.0000	-27.50	150.0000	-31.30	160.0000	-33.30	170.0000	-38.30	180.0000	-42.60	190.0000	-45.10	200.0000	-48.00	210.0000	-52.90	220.0000	-58.30	230.0000	-61.70	240.0000	-63.20	250.0000	-72.90	260.0000	-75.60	270.0000	-76.90	280.0000
208	NONHSAT001746.2	-5.70	50.0000	-10.50	60.0000	-10.90	70.0000	-17.30	80.0000	-22.70	90.0000	-24.10	100.0000	-27.20	110.0000	-30.00	120.0000	-31.70	130.0000	-33.00	140.0000	-40.40	150.0000	-41.90	160.0000	-49.30	170.0000	-53.30	180.0000	-53.60	190.0000	-53.70	200.0000	-57.30	210.0000	-60.90	220.0000	-64.00	230.0000	-65.60	240.0000	-76.90	250.0000	-77.20	260.0000	-78.30	270.0000	-83.60	280.0000
209	NONHSAT001750.2	-10.80	50.0000	-11.30	60.0000	-16.40	70.0000	-17.80	80.0000	-17.80	90.0000	-18.00	100.0000	-19.80	110.0000	-26.30	120.0000	-36.10	130.0000	-36.10	140.0000	-42.30	150.0000	-46.00	160.0000	-53.30	170.0000	-57.00	180.0000	-67.10	190.0000	-69.30	200.0000	-79.00	210.0000	-81.50	220.0000	-89.00	230.0000	-89.70	240.0000	-96.60	250.0000	-96.60	260.0000	-98.90	270.0000	-108.70	280.0000
210	NONHSAT001758.2	-10.20	50.0000	-14.70	60.0000	-14.70	70.0000	-20.10	80.0000	-33.80	90.0000	-33.80	100.0000	-38.00	110.0000	-41.40	120.0000	-45.40	130.0000	-48.80	140.0000	-48.90	150.0000	-51.90	160.0000	-57.40	170.0000	-64.90	180.0000	-69.50	190.0000	-79.80	200.0000	-81.30	210.0000	-87.80	220.0000	-89.10	230.0000	-98.70	240.0000	-99.10	250.0000	-99.60	260.0000	-105.30	270.0000	-113.90	280.0000
211	NONHSAT001792.2	-2.50	50.0000	-3.40	60.0000	-6.90	70.0000	-8.50	80.0000	-10.60	90.0000	-12.80	100.0000	-19.50	110.0000	-19.50	120.0000	-22.10	130.0000	-26.70	140.0000	-30.70	150.0000	-33.00	160.0000	-35.50	170.0000	-35.50	180.0000	-35.80	190.0000	-37.80	200.0000	-40.10	210.0000	-44.40	220.0000	-47.70	230.0000	-49.40	240.0000	-50.10	250.0000	-53.00	260.0000	-57.90	270.0000	-61.10	280.0000
212	NONHSAT001813.2	-3.90	50.0000	-6.30	60.0000	-6.70	70.0000	-9.60	80.0000	-9.60	90.0000	-13.80	100.0000	-15.60	110.0000	-15.70	120.0000	-22.40	130.0000	-25.10	140.0000	-26.80	150.0000	-29.10	160.0000	-29.10	170.0000	-34.40	180.0000	-34.40	190.0000	-35.60	200.0000	-39.40	210.0000	-39.40	220.0000	-40.50	230.0000	-43.10	240.0000	-47.40	250.0000	-48.80	260.0000	-52.30	270.0000	-56.00	280.0000
213	NONHSAT001822.2	-13.40	50.0000	-15.50	60.0000	-18.30	70.0000	-22.10	80.0000	-25.80	90.0000	-29.40	100.0000	-36.00	110.0000	-39.40	120.0000	-41.90	130.0000	-43.60	140.0000	-47.90	150.0000	-47.90	160.0000	-49.10	170.0000	-51.70	180.0000	-56.60	190.0000	-59.50	200.0000	-64.90	210.0000	-73.60	220.0000	-74.00	230.0000	-82.70	240.0000	-85.80	250.0000	-88.40	260.0000	-94.70	270.0000	-96.10	280.0000
214	NONHSAT001858.2	-9.90	50.0000	-17.20	60.0000	-19.90	70.0000	-24.80	80.0000	-27.80	90.0000	-32.60	100.0000	-32.60	110.0000	-32.60	120.0000	-32.60	130.0000	-36.20	140.0000	-39.90	150.0000	-45.50	160.0000	-50.50	170.0000	-53.20	180.0000	-57.60	190.0000	-60.30	200.0000	-64.20	210.0000	-68.10	220.0000	-73.90	230.0000	-75.40	240.0000	-80.90	250.0000	-84.40	260.0000	-88.10	270.0000	-90.20	280.0000
215	NONHSAT001870.2	-16.20	50.0000	-17.60	60.0000	-19.60	70.0000	-19.60	80.0000	-22.80	90.0000	-26.30	100.0000	-27.30	110.0000	-30.70	120.0000	-35.90	130.0000	-43.20	140.0000	-46.20	150.0000	-46.20	160.0000	-48.80	170.0000	-54.40	180.0000	-54.40	190.0000	-59.30	200.0000	-63.80	210.0000	-64.00	220.0000	-67.00	230.0000	-68.90	240.0000	-70.50	250.0000	-73.00	260.0000	-78.40	270.0000	-84.10	280.0000
216	NONHSAT001917.2	-11.60	50.0000	-11.60	60.0000	-11.60	70.0000	-14.10	80.0000	-16.00	90.0000	-16.00	100.0000	-17.40	110.0000	-17.90	120.0000	-18.00	130.0000	-20.70	140.0000	-23.70	150.0000	-27.30	160.0000	-28.70	170.0000	-30.60	180.0000	-31.70	190.0000	-33.30	200.0000	-34.50	210.0000	-36.60	220.0000	-37.10	230.0000	-43.60	240.0000	-43.60	250.0000	-45.60	260.0000	-49.10	270.0000	-55.00	280.0000
217	NONHSAT001928.2	-7.50	50.0000	-7.90	60.0000	-9.80	70.0000	-10.70	80.0000	-14.30	90.0000	-20.90	100.0000	-28.50	110.0000	-39.10	120.0000	-44.00	130.0000	-48.40	140.0000	-51.10	150.0000	-53.50	160.0000	-63.60	170.0000	-68.20	180.0000	-68.20	190.0000	-68.20	200.0000	-68.20	210.0000	-68.50	220.0000	-70.40	230.0000	-72.30	240.0000	-76.70	250.0000	-76.70	260.0000	-77.00	270.0000	-85.50	280.0000
218	NONHSAT001929.2	-13.20	50.0000	-13.50	60.0000	-17.20	70.0000	-17.20	80.0000	-19.60	90.0000	-25.20	100.0000	-27.00	110.0000	-27.30	120.0000	-30.00	130.0000	-33.20	140.0000	-35.10	150.0000	-39.30	160.0000	-41.70	170.0000	-47.40	180.0000	-47.60	190.0000	-50.10	200.0000	-51.70	210.0000	-52.20	220.0000	-55.20	230.0000	-56.30	240.0000	-57.10	250.0000	-61.60	260.0000	-66.10	270.0000	-68.10	280.0000
219	NONHSAT001930.2	-11.30	50.0000	-14.50	60.0000	-18.80	70.0000	-24.30	80.0000	-28.00	90.0000	-31.50	100.0000	-39.20	110.0000	-40.70	120.0000	-43.50	130.0000	-49.20	140.0000	-58.70	150.0000	-60.10	160.0000	-62.40	170.0000	-67.30	180.0000	-67.80	190.0000	-71.20	200.0000	-77.40	210.0000	-82.20	220.0000	-92.10	230.0000	-93.20	240.0000	-102.20	250.0000	-102.20	260.0000	-105.90	270.0000	-108.70	280.0000
220	NONHSAT001933.2	-9.30	50.0000	-10.10	60.0000	-11.10	70.0000	-13.30	80.0000	-17.80	90.0000	-21.40	100.0000	-23.60	110.0000	-27.00	120.0000	-28.20	130.0000	-35.80	140.0000	-38.90	150.0000	-41.20	160.0000	-47.80	170.0000	-47.80	180.0000	-48.30	190.0000	-51.90	200.0000	-51.90	210.0000	-51.90	220.0000	-57.90	230.0000	-61.20	240.0000	-63.00	250.0000	-68.60	260.0000	-75.40	270.0000	-79.40	280.0000
221	NONHSAT001951.2	-6.50	50.0000	-7.70	60.0000	-8.40	70.0000	-10.40	80.0000	-11.70	90.0000	-14.00	100.0000	-18.00	110.0000	-23.20	120.0000	-24.80	130.0000	-28.80	140.0000	-30.70	150.0000	-33.20	160.0000	-35.60	170.0000	-35.60	180.0000	-35.60	190.0000	-37.70	200.0000	-40.20	210.0000	-43.60	220.0000	-46.00	230.0000	-49.30	240.0000	-54.30	250.0000	-58.50	260.0000	-58.80	270.0000	-62.90	280.0000
222	NONHSAT001952.2	-2.80	50.0000	-3.50	60.0000	-5.80	70.0000	-7.00	80.0000	-9.80	90.0000	-14.70	100.0000	-22.40	110.0000	-22.40	120.0000	-22.70	130.0000	-26.90	140.0000	-27.50	150.0000	-32.30	160.0000	-32.30	170.0000	-34.30	180.0000	-35.60	190.0000	-41.60	200.0000	-43.70	210.0000	-46.20	220.0000	-47.30	230.0000	-50.30	240.0000	-55.80	250.0000	-62.10	260.0000	-65.50	270.0000	-66.90	280.0000
223	NONHSAT001955.2	-6.30	50.0000	-8.20	60.0000	-8.70	70.0000	-8.70	80.0000	-10.10	90.0000	-10.10	100.0000	-10.20	110.0000	-16.90	120.0000	-22.80	130.0000	-25.20	140.0000	-28.10	150.0000	-29.00	160.0000	-30.00	170.0000	-30.30	180.0000	-38.60	190.0000	-39.40	200.0000	-45.30	210.0000	-48.40	220.0000	-48.40	230.0000	-49.50	240.0000	-54.10	250.0000	-58.00	260.0000	-60.60	270.0000	-62.70	280.0000
224	NONHSAT001963.2	0.00	50.0000	0.00	60.0000	0.00	70.0000	-1.52	80.0000	-1.52	90.0000	-5.90	100.0000	-5.90	110.0000	-9.22	120.0000	-10.30	130.0000	-15.60	140.0000	-16.30	150.0000	-22.90	160.0000	-22.90	170.0000	-22.90	180.0000	-24.20	190.0000	-24.20	200.0000	-30.10	210.0000	-32.40	220.0000	-32.40	230.0000	-32.40	240.0000	-36.10	250.0000	-36.80	260.0000	-37.40	270.0000	-40.70	280.0000
225	NONHSAT001967.2	-1.50	50.0000	-4.10	60.0000	-4.30	70.0000	-6.70	80.0000	-12.00	90.0000	-12.00	100.0000	-18.50	110.0000	-18.70	120.0000	-19.10	130.0000	-21.10	140.0000	-23.10	150.0000	-31.30	160.0000	-33.80	170.0000	-38.40	180.0000	-38.40	190.0000	-38.60	200.0000	-42.40	210.0000	-45.90	220.0000	-51.50	230.0000	-53.90	240.0000	-58.10	250.0000	-60.00	260.0000	-63.80	270.0000	-72.50	280.0000
226	NONHSAT001968.2	-1.50	50.0000	-4.10	60.0000	-4.30	70.0000	-6.70	80.0000	-12.00	90.0000	-12.00	100.0000	-18.50	110.0000	-18.70	120.0000	-19.10	130.0000	-21.10	140.0000	-23.10	150.0000	-31.30	160.0000	-33.80	170.0000	-38.40	180.0000	-38.40	190.0000	-38.60	200.0000	-46.60	210.0000	-49.70	220.0000	-49.70	230.0000	-54.20	240.0000	-54.90	250.0000	-59.70	260.0000	-60.30	270.0000	-61.90	280.0000
227	NONHSAT001969.2	-1.50	50.0000	-4.10	60.0000	-4.30	70.0000	-6.70	80.0000	-12.00	90.0000	-12.00	100.0000	-18.50	110.0000	-18.70	120.0000	-19.10	130.0000	-21.10	140.0000	-23.10	150.0000	-31.30	160.0000	-33.80	170.0000	-38.40	180.0000	-38.40	190.0000	-38.60	200.0000	-42.40	210.0000	-45.90	220.0000	-51.50	230.0000	-53.90	240.0000	-58.10	250.0000	-60.00	260.0000	-63.80	270.0000	-72.50	280.0000
228	NONHSAT001970.2	-1.50	50.0000	-4.10	60.0000	-4.30	70.0000	-6.70	80.0000	-12.00	90.0000	-12.00	100.0000	-18.50	110.0000	-18.70	120.0000	-19.10	130.0000	-21.10	140.0000	-23.10	150.0000	-31.30	160.0000	-33.80	170.0000	-38.40	180.0000	-38.40	190.0000	-38.60	200.0000	-41.00	210.0000	-49.10	220.0000	-50.40	230.0000	-55.40	240.0000	-63.90	250.0000	-63.90	260.0000	-64.70	270.0000	-71.00	280.0000
229	NONHSAT001971.2	-1.50	50.0000	-4.10	60.0000	-4.30	70.0000	-6.70	80.0000	-12.00	90.0000	-12.00	100.0000	-18.50	110.0000	-18.70	120.0000	-19.10	130.0000	-21.10	140.0000	-23.10	150.0000	-31.30	160.0000	-33.80	170.0000	-38.40	180.0000	-38.40	190.0000	-38.60	200.0000	-46.60	210.0000	-49.70	220.0000	-49.70	230.0000	-54.20	240.0000	-54.90	250.0000	-59.70	260.0000	-60.30	270.0000	-61.90	280.0000
230	NONHSAT001972.2	-1.50	50.0000	-4.00	60.0000	-4.30	70.0000	-7.20	80.0000	-12.00	90.0000	-12.00	100.0000	-18.50	110.0000	-18.50	120.0000	-21.20	130.0000	-21.10	140.0000	-24.00	150.0000	-31.30	160.0000	-33.60	170.0000	-38.40	180.0000	-38.40	190.0000	-38.80	200.0000	-46.80	210.0000	-49.70	220.0000	-51.60	230.0000	-54.20	240.0000	-54.90	250.0000	-59.70	260.0000	-60.20	270.0000	-61.90	280.0000
231	NONHSAT001974.2	-1.80	50.0000	-4.30	60.0000	-4.30	70.0000	-7.30	80.0000	-12.00	90.0000	-12.00	100.0000	-18.50	110.0000	-18.50	120.0000	-21.10	130.0000	-21.80	140.0000	-26.00	150.0000	-31.30	160.0000	-34.20	170.0000	-38.40	180.0000	-38.40	190.0000	-38.60	200.0000	-43.40	210.0000	-48.50	220.0000	-53.90	230.0000	-53.90	240.0000	-58.10	250.0000	-60.00	260.0000	-64.00	270.0000	-66.90	280.0000
232	NONHSAT001975.2	-1.80	50.0000	-4.30	60.0000	-4.30	70.0000	-7.30	80.0000	-12.00	90.0000	-12.00	100.0000	-18.50	110.0000	-18.50	120.0000	-21.10	130.0000	-21.80	140.0000	-26.00	150.0000	-31.30	160.0000	-34.20	170.0000	-38.40	180.0000	-38.40	190.0000	-38.60	200.0000	-43.40	210.0000	-48.50	220.0000	-53.90	230.0000	-53.90	240.0000	-58.10	250.0000	-60.00	260.0000	-64.00	270.0000	-72.50	280.0000
233	NONHSAT001976.2	-4.00	50.0000	-4.30	60.0000	-6.70	70.0000	-12.00	80.0000	-12.00	90.0000	-18.70	100.0000	-18.50	110.0000	-19.10	120.0000	-21.10	130.0000	-23.00	140.0000	-31.30	150.0000	-32.30	160.0000	-38.40	170.0000	-38.40	180.0000	-38.60	190.0000	-40.60	200.0000	-46.90	210.0000	-50.40	220.0000	-53.40	230.0000	-63.90	240.0000	-63.90	250.0000	-64.70	260.0000	-71.00	270.0000	-73.20	280.0000
234	NONHSAT001981.2	-8.50	50.0000	-8.50	60.0000	-10.10	70.0000	-14.40	80.0000	-15.00	90.0000	-25.10	100.0000	-27.90	110.0000	-31.70	120.0000	-34.50	130.0000	-35.40	140.0000	-38.50	150.0000	-45.30	160.0000	-50.30	170.0000	-54.90	180.0000	-58.90	190.0000	-61.80	200.0000	-68.00	210.0000	-70.70	220.0000	-74.90	230.0000	-80.80	240.0000	-82.80	250.0000	-88.20	260.0000	-90.20	270.0000	-91.30	280.0000
235	NONHSAT001985.2	-9.20	50.0000	-14.10	60.0000	-17.20	70.0000	-20.70	80.0000	-25.10	90.0000	-30.10	100.0000	-40.70	110.0000	-42.10	120.0000	-42.10	130.0000	-42.10	140.0000	-43.70	150.0000	-47.60	160.0000	-53.10	170.0000	-53.10	180.0000	-58.50	190.0000	-63.10	200.0000	-66.80	210.0000	-71.30	220.0000	-74.20	230.0000	-74.20	240.0000	-74.20	250.0000	-74.20	260.0000	-74.20	270.0000	-77.10	280.0000
236	NONHSAT001986.2	-9.90	50.0000	-13.00	60.0000	-13.00	70.0000	-14.50	80.0000	-19.60	90.0000	-23.10	100.0000	-23.10	110.0000	-26.00	120.0000	-28.00	130.0000	-30.20	140.0000	-34.30	150.0000	-34.90	160.0000	-34.90	170.0000	-41.90	180.0000	-41.90	190.0000	-42.70	200.0000	-45.10	210.0000	-47.30	220.0000	-50.70	230.0000	-54.70	240.0000	-54.70	250.0000	-55.70	260.0000	-59.20	270.0000	-59.80	280.0000
237	NONHSAT001991.2	-8.80	50.0000	-11.20	60.0000	-14.70	70.0000	-21.10	80.0000	-21.70	90.0000	-30.40	100.0000	-33.00	110.0000	-33.00	120.0000	-33.00	130.0000	-34.30	140.0000	-40.40	150.0000	-46.50	160.0000	-49.20	170.0000	-55.70	180.0000	-60.90	190.0000	-61.90	200.0000	-70.50	210.0000	-72.50	220.0000	-79.20	230.0000	-81.10	240.0000	-86.10	250.0000	-86.60	260.0000	-95.00	270.0000	-97.50	280.0000
238	NONHSAT001993.2	-2.70	50.0000	-8.20	60.0000	-12.10	70.0000	-13.30	80.0000	-13.30	90.0000	-14.20	100.0000	-18.50	110.0000	-18.50	120.0000	-19.40	130.0000	-26.60	140.0000	-26.30	150.0000	-26.30	160.0000	-27.30	170.0000	-27.30	180.0000	-28.10	190.0000	-31.70	200.0000	-32.10	210.0000	-35.70	220.0000	-40.20	230.0000	-41.70	240.0000	-43.80	250.0000	-49.60	260.0000	-51.40	270.0000	-53.00	280.0000
239	NONHSAT002014.2	-12.40	50.0000	-16.70	60.0000	-19.30	70.0000	-20.70	80.0000	-22.30	90.0000	-26.10	100.0000	-27.70	110.0000	-34.60	120.0000	-34.60	130.0000	-35.50	140.0000	-36.90	150.0000	-39.20	160.0000	-40.30	170.0000	-45.00	180.0000	-51.90	190.0000	-55.90	200.0000	-56.00	210.0000	-61.80	220.0000	-63.20	230.0000	-73.70	240.0000	-73.60	250.0000	-73.60	260.0000	-73.60	270.0000	-79.90	280.0000
240	NONHSAT002032.2	-7.60	50.0000	-10.50	60.0000	-15.00	70.0000	-15.00	80.0000	-16.60	90.0000	-22.00	100.0000	-25.30	110.0000	-28.60	120.0000	-34.30	130.0000	-41.10	140.0000	-42.20	150.0000	-45.30	160.0000	-50.30	170.0000	-50.70	180.0000	-54.80	190.0000	-60.80	200.0000	-64.10	210.0000	-65.60	220.0000	-68.10	230.0000	-71.00	240.0000	-73.10	250.0000	-75.60	260.0000	-80.60	270.0000	-85.60	280.0000
241	NONHSAT002060.2	-4.90	50.0000	-5.40	60.0000	-6.00	70.0000	-12.80	80.0000	-17.00	90.0000	-19.40	100.0000	-23.00	110.0000	-23.70	120.0000	-25.80	130.0000	-30.00	140.0000	-39.00	150.0000	-43.80	160.0000	-44.10	170.0000	-46.60	180.0000	-51.30	190.0000	-54.40	200.0000	-60.80	210.0000	-60.80	220.0000	-69.20	230.0000	-70.50	240.0000	-75.90	250.0000	-84.20	260.0000	-85.80	270.0000	-89.40	280.0000
242	NONHSAT002065.2	-0.90	50.0000	-1.20	60.0000	-3.30	70.0000	-8.80	80.0000	-11.40	90.0000	-11.40	100.0000	-12.80	110.0000	-16.30	120.0000	-18.00	130.0000	-18.00	140.0000	-19.80	150.0000	-20.10	160.0000	-23.10	170.0000	-28.80	180.0000	-28.80	190.0000	-28.80	200.0000	-28.80	210.0000	-29.70	220.0000	-31.40	230.0000	-34.50	240.0000	-38.70	250.0000	-40.90	260.0000	-42.40	270.0000	-44.50	280.0000
243	NONHSAT002092.2	-7.70	50.0000	-9.00	60.0000	-9.00	70.0000	-9.60	80.0000	-9.60	90.0000	-9.60	100.0000	-9.60	110.0000	-11.30	120.0000	-12.30	130.0000	-15.20	140.0000	-15.20	150.0000	-18.10	160.0000	-18.30	170.0000	-24.50	180.0000	-30.80	190.0000	-32.40	200.0000	-39.00	210.0000	-39.90	220.0000	-45.20	230.0000	-49.70	240.0000	-52.10	250.0000	-53.90	260.0000	-55.60	270.0000	-57.80	280.0000
244	NONHSAT002096.2	-5.70	50.0000	-10.60	60.0000	-11.00	70.0000	-20.00	80.0000	-23.00	90.0000	-23.00	100.0000	-24.60	110.0000	-29.90	120.0000	-32.10	130.0000	-34.30	140.0000	-37.70	150.0000	-44.30	160.0000	-46.10	170.0000	-46.30	180.0000	-56.50	190.0000	-57.00	200.0000	-57.00	210.0000	-60.70	220.0000	-64.10	230.0000	-64.60	240.0000	-66.20	250.0000	-67.20	260.0000	-67.60	270.0000	-70.70	280.0000
245	NONHSAT002111.2	-14.50	50.0000	-16.10	60.0000	-19.30	70.0000	-23.40	80.0000	-27.40	90.0000	-27.40	100.0000	-27.40	110.0000	-31.00	120.0000	-35.00	130.0000	-35.90	140.0000	-36.40	150.0000	-38.80	160.0000	-39.80	170.0000	-40.20	180.0000	-41.50	190.0000	-46.10	200.0000	-50.90	210.0000	-53.90	220.0000	-58.70	230.0000	-62.40	240.0000	-62.40	250.0000	-63.60	260.0000	-63.90	270.0000	-69.30	280.0000
246	NONHSAT002128.2	-14.40	50.0000	-14.40	60.0000	-14.40	70.0000	-18.50	80.0000	-23.90	90.0000	-26.40	100.0000	-27.70	110.0000	-39.40	120.0000	-39.80	130.0000	-48.70	140.0000	-51.90	150.0000	-59.10	160.0000	-62.30	170.0000	-66.80	180.0000	-69.40	190.0000	-71.20	200.0000	-74.90	210.0000	-82.40	220.0000	-90.00	230.0000	-90.00	240.0000	-92.80	250.0000	-95.40	260.0000	-97.20	270.0000	-103.40	280.0000
247	NONHSAT002140.2	-13.70	50.0000	-18.90	60.0000	-30.00	70.0000	-36.70	80.0000	-36.80	90.0000	-46.60	100.0000	-46.60	110.0000	-47.20	120.0000	-47.60	130.0000	-47.60	140.0000	-49.60	150.0000	-49.60	160.0000	-52.00	170.0000	-52.40	180.0000	-53.20	190.0000	-57.20	200.0000	-59.40	210.0000	-65.40	220.0000	-65.40	230.0000	-65.40	240.0000	-65.50	250.0000	-71.60	260.0000	-76.60	270.0000	-76.60	280.0000
248	NONHSAT002153.2	-6.30	50.0000	-6.30	60.0000	-6.30	70.0000	-7.20	80.0000	-11.10	90.0000	-13.50	100.0000	-15.87	110.0000	-21.87	120.0000	-23.87	130.0000	-23.87	140.0000	-23.87	150.0000	-24.97	160.0000	-26.90	170.0000	-27.77	180.0000	-29.87	190.0000	-31.67	200.0000	-36.67	210.0000	-39.77	220.0000	-46.57	230.0000	-51.27	240.0000	-58.20	250.0000	-61.80	260.0000	-64.50	270.0000	-68.00	280.0000
249	NONHSAT002162.2	-5.70	50.0000	-6.70	60.0000	-6.70	70.0000	-10.00	80.0000	-15.00	90.0000	-15.00	100.0000	-15.40	110.0000	-15.40	120.0000	-19.80	130.0000	-23.10	140.0000	-23.10	150.0000	-25.50	160.0000	-28.30	170.0000	-29.50	180.0000	-33.70	190.0000	-36.00	200.0000	-38.20	210.0000	-48.50	220.0000	-52.00	230.0000	-55.80	240.0000	-61.00	250.0000	-62.20	260.0000	-62.20	270.0000	-69.50	280.0000
250	NONHSAT002166.2	-7.10	50.0000	-9.70	60.0000	-12.20	70.0000	-16.30	80.0000	-19.00	90.0000	-20.20	100.0000	-26.40	110.0000	-26.70	120.0000	-32.00	130.0000	-36.40	140.0000	-38.70	150.0000	-38.70	160.0000	-41.80	170.0000	-44.80	180.0000	-51.10	190.0000	-55.50	200.0000	-62.40	210.0000	-69.20	220.0000	-69.30	230.0000	-73.10	240.0000	-76.10	250.0000	-78.00	260.0000	-78.50	270.0000	-80.80	280.0000
251	NONHSAT002168.2	-10.40	50.0000	-13.10	60.0000	-13.80	70.0000	-20.20	80.0000	-20.90	90.0000	-25.60	100.0000	-34.30	110.0000	-39.70	120.0000	-49.10	130.0000	-49.70	140.0000	-49.70	150.0000	-54.00	160.0000	-54.10	170.0000	-54.10	180.0000	-54.10	190.0000	-58.10	200.0000	-62.00	210.0000	-65.70	220.0000	-67.30	230.0000	-67.30	240.0000	-67.30	250.0000	-70.70	260.0000	-71.50	270.0000	-74.60	280.0000
252	NONHSAT002171.2	-15.20	50.0000	-18.60	60.0000	-23.20	70.0000	-24.70	80.0000	-29.20	90.0000	-41.10	100.0000	-43.50	110.0000	-48.60	120.0000	-50.30	130.0000	-50.80	140.0000	-59.90	150.0000	-68.70	160.0000	-72.70	170.0000	-78.30	180.0000	-81.70	190.0000	-82.60	200.0000	-86.30	210.0000	-88.10	220.0000	-91.50	230.0000	-96.60	240.0000	-96.60	250.0000	-99.70	260.0000	-99.70	270.0000	-107.10	280.0000
253	NONHSAT002176.2	-9.60	50.0000	-15.40	60.0000	-16.60	70.0000	-18.60	80.0000	-18.80	90.0000	-23.60	100.0000	-25.50	110.0000	-27.00	120.0000	-34.20	130.0000	-39.20	140.0000	-40.00	150.0000	-43.70	160.0000	-46.40	170.0000	-52.00	180.0000	-54.90	190.0000	-56.70	200.0000	-58.10	210.0000	-59.90	220.0000	-65.40	230.0000	-69.30	240.0000	-76.80	250.0000	-82.10	260.0000	-85.60	270.0000	-94.40	280.0000
254	NONHSAT002187.2	-4.40	50.0000	-8.90	60.0000	-10.50	70.0000	-10.80	80.0000	-19.20	90.0000	-19.00	100.0000	-21.40	110.0000	-29.50	120.0000	-36.60	130.0000	-40.90	140.0000	-46.80	150.0000	-46.80	160.0000	-49.70	170.0000	-52.80	180.0000	-56.20	190.0000	-60.70	200.0000	-63.30	210.0000	-68.20	220.0000	-69.70	230.0000	-69.70	240.0000	-74.00	250.0000	-80.60	260.0000	-81.50	270.0000	-86.50	280.0000
255	NONHSAT002189.2	-16.00	50.0000	-22.40	60.0000	-22.40	70.0000	-22.40	80.0000	-22.40	90.0000	-22.50	100.0000	-23.70	110.0000	-28.10	120.0000	-36.70	130.0000	-36.70	140.0000	-40.60	150.0000	-49.00	160.0000	-51.40	170.0000	-54.60	180.0000	-62.20	190.0000	-69.80	200.0000	-76.80	210.0000	-82.60	220.0000	-84.40	230.0000	-84.40	240.0000	-88.40	250.0000	-89.80	260.0000	-91.70	270.0000	-96.10	280.0000
256	NONHSAT002190.2	-5.80	50.0000	-8.60	60.0000	-11.10	70.0000	-14.70	80.0000	-16.00	90.0000	-21.40	100.0000	-21.60	110.0000	-21.80	120.0000	-24.80	130.0000	-25.50	140.0000	-26.00	150.0000	-26.30	160.0000	-26.30	170.0000	-29.74	180.0000	-38.54	190.0000	-41.94	200.0000	-49.04	210.0000	-56.24	220.0000	-56.84	230.0000	-58.14	240.0000	-61.94	250.0000	-63.84	260.0000	-66.14	270.0000	-70.04	280.0000
257	NONHSAT002201.2	-11.50	50.0000	-19.20	60.0000	-19.20	70.0000	-23.20	80.0000	-23.30	90.0000	-28.80	100.0000	-34.30	110.0000	-40.30	120.0000	-41.30	130.0000	-41.80	140.0000	-43.20	150.0000	-43.80	160.0000	-48.70	170.0000	-51.40	180.0000	-55.40	190.0000	-60.40	200.0000	-67.60	210.0000	-68.70	220.0000	-69.00	230.0000	-71.40	240.0000	-74.10	250.0000	-80.80	260.0000	-85.00	270.0000	-92.70	280.0000
258	NONHSAT002205.2	-2.00	50.0000	-5.40	60.0000	-10.30	70.0000	-10.30	80.0000	-12.70	90.0000	-15.90	100.0000	-17.40	110.0000	-17.40	120.0000	-20.30	130.0000	-25.40	140.0000	-31.10	150.0000	-36.80	160.0000	-46.30	170.0000	-47.80	180.0000	-47.80	190.0000	-50.70	200.0000	-50.70	210.0000	-52.00	220.0000	-56.30	230.0000	-59.70	240.0000	-59.90	250.0000	-62.70	260.0000	-65.20	270.0000	-69.00	280.0000
259	NONHSAT002223.2	-15.10	50.0000	-15.10	60.0000	-19.30	70.0000	-23.00	80.0000	-27.70	90.0000	-28.10	100.0000	-30.30	110.0000	-30.30	120.0000	-34.50	130.0000	-42.30	140.0000	-42.60	150.0000	-44.90	160.0000	-49.20	170.0000	-54.30	180.0000	-55.60	190.0000	-55.60	200.0000	-59.60	210.0000	-65.70	220.0000	-65.90	230.0000	-66.10	232.0000	-66.10	232.0000	-66.10	232.0000	-66.10	232.0000	-66.10	232.0000
260	NONHSAT002224.2	-7.10	50.0000	-9.10	60.0000	-14.40	70.0000	-16.30	80.0000	-18.40	90.0000	-24.00	100.0000	-27.50	110.0000	-28.70	120.0000	-34.40	130.0000	-39.80	140.0000	-45.80	150.0000	-46.40	160.0000	-49.10	170.0000	-51.90	180.0000	-55.70	190.0000	-60.10	200.0000	-63.50	210.0000	-67.30	220.0000	-75.40	230.0000	-79.00	240.0000	-84.30	250.0000	-88.00	260.0000	-89.80	270.0000	-95.00	280.0000
261	NONHSAT002259.2	-6.00	50.0000	-10.70	60.0000	-16.40	70.0000	-18.10	80.0000	-18.10	90.0000	-18.90	100.0000	-21.30	110.0000	-21.30	120.0000	-24.40	130.0000	-24.40	140.0000	-24.40	150.0000	-26.70	160.0000	-26.70	170.0000	-27.10	180.0000	-34.70	190.0000	-49.10	200.0000	-49.20	210.0000	-55.60	220.0000	-56.00	230.0000	-56.00	240.0000	-57.60	250.0000	-61.90	260.0000	-64.30	270.0000	-66.50	280.0000
262	NONHSAT002260.2	-9.00	50.0000	-12.90	60.0000	-14.10	70.0000	-16.60	80.0000	-19.60	90.0000	-30.70	100.0000	-30.90	110.0000	-30.90	120.0000	-31.40	130.0000	-36.70	140.0000	-38.90	150.0000	-43.50	160.0000	-43.60	170.0000	-43.70	180.0000	-48.60	190.0000	-49.40	200.0000	-49.40	210.0000	-53.90	220.0000	-59.30	230.0000	-63.50	240.0000	-66.20	250.0000	-67.80	260.0000	-67.80	270.0000	-70.10	280.0000
263	NONHSAT002261.2	-5.10	50.0000	-5.20	60.0000	-9.30	70.0000	-10.70	80.0000	-12.30	90.0000	-15.70	100.0000	-24.40	110.0000	-26.30	120.0000	-28.20	130.0000	-31.30	140.0000	-35.20	150.0000	-36.10	160.0000	-41.70	170.0000	-43.80	180.0000	-46.80	190.0000	-49.40	200.0000	-49.90	210.0000	-53.50	220.0000	-57.40	230.0000	-59.40	240.0000	-62.10	250.0000	-65.00	260.0000	-69.20	270.0000	-73.90	280.0000
264	NONHSAT002263.2	-2.70	50.0000	-4.70	60.0000	-8.80	70.0000	-9.10	80.0000	-10.90	90.0000	-15.00	100.0000	-16.50	110.0000	-23.10	120.0000	-27.00	130.0000	-27.00	140.0000	-33.50	150.0000	-33.80	160.0000	-34.30	170.0000	-37.70	180.0000	-47.80	190.0000	-48.90	200.0000	-50.20	210.0000	-51.40	220.0000	-53.80	230.0000	-60.30	240.0000	-60.80	250.0000	-70.70	260.0000	-71.10	270.0000	-72.50	280.0000
265	NONHSAT002268.2	-7.10	50.0000	-14.60	60.0000	-16.80	70.0000	-20.10	80.0000	-23.30	90.0000	-27.60	100.0000	-29.70	110.0000	-32.10	120.0000	-35.30	130.0000	-37.20	140.0000	-39.80	150.0000	-40.40	160.0000	-41.20	170.0000	-42.90	180.0000	-50.00	190.0000	-55.50	200.0000	-60.30	210.0000	-63.60	220.0000	-66.90	230.0000	-80.30	240.0000	-83.60	250.0000	-86.30	260.0000	-87.20	270.0000	-92.30	280.0000
266	NONHSAT002269.2	-9.60	50.0000	-12.50	60.0000	-14.90	70.0000	-17.60	80.0000	-29.80	90.0000	-30.00	100.0000	-34.40	110.0000	-37.00	120.0000	-37.00	130.0000	-42.40	140.0000	-46.70	150.0000	-48.70	160.0000	-49.30	170.0000	-52.50	180.0000	-54.80	190.0000	-57.80	200.0000	-61.80	210.0000	-61.80	220.0000	-62.60	230.0000	-62.60	240.0000	-62.60	250.0000	-69.20	260.0000	-70.40	270.0000	-71.60	280.0000
267	NONHSAT002270.2	-5.50	50.0000	-5.50	60.0000	-7.30	70.0000	-15.20	80.0000	-15.10	90.0000	-18.20	100.0000	-18.20	110.0000	-18.20	120.0000	-27.30	130.0000	-27.30	140.0000	-29.80	150.0000	-31.10	160.0000	-32.70	170.0000	-46.10	180.0000	-48.40	190.0000	-53.80	200.0000	-54.60	210.0000	-63.40	220.0000	-63.40	230.0000	-63.40	240.0000	-63.40	250.0000	-64.50	260.0000	-64.90	270.0000	-72.40	280.0000
268	NONHSAT002274.2	-3.90	50.0000	-6.70	60.0000	-12.20	70.0000	-13.10	80.0000	-13.80	90.0000	-15.20	100.0000	-15.20	110.0000	-19.80	120.0000	-26.60	130.0000	-30.30	140.0000	-38.90	150.0000	-49.30	160.0000	-55.60	170.0000	-60.10	180.0000	-65.40	190.0000	-67.40	200.0000	-67.80	210.0000	-71.30	220.0000	-72.30	230.0000	-74.30	240.0000	-78.20	250.0000	-81.30	260.0000	-81.30	270.0000	-89.00	280.0000
269	NONHSAT002277.2	-19.90	50.0000	-25.80	60.0000	-29.80	70.0000	-34.40	80.0000	-34.40	90.0000	-38.60	100.0000	-42.80	110.0000	-45.90	120.0000	-49.00	130.0000	-51.40	140.0000	-51.70	150.0000	-55.10	160.0000	-59.50	170.0000	-60.00	180.0000	-65.70	190.0000	-68.30	200.0000	-79.30	210.0000	-79.10	220.0000	-79.10	230.0000	-85.40	240.0000	-89.70	250.0000	-94.50	260.0000	-94.50	270.0000	-99.60	280.0000
270	NONHSAT002279.2	-14.70	50.0000	-21.20	60.0000	-21.20	70.0000	-21.20	80.0000	-26.20	90.0000	-31.90	100.0000	-32.50	110.0000	-32.50	120.0000	-32.50	130.0000	-36.40	140.0000	-37.20	150.0000	-45.60	160.0000	-50.70	170.0000	-57.40	180.0000	-61.00	190.0000	-61.00	200.0000	-64.00	210.0000	-66.60	220.0000	-72.00	230.0000	-77.30	240.0000	-79.50	250.0000	-80.00	260.0000	-83.10	270.0000	-83.10	280.0000
271	NONHSAT002334.2	-4.10	50.0000	-7.30	60.0000	-8.60	70.0000	-10.60	80.0000	-10.60	90.0000	-12.50	100.0000	-15.60	110.0000	-19.10	120.0000	-21.20	130.0000	-21.20	140.0000	-22.60	150.0000	-22.60	160.0000	-26.00	170.0000	-28.60	180.0000	-31.00	190.0000	-34.90	200.0000	-39.60	210.0000	-48.10	220.0000	-51.80	230.0000	-53.40	240.0000	-59.30	250.0000	-61.40	260.0000	-62.60	270.0000	-66.40	280.0000
272	NONHSAT002344.2	-8.10	50.0000	-9.60	60.0000	-12.40	70.0000	-13.20	80.0000	-18.10	90.0000	-19.70	100.0000	-20.10	110.0000	-20.90	120.0000	-25.10	130.0000	-27.40	140.0000	-29.10	150.0000	-34.30	160.0000	-34.50	170.0000	-37.50	180.0000	-38.70	190.0000	-45.50	200.0000	-46.50	210.0000	-52.60	220.0000	-55.00	230.0000	-55.30	240.0000	-58.40	250.0000	-59.30	260.0000	-63.20	270.0000	-63.20	280.0000
273	NONHSAT002382.2	-10.90	50.0000	-11.30	60.0000	-15.80	70.0000	-20.30	80.0000	-21.00	90.0000	-21.00	100.0000	-22.70	110.0000	-23.70	120.0000	-26.10	130.0000	-30.00	140.0000	-30.10	150.0000	-33.00	160.0000	-36.00	170.0000	-39.10	180.0000	-44.30	190.0000	-44.30	200.0000	-44.30	210.0000	-45.60	220.0000	-45.60	230.0000	-48.50	240.0000	-50.70	250.0000	-53.80	260.0000	-56.30	270.0000	-57.40	280.0000
274	NONHSAT002437.2	-12.60	50.0000	-15.20	60.0000	-22.60	70.0000	-26.60	80.0000	-29.00	90.0000	-36.20	100.0000	-38.70	110.0000	-45.30	120.0000	-46.00	130.0000	-50.00	140.0000	-54.60	150.0000	-54.70	160.0000	-58.40	170.0000	-60.80	180.0000	-62.80	190.0000	-68.50	200.0000	-71.30	210.0000	-71.60	220.0000	-76.00	230.0000	-78.10	240.0000	-81.20	250.0000	-88.90	260.0000	-94.30	270.0000	-100.80	280.0000
275	NONHSAT002438.2	-5.90	50.0000	-10.10	60.0000	-14.00	70.0000	-14.60	80.0000	-19.70	90.0000	-21.60	100.0000	-24.60	110.0000	-29.30	120.0000	-35.00	130.0000	-39.70	140.0000	-49.80	150.0000	-55.00	160.0000	-62.80	170.0000	-65.10	180.0000	-66.50	190.0000	-72.00	200.0000	-77.70	210.0000	-80.70	220.0000	-83.50	230.0000	-86.90	240.0000	-88.10	250.0000	-97.40	260.0000	-97.40	270.0000	-106.20	280.0000
276	NONHSAT002440.2	-4.40	50.0000	-4.70	60.0000	-5.80	70.0000	-9.40	80.0000	-12.40	90.0000	-15.30	100.0000	-15.30	110.0000	-19.90	120.0000	-22.40	130.0000	-26.00	140.0000	-32.40	150.0000	-33.50	160.0000	-33.50	170.0000	-35.50	180.0000	-40.40	190.0000	-42.90	200.0000	-44.30	210.0000	-45.20	220.0000	-50.10	230.0000	-52.70	240.0000	-58.10	250.0000	-58.10	260.0000	-66.80	270.0000	-70.70	280.0000
277	NONHSAT002470.2	-1.80	50.0000	-1.80	60.0000	-2.30	70.0000	-9.20	80.0000	-9.20	90.0000	-9.20	100.0000	-13.40	110.0000	-17.70	120.0000	-19.00	130.0000	-22.10	140.0000	-22.40	150.0000	-22.40	160.0000	-22.50	170.0000	-23.60	180.0000	-26.10	190.0000	-26.10	200.0000	-30.50	210.0000	-32.40	220.0000	-34.40	230.0000	-38.00	240.0000	-42.10	250.0000	-45.80	260.0000	-46.90	270.0000	-53.00	280.0000
278	NONHSAT002525.2	-4.30	50.0000	-5.40	60.0000	-8.30	70.0000	-9.30	80.0000	-12.20	90.0000	-20.80	100.0000	-24.20	110.0000	-30.00	120.0000	-33.50	130.0000	-36.50	140.0000	-49.00	150.0000	-50.80	160.0000	-53.50	170.0000	-57.30	180.0000	-63.80	190.0000	-63.80	200.0000	-66.70	210.0000	-68.10	220.0000	-74.00	230.0000	-80.80	240.0000	-82.70	250.0000	-85.40	260.0000	-85.70	270.0000	-87.80	280.0000
279	NONHSAT002526.2	-6.30	50.0000	-6.90	60.0000	-17.60	70.0000	-18.20	80.0000	-21.60	90.0000	-21.60	100.0000	-24.90	110.0000	-24.90	120.0000	-24.90	130.0000	-24.90	140.0000	-26.20	150.0000	-29.10	160.0000	-34.90	170.0000	-36.30	180.0000	-36.50	190.0000	-37.20	200.0000	-39.20	210.0000	-41.80	220.0000	-42.90	230.0000	-45.30	240.0000	-47.80	250.0000	-52.80	260.0000	-57.10	270.0000	-57.20	280.0000
280	NONHSAT002539.2	-7.60	50.0000	-7.60	60.0000	-13.10	70.0000	-13.10	80.0000	-13.40	90.0000	-17.80	100.0000	-19.00	110.0000	-28.80	120.0000	-28.80	130.0000	-38.40	140.0000	-47.70	150.0000	-47.80	160.0000	-47.80	170.0000	-53.40	180.0000	-53.40	190.0000	-58.60	200.0000	-59.00	210.0000	-62.90	220.0000	-65.60	230.0000	-69.20	240.0000	-69.20	250.0000	-74.10	260.0000	-78.50	270.0000	-82.20	280.0000
281	NONHSAT002541.2	-11.30	50.0000	-11.80	60.0000	-19.90	70.0000	-19.70	80.0000	-26.80	90.0000	-30.20	100.0000	-38.70	110.0000	-52.80	120.0000	-53.40	130.0000	-58.40	140.0000	-59.10	150.0000	-59.10	160.0000	-62.70	170.0000	-64.40	180.0000	-69.90	190.0000	-72.90	200.0000	-75.60	210.0000	-76.00	220.0000	-81.20	230.0000	-88.50	240.0000	-89.50	250.0000	-96.70	260.0000	-100.80	270.0000	-102.10	280.0000
282	NONHSAT002556.2	-15.40	50.0000	-21.30	60.0000	-27.70	70.0000	-34.00	80.0000	-37.20	90.0000	-42.00	100.0000	-46.20	110.0000	-49.80	120.0000	-50.60	130.0000	-56.90	140.0000	-61.70	150.0000	-62.50	160.0000	-67.40	170.0000	-68.20	180.0000	-75.80	190.0000	-77.60	200.0000	-79.90	210.0000	-87.50	220.0000	-90.90	230.0000	-96.80	240.0000	-103.80	250.0000	-107.70	260.0000	-108.20	270.0000	-109.00	280.0000
283	NONHSAT002557.2	-15.40	50.0000	-21.30	60.0000	-27.70	70.0000	-34.00	80.0000	-37.20	90.0000	-42.00	100.0000	-46.20	110.0000	-49.80	120.0000	-50.60	130.0000	-56.90	140.0000	-61.70	150.0000	-62.50	160.0000	-67.40	170.0000	-68.20	180.0000	-75.80	190.0000	-77.60	200.0000	-79.90	210.0000	-87.50	220.0000	-90.90	230.0000	-96.80	240.0000	-103.80	250.0000	-107.70	260.0000	-108.20	270.0000	-109.00	280.0000
284	NONHSAT002563.2	-8.40	50.0000	-13.50	60.0000	-14.30	70.0000	-20.80	80.0000	-25.90	90.0000	-28.20	100.0000	-30.30	110.0000	-37.60	120.0000	-41.80	130.0000	-45.60	140.0000	-53.30	150.0000	-59.70	160.0000	-64.30	170.0000	-68.70	180.0000	-73.50	190.0000	-74.70	200.0000	-75.60	210.0000	-82.90	220.0000	-82.70	230.0000	-86.80	240.0000	-95.80	250.0000	-96.70	260.0000	-97.70	270.0000	-101.20	280.0000
285	NONHSAT002564.2	-8.40	50.0000	-13.50	60.0000	-14.30	70.0000	-20.80	80.0000	-25.90	90.0000	-28.20	100.0000	-30.30	110.0000	-37.60	120.0000	-41.80	130.0000	-45.60	140.0000	-53.30	150.0000	-59.70	160.0000	-64.30	170.0000	-68.70	180.0000	-73.50	190.0000	-74.70	200.0000	-75.60	210.0000	-82.90	220.0000	-82.70	230.0000	-88.00	240.0000	-88.00	250.0000	-95.90	260.0000	-99.20	270.0000	-106.80	280.0000
286	NONHSAT002565.2	-9.30	50.0000	-13.50	60.0000	-17.00	70.0000	-21.20	80.0000	-24.70	90.0000	-27.80	100.0000	-34.20	110.0000	-41.80	120.0000	-42.30	130.0000	-50.10	140.0000	-54.60	150.0000	-59.60	160.0000	-68.60	170.0000	-69.00	180.0000	-73.50	190.0000	-75.60	200.0000	-78.90	210.0000	-82.50	220.0000	-82.60	230.0000	-91.50	240.0000	-96.60	250.0000	-97.10	260.0000	-98.10	270.0000	-100.40	280.0000
287	NONHSAT002566.2	-10.30	50.0000	-14.10	60.0000	-15.50	70.0000	-19.30	80.0000	-19.30	90.0000	-27.20	100.0000	-29.30	110.0000	-31.90	120.0000	-33.80	130.0000	-38.40	140.0000	-42.00	150.0000	-44.10	160.0000	-49.90	170.0000	-55.60	180.0000	-57.00	190.0000	-61.80	200.0000	-71.50	210.0000	-71.50	220.0000	-71.50	230.0000	-74.90	240.0000	-76.80	250.0000	-78.20	260.0000	-81.80	270.0000	-84.60	280.0000
288	NONHSAT002569.2	-14.90	50.0000	-15.10	60.0000	-19.20	70.0000	-19.50	80.0000	-19.50	90.0000	-24.40	100.0000	-38.40	110.0000	-38.40	120.0000	-42.30	130.0000	-44.70	140.0000	-47.10	150.0000	-59.80	160.0000	-60.50	170.0000	-61.60	180.0000	-61.60	190.0000	-64.80	200.0000	-64.80	210.0000	-67.30	220.0000	-67.30	230.0000	-68.80	240.0000	-78.60	250.0000	-79.70	260.0000	-82.40	270.0000	-86.50	280.0000
289	NONHSAT002571.2	-18.50	50.0000	-24.10	60.0000	-24.10	70.0000	-24.10	80.0000	-27.20	90.0000	-32.30	100.0000	-33.70	110.0000	-38.20	120.0000	-42.80	130.0000	-50.10	140.0000	-51.90	150.0000	-57.30	160.0000	-60.20	170.0000	-62.10	180.0000	-64.80	190.0000	-70.60	200.0000	-76.70	210.0000	-83.70	220.0000	-91.10	230.0000	-97.50	240.0000	-97.50	250.0000	-102.80	260.0000	-108.20	270.0000	-113.40	280.0000
290	NONHSAT002573.2	-15.10	50.0000	-17.70	60.0000	-23.30	70.0000	-24.00	80.0000	-30.90	90.0000	-36.40	100.0000	-36.40	110.0000	-40.20	120.0000	-45.20	130.0000	-49.60	140.0000	-50.10	150.0000	-52.20	160.0000	-54.60	170.0000	-59.10	180.0000	-62.50	190.0000	-66.40	200.0000	-68.60	210.0000	-73.10	220.0000	-80.50	230.0000	-81.40	240.0000	-85.50	250.0000	-89.50	260.0000	-97.60	270.0000	-103.70	280.0000
291	NONHSAT002574.2	-8.10	50.0000	-8.20	60.0000	-14.70	70.0000	-20.80	80.0000	-27.20	90.0000	-34.20	100.0000	-34.20	110.0000	-34.20	120.0000	-37.00	130.0000	-44.10	140.0000	-54.30	150.0000	-55.70	160.0000	-58.90	170.0000	-70.50	180.0000	-70.90	190.0000	-75.30	200.0000	-75.30	210.0000	-75.30	220.0000	-81.70	230.0000	-81.70	240.0000	-81.90	250.0000	-85.90	260.0000	-88.90	270.0000	-90.80	280.0000
292	NONHSAT002576.2	-10.00	50.0000	-13.80	60.0000	-15.10	70.0000	-21.40	80.0000	-21.40	90.0000	-21.80	100.0000	-22.70	110.0000	-26.30	120.0000	-30.90	130.0000	-32.30	140.0000	-35.00	150.0000	-35.60	160.0000	-40.70	170.0000	-44.70	180.0000	-46.10	190.0000	-51.60	200.0000	-55.20	210.0000	-57.90	220.0000	-67.00	230.0000	-67.00	240.0000	-70.10	250.0000	-70.10	260.0000	-70.10	270.0000	-70.50	280.0000
293	NONHSAT002577.2	-3.60	50.0000	-3.60	60.0000	-4.10	70.0000	-4.10	80.0000	-7.10	90.0000	-9.20	100.0000	-11.90	110.0000	-13.50	120.0000	-19.90	130.0000	-19.70	140.0000	-26.80	150.0000	-27.70	160.0000	-30.90	170.0000	-30.90	180.0000	-30.90	190.0000	-32.70	200.0000	-36.10	210.0000	-38.40	220.0000	-38.40	230.0000	-38.40	240.0000	-38.90	250.0000	-38.90	260.0000	-39.90	270.0000	-44.50	280.0000
294	NONHSAT002578.2	-12.70	50.0000	-14.90	60.0000	-17.50	70.0000	-20.90	80.0000	-21.70	90.0000	-27.90	100.0000	-29.60	110.0000	-31.30	120.0000	-36.80	130.0000	-40.50	140.0000	-48.30	150.0000	-51.90	160.0000	-56.00	170.0000	-60.20	180.0000	-62.70	190.0000	-62.70	200.0000	-68.90	210.0000	-71.50	220.0000	-72.60	230.0000	-75.70	240.0000	-76.80	250.0000	-83.30	260.0000	-89.00	270.0000	-89.00	280.0000
295	NONHSAT002579.2	-7.40	50.0000	-7.80	60.0000	-11.00	70.0000	-18.20	80.0000	-18.20	90.0000	-25.80	100.0000	-25.80	110.0000	-32.20	120.0000	-32.90	130.0000	-34.70	140.0000	-34.50	150.0000	-38.90	160.0000	-44.50	170.0000	-47.00	180.0000	-48.10	190.0000	-57.70	200.0000	-58.50	210.0000	-65.30	220.0000	-66.50	230.0000	-69.80	240.0000	-71.00	250.0000	-74.20	260.0000	-76.00	270.0000	-82.40	280.0000
296	NONHSAT002600.2	-3.60	50.0000	-3.60	60.0000	-4.20	70.0000	-4.30	80.0000	-4.30	90.0000	-8.20	100.0000	-10.20	110.0000	-16.20	120.0000	-23.90	130.0000	-28.50	140.0000	-35.20	150.0000	-38.00	160.0000	-43.30	170.0000	-50.50	180.0000	-52.20	190.0000	-56.10	200.0000	-63.60	210.0000	-64.50	220.0000	-67.70	230.0000	-78.40	240.0000	-84.10	250.0000	-86.30	260.0000	-90.70	270.0000	-93.80	280.0000
297	NONHSAT002629.2	-9.50	50.0000	-10.00	60.0000	-16.60	70.0000	-24.20	80.0000	-26.70	90.0000	-31.00	100.0000	-36.10	110.0000	-38.70	120.0000	-41.20	130.0000	-43.70	140.0000	-45.90	150.0000	-45.90	160.0000	-45.90	170.0000	-47.90	180.0000	-48.10	190.0000	-52.70	200.0000	-53.50	210.0000	-60.80	220.0000	-70.00	230.0000	-74.00	240.0000	-74.10	250.0000	-78.60	260.0000	-81.20	270.0000	-81.20	280.0000
298	NONHSAT002640.2	-1.80	50.0000	-6.90	60.0000	-6.90	70.0000	-9.20	80.0000	-9.20	90.0000	-12.40	100.0000	-15.10	110.0000	-16.40	120.0000	-17.40	130.0000	-19.20	140.0000	-19.80	150.0000	-24.10	160.0000	-30.30	170.0000	-35.80	180.0000	-36.10	190.0000	-40.90	200.0000	-44.80	210.0000	-46.10	220.0000	-48.60	230.0000	-49.90	240.0000	-50.40	250.0000	-54.00	260.0000	-54.40	270.0000	-55.90	280.0000
299	NONHSAT002644.2	-3.10	50.0000	-6.40	60.0000	-8.40	70.0000	-9.50	80.0000	-13.70	90.0000	-13.70	100.0000	-13.70	110.0000	-18.50	120.0000	-18.50	130.0000	-22.40	140.0000	-23.70	150.0000	-25.90	160.0000	-26.00	170.0000	-26.00	180.0000	-26.60	190.0000	-32.40	200.0000	-35.10	210.0000	-35.10	220.0000	-35.40	230.0000	-38.10	240.0000	-38.30	250.0000	-39.90	260.0000	-41.80	270.0000	-45.60	280.0000
300	NONHSAT002658.2	-9.60	50.0000	-13.10	60.0000	-15.50	70.0000	-15.60	80.0000	-15.90	90.0000	-23.30	100.0000	-25.00	110.0000	-26.50	120.0000	-32.00	130.0000	-35.40	140.0000	-35.40	150.0000	-35.80	160.0000	-37.60	170.0000	-38.60	180.0000	-41.10	190.0000	-45.10	200.0000	-48.10	210.0000	-49.00	220.0000	-50.50	230.0000	-55.90	240.0000	-65.10	250.0000	-68.30	260.0000	-69.40	270.0000	-72.30	280.0000
301	NONHSAT002675.2	-5.30	50.0000	-9.50	60.0000	-13.30	70.0000	-15.80	80.0000	-16.80	90.0000	-19.20	100.0000	-21.20	110.0000	-22.80	120.0000	-22.80	130.0000	-22.80	140.0000	-31.50	150.0000	-38.00	160.0000	-46.30	170.0000	-50.10	180.0000	-50.10	190.0000	-50.10	200.0000	-57.80	210.0000	-63.20	220.0000	-65.70	230.0000	-70.70	240.0000	-83.20	250.0000	-93.40	260.0000	-97.50	270.0000	-98.40	280.0000
302	NONHSAT002679.2	-2.30	50.0000	-2.60	60.0000	-2.60	70.0000	-5.60	80.0000	-5.60	90.0000	-5.60	100.0000	-9.20	110.0000	-10.00	120.0000	-12.60	130.0000	-13.40	140.0000	-15.20	150.0000	-16.10	160.0000	-17.30	170.0000	-23.30	180.0000	-30.60	190.0000	-32.00	200.0000	-35.90	210.0000	-35.90	220.0000	-39.00	230.0000	-41.80	240.0000	-44.80	250.0000	-48.30	260.0000	-53.50	270.0000	-54.20	280.0000
303	NONHSAT002683.2	-0.90	50.0000	-1.10	60.0000	-2.10	70.0000	-4.00	80.0000	-11.30	90.0000	-11.30	100.0000	-13.40	110.0000	-14.30	120.0000	-14.30	130.0000	-17.40	140.0000	-22.20	150.0000	-24.10	160.0000	-24.60	170.0000	-25.70	180.0000	-26.10	190.0000	-29.40	200.0000	-34.70	210.0000	-37.30	220.0000	-40.20	230.0000	-41.80	240.0000	-46.20	250.0000	-48.80	260.0000	-51.40	270.0000	-56.00	280.0000
304	NONHSAT002697.2	-7.50	50.0000	-8.40	60.0000	-10.80	70.0000	-17.80	80.0000	-19.40	90.0000	-23.90	100.0000	-27.70	110.0000	-31.20	120.0000	-37.80	130.0000	-39.50	140.0000	-45.10	150.0000	-50.60	160.0000	-51.50	170.0000	-57.10	180.0000	-60.00	190.0000	-60.00	200.0000	-60.40	210.0000	-63.50	220.0000	-68.20	230.0000	-69.10	240.0000	-74.20	250.0000	-78.00	260.0000	-78.00	270.0000	-78.00	280.0000
305	NONHSAT002698.2	-12.10	50.0000	-14.90	60.0000	-14.90	70.0000	-17.10	80.0000	-19.90	90.0000	-20.40	100.0000	-29.60	110.0000	-29.60	120.0000	-32.30	130.0000	-38.00	140.0000	-38.50	150.0000	-38.50	160.0000	-48.30	170.0000	-49.90	180.0000	-53.30	190.0000	-55.10	200.0000	-55.50	210.0000	-56.10	220.0000	-59.40	230.0000	-64.30	240.0000	-69.30	250.0000	-69.30	260.0000	-69.90	270.0000	-72.40	280.0000
306	NONHSAT002723.2	-6.10	50.0000	-8.60	60.0000	-8.70	70.0000	-11.70	80.0000	-14.80	90.0000	-14.80	100.0000	-17.70	110.0000	-20.90	120.0000	-22.30	130.0000	-29.80	140.0000	-29.80	150.0000	-34.60	160.0000	-36.00	170.0000	-38.20	180.0000	-41.90	190.0000	-42.90	200.0000	-46.70	210.0000	-47.70	220.0000	-51.70	230.0000	-55.50	240.0000	-58.90	250.0000	-61.30	260.0000	-65.80	270.0000	-70.00	280.0000
307	NONHSAT002746.2	-5.10	50.0000	-5.10	60.0000	-5.40	70.0000	-9.40	80.0000	-10.10	90.0000	-17.30	100.0000	-18.10	110.0000	-22.20	120.0000	-25.30	130.0000	-27.30	140.0000	-29.90	150.0000	-32.40	160.0000	-33.50	170.0000	-33.50	180.0000	-33.50	190.0000	-41.50	200.0000	-43.00	210.0000	-49.50	220.0000	-49.50	230.0000	-58.30	240.0000	-61.50	250.0000	-65.60	260.0000	-65.60	270.0000	-71.30	280.0000
308	NONHSAT002760.2	-3.80	50.0000	-3.80	60.0000	-6.70	70.0000	-9.80	80.0000	-10.70	90.0000	-10.70	100.0000	-12.30	110.0000	-12.50	120.0000	-12.50	130.0000	-13.30	140.0000	-15.70	150.0000	-18.90	160.0000	-19.00	170.0000	-23.10	180.0000	-24.10	190.0000	-28.10	200.0000	-33.00	210.0000	-36.80	220.0000	-44.70	230.0000	-46.10	240.0000	-48.90	250.0000	-48.90	260.0000	-51.50	270.0000	-59.10	280.0000
309	NONHSAT002761.2	-0.60	50.0000	-6.00	60.0000	-7.10	70.0000	-7.10	80.0000	-7.80	90.0000	-11.50	100.0000	-12.70	110.0000	-13.70	120.0000	-17.80	130.0000	-21.00	140.0000	-25.70	150.0000	-28.00	160.0000	-30.10	170.0000	-36.30	180.0000	-40.30	190.0000	-48.80	200.0000	-50.90	210.0000	-52.10	220.0000	-58.90	230.0000	-62.90	240.0000	-62.90	250.0000	-65.60	260.0000	-66.80	270.0000	-67.40	280.0000
310	NONHSAT002762.2	-0.60	50.0000	-6.00	60.0000	-7.10	70.0000	-7.10	80.0000	-7.80	90.0000	-11.50	100.0000	-12.70	110.0000	-13.70	120.0000	-17.80	130.0000	-21.00	140.0000	-25.70	150.0000	-28.00	160.0000	-30.10	170.0000	-36.30	180.0000	-40.30	190.0000	-48.80	200.0000	-50.90	210.0000	-52.10	220.0000	-58.90	230.0000	-62.90	240.0000	-62.90	250.0000	-65.60	260.0000	-66.80	270.0000	-67.40	280.0000
311	NONHSAT002769.2	-5.10	50.0000	-7.40	60.0000	-7.40	70.0000	-9.90	80.0000	-13.60	90.0000	-13.60	100.0000	-15.20	110.0000	-17.10	120.0000	-21.50	130.0000	-22.50	140.0000	-25.40	150.0000	-27.70	160.0000	-27.70	170.0000	-30.50	180.0000	-31.60	190.0000	-36.00	200.0000	-37.80	210.0000	-43.80	220.0000	-43.80	230.0000	-45.50	240.0000	-48.10	250.0000	-48.10	260.0000	-48.10	270.0000	-49.20	280.0000
312	NONHSAT002771.2	-13.70	50.0000	-20.50	60.0000	-20.50	70.0000	-23.50	80.0000	-27.30	90.0000	-32.20	100.0000	-34.00	110.0000	-35.50	120.0000	-41.10	130.0000	-46.20	140.0000	-46.20	150.0000	-46.90	160.0000	-46.90	170.0000	-50.20	180.0000	-50.20	190.0000	-60.10	200.0000	-63.20	210.0000	-68.60	220.0000	-72.20	230.0000	-82.40	240.0000	-84.40	250.0000	-88.00	260.0000	-97.30	270.0000	-102.70	280.0000
313	NONHSAT002775.2	-2.10	50.0000	-3.70	60.0000	-3.70	70.0000	-4.40	80.0000	-6.00	90.0000	-11.20	100.0000	-15.10	110.0000	-17.10	120.0000	-18.20	130.0000	-20.60	140.0000	-24.60	150.0000	-24.60	160.0000	-25.60	170.0000	-27.10	180.0000	-29.80	190.0000	-31.60	200.0000	-35.00	210.0000	-35.40	220.0000	-38.10	230.0000	-42.70	240.0000	-42.70	250.0000	-43.70	260.0000	-46.30	270.0000	-50.60	280.0000
314	NONHSAT002796.2	-8.10	50.0000	-13.80	60.0000	-16.80	70.0000	-16.80	80.0000	-17.40	90.0000	-18.60	100.0000	-22.20	110.0000	-24.30	120.0000	-24.80	130.0000	-25.00	140.0000	-25.00	150.0000	-25.40	160.0000	-25.60	170.0000	-28.40	180.0000	-29.10	190.0000	-31.10	200.0000	-32.80	210.0000	-32.80	220.0000	-32.80	230.0000	-38.30	240.0000	-40.80	250.0000	-43.70	260.0000	-48.70	270.0000	-56.70	280.0000
315	NONHSAT002798.2	-12.10	50.0000	-12.30	60.0000	-12.30	70.0000	-12.30	80.0000	-12.30	90.0000	-14.30	100.0000	-17.70	110.0000	-20.60	120.0000	-23.90	130.0000	-32.70	140.0000	-44.70	150.0000	-44.40	160.0000	-49.90	170.0000	-55.10	180.0000	-58.60	190.0000	-64.90	200.0000	-67.70	210.0000	-73.00	220.0000	-75.70	230.0000	-75.70	240.0000	-82.70	250.0000	-85.30	260.0000	-90.20	270.0000	-91.10	280.0000
316	NONHSAT002817.2	-5.40	50.0000	-5.40	60.0000	-8.30	70.0000	-9.80	80.0000	-11.70	90.0000	-21.30	100.0000	-23.60	110.0000	-28.80	120.0000	-36.80	130.0000	-37.00	140.0000	-44.60	150.0000	-50.70	160.0000	-55.90	170.0000	-55.90	180.0000	-55.90	190.0000	-60.40	200.0000	-62.20	210.0000	-70.70	220.0000	-73.50	230.0000	-77.30	240.0000	-81.60	250.0000	-87.00	260.0000	-90.60	270.0000	-96.90	280.0000
317	NONHSAT002818.2	-6.20	50.0000	-13.30	60.0000	-18.60	70.0000	-25.30	80.0000	-32.20	90.0000	-32.80	100.0000	-38.30	110.0000	-43.70	120.0000	-47.10	130.0000	-47.10	140.0000	-47.10	150.0000	-53.00	160.0000	-57.00	170.0000	-61.00	180.0000	-64.70	190.0000	-68.50	200.0000	-74.80	210.0000	-78.60	220.0000	-81.90	230.0000	-85.60	240.0000	-92.40	250.0000	-96.20	260.0000	-99.20	270.0000	-99.20	280.0000
318	NONHSAT002819.2	-9.30	50.0000	-12.70	60.0000	-17.00	70.0000	-23.40	80.0000	-27.60	90.0000	-31.20	100.0000	-36.60	110.0000	-37.50	120.0000	-37.50	130.0000	-38.90	140.0000	-42.50	150.0000	-47.40	160.0000	-47.40	170.0000	-48.60	180.0000	-51.40	190.0000	-57.10	200.0000	-58.00	210.0000	-58.70	220.0000	-60.30	230.0000	-62.20	240.0000	-68.50	250.0000	-70.20	260.0000	-73.60	270.0000	-77.30	280.0000
319	NONHSAT002820.2	-3.70	50.0000	-3.70	60.0000	-4.20	70.0000	-7.90	80.0000	-7.90	90.0000	-14.70	100.0000	-20.30	110.0000	-25.60	120.0000	-25.80	130.0000	-27.10	140.0000	-31.70	150.0000	-35.30	160.0000	-39.40	170.0000	-40.10	180.0000	-44.50	190.0000	-50.10	200.0000	-56.10	210.0000	-61.00	220.0000	-65.20	230.0000	-67.50	240.0000	-69.30	250.0000	-74.70	260.0000	-77.90	270.0000	-84.40	280.0000
320	NONHSAT002822.2	-5.50	50.0000	-7.10	60.0000	-11.00	70.0000	-11.50	80.0000	-15.90	90.0000	-19.50	100.0000	-21.60	110.0000	-29.00	120.0000	-30.50	130.0000	-35.60	140.0000	-37.30	150.0000	-45.20	160.0000	-47.40	170.0000	-54.00	180.0000	-59.30	190.0000	-63.60	200.0000	-68.80	210.0000	-76.70	220.0000	-84.70	230.0000	-90.00	240.0000	-91.40	250.0000	-97.10	260.0000	-100.10	270.0000	-105.70	280.0000
321	NONHSAT002826.2	-11.30	50.0000	-15.50	60.0000	-17.40	70.0000	-21.60	80.0000	-24.30	90.0000	-26.10	100.0000	-28.40	110.0000	-33.20	120.0000	-38.90	130.0000	-40.20	140.0000	-43.40	150.0000	-49.90	160.0000	-52.10	170.0000	-52.10	180.0000	-53.50	190.0000	-53.90	200.0000	-57.50	210.0000	-58.90	220.0000	-64.90	230.0000	-68.80	240.0000	-75.50	250.0000	-77.40	260.0000	-77.40	270.0000	-77.40	271.0000
322	NONHSAT002827.2	-6.80	50.0000	-7.70	60.0000	-12.30	70.0000	-12.50	80.0000	-19.30	90.0000	-24.10	100.0000	-27.30	110.0000	-31.00	120.0000	-33.20	130.0000	-37.00	140.0000	-37.00	150.0000	-37.00	160.0000	-41.30	170.0000	-44.90	180.0000	-50.60	190.0000	-56.40	200.0000	-56.40	210.0000	-56.40	220.0000	-64.00	230.0000	-64.80	240.0000	-66.40	250.0000	-67.50	260.0000	-69.70	270.0000	-71.80	280.0000
323	NONHSAT002838.2	-18.80	50.0000	-19.90	60.0000	-19.90	70.0000	-23.20	80.0000	-27.80	90.0000	-27.80	100.0000	-31.70	110.0000	-34.10	120.0000	-34.60	130.0000	-34.60	140.0000	-34.80	150.0000	-36.30	160.0000	-40.90	170.0000	-50.40	180.0000	-60.00	190.0000	-68.30	200.0000	-71.20	210.0000	-75.90	220.0000	-80.20	230.0000	-93.90	240.0000	-97.80	250.0000	-97.90	260.0000	-103.30	270.0000	-111.70	280.0000
324	NONHSAT002854.2	-5.70	50.0000	-10.30	60.0000	-10.30	70.0000	-10.30	80.0000	-10.30	90.0000	-10.60	100.0000	-11.00	110.0000	-12.20	120.0000	-13.80	130.0000	-18.10	140.0000	-20.40	150.0000	-20.40	160.0000	-21.10	170.0000	-24.20	180.0000	-24.20	190.0000	-29.00	200.0000	-30.00	210.0000	-30.80	220.0000	-31.90	230.0000	-37.70	240.0000	-39.10	250.0000	-40.40	260.0000	-43.30	270.0000	-45.20	280.0000
325	NONHSAT002856.2	-2.80	50.0000	-9.30	60.0000	-16.80	70.0000	-17.60	80.0000	-17.60	90.0000	-17.60	100.0000	-18.60	110.0000	-24.00	120.0000	-24.00	130.0000	-27.10	140.0000	-27.70	150.0000	-27.70	160.0000	-36.60	170.0000	-42.30	180.0000	-46.50	190.0000	-46.50	200.0000	-51.60	210.0000	-51.60	220.0000	-61.40	230.0000	-61.40	240.0000	-66.70	250.0000	-70.40	260.0000	-75.90	270.0000	-75.90	280.0000
326	NONHSAT002857.2	-13.70	50.0000	-16.90	60.0000	-16.90	70.0000	-16.90	80.0000	-20.30	90.0000	-25.60	100.0000	-28.30	110.0000	-33.50	120.0000	-34.40	130.0000	-39.00	140.0000	-38.80	150.0000	-40.20	160.0000	-42.40	170.0000	-46.30	180.0000	-48.20	190.0000	-52.50	200.0000	-54.70	210.0000	-57.70	220.0000	-61.20	230.0000	-64.20	240.0000	-68.20	250.0000	-70.10	260.0000	-71.80	270.0000	-76.60	280.0000
327	NONHSAT002858.2	-14.70	50.0000	-14.70	60.0000	-15.20	70.0000	-18.90	80.0000	-19.40	90.0000	-25.40	100.0000	-27.10	110.0000	-28.70	120.0000	-34.70	130.0000	-34.70	140.0000	-37.00	150.0000	-37.90	160.0000	-40.90	170.0000	-41.70	180.0000	-43.20	190.0000	-49.50	200.0000	-52.40	210.0000	-54.90	220.0000	-59.00	230.0000	-59.00	240.0000	-63.50	250.0000	-67.60	260.0000	-72.30	270.0000	-75.20	280.0000
328	NONHSAT002859.2	-3.80	50.0000	-3.80	60.0000	-4.70	70.0000	-6.90	80.0000	-6.90	90.0000	-7.80	100.0000	-10.60	110.0000	-14.20	120.0000	-22.40	130.0000	-23.90	140.0000	-25.00	150.0000	-26.60	160.0000	-28.10	170.0000	-28.70	180.0000	-28.90	190.0000	-34.60	200.0000	-34.60	210.0000	-38.00	220.0000	-42.70	230.0000	-54.10	240.0000	-59.70	250.0000	-59.70	260.0000	-66.20	270.0000	-68.40	280.0000
329	NONHSAT002863.2	-9.60	50.0000	-12.80	60.0000	-12.50	70.0000	-16.50	80.0000	-18.60	90.0000	-18.60	100.0000	-19.90	110.0000	-22.70	120.0000	-24.70	130.0000	-29.60	140.0000	-31.60	150.0000	-33.40	160.0000	-34.90	170.0000	-35.20	180.0000	-38.50	190.0000	-41.50	200.0000	-46.70	210.0000	-46.70	220.0000	-51.20	230.0000	-53.40	240.0000	-53.70	250.0000	-53.90	260.0000	-60.90	270.0000	-65.00	280.0000
330	NONHSAT002872.2	-4.00	50.0000	-4.90	60.0000	-6.20	70.0000	-15.20	80.0000	-16.10	90.0000	-19.90	100.0000	-24.40	110.0000	-29.20	120.0000	-29.60	130.0000	-33.50	140.0000	-33.50	150.0000	-37.30	160.0000	-38.80	170.0000	-44.60	180.0000	-50.70	190.0000	-52.00	200.0000	-59.70	210.0000	-60.20	220.0000	-67.70	230.0000	-68.90	240.0000	-69.40	250.0000	-74.40	260.0000	-83.00	270.0000	-83.50	280.0000
331	NONHSAT002922.2	-0.60	50.0000	-1.10	60.0000	-3.90	70.0000	-4.40	80.0000	-4.40	90.0000	-8.90	100.0000	-11.60	110.0000	-11.60	120.0000	-15.60	130.0000	-21.80	140.0000	-22.30	150.0000	-22.30	160.0000	-22.30	170.0000	-26.20	180.0000	-28.00	190.0000	-28.10	200.0000	-31.00	210.0000	-35.00	220.0000	-37.50	230.0000	-39.30	240.0000	-44.00	250.0000	-48.10	260.0000	-55.70	270.0000	-55.70	280.0000
332	NONHSAT002942.2	-10.10	50.0000	-14.40	60.0000	-19.10	70.0000	-20.90	80.0000	-21.30	90.0000	-28.80	100.0000	-35.50	110.0000	-37.70	120.0000	-41.00	130.0000	-42.50	140.0000	-46.90	150.0000	-49.10	160.0000	-52.30	170.0000	-54.40	180.0000	-60.50	190.0000	-61.30	200.0000	-65.30	210.0000	-69.00	220.0000	-71.50	230.0000	-75.00	240.0000	-83.40	250.0000	-86.30	260.0000	-89.60	270.0000	-94.10	280.0000
333	NONHSAT002954.2	-10.50	50.0000	-14.10	60.0000	-17.80	70.0000	-17.80	80.0000	-17.80	90.0000	-17.80	100.0000	-19.90	110.0000	-20.70	120.0000	-23.60	130.0000	-23.90	140.0000	-26.70	150.0000	-27.40	160.0000	-29.30	170.0000	-29.30	180.0000	-32.80	190.0000	-36.90	200.0000	-37.10	210.0000	-37.90	220.0000	-45.10	230.0000	-45.90	240.0000	-49.00	250.0000	-50.90	260.0000	-55.70	270.0000	-56.10	280.0000
334	NONHSAT002955.2	-2.10	50.0000	-8.30	60.0000	-10.80	70.0000	-14.00	80.0000	-14.00	90.0000	-14.00	100.0000	-16.60	110.0000	-21.10	120.0000	-22.60	130.0000	-26.90	140.0000	-27.60	150.0000	-30.90	160.0000	-31.70	170.0000	-36.90	180.0000	-37.90	190.0000	-40.40	200.0000	-42.40	210.0000	-48.60	220.0000	-52.00	230.0000	-55.90	240.0000	-58.20	250.0000	-63.10	260.0000	-63.10	270.0000	-67.70	280.0000
335	NONHSAT002967.2	-8.70	50.0000	-11.20	60.0000	-13.80	70.0000	-16.10	80.0000	-21.10	90.0000	-23.90	100.0000	-26.60	110.0000	-32.80	120.0000	-32.80	130.0000	-32.80	140.0000	-35.80	150.0000	-35.80	160.0000	-36.90	170.0000	-38.50	180.0000	-42.20	190.0000	-42.20	200.0000	-42.20	210.0000	-44.30	220.0000	-45.70	230.0000	-52.40	240.0000	-55.70	250.0000	-56.70	260.0000	-59.20	270.0000	-61.50	280.0000
336	NONHSAT002975.2	-6.40	50.0000	-6.90	60.0000	-20.10	70.0000	-20.30	80.0000	-20.30	90.0000	-26.50	100.0000	-26.50	110.0000	-29.20	120.0000	-33.20	130.0000	-39.90	140.0000	-40.80	150.0000	-40.90	160.0000	-42.30	170.0000	-44.10	180.0000	-44.10	190.0000	-47.20	200.0000	-47.80	210.0000	-50.90	220.0000	-53.60	230.0000	-59.00	240.0000	-59.20	250.0000	-63.20	260.0000	-70.50	270.0000	-71.60	280.0000
337	NONHSAT002986.2	-2.60	50.0000	-2.70	60.0000	-3.20	70.0000	-4.10	80.0000	-5.90	90.0000	-9.80	100.0000	-10.00	110.0000	-10.80	120.0000	-13.40	130.0000	-16.60	140.0000	-22.30	150.0000	-23.80	160.0000	-24.90	170.0000	-27.60	180.0000	-33.10	190.0000	-33.50	200.0000	-38.50	210.0000	-38.50	220.0000	-40.80	230.0000	-44.40	240.0000	-49.20	250.0000	-49.20	260.0000	-54.00	270.0000	-58.30	280.0000
338	NONHSAT003011.2	-7.00	50.0000	-7.00	60.0000	-7.50	70.0000	-8.90	80.0000	-11.40	90.0000	-11.40	100.0000	-18.20	110.0000	-20.10	120.0000	-20.10	130.0000	-21.90	140.0000	-26.20	150.0000	-27.60	160.0000	-28.10	170.0000	-29.60	180.0000	-30.20	190.0000	-36.70	200.0000	-36.70	210.0000	-40.20	220.0000	-45.00	230.0000	-46.20	240.0000	-49.00	250.0000	-51.40	260.0000	-55.40	270.0000	-56.00	280.0000
339	NONHSAT003013.2	-13.10	50.0000	-20.00	60.0000	-22.00	70.0000	-23.60	80.0000	-26.60	90.0000	-30.30	100.0000	-35.10	110.0000	-39.40	120.0000	-44.20	130.0000	-44.20	140.0000	-49.50	150.0000	-51.00	160.0000	-52.70	170.0000	-58.00	180.0000	-66.60	190.0000	-71.70	200.0000	-74.80	210.0000	-76.80	220.0000	-79.10	230.0000	-84.20	240.0000	-95.20	250.0000	-95.20	260.0000	-102.60	270.0000	-103.60	280.0000
340	NONHSAT003016.2	-7.90	50.0000	-10.80	60.0000	-13.10	70.0000	-14.90	80.0000	-15.10	90.0000	-23.80	100.0000	-25.70	110.0000	-25.70	120.0000	-26.20	130.0000	-30.10	140.0000	-33.10	150.0000	-33.10	160.0000	-33.10	170.0000	-37.60	180.0000	-42.90	190.0000	-44.80	200.0000	-48.90	210.0000	-53.20	220.0000	-53.40	230.0000	-56.90	240.0000	-61.80	250.0000	-65.30	260.0000	-65.30	270.0000	-71.10	280.0000
341	NONHSAT003031.2	-9.90	50.0000	-10.10	60.0000	-13.70	70.0000	-13.70	80.0000	-14.10	90.0000	-16.30	100.0000	-16.70	110.0000	-18.60	120.0000	-22.00	130.0000	-28.00	140.0000	-34.90	150.0000	-39.40	160.0000	-44.90	170.0000	-46.20	180.0000	-48.40	190.0000	-52.80	200.0000	-57.70	210.0000	-60.40	220.0000	-65.30	230.0000	-68.50	240.0000	-70.80	250.0000	-71.20	260.0000	-75.50	270.0000	-78.60	280.0000
342	NONHSAT003054.2	-5.90	50.0000	-10.00	60.0000	-14.10	70.0000	-14.10	80.0000	-14.70	90.0000	-17.40	100.0000	-18.80	110.0000	-21.30	120.0000	-21.30	130.0000	-23.10	140.0000	-30.10	150.0000	-36.60	160.0000	-38.90	170.0000	-38.90	180.0000	-42.90	190.0000	-49.60	200.0000	-50.80	210.0000	-50.80	220.0000	-50.80	230.0000	-54.70	240.0000	-58.00	250.0000	-60.90	260.0000	-60.90	270.0000	-61.50	280.0000
343	NONHSAT003055.2	-4.00	50.0000	-4.80	60.0000	-9.00	70.0000	-17.80	80.0000	-18.70	90.0000	-19.20	100.0000	-21.50	110.0000	-25.90	120.0000	-27.00	130.0000	-33.90	140.0000	-33.90	150.0000	-33.90	160.0000	-41.50	170.0000	-45.60	180.0000	-45.60	190.0000	-45.60	200.0000	-46.40	210.0000	-52.10	220.0000	-54.00	230.0000	-55.60	240.0000	-55.60	250.0000	-56.50	260.0000	-63.40	270.0000	-64.20	280.0000
344	NONHSAT003056.2	-6.40	50.0000	-7.30	60.0000	-8.10	70.0000	-8.30	80.0000	-11.10	90.0000	-12.60	100.0000	-16.50	110.0000	-22.40	120.0000	-24.10	130.0000	-25.70	140.0000	-31.30	150.0000	-32.20	160.0000	-34.50	170.0000	-39.60	180.0000	-45.20	190.0000	-54.70	200.0000	-60.30	210.0000	-61.20	220.0000	-67.90	230.0000	-75.70	240.0000	-76.90	250.0000	-77.50	260.0000	-85.40	270.0000	-91.90	280.0000
345	NONHSAT003057.2	-6.40	50.0000	-7.30	60.0000	-8.10	70.0000	-8.30	80.0000	-11.10	90.0000	-12.60	100.0000	-16.50	110.0000	-22.40	120.0000	-24.10	130.0000	-25.70	140.0000	-31.30	150.0000	-32.20	160.0000	-34.50	170.0000	-39.60	180.0000	-45.20	190.0000	-54.70	200.0000	-60.30	210.0000	-61.20	220.0000	-67.90	230.0000	-75.70	240.0000	-76.90	250.0000	-77.50	260.0000	-85.40	270.0000	-91.90	280.0000
346	NONHSAT003058.2	-7.40	50.0000	-8.30	60.0000	-10.10	70.0000	-15.00	80.0000	-21.70	90.0000	-24.40	100.0000	-28.80	110.0000	-34.60	120.0000	-37.40	130.0000	-41.80	140.0000	-48.00	150.0000	-52.90	160.0000	-62.70	170.0000	-65.80	180.0000	-73.70	190.0000	-77.00	200.0000	-79.80	210.0000	-84.70	220.0000	-89.80	230.0000	-89.80	240.0000	-93.30	250.0000	-99.00	260.0000	-100.30	270.0000	-101.20	280.0000
347	NONHSAT003076.2	-5.70	50.0000	-5.70	60.0000	-5.70	70.0000	-7.50	80.0000	-9.80	90.0000	-14.20	100.0000	-18.50	110.0000	-20.30	120.0000	-25.00	130.0000	-25.00	140.0000	-28.70	150.0000	-30.00	160.0000	-36.20	170.0000	-36.30	180.0000	-36.30	190.0000	-36.30	200.0000	-39.00	210.0000	-43.50	220.0000	-46.20	230.0000	-47.20	240.0000	-52.00	250.0000	-53.70	260.0000	-53.70	270.0000	-60.30	280.0000
348	NONHSAT003078.2	-7.80	50.0000	-8.40	60.0000	-14.20	70.0000	-15.30	80.0000	-17.40	90.0000	-17.40	100.0000	-18.80	110.0000	-25.50	120.0000	-28.20	130.0000	-31.10	140.0000	-31.80	150.0000	-38.40	160.0000	-39.40	170.0000	-42.60	180.0000	-45.40	190.0000	-47.70	200.0000	-49.70	210.0000	-60.20	220.0000	-60.80	230.0000	-61.20	240.0000	-64.20	250.0000	-66.30	260.0000	-67.90	270.0000	-68.80	280.0000
349	NONHSAT003081.2	-4.70	50.0000	-4.70	60.0000	-8.40	70.0000	-12.20	80.0000	-13.40	90.0000	-13.40	100.0000	-15.50	110.0000	-15.80	120.0000	-18.40	130.0000	-18.40	140.0000	-19.40	150.0000	-22.60	160.0000	-24.80	170.0000	-28.20	180.0000	-28.20	190.0000	-29.10	200.0000	-37.50	210.0000	-37.50	220.0000	-39.00	230.0000	-43.20	240.0000	-45.10	250.0000	-45.10	260.0000	-45.10	270.0000	-45.10	280.0000
350	NONHSAT003082.2	-3.30	50.0000	-7.30	60.0000	-11.20	70.0000	-24.90	80.0000	-24.90	90.0000	-28.00	100.0000	-30.60	110.0000	-35.30	120.0000	-38.10	130.0000	-40.00	140.0000	-41.20	150.0000	-47.80	160.0000	-50.20	170.0000	-55.20	180.0000	-61.10	190.0000	-62.10	200.0000	-65.80	210.0000	-67.40	220.0000	-69.00	230.0000	-73.10	240.0000	-75.20	250.0000	-80.10	260.0000	-84.10	270.0000	-86.90	280.0000
351	NONHSAT003122.2	-1.50	50.0000	-8.80	60.0000	-15.80	70.0000	-22.20	80.0000	-24.30	90.0000	-30.30	100.0000	-33.80	110.0000	-44.20	120.0000	-49.10	130.0000	-51.20	140.0000	-52.10	150.0000	-54.80	160.0000	-56.70	170.0000	-61.70	180.0000	-64.70	190.0000	-64.70	200.0000	-69.20	210.0000	-69.20	220.0000	-73.50	230.0000	-76.20	240.0000	-81.60	250.0000	-81.60	260.0000	-84.10	270.0000	-85.30	280.0000
352	NONHSAT003126.2	-2.40	50.0000	-3.70	60.0000	-3.70	70.0000	-12.00	80.0000	-12.00	90.0000	-12.10	100.0000	-13.90	110.0000	-16.80	120.0000	-20.10	130.0000	-21.70	140.0000	-27.60	150.0000	-27.60	160.0000	-30.50	170.0000	-30.50	180.0000	-32.30	190.0000	-32.30	200.0000	-33.50	210.0000	-33.70	220.0000	-35.40	230.0000	-36.70	240.0000	-36.70	250.0000	-37.80	260.0000	-39.10	270.0000	-42.90	280.0000
353	NONHSAT003128.2	-6.10	50.0000	-8.30	60.0000	-8.30	70.0000	-8.30	80.0000	-8.30	90.0000	-13.60	100.0000	-13.60	110.0000	-13.70	120.0000	-18.80	130.0000	-18.80	140.0000	-20.10	150.0000	-27.00	160.0000	-29.90	170.0000	-29.90	180.0000	-34.90	190.0000	-38.20	200.0000	-38.20	210.0000	-43.60	220.0000	-46.90	230.0000	-49.80	240.0000	-54.20	250.0000	-62.50	260.0000	-72.90	270.0000	-77.70	280.0000
354	NONHSAT003132.2	-1.20	50.0000	-1.90	60.0000	-1.90	70.0000	-7.40	80.0000	-10.80	90.0000	-13.10	100.0000	-14.40	110.0000	-16.20	120.0000	-19.00	130.0000	-19.60	140.0000	-23.20	150.0000	-30.60	160.0000	-33.20	170.0000	-37.70	180.0000	-39.20	190.0000	-45.00	200.0000	-45.10	210.0000	-49.90	220.0000	-59.30	230.0000	-62.90	240.0000	-62.90	250.0000	-66.70	260.0000	-67.20	270.0000	-67.20	280.0000
355	NONHSAT003174.2	-9.20	50.0000	-10.30	60.0000	-13.60	70.0000	-16.00	80.0000	-24.20	90.0000	-33.40	100.0000	-40.00	110.0000	-41.40	120.0000	-46.10	130.0000	-50.20	140.0000	-51.20	150.0000	-56.40	160.0000	-57.20	170.0000	-61.70	180.0000	-70.00	190.0000	-73.60	200.0000	-77.30	210.0000	-86.20	220.0000	-91.40	230.0000	-91.40	240.0000	-98.00	250.0000	-105.80	260.0000	-106.70	270.0000	-116.10	280.0000
356	NONHSAT003175.2	-3.00	50.0000	-3.30	60.0000	-4.70	70.0000	-7.30	80.0000	-8.60	90.0000	-10.80	100.0000	-13.30	110.0000	-13.30	120.0000	-13.30	130.0000	-15.40	140.0000	-19.50	150.0000	-25.40	160.0000	-25.40	170.0000	-25.40	180.0000	-27.40	190.0000	-31.00	200.0000	-31.80	210.0000	-32.80	220.0000	-39.00	230.0000	-41.20	240.0000	-41.20	250.0000	-44.10	260.0000	-47.60	270.0000	-54.40	280.0000
357	NONHSAT003194.2	-19.90	50.0000	-19.90	60.0000	-19.90	70.0000	-22.80	80.0000	-29.30	90.0000	-35.20	100.0000	-42.10	110.0000	-42.90	120.0000	-42.90	130.0000	-43.80	140.0000	-50.30	150.0000	-53.50	160.0000	-58.90	170.0000	-59.30	180.0000	-60.40	190.0000	-64.70	200.0000	-67.80	210.0000	-74.10	220.0000	-74.50	230.0000	-75.40	240.0000	-75.40	250.0000	-80.80	260.0000	-83.50	270.0000	-86.00	280.0000
358	NONHSAT003213.2	-2.20	50.0000	-4.80	60.0000	-4.80	70.0000	-4.90	80.0000	-7.50	90.0000	-10.70	100.0000	-10.70	110.0000	-11.80	120.0000	-13.40	130.0000	-15.40	140.0000	-15.40	150.0000	-15.40	160.0000	-17.50	170.0000	-19.30	180.0000	-21.80	190.0000	-25.50	200.0000	-27.20	210.0000	-27.20	220.0000	-31.80	230.0000	-32.10	240.0000	-34.00	250.0000	-34.60	260.0000	-36.00	270.0000	-38.10	280.0000
359	NONHSAT003215.2	-4.30	50.0000	-8.60	60.0000	-8.60	70.0000	-12.80	80.0000	-13.20	90.0000	-16.50	100.0000	-18.10	110.0000	-23.10	120.0000	-22.90	130.0000	-29.50	140.0000	-32.90	150.0000	-36.80	160.0000	-38.20	170.0000	-38.90	180.0000	-41.60	190.0000	-42.40	200.0000	-44.00	210.0000	-48.00	220.0000	-50.60	230.0000	-52.50	240.0000	-57.60	250.0000	-57.60	260.0000	-59.00	270.0000	-61.20	280.0000
360	NONHSAT003218.2	-3.80	50.0000	-3.80	60.0000	-3.80	70.0000	-4.40	80.0000	-17.20	90.0000	-27.50	100.0000	-30.40	110.0000	-34.50	120.0000	-37.00	130.0000	-40.70	140.0000	-46.40	150.0000	-50.60	160.0000	-50.40	170.0000	-50.90	180.0000	-51.90	190.0000	-56.60	200.0000	-59.90	210.0000	-64.90	220.0000	-67.30	230.0000	-72.50	240.0000	-76.90	250.0000	-81.70	260.0000	-81.90	270.0000	-82.00	280.0000
361	NONHSAT003230.2	-2.00	50.0000	-8.00	60.0000	-15.50	70.0000	-23.60	80.0000	-25.80	90.0000	-39.20	100.0000	-43.60	110.0000	-43.60	120.0000	-46.40	130.0000	-46.40	140.0000	-48.50	150.0000	-57.50	160.0000	-57.50	170.0000	-65.40	180.0000	-72.80	190.0000	-74.00	200.0000	-80.10	210.0000	-83.80	220.0000	-86.10	230.0000	-88.30	240.0000	-91.60	250.0000	-95.50	260.0000	-100.90	270.0000	-104.50	280.0000
362	NONHSAT003234.2	-5.70	50.0000	-9.20	60.0000	-11.20	70.0000	-18.10	80.0000	-21.00	90.0000	-22.10	100.0000	-40.60	110.0000	-45.70	120.0000	-47.20	130.0000	-49.50	140.0000	-53.60	150.0000	-59.10	160.0000	-61.80	170.0000	-69.70	180.0000	-73.50	190.0000	-77.20	200.0000	-80.40	210.0000	-83.00	220.0000	-85.10	230.0000	-90.90	240.0000	-97.90	250.0000	-102.10	260.0000	-106.50	270.0000	-113.00	280.0000
363	NONHSAT003240.2	-3.20	50.0000	-3.90	60.0000	-7.10	70.0000	-8.80	80.0000	-8.90	90.0000	-9.00	100.0000	-9.00	110.0000	-10.70	120.0000	-15.30	130.0000	-18.40	140.0000	-19.70	150.0000	-21.60	160.0000	-25.90	170.0000	-33.20	180.0000	-33.20	190.0000	-33.20	200.0000	-37.00	210.0000	-39.40	220.0000	-40.80	230.0000	-46.20	240.0000	-46.20	250.0000	-46.20	260.0000	-50.40	270.0000	-54.80	280.0000
364	NONHSAT003242.2	-0.40	50.0000	-3.20	60.0000	-10.80	70.0000	-14.80	80.0000	-16.50	90.0000	-18.00	100.0000	-19.60	110.0000	-19.90	120.0000	-21.00	130.0000	-25.30	140.0000	-36.60	150.0000	-46.50	160.0000	-51.20	170.0000	-54.40	180.0000	-54.40	190.0000	-55.30	200.0000	-57.70	210.0000	-61.30	220.0000	-66.30	230.0000	-73.60	240.0000	-73.60	250.0000	-80.50	260.0000	-86.00	270.0000	-90.20	280.0000
365	NONHSAT003245.2	-2.00	50.0000	-5.60	60.0000	-6.90	70.0000	-10.60	80.0000	-13.40	90.0000	-16.50	100.0000	-20.00	110.0000	-24.70	120.0000	-29.00	130.0000	-31.40	140.0000	-31.40	150.0000	-31.40	160.0000	-32.90	170.0000	-35.30	180.0000	-36.70	190.0000	-37.90	200.0000	-39.90	210.0000	-43.40	220.0000	-45.00	230.0000	-51.40	240.0000	-51.70	250.0000	-56.60	260.0000	-59.10	270.0000	-63.50	280.0000
366	NONHSAT003261.2	-6.90	50.0000	-7.30	60.0000	-9.80	70.0000	-11.60	80.0000	-14.50	90.0000	-15.80	100.0000	-19.10	110.0000	-23.90	120.0000	-23.90	130.0000	-25.20	140.0000	-29.30	150.0000	-36.00	160.0000	-36.20	170.0000	-36.20	180.0000	-36.50	190.0000	-41.40	200.0000	-52.00	210.0000	-52.00	220.0000	-52.20	230.0000	-57.80	240.0000	-62.90	250.0000	-70.00	260.0000	-71.70	270.0000	-77.00	280.0000
367	NONHSAT003288.2	-4.70	50.0000	-6.50	60.0000	-11.20	70.0000	-15.90	80.0000	-17.30	90.0000	-21.30	100.0000	-23.40	110.0000	-24.00	120.0000	-25.50	130.0000	-31.50	140.0000	-33.30	150.0000	-37.50	160.0000	-40.60	170.0000	-42.40	180.0000	-48.10	190.0000	-52.40	200.0000	-52.60	210.0000	-54.40	220.0000	-61.50	230.0000	-65.80	240.0000	-71.00	250.0000	-77.90	260.0000	-80.00	270.0000	-87.20	280.0000
368	NONHSAT003292.2	-9.40	50.0000	-13.60	60.0000	-21.00	70.0000	-29.70	80.0000	-29.90	90.0000	-33.70	100.0000	-36.90	110.0000	-44.50	120.0000	-51.70	130.0000	-54.20	140.0000	-54.20	150.0000	-59.20	160.0000	-63.20	170.0000	-71.40	180.0000	-74.10	190.0000	-76.70	200.0000	-77.50	210.0000	-82.20	220.0000	-83.80	230.0000	-86.20	240.0000	-89.30	250.0000	-97.30	260.0000	-102.90	270.0000	-105.60	280.0000
369	NONHSAT003300.2	-6.00	50.0000	-6.00	60.0000	-6.20	70.0000	-7.00	80.0000	-7.70	90.0000	-7.90	100.0000	-10.50	110.0000	-13.40	120.0000	-14.40	130.0000	-20.70	140.0000	-22.40	150.0000	-29.30	160.0000	-29.60	170.0000	-30.50	180.0000	-30.50	190.0000	-30.50	200.0000	-30.50	210.0000	-33.40	220.0000	-33.40	230.0000	-33.40	240.0000	-34.40	250.0000	-37.20	260.0000	-38.50	270.0000	-38.50	280.0000
370	NONHSAT003304.2	-3.10	50.0000	-3.30	60.0000	-6.70	70.0000	-13.20	80.0000	-13.30	90.0000	-15.40	100.0000	-16.30	110.0000	-20.80	120.0000	-23.50	130.0000	-30.90	140.0000	-35.10	150.0000	-37.60	160.0000	-48.60	170.0000	-50.60	180.0000	-52.80	190.0000	-53.50	200.0000	-56.00	210.0000	-59.40	220.0000	-59.90	230.0000	-62.80	240.0000	-65.30	250.0000	-69.90	260.0000	-72.00	270.0000	-74.30	280.0000
371	NONHSAT003311.2	-11.40	50.0000	-11.40	60.0000	-12.50	70.0000	-12.60	80.0000	-14.50	90.0000	-18.10	100.0000	-22.90	110.0000	-28.90	120.0000	-29.90	130.0000	-31.40	140.0000	-35.90	150.0000	-41.00	160.0000	-43.00	170.0000	-52.10	180.0000	-52.30	190.0000	-56.50	200.0000	-59.70	210.0000	-64.60	220.0000	-70.20	230.0000	-77.30	240.0000	-82.40	250.0000	-83.40	260.0000	-86.60	270.0000	-94.60	280.0000
372	NONHSAT003312.2	-5.00	50.0000	-7.30	60.0000	-7.50	70.0000	-7.50	80.0000	-11.90	90.0000	-18.50	100.0000	-21.00	110.0000	-21.00	120.0000	-24.50	130.0000	-27.50	140.0000	-37.10	150.0000	-46.00	160.0000	-51.80	170.0000	-56.40	180.0000	-61.70	190.0000	-63.90	200.0000	-66.50	210.0000	-69.00	220.0000	-71.50	230.0000	-74.30	240.0000	-77.80	250.0000	-83.40	260.0000	-88.90	270.0000	-94.60	280.0000
373	NONHSAT003341.2	-12.60	50.0000	-16.10	60.0000	-16.90	70.0000	-25.70	80.0000	-25.70	90.0000	-29.10	100.0000	-31.20	110.0000	-33.90	120.0000	-38.60	130.0000	-38.60	140.0000	-41.60	150.0000	-47.10	160.0000	-48.80	170.0000	-51.20	180.0000	-55.00	190.0000	-55.00	200.0000	-57.00	210.0000	-59.10	220.0000	-59.90	230.0000	-63.40	240.0000	-68.50	250.0000	-73.60	260.0000	-77.20	270.0000	-79.40	280.0000
374	NONHSAT003352.2	-8.70	50.0000	-9.70	60.0000	-15.90	70.0000	-19.10	80.0000	-22.80	90.0000	-23.90	100.0000	-28.50	110.0000	-32.90	120.0000	-34.20	130.0000	-35.90	140.0000	-40.40	150.0000	-40.40	160.0000	-45.50	170.0000	-48.70	180.0000	-48.90	190.0000	-55.50	200.0000	-64.20	210.0000	-69.00	220.0000	-83.00	230.0000	-94.60	240.0000	-101.90	250.0000	-114.40	260.0000	-138.40	270.0000	-141.60	280.0000
375	NONHSAT003355.2	-13.00	50.0000	-13.00	60.0000	-13.00	70.0000	-14.00	80.0000	-18.70	90.0000	-22.70	100.0000	-23.90	110.0000	-24.10	120.0000	-28.60	130.0000	-30.10	140.0000	-33.20	150.0000	-33.20	160.0000	-37.00	170.0000	-41.90	180.0000	-41.90	190.0000	-44.30	200.0000	-53.80	210.0000	-54.40	220.0000	-58.80	230.0000	-58.90	238.0000	-58.90	238.0000	-58.90	238.0000	-58.90	238.0000	-58.90	238.0000
376	NONHSAT003394.2	-21.30	50.0000	-25.20	60.0000	-30.00	70.0000	-30.50	80.0000	-31.60	90.0000	-35.40	100.0000	-35.40	110.0000	-39.00	120.0000	-46.40	130.0000	-54.80	140.0000	-55.90	150.0000	-55.90	160.0000	-63.20	170.0000	-66.20	180.0000	-70.80	190.0000	-77.20	200.0000	-77.20	210.0000	-80.90	220.0000	-83.00	230.0000	-86.00	240.0000	-86.00	250.0000	-91.90	260.0000	-97.30	270.0000	-104.60	280.0000
377	NONHSAT003403.2	-4.90	50.0000	-6.70	60.0000	-7.40	70.0000	-7.60	80.0000	-10.50	90.0000	-12.30	100.0000	-14.20	110.0000	-17.90	120.0000	-20.10	130.0000	-20.20	140.0000	-24.90	150.0000	-29.10	160.0000	-29.10	170.0000	-31.10	180.0000	-33.90	190.0000	-34.10	200.0000	-35.50	210.0000	-37.20	220.0000	-42.10	230.0000	-44.50	240.0000	-45.40	250.0000	-46.80	260.0000	-51.10	270.0000	-58.10	280.0000
378	NONHSAT003404.2	-4.10	50.0000	-4.10	60.0000	-5.60	70.0000	-9.60	80.0000	-12.50	90.0000	-14.40	100.0000	-14.70	110.0000	-15.40	120.0000	-15.40	130.0000	-20.70	140.0000	-26.90	150.0000	-28.00	160.0000	-32.10	170.0000	-38.50	180.0000	-40.70	190.0000	-42.40	200.0000	-49.50	210.0000	-51.10	220.0000	-53.10	230.0000	-54.50	240.0000	-54.50	250.0000	-57.10	260.0000	-59.00	270.0000	-60.90	279.0000
379	NONHSAT003407.2	-2.70	50.0000	-2.70	60.0000	-6.00	70.0000	-8.20	80.0000	-12.50	90.0000	-13.40	100.0000	-15.10	110.0000	-16.30	120.0000	-17.60	130.0000	-17.90	140.0000	-18.60	150.0000	-22.40	160.0000	-23.40	170.0000	-23.40	180.0000	-25.80	190.0000	-28.60	200.0000	-31.80	210.0000	-33.50	220.0000	-34.20	230.0000	-38.70	240.0000	-42.80	250.0000	-45.60	260.0000	-47.40	270.0000	-48.40	280.0000
380	NONHSAT003439.2	0.00	50.0000	0.00	60.0000	0.00	70.0000	0.00	80.0000	0.00	90.0000	-0.40	100.0000	-0.40	110.0000	-1.60	120.0000	-4.10	130.0000	-4.10	140.0000	-5.30	150.0000	-9.40	160.0000	-9.80	170.0000	-9.80	180.0000	-14.70	190.0000	-17.60	200.0000	-21.40	210.0000	-24.20	220.0000	-25.20	230.0000	-28.20	240.0000	-28.40	250.0000	-30.20	260.0000	-33.60	270.0000	-34.40	280.0000
381	NONHSAT003445.2	-0.80	50.0000	-0.80	60.0000	-8.12	70.0000	-10.02	80.0000	-9.82	90.0000	-9.82	100.0000	-12.62	110.0000	-14.22	120.0000	-20.02	130.0000	-20.02	140.0000	-21.32	150.0000	-23.62	160.0000	-23.62	170.0000	-25.72	180.0000	-30.32	190.0000	-30.80	200.0000	-36.82	210.0000	-37.22	220.0000	-37.42	230.0000	-37.42	240.0000	-37.82	250.0000	-39.32	260.0000	-51.32	270.0000	-52.92	280.0000
382	NONHSAT003449.2	-12.30	50.0000	-15.80	60.0000	-17.30	70.0000	-20.30	80.0000	-29.90	90.0000	-32.40	100.0000	-34.10	110.0000	-36.90	120.0000	-40.00	130.0000	-41.50	140.0000	-51.00	150.0000	-53.50	160.0000	-58.90	170.0000	-61.00	180.0000	-64.00	190.0000	-72.90	200.0000	-72.90	210.0000	-74.60	220.0000	-78.70	230.0000	-84.70	240.0000	-89.70	250.0000	-90.90	260.0000	-91.60	270.0000	-94.10	280.0000
383	NONHSAT003458.2	-6.40	50.0000	-6.70	60.0000	-6.70	70.0000	-11.50	80.0000	-11.50	90.0000	-13.40	100.0000	-13.40	110.0000	-21.60	120.0000	-24.60	130.0000	-25.60	140.0000	-25.60	150.0000	-30.10	160.0000	-30.10	170.0000	-32.90	180.0000	-32.90	190.0000	-34.90	200.0000	-41.60	210.0000	-44.30	220.0000	-48.30	230.0000	-48.30	240.0000	-49.30	250.0000	-52.30	260.0000	-52.30	270.0000	-54.20	280.0000
384	NONHSAT003505.2	-4.80	50.0000	-5.30	60.0000	-8.40	70.0000	-15.20	80.0000	-22.50	90.0000	-22.30	100.0000	-22.30	110.0000	-24.70	120.0000	-31.40	130.0000	-31.20	140.0000	-35.00	150.0000	-38.80	160.0000	-41.30	170.0000	-41.30	180.0000	-46.80	190.0000	-47.10	200.0000	-50.50	210.0000	-54.70	220.0000	-58.60	230.0000	-61.20	240.0000	-64.20	250.0000	-71.40	260.0000	-74.50	270.0000	-79.20	280.0000
385	NONHSAT003510.2	0.00	50.0000	-0.60	60.0000	-4.10	70.0000	-5.80	80.0000	-8.10	90.0000	-8.10	100.0000	-8.50	110.0000	-8.90	120.0000	-10.30	130.0000	-11.70	140.0000	-12.60	150.0000	-15.10	160.0000	-15.90	170.0000	-17.50	180.0000	-18.70	190.0000	-20.30	200.0000	-22.00	210.0000	-23.60	220.0000	-25.20	230.0000	-29.10	240.0000	-32.00	250.0000	-39.50	260.0000	-42.30	270.0000	-42.10	280.0000
386	NONHSAT003522.2	-14.20	50.0000	-15.90	60.0000	-17.50	70.0000	-19.90	80.0000	-32.70	90.0000	-33.80	100.0000	-38.10	110.0000	-40.60	120.0000	-43.30	130.0000	-44.70	140.0000	-51.10	150.0000	-54.10	160.0000	-54.10	170.0000	-54.10	180.0000	-55.70	190.0000	-57.90	200.0000	-61.80	210.0000	-68.60	220.0000	-69.50	230.0000	-72.00	240.0000	-77.40	250.0000	-88.50	260.0000	-91.50	270.0000	-95.20	280.0000
387	NONHSAT003538.2	-2.30	50.0000	-3.40	60.0000	-11.60	70.0000	-12.40	80.0000	-13.90	90.0000	-15.40	100.0000	-17.60	110.0000	-17.60	120.0000	-18.30	130.0000	-23.70	140.0000	-24.60	150.0000	-25.60	160.0000	-25.60	170.0000	-25.60	180.0000	-31.50	190.0000	-35.80	200.0000	-37.50	210.0000	-38.50	220.0000	-44.50	230.0000	-46.30	240.0000	-50.30	250.0000	-50.30	260.0000	-51.40	270.0000	-54.10	280.0000
388	NONHSAT003558.2	-6.50	50.0000	-7.60	60.0000	-8.50	70.0000	-8.60	80.0000	-12.60	90.0000	-12.60	100.0000	-12.60	110.0000	-16.00	120.0000	-16.10	130.0000	-19.60	140.0000	-24.50	150.0000	-28.60	160.0000	-29.20	170.0000	-33.70	180.0000	-33.70	190.0000	-38.80	200.0000	-40.60	210.0000	-46.70	220.0000	-51.00	230.0000	-53.60	240.0000	-54.10	250.0000	-57.30	260.0000	-57.10	270.0000	-59.60	280.0000
389	NONHSAT003559.2	-6.20	50.0000	-7.30	60.0000	-10.30	70.0000	-10.30	80.0000	-10.30	90.0000	-16.00	100.0000	-16.00	110.0000	-16.00	120.0000	-16.00	130.0000	-25.10	140.0000	-25.90	150.0000	-28.00	160.0000	-31.00	170.0000	-33.10	180.0000	-33.80	190.0000	-36.70	200.0000	-40.90	210.0000	-42.90	220.0000	-47.20	230.0000	-48.30	236.0000	-48.30	236.0000	-48.30	236.0000	-48.30	236.0000	-48.30	236.0000
390	NONHSAT003598.2	-4.30	50.0000	-5.20	60.0000	-7.40	70.0000	-11.40	80.0000	-12.60	90.0000	-13.70	100.0000	-13.70	110.0000	-17.30	120.0000	-21.30	130.0000	-21.80	140.0000	-23.10	150.0000	-23.80	160.0000	-27.60	170.0000	-28.80	180.0000	-33.20	190.0000	-37.60	200.0000	-38.80	210.0000	-43.40	220.0000	-50.00	230.0000	-53.30	240.0000	-55.20	250.0000	-55.30	260.0000	-58.50	270.0000	-61.50	280.0000
391	NONHSAT003604.2	0.00	50.0000	-3.40	60.0000	-3.40	70.0000	-6.60	80.0000	-8.50	90.0000	-12.80	100.0000	-12.80	110.0000	-17.10	120.0000	-17.10	130.0000	-20.00	140.0000	-22.60	150.0000	-24.10	160.0000	-28.20	170.0000	-28.20	180.0000	-30.50	190.0000	-31.40	200.0000	-34.50	210.0000	-34.50	220.0000	-34.50	230.0000	-40.80	240.0000	-52.50	250.0000	-55.10	260.0000	-57.80	270.0000	-60.30	280.0000
392	NONHSAT003605.2	-5.50	50.0000	-8.60	60.0000	-8.60	70.0000	-8.70	80.0000	-8.70	90.0000	-12.40	100.0000	-12.70	110.0000	-12.70	120.0000	-16.00	130.0000	-21.40	140.0000	-23.90	150.0000	-24.90	160.0000	-24.90	170.0000	-28.30	180.0000	-31.80	190.0000	-37.40	200.0000	-37.90	210.0000	-40.80	220.0000	-43.60	230.0000	-45.40	240.0000	-45.60	250.0000	-49.80	260.0000	-55.50	270.0000	-59.40	280.0000
393	NONHSAT003618.2	-2.20	50.0000	-3.30	60.0000	-3.30	70.0000	-3.30	80.0000	-3.30	90.0000	-3.70	100.0000	-3.70	110.0000	-10.20	120.0000	-13.90	130.0000	-20.10	140.0000	-26.60	150.0000	-29.30	160.0000	-37.10	170.0000	-37.50	180.0000	-41.10	190.0000	-44.50	200.0000	-56.70	210.0000	-57.10	220.0000	-61.80	230.0000	-74.20	240.0000	-78.70	250.0000	-87.90	260.0000	-89.50	270.0000	-92.90	280.0000
394	NONHSAT003621.2	-10.90	50.0000	-10.90	60.0000	-15.00	70.0000	-15.30	80.0000	-19.80	90.0000	-20.00	100.0000	-23.20	110.0000	-26.60	120.0000	-29.70	130.0000	-29.70	140.0000	-31.00	150.0000	-35.80	160.0000	-36.50	170.0000	-43.00	180.0000	-48.70	190.0000	-50.60	200.0000	-52.80	210.0000	-57.20	220.0000	-59.30	230.0000	-61.30	240.0000	-64.60	250.0000	-68.90	260.0000	-75.40	270.0000	-75.40	270.0000
395	NONHSAT003637.2	-7.50	50.0000	-7.50	60.0000	-12.10	70.0000	-12.10	80.0000	-13.00	90.0000	-14.40	100.0000	-17.10	110.0000	-17.50	120.0000	-17.50	130.0000	-17.50	140.0000	-20.90	150.0000	-26.30	160.0000	-26.80	170.0000	-34.50	180.0000	-38.90	190.0000	-45.50	200.0000	-45.50	210.0000	-48.30	220.0000	-49.90	230.0000	-54.20	240.0000	-58.70	250.0000	-63.40	260.0000	-63.40	270.0000	-65.40	280.0000
396	NONHSAT003655.2	-3.30	50.0000	-3.30	60.0000	-8.10	70.0000	-8.10	80.0000	-8.10	90.0000	-11.90	100.0000	-14.60	110.0000	-16.50	120.0000	-19.20	130.0000	-20.90	140.0000	-22.20	150.0000	-26.60	160.0000	-27.40	170.0000	-28.20	180.0000	-31.60	190.0000	-36.40	200.0000	-42.70	210.0000	-42.80	220.0000	-46.40	230.0000	-46.40	240.0000	-49.50	250.0000	-53.10	260.0000	-55.50	270.0000	-59.40	280.0000
397	NONHSAT003664.2	-5.60	50.0000	-5.60	60.0000	-9.30	70.0000	-10.10	80.0000	-15.60	90.0000	-16.10	100.0000	-16.90	110.0000	-20.20	120.0000	-26.00	130.0000	-27.90	140.0000	-29.90	150.0000	-29.90	160.0000	-35.40	170.0000	-38.30	180.0000	-41.30	190.0000	-41.30	200.0000	-47.00	210.0000	-47.10	220.0000	-49.60	230.0000	-54.60	240.0000	-60.20	250.0000	-63.20	260.0000	-65.20	270.0000	-72.10	280.0000
398	NONHSAT003666.2	-8.00	50.0000	-10.10	60.0000	-14.70	70.0000	-20.90	80.0000	-26.20	90.0000	-28.40	100.0000	-29.50	110.0000	-33.20	120.0000	-37.30	130.0000	-38.90	140.0000	-38.90	150.0000	-40.20	160.0000	-46.00	170.0000	-51.10	180.0000	-51.10	190.0000	-54.50	200.0000	-58.40	210.0000	-63.50	220.0000	-64.50	230.0000	-69.50	240.0000	-73.30	250.0000	-75.10	260.0000	-76.00	270.0000	-78.80	280.0000
399	NONHSAT003668.2	0.00	50.0000	-1.40	60.0000	-1.40	70.0000	-1.40	80.0000	-3.10	90.0000	-3.40	100.0000	-8.00	110.0000	-11.30	120.0000	-14.50	130.0000	-18.90	140.0000	-21.60	150.0000	-23.60	160.0000	-23.90	170.0000	-28.60	180.0000	-39.00	190.0000	-45.20	200.0000	-46.90	210.0000	-54.30	220.0000	-60.40	230.0000	-64.70	240.0000	-67.60	250.0000	-69.30	260.0000	-77.40	270.0000	-86.40	280.0000
400	NONHSAT003669.2	0.00	50.0000	-1.40	60.0000	-1.40	70.0000	-1.40	80.0000	-3.10	90.0000	-3.40	100.0000	-8.00	110.0000	-11.30	120.0000	-14.50	130.0000	-18.90	140.0000	-21.60	150.0000	-23.60	160.0000	-23.90	170.0000	-28.60	180.0000	-39.00	190.0000	-45.20	200.0000	-46.90	210.0000	-54.30	220.0000	-60.40	230.0000	-64.70	240.0000	-67.60	250.0000	-69.30	260.0000	-77.40	270.0000	-86.40	280.0000
401	NONHSAT003670.2	-1.60	50.0000	-3.10	60.0000	-7.30	70.0000	-10.30	80.0000	-11.30	90.0000	-18.00	100.0000	-21.10	110.0000	-21.60	120.0000	-21.60	130.0000	-28.60	140.0000	-37.70	150.0000	-44.90	160.0000	-45.60	170.0000	-52.90	180.0000	-58.00	190.0000	-64.70	200.0000	-67.60	210.0000	-68.50	220.0000	-74.20	230.0000	-86.40	240.0000	-86.40	250.0000	-93.30	260.0000	-95.70	270.0000	-100.80	280.0000
402	NONHSAT003671.2	-23.40	50.0000	-23.40	60.0000	-25.60	70.0000	-30.60	80.0000	-33.40	90.0000	-35.30	100.0000	-39.10	110.0000	-45.00	120.0000	-47.60	130.0000	-49.80	140.0000	-53.00	150.0000	-53.80	160.0000	-55.90	170.0000	-59.40	180.0000	-62.40	190.0000	-67.20	200.0000	-68.80	210.0000	-73.20	220.0000	-74.80	230.0000	-78.90	240.0000	-86.50	250.0000	-87.00	260.0000	-94.60	270.0000	-96.90	280.0000
403	NONHSAT003672.2	-2.10	50.0000	-2.20	60.0000	-8.00	70.0000	-8.40	80.0000	-11.60	90.0000	-14.80	100.0000	-16.30	110.0000	-17.70	120.0000	-17.70	130.0000	-17.70	140.0000	-22.60	150.0000	-22.60	160.0000	-24.30	170.0000	-24.90	180.0000	-27.90	190.0000	-29.50	200.0000	-33.60	210.0000	-39.20	220.0000	-41.60	230.0000	-43.30	240.0000	-43.30	250.0000	-44.60	260.0000	-48.70	270.0000	-50.70	280.0000
404	NONHSAT003693.2	-3.90	50.0000	-3.70	60.0000	-7.50	70.0000	-10.30	80.0000	-11.20	90.0000	-14.70	100.0000	-19.10	110.0000	-19.10	120.0000	-21.60	130.0000	-23.90	140.0000	-23.90	150.0000	-25.30	160.0000	-27.20	170.0000	-29.50	180.0000	-31.50	190.0000	-33.40	200.0000	-41.50	210.0000	-41.50	220.0000	-41.50	230.0000	-44.10	240.0000	-45.70	250.0000	-46.90	260.0000	-48.10	270.0000	-51.30	280.0000
405	NONHSAT003695.2	-7.60	50.0000	-13.30	60.0000	-19.00	70.0000	-23.80	80.0000	-27.20	90.0000	-28.80	100.0000	-30.20	110.0000	-38.40	120.0000	-39.50	130.0000	-47.60	140.0000	-52.80	150.0000	-54.10	160.0000	-56.20	170.0000	-56.90	180.0000	-68.00	190.0000	-68.00	200.0000	-70.30	210.0000	-75.40	220.0000	-79.00	230.0000	-83.70	240.0000	-92.10	250.0000	-96.30	260.0000	-99.40	270.0000	-101.80	280.0000
406	NONHSAT003716.2	-4.20	50.0000	-4.40	60.0000	-4.40	70.0000	-7.30	80.0000	-7.30	90.0000	-7.30	100.0000	-8.70	110.0000	-11.30	120.0000	-15.50	130.0000	-18.40	140.0000	-20.20	150.0000	-20.90	160.0000	-21.30	170.0000	-22.20	180.0000	-24.40	190.0000	-26.70	200.0000	-28.00	210.0000	-31.20	220.0000	-33.40	230.0000	-34.00	240.0000	-38.20	250.0000	-38.70	260.0000	-41.50	270.0000	-41.50	280.0000
407	NONHSAT003717.2	-8.90	50.0000	-8.90	60.0000	-18.80	70.0000	-21.90	80.0000	-22.90	90.0000	-26.40	100.0000	-32.50	110.0000	-33.70	120.0000	-36.40	130.0000	-36.70	140.0000	-41.30	150.0000	-42.70	160.0000	-46.10	170.0000	-50.60	180.0000	-54.60	190.0000	-54.60	200.0000	-57.00	210.0000	-57.00	220.0000	-57.90	230.0000	-60.00	240.0000	-64.80	250.0000	-68.60	260.0000	-71.00	270.0000	-71.00	280.0000
408	NONHSAT003740.2	-2.90	50.0000	-3.60	60.0000	-6.80	70.0000	-7.00	80.0000	-12.30	90.0000	-14.30	100.0000	-14.90	110.0000	-23.80	120.0000	-26.90	130.0000	-29.30	140.0000	-31.50	150.0000	-33.70	160.0000	-34.90	170.0000	-39.40	180.0000	-40.90	190.0000	-45.00	200.0000	-50.20	210.0000	-56.70	220.0000	-56.70	230.0000	-57.30	240.0000	-57.30	250.0000	-59.40	260.0000	-64.20	270.0000	-66.60	280.0000
409	NONHSAT003744.2	-5.60	50.0000	-5.60	60.0000	-5.60	70.0000	-5.60	80.0000	-7.60	90.0000	-10.80	100.0000	-12.50	110.0000	-12.50	120.0000	-13.70	130.0000	-20.20	140.0000	-20.20	150.0000	-20.20	160.0000	-21.20	170.0000	-23.20	180.0000	-24.80	190.0000	-29.10	200.0000	-29.10	210.0000	-30.90	220.0000	-31.50	230.0000	-32.00	240.0000	-36.00	250.0000	-36.00	260.0000	-37.50	270.0000	-40.40	280.0000
410	NONHSAT003755.2	-5.90	50.0000	-7.30	60.0000	-9.40	70.0000	-13.10	80.0000	-13.90	90.0000	-14.90	100.0000	-22.60	110.0000	-22.60	120.0000	-23.30	130.0000	-25.50	140.0000	-25.80	150.0000	-29.40	160.0000	-37.40	170.0000	-41.30	180.0000	-43.30	190.0000	-43.30	200.0000	-44.20	210.0000	-45.90	220.0000	-49.60	230.0000	-50.90	240.0000	-50.90	250.0000	-50.90	260.0000	-50.90	270.0000	-53.70	280.0000
411	NONHSAT003808.2	-4.20	50.0000	-4.50	60.0000	-9.40	70.0000	-9.20	80.0000	-12.50	90.0000	-17.40	100.0000	-17.40	110.0000	-21.70	120.0000	-21.70	130.0000	-32.90	140.0000	-34.70	150.0000	-37.80	160.0000	-39.80	170.0000	-42.40	180.0000	-45.40	190.0000	-53.50	200.0000	-54.90	210.0000	-56.10	220.0000	-62.40	230.0000	-62.40	240.0000	-62.90	250.0000	-68.90	260.0000	-70.80	270.0000	-72.60	280.0000
412	NONHSAT003816.2	-6.30	50.0000	-8.40	60.0000	-8.40	70.0000	-13.60	80.0000	-16.40	90.0000	-17.50	100.0000	-22.00	110.0000	-22.40	120.0000	-26.80	130.0000	-30.90	140.0000	-38.60	150.0000	-41.60	160.0000	-43.70	170.0000	-46.20	180.0000	-53.00	190.0000	-60.30	200.0000	-61.80	210.0000	-62.70	220.0000	-62.70	230.0000	-62.70	240.0000	-68.20	250.0000	-70.40	260.0000	-73.60	270.0000	-74.90	280.0000
413	NONHSAT003817.2	-6.00	50.0000	-9.20	60.0000	-9.20	70.0000	-12.60	80.0000	-13.20	90.0000	-15.10	100.0000	-16.20	110.0000	-17.90	120.0000	-25.20	130.0000	-27.50	140.0000	-28.10	150.0000	-31.30	160.0000	-32.00	170.0000	-39.90	180.0000	-42.10	190.0000	-44.70	200.0000	-49.50	210.0000	-52.00	220.0000	-52.10	230.0000	-52.70	240.0000	-56.20	250.0000	-57.60	260.0000	-60.50	270.0000	-61.90	280.0000
414	NONHSAT003825.2	0.00	50.0000	0.00	60.0000	-0.80	70.0000	-4.60	80.0000	-5.70	90.0000	-5.70	100.0000	-6.70	110.0000	-10.80	120.0000	-13.80	130.0000	-15.00	140.0000	-18.40	150.0000	-18.80	160.0000	-23.30	170.0000	-28.10	180.0000	-28.90	190.0000	-30.80	200.0000	-32.10	210.0000	-34.00	220.0000	-34.10	230.0000	-34.60	240.0000	-36.90	250.0000	-37.40	260.0000	-39.00	270.0000	-42.70	280.0000
415	NONHSAT003885.2	-3.10	50.0000	-3.10	60.0000	-3.50	70.0000	-10.70	80.0000	-10.70	90.0000	-10.70	100.0000	-10.70	110.0000	-11.60	120.0000	-13.60	130.0000	-13.60	140.0000	-22.60	150.0000	-22.60	160.0000	-23.10	170.0000	-23.10	180.0000	-30.80	190.0000	-31.00	200.0000	-42.30	210.0000	-42.30	220.0000	-42.50	230.0000	-45.30	240.0000	-52.30	250.0000	-52.30	260.0000	-52.60	270.0000	-53.60	280.0000
416	NONHSAT003893.2	-2.50	50.0000	-3.90	60.0000	-3.90	70.0000	-6.60	80.0000	-8.60	90.0000	-10.10	100.0000	-14.10	110.0000	-18.90	120.0000	-18.90	130.0000	-18.90	140.0000	-18.90	150.0000	-19.90	160.0000	-24.20	170.0000	-26.80	180.0000	-27.60	190.0000	-29.80	200.0000	-31.30	210.0000	-34.80	220.0000	-35.90	230.0000	-43.40	240.0000	-44.40	250.0000	-44.40	260.0000	-47.60	270.0000	-50.90	280.0000
417	NONHSAT003977.2	-4.30	50.0000	-7.70	60.0000	-7.70	70.0000	-9.10	80.0000	-11.60	90.0000	-11.60	100.0000	-13.80	110.0000	-13.80	120.0000	-15.20	130.0000	-18.70	140.0000	-18.70	150.0000	-18.70	160.0000	-22.90	170.0000	-25.50	180.0000	-25.80	190.0000	-25.80	200.0000	-27.80	210.0000	-29.40	220.0000	-30.10	230.0000	-33.30	240.0000	-34.40	250.0000	-36.10	260.0000	-39.30	270.0000	-39.80	280.0000
418	NONHSAT004021.2	-3.70	50.0000	-5.50	60.0000	-6.30	70.0000	-12.70	80.0000	-13.60	90.0000	-20.20	100.0000	-28.80	110.0000	-33.80	120.0000	-33.80	130.0000	-38.60	140.0000	-42.20	150.0000	-46.10	160.0000	-48.40	170.0000	-57.70	180.0000	-62.10	190.0000	-62.10	200.0000	-65.50	210.0000	-67.80	220.0000	-71.20	230.0000	-71.70	240.0000	-74.40	250.0000	-77.90	260.0000	-87.80	270.0000	-92.10	280.0000
419	NONHSAT004060.2	-2.50	50.0000	-6.40	60.0000	-8.60	70.0000	-11.20	80.0000	-14.60	90.0000	-14.40	100.0000	-17.20	110.0000	-19.40	120.0000	-21.00	130.0000	-24.00	140.0000	-25.70	150.0000	-25.70	160.0000	-28.50	170.0000	-34.90	180.0000	-36.60	190.0000	-36.60	200.0000	-39.50	210.0000	-42.60	220.0000	-44.10	230.0000	-45.50	240.0000	-45.50	250.0000	-53.00	260.0000	-53.10	270.0000	-54.70	280.0000
420	NONHSAT004062.2	-3.30	50.0000	-3.30	60.0000	-3.30	70.0000	-3.30	80.0000	-4.40	90.0000	-4.40	100.0000	-7.00	110.0000	-9.10	120.0000	-10.90	130.0000	-13.20	140.0000	-14.90	150.0000	-14.90	160.0000	-19.50	170.0000	-19.70	180.0000	-20.30	190.0000	-20.80	200.0000	-26.20	210.0000	-30.70	220.0000	-34.30	230.0000	-37.10	240.0000	-42.60	250.0000	-45.10	260.0000	-50.20	270.0000	-50.80	280.0000
421	NONHSAT004135.2	-4.50	50.0000	-4.60	60.0000	-5.40	70.0000	-8.80	80.0000	-11.20	90.0000	-11.20	100.0000	-13.50	110.0000	-13.50	120.0000	-15.70	130.0000	-18.20	140.0000	-20.30	150.0000	-22.80	160.0000	-27.10	170.0000	-32.50	180.0000	-34.10	190.0000	-34.40	200.0000	-34.40	210.0000	-37.40	220.0000	-38.10	230.0000	-40.30	240.0000	-42.40	250.0000	-43.70	260.0000	-47.70	270.0000	-52.10	280.0000
422	NONHSAT004185.2	-9.60	50.0000	-10.90	60.0000	-20.20	70.0000	-20.20	80.0000	-20.20	90.0000	-23.70	100.0000	-23.90	110.0000	-23.90	120.0000	-25.10	130.0000	-28.40	140.0000	-31.40	150.0000	-37.80	160.0000	-39.30	170.0000	-39.50	180.0000	-43.00	190.0000	-43.80	200.0000	-44.70	210.0000	-47.70	220.0000	-52.60	230.0000	-52.60	240.0000	-52.90	250.0000	-55.10	260.0000	-55.10	270.0000	-56.20	280.0000
423	NONHSAT004186.2	-13.30	50.0000	-14.80	60.0000	-17.90	70.0000	-18.70	80.0000	-22.40	90.0000	-23.60	100.0000	-36.40	110.0000	-38.20	120.0000	-39.70	130.0000	-43.90	140.0000	-47.90	150.0000	-47.90	160.0000	-51.40	170.0000	-52.70	180.0000	-62.20	190.0000	-63.00	200.0000	-66.20	210.0000	-72.40	220.0000	-73.50	230.0000	-77.70	240.0000	-82.50	250.0000	-89.10	260.0000	-91.90	270.0000	-96.40	280.0000
424	NONHSAT004198.2	-4.20	50.0000	-6.60	60.0000	-6.60	70.0000	-10.10	80.0000	-12.30	90.0000	-14.10	100.0000	-15.90	110.0000	-15.90	120.0000	-15.90	130.0000	-18.70	140.0000	-18.70	150.0000	-21.90	160.0000	-23.40	170.0000	-25.00	180.0000	-28.80	190.0000	-31.50	200.0000	-37.70	210.0000	-39.80	220.0000	-42.70	230.0000	-43.40	240.0000	-43.90	250.0000	-48.00	260.0000	-52.20	270.0000	-55.40	280.0000
425	NONHSAT004205.2	-8.90	50.0000	-15.10	60.0000	-17.50	70.0000	-19.00	80.0000	-20.40	90.0000	-27.50	100.0000	-30.40	110.0000	-34.50	120.0000	-36.80	130.0000	-39.80	140.0000	-44.10	150.0000	-49.00	160.0000	-52.10	170.0000	-55.70	180.0000	-55.70	190.0000	-59.40	200.0000	-62.90	210.0000	-69.80	220.0000	-72.30	230.0000	-75.30	240.0000	-79.40	250.0000	-80.30	260.0000	-85.30	270.0000	-85.40	280.0000
426	NONHSAT004220.2	-12.80	50.0000	-12.80	60.0000	-16.50	70.0000	-21.40	80.0000	-26.20	90.0000	-26.20	100.0000	-30.40	110.0000	-32.80	120.0000	-36.50	130.0000	-39.60	140.0000	-42.40	150.0000	-49.90	160.0000	-51.30	170.0000	-54.70	180.0000	-58.60	190.0000	-59.70	200.0000	-59.70	210.0000	-60.80	220.0000	-65.30	230.0000	-69.30	240.0000	-71.30	250.0000	-72.70	260.0000	-78.10	270.0000	-78.30	280.0000
427	NONHSAT004222.2	-5.20	50.0000	-8.70	60.0000	-16.50	70.0000	-19.60	80.0000	-19.60	90.0000	-20.70	100.0000	-22.40	110.0000	-24.30	120.0000	-25.30	130.0000	-27.40	140.0000	-27.40	150.0000	-28.90	160.0000	-30.90	170.0000	-32.80	180.0000	-34.70	190.0000	-36.90	200.0000	-41.20	210.0000	-42.10	220.0000	-44.90	230.0000	-47.10	240.0000	-48.70	250.0000	-50.10	260.0000	-51.90	270.0000	-53.80	280.0000
428	NONHSAT004223.2	-5.20	50.0000	-8.70	60.0000	-16.50	70.0000	-19.60	80.0000	-19.60	90.0000	-20.70	100.0000	-22.40	110.0000	-24.30	120.0000	-25.30	130.0000	-27.40	140.0000	-27.40	150.0000	-28.90	160.0000	-30.90	170.0000	-32.80	180.0000	-34.70	190.0000	-36.90	200.0000	-41.20	210.0000	-42.10	220.0000	-44.90	230.0000	-47.10	240.0000	-48.70	250.0000	-50.10	260.0000	-51.90	270.0000	-53.80	280.0000
429	NONHSAT004233.2	-7.50	50.0000	-10.30	60.0000	-12.90	70.0000	-14.10	80.0000	-19.20	90.0000	-21.10	100.0000	-23.60	110.0000	-29.30	120.0000	-36.20	130.0000	-46.80	140.0000	-53.00	150.0000	-54.60	160.0000	-60.10	170.0000	-67.10	180.0000	-76.30	190.0000	-78.70	200.0000	-78.70	210.0000	-81.60	220.0000	-90.80	230.0000	-101.80	240.0000	-103.30	250.0000	-107.60	260.0000	-111.60	270.0000	-119.10	280.0000
430	NONHSAT004234.2	-5.10	50.0000	-8.80	60.0000	-11.90	70.0000	-13.10	80.0000	-13.10	90.0000	-13.70	100.0000	-18.70	110.0000	-24.20	120.0000	-24.20	130.0000	-25.90	140.0000	-26.00	150.0000	-27.00	160.0000	-26.80	170.0000	-27.50	180.0000	-28.30	190.0000	-29.80	200.0000	-35.60	210.0000	-38.00	220.0000	-39.70	227.0000	-39.70	227.0000	-39.70	227.0000	-39.70	227.0000	-39.70	227.0000	-39.70	227.0000
431	NONHSAT004237.2	-2.90	50.0000	-6.30	60.0000	-9.80	70.0000	-10.10	80.0000	-11.20	90.0000	-17.40	100.0000	-17.40	110.0000	-19.30	120.0000	-19.30	130.0000	-21.20	140.0000	-22.10	150.0000	-22.80	160.0000	-25.00	170.0000	-26.60	180.0000	-28.10	190.0000	-28.90	200.0000	-30.10	210.0000	-37.90	220.0000	-40.50	230.0000	-41.50	240.0000	-43.80	250.0000	-45.30	260.0000	-47.00	270.0000	-47.20	280.0000
432	NONHSAT004238.2	-3.90	50.0000	-9.40	60.0000	-10.10	70.0000	-12.10	80.0000	-13.80	90.0000	-15.90	100.0000	-17.20	110.0000	-21.70	120.0000	-25.20	130.0000	-26.50	140.0000	-29.10	150.0000	-31.50	160.0000	-32.60	170.0000	-37.90	180.0000	-37.90	190.0000	-38.50	200.0000	-42.60	210.0000	-45.40	220.0000	-46.40	230.0000	-49.20	240.0000	-53.10	250.0000	-53.10	260.0000	-53.10	270.0000	-53.60	280.0000
433	NONHSAT004241.2	-2.40	50.0000	-7.70	60.0000	-9.20	70.0000	-12.30	80.0000	-13.20	90.0000	-13.30	100.0000	-14.20	110.0000	-17.70	120.0000	-21.60	130.0000	-21.60	140.0000	-23.10	150.0000	-23.10	160.0000	-23.10	170.0000	-23.10	180.0000	-28.80	190.0000	-29.60	200.0000	-30.60	210.0000	-34.40	220.0000	-38.70	230.0000	-41.70	240.0000	-46.80	250.0000	-46.80	260.0000	-47.30	270.0000	-48.40	280.0000
434	NONHSAT004247.2	-1.00	50.0000	-2.40	60.0000	-6.70	70.0000	-8.60	80.0000	-8.60	90.0000	-11.30	100.0000	-17.10	110.0000	-18.30	120.0000	-19.10	130.0000	-19.20	140.0000	-25.20	150.0000	-25.20	160.0000	-29.50	170.0000	-31.90	180.0000	-33.20	190.0000	-33.70	200.0000	-33.50	210.0000	-35.80	220.0000	-40.20	230.0000	-41.60	240.0000	-47.40	250.0000	-52.20	260.0000	-59.30	270.0000	-61.10	280.0000
435	NONHSAT004254.2	-4.80	50.0000	-6.90	60.0000	-6.90	70.0000	-10.30	80.0000	-10.60	90.0000	-11.20	100.0000	-15.00	110.0000	-15.30	120.0000	-16.30	130.0000	-16.50	140.0000	-20.10	150.0000	-20.10	160.0000	-21.00	170.0000	-26.20	180.0000	-28.30	190.0000	-31.80	200.0000	-33.40	210.0000	-42.80	220.0000	-53.30	230.0000	-62.00	240.0000	-65.20	250.0000	-66.80	260.0000	-70.10	270.0000	-71.10	280.0000
436	NONHSAT004284.2	-5.20	50.0000	-8.30	60.0000	-9.60	70.0000	-12.10	80.0000	-12.40	90.0000	-12.40	100.0000	-12.90	110.0000	-16.70	120.0000	-16.90	130.0000	-19.00	140.0000	-25.20	150.0000	-26.80	160.0000	-29.90	170.0000	-29.90	180.0000	-34.60	190.0000	-34.60	200.0000	-38.00	210.0000	-38.00	220.0000	-42.80	230.0000	-44.80	240.0000	-47.10	250.0000	-47.70	260.0000	-50.10	270.0000	-50.40	280.0000
437	NONHSAT004291.2	-7.60	50.0000	-11.30	60.0000	-12.40	70.0000	-17.60	80.0000	-17.60	90.0000	-21.60	100.0000	-24.90	110.0000	-32.40	120.0000	-32.60	130.0000	-39.20	140.0000	-39.20	150.0000	-40.10	160.0000	-40.10	170.0000	-43.30	180.0000	-43.30	190.0000	-44.70	200.0000	-48.90	210.0000	-51.10	220.0000	-53.40	230.0000	-56.00	240.0000	-56.30	250.0000	-58.90	260.0000	-64.30	270.0000	-67.60	280.0000
438	NONHSAT004324.2	-4.50	50.0000	-7.30	60.0000	-7.30	70.0000	-7.30	80.0000	-7.30	90.0000	-9.30	100.0000	-13.30	110.0000	-13.50	120.0000	-14.20	130.0000	-15.50	140.0000	-15.80	150.0000	-16.60	160.0000	-18.50	170.0000	-19.60	180.0000	-20.30	190.0000	-25.70	200.0000	-26.40	210.0000	-26.40	220.0000	-27.80	230.0000	-29.40	240.0000	-29.40	250.0000	-32.00	260.0000	-34.80	270.0000	-34.80	280.0000
439	NONHSAT004330.2	-20.30	50.0000	-20.30	60.0000	-20.70	70.0000	-24.40	80.0000	-28.60	90.0000	-33.40	100.0000	-34.20	110.0000	-35.30	120.0000	-35.90	130.0000	-38.70	140.0000	-38.70	150.0000	-44.10	160.0000	-46.00	170.0000	-46.00	180.0000	-46.00	190.0000	-46.00	200.0000	-46.00	210.0000	-46.70	220.0000	-46.70	230.0000	-48.40	240.0000	-50.30	250.0000	-54.90	260.0000	-54.90	270.0000	-55.40	280.0000
440	NONHSAT004332.2	-8.00	50.0000	-9.70	60.0000	-9.70	70.0000	-9.70	80.0000	-11.40	90.0000	-13.80	100.0000	-14.40	110.0000	-20.00	120.0000	-20.60	130.0000	-24.00	140.0000	-25.50	150.0000	-25.50	160.0000	-28.10	170.0000	-29.70	180.0000	-34.90	190.0000	-35.90	200.0000	-40.90	210.0000	-43.40	220.0000	-43.40	230.0000	-43.40	240.0000	-45.40	250.0000	-48.30	260.0000	-50.20	270.0000	-54.70	280.0000
441	NONHSAT004335.2	-1.60	50.0000	-1.60	60.0000	-3.90	70.0000	-5.50	80.0000	-7.00	90.0000	-8.00	100.0000	-9.10	110.0000	-12.00	120.0000	-14.20	130.0000	-15.20	140.0000	-17.30	150.0000	-19.40	160.0000	-22.30	170.0000	-22.30	180.0000	-26.50	190.0000	-32.30	200.0000	-32.60	210.0000	-33.20	220.0000	-35.00	230.0000	-38.70	240.0000	-39.70	250.0000	-40.10	260.0000	-41.30	270.0000	-44.40	280.0000
442	NONHSAT004344.2	-3.70	50.0000	-9.20	60.0000	-12.90	70.0000	-14.30	80.0000	-16.80	90.0000	-17.50	100.0000	-17.50	110.0000	-20.30	120.0000	-24.60	130.0000	-27.90	140.0000	-27.90	150.0000	-31.30	160.0000	-31.30	170.0000	-31.80	180.0000	-35.20	190.0000	-38.30	200.0000	-38.70	210.0000	-40.10	220.0000	-44.20	230.0000	-50.30	240.0000	-54.10	250.0000	-54.70	260.0000	-58.20	270.0000	-59.50	280.0000
443	NONHSAT004357.2	-13.00	50.0000	-13.30	60.0000	-17.90	70.0000	-23.20	80.0000	-27.30	90.0000	-28.60	100.0000	-30.70	110.0000	-34.90	120.0000	-36.80	130.0000	-36.80	140.0000	-39.90	150.0000	-43.40	160.0000	-47.30	170.0000	-47.30	180.0000	-49.60	190.0000	-51.10	200.0000	-54.90	210.0000	-56.10	220.0000	-57.40	230.0000	-60.70	240.0000	-67.60	250.0000	-70.10	260.0000	-70.60	270.0000	-77.10	280.0000
444	NONHSAT004360.2	-18.00	50.0000	-20.10	60.0000	-20.80	70.0000	-26.50	80.0000	-26.50	90.0000	-26.50	100.0000	-26.50	110.0000	-26.90	120.0000	-31.50	130.0000	-32.60	140.0000	-39.90	150.0000	-39.90	160.0000	-43.70	170.0000	-50.70	180.0000	-52.30	190.0000	-52.30	200.0000	-52.30	210.0000	-56.40	220.0000	-61.20	230.0000	-61.20	240.0000	-63.80	250.0000	-67.80	260.0000	-71.20	270.0000	-72.60	280.0000
445	NONHSAT004366.2	-6.20	50.0000	-6.20	60.0000	-6.20	70.0000	-6.20	80.0000	-6.60	90.0000	-10.80	100.0000	-11.20	110.0000	-11.50	120.0000	-15.40	130.0000	-18.30	140.0000	-20.70	150.0000	-20.70	160.0000	-20.70	170.0000	-21.10	180.0000	-25.60	190.0000	-26.40	200.0000	-32.70	210.0000	-32.70	220.0000	-36.60	230.0000	-39.70	240.0000	-42.80	250.0000	-42.80	260.0000	-43.00	270.0000	-44.80	280.0000
446	NONHSAT004370.2	-7.00	50.0000	-9.50	60.0000	-9.50	70.0000	-9.50	80.0000	-10.60	90.0000	-10.60	100.0000	-16.10	110.0000	-16.10	120.0000	-19.40	130.0000	-21.90	140.0000	-22.50	150.0000	-23.90	160.0000	-25.70	170.0000	-28.20	180.0000	-28.20	190.0000	-30.40	200.0000	-33.80	210.0000	-37.00	220.0000	-40.30	230.0000	-41.20	240.0000	-46.30	250.0000	-52.10	260.0000	-56.70	270.0000	-57.90	280.0000
447	NONHSAT004385.2	-9.40	50.0000	-10.90	60.0000	-10.90	70.0000	-13.70	80.0000	-14.80	90.0000	-16.20	100.0000	-17.70	110.0000	-19.00	120.0000	-21.40	130.0000	-22.70	140.0000	-26.10	150.0000	-29.60	160.0000	-33.00	170.0000	-35.00	180.0000	-37.50	190.0000	-39.50	200.0000	-40.50	210.0000	-43.60	220.0000	-48.70	230.0000	-54.80	240.0000	-58.00	250.0000	-59.80	260.0000	-61.60	270.0000	-66.20	280.0000
448	NONHSAT004404.2	0.00	50.0000	-7.10	60.0000	-7.60	70.0000	-9.50	80.0000	-9.50	90.0000	-12.90	100.0000	-20.20	110.0000	-21.10	120.0000	-24.00	130.0000	-27.00	140.0000	-36.00	150.0000	-36.00	160.0000	-36.10	170.0000	-49.90	180.0000	-52.40	190.0000	-52.40	200.0000	-52.60	210.0000	-53.00	220.0000	-54.70	230.0000	-57.50	240.0000	-62.90	250.0000	-67.40	260.0000	-75.30	270.0000	-80.80	280.0000
449	NONHSAT004405.2	-1.90	50.0000	-6.80	60.0000	-14.00	70.0000	-18.70	80.0000	-18.70	90.0000	-27.10	100.0000	-31.80	110.0000	-31.80	120.0000	-32.50	130.0000	-36.00	140.0000	-36.20	150.0000	-36.50	160.0000	-38.00	170.0000	-44.00	180.0000	-47.90	190.0000	-48.80	200.0000	-48.80	210.0000	-48.80	220.0000	-48.80	230.0000	-48.80	240.0000	-48.80	250.0000	-48.80	260.0000	-50.10	270.0000	-57.40	280.0000
450	NONHSAT004408.2	-4.30	50.0000	-5.20	60.0000	-5.60	70.0000	-10.40	80.0000	-13.30	90.0000	-16.80	100.0000	-17.90	110.0000	-19.80	120.0000	-26.90	130.0000	-31.70	140.0000	-33.60	150.0000	-38.50	160.0000	-43.20	170.0000	-43.20	180.0000	-43.20	190.0000	-46.40	200.0000	-49.20	210.0000	-55.80	220.0000	-57.20	230.0000	-60.60	240.0000	-65.00	250.0000	-65.50	260.0000	-66.30	270.0000	-66.90	280.0000
451	NONHSAT004409.2	-7.80	50.0000	-8.10	60.0000	-8.40	70.0000	-12.20	80.0000	-13.30	90.0000	-18.80	100.0000	-20.40	110.0000	-25.50	120.0000	-32.10	130.0000	-36.60	140.0000	-37.40	150.0000	-43.40	160.0000	-52.80	170.0000	-55.60	180.0000	-58.20	190.0000	-63.50	200.0000	-72.70	210.0000	-80.20	220.0000	-96.20	230.0000	-100.30	240.0000	-107.50	250.0000	-117.20	260.0000	-117.20	261.0000	-117.20	261.0000
452	NONHSAT004410.2	-7.80	50.0000	-8.10	60.0000	-8.50	70.0000	-12.00	80.0000	-13.50	90.0000	-17.30	100.0000	-17.30	110.0000	-17.30	120.0000	-21.90	130.0000	-25.10	140.0000	-28.30	150.0000	-29.90	160.0000	-31.10	170.0000	-34.70	180.0000	-34.70	190.0000	-36.60	200.0000	-43.40	210.0000	-44.60	220.0000	-54.90	230.0000	-57.80	240.0000	-62.50	250.0000	-68.80	260.0000	-73.10	270.0000	-77.20	280.0000
453	NONHSAT004414.2	-8.30	50.0000	-9.20	60.0000	-9.60	70.0000	-12.20	80.0000	-18.20	90.0000	-21.80	100.0000	-23.60	110.0000	-24.70	120.0000	-26.20	130.0000	-29.50	140.0000	-30.30	150.0000	-34.90	160.0000	-36.00	170.0000	-37.30	180.0000	-43.40	190.0000	-46.00	200.0000	-47.10	210.0000	-48.90	220.0000	-51.70	230.0000	-54.70	240.0000	-54.90	250.0000	-54.90	260.0000	-54.90	270.0000	-54.90	280.0000
454	NONHSAT004416.2	-7.30	50.0000	-13.00	60.0000	-13.50	70.0000	-13.50	80.0000	-14.10	90.0000	-18.50	100.0000	-21.50	110.0000	-28.20	120.0000	-30.40	130.0000	-31.40	140.0000	-42.00	150.0000	-42.00	160.0000	-42.40	170.0000	-49.70	180.0000	-49.70	190.0000	-56.40	200.0000	-63.60	210.0000	-64.30	220.0000	-65.20	230.0000	-66.40	240.0000	-73.80	250.0000	-73.80	260.0000	-74.00	270.0000	-78.00	280.0000
455	NONHSAT004417.2	-2.90	50.0000	-4.70	60.0000	-10.80	70.0000	-10.80	80.0000	-12.50	90.0000	-15.30	100.0000	-16.20	110.0000	-18.30	120.0000	-22.40	130.0000	-22.40	140.0000	-22.40	150.0000	-29.90	160.0000	-31.00	170.0000	-34.20	180.0000	-39.30	190.0000	-39.30	200.0000	-41.10	210.0000	-41.80	220.0000	-47.00	230.0000	-51.00	240.0000	-54.40	250.0000	-57.40	260.0000	-58.50	270.0000	-60.20	280.0000
456	NONHSAT004440.2	-9.00	50.0000	-10.90	60.0000	-12.70	70.0000	-15.40	80.0000	-19.60	90.0000	-20.30	100.0000	-27.30	110.0000	-28.20	120.0000	-31.20	130.0000	-35.60	140.0000	-42.70	150.0000	-50.70	160.0000	-52.40	170.0000	-57.50	180.0000	-57.50	190.0000	-64.90	200.0000	-64.90	210.0000	-71.70	220.0000	-76.60	230.0000	-83.80	240.0000	-85.30	250.0000	-94.90	260.0000	-97.10	270.0000	-99.00	280.0000
457	NONHSAT004455.2	-2.80	50.0000	-5.10	60.0000	-7.00	70.0000	-7.00	80.0000	-7.40	90.0000	-10.00	100.0000	-11.60	110.0000	-14.10	120.0000	-17.20	130.0000	-19.50	140.0000	-21.80	150.0000	-25.70	160.0000	-25.70	170.0000	-30.30	180.0000	-32.00	190.0000	-32.00	200.0000	-32.00	210.0000	-33.20	220.0000	-37.80	230.0000	-39.10	240.0000	-40.40	250.0000	-41.90	260.0000	-45.20	270.0000	-46.20	280.0000
458	NONHSAT004461.2	-3.90	50.0000	-3.90	60.0000	-3.90	70.0000	-4.50	80.0000	-5.80	90.0000	-8.80	100.0000	-11.10	110.0000	-11.40	120.0000	-12.40	130.0000	-18.80	140.0000	-19.20	150.0000	-20.00	160.0000	-20.00	170.0000	-20.00	180.0000	-21.30	190.0000	-23.40	200.0000	-27.30	210.0000	-29.00	220.0000	-40.80	230.0000	-47.20	240.0000	-47.30	250.0000	-47.30	260.0000	-48.10	270.0000	-50.10	280.0000
459	NONHSAT004473.2	-1.50	50.0000	-5.60	60.0000	-6.50	70.0000	-6.80	80.0000	-6.80	90.0000	-6.80	100.0000	-7.40	110.0000	-9.00	120.0000	-17.50	130.0000	-18.60	140.0000	-20.80	150.0000	-23.30	160.0000	-23.00	170.0000	-23.00	180.0000	-27.40	190.0000	-30.00	200.0000	-31.90	210.0000	-32.70	220.0000	-36.70	230.0000	-38.70	240.0000	-40.40	250.0000	-42.50	260.0000	-43.90	270.0000	-46.00	280.0000
460	NONHSAT004485.2	-14.10	50.0000	-14.40	60.0000	-15.20	70.0000	-22.50	80.0000	-22.30	90.0000	-22.30	100.0000	-22.70	110.0000	-27.10	120.0000	-28.50	130.0000	-34.40	140.0000	-39.10	150.0000	-40.90	160.0000	-49.50	170.0000	-49.70	180.0000	-50.40	190.0000	-58.10	200.0000	-58.10	210.0000	-62.80	220.0000	-64.30	230.0000	-64.30	235.0000	-64.30	235.0000	-64.30	235.0000	-64.30	235.0000	-64.30	235.0000
461	NONHSAT004490.2	-0.50	50.0000	-7.10	60.0000	-7.10	70.0000	-10.10	80.0000	-10.10	90.0000	-12.30	100.0000	-12.30	110.0000	-16.20	120.0000	-18.70	130.0000	-20.30	140.0000	-20.30	150.0000	-20.40	160.0000	-23.00	170.0000	-23.00	180.0000	-28.30	190.0000	-29.00	200.0000	-34.60	210.0000	-37.30	220.0000	-39.10	230.0000	-41.00	240.0000	-43.10	250.0000	-45.80	260.0000	-48.00	270.0000	-49.80	280.0000
462	NONHSAT004491.2	-12.90	50.0000	-12.90	60.0000	-14.10	70.0000	-17.50	80.0000	-18.50	90.0000	-23.00	100.0000	-25.30	110.0000	-26.00	120.0000	-28.40	130.0000	-31.60	140.0000	-35.30	150.0000	-42.60	160.0000	-44.00	170.0000	-48.20	180.0000	-48.80	190.0000	-48.90	200.0000	-49.20	210.0000	-51.80	220.0000	-56.50	230.0000	-58.40	240.0000	-58.40	250.0000	-61.50	260.0000	-64.40	270.0000	-68.40	280.0000
463	NONHSAT004492.2	-0.84	50.0000	-2.18	60.0000	-3.30	70.0000	-5.18	80.0000	-8.58	90.0000	-14.70	100.0000	-17.30	110.0000	-21.30	120.0000	-21.40	130.0000	-23.20	140.0000	-25.30	150.0000	-27.10	160.0000	-27.10	170.0000	-27.10	180.0000	-27.40	190.0000	-27.40	200.0000	-27.40	210.0000	-29.80	220.0000	-33.00	230.0000	-36.70	240.0000	-37.40	250.0000	-38.30	260.0000	-45.60	270.0000	-46.40	280.0000
464	NONHSAT004494.2	-0.54	50.0000	-2.18	60.0000	-3.30	70.0000	-5.18	80.0000	-8.60	90.0000	-14.40	100.0000	-17.30	110.0000	-21.60	120.0000	-21.40	130.0000	-23.20	140.0000	-27.10	150.0000	-27.10	160.0000	-27.10	170.0000	-27.10	180.0000	-27.40	190.0000	-27.40	200.0000	-27.40	210.0000	-28.70	220.0000	-32.50	230.0000	-38.98	240.0000	-40.70	250.0000	-48.70	260.0000	-51.50	270.0000	-56.40	280.0000
465	NONHSAT004496.2	-2.18	50.0000	-2.18	60.0000	-5.18	70.0000	-8.58	80.0000	-13.60	90.0000	-17.30	100.0000	-17.30	110.0000	-21.40	120.0000	-23.20	130.0000	-23.20	140.0000	-24.80	150.0000	-25.10	160.0000	-25.20	170.0000	-27.40	180.0000	-27.40	190.0000	-27.40	200.0000	-27.40	210.0000	-30.60	220.0000	-34.50	230.0000	-40.10	240.0000	-46.50	250.0000	-51.50	260.0000	-52.80	270.0000	-55.30	280.0000
466	NONHSAT004498.2	-1.80	50.0000	-1.80	60.0000	-4.80	70.0000	-8.20	80.0000	-14.20	90.0000	-16.10	100.0000	-16.10	110.0000	-20.20	120.0000	-21.90	130.0000	-23.70	140.0000	-28.00	150.0000	-32.80	160.0000	-35.30	170.0000	-41.10	180.0000	-44.80	190.0000	-48.00	200.0000	-51.80	210.0000	-56.30	220.0000	-58.20	230.0000	-62.20	240.0000	-66.90	250.0000	-71.20	260.0000	-72.30	270.0000	-76.90	280.0000
467	NONHSAT004501.2	-4.80	50.0000	-8.20	60.0000	-12.80	70.0000	-12.80	80.0000	-16.40	90.0000	-16.90	100.0000	-20.30	110.0000	-28.00	120.0000	-30.90	130.0000	-34.80	140.0000	-35.20	150.0000	-38.20	160.0000	-42.70	170.0000	-43.90	180.0000	-47.60	190.0000	-58.70	200.0000	-62.70	210.0000	-67.80	220.0000	-70.60	230.0000	-73.90	240.0000	-79.90	250.0000	-84.70	260.0000	-85.50	270.0000	-94.50	280.0000
468	NONHSAT004503.2	-8.20	50.0000	-12.60	60.0000	-12.80	70.0000	-15.50	80.0000	-16.90	90.0000	-20.30	100.0000	-20.40	110.0000	-27.50	120.0000	-32.80	130.0000	-33.20	140.0000	-40.00	150.0000	-42.80	160.0000	-46.60	170.0000	-52.00	180.0000	-52.60	190.0000	-54.20	200.0000	-64.30	210.0000	-64.30	220.0000	-68.10	230.0000	-68.80	240.0000	-68.80	250.0000	-69.60	260.0000	-72.00	270.0000	-78.40	280.0000
469	NONHSAT004509.2	-5.30	50.0000	-5.40	60.0000	-8.80	70.0000	-9.50	80.0000	-10.20	90.0000	-10.50	100.0000	-10.50	110.0000	-11.40	120.0000	-14.70	130.0000	-14.70	140.0000	-14.70	150.0000	-16.50	160.0000	-20.10	170.0000	-21.20	180.0000	-23.90	190.0000	-27.00	200.0000	-32.50	210.0000	-34.20	220.0000	-38.70	230.0000	-40.10	240.0000	-41.30	250.0000	-48.20	260.0000	-50.10	270.0000	-53.00	280.0000
470	NONHSAT004510.2	-5.60	50.0000	-6.90	60.0000	-9.40	70.0000	-20.10	80.0000	-19.80	90.0000	-20.10	100.0000	-28.40	110.0000	-28.40	120.0000	-33.60	130.0000	-37.30	140.0000	-38.00	150.0000	-40.80	160.0000	-41.00	170.0000	-44.30	180.0000	-48.40	190.0000	-48.40	200.0000	-48.40	210.0000	-57.00	220.0000	-56.70	230.0000	-59.10	235.0000	-59.10	235.0000	-59.10	235.0000	-59.10	235.0000	-59.10	235.0000
471	NONHSAT004512.2	-6.90	50.0000	-6.90	60.0000	-9.70	70.0000	-9.80	80.0000	-10.30	90.0000	-10.80	100.0000	-10.80	110.0000	-12.44	120.0000	-12.64	130.0000	-14.30	140.0000	-14.30	150.0000	-16.10	160.0000	-16.10	170.0000	-18.80	180.0000	-22.70	190.0000	-25.70	200.0000	-26.70	210.0000	-29.40	220.0000	-30.50	230.0000	-35.30	240.0000	-35.30	250.0000	-39.20	260.0000	-41.80	270.0000	-42.00	280.0000
472	NONHSAT004518.2	-8.70	50.0000	-11.00	60.0000	-11.50	70.0000	-13.60	80.0000	-14.40	90.0000	-21.90	100.0000	-23.00	110.0000	-29.40	120.0000	-29.40	130.0000	-32.40	140.0000	-32.40	150.0000	-33.60	160.0000	-33.60	170.0000	-36.50	180.0000	-38.60	190.0000	-43.80	200.0000	-45.50	210.0000	-51.30	220.0000	-57.50	230.0000	-57.80	240.0000	-57.80	250.0000	-58.00	260.0000	-58.00	270.0000	-60.40	280.0000
473	NONHSAT004519.2	-7.60	50.0000	-11.00	60.0000	-11.90	70.0000	-14.20	80.0000	-16.90	90.0000	-22.80	100.0000	-23.00	110.0000	-29.40	120.0000	-30.20	130.0000	-30.50	140.0000	-34.20	150.0000	-37.30	160.0000	-42.10	170.0000	-47.80	180.0000	-49.20	190.0000	-52.70	200.0000	-54.00	210.0000	-57.60	220.0000	-65.20	230.0000	-67.50	240.0000	-67.50	250.0000	-69.50	260.0000	-71.20	270.0000	-71.20	280.0000
474	NONHSAT004520.2	-9.00	50.0000	-9.40	60.0000	-11.30	70.0000	-12.30	80.0000	-13.10	90.0000	-13.10	100.0000	-13.40	110.0000	-13.40	120.0000	-15.40	130.0000	-15.70	140.0000	-16.00	150.0000	-16.00	160.0000	-17.40	170.0000	-17.92	180.0000	-22.80	190.0000	-23.70	200.0000	-28.90	210.0000	-32.60	220.0000	-33.50	230.0000	-35.80	240.0000	-37.30	250.0000	-37.30	260.0000	-45.80	270.0000	-51.20	280.0000
475	NONHSAT004527.2	-3.90	50.0000	-5.20	60.0000	-7.10	70.0000	-15.30	80.0000	-16.70	90.0000	-16.70	100.0000	-17.70	110.0000	-18.40	120.0000	-29.20	130.0000	-35.40	140.0000	-35.40	150.0000	-37.70	160.0000	-38.70	170.0000	-43.20	180.0000	-46.00	190.0000	-46.60	200.0000	-54.90	210.0000	-58.40	220.0000	-65.00	230.0000	-69.60	240.0000	-79.70	250.0000	-80.30	260.0000	-85.70	270.0000	-88.90	280.0000
476	NONHSAT004528.2	-8.30	50.0000	-10.20	60.0000	-10.20	70.0000	-13.20	80.0000	-16.80	90.0000	-21.00	100.0000	-21.00	110.0000	-21.80	120.0000	-22.90	130.0000	-26.20	140.0000	-29.90	150.0000	-29.70	160.0000	-31.70	170.0000	-37.00	180.0000	-37.00	190.0000	-39.50	200.0000	-39.90	210.0000	-43.30	220.0000	-44.90	230.0000	-47.90	240.0000	-50.50	250.0000	-52.50	260.0000	-53.30	270.0000	-55.00	280.0000
477	NONHSAT004529.2	-3.80	50.0000	-7.80	60.0000	-9.10	70.0000	-12.20	80.0000	-15.80	90.0000	-17.40	100.0000	-19.30	110.0000	-23.20	120.0000	-23.80	130.0000	-26.00	140.0000	-26.00	150.0000	-29.00	160.0000	-31.80	170.0000	-34.40	180.0000	-36.70	190.0000	-37.30	200.0000	-39.90	210.0000	-41.20	220.0000	-45.70	230.0000	-47.70	240.0000	-48.90	250.0000	-51.00	260.0000	-55.70	270.0000	-56.90	280.0000
478	NONHSAT004532.2	-12.20	50.0000	-13.20	60.0000	-15.40	70.0000	-18.20	80.0000	-19.30	90.0000	-25.40	100.0000	-25.40	110.0000	-25.40	120.0000	-29.50	130.0000	-29.50	140.0000	-30.40	150.0000	-34.30	160.0000	-36.40	170.0000	-42.50	180.0000	-42.50	190.0000	-42.50	200.0000	-43.10	210.0000	-45.40	220.0000	-45.60	230.0000	-47.40	240.0000	-50.50	250.0000	-50.50	260.0000	-52.40	270.0000	-52.40	280.0000
479	NONHSAT004543.2	-6.10	50.0000	-10.10	60.0000	-16.20	70.0000	-17.30	80.0000	-18.80	90.0000	-25.30	100.0000	-30.80	110.0000	-32.30	120.0000	-37.40	130.0000	-39.50	140.0000	-46.20	150.0000	-46.20	160.0000	-49.60	170.0000	-49.60	180.0000	-52.80	190.0000	-52.80	200.0000	-58.60	210.0000	-60.10	220.0000	-66.20	230.0000	-68.30	240.0000	-74.00	250.0000	-75.10	260.0000	-82.00	270.0000	-84.80	280.0000
480	NONHSAT004544.2	-12.60	50.0000	-14.10	60.0000	-17.20	70.0000	-17.40	80.0000	-20.80	90.0000	-21.00	100.0000	-25.30	110.0000	-31.90	120.0000	-31.90	130.0000	-32.30	140.0000	-34.80	150.0000	-34.80	160.0000	-38.80	170.0000	-44.40	180.0000	-47.10	190.0000	-56.90	200.0000	-65.50	210.0000	-65.50	220.0000	-69.30	230.0000	-69.90	240.0000	-74.90	250.0000	-80.60	260.0000	-82.90	270.0000	-84.60	280.0000
481	NONHSAT004546.2	-9.40	50.0000	-9.80	60.0000	-15.40	70.0000	-19.50	80.0000	-20.20	90.0000	-24.60	100.0000	-24.60	110.0000	-24.80	120.0000	-27.70	130.0000	-27.70	140.0000	-29.20	150.0000	-30.30	160.0000	-31.30	170.0000	-34.80	180.0000	-36.30	190.0000	-37.80	200.0000	-44.10	210.0000	-48.70	220.0000	-49.30	230.0000	-51.30	240.0000	-54.50	250.0000	-64.00	260.0000	-64.00	270.0000	-67.50	280.0000
482	NONHSAT004550.2	-12.30	50.0000	-15.30	60.0000	-19.50	70.0000	-22.70	80.0000	-27.50	90.0000	-31.30	100.0000	-42.60	110.0000	-42.60	120.0000	-42.60	130.0000	-42.60	140.0000	-46.60	150.0000	-51.90	160.0000	-59.80	170.0000	-59.80	180.0000	-62.90	190.0000	-67.20	200.0000	-69.90	210.0000	-73.60	220.0000	-79.10	230.0000	-86.50	240.0000	-87.10	250.0000	-88.70	260.0000	-90.00	270.0000	-92.20	280.0000
483	NONHSAT004554.2	-0.70	50.0000	-4.00	60.0000	-4.30	70.0000	-5.30	80.0000	-7.00	90.0000	-9.60	100.0000	-17.10	110.0000	-20.40	120.0000	-25.60	130.0000	-32.60	140.0000	-33.00	150.0000	-36.40	160.0000	-36.40	170.0000	-36.40	180.0000	-37.40	190.0000	-41.70	200.0000	-43.30	210.0000	-46.10	220.0000	-48.90	230.0000	-48.90	240.0000	-50.40	250.0000	-51.10	260.0000	-52.60	270.0000	-60.70	280.0000
484	NONHSAT004576.2	-0.10	50.0000	-5.80	60.0000	-7.90	70.0000	-7.90	80.0000	-11.20	90.0000	-12.40	100.0000	-13.40	110.0000	-13.60	120.0000	-13.60	130.0000	-15.00	140.0000	-20.00	150.0000	-21.20	160.0000	-21.70	170.0000	-22.80	180.0000	-25.00	190.0000	-26.10	200.0000	-28.80	210.0000	-32.20	220.0000	-32.20	230.0000	-34.40	240.0000	-36.50	250.0000	-36.50	260.0000	-39.70	270.0000	-43.70	280.0000
485	NONHSAT004597.2	-5.80	50.0000	-5.80	60.0000	-5.80	70.0000	-5.80	80.0000	-5.80	90.0000	-5.80	100.0000	-6.10	110.0000	-8.00	120.0000	-11.00	130.0000	-15.60	140.0000	-18.80	150.0000	-21.10	160.0000	-29.00	170.0000	-29.10	180.0000	-31.40	190.0000	-31.40	200.0000	-31.80	210.0000	-33.70	220.0000	-36.00	230.0000	-36.00	240.0000	-40.90	250.0000	-44.50	260.0000	-46.00	270.0000	-48.40	280.0000
486	NONHSAT004598.2	0.00	50.0000	0.00	60.0000	-2.30	70.0000	-2.30	80.0000	-2.30	90.0000	-6.70	100.0000	-12.10	110.0000	-13.00	120.0000	-16.60	130.0000	-23.20	140.0000	-23.90	150.0000	-24.90	160.0000	-25.40	170.0000	-25.40	180.0000	-27.30	190.0000	-30.20	200.0000	-30.20	210.0000	-34.50	220.0000	-38.70	230.0000	-40.20	240.0000	-40.20	250.0000	-40.40	260.0000	-47.20	270.0000	-49.40	280.0000
487	NONHSAT004603.2	-7.10	50.0000	-7.10	60.0000	-11.40	70.0000	-15.00	80.0000	-18.10	90.0000	-22.40	100.0000	-23.50	110.0000	-26.00	120.0000	-26.30	130.0000	-27.80	140.0000	-32.20	150.0000	-39.30	160.0000	-42.90	170.0000	-49.20	180.0000	-49.20	190.0000	-49.60	200.0000	-53.00	210.0000	-54.10	220.0000	-56.10	230.0000	-60.60	240.0000	-62.50	250.0000	-63.00	260.0000	-67.50	270.0000	-70.10	280.0000
488	NONHSAT004605.2	-9.40	50.0000	-9.70	60.0000	-17.80	70.0000	-17.80	80.0000	-19.00	90.0000	-19.00	100.0000	-19.00	110.0000	-19.00	120.0000	-20.20	130.0000	-22.50	140.0000	-23.70	150.0000	-24.00	160.0000	-27.40	170.0000	-31.50	180.0000	-31.60	190.0000	-35.40	200.0000	-35.40	210.0000	-37.60	220.0000	-43.20	230.0000	-43.20	240.0000	-43.20	250.0000	-45.70	260.0000	-46.20	270.0000	-47.40	280.0000
489	NONHSAT004609.2	-9.40	50.0000	-12.90	60.0000	-13.10	70.0000	-19.10	80.0000	-22.60	90.0000	-25.50	100.0000	-27.50	110.0000	-31.30	120.0000	-33.30	130.0000	-38.80	140.0000	-38.80	150.0000	-39.10	160.0000	-46.30	170.0000	-48.00	180.0000	-49.60	190.0000	-54.50	200.0000	-56.40	210.0000	-59.80	220.0000	-62.90	230.0000	-66.00	240.0000	-69.40	250.0000	-70.70	260.0000	-74.40	270.0000	-75.10	280.0000
490	NONHSAT004613.2	-5.50	50.0000	-12.00	60.0000	-17.40	70.0000	-20.40	80.0000	-21.20	90.0000	-22.50	100.0000	-23.50	110.0000	-26.30	120.0000	-28.40	130.0000	-30.70	140.0000	-33.90	150.0000	-37.70	160.0000	-41.30	170.0000	-44.90	180.0000	-45.70	190.0000	-48.40	200.0000	-53.80	210.0000	-57.00	220.0000	-59.30	230.0000	-63.20	240.0000	-70.10	250.0000	-70.30	260.0000	-70.30	270.0000	-77.90	280.0000
491	NONHSAT004615.2	-13.40	50.0000	-13.40	60.0000	-13.40	70.0000	-13.40	80.0000	-19.90	90.0000	-20.80	100.0000	-23.60	110.0000	-24.00	120.0000	-26.90	130.0000	-30.80	140.0000	-32.20	150.0000	-32.70	160.0000	-36.40	170.0000	-37.90	180.0000	-41.50	190.0000	-41.90	200.0000	-47.30	210.0000	-50.60	220.0000	-59.70	230.0000	-61.10	240.0000	-61.10	250.0000	-64.10	260.0000	-67.30	270.0000	-71.40	280.0000
492	NONHSAT004619.2	-7.20	50.0000	-9.90	60.0000	-10.80	70.0000	-17.30	80.0000	-17.50	90.0000	-25.30	100.0000	-27.40	110.0000	-30.70	120.0000	-35.60	130.0000	-36.30	140.0000	-37.40	150.0000	-40.10	160.0000	-42.80	170.0000	-44.60	180.0000	-48.50	190.0000	-48.50	200.0000	-50.70	210.0000	-53.70	220.0000	-55.30	230.0000	-57.40	240.0000	-58.40	250.0000	-68.90	260.0000	-71.00	270.0000	-73.00	280.0000
493	NONHSAT004622.2	-17.50	50.0000	-27.40	60.0000	-28.10	70.0000	-28.10	80.0000	-31.60	90.0000	-31.30	100.0000	-37.60	110.0000	-41.00	120.0000	-41.00	130.0000	-42.60	140.0000	-45.10	150.0000	-47.50	160.0000	-51.60	170.0000	-53.60	180.0000	-56.50	190.0000	-56.80	200.0000	-59.40	210.0000	-68.20	220.0000	-75.20	230.0000	-75.20	240.0000	-75.80	250.0000	-80.40	260.0000	-82.20	270.0000	-84.90	280.0000
494	NONHSAT004625.2	-7.60	50.0000	-12.30	60.0000	-12.30	70.0000	-21.00	80.0000	-21.00	90.0000	-21.10	100.0000	-23.40	110.0000	-24.10	120.0000	-25.70	130.0000	-27.00	140.0000	-34.00	150.0000	-39.00	160.0000	-39.00	170.0000	-39.20	180.0000	-40.80	190.0000	-46.30	200.0000	-49.60	210.0000	-52.20	220.0000	-57.40	230.0000	-61.40	240.0000	-62.50	250.0000	-63.90	260.0000	-71.00	270.0000	-74.50	280.0000
495	NONHSAT004626.2	-3.60	50.0000	-10.30	60.0000	-11.90	70.0000	-11.90	80.0000	-13.20	90.0000	-14.40	100.0000	-15.30	110.0000	-17.50	120.0000	-19.30	130.0000	-20.60	140.0000	-23.40	150.0000	-27.40	160.0000	-32.30	170.0000	-39.50	180.0000	-43.50	190.0000	-43.50	200.0000	-46.70	210.0000	-51.30	220.0000	-53.40	230.0000	-55.80	240.0000	-55.80	250.0000	-55.80	260.0000	-57.80	270.0000	-59.30	280.0000
496	NONHSAT004627.2	-3.60	50.0000	-10.30	60.0000	-11.90	70.0000	-11.90	80.0000	-13.20	90.0000	-14.40	100.0000	-15.30	110.0000	-17.50	120.0000	-19.30	130.0000	-20.60	140.0000	-23.40	150.0000	-27.40	160.0000	-32.30	170.0000	-39.50	180.0000	-43.50	190.0000	-43.50	200.0000	-46.70	210.0000	-51.30	220.0000	-53.40	230.0000	-55.80	240.0000	-55.80	250.0000	-55.80	260.0000	-57.80	270.0000	-59.30	280.0000
497	NONHSAT004628.2	-5.60	50.0000	-8.90	60.0000	-11.30	70.0000	-21.50	80.0000	-21.50	90.0000	-29.70	100.0000	-33.60	110.0000	-33.60	120.0000	-33.60	130.0000	-34.90	140.0000	-37.10	150.0000	-38.50	160.0000	-39.30	170.0000	-40.90	180.0000	-46.70	190.0000	-46.70	200.0000	-49.50	210.0000	-50.10	220.0000	-50.10	230.0000	-53.70	240.0000	-55.00	250.0000	-56.30	260.0000	-59.20	270.0000	-62.20	280.0000
498	NONHSAT004631.2	-4.10	50.0000	-4.80	60.0000	-9.30	70.0000	-9.30	80.0000	-12.70	90.0000	-18.50	100.0000	-19.40	110.0000	-19.80	120.0000	-22.10	130.0000	-23.50	140.0000	-30.10	150.0000	-31.20	160.0000	-33.30	170.0000	-37.60	180.0000	-42.00	190.0000	-44.80	200.0000	-49.70	210.0000	-53.20	220.0000	-56.20	230.0000	-61.40	240.0000	-61.60	250.0000	-66.70	260.0000	-67.50	270.0000	-71.30	280.0000
499	NONHSAT004632.2	-5.60	50.0000	-8.90	60.0000	-11.30	70.0000	-21.50	80.0000	-21.50	90.0000	-29.70	100.0000	-33.60	110.0000	-33.60	120.0000	-33.60	130.0000	-34.90	140.0000	-37.10	150.0000	-38.50	160.0000	-39.30	170.0000	-40.90	180.0000	-46.70	190.0000	-46.70	200.0000	-49.50	210.0000	-50.10	220.0000	-50.10	230.0000	-53.70	240.0000	-55.00	250.0000	-56.30	260.0000	-59.20	270.0000	-62.20	280.0000
500	NONHSAT004634.2	-3.40	50.0000	-5.80	60.0000	-7.10	70.0000	-11.40	80.0000	-13.80	90.0000	-14.40	100.0000	-17.20	110.0000	-17.30	120.0000	-20.50	130.0000	-21.80	140.0000	-28.60	150.0000	-30.40	160.0000	-31.70	170.0000	-35.10	180.0000	-40.80	190.0000	-46.20	200.0000	-50.90	210.0000	-53.60	220.0000	-59.40	230.0000	-59.40	240.0000	-64.70	250.0000	-65.30	260.0000	-68.40	270.0000	-72.70	280.0000
501	NONHSAT004635.2	-3.40	50.0000	-5.80	60.0000	-7.10	70.0000	-11.40	80.0000	-13.80	90.0000	-14.40	100.0000	-17.20	110.0000	-17.30	120.0000	-20.50	130.0000	-21.80	140.0000	-28.60	150.0000	-30.40	160.0000	-31.70	170.0000	-35.10	180.0000	-40.80	190.0000	-46.20	200.0000	-50.90	210.0000	-53.60	220.0000	-59.40	230.0000	-59.40	240.0000	-64.70	250.0000	-65.30	260.0000	-68.40	270.0000	-72.70	280.0000
502	NONHSAT004637.2	-7.70	50.0000	-9.70	60.0000	-14.70	70.0000	-15.30	80.0000	-15.40	90.0000	-16.90	100.0000	-20.30	110.0000	-26.10	120.0000	-28.00	130.0000	-32.60	140.0000	-33.40	150.0000	-38.00	160.0000	-45.60	170.0000	-50.50	180.0000	-52.40	190.0000	-54.60	200.0000	-55.50	210.0000	-61.60	220.0000	-64.20	230.0000	-65.30	240.0000	-70.70	250.0000	-71.60	260.0000	-71.80	270.0000	-76.80	280.0000
503	NONHSAT004638.2	-5.70	50.0000	-5.70	60.0000	-10.20	70.0000	-11.00	80.0000	-15.40	90.0000	-20.60	100.0000	-23.60	110.0000	-24.20	120.0000	-28.00	130.0000	-29.80	140.0000	-33.80	150.0000	-37.30	160.0000	-40.50	170.0000	-45.70	180.0000	-48.60	190.0000	-52.90	200.0000	-56.10	210.0000	-58.80	220.0000	-64.00	230.0000	-65.60	240.0000	-68.40	250.0000	-72.10	260.0000	-72.10	270.0000	-72.10	277.0000
504	NONHSAT004642.2	-5.30	50.0000	-7.10	60.0000	-10.80	70.0000	-11.80	80.0000	-11.80	90.0000	-24.30	100.0000	-24.90	110.0000	-25.70	120.0000	-28.30	130.0000	-33.30	140.0000	-35.80	150.0000	-42.40	160.0000	-45.80	170.0000	-51.40	180.0000	-57.00	190.0000	-63.70	200.0000	-68.90	210.0000	-68.90	220.0000	-68.90	230.0000	-71.90	240.0000	-74.60	250.0000	-75.40	260.0000	-81.60	270.0000	-83.50	280.0000
505	NONHSAT004728.2	-4.30	50.0000	-4.30	60.0000	-4.30	70.0000	-4.30	80.0000	-5.50	90.0000	-8.20	100.0000	-11.80	110.0000	-13.40	120.0000	-13.80	130.0000	-14.70	140.0000	-16.50	150.0000	-16.50	160.0000	-21.70	170.0000	-25.80	180.0000	-29.60	190.0000	-34.40	200.0000	-34.40	210.0000	-34.40	220.0000	-36.40	230.0000	-38.70	240.0000	-41.20	250.0000	-42.70	260.0000	-43.50	270.0000	-47.70	280.0000
506	NONHSAT004729.2	-6.90	50.0000	-7.20	60.0000	-7.20	70.0000	-10.10	80.0000	-10.10	90.0000	-10.10	100.0000	-13.00	110.0000	-13.00	120.0000	-13.00	130.0000	-13.30	140.0000	-15.30	150.0000	-23.10	160.0000	-23.10	170.0000	-25.00	180.0000	-25.00	190.0000	-25.00	200.0000	-25.00	210.0000	-25.80	220.0000	-29.60	230.0000	-30.90	240.0000	-32.40	250.0000	-32.50	260.0000	-34.00	270.0000	-37.60	280.0000
507	NONHSAT004731.2	-8.30	50.0000	-8.30	60.0000	-10.10	70.0000	-15.70	80.0000	-17.50	90.0000	-18.50	100.0000	-18.90	110.0000	-21.80	120.0000	-24.80	130.0000	-25.00	140.0000	-27.30	150.0000	-30.00	160.0000	-32.10	170.0000	-35.60	180.0000	-36.60	190.0000	-40.60	200.0000	-41.00	210.0000	-46.10	220.0000	-48.70	230.0000	-50.10	240.0000	-52.80	250.0000	-57.30	260.0000	-62.90	270.0000	-67.30	280.0000
508	NONHSAT004735.2	-6.40	50.0000	-7.10	60.0000	-8.80	70.0000	-9.20	80.0000	-10.20	90.0000	-10.20	100.0000	-13.70	110.0000	-15.30	120.0000	-15.30	130.0000	-18.70	140.0000	-19.90	150.0000	-20.80	160.0000	-24.70	170.0000	-24.70	180.0000	-24.70	190.0000	-24.80	200.0000	-32.00	210.0000	-34.90	220.0000	-41.10	230.0000	-43.30	240.0000	-44.50	250.0000	-45.20	260.0000	-46.70	270.0000	-48.60	280.0000
509	NONHSAT004737.2	-4.70	50.0000	-8.60	60.0000	-8.70	70.0000	-8.70	80.0000	-8.90	90.0000	-8.90	100.0000	-16.00	110.0000	-17.90	120.0000	-18.50	130.0000	-19.30	140.0000	-22.50	150.0000	-23.90	160.0000	-24.30	170.0000	-32.20	180.0000	-36.10	190.0000	-41.50	200.0000	-52.80	210.0000	-55.50	220.0000	-62.20	230.0000	-69.80	240.0000	-70.60	250.0000	-74.00	260.0000	-81.20	270.0000	-88.20	280.0000
510	NONHSAT004770.2	-3.30	50.0000	-8.70	60.0000	-8.70	70.0000	-8.70	80.0000	-10.00	90.0000	-12.30	100.0000	-13.80	110.0000	-15.90	120.0000	-21.70	130.0000	-26.00	140.0000	-27.00	150.0000	-28.20	160.0000	-35.10	170.0000	-37.10	180.0000	-37.50	190.0000	-46.20	200.0000	-51.00	210.0000	-59.80	220.0000	-61.40	230.0000	-75.30	240.0000	-75.30	250.0000	-75.90	260.0000	-76.80	270.0000	-78.70	280.0000
511	NONHSAT004774.2	-6.40	50.0000	-10.90	60.0000	-18.80	70.0000	-18.60	80.0000	-18.60	90.0000	-19.70	100.0000	-20.10	110.0000	-20.70	120.0000	-23.10	130.0000	-25.30	140.0000	-25.40	150.0000	-27.00	160.0000	-27.00	170.0000	-29.50	180.0000	-37.10	190.0000	-37.10	200.0000	-41.50	210.0000	-41.60	220.0000	-42.80	230.0000	-46.10	240.0000	-49.70	250.0000	-52.00	260.0000	-52.00	270.0000	-52.70	280.0000
512	NONHSAT004784.2	-5.20	50.0000	-5.30	60.0000	-7.50	70.0000	-7.70	80.0000	-10.00	90.0000	-15.70	100.0000	-20.80	110.0000	-28.50	120.0000	-31.10	130.0000	-35.80	140.0000	-37.70	150.0000	-38.20	160.0000	-38.20	170.0000	-42.50	180.0000	-44.50	190.0000	-47.60	200.0000	-47.60	210.0000	-58.70	220.0000	-58.50	230.0000	-58.90	240.0000	-61.30	250.0000	-66.40	260.0000	-66.40	270.0000	-68.00	280.0000
513	NONHSAT004802.2	-3.40	50.0000	-7.10	60.0000	-7.10	70.0000	-7.30	80.0000	-9.40	90.0000	-11.10	100.0000	-11.30	110.0000	-15.70	120.0000	-17.20	130.0000	-22.80	140.0000	-22.90	150.0000	-22.90	160.0000	-22.90	170.0000	-25.10	180.0000	-27.40	190.0000	-30.00	200.0000	-31.50	210.0000	-31.60	220.0000	-32.80	230.0000	-34.00	240.0000	-35.40	250.0000	-36.70	260.0000	-37.70	270.0000	-41.60	280.0000
514	NONHSAT004814.2	0.00	50.0000	-1.90	60.0000	-1.90	70.0000	-5.00	80.0000	-7.30	90.0000	-7.30	100.0000	-9.00	110.0000	-9.00	120.0000	-11.10	130.0000	-11.10	140.0000	-11.30	150.0000	-14.00	160.0000	-16.00	170.0000	-19.80	180.0000	-26.90	190.0000	-29.20	200.0000	-30.90	210.0000	-30.90	220.0000	-30.90	230.0000	-33.80	240.0000	-37.30	250.0000	-41.00	260.0000	-41.70	270.0000	-47.60	280.0000
515	NONHSAT004816.2	-0.90	50.0000	-1.70	60.0000	-3.70	70.0000	-4.60	80.0000	-4.60	90.0000	-5.40	100.0000	-5.40	110.0000	-5.40	120.0000	-5.40	130.0000	-6.80	140.0000	-8.10	150.0000	-12.70	160.0000	-17.50	170.0000	-26.10	180.0000	-26.40	190.0000	-26.50	200.0000	-28.30	210.0000	-33.30	220.0000	-33.30	230.0000	-41.20	240.0000	-41.20	250.0000	-43.10	260.0000	-45.40	270.0000	-46.50	280.0000
516	NONHSAT004817.2	-7.50	50.0000	-13.40	60.0000	-16.00	70.0000	-16.00	80.0000	-16.00	90.0000	-17.40	100.0000	-20.20	110.0000	-22.10	120.0000	-29.60	130.0000	-31.50	140.0000	-33.30	150.0000	-35.70	160.0000	-36.60	170.0000	-38.50	180.0000	-39.40	190.0000	-39.90	200.0000	-46.10	210.0000	-50.20	220.0000	-50.20	230.0000	-50.20	240.0000	-53.50	250.0000	-58.70	260.0000	-59.80	270.0000	-61.40	280.0000
517	NONHSAT004822.2	-6.00	50.0000	-7.10	60.0000	-8.60	70.0000	-9.00	80.0000	-12.40	90.0000	-12.40	100.0000	-13.10	110.0000	-13.10	120.0000	-20.10	130.0000	-20.20	140.0000	-23.50	150.0000	-23.50	160.0000	-29.50	170.0000	-31.60	180.0000	-33.60	190.0000	-34.50	200.0000	-40.60	210.0000	-43.90	220.0000	-43.90	230.0000	-45.90	240.0000	-47.00	250.0000	-51.90	260.0000	-53.70	270.0000	-54.50	280.0000
518	NONHSAT004823.2	-6.50	50.0000	-7.60	60.0000	-10.90	70.0000	-13.60	80.0000	-15.40	90.0000	-15.40	100.0000	-17.00	110.0000	-24.60	120.0000	-31.50	130.0000	-31.90	140.0000	-37.20	150.0000	-40.90	160.0000	-43.50	170.0000	-44.90	180.0000	-52.50	190.0000	-52.50	200.0000	-54.20	210.0000	-59.50	220.0000	-61.80	230.0000	-66.00	240.0000	-69.10	250.0000	-69.10	260.0000	-69.70	270.0000	-69.70	280.0000
519	NONHSAT004824.2	-3.00	50.0000	-3.80	60.0000	-4.50	70.0000	-8.50	80.0000	-11.50	90.0000	-12.00	100.0000	-12.40	110.0000	-13.30	120.0000	-13.90	130.0000	-13.90	140.0000	-14.80	150.0000	-16.40	160.0000	-20.40	170.0000	-20.40	180.0000	-22.40	190.0000	-22.50	200.0000	-22.50	210.0000	-25.00	220.0000	-29.20	230.0000	-29.20	240.0000	-29.20	250.0000	-32.10	260.0000	-32.10	270.0000	-33.00	280.0000
520	NONHSAT004825.2	-7.00	50.0000	-9.60	60.0000	-13.10	70.0000	-13.60	80.0000	-19.70	90.0000	-23.30	100.0000	-23.30	110.0000	-25.10	120.0000	-33.10	130.0000	-35.10	140.0000	-37.00	150.0000	-38.40	160.0000	-42.70	170.0000	-45.20	180.0000	-45.20	190.0000	-45.60	200.0000	-46.70	210.0000	-46.70	220.0000	-46.70	230.0000	-48.20	240.0000	-50.70	250.0000	-51.40	260.0000	-55.60	270.0000	-58.90	280.0000
521	NONHSAT004826.2	-2.20	50.0000	-5.00	60.0000	-5.20	70.0000	-7.50	80.0000	-8.90	90.0000	-9.50	100.0000	-10.30	110.0000	-15.30	120.0000	-17.40	130.0000	-20.90	140.0000	-20.90	150.0000	-23.60	160.0000	-24.00	170.0000	-28.80	180.0000	-30.30	190.0000	-35.80	200.0000	-43.90	210.0000	-43.90	220.0000	-45.90	230.0000	-47.00	240.0000	-49.70	250.0000	-50.00	260.0000	-54.50	270.0000	-57.70	280.0000
522	NONHSAT004827.2	-10.00	50.0000	-11.20	60.0000	-20.30	70.0000	-26.10	80.0000	-32.90	90.0000	-33.60	100.0000	-37.30	110.0000	-43.00	120.0000	-45.50	130.0000	-45.50	140.0000	-47.40	150.0000	-50.90	160.0000	-51.70	170.0000	-53.30	180.0000	-53.30	190.0000	-56.50	200.0000	-59.70	210.0000	-59.70	220.0000	-62.90	230.0000	-65.70	240.0000	-72.70	250.0000	-78.50	260.0000	-78.50	270.0000	-84.10	280.0000
523	NONHSAT004828.2	-8.00	50.0000	-8.90	60.0000	-20.70	70.0000	-20.80	80.0000	-20.80	90.0000	-22.50	100.0000	-25.40	110.0000	-26.20	120.0000	-33.20	130.0000	-34.20	140.0000	-35.60	150.0000	-37.90	160.0000	-39.10	170.0000	-39.10	180.0000	-40.00	190.0000	-40.70	200.0000	-47.30	210.0000	-48.90	220.0000	-54.60	230.0000	-60.40	240.0000	-60.40	250.0000	-60.40	260.0000	-62.60	270.0000	-64.10	280.0000
524	NONHSAT004836.2	-7.30	50.0000	-13.40	60.0000	-16.00	70.0000	-16.00	80.0000	-16.10	90.0000	-17.50	100.0000	-21.80	110.0000	-28.30	120.0000	-29.60	130.0000	-31.50	140.0000	-33.30	150.0000	-35.70	160.0000	-38.10	170.0000	-38.50	180.0000	-39.20	190.0000	-39.90	200.0000	-48.90	210.0000	-50.20	220.0000	-50.20	230.0000	-50.70	240.0000	-53.90	250.0000	-58.70	260.0000	-61.70	270.0000	-61.40	280.0000
525	NONHSAT004903.2	-4.30	50.0000	-5.70	60.0000	-13.50	70.0000	-15.10	80.0000	-17.60	90.0000	-20.70	100.0000	-22.70	110.0000	-25.90	120.0000	-27.00	130.0000	-29.30	140.0000	-30.30	150.0000	-34.10	160.0000	-39.10	170.0000	-46.40	180.0000	-46.40	190.0000	-48.50	200.0000	-50.50	210.0000	-54.20	220.0000	-57.50	230.0000	-58.80	240.0000	-63.80	250.0000	-64.60	260.0000	-71.90	270.0000	-75.60	280.0000
526	NONHSAT004926.2	-6.30	50.0000	-8.60	60.0000	-9.30	70.0000	-10.30	80.0000	-13.50	90.0000	-16.80	100.0000	-22.80	110.0000	-22.60	120.0000	-24.80	130.0000	-27.10	140.0000	-31.40	150.0000	-34.30	160.0000	-36.70	170.0000	-37.10	180.0000	-39.80	190.0000	-42.10	200.0000	-45.40	210.0000	-49.70	220.0000	-55.80	230.0000	-56.20	240.0000	-59.20	250.0000	-62.60	260.0000	-65.30	270.0000	-65.30	280.0000
527	NONHSAT004964.2	-8.60	50.0000	-11.10	60.0000	-11.10	70.0000	-12.90	80.0000	-16.10	90.0000	-18.60	100.0000	-20.30	110.0000	-29.00	120.0000	-30.30	130.0000	-33.40	140.0000	-39.30	150.0000	-40.20	160.0000	-46.10	170.0000	-51.20	180.0000	-51.70	190.0000	-51.70	200.0000	-53.90	210.0000	-55.70	220.0000	-61.40	230.0000	-63.00	240.0000	-65.30	246.0000	-65.30	246.0000	-65.30	246.0000	-65.30	246.0000
528	NONHSAT004981.2	-3.70	50.0000	-6.10	60.0000	-7.70	70.0000	-13.60	80.0000	-13.60	90.0000	-20.50	100.0000	-23.00	110.0000	-23.50	120.0000	-26.60	130.0000	-29.20	140.0000	-32.30	150.0000	-35.20	160.0000	-35.20	170.0000	-37.40	180.0000	-42.00	190.0000	-44.50	200.0000	-45.50	210.0000	-46.60	220.0000	-49.70	230.0000	-49.70	240.0000	-49.70	250.0000	-53.70	260.0000	-53.70	270.0000	-55.90	280.0000
529	NONHSAT004986.2	-3.70	50.0000	-6.10	60.0000	-7.70	70.0000	-13.60	80.0000	-13.60	90.0000	-20.50	100.0000	-23.00	110.0000	-23.50	120.0000	-26.60	130.0000	-29.20	140.0000	-32.30	150.0000	-35.20	160.0000	-35.20	170.0000	-37.40	180.0000	-42.00	190.0000	-44.50	200.0000	-45.50	210.0000	-46.60	220.0000	-49.70	230.0000	-49.70	240.0000	-49.70	250.0000	-53.70	260.0000	-53.70	270.0000	-55.90	280.0000
530	NONHSAT005011.2	-0.70	50.0000	-0.70	60.0000	-0.90	70.0000	-1.30	80.0000	-4.30	90.0000	-11.80	100.0000	-20.90	110.0000	-20.90	120.0000	-22.00	130.0000	-24.60	140.0000	-26.50	150.0000	-32.90	160.0000	-38.10	170.0000	-40.90	180.0000	-44.00	190.0000	-44.00	200.0000	-44.00	210.0000	-48.20	220.0000	-48.20	230.0000	-49.40	240.0000	-51.30	250.0000	-51.80	260.0000	-56.00	270.0000	-57.50	280.0000
531	NONHSAT005013.2	-12.80	50.0000	-19.80	60.0000	-23.70	70.0000	-25.20	80.0000	-34.10	90.0000	-41.10	100.0000	-48.60	110.0000	-52.40	120.0000	-55.30	130.0000	-62.40	140.0000	-69.00	150.0000	-76.70	160.0000	-83.30	170.0000	-90.90	180.0000	-94.70	190.0000	-94.70	200.0000	-94.70	210.0000	-108.60	220.0000	-112.60	230.0000	-113.00	240.0000	-117.10	250.0000	-120.90	260.0000	-120.90	270.0000	-124.30	280.0000
532	NONHSAT005025.2	-6.50	50.0000	-7.80	60.0000	-10.00	70.0000	-11.90	80.0000	-16.40	90.0000	-17.50	100.0000	-17.70	110.0000	-20.20	120.0000	-22.70	130.0000	-30.40	140.0000	-37.20	150.0000	-40.90	160.0000	-40.90	170.0000	-42.00	180.0000	-46.60	190.0000	-48.00	200.0000	-48.00	210.0000	-51.80	220.0000	-56.20	230.0000	-58.80	240.0000	-63.90	250.0000	-65.00	260.0000	-66.10	270.0000	-72.70	280.0000
533	NONHSAT005032.2	-4.90	50.0000	-8.20	60.0000	-8.20	70.0000	-8.70	80.0000	-13.00	90.0000	-16.60	100.0000	-18.10	110.0000	-25.10	120.0000	-26.60	130.0000	-26.60	140.0000	-28.80	150.0000	-28.80	160.0000	-28.80	170.0000	-29.20	180.0000	-30.90	190.0000	-31.70	200.0000	-33.40	210.0000	-34.80	220.0000	-37.10	230.0000	-44.40	240.0000	-45.80	250.0000	-50.40	260.0000	-54.00	270.0000	-54.00	280.0000
534	NONHSAT005045.2	-10.70	50.0000	-10.70	60.0000	-14.70	70.0000	-20.10	80.0000	-22.80	90.0000	-26.00	100.0000	-26.20	110.0000	-28.60	120.0000	-32.20	130.0000	-32.90	140.0000	-35.10	150.0000	-35.40	160.0000	-35.70	170.0000	-36.50	180.0000	-43.20	190.0000	-45.60	200.0000	-45.60	210.0000	-48.40	220.0000	-55.10	230.0000	-56.60	240.0000	-58.80	250.0000	-61.50	260.0000	-68.30	270.0000	-71.50	280.0000
535	NONHSAT005048.2	-1.30	50.0000	-12.90	60.0000	-15.20	70.0000	-15.90	80.0000	-19.50	90.0000	-19.50	100.0000	-19.50	110.0000	-23.00	120.0000	-25.10	130.0000	-28.50	140.0000	-29.40	150.0000	-31.10	160.0000	-32.50	170.0000	-32.90	180.0000	-32.90	190.0000	-34.00	200.0000	-37.20	210.0000	-38.40	220.0000	-39.20	230.0000	-42.60	240.0000	-45.90	250.0000	-46.70	260.0000	-47.30	270.0000	-48.90	280.0000
536	NONHSAT005068.2	-9.80	50.0000	-12.40	60.0000	-14.90	70.0000	-19.40	80.0000	-20.40	90.0000	-21.60	100.0000	-28.70	110.0000	-30.40	120.0000	-37.20	130.0000	-44.10	140.0000	-49.70	150.0000	-51.80	160.0000	-56.50	170.0000	-60.50	180.0000	-66.70	190.0000	-66.80	200.0000	-69.90	210.0000	-74.20	220.0000	-84.30	230.0000	-84.30	240.0000	-89.10	250.0000	-89.10	260.0000	-93.50	270.0000	-100.50	280.0000
537	NONHSAT005088.2	0.00	50.0000	-1.40	60.0000	-2.60	70.0000	-2.60	80.0000	-3.50	90.0000	-8.10	100.0000	-10.80	110.0000	-11.30	120.0000	-14.60	130.0000	-23.00	140.0000	-24.60	150.0000	-24.60	160.0000	-24.90	170.0000	-32.90	180.0000	-37.00	190.0000	-41.20	200.0000	-45.80	210.0000	-48.00	220.0000	-48.10	230.0000	-48.90	240.0000	-52.70	250.0000	-53.60	260.0000	-60.70	270.0000	-60.90	280.0000
538	NONHSAT005108.2	0.00	50.0000	-3.30	60.0000	-9.60	70.0000	-10.10	80.0000	-12.50	90.0000	-15.00	100.0000	-17.50	110.0000	-21.60	120.0000	-24.40	130.0000	-24.80	140.0000	-24.80	150.0000	-24.80	160.0000	-25.90	170.0000	-27.10	180.0000	-29.20	190.0000	-35.90	200.0000	-39.70	210.0000	-44.10	220.0000	-48.60	230.0000	-50.00	240.0000	-51.60	250.0000	-57.70	260.0000	-59.80	270.0000	-62.40	280.0000
539	NONHSAT005109.2	-7.30	50.0000	-8.30	60.0000	-13.00	70.0000	-16.20	80.0000	-17.90	90.0000	-25.10	100.0000	-28.50	110.0000	-31.60	120.0000	-35.20	130.0000	-38.80	140.0000	-45.10	150.0000	-49.70	160.0000	-52.20	170.0000	-59.20	180.0000	-62.70	190.0000	-65.70	200.0000	-75.20	210.0000	-80.90	220.0000	-84.40	230.0000	-85.40	240.0000	-85.80	250.0000	-91.80	260.0000	-93.10	270.0000	-96.60	280.0000
540	NONHSAT005111.2	-8.70	50.0000	-9.50	60.0000	-10.70	70.0000	-10.70	80.0000	-15.10	90.0000	-16.20	100.0000	-18.30	110.0000	-24.60	120.0000	-24.60	130.0000	-25.40	140.0000	-25.60	150.0000	-25.80	160.0000	-28.70	170.0000	-33.60	180.0000	-35.30	190.0000	-40.40	200.0000	-41.90	210.0000	-48.70	220.0000	-55.90	230.0000	-58.60	240.0000	-59.00	250.0000	-62.20	260.0000	-68.60	270.0000	-70.50	280.0000
541	NONHSAT005112.2	-8.70	50.0000	-8.70	60.0000	-9.90	70.0000	-10.10	80.0000	-10.70	90.0000	-18.20	100.0000	-20.40	110.0000	-20.70	120.0000	-23.20	130.0000	-26.40	140.0000	-31.50	150.0000	-32.90	160.0000	-33.20	170.0000	-33.20	180.0000	-36.30	190.0000	-41.80	200.0000	-45.70	210.0000	-45.90	220.0000	-48.70	230.0000	-49.50	240.0000	-59.80	250.0000	-60.20	260.0000	-63.60	270.0000	-64.50	280.0000
542	NONHSAT005113.2	-5.00	50.0000	-5.00	60.0000	-9.90	70.0000	-12.80	80.0000	-14.10	90.0000	-25.40	100.0000	-29.80	110.0000	-31.30	120.0000	-31.50	130.0000	-35.70	140.0000	-35.70	150.0000	-40.70	160.0000	-44.80	170.0000	-44.80	180.0000	-48.90	190.0000	-54.40	200.0000	-60.50	210.0000	-63.40	220.0000	-65.20	230.0000	-65.90	240.0000	-75.00	250.0000	-79.10	260.0000	-80.80	270.0000	-84.20	280.0000
543	NONHSAT005115.2	-8.00	50.0000	-8.00	60.0000	-8.30	70.0000	-10.80	80.0000	-11.20	90.0000	-12.00	100.0000	-12.40	110.0000	-15.50	120.0000	-20.10	130.0000	-22.10	140.0000	-24.20	150.0000	-26.30	160.0000	-29.20	170.0000	-34.20	180.0000	-34.20	190.0000	-38.90	200.0000	-41.10	210.0000	-41.80	220.0000	-46.70	230.0000	-52.00	240.0000	-52.00	250.0000	-57.00	260.0000	-57.80	270.0000	-60.30	280.0000
544	NONHSAT005116.2	-5.00	50.0000	-5.00	60.0000	-9.90	70.0000	-12.80	80.0000	-14.10	90.0000	-25.40	100.0000	-29.80	110.0000	-29.80	120.0000	-33.20	130.0000	-33.20	140.0000	-35.30	150.0000	-35.70	160.0000	-42.00	170.0000	-42.00	180.0000	-42.70	190.0000	-44.30	200.0000	-50.00	210.0000	-52.10	220.0000	-55.20	230.0000	-60.20	240.0000	-61.40	250.0000	-65.90	260.0000	-71.20	270.0000	-71.20	280.0000
545	NONHSAT005117.2	-17.10	50.0000	-17.70	60.0000	-18.90	70.0000	-22.70	80.0000	-28.90	90.0000	-29.60	100.0000	-32.30	110.0000	-40.70	120.0000	-40.70	130.0000	-45.10	140.0000	-45.10	150.0000	-51.00	160.0000	-51.90	170.0000	-51.90	180.0000	-51.90	190.0000	-55.20	200.0000	-56.50	210.0000	-60.80	220.0000	-61.80	230.0000	-66.20	240.0000	-68.40	250.0000	-71.40	260.0000	-71.40	270.0000	-71.40	280.0000
546	NONHSAT005119.2	-8.00	50.0000	-8.00	60.0000	-8.00	70.0000	-10.50	80.0000	-10.50	90.0000	-12.20	100.0000	-13.00	110.0000	-15.40	120.0000	-20.40	130.0000	-22.40	140.0000	-25.30	150.0000	-26.30	160.0000	-29.70	170.0000	-34.20	180.0000	-35.30	190.0000	-38.90	200.0000	-41.00	210.0000	-41.40	220.0000	-47.10	230.0000	-52.00	240.0000	-54.30	250.0000	-56.60	260.0000	-58.00	270.0000	-58.50	280.0000
547	NONHSAT005151.2	-5.50	50.0000	-5.50	60.0000	-6.90	70.0000	-6.90	80.0000	-6.90	90.0000	-7.20	100.0000	-8.10	110.0000	-10.30	120.0000	-14.20	130.0000	-14.90	140.0000	-16.20	150.0000	-19.40	160.0000	-19.40	170.0000	-19.40	180.0000	-19.40	190.0000	-23.60	200.0000	-23.60	210.0000	-25.10	220.0000	-27.20	230.0000	-28.30	240.0000	-28.30	250.0000	-29.10	260.0000	-31.30	270.0000	-34.00	280.0000
548	NONHSAT005180.2	-5.80	50.0000	-5.80	60.0000	-6.30	70.0000	-10.10	80.0000	-15.00	90.0000	-15.00	100.0000	-17.10	110.0000	-26.10	120.0000	-28.10	130.0000	-29.80	140.0000	-30.10	150.0000	-35.10	160.0000	-38.60	170.0000	-45.40	180.0000	-45.40	190.0000	-45.50	200.0000	-49.30	210.0000	-50.90	220.0000	-54.00	230.0000	-55.10	240.0000	-59.10	250.0000	-65.90	260.0000	-71.00	270.0000	-74.50	280.0000
549	NONHSAT005182.2	-4.20	50.0000	-6.30	60.0000	-7.50	70.0000	-10.80	80.0000	-15.30	90.0000	-20.70	100.0000	-21.30	110.0000	-24.80	120.0000	-25.00	130.0000	-28.00	140.0000	-28.90	150.0000	-35.90	160.0000	-41.50	170.0000	-47.20	180.0000	-48.30	190.0000	-54.10	200.0000	-55.70	210.0000	-59.10	220.0000	-61.30	230.0000	-62.60	240.0000	-65.60	250.0000	-66.20	260.0000	-66.40	270.0000	-68.70	280.0000
550	NONHSAT005183.2	-4.20	50.0000	-6.30	60.0000	-6.30	70.0000	-10.80	80.0000	-15.70	90.0000	-20.70	100.0000	-20.70	110.0000	-25.00	120.0000	-25.00	130.0000	-28.00	140.0000	-34.30	150.0000	-36.20	160.0000	-41.20	170.0000	-46.30	180.0000	-51.00	190.0000	-57.70	200.0000	-60.90	210.0000	-63.80	220.0000	-64.80	230.0000	-64.80	240.0000	-65.40	250.0000	-66.40	260.0000	-68.10	270.0000	-71.80	280.0000
551	NONHSAT005194.2	-4.20	50.0000	-6.40	60.0000	-17.70	70.0000	-19.20	80.0000	-23.30	90.0000	-28.00	100.0000	-35.30	110.0000	-46.10	120.0000	-51.20	130.0000	-51.30	140.0000	-51.50	150.0000	-51.80	160.0000	-56.50	170.0000	-56.50	180.0000	-56.50	190.0000	-56.50	200.0000	-56.60	210.0000	-56.60	220.0000	-56.90	230.0000	-62.40	240.0000	-65.40	250.0000	-68.00	260.0000	-71.20	270.0000	-73.60	280.0000
552	NONHSAT005198.2	-6.20	50.0000	-8.60	60.0000	-15.00	70.0000	-15.50	80.0000	-16.50	90.0000	-20.00	100.0000	-24.30	110.0000	-27.40	120.0000	-32.50	130.0000	-35.40	140.0000	-41.70	150.0000	-50.40	160.0000	-57.90	170.0000	-57.90	180.0000	-58.30	190.0000	-59.30	200.0000	-67.50	210.0000	-67.70	220.0000	-68.70	230.0000	-72.30	240.0000	-77.50	250.0000	-83.40	260.0000	-83.40	270.0000	-83.50	280.0000
553	NONHSAT005199.2	-7.50	50.0000	-11.60	60.0000	-12.60	70.0000	-14.10	80.0000	-15.50	90.0000	-17.00	100.0000	-23.40	110.0000	-26.20	120.0000	-27.90	130.0000	-29.00	140.0000	-29.60	150.0000	-37.70	160.0000	-37.70	170.0000	-39.60	180.0000	-44.60	190.0000	-47.70	200.0000	-48.80	210.0000	-53.30	220.0000	-57.40	230.0000	-59.70	240.0000	-62.50	250.0000	-62.50	260.0000	-65.00	270.0000	-69.40	280.0000
554	NONHSAT005200.2	-2.70	50.0000	-6.10	60.0000	-8.90	70.0000	-10.90	80.0000	-11.50	90.0000	-16.50	100.0000	-19.70	110.0000	-19.70	120.0000	-22.20	130.0000	-27.00	140.0000	-27.00	150.0000	-32.60	160.0000	-32.60	170.0000	-34.30	180.0000	-35.60	190.0000	-37.70	200.0000	-40.40	210.0000	-40.40	220.0000	-44.90	230.0000	-51.90	240.0000	-56.80	250.0000	-56.80	260.0000	-56.80	270.0000	-56.80	280.0000
555	NONHSAT005201.2	-2.70	50.0000	-6.10	60.0000	-8.90	70.0000	-10.90	80.0000	-11.50	90.0000	-16.50	100.0000	-19.70	110.0000	-19.70	120.0000	-22.20	130.0000	-27.00	140.0000	-27.00	150.0000	-32.60	160.0000	-32.60	170.0000	-34.30	180.0000	-35.60	190.0000	-37.70	200.0000	-40.40	210.0000	-40.40	220.0000	-44.90	230.0000	-51.90	240.0000	-56.80	250.0000	-56.80	260.0000	-56.80	270.0000	-56.80	280.0000
556	NONHSAT005231.2	-13.80	50.0000	-14.50	60.0000	-17.70	70.0000	-22.50	80.0000	-36.70	90.0000	-40.20	100.0000	-45.30	110.0000	-45.30	120.0000	-50.30	130.0000	-54.20	140.0000	-60.90	150.0000	-69.20	160.0000	-69.30	170.0000	-72.20	180.0000	-72.20	190.0000	-72.20	200.0000	-77.00	210.0000	-77.50	220.0000	-82.90	230.0000	-82.90	240.0000	-82.90	250.0000	-85.50	260.0000	-85.50	270.0000	-87.10	280.0000
557	NONHSAT005271.2	-6.70	50.0000	-6.70	60.0000	-6.70	70.0000	-6.70	80.0000	-7.90	90.0000	-11.80	100.0000	-11.80	110.0000	-12.70	120.0000	-14.30	130.0000	-17.30	140.0000	-17.70	150.0000	-19.60	160.0000	-22.70	170.0000	-22.70	180.0000	-22.70	190.0000	-26.00	200.0000	-28.30	210.0000	-29.10	220.0000	-29.10	230.0000	-32.10	240.0000	-32.50	250.0000	-33.00	260.0000	-38.00	270.0000	-42.80	280.0000
558	NONHSAT005289.2	-4.90	50.0000	-5.10	60.0000	-7.00	70.0000	-8.60	80.0000	-10.50	90.0000	-10.70	100.0000	-15.10	110.0000	-17.30	120.0000	-19.90	130.0000	-21.40	140.0000	-30.00	150.0000	-34.10	160.0000	-38.90	170.0000	-46.30	180.0000	-46.30	190.0000	-50.60	200.0000	-56.00	210.0000	-62.20	220.0000	-64.10	230.0000	-67.00	240.0000	-67.50	250.0000	-69.60	260.0000	-76.00	270.0000	-84.40	280.0000
559	NONHSAT005290.2	-7.30	50.0000	-9.30	60.0000	-9.30	70.0000	-9.30	80.0000	-12.80	90.0000	-14.70	100.0000	-16.30	110.0000	-16.30	120.0000	-19.50	130.0000	-20.60	140.0000	-25.60	150.0000	-25.80	160.0000	-28.70	170.0000	-35.60	180.0000	-45.00	190.0000	-47.50	200.0000	-51.80	210.0000	-53.00	220.0000	-65.20	230.0000	-69.50	240.0000	-72.30	250.0000	-77.10	260.0000	-78.80	270.0000	-82.60	280.0000
560	NONHSAT005297.2	0.00	50.0000	-4.90	60.0000	-4.90	70.0000	-5.70	80.0000	-12.50	90.0000	-12.50	100.0000	-13.30	110.0000	-16.90	120.0000	-19.00	130.0000	-21.00	140.0000	-25.90	150.0000	-27.50	160.0000	-29.80	170.0000	-31.80	180.0000	-40.00	190.0000	-42.80	200.0000	-43.70	210.0000	-44.00	220.0000	-52.00	230.0000	-54.90	240.0000	-55.90	250.0000	-57.80	260.0000	-61.40	270.0000	-63.60	280.0000
561	NONHSAT005298.2	-1.10	50.0000	-6.20	60.0000	-6.20	70.0000	-7.40	80.0000	-8.00	90.0000	-10.80	100.0000	-10.80	110.0000	-14.60	120.0000	-17.70	130.0000	-18.20	140.0000	-20.70	150.0000	-23.10	160.0000	-30.40	170.0000	-38.10	180.0000	-38.50	190.0000	-42.10	200.0000	-42.10	210.0000	-42.10	220.0000	-43.30	230.0000	-48.20	240.0000	-48.40	250.0000	-50.80	260.0000	-55.60	270.0000	-56.20	280.0000
562	NONHSAT005302.2	-4.80	50.0000	-5.30	60.0000	-8.60	70.0000	-8.60	80.0000	-10.30	90.0000	-13.00	100.0000	-13.00	110.0000	-17.80	120.0000	-19.90	130.0000	-24.70	140.0000	-24.90	150.0000	-28.30	160.0000	-33.30	170.0000	-33.40	180.0000	-34.90	190.0000	-37.10	200.0000	-41.90	210.0000	-43.60	220.0000	-43.50	230.0000	-51.40	240.0000	-55.70	250.0000	-56.30	260.0000	-60.30	270.0000	-64.70	280.0000
563	NONHSAT005306.2	-1.10	50.0000	-1.30	60.0000	-3.30	70.0000	-3.30	80.0000	-3.70	90.0000	-3.90	100.0000	-6.30	110.0000	-6.30	120.0000	-6.30	130.0000	-8.70	140.0000	-8.70	150.0000	-8.70	160.0000	-9.20	170.0000	-12.00	180.0000	-12.80	190.0000	-13.10	200.0000	-15.30	210.0000	-21.10	220.0000	-27.10	230.0000	-35.50	240.0000	-40.60	250.0000	-43.30	260.0000	-43.30	270.0000	-43.80	280.0000
564	NONHSAT005312.2	-10.60	50.0000	-15.40	60.0000	-15.40	70.0000	-17.30	80.0000	-18.90	90.0000	-19.10	100.0000	-23.80	110.0000	-31.20	120.0000	-39.20	130.0000	-48.70	140.0000	-50.30	150.0000	-54.80	160.0000	-54.80	170.0000	-56.80	180.0000	-58.80	190.0000	-60.00	200.0000	-62.10	210.0000	-66.40	220.0000	-78.20	230.0000	-82.70	240.0000	-83.80	250.0000	-87.20	260.0000	-96.50	270.0000	-99.50	280.0000
565	NONHSAT005327.2	-8.80	50.0000	-10.50	60.0000	-16.30	70.0000	-16.30	80.0000	-18.10	90.0000	-21.00	100.0000	-25.20	110.0000	-29.00	120.0000	-29.00	130.0000	-29.00	140.0000	-30.60	150.0000	-30.60	160.0000	-34.20	170.0000	-40.60	180.0000	-42.10	190.0000	-48.60	200.0000	-48.60	210.0000	-51.20	220.0000	-59.70	230.0000	-63.70	240.0000	-66.30	250.0000	-73.90	260.0000	-79.10	270.0000	-84.20	280.0000
566	NONHSAT005332.2	-2.70	50.0000	-2.70	60.0000	-5.80	70.0000	-11.40	80.0000	-11.40	90.0000	-11.40	100.0000	-14.50	110.0000	-14.80	120.0000	-17.30	130.0000	-19.90	140.0000	-20.50	150.0000	-22.40	160.0000	-23.20	170.0000	-25.20	180.0000	-26.30	190.0000	-27.80	200.0000	-29.00	210.0000	-29.30	220.0000	-32.30	230.0000	-35.20	240.0000	-39.90	250.0000	-39.90	260.0000	-41.80	270.0000	-44.10	280.0000
567	NONHSAT005344.2	-3.70	50.0000	-3.70	60.0000	-3.70	70.0000	-3.70	80.0000	-3.70	90.0000	-7.00	100.0000	-8.80	110.0000	-10.50	120.0000	-10.50	130.0000	-10.50	140.0000	-10.50	150.0000	-15.90	160.0000	-21.70	170.0000	-21.70	180.0000	-26.10	190.0000	-28.60	200.0000	-31.50	210.0000	-31.50	220.0000	-32.50	230.0000	-32.90	240.0000	-36.20	250.0000	-36.20	260.0000	-36.70	270.0000	-37.80	280.0000
568	NONHSAT005347.2	-4.00	50.0000	-5.50	60.0000	-7.30	70.0000	-9.30	80.0000	-13.20	90.0000	-13.00	100.0000	-18.30	110.0000	-19.80	120.0000	-22.70	130.0000	-22.70	140.0000	-27.90	150.0000	-27.90	160.0000	-27.90	170.0000	-32.30	180.0000	-36.70	190.0000	-38.70	200.0000	-38.70	210.0000	-38.70	220.0000	-40.60	230.0000	-45.20	240.0000	-45.50	250.0000	-45.80	260.0000	-46.80	270.0000	-50.90	280.0000
569	NONHSAT005424.2	-4.20	50.0000	-5.20	60.0000	-5.20	70.0000	-8.40	80.0000	-8.70	90.0000	-11.10	100.0000	-11.10	110.0000	-17.40	120.0000	-18.50	130.0000	-23.90	140.0000	-25.40	150.0000	-27.00	160.0000	-27.30	170.0000	-28.00	180.0000	-31.40	190.0000	-31.40	200.0000	-34.00	210.0000	-34.00	220.0000	-36.00	230.0000	-40.70	240.0000	-40.70	250.0000	-41.90	260.0000	-43.10	270.0000	-45.30	280.0000
570	NONHSAT005428.2	-4.60	50.0000	-6.20	60.0000	-8.50	70.0000	-10.10	80.0000	-16.60	90.0000	-20.00	100.0000	-25.90	110.0000	-29.20	120.0000	-32.60	130.0000	-32.40	140.0000	-33.80	150.0000	-39.10	160.0000	-40.20	170.0000	-44.40	180.0000	-47.60	190.0000	-52.60	200.0000	-57.80	210.0000	-58.60	220.0000	-62.50	230.0000	-64.00	240.0000	-67.40	250.0000	-70.30	260.0000	-73.20	270.0000	-76.00	280.0000
571	NONHSAT005430.2	-2.60	50.0000	-2.60	60.0000	-2.60	70.0000	-5.70	80.0000	-7.20	90.0000	-9.10	100.0000	-10.90	110.0000	-11.60	120.0000	-12.40	130.0000	-15.40	140.0000	-19.50	150.0000	-25.40	160.0000	-25.10	170.0000	-25.70	180.0000	-33.70	190.0000	-37.90	200.0000	-39.70	210.0000	-43.70	220.0000	-43.70	230.0000	-50.30	240.0000	-51.60	250.0000	-52.50	260.0000	-53.70	270.0000	-58.20	280.0000
572	NONHSAT005431.2	-2.60	50.0000	-2.60	60.0000	-2.60	70.0000	-5.70	80.0000	-7.20	90.0000	-9.10	100.0000	-10.90	110.0000	-11.60	120.0000	-12.40	130.0000	-15.40	140.0000	-19.50	150.0000	-25.40	160.0000	-25.10	170.0000	-25.70	180.0000	-33.70	190.0000	-37.90	200.0000	-39.70	210.0000	-43.70	220.0000	-43.70	230.0000	-50.30	240.0000	-51.60	250.0000	-52.50	260.0000	-53.70	270.0000	-58.20	280.0000
573	NONHSAT005432.2	-9.30	50.0000	-13.90	60.0000	-13.90	70.0000	-17.80	80.0000	-20.30	90.0000	-24.70	100.0000	-26.70	110.0000	-27.30	120.0000	-29.90	130.0000	-36.10	140.0000	-37.40	150.0000	-42.40	160.0000	-45.30	170.0000	-50.00	180.0000	-55.70	190.0000	-59.90	200.0000	-60.60	210.0000	-64.80	220.0000	-67.00	230.0000	-67.00	240.0000	-69.10	250.0000	-71.80	260.0000	-74.60	270.0000	-77.70	280.0000
574	NONHSAT005448.2	-1.40	50.0000	-1.70	60.0000	-5.40	70.0000	-5.40	80.0000	-13.00	90.0000	-16.20	100.0000	-18.30	110.0000	-25.50	120.0000	-26.70	130.0000	-28.20	140.0000	-32.20	150.0000	-38.50	160.0000	-40.30	170.0000	-42.90	180.0000	-46.60	190.0000	-50.80	200.0000	-55.50	210.0000	-56.30	220.0000	-58.20	230.0000	-60.20	240.0000	-62.00	250.0000	-66.60	260.0000	-69.00	270.0000	-72.30	280.0000
575	NONHSAT005472.2	-9.30	50.0000	-10.20	60.0000	-13.80	70.0000	-16.80	80.0000	-18.20	90.0000	-21.00	100.0000	-27.70	110.0000	-27.70	120.0000	-27.70	130.0000	-31.80	140.0000	-33.00	150.0000	-35.70	160.0000	-39.50	170.0000	-45.50	180.0000	-50.50	190.0000	-52.40	200.0000	-55.70	210.0000	-57.90	220.0000	-59.20	230.0000	-60.50	240.0000	-66.30	250.0000	-66.50	260.0000	-66.50	264.0000	-66.50	264.0000
576	NONHSAT005478.2	-2.10	50.0000	-3.20	60.0000	-5.50	70.0000	-5.50	80.0000	-6.20	90.0000	-8.60	100.0000	-9.00	110.0000	-11.30	120.0000	-11.30	130.0000	-13.10	140.0000	-17.10	150.0000	-17.10	160.0000	-17.10	170.0000	-17.10	180.0000	-18.40	190.0000	-21.20	200.0000	-25.90	210.0000	-25.60	220.0000	-26.50	230.0000	-26.50	240.0000	-29.30	250.0000	-31.90	260.0000	-34.40	270.0000	-34.60	280.0000
577	NONHSAT005480.2	-1.20	50.0000	-2.40	60.0000	-2.40	70.0000	-4.60	80.0000	-4.60	90.0000	-5.20	100.0000	-7.60	110.0000	-7.60	120.0000	-8.60	130.0000	-13.40	140.0000	-14.50	150.0000	-17.00	160.0000	-19.00	170.0000	-20.90	180.0000	-23.40	190.0000	-23.40	200.0000	-26.40	210.0000	-28.40	220.0000	-28.80	230.0000	-29.40	240.0000	-32.80	250.0000	-34.40	260.0000	-35.90	270.0000	-41.10	280.0000
578	NONHSAT005481.2	-4.10	50.0000	-4.60	60.0000	-5.40	70.0000	-11.40	80.0000	-13.00	90.0000	-14.70	100.0000	-15.30	110.0000	-17.20	120.0000	-18.10	130.0000	-18.40	140.0000	-19.50	150.0000	-26.70	160.0000	-27.60	170.0000	-32.50	180.0000	-35.30	190.0000	-39.20	200.0000	-39.20	210.0000	-39.20	220.0000	-39.60	230.0000	-42.40	240.0000	-45.60	250.0000	-49.90	260.0000	-51.40	270.0000	-55.20	280.0000
579	NONHSAT005482.2	-3.80	50.0000	-4.30	60.0000	-6.50	70.0000	-8.70	80.0000	-9.40	90.0000	-13.20	100.0000	-17.90	110.0000	-19.80	120.0000	-19.80	130.0000	-23.10	140.0000	-25.10	150.0000	-25.10	160.0000	-26.30	170.0000	-29.00	180.0000	-31.90	190.0000	-31.90	200.0000	-34.20	210.0000	-36.60	220.0000	-40.50	230.0000	-42.40	240.0000	-43.20	250.0000	-44.90	260.0000	-45.10	270.0000	-47.00	280.0000
580	NONHSAT005499.2	-0.80	50.0000	-0.80	60.0000	-0.90	70.0000	-1.60	80.0000	-4.40	90.0000	-4.40	100.0000	-4.40	110.0000	-6.20	120.0000	-8.00	130.0000	-10.20	140.0000	-10.90	150.0000	-11.50	160.0000	-12.50	170.0000	-13.70	180.0000	-15.30	190.0000	-17.80	200.0000	-25.80	210.0000	-30.20	220.0000	-36.80	230.0000	-37.90	240.0000	-40.20	250.0000	-40.60	260.0000	-41.50	270.0000	-45.20	280.0000
581	NONHSAT005505.2	-3.20	50.0000	-3.20	60.0000	-7.30	70.0000	-15.50	80.0000	-16.90	90.0000	-16.90	100.0000	-19.00	110.0000	-19.80	120.0000	-21.10	130.0000	-25.80	140.0000	-31.80	150.0000	-33.20	160.0000	-36.10	170.0000	-37.10	180.0000	-40.60	190.0000	-42.10	200.0000	-43.40	210.0000	-43.40	220.0000	-45.40	230.0000	-46.10	240.0000	-48.00	250.0000	-49.50	260.0000	-50.90	270.0000	-51.90	280.0000
582	NONHSAT005517.2	-7.90	50.0000	-11.50	60.0000	-16.80	70.0000	-16.80	80.0000	-16.80	90.0000	-20.60	100.0000	-26.20	110.0000	-28.10	120.0000	-28.10	130.0000	-29.60	140.0000	-29.60	150.0000	-30.90	160.0000	-33.20	170.0000	-38.50	180.0000	-42.40	190.0000	-44.90	200.0000	-47.00	210.0000	-47.90	220.0000	-51.10	230.0000	-52.80	240.0000	-54.70	250.0000	-58.50	260.0000	-60.70	270.0000	-60.70	280.0000
583	NONHSAT005527.2	-0.30	50.0000	-2.40	60.0000	-4.70	70.0000	-10.20	80.0000	-12.70	90.0000	-15.10	100.0000	-15.10	110.0000	-21.70	120.0000	-23.80	130.0000	-26.10	140.0000	-26.50	150.0000	-35.60	160.0000	-40.20	170.0000	-44.50	180.0000	-51.50	190.0000	-53.20	200.0000	-54.50	210.0000	-54.50	220.0000	-54.80	230.0000	-60.20	240.0000	-60.20	250.0000	-62.60	260.0000	-64.10	270.0000	-64.90	280.0000
584	NONHSAT005528.2	-7.00	50.0000	-8.20	60.0000	-13.20	70.0000	-14.80	80.0000	-14.90	90.0000	-17.40	100.0000	-24.70	110.0000	-24.70	120.0000	-31.70	130.0000	-31.70	140.0000	-31.70	150.0000	-34.20	160.0000	-43.20	170.0000	-45.70	180.0000	-47.20	190.0000	-52.30	200.0000	-54.00	210.0000	-54.60	220.0000	-57.40	230.0000	-61.00	240.0000	-66.50	250.0000	-66.50	260.0000	-69.70	270.0000	-71.80	280.0000
585	NONHSAT005529.2	-7.50	50.0000	-14.20	60.0000	-18.80	70.0000	-20.40	80.0000	-22.90	90.0000	-23.60	100.0000	-24.90	110.0000	-29.30	120.0000	-30.50	130.0000	-33.20	140.0000	-35.40	150.0000	-36.50	160.0000	-37.90	170.0000	-40.10	180.0000	-42.50	190.0000	-44.10	200.0000	-47.90	210.0000	-48.70	220.0000	-49.20	230.0000	-53.30	240.0000	-53.30	250.0000	-56.10	260.0000	-56.10	270.0000	-56.10	280.0000
586	NONHSAT005530.2	-0.40	50.0000	-4.00	60.0000	-6.90	70.0000	-8.50	80.0000	-12.10	90.0000	-18.70	100.0000	-21.20	110.0000	-31.40	120.0000	-35.60	130.0000	-41.30	140.0000	-55.40	150.0000	-58.30	160.0000	-60.90	170.0000	-62.30	180.0000	-71.70	190.0000	-73.20	200.0000	-75.20	210.0000	-80.60	220.0000	-84.50	230.0000	-89.00	240.0000	-89.20	250.0000	-94.10	260.0000	-99.70	270.0000	-105.30	280.0000
587	NONHSAT005531.2	-4.80	50.0000	-4.80	60.0000	-18.50	70.0000	-18.50	80.0000	-32.90	90.0000	-32.90	100.0000	-39.50	110.0000	-43.20	120.0000	-45.00	130.0000	-48.70	140.0000	-48.70	150.0000	-53.30	160.0000	-56.50	170.0000	-58.70	180.0000	-61.00	190.0000	-62.00	200.0000	-65.90	210.0000	-68.00	220.0000	-68.10	230.0000	-71.00	240.0000	-71.50	250.0000	-72.10	260.0000	-75.50	270.0000	-78.60	280.0000
588	NONHSAT005533.2	-8.10	50.0000	-8.10	60.0000	-8.10	70.0000	-10.60	80.0000	-12.10	90.0000	-13.40	100.0000	-16.70	110.0000	-19.10	120.0000	-20.10	130.0000	-21.50	140.0000	-23.10	150.0000	-25.10	160.0000	-27.20	170.0000	-28.20	180.0000	-28.20	190.0000	-28.90	200.0000	-30.20	210.0000	-32.80	220.0000	-32.80	230.0000	-35.70	240.0000	-37.80	250.0000	-41.20	260.0000	-42.20	270.0000	-44.70	280.0000
589	NONHSAT005534.2	-3.20	50.0000	-7.40	60.0000	-9.80	70.0000	-9.80	80.0000	-9.80	90.0000	-10.50	100.0000	-10.70	110.0000	-10.70	120.0000	-10.70	130.0000	-10.90	140.0000	-14.27	150.0000	-19.30	160.0000	-21.40	170.0000	-24.00	180.0000	-24.30	190.0000	-27.40	200.0000	-30.80	210.0000	-30.80	220.0000	-32.70	230.0000	-37.20	240.0000	-40.80	250.0000	-40.90	260.0000	-40.90	270.0000	-42.70	280.0000
590	NONHSAT005569.2	-8.90	50.0000	-8.90	60.0000	-9.80	70.0000	-14.10	80.0000	-16.10	90.0000	-17.80	100.0000	-22.00	110.0000	-23.40	120.0000	-34.00	130.0000	-34.00	140.0000	-40.30	150.0000	-44.90	160.0000	-45.10	170.0000	-51.00	180.0000	-52.30	190.0000	-53.60	200.0000	-54.50	210.0000	-58.60	220.0000	-70.00	230.0000	-70.10	240.0000	-76.90	250.0000	-87.50	260.0000	-90.80	270.0000	-90.80	280.0000
591	NONHSAT005570.2	-4.50	50.0000	-5.90	60.0000	-10.20	70.0000	-11.70	80.0000	-11.70	90.0000	-11.90	100.0000	-12.70	110.0000	-15.50	120.0000	-18.40	130.0000	-22.90	140.0000	-22.90	150.0000	-22.90	160.0000	-22.90	170.0000	-23.70	180.0000	-26.30	190.0000	-31.30	200.0000	-32.90	210.0000	-33.60	220.0000	-35.60	230.0000	-39.30	240.0000	-40.20	250.0000	-42.00	260.0000	-42.30	270.0000	-47.50	280.0000
592	NONHSAT005572.2	-5.60	50.0000	-6.20	60.0000	-10.30	70.0000	-13.80	80.0000	-18.20	90.0000	-20.30	100.0000	-20.30	110.0000	-23.80	120.0000	-25.90	130.0000	-27.30	140.0000	-31.00	150.0000	-33.30	160.0000	-33.90	170.0000	-35.90	180.0000	-37.90	190.0000	-39.30	200.0000	-42.30	210.0000	-44.00	220.0000	-45.60	230.0000	-47.20	240.0000	-50.50	250.0000	-52.60	260.0000	-56.90	270.0000	-59.00	280.0000
593	NONHSAT005581.2	-2.00	50.0000	-4.40	60.0000	-4.70	70.0000	-5.80	80.0000	-7.90	90.0000	-11.70	100.0000	-13.80	110.0000	-18.20	120.0000	-18.20	130.0000	-20.20	140.0000	-23.50	150.0000	-26.40	160.0000	-28.20	170.0000	-34.60	180.0000	-35.20	190.0000	-40.40	200.0000	-40.40	210.0000	-40.40	220.0000	-40.40	230.0000	-43.30	240.0000	-44.80	250.0000	-49.10	260.0000	-49.90	270.0000	-53.50	280.0000
594	NONHSAT005590.2	-5.30	50.0000	-8.40	60.0000	-13.10	70.0000	-13.10	80.0000	-13.10	90.0000	-14.80	100.0000	-16.60	110.0000	-22.50	120.0000	-24.90	130.0000	-26.80	140.0000	-30.00	150.0000	-31.40	160.0000	-36.50	170.0000	-40.30	180.0000	-43.20	190.0000	-49.50	200.0000	-55.20	210.0000	-60.60	220.0000	-64.20	230.0000	-65.40	240.0000	-68.90	250.0000	-74.70	260.0000	-79.90	270.0000	-81.10	280.0000
595	NONHSAT005599.2	-7.10	50.0000	-7.10	60.0000	-7.40	70.0000	-7.40	80.0000	-7.40	90.0000	-7.40	100.0000	-15.44	110.0000	-15.44	120.0000	-15.44	130.0000	-16.04	140.0000	-16.04	150.0000	-16.04	160.0000	-16.04	170.0000	-16.04	180.0000	-21.64	190.0000	-23.64	200.0000	-23.64	210.0000	-29.84	220.0000	-35.84	230.0000	-35.84	240.0000	-37.12	250.0000	-38.90	260.0000	-39.54	270.0000	-42.92	280.0000
596	NONHSAT005609.2	-8.20	50.0000	-8.20	60.0000	-10.60	70.0000	-11.10	80.0000	-12.10	90.0000	-12.10	100.0000	-12.80	110.0000	-15.10	120.0000	-17.90	130.0000	-19.20	140.0000	-22.60	150.0000	-23.30	160.0000	-23.30	170.0000	-25.70	180.0000	-30.80	190.0000	-31.90	200.0000	-34.80	210.0000	-34.80	220.0000	-35.90	230.0000	-37.40	240.0000	-42.80	250.0000	-47.70	260.0000	-47.70	270.0000	-50.40	280.0000
597	NONHSAT005619.2	-1.20	50.0000	-3.70	60.0000	-6.60	70.0000	-6.80	80.0000	-9.00	90.0000	-9.50	100.0000	-9.60	110.0000	-9.60	120.0000	-13.30	130.0000	-14.60	140.0000	-18.40	150.0000	-20.00	160.0000	-21.20	170.0000	-24.90	180.0000	-28.50	190.0000	-31.20	200.0000	-34.70	210.0000	-35.10	220.0000	-37.00	230.0000	-38.70	240.0000	-41.20	250.0000	-41.90	260.0000	-42.60	270.0000	-43.10	280.0000
598	NONHSAT005624.2	-8.60	50.0000	-11.40	60.0000	-12.10	70.0000	-18.00	80.0000	-18.80	90.0000	-19.70	100.0000	-23.50	110.0000	-24.90	120.0000	-25.80	130.0000	-33.30	140.0000	-33.30	150.0000	-35.30	160.0000	-35.70	170.0000	-40.10	180.0000	-44.40	190.0000	-47.30	200.0000	-47.30	210.0000	-47.50	220.0000	-52.50	230.0000	-54.10	240.0000	-58.80	250.0000	-60.50	260.0000	-61.70	270.0000	-63.80	280.0000
599	NONHSAT005646.2	-7.80	50.0000	-11.10	60.0000	-15.10	70.0000	-16.50	80.0000	-18.50	90.0000	-18.50	100.0000	-21.40	110.0000	-25.90	120.0000	-29.80	130.0000	-29.80	140.0000	-34.90	150.0000	-38.90	160.0000	-40.00	170.0000	-44.40	180.0000	-44.40	190.0000	-45.50	200.0000	-48.20	210.0000	-49.20	220.0000	-51.20	230.0000	-56.70	240.0000	-60.60	250.0000	-62.80	260.0000	-66.40	270.0000	-69.00	280.0000
600	NONHSAT005650.2	-11.70	50.0000	-15.30	60.0000	-17.40	70.0000	-21.90	80.0000	-29.60	90.0000	-29.60	100.0000	-32.50	110.0000	-33.10	120.0000	-33.80	130.0000	-36.50	140.0000	-41.40	150.0000	-47.60	160.0000	-52.90	170.0000	-53.00	180.0000	-55.80	190.0000	-60.10	200.0000	-65.00	210.0000	-73.10	220.0000	-76.30	230.0000	-76.70	240.0000	-78.90	250.0000	-87.40	260.0000	-88.00	270.0000	-90.50	280.0000
601	NONHSAT005655.2	-3.90	50.0000	-5.60	60.0000	-10.00	70.0000	-10.00	80.0000	-10.30	90.0000	-12.20	100.0000	-12.50	110.0000	-13.00	120.0000	-16.90	130.0000	-17.40	140.0000	-19.30	150.0000	-19.30	160.0000	-19.60	170.0000	-22.00	180.0000	-22.00	190.0000	-22.50	200.0000	-25.10	210.0000	-28.00	220.0000	-29.00	230.0000	-32.80	240.0000	-35.20	250.0000	-37.90	260.0000	-39.30	270.0000	-39.30	280.0000
602	NONHSAT005656.2	-9.30	50.0000	-11.90	60.0000	-13.10	70.0000	-21.00	80.0000	-23.40	90.0000	-25.10	100.0000	-25.40	110.0000	-29.70	120.0000	-31.90	130.0000	-35.80	140.0000	-37.20	150.0000	-39.80	160.0000	-42.50	170.0000	-43.80	180.0000	-46.00	190.0000	-52.10	200.0000	-52.50	210.0000	-54.20	220.0000	-55.80	230.0000	-65.70	240.0000	-66.10	250.0000	-73.00	260.0000	-74.30	270.0000	-81.20	280.0000
603	NONHSAT005658.2	-7.80	50.0000	-10.60	60.0000	-10.60	70.0000	-10.60	80.0000	-10.60	90.0000	-11.80	100.0000	-13.90	110.0000	-16.70	120.0000	-16.70	130.0000	-17.10	140.0000	-21.60	150.0000	-26.20	160.0000	-27.60	170.0000	-29.80	180.0000	-30.60	190.0000	-33.90	200.0000	-36.80	210.0000	-39.90	220.0000	-43.50	230.0000	-50.50	240.0000	-51.00	250.0000	-51.10	260.0000	-52.90	270.0000	-59.50	280.0000
604	NONHSAT005659.2	-9.70	50.0000	-10.50	60.0000	-12.90	70.0000	-14.40	80.0000	-15.10	90.0000	-15.70	100.0000	-17.70	110.0000	-19.00	120.0000	-24.30	130.0000	-24.30	140.0000	-28.50	150.0000	-30.40	160.0000	-37.80	170.0000	-40.80	180.0000	-42.30	190.0000	-43.00	200.0000	-43.00	210.0000	-45.60	220.0000	-45.60	230.0000	-48.10	240.0000	-51.00	250.0000	-51.10	260.0000	-51.70	270.0000	-52.70	280.0000
605	NONHSAT005660.2	-2.70	50.0000	-3.10	60.0000	-6.20	70.0000	-9.30	80.0000	-16.00	90.0000	-18.80	100.0000	-18.80	110.0000	-20.30	120.0000	-21.10	130.0000	-22.20	140.0000	-25.30	150.0000	-25.40	160.0000	-29.10	170.0000	-29.10	180.0000	-30.00	190.0000	-30.60	200.0000	-32.00	210.0000	-33.90	220.0000	-37.60	230.0000	-39.20	240.0000	-40.90	250.0000	-41.90	260.0000	-42.70	270.0000	-46.60	280.0000
606	NONHSAT005661.2	-9.10	50.0000	-10.90	60.0000	-17.40	70.0000	-19.20	80.0000	-20.20	90.0000	-21.90	100.0000	-23.80	110.0000	-32.50	120.0000	-36.50	130.0000	-37.60	140.0000	-40.40	150.0000	-45.30	160.0000	-46.90	170.0000	-51.00	180.0000	-51.30	190.0000	-54.70	200.0000	-61.10	210.0000	-61.60	220.0000	-61.80	230.0000	-61.80	240.0000	-66.40	250.0000	-66.40	260.0000	-66.50	270.0000	-71.70	280.0000
607	NONHSAT005662.2	-6.40	50.0000	-8.50	60.0000	-8.50	70.0000	-8.50	80.0000	-12.20	90.0000	-13.70	100.0000	-15.00	110.0000	-17.00	120.0000	-22.40	130.0000	-27.40	140.0000	-30.50	150.0000	-31.40	160.0000	-31.80	170.0000	-31.80	180.0000	-31.80	190.0000	-35.70	200.0000	-35.80	210.0000	-35.80	220.0000	-40.00	230.0000	-43.40	240.0000	-47.80	250.0000	-50.70	260.0000	-54.20	270.0000	-55.00	280.0000
608	NONHSAT005663.2	-2.40	50.0000	-4.80	60.0000	-10.20	70.0000	-10.70	80.0000	-18.00	90.0000	-20.10	100.0000	-20.10	110.0000	-20.10	120.0000	-20.10	130.0000	-20.40	140.0000	-22.40	150.0000	-23.10	160.0000	-26.40	170.0000	-32.50	180.0000	-32.50	190.0000	-33.20	200.0000	-34.00	210.0000	-37.20	220.0000	-41.10	230.0000	-41.70	240.0000	-49.30	250.0000	-51.70	260.0000	-56.40	270.0000	-58.50	280.0000
609	NONHSAT005674.2	-13.30	50.0000	-15.20	60.0000	-17.60	70.0000	-18.00	80.0000	-23.00	90.0000	-28.80	100.0000	-30.60	110.0000	-38.40	120.0000	-40.20	130.0000	-41.20	140.0000	-44.50	150.0000	-49.40	160.0000	-52.60	170.0000	-55.10	180.0000	-64.70	190.0000	-65.30	200.0000	-65.40	210.0000	-69.00	220.0000	-74.60	230.0000	-78.70	240.0000	-80.20	250.0000	-84.00	260.0000	-88.50	270.0000	-89.10	280.0000
610	NONHSAT005677.2	-4.00	50.0000	-4.00	60.0000	-6.80	70.0000	-9.50	80.0000	-12.30	90.0000	-13.70	100.0000	-16.60	110.0000	-20.60	120.0000	-20.60	130.0000	-24.30	140.0000	-26.10	150.0000	-26.40	160.0000	-27.10	170.0000	-27.10	180.0000	-27.10	190.0000	-33.00	200.0000	-36.30	210.0000	-37.30	220.0000	-38.80	230.0000	-38.80	240.0000	-46.60	250.0000	-47.00	260.0000	-48.30	270.0000	-49.80	280.0000
611	NONHSAT005680.2	-4.60	50.0000	-6.80	60.0000	-8.00	70.0000	-8.00	80.0000	-8.50	90.0000	-11.40	100.0000	-11.40	110.0000	-12.10	120.0000	-14.40	130.0000	-15.20	140.0000	-16.80	150.0000	-19.10	160.0000	-21.60	170.0000	-24.30	180.0000	-28.10	190.0000	-28.40	200.0000	-31.20	210.0000	-33.50	220.0000	-34.30	230.0000	-37.40	240.0000	-38.20	250.0000	-39.90	260.0000	-41.70	270.0000	-49.20	280.0000
612	NONHSAT005681.2	-1.20	50.0000	-4.40	60.0000	-9.30	70.0000	-9.30	80.0000	-13.60	90.0000	-13.90	100.0000	-15.90	110.0000	-19.70	120.0000	-23.00	130.0000	-24.60	140.0000	-25.40	150.0000	-27.70	160.0000	-29.80	170.0000	-31.40	180.0000	-32.20	190.0000	-35.40	200.0000	-37.90	210.0000	-41.00	220.0000	-43.70	230.0000	-51.80	240.0000	-53.40	250.0000	-53.40	260.0000	-53.40	270.0000	-54.80	280.0000
613	NONHSAT005682.2	-8.40	50.0000	-9.10	60.0000	-9.10	70.0000	-13.40	80.0000	-13.70	90.0000	-19.00	100.0000	-19.40	110.0000	-22.60	120.0000	-23.50	130.0000	-25.40	140.0000	-26.30	150.0000	-30.40	160.0000	-32.20	170.0000	-34.50	180.0000	-34.70	190.0000	-36.80	200.0000	-39.40	210.0000	-45.80	220.0000	-53.40	230.0000	-53.40	240.0000	-53.40	250.0000	-53.40	260.0000	-53.40	270.0000	-53.40	280.0000
614	NONHSAT005712.2	-7.90	50.0000	-7.90	60.0000	-7.90	70.0000	-12.80	80.0000	-18.10	90.0000	-18.10	100.0000	-20.00	110.0000	-20.20	120.0000	-20.50	130.0000	-20.50	140.0000	-23.70	150.0000	-25.50	160.0000	-25.50	170.0000	-26.40	180.0000	-29.10	190.0000	-29.10	200.0000	-29.50	210.0000	-31.90	220.0000	-31.90	230.0000	-31.90	240.0000	-33.60	250.0000	-33.60	260.0000	-36.20	270.0000	-37.30	280.0000
615	NONHSAT005717.2	-7.00	50.0000	-7.00	60.0000	-7.00	70.0000	-9.80	80.0000	-9.80	90.0000	-11.40	100.0000	-14.90	110.0000	-16.50	120.0000	-18.00	130.0000	-19.40	140.0000	-24.10	150.0000	-26.10	160.0000	-28.20	170.0000	-29.90	180.0000	-32.80	190.0000	-34.40	200.0000	-37.80	210.0000	-37.80	220.0000	-42.70	230.0000	-46.10	240.0000	-50.40	250.0000	-50.30	260.0000	-50.50	270.0000	-51.00	280.0000
616	NONHSAT005718.2	-1.20	50.0000	-4.40	60.0000	-9.30	70.0000	-9.30	80.0000	-13.60	90.0000	-13.90	100.0000	-15.90	110.0000	-19.70	120.0000	-23.00	130.0000	-24.60	140.0000	-25.40	150.0000	-27.70	160.0000	-29.80	170.0000	-31.40	180.0000	-32.20	190.0000	-35.40	200.0000	-37.90	210.0000	-41.00	220.0000	-43.70	230.0000	-51.80	240.0000	-53.40	250.0000	-53.40	260.0000	-53.40	270.0000	-54.80	280.0000
617	NONHSAT005720.2	-1.20	50.0000	-4.40	60.0000	-9.30	70.0000	-9.30	80.0000	-13.60	90.0000	-13.90	100.0000	-15.90	110.0000	-19.70	120.0000	-23.00	130.0000	-24.60	140.0000	-25.40	150.0000	-27.70	160.0000	-29.80	170.0000	-31.40	180.0000	-32.20	190.0000	-35.40	200.0000	-37.90	210.0000	-41.00	220.0000	-43.70	230.0000	-51.80	240.0000	-53.40	250.0000	-53.40	260.0000	-53.40	270.0000	-54.80	280.0000
618	NONHSAT005730.2	-10.70	50.0000	-11.90	60.0000	-12.40	70.0000	-18.40	80.0000	-21.00	90.0000	-24.20	100.0000	-26.70	110.0000	-29.50	120.0000	-32.80	130.0000	-33.20	140.0000	-37.50	150.0000	-40.90	160.0000	-44.30	170.0000	-51.60	180.0000	-52.70	190.0000	-56.00	200.0000	-58.00	210.0000	-59.50	220.0000	-66.50	230.0000	-69.90	240.0000	-72.00	250.0000	-81.60	260.0000	-82.20	270.0000	-85.30	280.0000
619	NONHSAT005741.2	-5.60	50.0000	-7.00	60.0000	-8.90	70.0000	-11.30	80.0000	-12.10	90.0000	-12.90	100.0000	-16.10	110.0000	-15.80	120.0000	-16.60	130.0000	-17.80	140.0000	-20.20	150.0000	-23.00	160.0000	-23.50	170.0000	-23.50	180.0000	-23.50	190.0000	-23.50	200.0000	-26.00	210.0000	-25.90	220.0000	-31.20	230.0000	-35.30	240.0000	-42.30	250.0000	-43.10	260.0000	-52.10	270.0000	-55.40	280.0000
620	NONHSAT005749.2	-4.10	50.0000	-4.50	60.0000	-11.00	70.0000	-11.50	80.0000	-15.60	90.0000	-19.50	100.0000	-19.50	110.0000	-20.60	120.0000	-20.60	130.0000	-20.60	140.0000	-22.70	150.0000	-23.30	160.0000	-25.40	170.0000	-26.90	180.0000	-36.40	190.0000	-44.70	200.0000	-48.10	210.0000	-53.00	220.0000	-53.00	230.0000	-56.90	240.0000	-60.20	250.0000	-60.20	260.0000	-63.00	270.0000	-64.90	280.0000
621	NONHSAT005753.2	-18.50	50.0000	-20.60	60.0000	-28.80	70.0000	-31.00	80.0000	-34.30	90.0000	-37.10	100.0000	-40.70	110.0000	-41.80	120.0000	-41.80	130.0000	-45.60	140.0000	-48.10	150.0000	-49.20	160.0000	-53.00	170.0000	-58.80	180.0000	-58.80	190.0000	-60.60	200.0000	-60.60	210.0000	-64.80	220.0000	-65.00	230.0000	-68.50	240.0000	-69.60	250.0000	-70.00	260.0000	-72.10	270.0000	-73.10	280.0000
622	NONHSAT005754.2	-2.50	50.0000	-2.50	60.0000	-7.00	70.0000	-14.10	80.0000	-17.20	90.0000	-18.40	100.0000	-23.60	110.0000	-24.00	120.0000	-27.10	130.0000	-30.90	140.0000	-34.70	150.0000	-34.70	160.0000	-36.10	170.0000	-41.60	180.0000	-50.00	190.0000	-54.00	200.0000	-60.00	210.0000	-60.00	210.0000	-60.00	210.0000	-60.00	210.0000	-60.00	210.0000	-60.00	210.0000	-60.00	210.0000	-60.00	210.0000
623	NONHSAT005760.2	-6.40	50.0000	-17.20	60.0000	-18.30	70.0000	-23.20	80.0000	-26.70	90.0000	-39.80	100.0000	-46.20	110.0000	-46.20	120.0000	-62.70	130.0000	-65.40	140.0000	-69.70	150.0000	-72.80	160.0000	-72.80	170.0000	-74.00	180.0000	-79.80	190.0000	-83.10	200.0000	-83.30	210.0000	-86.10	220.0000	-99.10	230.0000	-99.80	240.0000	-104.50	250.0000	-104.50	260.0000	-109.40	270.0000	-111.30	280.0000
624	NONHSAT005783.2	-1.20	50.0000	-6.20	60.0000	-7.10	70.0000	-10.00	80.0000	-10.40	90.0000	-10.40	100.0000	-12.10	110.0000	-16.70	120.0000	-16.70	130.0000	-20.80	140.0000	-23.00	150.0000	-25.20	160.0000	-28.80	170.0000	-32.00	180.0000	-36.80	190.0000	-39.70	200.0000	-40.70	210.0000	-43.70	220.0000	-45.30	230.0000	-51.10	240.0000	-56.60	250.0000	-56.60	260.0000	-56.80	270.0000	-57.60	280.0000
625	NONHSAT005788.2	-4.70	50.0000	-4.70	60.0000	-9.60	70.0000	-9.60	80.0000	-9.60	90.0000	-12.10	100.0000	-18.00	110.0000	-22.80	120.0000	-25.60	130.0000	-26.10	140.0000	-30.00	150.0000	-30.10	160.0000	-32.70	170.0000	-32.70	180.0000	-35.00	190.0000	-41.70	200.0000	-44.90	210.0000	-44.90	220.0000	-48.60	230.0000	-50.20	240.0000	-59.90	250.0000	-62.30	260.0000	-62.30	270.0000	-62.30	280.0000
626	NONHSAT005790.2	-4.00	50.0000	-4.70	60.0000	-10.10	70.0000	-19.80	80.0000	-20.40	90.0000	-21.30	100.0000	-26.80	110.0000	-26.80	120.0000	-29.50	130.0000	-31.40	140.0000	-37.00	150.0000	-37.00	160.0000	-37.90	170.0000	-40.80	180.0000	-49.00	190.0000	-52.40	200.0000	-58.40	210.0000	-58.40	220.0000	-58.40	230.0000	-59.50	240.0000	-65.40	250.0000	-67.00	260.0000	-72.60	270.0000	-76.60	280.0000
627	NONHSAT005807.2	-4.70	50.0000	-4.70	60.0000	-6.70	70.0000	-6.70	80.0000	-6.70	90.0000	-9.20	100.0000	-14.80	110.0000	-19.90	120.0000	-22.70	130.0000	-23.20	140.0000	-27.10	150.0000	-27.20	160.0000	-29.80	170.0000	-29.80	180.0000	-30.90	190.0000	-37.60	200.0000	-40.80	210.0000	-40.80	220.0000	-46.10	230.0000	-47.00	240.0000	-56.90	250.0000	-56.90	260.0000	-56.90	270.0000	-56.90	280.0000
628	NONHSAT005833.2	-1.50	50.0000	-5.80	60.0000	-8.80	70.0000	-10.30	80.0000	-15.30	90.0000	-18.00	100.0000	-25.00	110.0000	-27.40	120.0000	-35.10	130.0000	-38.30	140.0000	-43.10	150.0000	-44.40	160.0000	-46.30	170.0000	-46.80	180.0000	-46.90	190.0000	-55.00	200.0000	-63.80	210.0000	-63.80	220.0000	-64.90	230.0000	-68.60	240.0000	-68.60	250.0000	-75.20	260.0000	-82.90	270.0000	-83.00	280.0000
629	NONHSAT005839.2	-7.10	50.0000	-8.20	60.0000	-9.60	70.0000	-9.90	80.0000	-11.30	90.0000	-15.70	100.0000	-15.70	110.0000	-19.10	120.0000	-23.80	130.0000	-23.80	140.0000	-23.80	150.0000	-25.40	160.0000	-26.50	170.0000	-29.30	180.0000	-29.90	190.0000	-30.40	200.0000	-30.90	210.0000	-31.00	220.0000	-35.60	230.0000	-40.60	240.0000	-40.60	250.0000	-40.80	260.0000	-45.70	270.0000	-46.10	280.0000
630	NONHSAT005841.2	-6.00	50.0000	-6.00	60.0000	-6.00	70.0000	-6.00	80.0000	-8.00	90.0000	-8.00	100.0000	-8.00	110.0000	-9.50	120.0000	-9.50	130.0000	-9.50	140.0000	-9.50	150.0000	-9.50	160.0000	-9.50	170.0000	-12.90	180.0000	-13.90	190.0000	-13.90	200.0000	-15.57	210.0000	-15.57	220.0000	-15.57	230.0000	-17.07	240.0000	-17.60	250.0000	-21.27	260.0000	-21.87	270.0000	-24.47	280.0000
631	NONHSAT005842.2	0.00	50.0000	-0.70	60.0000	-0.70	70.0000	-0.70	80.0000	-4.60	90.0000	-4.60	100.0000	-4.60	110.0000	-6.10	120.0000	-6.10	130.0000	-6.10	140.0000	-6.70	150.0000	-6.70	160.0000	-7.50	170.0000	-9.40	180.0000	-10.00	190.0000	-10.60	200.0000	-12.30	210.0000	-15.10	220.0000	-19.10	230.0000	-27.20	240.0000	-27.20	250.0000	-27.70	260.0000	-31.90	270.0000	-31.90	280.0000
632	NONHSAT005845.2	-9.50	50.0000	-9.50	60.0000	-11.80	70.0000	-15.00	80.0000	-15.70	90.0000	-19.60	100.0000	-20.20	110.0000	-24.70	120.0000	-25.00	130.0000	-28.70	140.0000	-31.40	150.0000	-32.80	160.0000	-38.40	170.0000	-45.20	180.0000	-47.30	190.0000	-55.10	200.0000	-58.20	210.0000	-58.20	220.0000	-59.00	230.0000	-59.00	240.0000	-68.00	250.0000	-70.60	260.0000	-72.60	270.0000	-73.20	280.0000
633	NONHSAT005862.2	0.00	50.0000	-0.60	60.0000	-3.10	70.0000	-3.10	80.0000	-3.10	90.0000	-3.10	100.0000	-3.10	110.0000	-3.10	120.0000	-6.20	130.0000	-7.40	140.0000	-7.40	150.0000	-7.40	160.0000	-13.00	170.0000	-19.60	180.0000	-22.00	190.0000	-22.00	200.0000	-27.50	210.0000	-27.50	220.0000	-35.60	230.0000	-38.70	240.0000	-48.00	250.0000	-49.30	260.0000	-51.20	270.0000	-51.40	280.0000
634	NONHSAT005869.2	0.00	50.0000	-2.60	60.0000	-3.00	70.0000	-6.10	80.0000	-7.70	90.0000	-19.60	100.0000	-24.50	110.0000	-24.20	120.0000	-26.90	130.0000	-37.70	140.0000	-40.40	150.0000	-41.80	160.0000	-44.60	170.0000	-47.70	180.0000	-51.40	190.0000	-51.40	200.0000	-52.10	210.0000	-55.00	220.0000	-59.70	230.0000	-60.10	240.0000	-61.00	250.0000	-70.10	260.0000	-75.70	270.0000	-81.20	280.0000
635	NONHSAT005886.2	-4.60	50.0000	-5.80	60.0000	-6.40	70.0000	-6.40	80.0000	-6.40	90.0000	-6.40	100.0000	-6.40	110.0000	-7.20	120.0000	-7.30	130.0000	-9.20	140.0000	-16.50	150.0000	-16.50	160.0000	-16.50	170.0000	-16.50	180.0000	-17.00	190.0000	-18.60	200.0000	-21.00	210.0000	-21.00	220.0000	-21.10	230.0000	-25.10	240.0000	-30.20	250.0000	-33.60	260.0000	-39.10	270.0000	-40.00	280.0000
636	NONHSAT005888.2	-11.70	50.0000	-11.40	60.0000	-12.10	70.0000	-13.30	80.0000	-17.70	90.0000	-21.60	100.0000	-25.40	110.0000	-26.10	120.0000	-30.50	130.0000	-32.10	140.0000	-35.10	150.0000	-37.70	160.0000	-43.20	170.0000	-45.10	180.0000	-45.30	190.0000	-47.90	200.0000	-50.00	210.0000	-51.80	220.0000	-55.30	230.0000	-57.50	240.0000	-59.10	250.0000	-62.80	260.0000	-64.80	270.0000	-65.80	280.0000
637	NONHSAT005892.2	-10.10	50.0000	-11.60	60.0000	-14.30	70.0000	-16.80	80.0000	-16.80	90.0000	-17.60	100.0000	-17.60	110.0000	-26.40	120.0000	-28.20	130.0000	-31.10	140.0000	-34.90	150.0000	-37.50	160.0000	-37.50	170.0000	-40.80	180.0000	-49.10	190.0000	-54.90	200.0000	-55.30	210.0000	-56.90	220.0000	-57.30	230.0000	-61.60	240.0000	-62.30	250.0000	-62.40	260.0000	-62.40	270.0000	-65.90	280.0000
638	NONHSAT005896.2	-17.60	50.0000	-24.70	60.0000	-27.20	70.0000	-30.70	80.0000	-32.10	90.0000	-36.40	100.0000	-39.20	110.0000	-39.40	120.0000	-40.70	130.0000	-44.60	140.0000	-48.30	150.0000	-50.00	160.0000	-53.40	170.0000	-56.50	180.0000	-56.30	190.0000	-58.40	200.0000	-60.40	210.0000	-67.80	220.0000	-72.30	230.0000	-74.50	240.0000	-81.80	250.0000	-87.20	260.0000	-88.60	270.0000	-93.70	280.0000
639	NONHSAT005925.2	-3.00	50.0000	-3.00	60.0000	-3.00	70.0000	-3.70	80.0000	-4.40	90.0000	-7.50	100.0000	-10.50	110.0000	-14.10	120.0000	-15.50	130.0000	-19.10	140.0000	-20.20	150.0000	-25.10	160.0000	-26.00	170.0000	-27.60	180.0000	-29.20	190.0000	-33.50	200.0000	-38.90	210.0000	-41.80	220.0000	-42.50	230.0000	-43.10	240.0000	-47.30	250.0000	-49.80	260.0000	-57.50	270.0000	-61.30	280.0000
640	NONHSAT005932.2	-0.50	50.0000	-6.50	60.0000	-6.70	70.0000	-8.20	80.0000	-15.40	90.0000	-19.00	100.0000	-25.20	110.0000	-27.40	120.0000	-30.20	130.0000	-33.20	140.0000	-35.30	150.0000	-41.30	160.0000	-48.20	170.0000	-51.00	180.0000	-50.80	190.0000	-53.50	200.0000	-55.20	210.0000	-56.40	220.0000	-59.50	230.0000	-65.70	240.0000	-67.10	250.0000	-68.90	260.0000	-70.90	270.0000	-72.70	280.0000
641	NONHSAT005933.2	-7.80	50.0000	-9.40	60.0000	-13.10	70.0000	-15.80	80.0000	-17.60	90.0000	-17.80	100.0000	-21.60	110.0000	-33.20	120.0000	-33.20	130.0000	-34.30	140.0000	-38.80	150.0000	-44.50	160.0000	-49.70	170.0000	-52.40	180.0000	-55.70	190.0000	-60.60	200.0000	-64.10	210.0000	-67.50	220.0000	-67.50	230.0000	-72.90	240.0000	-77.30	250.0000	-80.70	260.0000	-84.90	270.0000	-87.70	280.0000
642	NONHSAT005937.2	-3.10	50.0000	-6.80	60.0000	-6.90	70.0000	-8.80	80.0000	-13.60	90.0000	-15.60	100.0000	-16.50	110.0000	-19.10	120.0000	-22.30	130.0000	-22.50	140.0000	-27.80	150.0000	-31.70	160.0000	-35.60	170.0000	-41.60	180.0000	-46.80	190.0000	-51.50	200.0000	-51.50	210.0000	-55.50	220.0000	-58.10	230.0000	-60.00	240.0000	-68.90	250.0000	-75.40	260.0000	-82.10	270.0000	-84.00	280.0000
643	NONHSAT005938.2	-3.10	50.0000	-6.80	60.0000	-6.90	70.0000	-8.80	80.0000	-13.60	90.0000	-15.60	100.0000	-20.20	110.0000	-20.20	120.0000	-22.90	130.0000	-30.90	140.0000	-33.20	150.0000	-37.00	160.0000	-39.90	170.0000	-43.90	180.0000	-43.90	190.0000	-44.70	200.0000	-46.10	210.0000	-49.30	220.0000	-55.00	230.0000	-55.10	240.0000	-61.50	250.0000	-65.40	260.0000	-66.20	270.0000	-68.50	280.0000
644	NONHSAT005946.2	-10.80	50.0000	-15.60	60.0000	-15.60	70.0000	-17.60	80.0000	-23.50	90.0000	-25.40	100.0000	-25.70	110.0000	-32.70	120.0000	-33.60	130.0000	-33.60	140.0000	-38.90	150.0000	-42.90	160.0000	-47.70	170.0000	-47.70	180.0000	-47.80	190.0000	-54.50	200.0000	-58.70	210.0000	-58.70	220.0000	-66.40	230.0000	-70.20	240.0000	-76.30	250.0000	-78.20	260.0000	-79.40	270.0000	-80.60	280.0000
645	NONHSAT005950.2	-5.80	50.0000	-8.60	60.0000	-12.10	70.0000	-15.80	80.0000	-16.40	90.0000	-20.10	100.0000	-23.00	110.0000	-25.30	120.0000	-26.80	130.0000	-29.20	140.0000	-32.10	150.0000	-36.30	160.0000	-40.30	170.0000	-43.80	180.0000	-49.20	190.0000	-52.40	200.0000	-56.30	210.0000	-63.50	220.0000	-72.70	230.0000	-78.30	240.0000	-91.20	250.0000	-97.10	260.0000	-101.00	270.0000	-107.70	280.0000
646	NONHSAT005952.2	-7.00	50.0000	-7.00	60.0000	-7.10	70.0000	-7.10	80.0000	-9.71	90.0000	-13.51	100.0000	-18.01	110.0000	-21.51	120.0000	-22.51	130.0000	-26.41	140.0000	-28.91	150.0000	-36.61	160.0000	-38.30	170.0000	-43.10	180.0000	-44.90	190.0000	-46.30	200.0000	-51.81	210.0000	-56.70	220.0000	-58.00	230.0000	-59.00	240.0000	-62.00	250.0000	-65.40	260.0000	-67.10	270.0000	-68.00	280.0000
647	NONHSAT005967.2	-8.90	50.0000	-10.10	60.0000	-12.90	70.0000	-12.90	80.0000	-14.00	90.0000	-17.20	100.0000	-19.20	110.0000	-22.70	120.0000	-22.80	130.0000	-27.30	140.0000	-32.60	150.0000	-37.60	160.0000	-38.30	170.0000	-40.40	180.0000	-46.40	190.0000	-51.20	200.0000	-55.20	210.0000	-61.00	220.0000	-61.70	230.0000	-65.70	240.0000	-67.10	250.0000	-73.10	260.0000	-76.10	270.0000	-81.30	280.0000
648	NONHSAT005977.2	-12.20	50.0000	-14.90	60.0000	-27.70	70.0000	-35.90	80.0000	-35.90	90.0000	-39.70	100.0000	-40.10	110.0000	-44.80	120.0000	-48.60	130.0000	-55.30	140.0000	-60.10	150.0000	-60.40	160.0000	-61.90	170.0000	-63.70	180.0000	-63.70	190.0000	-67.70	200.0000	-71.70	210.0000	-81.70	220.0000	-84.20	230.0000	-84.40	240.0000	-85.90	250.0000	-90.40	260.0000	-94.50	270.0000	-95.70	280.0000
649	NONHSAT005990.2	-9.10	50.0000	-9.10	60.0000	-13.00	70.0000	-18.70	80.0000	-18.70	90.0000	-19.10	100.0000	-22.70	110.0000	-24.90	120.0000	-27.50	130.0000	-28.40	140.0000	-30.20	150.0000	-36.30	160.0000	-42.10	170.0000	-45.80	180.0000	-47.20	190.0000	-48.50	200.0000	-52.80	210.0000	-62.40	220.0000	-63.50	230.0000	-64.80	240.0000	-65.50	250.0000	-67.50	260.0000	-70.10	270.0000	-77.00	280.0000
650	NONHSAT005995.2	-8.10	50.0000	-8.10	60.0000	-8.10	70.0000	-8.10	80.0000	-9.30	90.0000	-12.10	100.0000	-13.10	110.0000	-13.10	120.0000	-15.40	130.0000	-15.40	140.0000	-18.20	150.0000	-20.30	160.0000	-22.50	170.0000	-29.30	180.0000	-30.60	190.0000	-35.40	200.0000	-36.70	210.0000	-37.50	220.0000	-43.60	230.0000	-43.60	240.0000	-44.60	250.0000	-45.60	260.0000	-46.80	270.0000	-48.50	280.0000
651	NONHSAT005998.2	-7.30	50.0000	-7.80	60.0000	-10.60	70.0000	-11.30	80.0000	-11.30	90.0000	-12.10	100.0000	-15.00	110.0000	-15.10	120.0000	-19.90	130.0000	-19.90	140.0000	-23.00	150.0000	-26.60	160.0000	-27.10	170.0000	-30.80	180.0000	-33.80	190.0000	-36.00	200.0000	-38.80	210.0000	-38.80	220.0000	-42.60	230.0000	-42.60	240.0000	-45.40	250.0000	-47.40	260.0000	-51.50	270.0000	-59.40	280.0000
652	NONHSAT006003.2	-6.70	50.0000	-12.60	60.0000	-12.80	70.0000	-12.80	80.0000	-15.10	90.0000	-18.80	100.0000	-18.80	110.0000	-20.70	120.0000	-24.80	130.0000	-24.90	140.0000	-26.60	150.0000	-27.60	160.0000	-28.70	170.0000	-29.30	180.0000	-34.20	190.0000	-35.90	200.0000	-37.40	210.0000	-42.20	220.0000	-42.20	230.0000	-42.20	240.0000	-42.20	250.0000	-42.20	260.0000	-43.80	270.0000	-45.00	280.0000
653	NONHSAT006062.2	-2.30	50.0000	-6.20	60.0000	-11.80	70.0000	-18.90	80.0000	-22.40	90.0000	-27.30	100.0000	-32.40	110.0000	-32.70	120.0000	-34.90	130.0000	-37.50	140.0000	-40.00	150.0000	-40.00	160.0000	-41.20	170.0000	-44.20	180.0000	-50.50	190.0000	-54.00	200.0000	-57.40	210.0000	-61.20	220.0000	-61.20	230.0000	-66.30	240.0000	-71.90	250.0000	-74.90	260.0000	-74.90	270.0000	-77.10	280.0000
654	NONHSAT006083.2	-8.30	50.0000	-8.30	60.0000	-8.30	70.0000	-10.00	80.0000	-13.60	90.0000	-17.50	100.0000	-18.50	110.0000	-20.70	120.0000	-22.80	130.0000	-25.90	140.0000	-29.40	150.0000	-36.70	160.0000	-40.20	170.0000	-43.30	180.0000	-45.10	190.0000	-49.50	200.0000	-50.30	210.0000	-53.70	220.0000	-56.60	230.0000	-60.70	240.0000	-67.30	250.0000	-69.80	260.0000	-73.70	270.0000	-82.50	280.0000
655	NONHSAT006084.2	-11.30	50.0000	-16.40	60.0000	-20.00	70.0000	-23.90	80.0000	-26.10	90.0000	-26.10	100.0000	-29.10	110.0000	-34.10	120.0000	-37.80	130.0000	-42.80	140.0000	-43.70	150.0000	-48.20	160.0000	-50.60	170.0000	-53.80	180.0000	-53.80	190.0000	-59.50	200.0000	-66.20	210.0000	-68.50	220.0000	-69.70	230.0000	-72.00	240.0000	-74.00	250.0000	-74.40	260.0000	-79.70	270.0000	-86.00	280.0000
656	NONHSAT006085.2	-7.60	50.0000	-10.40	60.0000	-10.40	70.0000	-12.00	80.0000	-14.00	90.0000	-16.20	100.0000	-17.50	110.0000	-18.80	120.0000	-19.40	130.0000	-21.40	140.0000	-31.80	150.0000	-32.20	160.0000	-36.40	170.0000	-36.70	180.0000	-41.30	190.0000	-43.10	200.0000	-50.20	210.0000	-50.50	220.0000	-50.50	230.0000	-52.60	240.0000	-56.30	250.0000	-56.40	260.0000	-57.00	270.0000	-60.10	280.0000
657	NONHSAT006090.2	0.00	50.0000	-3.57	60.0000	-4.60	70.0000	-7.90	80.0000	-8.60	90.0000	-10.40	100.0000	-12.50	110.0000	-16.50	120.0000	-16.77	130.0000	-23.20	140.0000	-27.20	150.0000	-30.00	160.0000	-30.20	170.0000	-32.10	180.0000	-35.90	190.0000	-35.90	200.0000	-36.40	210.0000	-37.00	220.0000	-43.10	230.0000	-49.50	240.0000	-51.10	250.0000	-52.90	260.0000	-57.77	270.0000	-57.80	280.0000
658	NONHSAT006105.2	-2.50	50.0000	-5.80	60.0000	-5.80	70.0000	-6.50	80.0000	-10.70	90.0000	-13.40	100.0000	-16.60	110.0000	-19.90	120.0000	-19.90	130.0000	-21.80	140.0000	-26.60	150.0000	-26.60	160.0000	-29.60	170.0000	-37.10	180.0000	-38.40	190.0000	-38.80	200.0000	-40.70	210.0000	-40.70	220.0000	-42.10	230.0000	-45.50	240.0000	-46.20	250.0000	-46.20	260.0000	-48.60	270.0000	-48.60	280.0000
659	NONHSAT006123.2	-13.50	50.0000	-20.60	60.0000	-21.10	70.0000	-26.00	80.0000	-30.90	90.0000	-37.00	100.0000	-40.60	110.0000	-41.70	120.0000	-44.80	130.0000	-52.10	140.0000	-55.90	150.0000	-58.10	160.0000	-60.40	170.0000	-62.80	180.0000	-70.30	190.0000	-76.00	200.0000	-84.20	210.0000	-87.30	220.0000	-90.40	230.0000	-90.40	240.0000	-94.60	250.0000	-96.50	260.0000	-101.10	270.0000	-108.70	280.0000
660	NONHSAT006133.2	-1.40	50.0000	-3.70	60.0000	-9.50	70.0000	-12.30	80.0000	-12.30	90.0000	-14.30	100.0000	-16.50	110.0000	-22.70	120.0000	-22.70	130.0000	-25.60	140.0000	-27.10	150.0000	-29.10	160.0000	-34.60	170.0000	-37.50	180.0000	-40.10	190.0000	-45.70	200.0000	-46.20	210.0000	-52.60	220.0000	-54.80	230.0000	-57.10	240.0000	-57.10	250.0000	-57.80	260.0000	-61.80	270.0000	-63.70	280.0000
661	NONHSAT006134.2	-1.40	50.0000	-3.70	60.0000	-9.50	70.0000	-12.30	80.0000	-12.30	90.0000	-14.30	100.0000	-16.50	110.0000	-22.70	120.0000	-22.70	130.0000	-25.60	140.0000	-27.10	150.0000	-29.10	160.0000	-34.60	170.0000	-37.50	180.0000	-40.10	190.0000	-45.70	200.0000	-46.20	210.0000	-52.60	220.0000	-54.80	230.0000	-57.10	240.0000	-57.10	250.0000	-57.80	260.0000	-61.80	270.0000	-63.70	280.0000
662	NONHSAT006136.2	-6.60	50.0000	-7.40	60.0000	-13.70	70.0000	-20.30	80.0000	-23.60	90.0000	-25.80	100.0000	-29.50	110.0000	-30.10	120.0000	-38.40	130.0000	-43.10	140.0000	-48.40	150.0000	-53.70	160.0000	-59.40	170.0000	-62.10	180.0000	-63.90	190.0000	-66.80	200.0000	-71.80	210.0000	-79.20	220.0000	-83.20	230.0000	-91.30	240.0000	-91.60	250.0000	-93.90	260.0000	-105.60	270.0000	-111.90	280.0000
663	NONHSAT006140.2	-6.60	50.0000	-6.60	60.0000	-10.50	70.0000	-11.80	80.0000	-11.80	90.0000	-16.30	100.0000	-21.20	110.0000	-23.60	120.0000	-28.30	130.0000	-33.30	140.0000	-33.30	150.0000	-35.00	160.0000	-35.60	170.0000	-38.60	180.0000	-40.50	190.0000	-40.80	200.0000	-43.10	210.0000	-44.00	220.0000	-47.70	230.0000	-54.50	240.0000	-61.50	250.0000	-62.10	260.0000	-62.20	270.0000	-69.20	280.0000
664	NONHSAT006141.2	-11.50	50.0000	-13.80	60.0000	-14.80	70.0000	-17.40	80.0000	-26.10	90.0000	-26.10	100.0000	-29.60	110.0000	-30.20	120.0000	-36.10	130.0000	-46.70	140.0000	-52.80	150.0000	-57.80	160.0000	-65.70	170.0000	-67.70	180.0000	-74.50	190.0000	-78.30	200.0000	-87.50	210.0000	-89.30	220.0000	-94.50	230.0000	-99.80	240.0000	-104.50	250.0000	-106.70	260.0000	-111.10	270.0000	-118.00	280.0000
665	NONHSAT006154.2	-9.70	50.0000	-14.90	60.0000	-20.30	70.0000	-20.30	80.0000	-22.20	90.0000	-25.30	100.0000	-29.20	110.0000	-29.40	120.0000	-34.80	130.0000	-34.50	140.0000	-39.10	150.0000	-43.70	160.0000	-53.70	170.0000	-53.70	180.0000	-53.80	190.0000	-58.40	200.0000	-60.80	210.0000	-63.50	220.0000	-70.20	230.0000	-71.20	240.0000	-71.20	250.0000	-75.70	260.0000	-75.70	270.0000	-79.60	280.0000
666	NONHSAT006155.2	-4.30	50.0000	-5.30	60.0000	-10.70	70.0000	-13.80	80.0000	-18.20	90.0000	-21.30	100.0000	-21.30	110.0000	-24.20	120.0000	-24.20	130.0000	-24.20	140.0000	-33.30	150.0000	-34.80	160.0000	-37.20	170.0000	-41.70	180.0000	-44.60	190.0000	-50.50	200.0000	-51.10	210.0000	-53.70	220.0000	-58.50	230.0000	-60.80	240.0000	-60.80	250.0000	-65.10	260.0000	-64.90	270.0000	-67.70	280.0000
667	NONHSAT006156.2	-4.30	50.0000	-5.30	60.0000	-10.70	70.0000	-13.80	80.0000	-18.20	90.0000	-21.30	100.0000	-21.30	110.0000	-24.20	120.0000	-24.20	130.0000	-24.20	140.0000	-33.30	150.0000	-34.80	160.0000	-37.20	170.0000	-41.70	180.0000	-44.60	190.0000	-50.50	200.0000	-51.10	210.0000	-53.70	220.0000	-58.50	230.0000	-60.80	240.0000	-60.80	250.0000	-65.10	260.0000	-64.90	270.0000	-67.70	280.0000
668	NONHSAT006158.2	-11.90	50.0000	-16.00	60.0000	-23.30	70.0000	-31.10	80.0000	-33.30	90.0000	-36.90	100.0000	-38.80	110.0000	-41.90	120.0000	-50.20	130.0000	-50.20	140.0000	-50.20	150.0000	-51.10	160.0000	-51.80	170.0000	-54.50	180.0000	-59.10	190.0000	-67.20	200.0000	-68.10	210.0000	-69.90	220.0000	-71.60	230.0000	-78.00	240.0000	-78.00	250.0000	-84.50	260.0000	-87.00	270.0000	-88.40	280.0000
669	NONHSAT006172.2	-0.10	50.0000	-2.10	60.0000	-2.10	70.0000	-2.10	80.0000	-6.50	90.0000	-9.10	100.0000	-11.60	110.0000	-19.20	120.0000	-19.20	130.0000	-19.20	140.0000	-19.20	150.0000	-22.30	160.0000	-23.00	170.0000	-27.80	180.0000	-28.10	190.0000	-31.20	200.0000	-31.80	210.0000	-31.80	220.0000	-34.50	230.0000	-36.50	240.0000	-36.50	250.0000	-38.10	260.0000	-38.80	270.0000	-40.10	280.0000
670	NONHSAT006174.2	-1.40	50.0000	-1.40	60.0000	-2.50	70.0000	-2.80	80.0000	-2.80	90.0000	-5.90	100.0000	-7.50	110.0000	-13.30	120.0000	-14.90	130.0000	-16.70	140.0000	-20.70	150.0000	-27.20	160.0000	-31.20	170.0000	-31.20	180.0000	-36.50	190.0000	-39.20	200.0000	-41.30	210.0000	-43.00	220.0000	-50.00	230.0000	-53.10	240.0000	-61.70	250.0000	-62.90	260.0000	-64.70	270.0000	-70.40	280.0000
671	NONHSAT006175.2	-11.60	50.0000	-14.20	60.0000	-15.10	70.0000	-16.70	80.0000	-17.80	90.0000	-24.10	100.0000	-24.10	110.0000	-24.10	120.0000	-28.60	130.0000	-29.70	140.0000	-29.70	150.0000	-29.70	160.0000	-29.90	170.0000	-30.90	180.0000	-34.80	190.0000	-36.80	200.0000	-40.00	210.0000	-41.80	220.0000	-43.90	230.0000	-47.10	240.0000	-50.40	250.0000	-50.90	260.0000	-54.20	270.0000	-56.50	280.0000
672	NONHSAT006182.2	-9.10	50.0000	-9.10	60.0000	-13.20	70.0000	-13.20	80.0000	-13.20	90.0000	-14.70	100.0000	-19.70	110.0000	-21.60	120.0000	-22.70	130.0000	-22.70	140.0000	-23.00	150.0000	-24.20	160.0000	-26.00	170.0000	-28.30	180.0000	-38.00	190.0000	-38.00	200.0000	-38.30	210.0000	-38.90	220.0000	-43.00	230.0000	-42.80	240.0000	-42.80	250.0000	-46.10	260.0000	-53.40	270.0000	-55.90	280.0000
673	NONHSAT006185.2	-13.40	50.0000	-23.30	60.0000	-27.40	70.0000	-29.50	80.0000	-34.30	90.0000	-36.00	100.0000	-37.10	110.0000	-39.50	120.0000	-47.60	130.0000	-52.90	140.0000	-58.40	150.0000	-61.00	160.0000	-68.10	170.0000	-70.90	180.0000	-75.80	190.0000	-75.80	200.0000	-79.90	210.0000	-83.90	220.0000	-88.40	230.0000	-91.60	240.0000	-99.20	250.0000	-109.40	260.0000	-115.80	270.0000	-117.00	280.0000
674	NONHSAT006187.2	-0.60	50.0000	-5.90	60.0000	-7.90	70.0000	-7.90	80.0000	-11.40	90.0000	-19.80	100.0000	-20.50	110.0000	-21.00	120.0000	-21.00	130.0000	-21.00	140.0000	-22.34	150.0000	-28.70	160.0000	-29.60	170.0000	-32.80	180.0000	-33.20	190.0000	-33.30	200.0000	-33.30	210.0000	-39.50	220.0000	-43.97	230.0000	-47.10	240.0000	-49.17	250.0000	-57.67	260.0000	-57.87	270.0000	-59.17	280.0000
675	NONHSAT006219.2	-4.40	50.0000	-5.80	60.0000	-9.80	70.0000	-16.10	80.0000	-18.40	90.0000	-21.30	100.0000	-22.60	110.0000	-26.40	120.0000	-32.20	130.0000	-36.90	140.0000	-37.40	150.0000	-41.00	160.0000	-44.80	170.0000	-50.90	180.0000	-54.10	190.0000	-55.20	200.0000	-55.90	210.0000	-61.40	220.0000	-63.80	230.0000	-67.40	240.0000	-67.40	250.0000	-70.20	260.0000	-73.10	270.0000	-81.30	280.0000
676	NONHSAT006233.2	-2.10	50.0000	-5.60	60.0000	-5.70	70.0000	-9.90	80.0000	-10.30	90.0000	-13.40	100.0000	-21.00	110.0000	-23.10	120.0000	-29.70	130.0000	-32.80	140.0000	-35.70	150.0000	-39.90	160.0000	-47.10	170.0000	-48.60	180.0000	-54.30	190.0000	-58.20	200.0000	-60.60	210.0000	-67.10	220.0000	-74.40	230.0000	-83.30	240.0000	-86.50	250.0000	-95.10	260.0000	-95.40	270.0000	-100.30	280.0000
677	NONHSAT006240.2	-8.20	50.0000	-14.00	60.0000	-14.00	70.0000	-14.30	80.0000	-16.10	90.0000	-17.00	100.0000	-21.50	110.0000	-28.00	120.0000	-37.10	130.0000	-39.70	140.0000	-40.10	150.0000	-58.10	160.0000	-59.50	170.0000	-61.90	180.0000	-64.10	190.0000	-67.50	200.0000	-71.20	210.0000	-75.50	220.0000	-85.20	230.0000	-89.40	240.0000	-97.20	250.0000	-100.70	260.0000	-101.90	270.0000	-105.10	280.0000
678	NONHSAT006249.2	-7.20	50.0000	-7.20	60.0000	-9.70	70.0000	-10.70	80.0000	-11.40	90.0000	-11.40	100.0000	-14.30	110.0000	-14.50	120.0000	-16.50	130.0000	-17.20	140.0000	-20.90	150.0000	-23.60	160.0000	-24.50	170.0000	-28.50	180.0000	-35.70	190.0000	-35.70	200.0000	-39.20	210.0000	-39.20	220.0000	-39.90	230.0000	-42.90	240.0000	-47.60	250.0000	-49.80	260.0000	-56.60	270.0000	-57.60	280.0000
679	NONHSAT006251.2	-17.30	50.0000	-17.50	60.0000	-17.80	70.0000	-17.80	80.0000	-18.80	90.0000	-20.10	100.0000	-23.10	110.0000	-25.60	120.0000	-29.40	130.0000	-33.90	140.0000	-40.40	150.0000	-43.40	160.0000	-49.90	170.0000	-51.40	180.0000	-53.10	190.0000	-57.40	200.0000	-59.90	210.0000	-66.70	220.0000	-66.70	230.0000	-71.50	240.0000	-75.10	250.0000	-76.90	260.0000	-81.60	270.0000	-81.60	280.0000
680	NONHSAT006252.2	-10.10	50.0000	-13.40	60.0000	-13.80	70.0000	-16.00	80.0000	-20.70	90.0000	-23.30	100.0000	-27.90	110.0000	-27.90	120.0000	-31.60	130.0000	-34.20	140.0000	-35.60	150.0000	-38.50	160.0000	-39.10	170.0000	-45.60	180.0000	-48.70	190.0000	-49.90	200.0000	-55.80	210.0000	-58.00	220.0000	-62.40	230.0000	-66.60	240.0000	-68.80	250.0000	-73.80	260.0000	-76.30	270.0000	-82.00	280.0000
681	NONHSAT006253.2	-8.40	50.0000	-10.50	60.0000	-16.50	70.0000	-17.10	80.0000	-17.50	90.0000	-24.30	100.0000	-30.30	110.0000	-34.80	120.0000	-36.00	130.0000	-37.70	140.0000	-44.50	150.0000	-48.50	160.0000	-53.40	170.0000	-59.30	180.0000	-65.10	190.0000	-67.90	200.0000	-78.80	210.0000	-87.60	220.0000	-89.80	230.0000	-89.80	240.0000	-92.00	250.0000	-96.40	260.0000	-102.80	270.0000	-110.50	280.0000
682	NONHSAT006254.2	-2.00	50.0000	-3.00	60.0000	-4.30	70.0000	-6.50	80.0000	-8.10	90.0000	-10.70	100.0000	-11.60	110.0000	-11.60	120.0000	-11.60	130.0000	-14.20	140.0000	-23.40	150.0000	-24.40	160.0000	-30.10	170.0000	-33.80	180.0000	-37.40	190.0000	-43.40	200.0000	-47.10	210.0000	-49.50	220.0000	-51.10	230.0000	-55.70	240.0000	-58.10	250.0000	-61.10	260.0000	-61.10	270.0000	-62.70	280.0000
683	NONHSAT006263.2	0.00	50.0000	0.00	60.0000	-0.40	70.0000	-1.30	80.0000	-2.70	90.0000	-9.30	100.0000	-10.60	110.0000	-10.70	120.0000	-11.20	130.0000	-13.70	140.0000	-18.70	150.0000	-23.40	160.0000	-23.30	170.0000	-25.60	180.0000	-25.60	190.0000	-25.60	200.0000	-28.40	210.0000	-28.50	220.0000	-29.90	230.0000	-30.80	240.0000	-32.50	250.0000	-38.50	260.0000	-39.30	270.0000	-42.30	280.0000
684	NONHSAT006267.2	-12.40	50.0000	-13.90	60.0000	-22.30	70.0000	-29.50	80.0000	-31.60	90.0000	-34.70	100.0000	-34.70	110.0000	-35.50	120.0000	-40.20	130.0000	-41.50	140.0000	-42.00	150.0000	-44.60	160.0000	-48.50	170.0000	-49.10	180.0000	-50.10	190.0000	-52.00	200.0000	-52.10	210.0000	-54.10	220.0000	-54.20	230.0000	-54.20	240.0000	-55.80	250.0000	-58.90	260.0000	-60.40	270.0000	-66.10	280.0000
685	NONHSAT006270.2	-3.60	50.0000	-5.80	60.0000	-7.40	70.0000	-9.30	80.0000	-9.70	90.0000	-13.90	100.0000	-20.10	110.0000	-20.50	120.0000	-20.50	130.0000	-23.00	140.0000	-23.00	150.0000	-23.00	160.0000	-24.90	170.0000	-24.90	180.0000	-25.50	190.0000	-26.20	200.0000	-26.20	210.0000	-27.70	220.0000	-33.00	230.0000	-39.20	240.0000	-48.70	250.0000	-53.70	260.0000	-57.60	270.0000	-58.80	280.0000
686	NONHSAT006283.2	-3.50	50.0000	-4.00	60.0000	-9.20	70.0000	-15.10	80.0000	-16.70	90.0000	-17.50	100.0000	-22.20	110.0000	-23.40	120.0000	-24.80	130.0000	-26.70	140.0000	-31.40	150.0000	-33.60	160.0000	-33.60	170.0000	-37.30	180.0000	-42.20	190.0000	-47.50	200.0000	-53.60	210.0000	-58.00	220.0000	-66.40	230.0000	-66.80	240.0000	-72.10	250.0000	-81.70	260.0000	-84.60	270.0000	-92.70	280.0000
687	NONHSAT006301.2	-6.30	50.0000	-7.90	60.0000	-11.30	70.0000	-19.20	80.0000	-19.20	90.0000	-19.20	100.0000	-21.50	110.0000	-22.70	120.0000	-24.00	130.0000	-29.20	140.0000	-31.80	150.0000	-35.90	160.0000	-46.00	170.0000	-48.10	180.0000	-49.70	190.0000	-54.50	200.0000	-55.10	210.0000	-57.00	220.0000	-57.60	230.0000	-57.60	240.0000	-62.50	250.0000	-63.80	260.0000	-65.70	270.0000	-67.10	280.0000
688	NONHSAT006302.2	-11.40	50.0000	-11.40	60.0000	-15.70	70.0000	-15.70	80.0000	-20.10	90.0000	-21.50	100.0000	-24.50	110.0000	-30.70	120.0000	-32.40	130.0000	-36.40	140.0000	-36.40	150.0000	-40.10	160.0000	-48.70	170.0000	-52.80	180.0000	-54.80	190.0000	-55.50	200.0000	-56.10	210.0000	-56.10	220.0000	-58.90	230.0000	-60.00	240.0000	-61.50	250.0000	-67.70	260.0000	-75.00	270.0000	-75.10	280.0000
689	NONHSAT006310.2	-10.10	50.0000	-15.80	60.0000	-15.80	70.0000	-21.50	80.0000	-31.80	90.0000	-34.20	100.0000	-35.60	110.0000	-40.10	120.0000	-44.10	130.0000	-46.20	140.0000	-46.70	150.0000	-49.30	160.0000	-50.10	170.0000	-58.50	180.0000	-61.50	190.0000	-63.70	200.0000	-67.40	210.0000	-67.40	220.0000	-74.10	230.0000	-79.80	240.0000	-79.80	250.0000	-80.00	260.0000	-89.50	270.0000	-92.00	280.0000
690	NONHSAT006312.2	-9.10	50.0000	-9.80	60.0000	-11.60	70.0000	-15.90	80.0000	-18.00	90.0000	-22.70	100.0000	-31.70	110.0000	-35.80	120.0000	-41.00	130.0000	-42.60	140.0000	-54.10	150.0000	-55.60	160.0000	-55.60	170.0000	-58.10	180.0000	-59.40	190.0000	-61.70	200.0000	-64.80	210.0000	-74.30	220.0000	-80.20	230.0000	-80.20	240.0000	-84.20	250.0000	-88.40	260.0000	-97.90	270.0000	-97.90	280.0000
691	NONHSAT006316.2	-3.10	50.0000	-4.30	60.0000	-10.60	70.0000	-12.30	80.0000	-14.50	90.0000	-14.50	100.0000	-17.30	110.0000	-19.00	120.0000	-21.10	130.0000	-24.00	140.0000	-28.20	150.0000	-29.80	160.0000	-37.80	170.0000	-40.70	180.0000	-43.10	190.0000	-45.10	200.0000	-45.20	210.0000	-48.00	220.0000	-51.00	230.0000	-51.60	240.0000	-53.10	250.0000	-53.50	260.0000	-59.60	270.0000	-60.90	280.0000
692	NONHSAT006319.2	-0.90	50.0000	-0.90	60.0000	-0.90	70.0000	-3.90	80.0000	-3.90	90.0000	-3.90	100.0000	-3.90	110.0000	-3.90	120.0000	-7.20	130.0000	-8.30	140.0000	-13.70	150.0000	-23.10	160.0000	-26.20	170.0000	-29.30	180.0000	-29.30	190.0000	-37.10	200.0000	-37.10	210.0000	-40.50	220.0000	-40.60	230.0000	-40.60	240.0000	-42.50	250.0000	-44.10	260.0000	-51.40	270.0000	-53.50	280.0000
693	NONHSAT006334.2	-7.60	50.0000	-8.90	60.0000	-14.30	70.0000	-14.60	80.0000	-18.30	90.0000	-23.90	100.0000	-24.30	110.0000	-26.90	120.0000	-26.90	130.0000	-35.60	140.0000	-38.10	150.0000	-38.10	160.0000	-39.40	170.0000	-42.10	180.0000	-43.80	190.0000	-43.80	200.0000	-49.10	210.0000	-50.70	220.0000	-57.40	230.0000	-62.30	240.0000	-63.50	250.0000	-69.20	260.0000	-69.20	270.0000	-75.10	280.0000
694	NONHSAT006340.2	-5.00	50.0000	-13.80	60.0000	-18.90	70.0000	-28.60	80.0000	-33.70	90.0000	-35.20	100.0000	-35.60	110.0000	-39.90	120.0000	-42.30	130.0000	-45.90	140.0000	-55.00	150.0000	-56.50	160.0000	-56.50	170.0000	-60.70	180.0000	-68.10	190.0000	-73.70	200.0000	-74.90	210.0000	-78.60	220.0000	-78.60	230.0000	-84.10	240.0000	-84.10	250.0000	-86.60	260.0000	-87.60	270.0000	-87.80	280.0000
695	NONHSAT006342.2	-10.30	50.0000	-12.60	60.0000	-14.00	70.0000	-16.00	80.0000	-22.20	90.0000	-27.70	100.0000	-30.10	110.0000	-32.80	120.0000	-33.50	130.0000	-38.30	140.0000	-45.10	150.0000	-49.90	160.0000	-54.60	170.0000	-56.40	180.0000	-63.90	190.0000	-64.90	200.0000	-67.40	210.0000	-71.30	220.0000	-71.30	230.0000	-80.30	240.0000	-83.10	250.0000	-86.40	260.0000	-88.70	270.0000	-93.10	280.0000
696	NONHSAT006344.2	-2.60	50.0000	-3.90	60.0000	-11.20	70.0000	-11.80	80.0000	-14.40	90.0000	-17.30	100.0000	-21.00	110.0000	-30.50	120.0000	-31.90	130.0000	-34.20	140.0000	-38.80	150.0000	-40.60	160.0000	-47.00	170.0000	-52.70	180.0000	-58.20	190.0000	-57.90	200.0000	-58.70	210.0000	-63.10	220.0000	-66.70	230.0000	-68.90	240.0000	-68.90	250.0000	-72.90	260.0000	-76.40	270.0000	-82.50	280.0000
697	NONHSAT006356.2	-16.10	50.0000	-17.00	60.0000	-18.20	70.0000	-22.80	80.0000	-27.40	90.0000	-31.40	100.0000	-36.10	110.0000	-37.80	120.0000	-43.80	130.0000	-50.80	140.0000	-52.00	150.0000	-60.30	160.0000	-67.30	170.0000	-70.80	180.0000	-74.00	190.0000	-80.60	200.0000	-81.30	210.0000	-86.50	220.0000	-101.40	230.0000	-107.20	240.0000	-113.50	250.0000	-113.60	260.0000	-114.10	270.0000	-116.80	280.0000
698	NONHSAT006361.2	-7.20	50.0000	-7.20	60.0000	-7.90	70.0000	-7.90	80.0000	-7.90	90.0000	-15.00	100.0000	-22.50	110.0000	-23.50	120.0000	-25.00	130.0000	-27.20	140.0000	-27.20	150.0000	-32.70	160.0000	-32.80	170.0000	-39.80	180.0000	-41.20	190.0000	-41.20	200.0000	-48.00	210.0000	-51.20	220.0000	-52.60	230.0000	-62.00	240.0000	-64.50	250.0000	-64.50	260.0000	-64.50	270.0000	-65.90	280.0000
699	NONHSAT006366.2	-19.50	50.0000	-21.10	60.0000	-22.00	70.0000	-29.40	80.0000	-38.00	90.0000	-44.40	100.0000	-49.40	110.0000	-55.20	120.0000	-56.40	130.0000	-62.00	140.0000	-67.20	150.0000	-68.70	160.0000	-71.80	170.0000	-79.10	180.0000	-79.10	190.0000	-79.10	200.0000	-81.40	210.0000	-86.20	220.0000	-86.20	230.0000	-87.90	240.0000	-91.50	250.0000	-98.40	260.0000	-100.60	270.0000	-104.20	280.0000
700	NONHSAT006367.2	-1.50	50.0000	-3.10	60.0000	-3.10	70.0000	-12.30	80.0000	-12.30	90.0000	-12.30	100.0000	-12.30	110.0000	-18.00	120.0000	-19.30	130.0000	-20.10	140.0000	-25.70	150.0000	-25.70	160.0000	-25.70	170.0000	-28.10	180.0000	-30.80	190.0000	-30.80	200.0000	-32.30	210.0000	-36.50	220.0000	-38.50	230.0000	-40.30	240.0000	-41.00	250.0000	-42.30	260.0000	-42.60	270.0000	-44.20	280.0000
701	NONHSAT006374.2	-12.10	50.0000	-17.00	60.0000	-21.70	70.0000	-21.90	80.0000	-27.20	90.0000	-27.20	100.0000	-29.80	110.0000	-29.50	120.0000	-34.30	130.0000	-35.00	140.0000	-35.00	150.0000	-38.90	160.0000	-44.50	170.0000	-49.50	180.0000	-51.30	190.0000	-54.20	200.0000	-57.50	210.0000	-59.20	220.0000	-62.40	230.0000	-64.50	240.0000	-68.40	250.0000	-70.00	260.0000	-76.30	270.0000	-82.10	280.0000
702	NONHSAT006391.2	-11.50	50.0000	-14.50	60.0000	-16.80	70.0000	-21.60	80.0000	-21.80	90.0000	-27.50	100.0000	-32.40	110.0000	-32.40	120.0000	-33.20	130.0000	-36.20	140.0000	-36.60	150.0000	-36.60	160.0000	-39.30	170.0000	-44.80	180.0000	-44.80	190.0000	-49.60	200.0000	-49.90	210.0000	-54.50	220.0000	-56.60	230.0000	-56.60	240.0000	-59.20	250.0000	-59.50	260.0000	-59.50	270.0000	-61.70	280.0000
703	NONHSAT006398.2	-12.90	50.0000	-15.90	60.0000	-20.70	70.0000	-21.10	80.0000	-21.10	90.0000	-26.50	100.0000	-28.10	110.0000	-31.10	120.0000	-39.40	130.0000	-39.90	140.0000	-39.90	150.0000	-42.80	160.0000	-49.10	170.0000	-49.10	180.0000	-52.40	190.0000	-56.90	200.0000	-65.00	210.0000	-68.60	220.0000	-75.20	230.0000	-75.90	240.0000	-79.50	250.0000	-84.30	260.0000	-90.50	270.0000	-91.80	280.0000
704	NONHSAT006402.2	-10.10	50.0000	-10.10	60.0000	-10.80	70.0000	-13.00	80.0000	-13.00	90.0000	-13.90	100.0000	-15.30	110.0000	-16.20	120.0000	-19.40	130.0000	-32.70	140.0000	-41.20	150.0000	-41.20	160.0000	-42.40	170.0000	-48.90	180.0000	-57.30	190.0000	-65.00	200.0000	-66.80	210.0000	-69.80	220.0000	-73.70	230.0000	-77.80	240.0000	-85.30	250.0000	-91.10	260.0000	-103.30	270.0000	-107.20	280.0000
705	NONHSAT006426.2	-7.60	50.0000	-10.20	60.0000	-12.60	70.0000	-15.70	80.0000	-15.70	90.0000	-16.10	100.0000	-19.10	110.0000	-23.20	120.0000	-25.10	130.0000	-33.00	140.0000	-33.60	150.0000	-38.80	160.0000	-47.30	170.0000	-58.60	180.0000	-60.30	190.0000	-61.20	200.0000	-63.30	210.0000	-64.70	220.0000	-67.30	230.0000	-68.40	240.0000	-68.80	250.0000	-73.60	260.0000	-75.50	270.0000	-79.60	280.0000
706	NONHSAT006427.2	-3.40	50.0000	-6.40	60.0000	-6.40	70.0000	-8.60	80.0000	-9.30	90.0000	-9.30	100.0000	-11.10	110.0000	-12.80	120.0000	-19.10	130.0000	-27.90	140.0000	-31.40	150.0000	-34.50	160.0000	-38.20	170.0000	-40.30	180.0000	-48.40	190.0000	-54.90	200.0000	-59.30	210.0000	-59.60	220.0000	-66.30	230.0000	-68.00	240.0000	-68.00	250.0000	-71.50	260.0000	-75.20	270.0000	-79.70	280.0000
707	NONHSAT006457.2	-7.60	50.0000	-9.20	60.0000	-11.00	70.0000	-11.00	80.0000	-18.30	90.0000	-18.40	100.0000	-20.20	110.0000	-22.30	120.0000	-23.60	130.0000	-24.60	140.0000	-24.80	150.0000	-24.80	160.0000	-28.10	170.0000	-28.70	180.0000	-28.70	190.0000	-32.30	200.0000	-35.80	210.0000	-37.60	220.0000	-45.10	230.0000	-47.20	240.0000	-51.50	250.0000	-55.60	260.0000	-56.60	270.0000	-64.60	280.0000
708	NONHSAT006473.2	-12.90	50.0000	-12.90	60.0000	-12.90	70.0000	-12.90	80.0000	-17.40	90.0000	-26.30	100.0000	-28.30	110.0000	-28.60	120.0000	-31.30	130.0000	-31.30	140.0000	-31.30	150.0000	-31.60	160.0000	-34.80	170.0000	-37.00	180.0000	-38.20	190.0000	-39.80	200.0000	-42.00	210.0000	-47.40	220.0000	-49.30	230.0000	-50.40	240.0000	-54.30	250.0000	-55.50	260.0000	-58.00	270.0000	-58.00	280.0000
709	NONHSAT006474.2	-3.50	50.0000	-5.70	60.0000	-8.50	70.0000	-8.50	80.0000	-15.00	90.0000	-17.10	100.0000	-18.00	110.0000	-18.00	120.0000	-18.70	130.0000	-18.70	140.0000	-20.00	150.0000	-21.70	160.0000	-22.40	170.0000	-23.50	180.0000	-25.70	190.0000	-27.00	200.0000	-27.80	210.0000	-34.40	220.0000	-38.00	230.0000	-40.20	240.0000	-42.50	250.0000	-43.30	260.0000	-44.10	270.0000	-49.50	280.0000
710	NONHSAT006476.2	-5.40	50.0000	-6.90	60.0000	-15.30	70.0000	-16.90	80.0000	-21.30	90.0000	-23.80	100.0000	-23.60	110.0000	-23.60	120.0000	-25.20	130.0000	-28.30	140.0000	-31.40	150.0000	-35.10	160.0000	-38.40	170.0000	-40.50	180.0000	-41.20	190.0000	-49.60	200.0000	-49.30	210.0000	-49.50	220.0000	-56.20	230.0000	-59.10	240.0000	-59.10	250.0000	-59.40	260.0000	-61.70	270.0000	-63.10	280.0000
711	NONHSAT006480.2	-1.40	50.0000	-2.90	60.0000	-3.80	70.0000	-7.40	80.0000	-8.30	90.0000	-9.30	100.0000	-11.40	110.0000	-12.80	120.0000	-13.00	130.0000	-14.80	140.0000	-17.30	150.0000	-20.30	160.0000	-22.80	170.0000	-25.70	180.0000	-26.30	190.0000	-26.30	200.0000	-30.30	210.0000	-34.30	220.0000	-35.80	230.0000	-41.70	240.0000	-41.70	250.0000	-42.10	260.0000	-42.70	270.0000	-47.40	280.0000
712	NONHSAT006485.2	-8.00	50.0000	-8.00	60.0000	-9.40	70.0000	-13.80	80.0000	-13.80	90.0000	-15.50	100.0000	-21.80	110.0000	-22.30	120.0000	-26.30	130.0000	-29.70	140.0000	-32.80	150.0000	-37.70	160.0000	-38.00	170.0000	-39.20	180.0000	-40.30	190.0000	-45.50	200.0000	-51.50	210.0000	-53.50	220.0000	-57.80	230.0000	-63.50	240.0000	-63.50	250.0000	-65.90	260.0000	-68.70	270.0000	-73.80	280.0000
713	NONHSAT006489.2	0.00	50.0000	-7.70	60.0000	-12.10	70.0000	-12.10	80.0000	-12.10	90.0000	-15.30	100.0000	-18.50	110.0000	-19.50	120.0000	-21.80	130.0000	-25.30	140.0000	-29.30	150.0000	-37.70	160.0000	-43.30	170.0000	-48.50	180.0000	-49.20	190.0000	-54.80	200.0000	-60.40	210.0000	-60.40	220.0000	-66.80	230.0000	-67.90	240.0000	-72.50	250.0000	-72.50	260.0000	-75.70	270.0000	-76.60	280.0000
714	NONHSAT006529.2	-10.20	50.0000	-12.20	60.0000	-18.60	70.0000	-18.60	80.0000	-24.00	90.0000	-26.70	100.0000	-27.30	110.0000	-34.40	120.0000	-36.00	130.0000	-47.40	140.0000	-47.40	150.0000	-51.80	160.0000	-54.40	170.0000	-62.80	180.0000	-63.00	190.0000	-68.30	200.0000	-71.30	210.0000	-71.80	220.0000	-73.00	230.0000	-81.80	240.0000	-89.80	250.0000	-89.90	260.0000	-89.80	270.0000	-92.20	280.0000
715	NONHSAT006530.2	-8.00	50.0000	-8.20	60.0000	-9.10	70.0000	-18.70	80.0000	-25.50	90.0000	-25.50	100.0000	-25.50	110.0000	-27.70	120.0000	-29.90	130.0000	-31.00	140.0000	-34.20	150.0000	-38.40	160.0000	-40.40	170.0000	-41.60	180.0000	-41.60	190.0000	-44.90	200.0000	-45.80	210.0000	-55.20	220.0000	-58.60	230.0000	-63.30	240.0000	-63.80	250.0000	-65.00	260.0000	-66.10	270.0000	-75.70	280.0000
716	NONHSAT006531.2	-7.10	50.0000	-15.90	60.0000	-25.50	70.0000	-25.50	80.0000	-25.50	90.0000	-27.60	100.0000	-35.60	110.0000	-39.40	120.0000	-41.00	130.0000	-48.30	140.0000	-48.30	150.0000	-52.20	160.0000	-58.60	170.0000	-64.50	180.0000	-70.60	190.0000	-75.30	200.0000	-77.10	210.0000	-79.20	220.0000	-81.50	230.0000	-88.00	240.0000	-89.80	250.0000	-91.80	260.0000	-94.70	270.0000	-97.80	280.0000
717	NONHSAT006532.2	-5.30	50.0000	-14.30	60.0000	-19.40	70.0000	-22.00	80.0000	-23.10	90.0000	-23.70	100.0000	-28.60	110.0000	-30.50	120.0000	-37.40	130.0000	-39.70	140.0000	-40.90	150.0000	-46.30	160.0000	-46.30	170.0000	-49.10	180.0000	-51.30	190.0000	-52.70	200.0000	-60.60	210.0000	-63.00	220.0000	-65.20	230.0000	-69.80	240.0000	-81.60	250.0000	-84.70	260.0000	-89.30	270.0000	-94.30	280.0000
718	NONHSAT006535.2	-5.10	50.0000	-7.70	60.0000	-15.70	70.0000	-15.70	80.0000	-17.10	90.0000	-17.10	100.0000	-21.40	110.0000	-21.80	120.0000	-25.10	130.0000	-32.60	140.0000	-34.50	150.0000	-38.30	160.0000	-39.40	170.0000	-43.40	180.0000	-43.40	190.0000	-51.00	200.0000	-55.30	210.0000	-57.90	220.0000	-57.90	230.0000	-65.10	240.0000	-69.80	250.0000	-70.20	260.0000	-72.40	270.0000	-75.60	280.0000
719	NONHSAT006552.2	-10.30	50.0000	-10.30	60.0000	-11.00	70.0000	-12.20	80.0000	-12.20	90.0000	-12.80	100.0000	-15.60	110.0000	-19.30	120.0000	-19.30	130.0000	-20.00	140.0000	-21.40	150.0000	-21.40	160.0000	-30.00	170.0000	-33.80	180.0000	-35.20	190.0000	-35.60	200.0000	-38.80	210.0000	-41.50	220.0000	-47.80	230.0000	-48.70	240.0000	-48.90	250.0000	-52.00	260.0000	-53.80	270.0000	-58.30	280.0000
720	NONHSAT006553.2	-15.60	50.0000	-15.60	60.0000	-20.30	70.0000	-24.10	80.0000	-28.20	90.0000	-30.70	100.0000	-36.30	110.0000	-43.50	120.0000	-45.60	130.0000	-45.60	140.0000	-45.60	150.0000	-46.40	160.0000	-48.30	170.0000	-50.27	180.0000	-52.00	190.0000	-55.80	200.0000	-56.30	210.0000	-59.30	220.0000	-67.10	230.0000	-69.30	240.0000	-71.00	250.0000	-76.70	260.0000	-77.50	270.0000	-83.80	280.0000
721	NONHSAT006554.2	-10.30	50.0000	-10.30	60.0000	-11.00	70.0000	-12.20	80.0000	-12.20	90.0000	-12.80	100.0000	-15.60	110.0000	-19.30	120.0000	-19.30	130.0000	-20.00	140.0000	-21.40	150.0000	-21.40	160.0000	-30.00	170.0000	-33.80	180.0000	-35.20	190.0000	-35.60	200.0000	-38.80	210.0000	-41.50	220.0000	-47.80	230.0000	-50.40	240.0000	-53.80	250.0000	-55.30	260.0000	-55.70	270.0000	-64.10	280.0000
722	NONHSAT006555.2	-3.10	50.0000	-3.20	60.0000	-4.80	70.0000	-7.30	80.0000	-14.00	90.0000	-14.00	100.0000	-18.00	110.0000	-25.00	120.0000	-31.60	130.0000	-32.30	140.0000	-36.40	150.0000	-39.40	160.0000	-43.20	170.0000	-45.80	180.0000	-50.70	190.0000	-51.60	200.0000	-54.90	210.0000	-63.10	220.0000	-65.00	230.0000	-65.80	240.0000	-66.80	250.0000	-66.80	260.0000	-69.20	270.0000	-70.10	280.0000
723	NONHSAT006569.2	-3.70	50.0000	-4.70	60.0000	-6.40	70.0000	-8.90	80.0000	-11.80	90.0000	-12.60	100.0000	-17.10	110.0000	-17.80	120.0000	-17.80	130.0000	-19.20	140.0000	-19.50	150.0000	-19.80	160.0000	-23.50	170.0000	-23.80	180.0000	-25.60	190.0000	-30.40	200.0000	-33.90	210.0000	-41.10	220.0000	-41.10	230.0000	-47.10	240.0000	-52.20	250.0000	-56.40	260.0000	-60.20	270.0000	-65.30	280.0000
724	NONHSAT006571.2	-9.00	50.0000	-9.90	60.0000	-10.50	70.0000	-12.00	80.0000	-15.20	90.0000	-22.60	100.0000	-23.60	110.0000	-25.00	120.0000	-27.40	130.0000	-31.70	140.0000	-36.10	150.0000	-38.10	160.0000	-38.10	170.0000	-44.90	180.0000	-50.60	190.0000	-54.00	200.0000	-55.80	210.0000	-57.20	220.0000	-57.50	230.0000	-61.30	240.0000	-61.30	250.0000	-62.10	260.0000	-65.70	270.0000	-73.20	280.0000
725	NONHSAT006577.2	-10.20	50.0000	-10.90	60.0000	-17.50	70.0000	-17.80	80.0000	-19.30	90.0000	-22.80	100.0000	-27.50	110.0000	-30.10	120.0000	-30.10	130.0000	-32.40	140.0000	-32.40	150.0000	-35.20	160.0000	-39.00	170.0000	-45.20	180.0000	-51.60	190.0000	-52.40	200.0000	-54.50	210.0000	-56.40	220.0000	-58.10	230.0000	-58.90	240.0000	-59.30	250.0000	-66.00	260.0000	-74.90	270.0000	-74.90	280.0000
726	NONHSAT006586.2	-5.90	50.0000	-5.90	60.0000	-11.00	70.0000	-13.90	80.0000	-16.40	90.0000	-21.30	100.0000	-24.00	110.0000	-33.50	120.0000	-39.80	130.0000	-40.30	140.0000	-42.30	150.0000	-45.70	160.0000	-50.30	170.0000	-51.60	180.0000	-51.60	190.0000	-55.80	200.0000	-58.20	210.0000	-63.00	220.0000	-71.30	230.0000	-79.90	240.0000	-87.30	250.0000	-87.60	260.0000	-94.60	270.0000	-103.20	280.0000
727	NONHSAT006601.2	-13.40	50.0000	-13.40	60.0000	-14.10	70.0000	-17.55	80.0000	-21.15	90.0000	-21.45	100.0000	-23.10	110.0000	-23.15	120.0000	-33.90	130.0000	-36.60	140.0000	-40.00	150.0000	-43.25	160.0000	-45.75	170.0000	-47.35	180.0000	-48.85	190.0000	-49.75	200.0000	-55.80	210.0000	-58.70	220.0000	-61.90	230.0000	-65.10	240.0000	-72.35	250.0000	-75.35	260.0000	-75.70	270.0000	-79.70	280.0000
728	NONHSAT006645.2	-6.60	50.0000	-7.40	60.0000	-7.40	70.0000	-7.40	80.0000	-13.50	90.0000	-14.90	100.0000	-16.80	110.0000	-16.80	120.0000	-22.50	130.0000	-24.80	140.0000	-28.60	150.0000	-30.70	160.0000	-35.30	170.0000	-36.20	180.0000	-37.30	190.0000	-37.50	200.0000	-41.30	210.0000	-47.00	220.0000	-49.30	230.0000	-54.00	240.0000	-58.20	250.0000	-60.10	260.0000	-65.00	270.0000	-68.00	280.0000
729	NONHSAT006646.2	-21.20	50.0000	-24.20	60.0000	-28.60	70.0000	-33.10	80.0000	-40.70	90.0000	-48.10	100.0000	-48.90	110.0000	-53.40	120.0000	-57.90	130.0000	-58.90	140.0000	-66.30	150.0000	-69.30	160.0000	-72.50	170.0000	-81.10	180.0000	-85.50	190.0000	-90.10	200.0000	-91.00	210.0000	-96.10	220.0000	-97.70	230.0000	-104.90	240.0000	-108.60	250.0000	-108.60	260.0000	-108.60	270.0000	-109.40	280.0000
730	NONHSAT006647.2	-14.00	50.0000	-18.90	60.0000	-19.70	70.0000	-22.70	80.0000	-28.00	90.0000	-31.30	100.0000	-33.50	110.0000	-36.90	120.0000	-37.10	130.0000	-40.10	140.0000	-45.40	150.0000	-47.70	160.0000	-57.60	170.0000	-61.80	180.0000	-62.90	190.0000	-65.70	200.0000	-67.80	210.0000	-70.30	220.0000	-70.30	230.0000	-77.30	240.0000	-78.90	250.0000	-78.90	260.0000	-78.90	270.0000	-83.60	280.0000
731	NONHSAT006652.2	-7.80	50.0000	-10.00	60.0000	-13.60	70.0000	-16.50	80.0000	-22.40	90.0000	-24.70	100.0000	-26.90	110.0000	-32.20	120.0000	-36.90	130.0000	-38.90	140.0000	-42.80	150.0000	-49.80	160.0000	-55.90	170.0000	-59.60	180.0000	-65.40	190.0000	-75.70	200.0000	-78.00	210.0000	-78.00	220.0000	-80.10	230.0000	-84.50	240.0000	-94.70	250.0000	-94.70	260.0000	-96.80	270.0000	-97.50	280.0000
732	NONHSAT006654.2	-3.60	50.0000	-3.90	60.0000	-11.20	70.0000	-15.60	80.0000	-15.60	90.0000	-16.00	100.0000	-19.40	110.0000	-19.40	120.0000	-21.00	130.0000	-21.10	140.0000	-23.30	150.0000	-28.30	160.0000	-32.30	170.0000	-33.70	180.0000	-38.90	190.0000	-41.00	200.0000	-51.70	210.0000	-53.30	220.0000	-57.30	230.0000	-62.40	240.0000	-64.20	250.0000	-69.20	260.0000	-71.90	270.0000	-77.20	280.0000
733	NONHSAT006668.2	-5.90	50.0000	-7.40	60.0000	-7.40	70.0000	-7.40	80.0000	-10.50	90.0000	-11.40	100.0000	-11.50	110.0000	-12.50	120.0000	-12.50	130.0000	-14.00	140.0000	-23.10	150.0000	-27.20	160.0000	-33.00	170.0000	-34.30	180.0000	-36.40	190.0000	-38.10	200.0000	-38.10	210.0000	-38.10	220.0000	-38.20	230.0000	-45.20	240.0000	-51.30	250.0000	-52.40	260.0000	-57.50	270.0000	-62.10	280.0000
734	NONHSAT006669.2	-5.90	50.0000	-7.40	60.0000	-7.40	70.0000	-7.40	80.0000	-10.50	90.0000	-11.40	100.0000	-11.50	110.0000	-12.50	120.0000	-12.50	130.0000	-14.00	140.0000	-23.10	150.0000	-27.20	160.0000	-33.00	170.0000	-34.30	180.0000	-36.40	190.0000	-38.10	200.0000	-38.10	210.0000	-38.10	220.0000	-38.20	230.0000	-45.20	240.0000	-51.30	250.0000	-52.40	260.0000	-57.50	270.0000	-62.10	280.0000
735	NONHSAT006670.2	-2.10	50.0000	-5.00	60.0000	-7.20	70.0000	-7.20	80.0000	-8.80	90.0000	-8.80	100.0000	-9.30	110.0000	-15.20	120.0000	-21.00	130.0000	-25.60	140.0000	-29.70	150.0000	-31.00	160.0000	-33.10	170.0000	-33.10	180.0000	-33.10	190.0000	-33.10	200.0000	-33.80	210.0000	-44.60	220.0000	-46.50	230.0000	-49.50	240.0000	-54.30	250.0000	-57.60	260.0000	-58.40	270.0000	-62.20	280.0000
736	NONHSAT006701.2	-2.40	50.0000	-11.20	60.0000	-21.60	70.0000	-24.40	80.0000	-26.50	90.0000	-36.50	100.0000	-37.40	110.0000	-40.50	120.0000	-40.50	130.0000	-48.20	140.0000	-50.50	150.0000	-54.20	160.0000	-59.80	170.0000	-59.80	180.0000	-59.80	190.0000	-61.50	200.0000	-65.70	210.0000	-69.40	220.0000	-73.30	230.0000	-73.70	240.0000	-75.00	250.0000	-75.00	260.0000	-75.00	270.0000	-77.50	280.0000
737	NONHSAT006704.2	-14.50	50.0000	-19.50	60.0000	-22.20	70.0000	-22.20	80.0000	-22.20	90.0000	-27.60	100.0000	-28.80	110.0000	-37.30	120.0000	-40.70	130.0000	-47.50	140.0000	-51.50	150.0000	-51.80	160.0000	-57.60	170.0000	-61.40	180.0000	-61.40	190.0000	-67.10	200.0000	-69.80	210.0000	-73.80	220.0000	-76.30	230.0000	-83.70	240.0000	-83.70	250.0000	-85.10	260.0000	-88.80	270.0000	-95.40	280.0000
738	NONHSAT006708.2	-14.40	50.0000	-14.90	60.0000	-21.50	70.0000	-23.00	80.0000	-25.80	90.0000	-29.20	100.0000	-31.50	110.0000	-36.80	120.0000	-42.60	130.0000	-44.20	140.0000	-51.10	150.0000	-55.30	160.0000	-62.50	170.0000	-72.30	180.0000	-72.90	190.0000	-78.50	200.0000	-78.50	210.0000	-84.30	220.0000	-89.20	230.0000	-100.70	240.0000	-108.60	250.0000	-108.60	260.0000	-111.10	270.0000	-114.40	280.0000
739	NONHSAT006710.2	-7.60	50.0000	-9.40	60.0000	-13.90	70.0000	-16.50	80.0000	-19.00	90.0000	-22.70	100.0000	-27.30	110.0000	-29.80	120.0000	-31.20	130.0000	-32.50	140.0000	-33.30	150.0000	-38.30	160.0000	-39.20	170.0000	-42.70	180.0000	-49.50	190.0000	-49.50	200.0000	-50.00	210.0000	-55.80	220.0000	-59.00	230.0000	-60.50	240.0000	-67.40	250.0000	-68.10	260.0000	-68.40	270.0000	-69.40	280.0000
740	NONHSAT006728.2	-10.80	50.0000	-14.40	60.0000	-18.00	70.0000	-20.20	80.0000	-27.30	90.0000	-28.10	100.0000	-36.20	110.0000	-40.60	120.0000	-45.10	130.0000	-47.60	140.0000	-50.10	150.0000	-53.50	160.0000	-55.50	170.0000	-59.30	180.0000	-63.30	190.0000	-63.30	200.0000	-64.60	210.0000	-67.30	220.0000	-72.20	230.0000	-76.00	240.0000	-79.80	250.0000	-81.60	260.0000	-84.50	270.0000	-88.20	280.0000
741	NONHSAT006729.2	-16.00	50.0000	-22.60	60.0000	-22.60	70.0000	-27.40	80.0000	-35.30	90.0000	-43.70	100.0000	-48.10	110.0000	-50.30	120.0000	-54.70	130.0000	-63.60	140.0000	-64.00	150.0000	-71.90	160.0000	-74.10	170.0000	-83.90	180.0000	-83.90	190.0000	-92.50	200.0000	-94.80	210.0000	-104.20	220.0000	-105.20	230.0000	-107.50	240.0000	-107.50	250.0000	-107.70	260.0000	-107.70	270.0000	-107.70	280.0000
742	NONHSAT006742.2	-5.60	50.0000	-8.90	60.0000	-9.50	70.0000	-11.00	80.0000	-11.90	90.0000	-18.40	100.0000	-29.50	110.0000	-33.00	120.0000	-39.90	130.0000	-48.60	140.0000	-50.10	150.0000	-50.10	160.0000	-50.10	170.0000	-50.50	180.0000	-55.50	190.0000	-59.10	200.0000	-58.90	210.0000	-59.90	220.0000	-60.30	230.0000	-62.50	240.0000	-63.80	250.0000	-63.80	260.0000	-64.10	270.0000	-65.70	280.0000
743	NONHSAT006746.2	-4.20	50.0000	-7.80	60.0000	-10.10	70.0000	-11.10	80.0000	-11.10	90.0000	-16.70	100.0000	-19.30	110.0000	-21.50	120.0000	-26.40	130.0000	-26.90	140.0000	-29.30	150.0000	-36.20	160.0000	-37.40	170.0000	-37.40	180.0000	-39.10	190.0000	-42.90	200.0000	-47.10	210.0000	-47.50	220.0000	-53.80	230.0000	-54.20	240.0000	-63.40	250.0000	-67.00	260.0000	-67.10	270.0000	-67.30	278.0000
744	NONHSAT006747.2	-3.10	50.0000	-8.10	60.0000	-8.10	70.0000	-8.10	80.0000	-8.10	90.0000	-11.00	100.0000	-14.40	110.0000	-15.40	120.0000	-22.80	130.0000	-23.40	140.0000	-26.20	150.0000	-26.20	160.0000	-28.30	170.0000	-29.50	180.0000	-30.80	190.0000	-30.80	200.0000	-30.90	210.0000	-36.10	220.0000	-36.10	230.0000	-37.70	240.0000	-44.30	250.0000	-46.80	260.0000	-46.80	270.0000	-48.00	280.0000
745	NONHSAT006751.2	-7.00	50.0000	-11.20	60.0000	-11.20	70.0000	-14.70	80.0000	-17.70	90.0000	-17.90	100.0000	-18.30	110.0000	-20.80	120.0000	-26.30	130.0000	-30.80	140.0000	-34.10	150.0000	-34.10	160.0000	-36.60	170.0000	-40.00	180.0000	-42.30	190.0000	-42.30	200.0000	-42.80	210.0000	-43.70	220.0000	-46.80	230.0000	-46.80	240.0000	-59.50	250.0000	-59.50	260.0000	-60.90	270.0000	-66.70	280.0000
746	NONHSAT006757.2	-8.60	50.0000	-8.60	60.0000	-9.80	70.0000	-14.20	80.0000	-15.70	90.0000	-18.40	100.0000	-22.80	110.0000	-30.60	120.0000	-36.10	130.0000	-36.10	140.0000	-38.10	150.0000	-45.40	160.0000	-47.10	170.0000	-54.50	180.0000	-57.10	190.0000	-65.80	200.0000	-68.30	210.0000	-73.10	220.0000	-79.90	230.0000	-81.50	240.0000	-93.00	250.0000	-103.50	260.0000	-103.50	270.0000	-109.10	280.0000
747	NONHSAT006771.2	-6.30	50.0000	-7.60	60.0000	-10.20	70.0000	-13.80	80.0000	-13.80	90.0000	-26.40	100.0000	-36.70	110.0000	-40.10	120.0000	-43.50	130.0000	-45.50	140.0000	-55.40	150.0000	-55.90	160.0000	-62.30	170.0000	-64.10	180.0000	-64.90	190.0000	-64.90	200.0000	-64.90	210.0000	-69.00	220.0000	-70.60	230.0000	-76.80	240.0000	-77.70	250.0000	-85.00	260.0000	-85.00	270.0000	-86.40	280.0000
748	NONHSAT006787.2	-8.20	50.0000	-10.40	60.0000	-16.70	70.0000	-16.50	80.0000	-17.50	90.0000	-23.60	100.0000	-24.70	110.0000	-27.70	120.0000	-35.80	130.0000	-38.30	140.0000	-38.60	150.0000	-43.70	160.0000	-51.90	170.0000	-53.90	180.0000	-56.60	190.0000	-57.20	200.0000	-67.80	210.0000	-67.80	220.0000	-71.10	230.0000	-73.10	240.0000	-73.50	250.0000	-75.30	260.0000	-81.40	270.0000	-86.70	280.0000
749	NONHSAT006788.2	-16.00	50.0000	-17.10	60.0000	-19.80	70.0000	-21.60	80.0000	-21.60	90.0000	-22.20	100.0000	-26.30	110.0000	-31.40	120.0000	-32.60	130.0000	-39.70	140.0000	-39.70	150.0000	-46.10	160.0000	-46.60	170.0000	-48.00	180.0000	-53.20	190.0000	-53.20	200.0000	-53.20	210.0000	-54.80	220.0000	-57.20	230.0000	-58.90	240.0000	-60.30	250.0000	-62.50	260.0000	-67.60	270.0000	-71.10	280.0000
750	NONHSAT006792.2	-12.70	50.0000	-13.50	60.0000	-15.50	70.0000	-16.90	80.0000	-18.90	90.0000	-20.20	100.0000	-21.40	110.0000	-25.10	120.0000	-25.20	130.0000	-25.20	140.0000	-27.20	150.0000	-28.00	160.0000	-28.00	170.0000	-30.80	180.0000	-39.70	190.0000	-40.10	200.0000	-49.00	210.0000	-53.50	220.0000	-57.00	230.0000	-63.40	240.0000	-67.90	250.0000	-71.30	260.0000	-72.70	270.0000	-75.10	280.0000
751	NONHSAT006822.2	-10.50	50.0000	-11.80	60.0000	-15.00	70.0000	-17.80	80.0000	-24.50	90.0000	-26.30	100.0000	-32.40	110.0000	-36.30	120.0000	-41.10	130.0000	-43.40	140.0000	-49.00	150.0000	-50.20	160.0000	-52.80	170.0000	-54.80	180.0000	-58.90	190.0000	-60.10	200.0000	-60.10	210.0000	-63.90	220.0000	-65.20	230.0000	-75.10	240.0000	-75.30	250.0000	-75.30	260.0000	-81.00	270.0000	-82.40	280.0000
752	NONHSAT006854.2	-6.90	50.0000	-11.90	60.0000	-14.60	70.0000	-23.50	80.0000	-24.00	90.0000	-25.70	100.0000	-26.20	110.0000	-26.20	120.0000	-26.20	130.0000	-27.90	140.0000	-31.00	150.0000	-35.30	160.0000	-40.90	170.0000	-41.30	180.0000	-44.80	190.0000	-50.80	200.0000	-58.90	210.0000	-63.80	220.0000	-67.10	230.0000	-69.60	240.0000	-69.60	250.0000	-72.60	260.0000	-78.20	270.0000	-83.60	280.0000
753	NONHSAT006874.2	-7.70	50.0000	-12.40	60.0000	-15.60	70.0000	-24.70	80.0000	-24.70	90.0000	-26.00	100.0000	-27.40	110.0000	-33.00	120.0000	-33.00	130.0000	-39.80	140.0000	-42.60	150.0000	-45.30	160.0000	-48.40	170.0000	-53.60	180.0000	-55.40	190.0000	-59.40	200.0000	-65.70	210.0000	-70.00	220.0000	-70.00	230.0000	-73.60	240.0000	-78.40	250.0000	-78.60	260.0000	-81.90	270.0000	-85.60	280.0000
754	NONHSAT006875.2	-0.80	50.0000	-1.70	60.0000	-3.10	70.0000	-6.90	80.0000	-8.30	90.0000	-11.10	100.0000	-15.90	110.0000	-16.80	120.0000	-20.80	130.0000	-25.00	140.0000	-31.00	150.0000	-37.80	160.0000	-38.00	170.0000	-40.30	180.0000	-44.30	190.0000	-49.90	200.0000	-51.60	210.0000	-52.00	220.0000	-55.40	230.0000	-62.20	240.0000	-65.40	250.0000	-67.40	260.0000	-69.90	270.0000	-70.70	280.0000
755	NONHSAT006876.2	-8.10	50.0000	-11.00	60.0000	-13.60	70.0000	-16.80	80.0000	-21.60	90.0000	-27.00	100.0000	-27.40	110.0000	-29.60	120.0000	-32.10	130.0000	-33.70	140.0000	-37.70	150.0000	-41.40	160.0000	-43.80	170.0000	-45.90	180.0000	-52.60	190.0000	-52.40	200.0000	-54.50	210.0000	-61.40	220.0000	-61.40	230.0000	-61.40	240.0000	-66.10	250.0000	-69.80	260.0000	-73.50	270.0000	-77.10	280.0000
756	NONHSAT006899.2	-13.50	50.0000	-21.00	60.0000	-21.00	70.0000	-21.70	80.0000	-26.80	90.0000	-26.80	100.0000	-26.80	110.0000	-26.80	120.0000	-26.80	130.0000	-28.50	140.0000	-32.72	150.0000	-33.92	160.0000	-34.82	170.0000	-39.80	180.0000	-48.80	190.0000	-52.20	200.0000	-53.60	210.0000	-59.40	220.0000	-65.40	230.0000	-65.50	240.0000	-68.10	250.0000	-68.50	260.0000	-75.20	270.0000	-75.20	280.0000
757	NONHSAT006903.2	-3.00	50.0000	-9.50	60.0000	-11.20	70.0000	-11.90	80.0000	-13.10	90.0000	-17.70	100.0000	-18.80	110.0000	-24.30	120.0000	-28.90	130.0000	-31.30	140.0000	-33.70	150.0000	-37.80	160.0000	-37.80	170.0000	-42.70	180.0000	-44.30	190.0000	-52.10	200.0000	-59.40	210.0000	-62.20	220.0000	-67.40	230.0000	-68.30	240.0000	-73.20	250.0000	-73.20	260.0000	-76.80	270.0000	-80.30	280.0000
758	NONHSAT006904.2	-1.80	50.0000	-4.70	60.0000	-4.80	70.0000	-5.60	80.0000	-6.90	90.0000	-6.90	100.0000	-11.60	110.0000	-13.90	120.0000	-20.20	130.0000	-20.20	140.0000	-28.30	150.0000	-39.10	160.0000	-48.40	170.0000	-54.70	180.0000	-55.30	190.0000	-65.40	200.0000	-65.20	210.0000	-72.80	220.0000	-73.10	230.0000	-79.70	240.0000	-82.70	250.0000	-85.00	260.0000	-85.20	270.0000	-92.90	280.0000
759	NONHSAT006906.2	-10.10	50.0000	-13.50	60.0000	-15.40	70.0000	-15.40	80.0000	-17.90	90.0000	-21.40	100.0000	-25.00	110.0000	-27.90	120.0000	-32.10	130.0000	-40.70	140.0000	-42.40	150.0000	-44.30	160.0000	-51.60	170.0000	-57.00	180.0000	-57.00	190.0000	-59.80	200.0000	-65.60	210.0000	-65.80	220.0000	-69.60	230.0000	-70.30	240.0000	-77.80	250.0000	-84.50	260.0000	-87.20	270.0000	-94.10	280.0000
760	NONHSAT006960.2	-0.60	50.0000	-0.70	60.0000	-2.70	70.0000	-6.90	80.0000	-8.50	90.0000	-12.10	100.0000	-15.60	110.0000	-22.40	120.0000	-24.20	130.0000	-26.80	140.0000	-32.80	150.0000	-37.90	160.0000	-38.70	170.0000	-43.00	180.0000	-43.00	190.0000	-45.40	200.0000	-47.80	210.0000	-52.70	220.0000	-54.90	230.0000	-58.50	240.0000	-59.40	250.0000	-65.20	260.0000	-65.60	270.0000	-65.60	280.0000
761	NONHSAT007028.2	0.00	50.0000	0.00	60.0000	0.00	70.0000	0.00	80.0000	-1.34	90.0000	-5.47	100.0000	-6.40	110.0000	-7.70	120.0000	-7.70	130.0000	-7.70	140.0000	-10.54	150.0000	-19.14	160.0000	-24.30	170.0000	-35.04	180.0000	-36.44	190.0000	-36.54	200.0000	-36.84	210.0000	-38.54	220.0000	-39.54	230.0000	-43.54	240.0000	-52.80	250.0000	-64.40	260.0000	-70.64	270.0000	-76.20	280.0000
762	NONHSAT007031.2	0.00	50.0000	-4.10	60.0000	-4.80	70.0000	-7.10	80.0000	-10.00	90.0000	-10.20	100.0000	-13.20	110.0000	-13.20	120.0000	-16.20	130.0000	-16.20	140.0000	-18.60	150.0000	-18.60	160.0000	-21.10	170.0000	-24.50	180.0000	-32.30	190.0000	-33.90	200.0000	-38.70	210.0000	-43.50	220.0000	-44.00	230.0000	-48.10	240.0000	-48.10	250.0000	-49.30	260.0000	-58.00	270.0000	-62.30	280.0000
763	NONHSAT007037.2	-1.30	50.0000	-2.20	60.0000	-3.20	70.0000	-3.20	80.0000	-3.20	90.0000	-5.20	100.0000	-7.60	110.0000	-13.50	120.0000	-13.90	130.0000	-14.50	140.0000	-14.50	150.0000	-15.80	160.0000	-17.80	170.0000	-21.70	180.0000	-25.40	190.0000	-29.00	200.0000	-29.60	210.0000	-33.20	220.0000	-35.90	230.0000	-40.80	240.0000	-44.30	250.0000	-45.30	260.0000	-48.70	270.0000	-48.80	280.0000
764	NONHSAT007051.2	-4.60	50.0000	-6.90	60.0000	-8.70	70.0000	-14.10	80.0000	-14.10	90.0000	-15.60	100.0000	-26.30	110.0000	-31.00	120.0000	-32.30	130.0000	-32.30	140.0000	-33.80	150.0000	-34.50	160.0000	-42.50	170.0000	-44.90	180.0000	-46.40	190.0000	-48.70	200.0000	-50.60	210.0000	-57.30	220.0000	-66.60	230.0000	-71.90	240.0000	-75.10	250.0000	-78.30	260.0000	-80.30	270.0000	-83.50	280.0000
765	NONHSAT007053.2	-7.60	50.0000	-9.60	60.0000	-9.60	70.0000	-11.10	80.0000	-15.60	90.0000	-19.50	100.0000	-19.50	110.0000	-28.30	120.0000	-33.80	130.0000	-34.20	140.0000	-36.90	150.0000	-40.20	160.0000	-43.60	170.0000	-48.90	180.0000	-50.80	190.0000	-55.60	200.0000	-61.40	210.0000	-66.90	220.0000	-70.60	230.0000	-73.50	240.0000	-74.00	250.0000	-81.60	260.0000	-88.20	270.0000	-93.20	280.0000
766	NONHSAT007054.2	-5.10	50.0000	-6.30	60.0000	-7.70	70.0000	-7.70	80.0000	-10.20	90.0000	-15.00	100.0000	-16.00	110.0000	-20.00	120.0000	-23.20	130.0000	-27.30	140.0000	-28.60	150.0000	-30.00	160.0000	-32.30	170.0000	-32.60	180.0000	-40.30	190.0000	-42.30	200.0000	-42.30	210.0000	-43.90	220.0000	-43.90	230.0000	-45.20	240.0000	-49.70	250.0000	-51.40	260.0000	-57.30	270.0000	-58.10	280.0000
767	NONHSAT007082.2	-7.50	50.0000	-9.00	60.0000	-10.50	70.0000	-11.40	80.0000	-15.40	90.0000	-19.40	100.0000	-22.50	110.0000	-22.70	120.0000	-24.60	130.0000	-24.60	140.0000	-31.00	150.0000	-36.40	160.0000	-37.90	170.0000	-38.40	180.0000	-40.40	190.0000	-46.00	200.0000	-48.30	210.0000	-48.60	220.0000	-50.80	230.0000	-57.00	240.0000	-58.20	250.0000	-59.00	260.0000	-59.40	270.0000	-62.50	280.0000
768	NONHSAT007091.2	-0.49	50.0000	-4.20	60.0000	-5.40	70.0000	-9.40	80.0000	-11.50	90.0000	-16.30	100.0000	-23.00	110.0000	-23.50	120.0000	-27.20	130.0000	-29.90	140.0000	-33.20	150.0000	-42.30	160.0000	-46.80	170.0000	-49.70	180.0000	-59.90	190.0000	-68.60	200.0000	-68.60	205.0000	-68.60	205.0000	-68.60	205.0000	-68.60	205.0000	-68.60	205.0000	-68.60	205.0000	-68.60	205.0000	-68.60	205.0000
769	NONHSAT007100.2	-0.60	50.0000	-4.00	60.0000	-10.10	70.0000	-10.10	80.0000	-14.30	90.0000	-16.20	100.0000	-16.50	110.0000	-17.00	120.0000	-18.40	130.0000	-19.70	140.0000	-26.50	150.0000	-28.00	160.0000	-32.30	170.0000	-38.40	180.0000	-45.00	190.0000	-45.30	200.0000	-49.50	210.0000	-53.30	220.0000	-56.90	230.0000	-58.50	240.0000	-63.30	250.0000	-66.10	260.0000	-67.00	270.0000	-69.90	280.0000
770	NONHSAT007118.2	-6.10	50.0000	-10.00	60.0000	-10.00	70.0000	-11.10	80.0000	-13.50	90.0000	-15.80	100.0000	-17.70	110.0000	-18.70	120.0000	-18.70	130.0000	-23.10	140.0000	-27.40	150.0000	-30.60	160.0000	-35.10	170.0000	-37.30	180.0000	-40.70	190.0000	-43.20	200.0000	-48.70	210.0000	-50.20	220.0000	-51.40	230.0000	-54.80	240.0000	-58.80	250.0000	-59.00	260.0000	-60.90	270.0000	-65.90	280.0000
771	NONHSAT007119.2	-5.20	50.0000	-5.20	60.0000	-9.40	70.0000	-11.00	80.0000	-12.70	90.0000	-12.70	100.0000	-13.10	110.0000	-14.80	120.0000	-14.80	130.0000	-15.20	140.0000	-18.60	150.0000	-20.00	160.0000	-21.90	170.0000	-29.10	180.0000	-30.70	190.0000	-30.85	200.0000	-30.85	210.0000	-35.10	220.0000	-42.80	230.0000	-44.70	240.0000	-44.70	250.0000	-46.30	260.0000	-55.10	270.0000	-59.10	280.0000
772	NONHSAT007121.2	-2.70	50.0000	-2.90	60.0000	-2.90	70.0000	-5.50	80.0000	-8.30	90.0000	-8.40	100.0000	-11.80	110.0000	-14.40	120.0000	-15.40	130.0000	-17.30	140.0000	-21.20	150.0000	-23.10	160.0000	-25.90	170.0000	-32.40	180.0000	-33.20	190.0000	-39.40	200.0000	-42.90	210.0000	-46.60	220.0000	-51.80	230.0000	-53.30	240.0000	-55.10	250.0000	-60.00	260.0000	-62.80	270.0000	-64.30	280.0000
773	NONHSAT007126.2	-11.50	50.0000	-12.30	60.0000	-23.60	70.0000	-23.60	80.0000	-24.20	90.0000	-27.80	100.0000	-34.70	110.0000	-39.20	120.0000	-41.20	130.0000	-44.10	140.0000	-48.50	150.0000	-57.10	160.0000	-64.10	170.0000	-65.90	180.0000	-73.90	190.0000	-81.80	200.0000	-90.00	210.0000	-98.90	220.0000	-100.70	230.0000	-101.90	240.0000	-106.10	250.0000	-110.70	260.0000	-112.40	270.0000	-121.20	280.0000
774	NONHSAT007156.2	-9.60	50.0000	-13.50	60.0000	-16.30	70.0000	-16.30	80.0000	-19.80	90.0000	-21.60	100.0000	-21.60	110.0000	-30.30	120.0000	-30.50	130.0000	-30.50	140.0000	-36.90	150.0000	-36.90	160.0000	-40.70	170.0000	-40.70	180.0000	-40.70	190.0000	-40.70	200.0000	-40.70	210.0000	-46.40	220.0000	-48.50	230.0000	-57.10	240.0000	-59.20	250.0000	-62.90	260.0000	-62.90	270.0000	-66.60	280.0000
775	NONHSAT007159.2	-2.00	50.0000	-4.70	60.0000	-9.90	70.0000	-12.40	80.0000	-17.00	90.0000	-20.00	100.0000	-20.00	110.0000	-21.10	120.0000	-21.10	130.0000	-21.10	140.0000	-21.10	150.0000	-22.30	160.0000	-26.70	170.0000	-30.30	180.0000	-31.50	190.0000	-31.50	200.0000	-31.60	210.0000	-36.80	220.0000	-39.90	230.0000	-39.90	240.0000	-43.40	250.0000	-43.60	260.0000	-43.60	270.0000	-46.10	280.0000
776	NONHSAT007206.2	-3.00	50.0000	-4.00	60.0000	-5.50	70.0000	-9.20	80.0000	-9.70	90.0000	-10.70	100.0000	-11.50	110.0000	-12.40	120.0000	-18.50	130.0000	-22.40	140.0000	-25.60	150.0000	-30.40	160.0000	-30.40	170.0000	-30.40	180.0000	-31.90	190.0000	-33.80	200.0000	-37.90	210.0000	-38.30	220.0000	-38.80	230.0000	-41.80	240.0000	-43.80	250.0000	-44.10	260.0000	-46.70	270.0000	-51.30	280.0000
777	NONHSAT007222.2	-4.40	50.0000	-4.40	60.0000	-10.30	70.0000	-11.00	80.0000	-12.90	90.0000	-16.00	100.0000	-19.40	110.0000	-21.50	120.0000	-23.60	130.0000	-23.90	140.0000	-26.30	150.0000	-27.50	160.0000	-27.50	170.0000	-31.90	180.0000	-34.60	190.0000	-39.00	200.0000	-40.00	210.0000	-46.20	220.0000	-46.20	230.0000	-51.70	240.0000	-54.40	250.0000	-54.60	260.0000	-54.60	270.0000	-56.30	280.0000
778	NONHSAT007231.2	-0.90	50.0000	-1.70	60.0000	-1.70	70.0000	-7.00	80.0000	-8.00	90.0000	-8.20	100.0000	-11.10	110.0000	-15.70	120.0000	-15.50	130.0000	-15.50	140.0000	-17.40	150.0000	-19.60	160.0000	-20.60	170.0000	-23.90	180.0000	-27.30	190.0000	-29.00	200.0000	-35.10	210.0000	-35.10	220.0000	-35.60	230.0000	-37.40	240.0000	-43.60	250.0000	-45.30	260.0000	-49.30	270.0000	-49.50	280.0000
779	NONHSAT007232.2	-15.40	50.0000	-15.40	60.0000	-15.40	70.0000	-15.50	80.0000	-16.60	90.0000	-16.60	100.0000	-16.70	110.0000	-17.10	120.0000	-17.10	130.0000	-18.30	140.0000	-24.00	150.0000	-24.00	160.0000	-26.70	170.0000	-26.70	180.0000	-26.80	190.0000	-31.30	200.0000	-31.30	210.0000	-34.10	220.0000	-34.40	230.0000	-36.20	240.0000	-36.50	250.0000	-41.80	260.0000	-45.60	270.0000	-46.40	280.0000
780	NONHSAT007235.2	-4.30	50.0000	-6.20	60.0000	-9.60	70.0000	-9.60	80.0000	-9.70	90.0000	-11.70	100.0000	-15.20	110.0000	-15.20	120.0000	-16.90	130.0000	-16.90	140.0000	-18.80	150.0000	-20.40	160.0000	-20.90	170.0000	-22.70	180.0000	-25.10	190.0000	-25.90	200.0000	-27.40	210.0000	-32.60	220.0000	-37.40	230.0000	-41.70	240.0000	-41.70	250.0000	-47.60	260.0000	-53.00	270.0000	-53.00	280.0000
781	NONHSAT007238.2	-2.90	50.0000	-3.70	60.0000	-14.60	70.0000	-15.10	80.0000	-16.60	90.0000	-21.80	100.0000	-23.50	110.0000	-27.90	120.0000	-31.50	130.0000	-32.90	140.0000	-32.90	150.0000	-37.40	160.0000	-43.40	170.0000	-44.70	180.0000	-45.30	190.0000	-45.30	200.0000	-45.40	210.0000	-47.40	220.0000	-49.90	230.0000	-52.30	240.0000	-52.60	250.0000	-55.40	260.0000	-55.80	270.0000	-57.40	280.0000
782	NONHSAT007250.2	-5.60	50.0000	-6.80	60.0000	-9.20	70.0000	-10.10	80.0000	-12.60	90.0000	-12.80	100.0000	-13.10	110.0000	-13.10	120.0000	-13.10	130.0000	-14.50	140.0000	-14.80	150.0000	-18.30	160.0000	-18.30	170.0000	-21.20	180.0000	-26.50	190.0000	-29.50	200.0000	-32.10	210.0000	-34.50	220.0000	-34.70	230.0000	-40.20	240.0000	-41.00	250.0000	-48.50	260.0000	-49.80	270.0000	-53.00	280.0000
783	NONHSAT007251.2	-5.90	50.0000	-5.90	60.0000	-6.80	70.0000	-16.50	80.0000	-22.20	90.0000	-22.50	100.0000	-26.00	110.0000	-27.60	120.0000	-27.60	130.0000	-34.90	140.0000	-34.90	150.0000	-36.20	160.0000	-42.80	170.0000	-42.80	180.0000	-44.00	190.0000	-44.90	200.0000	-46.70	210.0000	-48.00	220.0000	-50.20	230.0000	-55.40	240.0000	-60.40	250.0000	-62.60	260.0000	-62.60	270.0000	-69.20	280.0000
784	NONHSAT007252.2	-12.90	50.0000	-13.70	60.0000	-16.00	70.0000	-16.00	80.0000	-21.70	90.0000	-24.40	100.0000	-26.30	110.0000	-33.10	120.0000	-33.10	130.0000	-33.80	140.0000	-38.10	150.0000	-38.10	160.0000	-38.10	170.0000	-39.10	180.0000	-45.40	190.0000	-47.30	200.0000	-50.40	210.0000	-52.80	220.0000	-62.40	230.0000	-63.30	240.0000	-64.30	250.0000	-65.40	260.0000	-66.10	270.0000	-68.40	280.0000
785	NONHSAT007256.2	-4.40	50.0000	-5.70	60.0000	-5.70	70.0000	-9.00	80.0000	-9.40	90.0000	-13.20	100.0000	-15.10	110.0000	-16.60	120.0000	-20.40	130.0000	-23.00	140.0000	-23.00	150.0000	-23.00	160.0000	-23.00	170.0000	-27.00	180.0000	-30.20	190.0000	-36.10	200.0000	-37.10	210.0000	-42.40	220.0000	-42.40	230.0000	-51.30	240.0000	-51.30	250.0000	-54.60	260.0000	-55.60	270.0000	-55.60	280.0000
786	NONHSAT007257.2	-4.80	50.0000	-9.20	60.0000	-9.40	70.0000	-9.90	80.0000	-14.10	90.0000	-16.30	100.0000	-19.20	110.0000	-19.20	120.0000	-25.70	130.0000	-25.60	140.0000	-31.40	150.0000	-34.50	160.0000	-37.70	170.0000	-38.10	180.0000	-38.60	190.0000	-43.90	200.0000	-46.60	210.0000	-48.10	220.0000	-51.80	230.0000	-54.30	240.0000	-54.70	250.0000	-54.70	260.0000	-55.60	270.0000	-60.40	280.0000
787	NONHSAT007258.2	-11.00	50.0000	-11.10	60.0000	-14.50	70.0000	-17.30	80.0000	-17.30	90.0000	-17.30	100.0000	-17.50	110.0000	-20.50	120.0000	-23.00	130.0000	-23.00	140.0000	-26.70	150.0000	-33.80	160.0000	-37.00	170.0000	-38.40	180.0000	-42.80	190.0000	-46.80	200.0000	-46.80	210.0000	-52.30	220.0000	-54.60	230.0000	-55.60	240.0000	-58.80	250.0000	-59.50	260.0000	-59.50	270.0000	-60.10	280.0000
788	NONHSAT007259.2	-5.70	50.0000	-11.80	60.0000	-18.40	70.0000	-18.40	80.0000	-19.50	90.0000	-23.50	100.0000	-26.60	110.0000	-26.40	120.0000	-33.90	130.0000	-33.90	140.0000	-34.70	150.0000	-35.30	160.0000	-38.40	170.0000	-41.70	180.0000	-43.70	190.0000	-47.20	200.0000	-52.60	210.0000	-54.90	220.0000	-61.20	230.0000	-61.30	240.0000	-63.60	250.0000	-63.60	260.0000	-65.60	270.0000	-69.10	280.0000
789	NONHSAT007262.2	-6.40	50.0000	-7.90	60.0000	-11.00	70.0000	-12.40	80.0000	-13.90	90.0000	-22.10	100.0000	-22.10	110.0000	-23.40	120.0000	-24.30	130.0000	-28.60	140.0000	-32.00	150.0000	-34.20	160.0000	-37.50	170.0000	-37.50	180.0000	-43.80	190.0000	-48.30	200.0000	-48.90	210.0000	-51.90	220.0000	-51.90	230.0000	-57.10	240.0000	-59.90	250.0000	-62.90	260.0000	-67.50	270.0000	-74.90	280.0000
790	NONHSAT007284.2	-8.60	50.0000	-12.20	60.0000	-22.50	70.0000	-32.20	80.0000	-37.10	90.0000	-37.30	100.0000	-44.00	110.0000	-49.60	120.0000	-55.70	130.0000	-57.00	140.0000	-60.70	150.0000	-85.50	160.0000	-94.50	170.0000	-101.80	180.0000	-101.80	190.0000	-104.10	200.0000	-104.10	210.0000	-107.20	220.0000	-109.30	230.0000	-110.00	240.0000	-112.30	250.0000	-115.70	260.0000	-120.50	270.0000	-120.50	280.0000
791	NONHSAT007286.2	-5.40	50.0000	-12.10	60.0000	-14.90	70.0000	-18.80	80.0000	-20.30	90.0000	-21.90	100.0000	-21.90	110.0000	-22.90	120.0000	-23.80	130.0000	-25.90	140.0000	-32.30	150.0000	-32.30	160.0000	-34.10	170.0000	-36.70	180.0000	-37.30	190.0000	-37.30	200.0000	-39.00	210.0000	-45.60	220.0000	-45.60	230.0000	-46.70	240.0000	-49.30	250.0000	-51.90	260.0000	-57.10	270.0000	-59.50	280.0000
792	NONHSAT007289.2	-3.80	50.0000	-5.70	60.0000	-5.70	70.0000	-6.40	80.0000	-7.20	90.0000	-9.00	100.0000	-9.00	110.0000	-9.00	120.0000	-12.90	130.0000	-15.50	140.0000	-20.00	150.0000	-20.00	160.0000	-20.00	170.0000	-20.00	180.0000	-22.00	190.0000	-24.00	200.0000	-25.60	210.0000	-27.80	220.0000	-33.10	230.0000	-34.00	240.0000	-37.90	250.0000	-46.20	260.0000	-48.60	270.0000	-50.20	280.0000
793	NONHSAT007332.2	-8.20	50.0000	-8.20	60.0000	-12.20	70.0000	-12.20	80.0000	-18.00	90.0000	-20.70	100.0000	-24.60	110.0000	-24.60	120.0000	-24.60	130.0000	-31.70	140.0000	-32.20	150.0000	-38.60	160.0000	-39.70	170.0000	-41.70	180.0000	-46.00	190.0000	-47.20	200.0000	-54.60	210.0000	-56.80	220.0000	-62.60	230.0000	-64.20	240.0000	-66.60	250.0000	-67.10	260.0000	-70.00	270.0000	-76.90	280.0000
794	NONHSAT007334.2	-6.30	50.0000	-6.30	60.0000	-6.40	70.0000	-6.40	80.0000	-11.90	90.0000	-12.90	100.0000	-12.90	110.0000	-14.80	120.0000	-14.80	130.0000	-17.30	140.0000	-17.90	150.0000	-18.80	160.0000	-25.40	170.0000	-25.70	180.0000	-25.70	190.0000	-25.70	200.0000	-26.90	210.0000	-27.20	220.0000	-27.20	230.0000	-32.80	240.0000	-36.30	250.0000	-39.30	260.0000	-41.60	270.0000	-41.60	280.0000
795	NONHSAT007335.2	-4.70	50.0000	-8.60	60.0000	-8.90	70.0000	-13.50	80.0000	-15.10	90.0000	-16.60	100.0000	-20.10	110.0000	-22.40	120.0000	-25.80	130.0000	-26.00	140.0000	-28.50	150.0000	-29.90	160.0000	-32.40	170.0000	-33.40	180.0000	-35.40	190.0000	-42.70	200.0000	-44.80	210.0000	-51.30	220.0000	-51.30	230.0000	-52.40	240.0000	-55.40	250.0000	-58.20	260.0000	-58.60	270.0000	-63.00	280.0000
796	NONHSAT007345.2	-8.30	50.0000	-9.60	60.0000	-11.60	70.0000	-12.00	80.0000	-16.70	90.0000	-16.70	100.0000	-21.10	110.0000	-22.90	120.0000	-27.40	130.0000	-27.60	140.0000	-29.80	150.0000	-31.10	160.0000	-32.30	170.0000	-34.90	180.0000	-35.60	190.0000	-46.10	200.0000	-53.60	210.0000	-55.30	220.0000	-55.30	230.0000	-59.40	240.0000	-68.10	250.0000	-70.90	260.0000	-72.40	270.0000	-74.70	280.0000
797	NONHSAT007368.2	-5.90	50.0000	-11.30	60.0000	-15.10	70.0000	-17.90	80.0000	-18.10	90.0000	-18.90	100.0000	-19.50	110.0000	-21.40	120.0000	-22.50	130.0000	-30.50	140.0000	-32.60	150.0000	-33.10	160.0000	-34.80	170.0000	-36.10	180.0000	-36.10	190.0000	-40.20	200.0000	-43.00	210.0000	-44.30	220.0000	-46.70	230.0000	-48.90	240.0000	-56.80	250.0000	-60.20	260.0000	-64.40	270.0000	-64.60	280.0000
798	NONHSAT007392.2	-2.80	50.0000	-4.50	60.0000	-6.20	70.0000	-12.50	80.0000	-14.40	90.0000	-14.40	100.0000	-14.40	110.0000	-15.40	120.0000	-18.90	130.0000	-18.90	140.0000	-18.90	150.0000	-21.60	160.0000	-26.80	170.0000	-27.80	180.0000	-29.10	190.0000	-29.10	200.0000	-32.60	210.0000	-33.20	220.0000	-36.90	230.0000	-38.00	240.0000	-40.10	250.0000	-41.10	260.0000	-42.20	270.0000	-45.80	280.0000
799	NONHSAT007395.2	-11.50	50.0000	-11.50	60.0000	-18.20	70.0000	-18.20	80.0000	-22.20	90.0000	-25.40	100.0000	-29.90	110.0000	-29.90	120.0000	-30.20	130.0000	-32.40	140.0000	-32.90	150.0000	-40.40	160.0000	-41.80	170.0000	-45.80	180.0000	-49.20	190.0000	-49.20	200.0000	-50.90	210.0000	-52.80	220.0000	-54.10	230.0000	-58.30	240.0000	-60.70	250.0000	-61.60	260.0000	-66.50	270.0000	-67.30	280.0000
800	NONHSAT007403.2	-7.00	50.0000	-7.70	60.0000	-11.50	70.0000	-15.80	80.0000	-18.90	90.0000	-19.40	100.0000	-22.30	110.0000	-25.20	120.0000	-28.40	130.0000	-28.80	140.0000	-29.10	150.0000	-29.10	160.0000	-31.30	170.0000	-36.50	180.0000	-38.90	190.0000	-40.70	200.0000	-42.50	210.0000	-46.20	220.0000	-49.50	230.0000	-53.00	240.0000	-56.50	250.0000	-57.10	260.0000	-57.10	270.0000	-58.90	280.0000
801	NONHSAT007409.2	-5.20	50.0000	-5.20	60.0000	-7.30	70.0000	-9.00	80.0000	-15.20	90.0000	-16.20	100.0000	-18.20	110.0000	-19.70	120.0000	-20.50	130.0000	-23.80	140.0000	-23.80	150.0000	-27.70	160.0000	-29.40	170.0000	-31.90	180.0000	-37.90	190.0000	-41.00	200.0000	-50.20	210.0000	-58.30	220.0000	-65.50	230.0000	-66.90	240.0000	-70.70	250.0000	-76.20	260.0000	-77.60	266.0000	-77.60	266.0000
802	NONHSAT007410.2	-7.10	50.0000	-10.00	60.0000	-10.00	70.0000	-15.50	80.0000	-19.10	90.0000	-19.70	100.0000	-22.80	110.0000	-24.40	120.0000	-27.90	130.0000	-27.90	140.0000	-28.50	150.0000	-30.80	160.0000	-36.10	170.0000	-37.00	180.0000	-37.40	190.0000	-41.60	200.0000	-41.60	210.0000	-42.60	220.0000	-44.80	230.0000	-50.40	240.0000	-51.00	250.0000	-52.40	260.0000	-53.70	270.0000	-60.20	280.0000
803	NONHSAT007419.2	-4.70	50.0000	-5.10	60.0000	-5.80	70.0000	-7.30	80.0000	-8.30	90.0000	-8.30	100.0000	-10.20	110.0000	-12.40	120.0000	-14.30	130.0000	-16.70	140.0000	-24.90	150.0000	-25.10	160.0000	-30.40	170.0000	-30.40	180.0000	-33.30	190.0000	-33.40	200.0000	-38.80	210.0000	-38.80	220.0000	-42.90	230.0000	-49.20	240.0000	-54.30	250.0000	-54.30	260.0000	-58.60	270.0000	-60.70	280.0000
804	NONHSAT007429.2	-8.90	50.0000	-13.50	60.0000	-23.50	70.0000	-27.50	80.0000	-30.70	90.0000	-30.70	100.0000	-33.80	110.0000	-39.40	120.0000	-42.10	130.0000	-42.10	140.0000	-44.90	150.0000	-44.90	160.0000	-46.80	170.0000	-51.20	180.0000	-53.70	190.0000	-59.10	200.0000	-59.10	210.0000	-60.00	220.0000	-63.40	230.0000	-68.20	240.0000	-68.80	250.0000	-76.00	260.0000	-76.50	270.0000	-81.30	280.0000
805	NONHSAT007465.2	-5.70	50.0000	-9.40	60.0000	-10.00	70.0000	-10.40	80.0000	-12.00	90.0000	-12.70	100.0000	-13.00	110.0000	-18.70	120.0000	-21.20	130.0000	-26.80	140.0000	-27.00	150.0000	-32.50	160.0000	-34.30	170.0000	-35.80	180.0000	-36.80	190.0000	-36.90	200.0000	-38.60	210.0000	-38.60	220.0000	-41.00	230.0000	-44.30	240.0000	-44.70	250.0000	-48.10	260.0000	-51.10	270.0000	-52.60	280.0000
806	NONHSAT007480.2	-9.40	50.0000	-10.80	60.0000	-13.40	70.0000	-13.90	80.0000	-18.50	90.0000	-18.70	100.0000	-21.90	110.0000	-32.20	120.0000	-34.00	130.0000	-34.70	140.0000	-38.70	150.0000	-40.50	160.0000	-43.80	170.0000	-57.40	180.0000	-57.60	190.0000	-62.00	200.0000	-64.60	210.0000	-65.20	220.0000	-69.00	230.0000	-70.40	240.0000	-74.30	250.0000	-75.30	260.0000	-84.80	270.0000	-93.20	280.0000
807	NONHSAT007481.2	-9.90	50.0000	-14.70	60.0000	-20.00	70.0000	-21.70	80.0000	-27.60	90.0000	-33.50	100.0000	-35.60	110.0000	-42.40	120.0000	-46.30	130.0000	-50.60	140.0000	-57.00	150.0000	-61.90	160.0000	-61.90	170.0000	-61.90	180.0000	-62.70	190.0000	-71.50	200.0000	-75.00	210.0000	-82.10	220.0000	-84.50	230.0000	-92.50	240.0000	-96.40	250.0000	-99.40	260.0000	-101.90	270.0000	-113.30	280.0000
808	NONHSAT007482.2	-8.70	50.0000	-11.20	60.0000	-13.40	70.0000	-13.90	80.0000	-18.70	90.0000	-21.20	100.0000	-23.70	110.0000	-33.10	120.0000	-33.10	130.0000	-35.50	140.0000	-38.70	150.0000	-43.80	160.0000	-43.80	170.0000	-57.40	180.0000	-57.40	190.0000	-60.20	200.0000	-64.40	210.0000	-65.20	220.0000	-68.80	230.0000	-69.80	240.0000	-74.20	250.0000	-77.50	260.0000	-83.60	270.0000	-88.70	280.0000
809	NONHSAT007532.2	-7.00	50.0000	-7.00	60.0000	-11.50	70.0000	-16.70	80.0000	-21.60	90.0000	-22.80	100.0000	-25.80	110.0000	-39.50	120.0000	-41.20	130.0000	-45.90	140.0000	-48.80	150.0000	-53.70	160.0000	-60.00	170.0000	-61.00	180.0000	-62.10	190.0000	-65.80	200.0000	-65.60	210.0000	-71.30	220.0000	-76.00	230.0000	-79.80	240.0000	-87.90	250.0000	-87.90	260.0000	-89.90	270.0000	-93.10	280.0000
810	NONHSAT007539.2	-4.80	50.0000	-5.20	60.0000	-8.30	70.0000	-8.30	80.0000	-11.60	90.0000	-12.20	100.0000	-15.30	110.0000	-17.10	120.0000	-18.80	130.0000	-20.50	140.0000	-23.60	150.0000	-31.40	160.0000	-31.40	170.0000	-31.50	180.0000	-35.90	190.0000	-37.50	200.0000	-38.20	210.0000	-38.20	220.0000	-42.10	230.0000	-45.10	240.0000	-49.00	250.0000	-49.00	260.0000	-49.00	270.0000	-49.70	280.0000
811	NONHSAT007540.2	-18.40	50.0000	-21.70	60.0000	-24.50	70.0000	-28.30	80.0000	-32.00	90.0000	-44.70	100.0000	-45.50	110.0000	-45.50	120.0000	-45.50	130.0000	-45.50	140.0000	-48.60	150.0000	-50.10	160.0000	-55.70	170.0000	-55.70	180.0000	-58.20	190.0000	-60.70	200.0000	-61.20	210.0000	-65.30	220.0000	-73.80	230.0000	-77.70	240.0000	-82.00	250.0000	-82.00	260.0000	-83.70	270.0000	-84.30	280.0000
812	NONHSAT007541.2	-10.40	50.0000	-14.10	60.0000	-18.40	70.0000	-18.40	80.0000	-20.90	90.0000	-26.20	100.0000	-28.00	110.0000	-28.20	120.0000	-29.80	130.0000	-32.30	140.0000	-32.50	150.0000	-36.00	160.0000	-41.00	170.0000	-45.40	180.0000	-45.40	190.0000	-47.80	200.0000	-48.10	210.0000	-48.90	220.0000	-56.50	230.0000	-57.10	240.0000	-62.90	250.0000	-62.90	260.0000	-62.90	270.0000	-62.90	280.0000
813	NONHSAT007582.2	-15.40	50.0000	-18.70	60.0000	-23.40	70.0000	-24.30	80.0000	-29.80	90.0000	-30.30	100.0000	-36.90	110.0000	-36.90	120.0000	-41.70	130.0000	-46.80	140.0000	-51.70	150.0000	-54.60	160.0000	-61.50	170.0000	-65.40	180.0000	-65.40	190.0000	-68.90	200.0000	-76.20	210.0000	-80.30	220.0000	-82.80	230.0000	-91.30	240.0000	-93.30	250.0000	-93.30	260.0000	-99.20	270.0000	-99.20	280.0000
814	NONHSAT007586.2	-8.80	50.0000	-16.10	60.0000	-16.40	70.0000	-16.40	80.0000	-16.60	90.0000	-22.50	100.0000	-32.00	110.0000	-32.00	120.0000	-36.30	130.0000	-36.30	140.0000	-43.20	150.0000	-53.60	160.0000	-55.20	170.0000	-58.90	180.0000	-59.80	190.0000	-67.10	200.0000	-67.30	210.0000	-80.70	220.0000	-81.20	230.0000	-86.00	240.0000	-88.50	250.0000	-92.20	260.0000	-95.60	270.0000	-100.60	280.0000
815	NONHSAT007588.2	-14.10	50.0000	-16.10	60.0000	-16.60	70.0000	-17.70	80.0000	-17.70	90.0000	-17.70	100.0000	-18.90	110.0000	-20.50	120.0000	-25.00	130.0000	-27.70	140.0000	-29.20	150.0000	-31.80	160.0000	-34.30	170.0000	-36.40	180.0000	-36.40	190.0000	-40.20	200.0000	-43.80	210.0000	-43.80	213.0000	-43.80	213.0000	-43.80	213.0000	-43.80	213.0000	-43.80	213.0000	-43.80	213.0000	-43.80	213.0000
816	NONHSAT007589.2	-6.40	50.0000	-6.40	60.0000	-6.80	70.0000	-6.80	80.0000	-7.60	90.0000	-14.70	100.0000	-16.90	110.0000	-24.60	120.0000	-29.20	130.0000	-30.00	140.0000	-32.90	150.0000	-35.30	160.0000	-39.90	170.0000	-39.90	180.0000	-43.80	190.0000	-47.40	200.0000	-50.20	210.0000	-51.40	220.0000	-52.80	230.0000	-57.90	240.0000	-58.60	250.0000	-66.10	260.0000	-68.50	270.0000	-69.70	280.0000
817	NONHSAT007614.2	-7.80	50.0000	-8.80	60.0000	-10.00	70.0000	-11.20	80.0000	-15.30	90.0000	-19.30	100.0000	-19.90	110.0000	-23.60	120.0000	-25.40	130.0000	-28.30	140.0000	-31.60	150.0000	-34.10	160.0000	-40.70	170.0000	-47.40	180.0000	-47.40	190.0000	-49.70	200.0000	-49.70	210.0000	-50.40	220.0000	-51.80	230.0000	-56.80	240.0000	-56.80	250.0000	-58.40	260.0000	-58.50	270.0000	-62.80	280.0000
818	NONHSAT007615.2	-5.10	50.0000	-5.10	60.0000	-9.80	70.0000	-12.90	80.0000	-20.10	90.0000	-20.10	100.0000	-23.50	110.0000	-24.60	120.0000	-32.90	130.0000	-34.90	140.0000	-36.60	150.0000	-36.60	160.0000	-38.90	170.0000	-40.20	180.0000	-44.50	190.0000	-44.50	200.0000	-44.50	210.0000	-46.80	220.0000	-50.30	230.0000	-50.30	240.0000	-51.30	250.0000	-53.10	260.0000	-54.10	270.0000	-54.10	280.0000
819	NONHSAT007621.2	-8.50	50.0000	-8.50	60.0000	-13.50	70.0000	-17.80	80.0000	-17.80	90.0000	-17.80	100.0000	-18.70	110.0000	-22.50	120.0000	-27.70	130.0000	-27.70	140.0000	-28.90	150.0000	-28.90	160.0000	-28.90	170.0000	-28.90	180.0000	-35.90	190.0000	-36.10	200.0000	-41.50	210.0000	-42.50	220.0000	-44.40	230.0000	-44.90	240.0000	-44.90	250.0000	-51.00	260.0000	-54.10	270.0000	-55.50	280.0000
820	NONHSAT007623.2	-4.90	50.0000	-7.30	60.0000	-11.40	70.0000	-16.10	80.0000	-17.30	90.0000	-18.70	100.0000	-18.70	110.0000	-18.70	120.0000	-25.80	130.0000	-26.30	140.0000	-27.00	150.0000	-30.30	160.0000	-35.50	170.0000	-37.10	180.0000	-37.10	190.0000	-40.60	200.0000	-40.60	210.0000	-42.00	220.0000	-55.40	230.0000	-61.70	240.0000	-63.40	250.0000	-64.30	260.0000	-64.30	270.0000	-67.30	280.0000
821	NONHSAT007628.2	-3.70	50.0000	-3.70	60.0000	-7.30	70.0000	-7.80	80.0000	-10.50	90.0000	-11.00	100.0000	-13.10	110.0000	-13.60	120.0000	-16.40	130.0000	-18.90	140.0000	-20.40	150.0000	-21.00	160.0000	-24.40	170.0000	-24.40	180.0000	-31.60	190.0000	-32.90	200.0000	-36.50	210.0000	-37.30	220.0000	-40.40	230.0000	-42.30	240.0000	-47.50	250.0000	-49.90	260.0000	-52.50	270.0000	-56.70	280.0000
822	NONHSAT007631.2	-3.90	50.0000	-3.90	60.0000	-4.30	70.0000	-8.20	80.0000	-11.60	90.0000	-12.90	100.0000	-12.90	110.0000	-15.50	120.0000	-15.50	130.0000	-21.30	140.0000	-24.50	150.0000	-25.40	160.0000	-26.20	170.0000	-28.00	180.0000	-28.40	190.0000	-33.00	200.0000	-36.10	210.0000	-36.60	220.0000	-41.60	230.0000	-44.80	240.0000	-45.40	250.0000	-49.20	260.0000	-49.20	270.0000	-54.80	280.0000
823	NONHSAT007633.2	-8.30	50.0000	-12.90	60.0000	-16.40	70.0000	-21.50	80.0000	-25.80	90.0000	-25.60	100.0000	-27.00	110.0000	-32.90	120.0000	-39.60	130.0000	-45.80	140.0000	-50.50	150.0000	-51.70	160.0000	-60.00	170.0000	-67.60	180.0000	-69.30	190.0000	-69.90	200.0000	-76.00	210.0000	-76.50	220.0000	-79.50	230.0000	-84.50	240.0000	-84.50	250.0000	-94.50	260.0000	-99.00	270.0000	-100.20	280.0000
824	NONHSAT007636.2	-8.10	50.0000	-8.10	60.0000	-12.60	70.0000	-14.90	80.0000	-16.80	90.0000	-22.10	100.0000	-23.40	110.0000	-23.40	120.0000	-30.70	130.0000	-31.00	140.0000	-33.50	150.0000	-40.80	160.0000	-46.20	170.0000	-55.40	180.0000	-56.10	190.0000	-63.70	200.0000	-68.90	210.0000	-70.00	220.0000	-75.90	230.0000	-80.30	240.0000	-81.40	250.0000	-87.50	260.0000	-88.60	270.0000	-90.40	280.0000
825	NONHSAT007651.2	-9.10	50.0000	-10.50	60.0000	-13.30	70.0000	-18.80	80.0000	-21.70	90.0000	-22.90	100.0000	-24.30	110.0000	-24.40	120.0000	-28.00	130.0000	-30.30	140.0000	-34.10	150.0000	-35.80	160.0000	-43.10	170.0000	-50.00	180.0000	-50.00	190.0000	-53.10	200.0000	-55.90	210.0000	-57.50	220.0000	-66.30	230.0000	-67.90	240.0000	-67.90	250.0000	-72.40	260.0000	-76.80	270.0000	-78.20	280.0000
826	NONHSAT007660.2	-9.00	50.0000	-9.00	60.0000	-9.00	70.0000	-12.20	80.0000	-14.90	90.0000	-14.90	100.0000	-15.70	110.0000	-18.40	120.0000	-19.90	130.0000	-21.20	140.0000	-24.40	150.0000	-28.30	160.0000	-31.20	170.0000	-31.20	180.0000	-31.20	190.0000	-33.90	200.0000	-35.30	210.0000	-37.90	220.0000	-37.90	230.0000	-39.40	240.0000	-39.90	250.0000	-43.00	260.0000	-45.90	270.0000	-48.90	280.0000
827	NONHSAT007662.2	-2.40	50.0000	-5.10	60.0000	-7.60	70.0000	-12.50	80.0000	-15.80	90.0000	-18.50	100.0000	-18.70	110.0000	-23.30	120.0000	-24.30	130.0000	-29.50	140.0000	-32.30	150.0000	-37.90	160.0000	-38.90	170.0000	-44.20	180.0000	-48.20	190.0000	-51.20	200.0000	-53.80	210.0000	-56.20	220.0000	-59.30	230.0000	-59.90	240.0000	-68.00	250.0000	-69.00	260.0000	-72.80	270.0000	-74.20	280.0000
828	NONHSAT007664.2	-3.10	50.0000	-5.30	60.0000	-8.60	70.0000	-12.30	80.0000	-14.90	90.0000	-17.70	100.0000	-20.70	110.0000	-23.30	120.0000	-23.90	130.0000	-28.80	140.0000	-32.70	150.0000	-37.10	160.0000	-39.30	170.0000	-43.20	180.0000	-47.40	190.0000	-51.20	200.0000	-53.80	210.0000	-56.00	220.0000	-60.20	230.0000	-64.60	240.0000	-66.00	250.0000	-69.30	260.0000	-69.30	270.0000	-69.30	280.0000
829	NONHSAT007666.2	-3.10	50.0000	-5.30	60.0000	-8.60	70.0000	-12.30	80.0000	-14.90	90.0000	-17.70	100.0000	-20.70	110.0000	-23.30	120.0000	-23.90	130.0000	-28.80	140.0000	-32.70	150.0000	-37.10	160.0000	-39.30	170.0000	-43.20	180.0000	-47.40	190.0000	-51.20	200.0000	-53.80	210.0000	-56.00	220.0000	-59.10	230.0000	-60.10	240.0000	-68.30	250.0000	-69.00	260.0000	-72.80	270.0000	-72.80	280.0000
830	NONHSAT007667.2	-3.10	50.0000	-5.30	60.0000	-8.60	70.0000	-12.30	80.0000	-14.90	90.0000	-17.70	100.0000	-20.70	110.0000	-23.30	120.0000	-23.90	130.0000	-28.80	140.0000	-32.70	150.0000	-37.10	160.0000	-39.30	170.0000	-43.20	180.0000	-47.40	190.0000	-51.20	200.0000	-53.80	210.0000	-56.00	220.0000	-60.20	230.0000	-64.60	240.0000	-66.00	250.0000	-69.30	260.0000	-69.30	270.0000	-69.30	280.0000
831	NONHSAT007672.2	-3.10	50.0000	-5.10	60.0000	-9.00	70.0000	-12.30	80.0000	-15.00	90.0000	-17.70	100.0000	-20.40	110.0000	-23.30	120.0000	-24.90	130.0000	-29.00	140.0000	-33.40	150.0000	-37.10	160.0000	-39.50	170.0000	-43.20	180.0000	-48.80	190.0000	-51.20	200.0000	-53.80	210.0000	-56.00	220.0000	-60.20	230.0000	-64.60	240.0000	-66.00	250.0000	-69.30	260.0000	-69.30	270.0000	-69.30	280.0000
832	NONHSAT007673.2	-3.10	50.0000	-5.10	60.0000	-9.00	70.0000	-12.30	80.0000	-15.00	90.0000	-17.70	100.0000	-20.40	110.0000	-23.30	120.0000	-24.90	130.0000	-29.00	140.0000	-33.40	150.0000	-37.10	160.0000	-39.50	170.0000	-43.70	180.0000	-48.30	190.0000	-51.40	200.0000	-54.90	210.0000	-58.20	220.0000	-58.60	230.0000	-60.30	240.0000	-62.50	250.0000	-62.70	260.0000	-62.80	270.0000	-65.80	280.0000
833	NONHSAT007676.2	-3.10	50.0000	-5.10	60.0000	-9.00	70.0000	-12.30	80.0000	-15.00	90.0000	-17.70	100.0000	-20.40	110.0000	-23.30	120.0000	-24.90	130.0000	-29.00	140.0000	-33.40	150.0000	-37.10	160.0000	-39.50	170.0000	-43.70	180.0000	-48.30	190.0000	-51.40	200.0000	-54.90	210.0000	-58.20	220.0000	-58.60	230.0000	-60.30	240.0000	-62.50	250.0000	-62.70	260.0000	-62.80	270.0000	-65.80	280.0000
834	NONHSAT007677.2	-3.10	50.0000	-5.10	60.0000	-9.00	70.0000	-12.30	80.0000	-15.00	90.0000	-17.70	100.0000	-20.40	110.0000	-23.30	120.0000	-24.90	130.0000	-29.00	140.0000	-33.40	150.0000	-37.10	160.0000	-39.50	170.0000	-43.20	180.0000	-48.80	190.0000	-51.20	200.0000	-53.80	210.0000	-56.00	220.0000	-58.50	230.0000	-60.10	240.0000	-68.00	250.0000	-68.60	260.0000	-71.40	270.0000	-73.40	280.0000
835	NONHSAT007678.2	-3.10	50.0000	-5.10	60.0000	-9.00	70.0000	-12.30	80.0000	-15.00	90.0000	-17.70	100.0000	-20.40	110.0000	-23.30	120.0000	-24.90	130.0000	-29.00	140.0000	-33.40	150.0000	-37.10	160.0000	-39.50	170.0000	-43.20	180.0000	-48.80	190.0000	-51.20	200.0000	-53.80	210.0000	-56.00	220.0000	-60.20	230.0000	-64.60	240.0000	-66.00	250.0000	-69.30	260.0000	-69.30	270.0000	-69.30	280.0000
836	NONHSAT007682.2	-13.40	50.0000	-15.90	60.0000	-18.00	70.0000	-22.80	80.0000	-24.90	90.0000	-27.00	100.0000	-32.80	110.0000	-32.90	120.0000	-39.10	130.0000	-43.10	140.0000	-46.40	150.0000	-51.90	160.0000	-51.90	170.0000	-54.20	180.0000	-55.60	190.0000	-61.10	200.0000	-61.50	210.0000	-62.40	220.0000	-66.30	230.0000	-66.30	240.0000	-66.90	250.0000	-69.00	260.0000	-72.00	270.0000	-79.40	280.0000
837	NONHSAT007683.2	-9.80	50.0000	-13.80	60.0000	-18.10	70.0000	-21.50	80.0000	-21.50	90.0000	-27.70	100.0000	-28.40	110.0000	-34.80	120.0000	-38.80	130.0000	-39.30	140.0000	-41.00	150.0000	-41.00	160.0000	-44.80	170.0000	-45.50	180.0000	-45.50	190.0000	-47.90	200.0000	-51.90	210.0000	-51.90	220.0000	-53.40	230.0000	-54.60	240.0000	-54.80	250.0000	-59.00	260.0000	-62.80	270.0000	-72.10	280.0000
838	NONHSAT007688.2	-7.40	50.0000	-7.50	60.0000	-9.50	70.0000	-13.10	80.0000	-13.10	90.0000	-14.90	100.0000	-16.30	110.0000	-21.30	120.0000	-23.60	130.0000	-23.60	140.0000	-29.30	150.0000	-32.80	160.0000	-33.70	170.0000	-35.70	180.0000	-42.70	190.0000	-42.70	200.0000	-42.70	210.0000	-46.00	220.0000	-46.80	230.0000	-47.70	240.0000	-47.80	250.0000	-50.40	260.0000	-58.20	270.0000	-61.50	280.0000
839	NONHSAT007690.2	-14.00	50.0000	-16.20	60.0000	-18.70	70.0000	-22.40	80.0000	-24.40	90.0000	-25.80	100.0000	-33.10	110.0000	-39.30	120.0000	-39.60	130.0000	-44.30	140.0000	-51.40	150.0000	-51.40	160.0000	-56.10	170.0000	-58.80	180.0000	-59.80	190.0000	-63.70	200.0000	-69.50	210.0000	-70.90	220.0000	-72.80	230.0000	-78.20	240.0000	-78.50	250.0000	-80.70	260.0000	-84.70	270.0000	-86.10	280.0000
840	NONHSAT007691.2	-7.30	50.0000	-7.30	60.0000	-8.70	70.0000	-12.30	80.0000	-17.40	90.0000	-17.40	100.0000	-21.40	110.0000	-25.60	120.0000	-25.80	130.0000	-26.90	140.0000	-30.70	150.0000	-31.90	160.0000	-32.90	170.0000	-36.90	180.0000	-37.70	190.0000	-38.40	200.0000	-42.70	210.0000	-44.90	220.0000	-48.90	230.0000	-52.60	240.0000	-52.60	250.0000	-54.10	260.0000	-55.80	270.0000	-56.10	280.0000
841	NONHSAT007692.2	-3.20	50.0000	-3.40	60.0000	-4.30	70.0000	-9.00	80.0000	-9.00	90.0000	-9.60	100.0000	-16.60	110.0000	-19.20	120.0000	-19.20	130.0000	-19.20	140.0000	-23.70	150.0000	-23.70	160.0000	-23.70	170.0000	-23.80	180.0000	-25.80	190.0000	-25.80	200.0000	-28.80	210.0000	-30.00	220.0000	-30.60	230.0000	-36.70	240.0000	-38.50	250.0000	-38.50	260.0000	-38.50	270.0000	-39.20	280.0000
842	NONHSAT007693.2	-8.60	50.0000	-9.80	60.0000	-12.30	70.0000	-14.70	80.0000	-16.90	90.0000	-24.20	100.0000	-28.30	110.0000	-29.90	120.0000	-35.50	130.0000	-38.00	140.0000	-39.40	150.0000	-44.50	160.0000	-48.70	170.0000	-49.10	180.0000	-52.80	190.0000	-55.00	200.0000	-57.90	210.0000	-57.90	220.0000	-62.40	230.0000	-62.80	240.0000	-66.20	250.0000	-66.20	260.0000	-66.20	270.0000	-72.10	280.0000
843	NONHSAT007698.2	-0.50	50.0000	-7.60	60.0000	-18.30	70.0000	-19.30	80.0000	-21.70	90.0000	-24.20	100.0000	-27.30	110.0000	-28.30	120.0000	-33.30	130.0000	-36.50	140.0000	-37.40	150.0000	-40.30	160.0000	-44.00	170.0000	-48.70	180.0000	-49.10	190.0000	-51.30	200.0000	-52.80	210.0000	-52.80	220.0000	-58.00	230.0000	-58.00	240.0000	-63.90	250.0000	-65.70	260.0000	-65.70	270.0000	-72.20	280.0000
844	NONHSAT007701.2	-1.00	50.0000	-4.10	60.0000	-9.00	70.0000	-14.50	80.0000	-21.40	90.0000	-22.60	100.0000	-24.50	110.0000	-27.50	120.0000	-32.30	130.0000	-35.70	140.0000	-36.00	150.0000	-40.20	160.0000	-41.70	170.0000	-45.00	180.0000	-45.10	190.0000	-46.30	200.0000	-48.70	210.0000	-52.40	220.0000	-52.40	230.0000	-55.90	240.0000	-55.90	250.0000	-56.90	260.0000	-56.90	270.0000	-63.20	280.0000
845	NONHSAT007706.2	-4.80	50.0000	-6.20	60.0000	-11.80	70.0000	-14.40	80.0000	-14.70	90.0000	-17.00	100.0000	-24.60	110.0000	-30.50	120.0000	-30.60	130.0000	-32.50	140.0000	-35.00	150.0000	-37.70	160.0000	-40.50	170.0000	-41.80	180.0000	-43.20	190.0000	-44.40	200.0000	-44.40	210.0000	-47.00	220.0000	-51.20	230.0000	-52.00	240.0000	-53.20	250.0000	-55.20	260.0000	-63.00	270.0000	-64.00	280.0000
846	NONHSAT007718.2	-1.90	50.0000	-6.00	60.0000	-6.50	70.0000	-12.70	80.0000	-16.80	90.0000	-18.20	100.0000	-23.70	110.0000	-23.70	120.0000	-23.70	130.0000	-24.60	140.0000	-24.60	150.0000	-28.70	160.0000	-35.30	170.0000	-38.30	180.0000	-38.30	190.0000	-42.70	200.0000	-47.60	210.0000	-51.70	220.0000	-53.90	230.0000	-56.80	240.0000	-62.90	250.0000	-65.50	260.0000	-66.20	270.0000	-68.50	280.0000
847	NONHSAT007719.2	-3.50	50.0000	-5.30	60.0000	-5.70	70.0000	-5.70	80.0000	-8.30	90.0000	-9.70	100.0000	-17.00	110.0000	-17.30	120.0000	-19.60	130.0000	-19.80	140.0000	-20.60	150.0000	-24.80	160.0000	-29.30	170.0000	-34.50	180.0000	-39.60	190.0000	-39.60	200.0000	-40.60	210.0000	-40.40	220.0000	-45.00	230.0000	-46.60	240.0000	-48.50	250.0000	-51.00	260.0000	-51.50	270.0000	-53.20	280.0000
848	NONHSAT007722.2	-5.70	50.0000	-8.30	60.0000	-8.90	70.0000	-9.00	80.0000	-9.90	90.0000	-12.80	100.0000	-15.40	110.0000	-18.60	120.0000	-21.30	130.0000	-23.20	140.0000	-24.30	150.0000	-27.20	160.0000	-36.20	170.0000	-36.20	180.0000	-37.40	190.0000	-38.90	200.0000	-40.90	210.0000	-40.90	220.0000	-44.10	230.0000	-44.80	240.0000	-46.60	250.0000	-46.60	260.0000	-46.60	270.0000	-50.60	280.0000
849	NONHSAT007744.2	-2.90	50.0000	-5.30	60.0000	-5.30	70.0000	-6.60	80.0000	-7.30	90.0000	-8.10	100.0000	-13.00	110.0000	-14.70	120.0000	-18.00	130.0000	-18.00	140.0000	-18.70	150.0000	-19.00	160.0000	-22.30	170.0000	-23.60	180.0000	-24.90	190.0000	-28.10	200.0000	-28.10	210.0000	-29.80	220.0000	-38.20	230.0000	-40.30	240.0000	-43.30	250.0000	-47.10	260.0000	-48.30	270.0000	-50.60	280.0000
850	NONHSAT007762.2	-9.60	50.0000	-10.50	60.0000	-15.10	70.0000	-25.90	80.0000	-30.00	90.0000	-34.60	100.0000	-34.60	110.0000	-38.50	120.0000	-42.80	130.0000	-45.20	140.0000	-48.60	150.0000	-54.60	160.0000	-61.80	170.0000	-64.30	180.0000	-70.30	190.0000	-73.80	200.0000	-82.90	210.0000	-82.90	220.0000	-83.90	230.0000	-92.40	240.0000	-100.40	250.0000	-104.90	260.0000	-111.20	270.0000	-114.90	280.0000
851	NONHSAT007763.2	-2.90	50.0000	-4.60	60.0000	-8.90	70.0000	-8.90	80.0000	-10.30	90.0000	-16.30	100.0000	-18.70	110.0000	-18.70	120.0000	-20.30	130.0000	-20.30	140.0000	-20.30	150.0000	-23.10	160.0000	-27.20	170.0000	-33.30	180.0000	-33.80	190.0000	-40.40	200.0000	-43.20	210.0000	-44.00	220.0000	-46.40	230.0000	-46.80	240.0000	-52.40	250.0000	-54.10	260.0000	-57.30	270.0000	-59.40	280.0000
852	NONHSAT007764.2	-7.70	50.0000	-11.10	60.0000	-11.70	70.0000	-19.10	80.0000	-23.80	90.0000	-25.80	100.0000	-30.30	110.0000	-33.70	120.0000	-34.10	130.0000	-39.70	140.0000	-45.90	150.0000	-49.90	160.0000	-54.40	170.0000	-55.70	180.0000	-57.30	190.0000	-58.80	200.0000	-61.10	210.0000	-61.10	220.0000	-61.10	230.0000	-65.70	240.0000	-69.90	250.0000	-69.90	255.0000	-69.90	255.0000	-69.90	255.0000
853	NONHSAT007800.2	-4.80	50.0000	-4.90	60.0000	-6.40	70.0000	-9.30	80.0000	-12.90	90.0000	-14.10	100.0000	-17.10	110.0000	-17.70	120.0000	-21.20	130.0000	-25.50	140.0000	-26.80	150.0000	-28.70	160.0000	-29.70	170.0000	-31.00	180.0000	-32.60	190.0000	-33.60	200.0000	-38.40	210.0000	-41.90	220.0000	-42.00	230.0000	-43.60	240.0000	-46.50	250.0000	-51.30	260.0000	-52.80	270.0000	-57.60	280.0000
854	NONHSAT007802.2	-2.80	50.0000	-3.30	60.0000	-3.30	70.0000	-4.47	80.0000	-4.47	90.0000	-7.57	100.0000	-13.17	110.0000	-16.80	120.0000	-21.70	130.0000	-26.60	140.0000	-27.60	150.0000	-28.40	160.0000	-29.30	170.0000	-29.40	180.0000	-35.10	190.0000	-35.50	200.0000	-35.50	210.0000	-41.00	220.0000	-42.70	230.0000	-47.40	240.0000	-51.50	250.0000	-56.40	260.0000	-58.90	270.0000	-60.10	280.0000
855	NONHSAT007803.2	-3.60	50.0000	-3.60	60.0000	-4.40	70.0000	-7.00	80.0000	-14.70	90.0000	-21.30	100.0000	-21.30	110.0000	-21.30	120.0000	-25.20	130.0000	-34.80	140.0000	-35.90	150.0000	-39.00	160.0000	-41.10	170.0000	-46.00	180.0000	-50.50	190.0000	-52.50	200.0000	-56.60	210.0000	-64.80	220.0000	-69.30	230.0000	-71.40	240.0000	-75.50	250.0000	-78.00	260.0000	-79.20	270.0000	-79.50	280.0000
856	NONHSAT007804.2	-5.20	50.0000	-7.10	60.0000	-13.90	70.0000	-14.60	80.0000	-16.70	90.0000	-20.90	100.0000	-23.90	110.0000	-27.00	120.0000	-28.00	130.0000	-28.00	140.0000	-29.70	150.0000	-33.30	160.0000	-38.00	170.0000	-42.50	180.0000	-43.50	190.0000	-44.20	200.0000	-47.60	210.0000	-50.60	220.0000	-54.80	230.0000	-59.50	240.0000	-68.10	250.0000	-75.10	260.0000	-81.70	270.0000	-88.50	280.0000
857	NONHSAT007805.2	-9.60	50.0000	-11.00	60.0000	-14.80	70.0000	-20.00	80.0000	-24.10	90.0000	-28.80	100.0000	-34.80	110.0000	-37.10	120.0000	-37.70	130.0000	-46.30	140.0000	-52.20	150.0000	-54.70	160.0000	-55.30	170.0000	-58.50	180.0000	-60.50	190.0000	-65.30	200.0000	-69.80	210.0000	-74.90	220.0000	-75.50	230.0000	-81.70	240.0000	-81.70	250.0000	-82.30	260.0000	-84.50	270.0000	-88.20	280.0000
858	NONHSAT007806.2	-6.60	50.0000	-6.60	60.0000	-13.80	70.0000	-15.40	80.0000	-16.60	90.0000	-23.20	100.0000	-23.20	110.0000	-25.90	120.0000	-26.30	130.0000	-29.10	140.0000	-30.90	150.0000	-33.90	160.0000	-35.40	170.0000	-35.40	180.0000	-35.40	190.0000	-43.90	200.0000	-48.10	210.0000	-50.80	220.0000	-50.80	230.0000	-53.70	240.0000	-53.70	250.0000	-53.70	260.0000	-56.50	270.0000	-58.90	280.0000
859	NONHSAT007808.2	-7.50	50.0000	-14.20	60.0000	-14.50	70.0000	-19.60	80.0000	-22.30	90.0000	-28.50	100.0000	-29.00	110.0000	-34.90	120.0000	-39.40	130.0000	-41.00	140.0000	-41.00	150.0000	-44.90	160.0000	-47.40	170.0000	-50.80	180.0000	-53.30	190.0000	-57.20	200.0000	-57.20	210.0000	-64.30	220.0000	-69.90	230.0000	-74.60	240.0000	-80.30	250.0000	-83.80	260.0000	-89.80	270.0000	-91.80	280.0000
860	NONHSAT007809.2	-13.90	50.0000	-18.20	60.0000	-20.50	70.0000	-24.10	80.0000	-28.70	90.0000	-31.00	100.0000	-35.00	110.0000	-36.20	120.0000	-36.70	130.0000	-46.70	140.0000	-49.40	150.0000	-59.10	160.0000	-59.10	170.0000	-63.70	180.0000	-68.00	190.0000	-68.00	200.0000	-71.90	210.0000	-74.60	220.0000	-79.20	230.0000	-84.80	240.0000	-88.30	250.0000	-90.40	260.0000	-93.70	270.0000	-94.40	280.0000
861	NONHSAT007810.2	-11.80	50.0000	-13.50	60.0000	-17.90	70.0000	-20.50	80.0000	-22.30	90.0000	-28.40	100.0000	-30.80	110.0000	-35.00	120.0000	-35.10	130.0000	-43.10	140.0000	-49.90	150.0000	-52.10	160.0000	-52.40	170.0000	-57.10	180.0000	-61.30	190.0000	-64.40	200.0000	-64.40	210.0000	-70.60	220.0000	-77.10	230.0000	-77.70	240.0000	-79.50	250.0000	-85.40	260.0000	-91.80	270.0000	-94.20	280.0000
862	NONHSAT007811.2	-11.40	50.0000	-19.10	60.0000	-24.00	70.0000	-28.10	80.0000	-31.50	90.0000	-37.90	100.0000	-37.90	110.0000	-44.50	120.0000	-48.70	130.0000	-48.70	140.0000	-55.20	150.0000	-55.20	160.0000	-55.70	170.0000	-64.10	180.0000	-65.60	190.0000	-66.00	200.0000	-69.60	210.0000	-75.00	220.0000	-85.30	230.0000	-86.00	240.0000	-89.50	250.0000	-93.70	260.0000	-103.20	270.0000	-104.30	280.0000
863	NONHSAT007812.2	-8.50	50.0000	-8.50	60.0000	-13.70	70.0000	-18.60	80.0000	-22.20	90.0000	-25.60	100.0000	-31.80	110.0000	-31.80	120.0000	-32.20	130.0000	-35.00	140.0000	-35.70	150.0000	-35.90	160.0000	-41.50	170.0000	-41.50	180.0000	-45.20	190.0000	-47.20	200.0000	-49.90	210.0000	-50.60	220.0000	-54.50	230.0000	-56.90	240.0000	-59.30	250.0000	-60.30	260.0000	-62.30	270.0000	-67.00	280.0000
864	NONHSAT007813.2	-8.10	50.0000	-8.10	60.0000	-13.80	70.0000	-19.10	80.0000	-22.40	90.0000	-25.90	100.0000	-31.50	110.0000	-31.50	120.0000	-31.90	130.0000	-34.70	140.0000	-35.40	150.0000	-35.90	160.0000	-41.20	170.0000	-41.20	180.0000	-45.50	190.0000	-46.90	200.0000	-49.60	210.0000	-50.30	220.0000	-55.30	230.0000	-56.60	240.0000	-59.30	250.0000	-60.20	260.0000	-64.40	270.0000	-66.70	280.0000
865	NONHSAT007819.2	-2.70	50.0000	-6.10	60.0000	-6.10	70.0000	-6.30	80.0000	-15.80	90.0000	-17.20	100.0000	-19.20	110.0000	-20.20	120.0000	-20.20	130.0000	-27.60	140.0000	-29.20	150.0000	-29.60	160.0000	-35.80	170.0000	-36.10	180.0000	-36.10	190.0000	-36.10	200.0000	-38.60	210.0000	-40.20	220.0000	-48.20	230.0000	-48.40	240.0000	-48.40	250.0000	-56.20	260.0000	-56.20	270.0000	-56.20	280.0000
866	NONHSAT007869.2	-19.00	50.0000	-21.40	60.0000	-29.50	70.0000	-33.60	80.0000	-42.10	90.0000	-42.10	100.0000	-43.50	110.0000	-52.40	120.0000	-53.80	130.0000	-57.60	140.0000	-59.90	150.0000	-63.10	160.0000	-68.10	170.0000	-70.20	180.0000	-80.40	190.0000	-84.30	200.0000	-85.30	210.0000	-85.30	220.0000	-86.90	230.0000	-89.30	240.0000	-92.10	250.0000	-101.10	260.0000	-104.10	270.0000	-106.60	280.0000
867	NONHSAT008225.2	-5.10	50.0000	-7.00	60.0000	-12.10	70.0000	-12.40	80.0000	-18.30	90.0000	-18.30	100.0000	-21.00	110.0000	-26.60	120.0000	-26.30	130.0000	-26.30	140.0000	-28.60	150.0000	-28.60	160.0000	-31.30	170.0000	-33.40	180.0000	-35.60	190.0000	-36.90	200.0000	-42.80	210.0000	-43.10	220.0000	-44.70	230.0000	-48.30	240.0000	-51.70	250.0000	-52.90	260.0000	-53.80	270.0000	-56.50	280.0000
868	NONHSAT008230.2	-3.00	50.0000	-4.40	60.0000	-4.80	70.0000	-4.80	80.0000	-6.30	90.0000	-7.80	100.0000	-9.50	110.0000	-12.20	120.0000	-12.40	130.0000	-19.70	140.0000	-22.60	150.0000	-22.70	160.0000	-27.30	170.0000	-27.50	180.0000	-31.60	190.0000	-34.10	200.0000	-40.50	210.0000	-46.80	220.0000	-47.50	230.0000	-47.50	240.0000	-50.90	250.0000	-50.90	260.0000	-54.30	270.0000	-55.70	280.0000
869	NONHSAT008249.2	0.00	50.0000	0.00	60.0000	-1.40	70.0000	-4.90	80.0000	-4.90	90.0000	-5.80	100.0000	-5.80	110.0000	-12.30	120.0000	-12.30	130.0000	-12.30	140.0000	-15.60	150.0000	-23.90	160.0000	-25.80	170.0000	-30.00	180.0000	-30.00	190.0000	-41.60	200.0000	-41.60	210.0000	-42.50	220.0000	-45.70	230.0000	-49.20	240.0000	-52.20	250.0000	-56.80	260.0000	-56.60	270.0000	-59.80	280.0000
870	NONHSAT008267.2	-9.50	50.0000	-10.10	60.0000	-15.80	70.0000	-15.80	80.0000	-20.00	90.0000	-24.00	100.0000	-27.60	110.0000	-31.20	120.0000	-33.50	130.0000	-34.20	140.0000	-36.70	150.0000	-41.00	160.0000	-45.60	170.0000	-52.00	180.0000	-52.00	190.0000	-58.80	200.0000	-67.10	210.0000	-67.80	220.0000	-70.70	230.0000	-72.50	240.0000	-74.10	250.0000	-77.10	260.0000	-80.50	270.0000	-80.80	280.0000
871	NONHSAT008268.2	-3.80	50.0000	-4.60	60.0000	-11.60	70.0000	-12.50	80.0000	-12.90	90.0000	-15.00	100.0000	-17.00	110.0000	-17.00	120.0000	-17.00	130.0000	-17.60	140.0000	-19.80	150.0000	-19.80	160.0000	-32.10	170.0000	-35.10	180.0000	-41.30	190.0000	-43.00	200.0000	-47.10	210.0000	-54.00	220.0000	-58.90	230.0000	-60.70	240.0000	-61.10	250.0000	-64.20	260.0000	-69.30	270.0000	-69.30	280.0000
872	NONHSAT008270.2	-7.60	50.0000	-8.60	60.0000	-10.90	70.0000	-12.70	80.0000	-17.20	90.0000	-17.00	100.0000	-19.90	110.0000	-26.70	120.0000	-32.40	130.0000	-33.60	140.0000	-39.70	150.0000	-44.10	160.0000	-44.10	170.0000	-47.50	180.0000	-47.80	190.0000	-54.20	200.0000	-59.80	210.0000	-65.30	220.0000	-69.10	230.0000	-71.60	240.0000	-78.50	250.0000	-83.20	260.0000	-87.40	270.0000	-97.40	280.0000
873	NONHSAT008273.2	-6.00	50.0000	-6.00	60.0000	-6.70	70.0000	-7.90	80.0000	-9.20	90.0000	-12.60	100.0000	-14.90	110.0000	-17.80	120.0000	-20.80	130.0000	-22.80	140.0000	-25.40	150.0000	-29.60	160.0000	-29.60	170.0000	-35.10	180.0000	-36.90	190.0000	-40.60	200.0000	-45.70	210.0000	-48.70	220.0000	-52.80	230.0000	-53.80	240.0000	-56.20	250.0000	-58.90	260.0000	-59.30	270.0000	-61.00	280.0000
874	NONHSAT008274.2	-8.10	50.0000	-8.10	60.0000	-9.10	70.0000	-9.30	80.0000	-13.50	90.0000	-16.20	100.0000	-21.10	110.0000	-29.00	120.0000	-29.00	130.0000	-29.80	140.0000	-36.50	150.0000	-38.90	160.0000	-45.30	170.0000	-45.60	180.0000	-51.40	190.0000	-57.10	200.0000	-63.80	210.0000	-65.70	220.0000	-71.50	230.0000	-76.50	240.0000	-82.60	250.0000	-82.40	260.0000	-94.00	270.0000	-97.20	280.0000
875	NONHSAT008275.2	-2.60	50.0000	-7.40	60.0000	-13.70	70.0000	-17.00	80.0000	-19.60	90.0000	-24.10	100.0000	-26.40	110.0000	-29.10	120.0000	-35.40	130.0000	-35.40	140.0000	-46.70	150.0000	-46.70	160.0000	-46.70	170.0000	-52.90	180.0000	-55.70	190.0000	-60.60	200.0000	-66.00	210.0000	-70.90	220.0000	-73.50	230.0000	-78.10	240.0000	-78.70	250.0000	-80.70	260.0000	-81.60	270.0000	-83.70	280.0000
876	NONHSAT008276.2	-9.00	50.0000	-10.40	60.0000	-12.90	70.0000	-17.20	80.0000	-17.20	90.0000	-22.30	100.0000	-24.80	110.0000	-30.80	120.0000	-34.00	130.0000	-37.60	140.0000	-40.90	150.0000	-40.90	160.0000	-40.90	170.0000	-42.50	180.0000	-45.30	190.0000	-55.10	200.0000	-59.10	210.0000	-59.10	220.0000	-63.10	230.0000	-69.40	240.0000	-72.50	250.0000	-72.70	260.0000	-75.60	270.0000	-76.40	280.0000
877	NONHSAT008281.2	0.00	50.0000	-1.60	60.0000	-6.50	70.0000	-9.50	80.0000	-15.30	90.0000	-18.00	100.0000	-18.00	110.0000	-18.60	120.0000	-18.60	130.0000	-27.20	140.0000	-34.50	150.0000	-36.60	160.0000	-37.90	170.0000	-40.10	180.0000	-41.20	190.0000	-43.30	200.0000	-43.30	210.0000	-49.90	220.0000	-49.90	230.0000	-49.90	240.0000	-53.40	250.0000	-54.50	260.0000	-58.30	270.0000	-59.60	280.0000
878	NONHSAT008282.2	-5.40	50.0000	-5.40	60.0000	-11.30	70.0000	-16.40	80.0000	-17.40	90.0000	-18.40	100.0000	-18.80	110.0000	-20.60	120.0000	-22.20	130.0000	-24.40	140.0000	-24.40	150.0000	-29.20	160.0000	-30.60	170.0000	-34.20	180.0000	-36.90	190.0000	-36.90	200.0000	-40.00	210.0000	-43.60	220.0000	-46.00	230.0000	-49.40	240.0000	-51.20	250.0000	-52.70	260.0000	-56.40	270.0000	-61.20	280.0000
879	NONHSAT008288.2	0.00	50.0000	0.00	60.0000	-2.70	70.0000	-3.30	80.0000	-6.40	90.0000	-8.50	100.0000	-16.50	110.0000	-24.10	120.0000	-25.00	130.0000	-25.00	140.0000	-27.10	150.0000	-32.00	160.0000	-36.00	170.0000	-39.00	180.0000	-41.30	190.0000	-43.70	200.0000	-47.50	210.0000	-52.00	220.0000	-58.20	230.0000	-58.70	240.0000	-61.80	250.0000	-64.80	260.0000	-67.80	270.0000	-70.60	280.0000
880	NONHSAT008336.2	-5.80	50.0000	-10.50	60.0000	-14.70	70.0000	-15.50	80.0000	-15.90	90.0000	-15.90	100.0000	-18.20	110.0000	-19.30	120.0000	-20.50	130.0000	-21.10	140.0000	-23.90	150.0000	-32.20	160.0000	-32.20	170.0000	-33.90	180.0000	-33.90	190.0000	-34.60	200.0000	-40.20	210.0000	-43.10	220.0000	-43.10	230.0000	-43.10	240.0000	-46.60	250.0000	-52.20	260.0000	-55.70	270.0000	-56.50	280.0000
881	NONHSAT008338.2	-4.10	50.0000	-4.90	60.0000	-7.40	70.0000	-13.10	80.0000	-15.40	90.0000	-19.90	100.0000	-22.90	110.0000	-30.30	120.0000	-32.20	130.0000	-36.40	140.0000	-40.20	150.0000	-45.00	160.0000	-48.50	170.0000	-50.80	180.0000	-54.20	190.0000	-56.00	200.0000	-56.00	210.0000	-60.90	220.0000	-64.20	230.0000	-69.10	240.0000	-72.40	250.0000	-76.80	260.0000	-79.30	270.0000	-86.20	280.0000
882	NONHSAT008339.2	-1.30	50.0000	-7.20	60.0000	-7.20	70.0000	-7.20	80.0000	-7.70	90.0000	-13.20	100.0000	-13.20	110.0000	-13.20	120.0000	-13.20	130.0000	-13.20	140.0000	-14.10	150.0000	-14.10	160.0000	-16.70	170.0000	-19.30	180.0000	-23.74	190.0000	-27.10	200.0000	-29.60	210.0000	-31.14	220.0000	-39.80	230.0000	-44.00	240.0000	-44.00	250.0000	-44.00	260.0000	-46.00	270.0000	-46.00	280.0000
883	NONHSAT008343.2	-6.70	50.0000	-6.70	60.0000	-12.00	70.0000	-12.30	80.0000	-12.30	90.0000	-15.00	100.0000	-17.40	110.0000	-17.60	120.0000	-20.60	130.0000	-21.30	140.0000	-21.30	150.0000	-24.20	160.0000	-27.40	170.0000	-29.20	180.0000	-33.60	190.0000	-34.30	200.0000	-46.10	210.0000	-47.20	220.0000	-49.00	230.0000	-50.70	240.0000	-54.00	250.0000	-60.90	260.0000	-66.60	270.0000	-67.00	280.0000
884	NONHSAT008349.2	-8.10	50.0000	-12.80	60.0000	-15.20	70.0000	-18.00	80.0000	-20.60	90.0000	-27.70	100.0000	-28.20	110.0000	-34.40	120.0000	-39.90	130.0000	-43.60	140.0000	-43.60	150.0000	-44.50	160.0000	-49.00	170.0000	-49.50	180.0000	-49.50	190.0000	-51.60	200.0000	-51.80	210.0000	-59.80	220.0000	-61.30	230.0000	-70.10	240.0000	-74.10	250.0000	-75.10	260.0000	-76.00	270.0000	-83.60	280.0000
885	NONHSAT008352.2	-3.80	50.0000	-3.80	60.0000	-4.80	70.0000	-9.70	80.0000	-10.20	90.0000	-10.20	100.0000	-18.30	110.0000	-20.10	120.0000	-23.60	130.0000	-23.80	140.0000	-24.60	150.0000	-24.60	160.0000	-28.20	170.0000	-32.10	180.0000	-35.00	190.0000	-36.30	200.0000	-37.40	210.0000	-40.40	220.0000	-42.40	230.0000	-44.00	240.0000	-44.60	250.0000	-46.40	260.0000	-47.70	270.0000	-49.40	280.0000
886	NONHSAT008366.2	-5.10	50.0000	-5.80	60.0000	-5.80	70.0000	-9.70	80.0000	-9.90	90.0000	-17.70	100.0000	-17.90	110.0000	-18.40	120.0000	-19.70	130.0000	-19.90	140.0000	-19.90	150.0000	-19.90	160.0000	-19.90	170.0000	-21.50	180.0000	-23.10	190.0000	-23.10	200.0000	-24.40	210.0000	-26.90	220.0000	-30.50	230.0000	-30.70	240.0000	-35.80	250.0000	-35.80	260.0000	-35.80	270.0000	-37.40	280.0000
887	NONHSAT008376.2	-5.60	50.0000	-16.40	60.0000	-16.20	70.0000	-16.20	80.0000	-17.00	90.0000	-21.90	100.0000	-21.90	110.0000	-22.30	120.0000	-28.40	130.0000	-30.60	140.0000	-32.00	150.0000	-32.00	160.0000	-34.10	170.0000	-38.40	180.0000	-39.70	190.0000	-47.30	200.0000	-52.60	210.0000	-57.60	220.0000	-58.60	230.0000	-61.50	240.0000	-62.10	250.0000	-64.60	260.0000	-67.20	270.0000	-72.60	280.0000
888	NONHSAT008436.2	-4.00	50.0000	-7.20	60.0000	-7.70	70.0000	-14.40	80.0000	-15.70	90.0000	-19.00	100.0000	-19.00	110.0000	-21.40	120.0000	-22.20	130.0000	-28.30	140.0000	-28.30	150.0000	-34.90	160.0000	-36.40	170.0000	-36.40	180.0000	-38.30	190.0000	-39.70	200.0000	-42.00	210.0000	-47.60	220.0000	-52.10	230.0000	-55.90	240.0000	-61.70	250.0000	-61.70	260.0000	-61.70	270.0000	-67.10	280.0000
889	NONHSAT008461.2	-5.30	50.0000	-5.30	60.0000	-11.40	70.0000	-16.80	80.0000	-21.00	90.0000	-21.90	100.0000	-23.90	110.0000	-25.30	120.0000	-26.60	130.0000	-27.60	140.0000	-28.20	150.0000	-37.60	160.0000	-44.20	170.0000	-44.20	180.0000	-46.90	190.0000	-47.10	200.0000	-48.80	210.0000	-49.90	220.0000	-51.10	230.0000	-54.70	240.0000	-60.30	250.0000	-67.30	260.0000	-70.70	270.0000	-77.00	280.0000
890	NONHSAT008463.2	-12.60	50.0000	-13.10	60.0000	-13.10	70.0000	-13.10	80.0000	-13.10	90.0000	-13.64	100.0000	-16.20	110.0000	-19.60	120.0000	-21.40	130.0000	-26.50	140.0000	-29.20	150.0000	-29.40	160.0000	-32.90	170.0000	-33.50	180.0000	-36.20	190.0000	-42.10	200.0000	-42.10	210.0000	-42.10	220.0000	-42.10	230.0000	-42.10	240.0000	-42.50	250.0000	-43.70	260.0000	-47.80	270.0000	-47.80	280.0000
891	NONHSAT008480.2	-3.20	50.0000	-8.80	60.0000	-10.30	70.0000	-11.80	80.0000	-17.80	90.0000	-20.10	100.0000	-20.70	110.0000	-24.40	120.0000	-26.50	130.0000	-27.20	140.0000	-29.10	150.0000	-31.50	160.0000	-36.30	170.0000	-42.30	180.0000	-45.50	190.0000	-47.80	200.0000	-52.30	210.0000	-53.70	220.0000	-57.90	230.0000	-61.50	240.0000	-61.50	250.0000	-65.80	260.0000	-73.20	270.0000	-74.80	280.0000
892	NONHSAT008483.2	-4.00	50.0000	-5.70	60.0000	-8.60	70.0000	-12.00	80.0000	-13.20	90.0000	-15.30	100.0000	-22.10	110.0000	-28.90	120.0000	-32.00	130.0000	-33.00	140.0000	-35.80	150.0000	-44.40	160.0000	-46.00	170.0000	-50.50	180.0000	-54.10	190.0000	-61.60	200.0000	-61.90	210.0000	-66.70	220.0000	-69.90	230.0000	-70.20	240.0000	-76.00	250.0000	-78.50	260.0000	-84.50	270.0000	-90.90	280.0000
893	NONHSAT008506.2	-6.40	50.0000	-7.40	60.0000	-9.40	70.0000	-11.00	80.0000	-16.40	90.0000	-16.40	100.0000	-16.40	110.0000	-17.80	120.0000	-21.10	130.0000	-25.20	140.0000	-25.30	150.0000	-25.30	160.0000	-27.50	170.0000	-28.10	180.0000	-28.10	190.0000	-31.90	200.0000	-33.50	210.0000	-35.70	220.0000	-37.10	230.0000	-41.10	240.0000	-47.90	250.0000	-47.90	260.0000	-47.90	270.0000	-47.90	280.0000
894	NONHSAT008530.2	-9.30	50.0000	-10.10	60.0000	-14.40	70.0000	-14.40	80.0000	-14.40	90.0000	-18.10	100.0000	-18.10	110.0000	-21.90	120.0000	-22.30	130.0000	-25.90	140.0000	-28.80	150.0000	-30.10	160.0000	-30.10	170.0000	-31.00	180.0000	-37.00	190.0000	-40.70	200.0000	-44.60	210.0000	-46.50	220.0000	-51.50	230.0000	-55.50	240.0000	-58.00	250.0000	-58.90	260.0000	-60.80	270.0000	-65.80	280.0000
895	NONHSAT008555.2	-4.50	50.0000	-4.70	60.0000	-5.70	70.0000	-9.30	80.0000	-12.90	90.0000	-16.60	100.0000	-20.70	110.0000	-21.60	120.0000	-22.00	130.0000	-29.50	140.0000	-32.70	150.0000	-38.10	160.0000	-40.60	170.0000	-45.20	180.0000	-46.00	190.0000	-47.00	200.0000	-54.00	210.0000	-55.00	220.0000	-58.20	230.0000	-64.70	240.0000	-65.50	250.0000	-67.40	260.0000	-69.60	270.0000	-70.40	280.0000
896	NONHSAT008565.2	-3.20	50.0000	-4.80	60.0000	-6.90	70.0000	-8.80	80.0000	-10.20	90.0000	-13.80	100.0000	-15.60	110.0000	-15.60	120.0000	-15.60	130.0000	-17.00	140.0000	-19.60	150.0000	-23.40	160.0000	-26.90	170.0000	-30.40	180.0000	-31.30	190.0000	-33.20	200.0000	-36.40	210.0000	-41.10	220.0000	-41.10	230.0000	-46.60	240.0000	-51.30	250.0000	-57.70	260.0000	-58.00	270.0000	-59.90	280.0000
897	NONHSAT008613.2	-1.50	50.0000	-4.60	60.0000	-13.70	70.0000	-13.50	80.0000	-14.70	90.0000	-15.00	100.0000	-15.00	110.0000	-15.00	120.0000	-17.70	130.0000	-17.70	140.0000	-18.20	150.0000	-20.40	160.0000	-22.20	170.0000	-24.30	180.0000	-27.20	190.0000	-30.00	200.0000	-31.20	210.0000	-34.10	220.0000	-34.10	230.0000	-34.90	240.0000	-37.70	250.0000	-42.10	260.0000	-42.10	270.0000	-42.10	280.0000
898	NONHSAT008616.2	-1.50	50.0000	-1.50	60.0000	-6.40	70.0000	-7.30	80.0000	-8.10	90.0000	-10.60	100.0000	-18.90	110.0000	-20.70	120.0000	-21.50	130.0000	-22.30	140.0000	-27.90	150.0000	-30.30	160.0000	-34.30	170.0000	-34.30	180.0000	-35.80	190.0000	-36.40	200.0000	-40.80	210.0000	-40.80	220.0000	-40.80	230.0000	-42.50	240.0000	-44.20	250.0000	-48.50	260.0000	-53.20	270.0000	-53.20	280.0000
899	NONHSAT008634.2	-5.30	50.0000	-8.70	60.0000	-9.20	70.0000	-18.90	80.0000	-21.50	90.0000	-21.50	100.0000	-24.10	110.0000	-26.90	120.0000	-29.20	130.0000	-35.60	140.0000	-35.60	150.0000	-39.60	160.0000	-40.60	170.0000	-43.50	180.0000	-45.50	190.0000	-47.90	200.0000	-48.30	210.0000	-54.00	220.0000	-63.80	230.0000	-63.80	240.0000	-67.00	250.0000	-68.00	260.0000	-68.40	270.0000	-76.80	280.0000
900	NONHSAT008656.2	-7.60	50.0000	-7.60	60.0000	-8.80	70.0000	-10.00	80.0000	-10.00	90.0000	-11.20	100.0000	-12.60	110.0000	-12.60	120.0000	-13.70	130.0000	-18.70	140.0000	-20.10	150.0000	-20.90	160.0000	-23.10	170.0000	-25.00	180.0000	-25.40	190.0000	-26.40	200.0000	-26.40	210.0000	-31.10	220.0000	-36.00	230.0000	-38.00	240.0000	-38.40	250.0000	-38.50	260.0000	-40.60	270.0000	-41.60	280.0000
901	NONHSAT008664.2	-3.90	50.0000	-8.10	60.0000	-8.10	70.0000	-12.10	80.0000	-14.10	90.0000	-14.10	100.0000	-17.00	110.0000	-20.60	120.0000	-21.70	130.0000	-25.70	140.0000	-28.40	150.0000	-28.40	160.0000	-29.10	170.0000	-31.50	180.0000	-33.10	190.0000	-33.70	200.0000	-34.50	210.0000	-36.90	220.0000	-37.60	230.0000	-37.60	240.0000	-39.20	250.0000	-42.30	260.0000	-48.40	270.0000	-48.40	280.0000
902	NONHSAT008689.2	-0.60	50.0000	-1.40	60.0000	-1.40	70.0000	-2.80	80.0000	-7.50	90.0000	-14.50	100.0000	-17.70	110.0000	-17.90	120.0000	-20.50	130.0000	-20.50	140.0000	-26.70	150.0000	-34.10	160.0000	-38.40	170.0000	-50.90	180.0000	-50.90	190.0000	-55.90	200.0000	-59.60	210.0000	-61.80	220.0000	-66.10	230.0000	-73.80	240.0000	-73.80	250.0000	-73.80	260.0000	-74.70	270.0000	-80.20	280.0000
903	NONHSAT008692.2	-1.10	50.0000	-1.30	60.0000	-5.50	70.0000	-7.60	80.0000	-13.60	90.0000	-13.60	100.0000	-17.20	110.0000	-17.20	120.0000	-17.20	130.0000	-23.50	140.0000	-25.80	150.0000	-27.30	160.0000	-30.40	170.0000	-30.40	180.0000	-32.30	190.0000	-37.80	200.0000	-40.80	210.0000	-41.20	220.0000	-42.60	230.0000	-43.90	240.0000	-45.30	250.0000	-46.00	260.0000	-50.10	270.0000	-51.30	280.0000
904	NONHSAT008704.2	-8.90	50.0000	-8.90	60.0000	-8.90	70.0000	-8.90	80.0000	-9.20	90.0000	-17.00	100.0000	-17.30	110.0000	-22.20	120.0000	-22.20	130.0000	-22.20	140.0000	-22.20	150.0000	-22.20	160.0000	-22.20	170.0000	-25.90	180.0000	-32.10	190.0000	-33.30	200.0000	-36.40	210.0000	-42.00	220.0000	-48.60	230.0000	-50.60	240.0000	-52.70	250.0000	-57.00	260.0000	-58.00	270.0000	-60.20	280.0000
905	NONHSAT008711.2	-5.10	50.0000	-6.80	60.0000	-8.80	70.0000	-14.00	80.0000	-15.90	90.0000	-18.60	100.0000	-21.80	110.0000	-25.60	120.0000	-28.00	130.0000	-29.50	140.0000	-29.50	150.0000	-33.60	160.0000	-33.60	170.0000	-37.90	180.0000	-41.10	190.0000	-46.80	200.0000	-49.80	210.0000	-58.20	220.0000	-61.40	230.0000	-64.80	240.0000	-67.30	250.0000	-69.10	260.0000	-69.20	270.0000	-72.90	280.0000
906	NONHSAT008712.2	-3.50	50.0000	-3.60	60.0000	-3.60	70.0000	-3.80	80.0000	-4.90	90.0000	-7.00	100.0000	-7.80	110.0000	-9.00	120.0000	-9.00	130.0000	-9.60	140.0000	-11.60	150.0000	-11.60	160.0000	-15.70	170.0000	-15.70	180.0000	-21.50	190.0000	-21.50	200.0000	-27.10	210.0000	-28.70	220.0000	-47.00	230.0000	-47.50	240.0000	-49.50	250.0000	-51.80	260.0000	-57.30	270.0000	-62.20	280.0000
907	NONHSAT008748.2	-15.90	50.0000	-19.70	60.0000	-24.30	70.0000	-28.30	80.0000	-30.90	90.0000	-36.10	100.0000	-38.00	110.0000	-45.10	120.0000	-49.20	130.0000	-57.60	140.0000	-62.20	150.0000	-62.20	160.0000	-64.40	170.0000	-67.80	180.0000	-72.70	190.0000	-75.70	200.0000	-77.60	210.0000	-87.50	220.0000	-88.80	230.0000	-95.30	240.0000	-99.80	250.0000	-104.00	260.0000	-104.00	270.0000	-108.40	280.0000
908	NONHSAT008749.2	-9.90	50.0000	-11.30	60.0000	-16.50	70.0000	-16.50	80.0000	-17.60	90.0000	-28.20	100.0000	-29.80	110.0000	-31.90	120.0000	-31.90	130.0000	-31.90	140.0000	-31.90	150.0000	-34.20	160.0000	-36.00	170.0000	-37.90	180.0000	-40.90	190.0000	-45.90	200.0000	-49.90	210.0000	-52.50	220.0000	-56.70	230.0000	-56.70	240.0000	-57.20	250.0000	-57.20	260.0000	-58.30	270.0000	-61.40	277.0000
909	NONHSAT008755.2	-8.10	50.0000	-9.90	60.0000	-9.90	70.0000	-15.20	80.0000	-15.30	90.0000	-16.80	100.0000	-18.30	110.0000	-24.20	120.0000	-26.80	130.0000	-29.00	140.0000	-29.30	150.0000	-34.00	160.0000	-38.20	170.0000	-38.40	180.0000	-38.40	190.0000	-41.00	200.0000	-41.90	210.0000	-46.00	220.0000	-49.10	230.0000	-51.70	240.0000	-54.70	250.0000	-57.10	260.0000	-59.30	270.0000	-64.50	280.0000
910	NONHSAT008757.2	-5.00	50.0000	-7.30	60.0000	-7.30	70.0000	-7.30	80.0000	-11.40	90.0000	-13.00	100.0000	-18.10	110.0000	-18.70	120.0000	-24.20	130.0000	-24.80	140.0000	-26.70	150.0000	-30.50	160.0000	-34.40	170.0000	-36.40	180.0000	-37.80	190.0000	-39.00	200.0000	-39.90	210.0000	-48.10	220.0000	-53.00	230.0000	-55.90	240.0000	-59.30	250.0000	-59.50	260.0000	-62.30	270.0000	-62.30	280.0000
911	NONHSAT008763.2	-15.50	50.0000	-17.10	60.0000	-20.30	70.0000	-22.70	80.0000	-28.30	90.0000	-30.60	100.0000	-30.60	110.0000	-35.30	120.0000	-45.50	130.0000	-55.30	140.0000	-63.80	150.0000	-69.60	160.0000	-76.70	170.0000	-83.90	180.0000	-84.10	190.0000	-88.70	200.0000	-94.70	210.0000	-97.00	220.0000	-99.60	230.0000	-112.00	240.0000	-115.10	250.0000	-121.10	260.0000	-125.90	270.0000	-131.60	280.0000
912	NONHSAT008764.2	-5.10	50.0000	-10.10	60.0000	-10.30	70.0000	-14.00	80.0000	-14.40	90.0000	-24.30	100.0000	-24.30	110.0000	-27.20	120.0000	-27.90	130.0000	-27.90	140.0000	-28.10	150.0000	-28.10	160.0000	-28.10	170.0000	-31.00	180.0000	-37.50	190.0000	-38.20	200.0000	-41.50	210.0000	-41.80	220.0000	-43.80	230.0000	-50.20	240.0000	-51.50	250.0000	-56.10	260.0000	-62.80	270.0000	-73.60	280.0000
913	NONHSAT008780.2	-3.40	50.0000	-3.50	60.0000	-9.90	70.0000	-10.30	80.0000	-22.90	90.0000	-24.10	100.0000	-27.30	110.0000	-28.90	120.0000	-28.90	130.0000	-28.90	140.0000	-33.50	150.0000	-34.90	160.0000	-37.20	170.0000	-40.00	180.0000	-42.40	190.0000	-43.30	200.0000	-47.60	210.0000	-51.50	220.0000	-54.50	230.0000	-59.10	240.0000	-59.10	250.0000	-59.10	260.0000	-59.10	270.0000	-59.10	280.0000
914	NONHSAT008782.2	-8.20	50.0000	-8.90	60.0000	-11.10	70.0000	-11.10	80.0000	-11.50	90.0000	-19.30	100.0000	-23.50	110.0000	-29.00	120.0000	-30.70	130.0000	-35.50	140.0000	-39.00	150.0000	-39.00	160.0000	-40.40	170.0000	-42.80	180.0000	-45.70	190.0000	-48.00	200.0000	-48.50	210.0000	-57.70	220.0000	-63.60	230.0000	-69.40	240.0000	-69.80	250.0000	-72.30	260.0000	-78.70	270.0000	-83.10	280.0000
915	NONHSAT008787.2	-9.20	50.0000	-9.10	60.0000	-11.30	70.0000	-17.90	80.0000	-21.90	90.0000	-25.80	100.0000	-29.30	110.0000	-30.70	120.0000	-36.00	130.0000	-38.70	140.0000	-41.60	150.0000	-43.40	160.0000	-48.20	170.0000	-48.20	180.0000	-49.10	190.0000	-50.70	200.0000	-55.10	210.0000	-55.20	220.0000	-56.70	230.0000	-59.30	240.0000	-64.60	250.0000	-68.10	260.0000	-71.50	270.0000	-77.20	280.0000
916	NONHSAT008790.2	-4.60	50.0000	-14.00	60.0000	-14.00	70.0000	-15.30	80.0000	-16.70	90.0000	-17.70	100.0000	-19.80	110.0000	-28.60	120.0000	-28.60	130.0000	-31.30	140.0000	-33.40	150.0000	-35.90	160.0000	-40.20	170.0000	-44.50	180.0000	-49.50	190.0000	-52.30	200.0000	-53.90	210.0000	-58.80	220.0000	-65.30	230.0000	-71.60	240.0000	-74.80	250.0000	-79.50	260.0000	-84.30	270.0000	-91.10	280.0000
917	NONHSAT008796.2	-3.90	50.0000	-6.50	60.0000	-8.70	70.0000	-10.20	80.0000	-13.30	90.0000	-18.20	100.0000	-18.20	110.0000	-20.00	120.0000	-20.50	130.0000	-22.90	140.0000	-24.70	150.0000	-28.80	160.0000	-33.50	170.0000	-35.00	180.0000	-43.80	190.0000	-46.30	200.0000	-52.30	210.0000	-53.60	220.0000	-62.10	230.0000	-63.20	240.0000	-69.30	250.0000	-69.30	260.0000	-77.50	270.0000	-86.90	280.0000
918	NONHSAT008797.2	0.00	50.0000	-1.20	60.0000	-1.50	70.0000	-4.00	80.0000	-7.70	90.0000	-8.50	100.0000	-8.50	110.0000	-8.50	120.0000	-9.30	130.0000	-13.00	140.0000	-13.30	150.0000	-16.60	160.0000	-17.40	170.0000	-20.50	180.0000	-20.50	190.0000	-20.50	200.0000	-22.40	210.0000	-24.40	220.0000	-26.20	230.0000	-33.60	240.0000	-39.80	250.0000	-50.30	260.0000	-61.50	270.0000	-64.20	280.0000
919	NONHSAT008805.2	-7.50	50.0000	-8.80	60.0000	-15.00	70.0000	-19.00	80.0000	-19.40	90.0000	-27.30	100.0000	-27.30	110.0000	-29.20	120.0000	-30.90	130.0000	-32.20	140.0000	-33.90	150.0000	-37.00	160.0000	-42.40	170.0000	-48.80	180.0000	-49.90	190.0000	-52.40	200.0000	-53.10	210.0000	-53.10	220.0000	-56.40	230.0000	-59.80	240.0000	-60.20	250.0000	-64.60	260.0000	-70.80	270.0000	-72.40	280.0000
920	NONHSAT008816.2	-21.60	50.0000	-27.40	60.0000	-28.00	70.0000	-31.40	80.0000	-40.20	90.0000	-44.10	100.0000	-45.80	110.0000	-52.60	120.0000	-59.00	130.0000	-63.10	140.0000	-65.90	150.0000	-69.60	160.0000	-76.80	170.0000	-81.10	180.0000	-82.80	190.0000	-85.30	200.0000	-87.10	210.0000	-89.70	220.0000	-90.80	230.0000	-92.90	240.0000	-101.10	250.0000	-105.10	260.0000	-109.00	270.0000	-119.00	280.0000
921	NONHSAT008817.2	-2.10	50.0000	-6.10	60.0000	-11.90	70.0000	-15.40	80.0000	-15.40	90.0000	-23.50	100.0000	-27.30	110.0000	-27.30	120.0000	-35.50	130.0000	-38.40	140.0000	-48.50	150.0000	-48.50	160.0000	-48.50	170.0000	-48.50	180.0000	-48.50	190.0000	-59.54	200.0000	-64.40	210.0000	-69.90	220.0000	-73.80	230.0000	-87.60	240.0000	-87.60	250.0000	-97.50	260.0000	-103.40	270.0000	-111.90	280.0000
922	NONHSAT008822.2	-3.10	50.0000	-6.60	60.0000	-7.60	70.0000	-8.10	80.0000	-10.60	90.0000	-12.00	100.0000	-16.90	110.0000	-17.80	120.0000	-27.70	130.0000	-27.70	140.0000	-27.70	150.0000	-29.20	160.0000	-34.30	170.0000	-37.20	180.0000	-40.70	190.0000	-44.60	200.0000	-45.90	210.0000	-48.50	220.0000	-48.60	230.0000	-52.10	240.0000	-52.10	250.0000	-54.60	260.0000	-56.70	270.0000	-58.00	280.0000
923	NONHSAT008825.2	-6.30	50.0000	-6.30	60.0000	-6.30	70.0000	-7.50	80.0000	-7.50	90.0000	-8.50	100.0000	-13.20	110.0000	-19.60	120.0000	-21.10	130.0000	-22.10	140.0000	-22.70	150.0000	-24.10	160.0000	-27.40	170.0000	-30.20	180.0000	-30.70	190.0000	-33.10	200.0000	-33.10	210.0000	-34.00	220.0000	-37.90	230.0000	-40.30	240.0000	-43.40	250.0000	-49.30	260.0000	-51.80	270.0000	-54.60	280.0000
924	NONHSAT008835.2	-9.90	50.0000	-12.20	60.0000	-13.70	70.0000	-16.80	80.0000	-21.20	90.0000	-26.90	100.0000	-30.70	110.0000	-34.00	120.0000	-38.60	130.0000	-46.60	140.0000	-49.10	150.0000	-56.70	160.0000	-64.50	170.0000	-68.00	180.0000	-68.00	190.0000	-73.60	200.0000	-80.20	210.0000	-85.40	220.0000	-89.40	230.0000	-91.20	240.0000	-95.90	250.0000	-99.40	260.0000	-100.80	270.0000	-106.20	280.0000
925	NONHSAT008836.2	-10.70	50.0000	-13.90	60.0000	-21.60	70.0000	-21.60	80.0000	-21.80	90.0000	-21.80	100.0000	-25.70	110.0000	-28.60	120.0000	-32.90	130.0000	-32.90	140.0000	-38.80	150.0000	-38.80	160.0000	-43.00	170.0000	-48.80	180.0000	-53.10	190.0000	-59.40	200.0000	-63.20	210.0000	-63.40	220.0000	-73.20	230.0000	-80.90	240.0000	-81.10	250.0000	-84.20	260.0000	-91.20	270.0000	-98.90	280.0000
926	NONHSAT008837.2	-16.80	50.0000	-17.10	60.0000	-22.30	70.0000	-29.60	80.0000	-29.60	90.0000	-37.70	100.0000	-41.20	110.0000	-44.80	120.0000	-48.50	130.0000	-53.40	140.0000	-56.50	150.0000	-56.50	160.0000	-59.40	170.0000	-63.60	180.0000	-68.70	190.0000	-75.40	200.0000	-77.50	210.0000	-83.70	220.0000	-88.10	230.0000	-92.70	240.0000	-93.00	250.0000	-95.50	260.0000	-103.40	270.0000	-104.90	280.0000
927	NONHSAT008851.2	-19.30	50.0000	-21.30	60.0000	-25.00	70.0000	-31.60	80.0000	-32.10	90.0000	-40.10	100.0000	-43.70	110.0000	-46.40	120.0000	-51.60	130.0000	-54.30	140.0000	-56.60	150.0000	-57.20	160.0000	-57.20	170.0000	-57.60	180.0000	-58.50	190.0000	-59.50	200.0000	-65.80	210.0000	-74.50	220.0000	-82.70	230.0000	-82.70	240.0000	-88.70	250.0000	-93.70	260.0000	-96.50	270.0000	-101.20	280.0000
928	NONHSAT008854.2	-14.50	50.0000	-14.50	60.0000	-14.50	70.0000	-16.10	80.0000	-18.50	90.0000	-29.90	100.0000	-30.00	110.0000	-31.10	120.0000	-33.40	130.0000	-37.70	140.0000	-38.10	150.0000	-40.50	160.0000	-42.20	170.0000	-44.10	180.0000	-47.00	190.0000	-47.50	200.0000	-48.70	210.0000	-58.80	220.0000	-64.00	230.0000	-66.00	240.0000	-66.70	250.0000	-67.30	260.0000	-73.30	270.0000	-75.90	280.0000
929	NONHSAT008865.2	-5.20	50.0000	-10.80	60.0000	-10.80	70.0000	-13.50	80.0000	-21.00	90.0000	-21.00	100.0000	-24.60	110.0000	-28.00	120.0000	-33.20	130.0000	-36.90	140.0000	-41.80	150.0000	-45.30	160.0000	-45.50	170.0000	-46.60	180.0000	-47.10	190.0000	-50.60	200.0000	-52.70	210.0000	-56.50	220.0000	-57.00	230.0000	-62.30	240.0000	-64.90	250.0000	-68.70	260.0000	-68.70	270.0000	-70.90	280.0000
930	NONHSAT008879.2	-2.20	50.0000	-5.60	60.0000	-9.80	70.0000	-13.80	80.0000	-13.80	90.0000	-14.10	100.0000	-15.40	110.0000	-17.00	120.0000	-21.20	130.0000	-21.20	140.0000	-27.20	150.0000	-28.40	160.0000	-29.80	170.0000	-29.80	180.0000	-32.40	190.0000	-33.70	200.0000	-39.80	210.0000	-44.60	220.0000	-48.70	230.0000	-52.20	240.0000	-52.20	250.0000	-52.70	260.0000	-55.40	270.0000	-55.40	280.0000
931	NONHSAT008901.2	-15.50	50.0000	-16.50	60.0000	-26.90	70.0000	-35.20	80.0000	-37.90	90.0000	-42.20	100.0000	-47.60	110.0000	-52.80	120.0000	-54.70	130.0000	-63.50	140.0000	-66.90	150.0000	-66.90	160.0000	-66.90	170.0000	-68.70	180.0000	-68.70	190.0000	-77.50	200.0000	-78.80	210.0000	-83.10	220.0000	-83.10	230.0000	-88.60	240.0000	-90.10	250.0000	-95.50	260.0000	-97.50	270.0000	-106.40	280.0000
932	NONHSAT008925.2	-17.20	50.0000	-17.80	60.0000	-21.50	70.0000	-23.40	80.0000	-30.40	90.0000	-36.20	100.0000	-44.60	110.0000	-44.60	120.0000	-44.60	130.0000	-49.30	140.0000	-56.50	150.0000	-62.40	160.0000	-67.70	170.0000	-68.70	180.0000	-71.90	190.0000	-76.50	200.0000	-80.70	210.0000	-84.10	220.0000	-93.50	230.0000	-94.30	240.0000	-100.00	250.0000	-102.10	260.0000	-103.00	270.0000	-104.50	280.0000
933	NONHSAT008940.2	-0.40	50.0000	-2.20	60.0000	-6.00	70.0000	-9.50	80.0000	-13.50	90.0000	-13.70	100.0000	-15.50	110.0000	-20.20	120.0000	-24.20	130.0000	-29.80	140.0000	-35.40	150.0000	-41.40	160.0000	-49.40	170.0000	-54.00	180.0000	-54.30	190.0000	-54.30	200.0000	-59.10	210.0000	-64.60	220.0000	-69.20	230.0000	-71.60	240.0000	-81.00	250.0000	-84.20	260.0000	-90.00	270.0000	-96.70	280.0000
934	NONHSAT008944.2	-3.00	50.0000	-3.00	60.0000	-6.80	70.0000	-7.30	80.0000	-10.90	90.0000	-10.90	100.0000	-15.30	110.0000	-15.40	120.0000	-17.40	130.0000	-18.70	140.0000	-25.00	150.0000	-25.50	160.0000	-26.40	170.0000	-29.80	180.0000	-29.80	190.0000	-32.50	200.0000	-34.70	210.0000	-35.70	220.0000	-40.70	230.0000	-41.40	240.0000	-41.40	250.0000	-41.40	260.0000	-45.40	270.0000	-48.80	280.0000
935	NONHSAT008975.2	-2.90	50.0000	-5.50	60.0000	-16.50	70.0000	-21.00	80.0000	-21.40	90.0000	-25.70	100.0000	-33.70	110.0000	-39.40	120.0000	-44.30	130.0000	-46.80	140.0000	-51.60	150.0000	-54.00	160.0000	-57.10	170.0000	-63.80	180.0000	-63.60	190.0000	-65.60	200.0000	-67.60	210.0000	-71.10	220.0000	-73.50	230.0000	-73.50	240.0000	-76.90	250.0000	-78.00	260.0000	-81.00	270.0000	-85.90	280.0000
936	NONHSAT008989.2	-10.80	50.0000	-10.80	60.0000	-13.60	70.0000	-18.10	80.0000	-23.90	90.0000	-28.00	100.0000	-32.30	110.0000	-35.20	120.0000	-37.80	130.0000	-41.90	140.0000	-47.10	150.0000	-54.80	160.0000	-56.50	170.0000	-60.30	180.0000	-61.20	190.0000	-61.20	200.0000	-66.20	210.0000	-69.80	220.0000	-77.30	230.0000	-82.80	240.0000	-89.00	250.0000	-89.30	260.0000	-89.60	270.0000	-98.10	280.0000
937	NONHSAT008991.2	-10.50	50.0000	-10.50	60.0000	-10.50	70.0000	-11.90	80.0000	-14.50	90.0000	-14.50	100.0000	-14.50	110.0000	-15.40	120.0000	-20.10	130.0000	-23.00	140.0000	-31.20	150.0000	-32.70	160.0000	-32.70	170.0000	-39.20	180.0000	-39.20	190.0000	-39.20	200.0000	-43.00	210.0000	-45.80	220.0000	-47.70	225.0000	-47.70	225.0000	-47.70	225.0000	-47.70	225.0000	-47.70	225.0000	-47.70	225.0000
938	NONHSAT009016.2	-1.30	50.0000	-5.80	60.0000	-7.50	70.0000	-11.40	80.0000	-13.10	90.0000	-13.40	100.0000	-17.00	110.0000	-19.10	120.0000	-22.80	130.0000	-25.10	140.0000	-27.00	150.0000	-30.20	160.0000	-30.30	170.0000	-31.40	180.0000	-33.00	190.0000	-34.10	200.0000	-35.30	210.0000	-36.00	220.0000	-37.90	230.0000	-43.30	240.0000	-43.30	250.0000	-43.30	260.0000	-45.80	270.0000	-47.30	280.0000
939	NONHSAT009017.2	-2.50	50.0000	-3.50	60.0000	-3.50	70.0000	-5.30	80.0000	-10.60	90.0000	-13.80	100.0000	-15.20	110.0000	-15.20	120.0000	-17.20	130.0000	-20.20	140.0000	-22.60	150.0000	-24.30	160.0000	-29.70	170.0000	-36.70	180.0000	-38.70	190.0000	-39.60	200.0000	-41.40	210.0000	-44.60	220.0000	-46.90	230.0000	-47.30	240.0000	-55.50	250.0000	-57.80	260.0000	-58.40	270.0000	-58.70	280.0000
940	NONHSAT009027.2	-13.20	50.0000	-14.10	60.0000	-16.90	70.0000	-18.00	80.0000	-22.30	90.0000	-24.30	100.0000	-29.60	110.0000	-30.20	120.0000	-33.60	130.0000	-34.10	140.0000	-34.70	150.0000	-42.30	160.0000	-48.20	170.0000	-51.10	180.0000	-52.90	190.0000	-66.20	200.0000	-70.40	210.0000	-72.10	220.0000	-76.60	230.0000	-78.50	240.0000	-80.10	250.0000	-80.10	260.0000	-94.00	270.0000	-100.60	280.0000
941	NONHSAT009030.2	-7.70	50.0000	-7.70	60.0000	-8.90	70.0000	-10.40	80.0000	-10.40	90.0000	-14.30	100.0000	-16.00	110.0000	-17.80	120.0000	-19.10	130.0000	-20.80	140.0000	-21.50	150.0000	-25.80	160.0000	-27.40	170.0000	-27.40	180.0000	-30.50	190.0000	-34.20	200.0000	-36.90	210.0000	-37.40	220.0000	-37.80	230.0000	-44.20	240.0000	-48.50	250.0000	-48.50	260.0000	-53.10	270.0000	-53.10	280.0000
942	NONHSAT009033.2	-8.40	50.0000	-16.70	60.0000	-17.40	70.0000	-28.30	80.0000	-28.80	90.0000	-29.20	100.0000	-31.80	110.0000	-33.60	120.0000	-33.60	130.0000	-33.60	140.0000	-37.20	150.0000	-40.60	160.0000	-41.60	170.0000	-44.10	180.0000	-44.10	190.0000	-46.40	200.0000	-47.70	210.0000	-52.80	220.0000	-53.50	230.0000	-56.30	240.0000	-56.80	250.0000	-58.50	260.0000	-62.80	270.0000	-70.40	280.0000
943	NONHSAT009037.2	-5.30	50.0000	-8.40	60.0000	-13.10	70.0000	-13.10	80.0000	-13.10	90.0000	-14.80	100.0000	-16.60	110.0000	-22.50	120.0000	-24.90	130.0000	-26.80	140.0000	-30.00	150.0000	-31.40	160.0000	-36.50	170.0000	-42.00	180.0000	-43.90	190.0000	-50.10	200.0000	-55.80	210.0000	-60.70	220.0000	-66.00	230.0000	-67.20	240.0000	-72.00	250.0000	-76.50	260.0000	-82.70	270.0000	-84.10	280.0000
944	NONHSAT009060.2	-7.70	50.0000	-7.70	60.0000	-13.70	70.0000	-23.50	80.0000	-23.90	90.0000	-27.50	100.0000	-30.40	110.0000	-32.20	120.0000	-40.20	130.0000	-42.70	140.0000	-48.60	150.0000	-49.30	160.0000	-49.30	170.0000	-53.20	180.0000	-53.00	190.0000	-59.10	200.0000	-64.30	210.0000	-67.40	220.0000	-73.70	230.0000	-77.90	240.0000	-84.90	250.0000	-85.80	260.0000	-89.80	270.0000	-98.70	280.0000
945	NONHSAT009064.2	-9.20	50.0000	-12.70	60.0000	-16.20	70.0000	-30.40	80.0000	-30.20	90.0000	-35.60	100.0000	-39.90	110.0000	-47.40	120.0000	-49.20	130.0000	-56.90	140.0000	-58.30	150.0000	-63.00	160.0000	-63.60	170.0000	-66.10	180.0000	-70.10	190.0000	-76.30	200.0000	-79.30	210.0000	-80.70	220.0000	-82.60	230.0000	-82.70	240.0000	-85.10	250.0000	-89.40	260.0000	-91.10	270.0000	-99.00	280.0000
946	NONHSAT009066.2	0.00	50.0000	-4.60	60.0000	-8.80	70.0000	-10.40	80.0000	-13.80	90.0000	-18.70	100.0000	-22.70	110.0000	-28.40	120.0000	-31.30	130.0000	-32.40	140.0000	-34.00	150.0000	-43.20	160.0000	-50.10	170.0000	-59.10	180.0000	-62.00	190.0000	-62.00	200.0000	-64.80	210.0000	-69.20	220.0000	-71.80	230.0000	-78.50	240.0000	-84.20	250.0000	-93.60	260.0000	-105.80	270.0000	-105.80	280.0000
947	NONHSAT009069.2	-1.70	50.0000	-3.60	60.0000	-9.70	70.0000	-13.00	80.0000	-16.50	90.0000	-17.60	100.0000	-18.10	110.0000	-20.40	120.0000	-20.60	130.0000	-24.30	140.0000	-26.40	150.0000	-32.10	160.0000	-32.30	170.0000	-34.90	180.0000	-34.90	190.0000	-35.20	200.0000	-38.70	210.0000	-40.80	220.0000	-44.40	230.0000	-46.40	240.0000	-48.90	250.0000	-54.00	260.0000	-55.80	270.0000	-55.90	280.0000
948	NONHSAT009165.2	-6.70	50.0000	-6.70	60.0000	-6.70	70.0000	-6.70	80.0000	-10.50	90.0000	-11.20	100.0000	-11.20	110.0000	-17.10	120.0000	-18.80	130.0000	-20.70	140.0000	-24.80	150.0000	-26.80	160.0000	-30.10	170.0000	-31.60	180.0000	-31.60	190.0000	-33.60	200.0000	-35.70	210.0000	-37.30	220.0000	-38.40	230.0000	-49.90	240.0000	-53.50	250.0000	-53.50	260.0000	-53.50	270.0000	-55.00	280.0000
949	NONHSAT009223.2	-4.50	50.0000	-7.50	60.0000	-10.80	70.0000	-11.00	80.0000	-15.60	90.0000	-19.30	100.0000	-22.30	110.0000	-28.10	120.0000	-38.40	130.0000	-38.80	140.0000	-40.40	150.0000	-42.90	160.0000	-45.30	170.0000	-49.80	180.0000	-50.60	190.0000	-56.00	200.0000	-56.00	210.0000	-58.30	220.0000	-61.80	230.0000	-67.70	240.0000	-67.70	250.0000	-68.40	260.0000	-69.20	270.0000	-72.10	280.0000
950	NONHSAT009225.2	-7.60	50.0000	-13.40	60.0000	-16.80	70.0000	-20.40	80.0000	-23.20	90.0000	-24.80	100.0000	-30.60	110.0000	-32.30	120.0000	-36.20	130.0000	-37.40	140.0000	-41.30	150.0000	-47.40	160.0000	-49.10	170.0000	-50.30	180.0000	-54.30	190.0000	-59.70	200.0000	-59.70	210.0000	-59.70	220.0000	-61.20	230.0000	-61.70	240.0000	-63.30	250.0000	-63.70	260.0000	-72.40	270.0000	-78.70	280.0000
951	NONHSAT009251.2	-2.20	50.0000	-5.10	60.0000	-6.60	70.0000	-10.20	80.0000	-11.50	90.0000	-12.10	100.0000	-12.10	110.0000	-12.10	120.0000	-14.10	130.0000	-14.10	140.0000	-15.70	150.0000	-18.10	160.0000	-18.60	170.0000	-25.20	180.0000	-27.10	190.0000	-27.50	200.0000	-32.30	210.0000	-37.70	220.0000	-38.80	230.0000	-42.10	240.0000	-44.20	250.0000	-45.70	260.0000	-46.20	270.0000	-47.90	280.0000
952	NONHSAT009270.2	-2.30	50.0000	-2.90	60.0000	-3.90	70.0000	-3.90	80.0000	-3.90	90.0000	-5.80	100.0000	-5.80	110.0000	-8.90	120.0000	-12.90	130.0000	-20.50	140.0000	-23.00	150.0000	-24.80	160.0000	-26.80	170.0000	-33.80	180.0000	-33.90	190.0000	-37.90	200.0000	-41.80	210.0000	-41.80	220.0000	-43.30	230.0000	-43.30	240.0000	-49.40	250.0000	-51.00	260.0000	-51.00	270.0000	-55.90	280.0000
953	NONHSAT009272.2	-6.60	50.0000	-8.50	60.0000	-14.10	70.0000	-14.10	80.0000	-17.30	90.0000	-18.10	100.0000	-22.90	110.0000	-24.20	120.0000	-24.20	130.0000	-25.60	140.0000	-27.60	150.0000	-28.10	160.0000	-36.30	170.0000	-39.30	180.0000	-40.40	190.0000	-43.30	200.0000	-46.20	210.0000	-53.60	220.0000	-53.40	230.0000	-55.50	240.0000	-60.30	250.0000	-60.80	260.0000	-64.30	270.0000	-69.20	280.0000
954	NONHSAT009273.2	-13.00	50.0000	-17.00	60.0000	-18.20	70.0000	-19.20	80.0000	-20.70	90.0000	-20.70	100.0000	-24.50	110.0000	-27.40	120.0000	-30.90	130.0000	-39.20	140.0000	-44.70	150.0000	-45.50	160.0000	-52.10	170.0000	-52.10	180.0000	-52.10	190.0000	-53.00	200.0000	-55.90	210.0000	-55.90	220.0000	-57.10	230.0000	-59.90	240.0000	-65.90	250.0000	-70.70	260.0000	-73.70	270.0000	-76.40	280.0000
955	NONHSAT009281.2	-5.60	50.0000	-5.60	60.0000	-8.70	70.0000	-8.70	80.0000	-11.10	90.0000	-13.60	100.0000	-15.30	110.0000	-18.80	120.0000	-20.80	130.0000	-22.90	140.0000	-25.90	150.0000	-29.80	160.0000	-35.70	170.0000	-42.30	180.0000	-44.90	190.0000	-46.80	200.0000	-51.60	210.0000	-52.60	220.0000	-57.10	230.0000	-59.00	240.0000	-59.20	250.0000	-63.80	260.0000	-68.70	270.0000	-69.40	280.0000
956	NONHSAT009289.2	-4.00	50.0000	-6.30	60.0000	-6.60	70.0000	-9.10	80.0000	-14.20	90.0000	-15.80	100.0000	-17.40	110.0000	-21.30	120.0000	-22.00	130.0000	-22.00	140.0000	-23.00	150.0000	-28.60	160.0000	-29.10	170.0000	-30.90	180.0000	-32.60	190.0000	-32.80	200.0000	-37.90	210.0000	-40.80	220.0000	-43.20	230.0000	-44.10	240.0000	-45.20	250.0000	-45.20	260.0000	-48.20	270.0000	-48.20	280.0000
957	NONHSAT009290.2	0.00	50.0000	0.00	60.0000	0.00	70.0000	0.00	80.0000	-2.70	90.0000	-7.00	100.0000	-9.00	110.0000	-16.00	120.0000	-19.90	130.0000	-23.30	140.0000	-25.30	150.0000	-30.40	160.0000	-30.40	170.0000	-36.70	180.0000	-36.90	190.0000	-36.90	200.0000	-36.90	210.0000	-36.90	220.0000	-36.90	230.0000	-39.23	240.0000	-43.00	250.0000	-45.30	260.0000	-46.30	270.0000	-49.40	280.0000
958	NONHSAT009298.2	-4.00	50.0000	-6.30	60.0000	-6.60	70.0000	-9.10	80.0000	-14.20	90.0000	-15.80	100.0000	-17.40	110.0000	-21.30	120.0000	-22.00	130.0000	-22.00	140.0000	-23.00	150.0000	-28.60	160.0000	-29.10	170.0000	-30.90	180.0000	-32.60	190.0000	-32.80	200.0000	-37.90	210.0000	-40.80	220.0000	-43.20	230.0000	-44.10	240.0000	-45.20	250.0000	-45.20	260.0000	-45.60	262.0000	-45.60	262.0000
959	NONHSAT009303.2	-12.30	50.0000	-18.90	60.0000	-29.70	70.0000	-31.10	80.0000	-36.90	90.0000	-44.40	100.0000	-46.00	110.0000	-52.90	120.0000	-59.40	130.0000	-63.90	140.0000	-65.80	150.0000	-70.20	160.0000	-70.20	170.0000	-74.80	180.0000	-80.10	190.0000	-84.90	200.0000	-99.20	210.0000	-107.10	220.0000	-114.00	230.0000	-117.10	240.0000	-119.90	250.0000	-121.70	260.0000	-126.10	270.0000	-135.00	280.0000
960	NONHSAT009307.2	-5.30	50.0000	-5.30	60.0000	-6.40	70.0000	-13.10	80.0000	-14.70	90.0000	-21.50	100.0000	-29.60	110.0000	-31.10	120.0000	-34.10	130.0000	-36.70	140.0000	-36.70	150.0000	-42.60	160.0000	-51.50	170.0000	-61.10	180.0000	-65.60	190.0000	-68.80	200.0000	-72.70	210.0000	-76.70	220.0000	-84.10	230.0000	-85.90	240.0000	-94.60	250.0000	-97.20	260.0000	-102.40	270.0000	-109.80	280.0000
961	NONHSAT009311.2	-7.20	50.0000	-7.20	60.0000	-9.40	70.0000	-11.90	80.0000	-11.90	90.0000	-16.10	100.0000	-18.10	110.0000	-18.90	120.0000	-20.70	130.0000	-27.50	140.0000	-34.50	150.0000	-39.60	160.0000	-40.90	170.0000	-47.30	180.0000	-53.30	190.0000	-55.30	200.0000	-62.00	210.0000	-65.10	220.0000	-69.60	230.0000	-77.30	240.0000	-77.60	250.0000	-82.70	260.0000	-91.20	270.0000	-94.50	280.0000
962	NONHSAT009327.2	-9.30	50.0000	-16.90	60.0000	-23.10	70.0000	-26.10	80.0000	-26.10	90.0000	-29.50	100.0000	-41.10	110.0000	-44.10	120.0000	-44.60	130.0000	-46.70	140.0000	-49.30	150.0000	-52.40	160.0000	-56.30	170.0000	-59.20	180.0000	-60.20	190.0000	-64.10	200.0000	-65.80	210.0000	-73.20	220.0000	-78.80	230.0000	-83.30	240.0000	-86.10	250.0000	-94.40	260.0000	-98.80	270.0000	-101.90	280.0000
963	NONHSAT009353.2	-11.70	50.0000	-11.70	60.0000	-12.90	70.0000	-12.90	80.0000	-17.90	90.0000	-17.90	100.0000	-20.20	110.0000	-20.50	120.0000	-23.90	130.0000	-24.20	140.0000	-26.80	150.0000	-27.80	160.0000	-30.30	170.0000	-31.50	180.0000	-32.80	190.0000	-33.60	200.0000	-37.80	210.0000	-42.80	220.0000	-42.80	230.0000	-46.20	240.0000	-50.10	250.0000	-51.30	260.0000	-51.50	270.0000	-55.00	280.0000
964	NONHSAT009365.2	-2.70	50.0000	-2.70	60.0000	-6.50	70.0000	-9.90	80.0000	-18.60	90.0000	-18.60	100.0000	-18.90	110.0000	-20.80	120.0000	-25.90	130.0000	-25.90	140.0000	-29.20	150.0000	-29.90	160.0000	-35.10	170.0000	-37.80	180.0000	-41.70	190.0000	-54.90	200.0000	-56.20	210.0000	-58.40	220.0000	-63.30	230.0000	-64.30	240.0000	-64.40	250.0000	-72.10	260.0000	-75.90	270.0000	-75.90	280.0000
965	NONHSAT009368.2	-1.50	50.0000	-6.30	60.0000	-9.30	70.0000	-11.80	80.0000	-15.70	90.0000	-20.50	100.0000	-22.10	110.0000	-25.10	120.0000	-31.20	130.0000	-35.70	140.0000	-41.70	150.0000	-45.30	160.0000	-49.10	170.0000	-55.10	180.0000	-56.70	190.0000	-59.40	200.0000	-60.80	210.0000	-60.80	220.0000	-67.20	230.0000	-67.70	240.0000	-71.90	250.0000	-77.00	260.0000	-81.60	270.0000	-86.20	280.0000
966	NONHSAT009369.2	-3.20	50.0000	-13.30	60.0000	-14.30	70.0000	-14.30	80.0000	-16.70	90.0000	-20.40	100.0000	-25.60	110.0000	-25.60	120.0000	-27.10	130.0000	-28.50	140.0000	-33.00	150.0000	-36.20	160.0000	-39.00	170.0000	-39.00	180.0000	-40.70	190.0000	-42.00	200.0000	-45.00	210.0000	-48.10	220.0000	-49.50	230.0000	-52.80	240.0000	-59.20	250.0000	-59.60	260.0000	-59.60	262.0000	-59.60	262.0000
967	NONHSAT009381.2	-5.10	50.0000	-5.60	60.0000	-5.60	70.0000	-6.40	80.0000	-10.20	90.0000	-10.70	100.0000	-11.70	110.0000	-15.00	120.0000	-16.30	130.0000	-18.90	140.0000	-23.50	150.0000	-24.50	160.0000	-27.70	170.0000	-30.90	180.0000	-32.40	190.0000	-38.30	200.0000	-42.90	210.0000	-49.20	220.0000	-49.70	230.0000	-50.90	240.0000	-55.90	250.0000	-56.10	260.0000	-57.90	270.0000	-61.50	280.0000
968	NONHSAT009385.2	-4.70	50.0000	-7.40	60.0000	-8.60	70.0000	-9.20	80.0000	-11.30	90.0000	-16.60	100.0000	-23.20	110.0000	-25.80	120.0000	-25.80	130.0000	-27.10	140.0000	-28.40	150.0000	-33.20	160.0000	-33.20	170.0000	-33.20	180.0000	-40.00	190.0000	-41.50	200.0000	-42.10	210.0000	-42.10	220.0000	-42.80	230.0000	-43.50	240.0000	-46.80	250.0000	-48.90	260.0000	-50.50	270.0000	-51.50	280.0000
969	NONHSAT009387.2	-1.10	50.0000	-9.40	60.0000	-10.80	70.0000	-13.60	80.0000	-14.40	90.0000	-18.90	100.0000	-23.30	110.0000	-27.00	120.0000	-28.50	130.0000	-29.90	140.0000	-30.30	150.0000	-30.30	160.0000	-36.00	170.0000	-36.90	180.0000	-37.50	190.0000	-40.10	200.0000	-40.80	210.0000	-43.60	220.0000	-44.90	230.0000	-45.90	240.0000	-47.40	250.0000	-51.80	260.0000	-51.80	270.0000	-51.80	280.0000
970	NONHSAT009401.2	-8.50	50.0000	-8.50	60.0000	-8.60	70.0000	-12.00	80.0000	-13.10	90.0000	-16.80	100.0000	-17.40	110.0000	-25.20	120.0000	-27.50	130.0000	-32.10	140.0000	-32.10	150.0000	-35.30	160.0000	-35.90	170.0000	-35.90	180.0000	-37.30	190.0000	-43.00	200.0000	-50.00	210.0000	-50.00	220.0000	-56.20	230.0000	-58.60	240.0000	-59.80	250.0000	-62.30	260.0000	-74.40	270.0000	-76.10	280.0000
971	NONHSAT009410.2	-1.54	50.0000	-7.04	60.0000	-8.04	70.0000	-11.94	80.0000	-11.94	90.0000	-15.64	100.0000	-18.94	110.0000	-21.94	120.0000	-29.24	130.0000	-29.24	140.0000	-29.24	150.0000	-30.54	160.0000	-34.40	170.0000	-34.90	180.0000	-39.64	190.0000	-47.14	200.0000	-47.24	210.0000	-49.44	220.0000	-52.34	230.0000	-53.34	240.0000	-59.04	250.0000	-60.94	260.0000	-60.94	270.0000	-61.54	280.0000
972	NONHSAT009457.2	-5.30	50.0000	-5.30	60.0000	-5.30	70.0000	-10.30	80.0000	-11.90	90.0000	-15.40	100.0000	-21.10	110.0000	-25.50	120.0000	-26.80	130.0000	-29.10	140.0000	-29.10	150.0000	-37.40	160.0000	-40.00	170.0000	-41.00	180.0000	-43.50	190.0000	-46.20	200.0000	-51.50	210.0000	-51.30	220.0000	-55.20	230.0000	-55.20	240.0000	-56.90	250.0000	-60.50	260.0000	-64.90	270.0000	-69.00	280.0000
973	NONHSAT009458.2	-3.40	50.0000	-5.10	60.0000	-5.10	70.0000	-7.60	80.0000	-8.40	90.0000	-12.30	100.0000	-12.80	110.0000	-12.80	120.0000	-15.10	130.0000	-15.70	140.0000	-16.40	150.0000	-18.10	160.0000	-19.40	170.0000	-20.90	180.0000	-21.70	190.0000	-24.70	200.0000	-26.80	210.0000	-29.90	220.0000	-33.70	230.0000	-41.50	240.0000	-41.50	250.0000	-45.50	260.0000	-46.80	270.0000	-49.50	280.0000
974	NONHSAT009459.2	-6.90	50.0000	-9.60	60.0000	-10.60	70.0000	-11.50	80.0000	-15.00	90.0000	-17.40	100.0000	-20.90	110.0000	-21.40	120.0000	-21.40	130.0000	-21.40	140.0000	-27.70	150.0000	-29.70	160.0000	-29.80	170.0000	-29.80	180.0000	-32.30	190.0000	-34.70	200.0000	-34.70	210.0000	-36.30	220.0000	-40.50	230.0000	-40.80	240.0000	-40.80	250.0000	-44.00	260.0000	-46.50	270.0000	-48.70	280.0000
975	NONHSAT009463.2	-3.30	50.0000	-4.20	60.0000	-9.00	70.0000	-9.00	80.0000	-9.00	90.0000	-12.40	100.0000	-15.60	110.0000	-20.00	120.0000	-25.50	130.0000	-25.70	140.0000	-30.80	150.0000	-31.40	160.0000	-33.40	170.0000	-34.30	180.0000	-37.00	190.0000	-48.50	200.0000	-49.90	210.0000	-49.90	220.0000	-50.50	230.0000	-52.60	240.0000	-52.90	250.0000	-56.70	260.0000	-63.90	270.0000	-65.80	280.0000
976	NONHSAT009473.2	-4.70	50.0000	-6.30	60.0000	-11.70	70.0000	-14.70	80.0000	-20.80	90.0000	-20.80	100.0000	-20.80	110.0000	-20.80	120.0000	-21.07	130.0000	-23.47	140.0000	-28.97	150.0000	-28.97	160.0000	-28.97	170.0000	-33.80	180.0000	-35.50	190.0000	-38.57	200.0000	-39.17	210.0000	-43.67	220.0000	-44.07	230.0000	-49.80	240.0000	-53.70	250.0000	-53.70	260.0000	-55.50	270.0000	-60.00	280.0000
977	NONHSAT009495.2	-4.00	50.0000	-6.50	60.0000	-9.40	70.0000	-9.90	80.0000	-12.90	90.0000	-15.50	100.0000	-17.40	110.0000	-26.20	120.0000	-27.60	130.0000	-30.70	140.0000	-31.30	150.0000	-31.30	160.0000	-37.00	170.0000	-37.00	180.0000	-37.80	190.0000	-40.20	200.0000	-42.70	210.0000	-46.40	220.0000	-50.30	230.0000	-52.00	240.0000	-52.90	250.0000	-55.50	260.0000	-58.30	270.0000	-58.30	280.0000
978	NONHSAT009517.2	-1.50	50.0000	-3.90	60.0000	-5.81	70.0000	-11.90	80.0000	-13.10	90.0000	-13.10	100.0000	-15.00	110.0000	-15.00	120.0000	-17.60	130.0000	-22.90	140.0000	-22.90	150.0000	-24.10	160.0000	-25.90	170.0000	-25.90	180.0000	-26.60	190.0000	-26.90	200.0000	-27.80	210.0000	-30.50	220.0000	-33.31	230.0000	-36.50	240.0000	-39.60	250.0000	-39.60	260.0000	-41.00	270.0000	-44.50	280.0000
979	NONHSAT009520.2	-3.60	50.0000	-3.60	60.0000	-6.70	70.0000	-6.70	80.0000	-8.40	90.0000	-9.90	100.0000	-13.10	110.0000	-14.10	120.0000	-14.60	130.0000	-16.80	140.0000	-19.50	150.0000	-27.00	160.0000	-27.00	170.0000	-27.70	180.0000	-27.70	190.0000	-30.70	200.0000	-32.90	210.0000	-32.90	220.0000	-34.10	230.0000	-34.90	240.0000	-35.30	250.0000	-35.70	260.0000	-36.80	270.0000	-39.80	280.0000
980	NONHSAT009544.2	-7.70	50.0000	-12.80	60.0000	-17.30	70.0000	-20.40	80.0000	-21.00	90.0000	-26.30	100.0000	-29.80	110.0000	-30.40	120.0000	-39.10	130.0000	-39.10	140.0000	-42.20	150.0000	-44.70	160.0000	-48.60	170.0000	-51.80	180.0000	-52.80	190.0000	-53.10	200.0000	-55.60	210.0000	-58.90	220.0000	-60.40	230.0000	-63.40	240.0000	-66.10	250.0000	-72.70	260.0000	-74.20	270.0000	-78.00	280.0000
981	NONHSAT009547.2	-2.70	50.0000	-2.70	60.0000	-11.90	70.0000	-13.50	80.0000	-14.80	90.0000	-17.70	100.0000	-19.80	110.0000	-22.70	120.0000	-28.50	130.0000	-30.60	140.0000	-30.60	150.0000	-33.60	160.0000	-34.20	170.0000	-34.50	180.0000	-41.30	190.0000	-42.20	200.0000	-43.30	210.0000	-43.30	220.0000	-43.30	230.0000	-43.30	240.0000	-47.00	250.0000	-49.50	260.0000	-52.40	270.0000	-57.70	280.0000
982	NONHSAT009549.2	-6.50	50.0000	-12.10	60.0000	-12.10	70.0000	-13.50	80.0000	-13.50	90.0000	-13.50	100.0000	-16.10	110.0000	-16.10	120.0000	-16.10	130.0000	-18.00	140.0000	-24.10	150.0000	-27.60	160.0000	-31.20	170.0000	-32.90	180.0000	-35.20	190.0000	-38.50	200.0000	-38.50	210.0000	-40.00	220.0000	-44.90	230.0000	-45.50	240.0000	-50.20	250.0000	-50.20	260.0000	-52.70	270.0000	-58.00	280.0000
983	NONHSAT009550.2	-9.10	50.0000	-11.70	60.0000	-12.30	70.0000	-14.00	80.0000	-18.80	90.0000	-23.20	100.0000	-25.30	110.0000	-25.70	120.0000	-27.10	130.0000	-31.60	140.0000	-35.10	150.0000	-35.10	160.0000	-35.10	170.0000	-35.10	180.0000	-35.10	190.0000	-37.50	200.0000	-41.77	210.0000	-45.50	220.0000	-48.80	230.0000	-48.80	240.0000	-53.80	250.0000	-53.80	260.0000	-54.90	270.0000	-55.00	280.0000
984	NONHSAT009555.2	-6.30	50.0000	-6.50	60.0000	-9.90	70.0000	-9.90	80.0000	-11.30	90.0000	-11.30	100.0000	-11.50	110.0000	-17.20	120.0000	-17.60	130.0000	-21.30	140.0000	-21.30	150.0000	-22.10	160.0000	-23.10	170.0000	-25.20	180.0000	-25.90	190.0000	-32.30	200.0000	-36.00	210.0000	-38.20	220.0000	-46.40	230.0000	-47.50	240.0000	-51.30	250.0000	-53.60	260.0000	-55.80	270.0000	-58.40	280.0000
985	NONHSAT009556.2	-3.70	50.0000	-6.10	60.0000	-7.00	70.0000	-8.40	80.0000	-9.90	90.0000	-15.70	100.0000	-18.40	110.0000	-20.60	120.0000	-23.10	130.0000	-27.80	140.0000	-35.80	150.0000	-36.30	160.0000	-37.90	170.0000	-42.60	180.0000	-45.50	190.0000	-47.30	200.0000	-50.60	210.0000	-50.60	220.0000	-52.30	230.0000	-57.80	240.0000	-58.90	250.0000	-62.60	260.0000	-64.00	270.0000	-68.50	280.0000
986	NONHSAT009563.2	-4.10	50.0000	-4.80	60.0000	-8.00	70.0000	-8.00	80.0000	-9.20	90.0000	-9.20	100.0000	-9.30	110.0000	-9.30	120.0000	-11.50	130.0000	-18.70	140.0000	-21.10	150.0000	-21.30	160.0000	-22.60	170.0000	-26.60	180.0000	-33.10	190.0000	-37.10	200.0000	-37.10	210.0000	-39.90	220.0000	-40.80	230.0000	-41.40	240.0000	-42.90	250.0000	-42.90	260.0000	-45.20	270.0000	-48.10	280.0000
987	NONHSAT009584.2	-5.50	50.0000	-8.30	60.0000	-8.30	70.0000	-10.00	80.0000	-14.10	90.0000	-14.10	100.0000	-14.60	110.0000	-14.60	120.0000	-17.60	130.0000	-17.60	140.0000	-17.60	150.0000	-20.00	160.0000	-20.00	170.0000	-24.10	180.0000	-24.80	190.0000	-28.60	200.0000	-32.50	210.0000	-36.80	220.0000	-39.00	230.0000	-39.00	240.0000	-41.00	250.0000	-43.20	260.0000	-45.10	270.0000	-51.20	280.0000
988	NONHSAT009594.2	-4.80	50.0000	-6.30	60.0000	-7.20	70.0000	-7.60	80.0000	-12.20	90.0000	-16.60	100.0000	-20.00	110.0000	-25.20	120.0000	-25.20	130.0000	-29.20	140.0000	-29.20	150.0000	-38.50	160.0000	-41.00	170.0000	-42.50	180.0000	-45.30	190.0000	-47.30	200.0000	-49.20	210.0000	-53.10	220.0000	-58.30	230.0000	-60.50	240.0000	-71.10	250.0000	-73.10	260.0000	-78.70	270.0000	-78.70	280.0000
989	NONHSAT009623.2	-4.10	50.0000	-8.30	60.0000	-9.30	70.0000	-14.20	80.0000	-16.40	90.0000	-24.60	100.0000	-25.40	110.0000	-26.30	120.0000	-26.30	130.0000	-30.30	140.0000	-39.90	150.0000	-39.90	160.0000	-42.80	170.0000	-43.90	180.0000	-49.50	190.0000	-51.00	200.0000	-57.20	210.0000	-57.30	220.0000	-59.70	230.0000	-62.90	240.0000	-66.80	250.0000	-72.90	260.0000	-76.60	270.0000	-82.10	280.0000
990	NONHSAT009684.2	-16.60	50.0000	-18.10	60.0000	-23.70	70.0000	-27.50	80.0000	-30.60	90.0000	-38.60	100.0000	-38.60	110.0000	-42.40	120.0000	-44.60	130.0000	-47.30	140.0000	-51.80	150.0000	-54.20	160.0000	-58.00	170.0000	-59.60	180.0000	-64.90	190.0000	-69.60	200.0000	-74.40	210.0000	-74.40	220.0000	-74.60	230.0000	-74.60	240.0000	-74.60	242.0000	-74.60	242.0000	-74.60	242.0000	-74.60	242.0000
991	NONHSAT009689.2	-5.70	50.0000	-7.80	60.0000	-14.00	70.0000	-17.10	80.0000	-18.10	90.0000	-18.10	100.0000	-19.40	110.0000	-25.50	120.0000	-25.50	130.0000	-26.90	140.0000	-27.90	150.0000	-30.00	160.0000	-32.30	170.0000	-34.40	180.0000	-34.40	190.0000	-34.50	200.0000	-35.10	210.0000	-36.60	220.0000	-39.60	230.0000	-42.30	240.0000	-45.30	250.0000	-47.70	260.0000	-51.00	270.0000	-52.60	280.0000
992	NONHSAT009703.2	-3.40	50.0000	-6.50	60.0000	-6.50	70.0000	-6.50	80.0000	-14.30	90.0000	-15.30	100.0000	-17.10	110.0000	-17.10	120.0000	-21.20	130.0000	-22.80	140.0000	-27.00	150.0000	-30.90	160.0000	-31.20	170.0000	-32.90	180.0000	-36.40	190.0000	-36.40	200.0000	-37.90	210.0000	-44.40	220.0000	-48.70	230.0000	-49.70	240.0000	-52.00	250.0000	-53.90	260.0000	-55.40	270.0000	-58.10	280.0000
993	NONHSAT009705.2	-4.60	50.0000	-6.40	60.0000	-6.20	70.0000	-10.90	80.0000	-14.90	90.0000	-20.20	100.0000	-23.80	110.0000	-31.40	120.0000	-31.40	130.0000	-31.70	140.0000	-38.20	150.0000	-39.20	160.0000	-39.90	170.0000	-39.90	180.0000	-47.10	190.0000	-49.50	200.0000	-49.90	210.0000	-51.00	220.0000	-53.40	230.0000	-54.40	240.0000	-59.20	250.0000	-62.40	260.0000	-70.20	270.0000	-71.90	280.0000
994	NONHSAT009706.2	-14.80	50.0000	-18.40	60.0000	-20.50	70.0000	-21.20	80.0000	-24.00	90.0000	-27.30	100.0000	-29.00	110.0000	-29.00	120.0000	-31.70	130.0000	-35.10	140.0000	-35.60	150.0000	-38.20	160.0000	-43.00	170.0000	-43.10	180.0000	-44.50	190.0000	-48.20	200.0000	-51.70	210.0000	-56.00	220.0000	-61.70	230.0000	-66.30	240.0000	-70.50	250.0000	-76.00	260.0000	-79.80	270.0000	-83.70	280.0000
995	NONHSAT009707.2	-3.00	50.0000	-3.00	60.0000	-6.80	70.0000	-7.00	80.0000	-7.80	90.0000	-11.00	100.0000	-16.80	110.0000	-17.30	120.0000	-18.50	130.0000	-21.10	140.0000	-23.10	150.0000	-25.20	160.0000	-25.30	170.0000	-31.40	180.0000	-31.50	190.0000	-31.50	200.0000	-36.00	210.0000	-37.80	220.0000	-40.10	230.0000	-41.90	240.0000	-42.40	250.0000	-43.90	260.0000	-43.90	270.0000	-43.90	280.0000
996	NONHSAT009708.2	-4.60	50.0000	-6.40	60.0000	-6.20	70.0000	-10.90	80.0000	-14.90	90.0000	-20.20	100.0000	-23.80	110.0000	-31.40	120.0000	-31.40	130.0000	-31.70	140.0000	-38.20	150.0000	-39.20	160.0000	-39.90	170.0000	-40.20	180.0000	-43.60	190.0000	-45.70	200.0000	-45.70	210.0000	-50.20	220.0000	-50.20	230.0000	-52.20	240.0000	-53.60	250.0000	-55.50	260.0000	-59.90	270.0000	-65.10	280.0000
997	NONHSAT009709.2	-4.70	50.0000	-5.50	60.0000	-9.30	70.0000	-10.90	80.0000	-14.20	90.0000	-19.60	100.0000	-23.20	110.0000	-31.40	120.0000	-31.40	130.0000	-32.70	140.0000	-38.40	150.0000	-39.20	160.0000	-39.20	170.0000	-42.80	180.0000	-48.70	190.0000	-49.50	200.0000	-50.20	210.0000	-52.10	220.0000	-54.40	230.0000	-55.20	240.0000	-59.20	250.0000	-62.40	260.0000	-70.60	270.0000	-71.90	280.0000
[truncated: 32,288 more rows]
[truncated: 4 more columns]
