# Supplementary material for: Genome-wide analysis of lncRNA stability in human
Source: PLoS Comput Biol. 2021 Apr 16;17(4):e1008918. doi: 10.1371/journal.pcbi.1008918 (PMC8081339; doi:10.1371/journal.pcbi.1008918)
Supplement: S13 Table — (CSV) [file pcbi.1008918.s013.csv]

	transcript_id	free_50	len_50	free_60	len_60	free_70	len_70	free_80	len_80	free_90	len_90	free_100	len_100	free_110	len_110	free_120	len_120	free_130	len_130	free_140	len_140	free_150	len_150	free_160	len_160	free_170	len_170	free_180	len_180	free_190	len_190	free_200	len_200	free_210	len_210	free_220	len_220	free_230	len_230	free_240	len_240	free_250	len_250	free_260	len_260	free_270	len_270	free_280	len_280
1	NM_001199752	-40.90	100.0000	-45.70	120.0000	-48.50	140.0000	-60.50	160.0000	-66.50	180.0000	-74.00	200.0000	-80.80	220.0000	-95.00	240.0000	-96.20	260.0000	-98.70	280.0000	-105.20	300.0000	-112.00	320.0000	-116.00	340.0000	-124.70	360.0000	-132.00	380.0000	-136.60	400.0000	-158.10	420.0000	-163.10	440.0000	-172.10	460.0000	-181.50	480.0000	-187.50	500.0000	-194.70	520.0000	-198.10	540.0000	-208.60	560.0000
2	NM_001137601	-23.60	67.0000	-28.10	77.0000	-31.60	87.0000	-36.80	97.0000	-41.00	107.0000	-45.90	117.0000	-53.20	127.0000	-55.00	137.0000	-65.60	147.0000	-70.40	157.0000	-72.00	167.0000	-72.00	177.0000	-78.20	187.0000	-85.20	197.0000	-91.30	207.0000	-100.00	217.0000	-101.60	227.0000	-107.30	237.0000	-112.30	247.0000	-120.80	257.0000	-123.70	267.0000	-128.10	277.0000	-131.70	287.0000	-133.90	297.0000
3	NM_004845	-32.30	100.0000	-34.10	120.0000	-36.10	140.0000	-41.90	160.0000	-46.90	180.0000	-53.20	200.0000	-63.40	220.0000	-68.60	240.0000	-75.50	260.0000	-81.50	280.0000	-90.70	300.0000	-94.00	320.0000	-105.70	340.0000	-108.30	360.0000	-110.80	380.0000	-120.50	400.0000	-126.50	420.0000	-128.60	440.0000	-137.00	460.0000	-142.50	473.0000	-143.10	483.0000	-144.40	493.0000	-146.70	503.0000	-150.40	513.0000
4	NM_002133	-25.10	100.0000	-37.20	120.0000	-46.20	140.0000	-50.30	160.0000	-56.30	180.0000	-66.00	200.0000	-69.30	217.0000	-72.20	227.0000	-79.80	237.0000	-80.80	247.0000	-85.20	257.0000	-91.40	267.0000	-93.80	277.0000	-96.70	287.0000	-102.40	297.0000	-106.10	307.0000	-106.70	317.0000	-111.20	327.0000	-116.80	337.0000	-117.30	347.0000	-120.40	357.0000	-127.50	367.0000	-128.80	377.0000	-133.90	387.0000
5	NM_004345	-34.90	100.0000	-43.40	120.0000	-52.20	140.0000	-70.70	160.0000	-78.40	180.0000	-87.50	200.0000	-100.10	220.0000	-111.40	240.0000	-118.40	260.0000	-128.80	280.0000	-136.30	300.0000	-141.40	316.0000	-145.00	326.0000	-147.60	336.0000	-158.10	346.0000	-160.50	356.0000	-164.80	366.0000	-169.90	376.0000	-173.60	386.0000	-180.20	396.0000	-186.50	406.0000	-188.40	416.0000	-189.20	426.0000	-196.10	436.0000
6	NM_147686	-20.40	100.0000	-24.20	120.0000	-31.40	140.0000	-36.60	160.0000	-44.00	180.0000	-63.70	200.0000	-66.00	220.0000	-70.80	240.0000	-77.30	260.0000	-80.80	280.0000	-86.60	300.0000	-90.50	320.0000	-95.10	340.0000	-102.00	360.0000	-111.00	380.0000	-113.20	400.0000	-117.20	420.0000	-120.60	440.0000	-127.20	460.0000	-135.60	480.0000	-146.90	500.0000	-147.20	520.0000	-158.80	540.0000	-164.10	560.0000
7	NM_001220	-29.10	100.0000	-36.50	120.0000	-50.80	140.0000	-58.90	160.0000	-72.10	180.0000	-77.20	200.0000	-84.20	220.0000	-94.60	240.0000	-105.90	260.0000	-114.20	280.0000	-119.00	300.0000	-127.10	320.0000	-138.60	340.0000	-148.30	360.0000	-159.80	380.0000	-173.50	400.0000	-180.80	420.0000	-181.90	430.0000	-184.10	440.0000	-188.10	450.0000	-190.60	460.0000	-197.50	470.0000	-202.40	480.0000	-205.70	490.0000
8	NM_003632	-43.10	100.0000	-52.80	120.0000	-59.20	140.0000	-70.00	160.0000	-78.30	180.0000	-85.00	200.0000	-93.80	220.0000	-98.40	240.0000	-113.70	260.0000	-123.10	280.0000	-130.20	300.0000	-136.50	320.0000	-143.10	340.0000	-145.40	360.0000	-151.80	380.0000	-158.60	400.0000	-165.70	420.0000	-172.60	436.0000	-172.60	446.0000	-172.60	456.0000	-175.80	466.0000	-182.40	476.0000	-186.80	486.0000	-189.50	496.0000
9	NM_144646	-19.10	100.0000	-23.00	120.0000	-25.60	140.0000	-29.10	160.0000	-34.20	180.0000	-41.70	200.0000	-47.80	220.0000	-55.30	240.0000	-61.20	260.0000	-65.70	280.0000	-66.40	291.0000	-71.80	301.0000	-74.00	311.0000	-76.40	321.0000	-78.30	331.0000	-80.90	341.0000	-87.90	351.0000	-88.30	361.0000	-89.20	371.0000	-91.90	381.0000	-93.40	391.0000	-94.20	401.0000	-98.20	411.0000	-99.40	421.0000
10	NM_001301738	-23.70	100.0000	-34.40	120.0000	-48.90	140.0000	-55.40	160.0000	-68.10	180.0000	-73.90	193.0000	-82.30	203.0000	-85.20	213.0000	-88.50	223.0000	-91.90	233.0000	-100.60	243.0000	-107.10	253.0000	-114.60	263.0000	-119.00	273.0000	-122.30	283.0000	-129.80	293.0000	-134.10	303.0000	-136.00	313.0000	-136.90	323.0000	-145.20	333.0000	-151.60	343.0000	-161.50	353.0000	-168.00	363.0000	-172.40	373.0000
11	NM_003047	-28.40	100.0000	-34.80	120.0000	-43.60	140.0000	-48.50	160.0000	-55.50	180.0000	-62.40	200.0000	-74.50	220.0000	-79.30	240.0000	-82.50	260.0000	-88.60	280.0000	-95.50	300.0000	-105.40	320.0000	-107.60	340.0000	-116.30	360.0000	-122.60	380.0000	-131.70	400.0000	-134.60	420.0000	-145.00	440.0000	-149.80	460.0000	-154.10	480.0000	-161.70	500.0000	-168.30	520.0000	-178.10	540.0000	-184.00	560.0000
12	NM_024897	-19.80	100.0000	-25.20	120.0000	-34.00	140.0000	-46.60	160.0000	-53.90	180.0000	-58.70	200.0000	-71.20	220.0000	-90.40	240.0000	-101.20	260.0000	-104.60	280.0000	-120.50	300.0000	-126.80	320.0000	-142.30	340.0000	-148.20	360.0000	-158.60	380.0000	-166.10	400.0000	-177.90	420.0000	-187.70	440.0000	-201.50	460.0000	-213.20	480.0000	-225.90	500.0000	-233.00	520.0000	-243.30	540.0000	-249.70	560.0000
13	NM_001272107	-19.80	100.0000	-25.20	120.0000	-34.00	140.0000	-46.60	160.0000	-53.90	180.0000	-58.70	200.0000	-71.20	220.0000	-90.40	240.0000	-101.20	260.0000	-104.60	280.0000	-120.50	300.0000	-126.80	320.0000	-142.30	340.0000	-148.20	360.0000	-158.60	380.0000	-166.10	400.0000	-177.90	420.0000	-187.70	440.0000	-201.50	460.0000	-213.20	480.0000	-225.90	500.0000	-233.00	520.0000	-243.30	540.0000	-249.70	560.0000
14	NM_001098519	-32.70	75.0000	-40.10	85.0000	-50.40	95.0000	-55.80	105.0000	-64.10	115.0000	-68.70	125.0000	-69.90	135.0000	-74.30	145.0000	-80.80	155.0000	-85.50	165.0000	-96.70	175.0000	-96.70	185.0000	-99.90	195.0000	-101.10	205.0000	-103.10	215.0000	-107.20	225.0000	-110.30	235.0000	-116.70	245.0000	-119.80	255.0000	-121.00	265.0000	-125.70	275.0000	-136.50	285.0000	-142.50	295.0000	-145.60	305.0000
15	NM_001272104	-28.70	100.0000	-36.60	120.0000	-44.40	140.0000	-47.00	160.0000	-58.20	180.0000	-65.70	200.0000	-74.90	220.0000	-85.50	240.0000	-90.00	260.0000	-99.10	280.0000	-109.70	300.0000	-124.50	320.0000	-125.00	340.0000	-130.30	360.0000	-141.30	380.0000	-151.60	400.0000	-158.00	420.0000	-170.90	440.0000	-176.40	458.0000	-185.70	468.0000	-188.10	478.0000	-197.20	488.0000	-200.80	498.0000	-203.00	508.0000
16	NM_001018111	-40.60	100.0000	-48.20	120.0000	-55.90	140.0000	-67.90	160.0000	-82.40	180.0000	-85.20	200.0000	-90.50	220.0000	-94.60	240.0000	-100.60	260.0000	-108.80	280.0000	-117.30	300.0000	-121.80	320.0000	-131.37	340.0000	-140.40	360.0000	-146.20	380.0000	-153.47	400.0000	-162.00	420.0000	-166.00	440.0000	-174.70	460.0000	-188.10	480.0000	-193.20	500.0000	-204.07	518.0000	-206.67	528.0000	-215.97	538.0000
17	NM_001191003	-38.30	100.0000	-48.20	120.0000	-53.70	140.0000	-57.90	160.0000	-62.30	180.0000	-68.90	200.0000	-70.70	220.0000	-74.40	240.0000	-80.70	260.0000	-89.90	280.0000	-97.20	300.0000	-102.50	320.0000	-111.20	340.0000	-120.00	360.0000	-123.20	380.0000	-128.30	400.0000	-132.00	420.0000	-140.00	440.0000	-147.20	460.0000	-154.90	480.0000	-160.50	500.0000	-167.20	520.0000	-169.20	540.0000	-176.40	560.0000
18	NM_001083590	-32.60	100.0000	-50.20	120.0000	-56.80	140.0000	-68.90	160.0000	-82.00	180.0000	-96.30	200.0000	-111.20	220.0000	-117.10	230.0000	-117.10	240.0000	-118.80	250.0000	-121.80	260.0000	-130.50	270.0000	-131.80	280.0000	-133.80	290.0000	-138.20	300.0000	-140.00	310.0000	-140.60	320.0000	-140.70	330.0000	-146.20	340.0000	-155.80	350.0000	-156.30	360.0000	-156.50	370.0000	-158.90	380.0000	-161.80	390.0000
19	NM_005397	-40.60	100.0000	-48.20	120.0000	-55.90	140.0000	-67.90	160.0000	-82.40	180.0000	-85.20	200.0000	-90.50	220.0000	-94.60	240.0000	-100.60	260.0000	-108.80	280.0000	-117.30	300.0000	-121.80	320.0000	-131.37	340.0000	-140.40	360.0000	-146.20	380.0000	-153.47	400.0000	-162.00	420.0000	-166.00	440.0000	-174.70	460.0000	-188.10	480.0000	-193.20	500.0000	-204.07	518.0000	-206.67	528.0000	-215.97	538.0000
20	NM_017727	-32.60	100.0000	-50.20	120.0000	-56.80	140.0000	-68.90	160.0000	-82.00	180.0000	-96.30	200.0000	-111.20	220.0000	-117.10	230.0000	-117.10	240.0000	-118.80	250.0000	-121.80	260.0000	-130.50	270.0000	-131.80	280.0000	-133.80	290.0000	-138.20	300.0000	-140.00	310.0000	-140.60	320.0000	-140.70	330.0000	-146.20	340.0000	-155.80	350.0000	-156.30	360.0000	-156.50	370.0000	-158.90	380.0000	-161.80	390.0000
21	NM_001191002	-35.10	100.0000	-43.80	120.0000	-59.60	140.0000	-68.70	160.0000	-80.50	180.0000	-89.20	200.0000	-97.40	220.0000	-107.70	240.0000	-123.30	260.0000	-126.60	280.0000	-134.10	300.0000	-138.60	320.0000	-146.60	340.0000	-150.80	360.0000	-157.20	380.0000	-160.10	400.0000	-167.50	420.0000	-181.20	439.0000	-183.40	449.0000	-189.40	459.0000	-189.70	469.0000	-192.90	479.0000	-194.80	489.0000	-195.00	499.0000
22	NM_001272108	-21.20	100.0000	-36.10	120.0000	-50.60	140.0000	-60.60	160.0000	-69.30	180.0000	-77.90	200.0000	-91.90	220.0000	-97.80	240.0000	-101.10	260.0000	-104.80	280.0000	-116.40	300.0000	-126.30	320.0000	-126.80	340.0000	-131.40	360.0000	-134.80	376.0000	-142.50	386.0000	-148.90	396.0000	-149.10	406.0000	-154.50	416.0000	-158.00	426.0000	-158.00	436.0000	-160.00	446.0000	-160.40	456.0000	-162.80	466.0000
23	NM_198406	-21.20	100.0000	-36.10	120.0000	-50.60	140.0000	-60.60	160.0000	-69.30	180.0000	-77.90	200.0000	-91.90	220.0000	-97.80	240.0000	-101.10	260.0000	-104.80	280.0000	-116.40	300.0000	-126.30	320.0000	-126.80	340.0000	-133.10	360.0000	-135.10	376.0000	-143.70	386.0000	-148.60	396.0000	-160.30	406.0000	-164.50	416.0000	-172.40	426.0000	-174.60	436.0000	-181.60	446.0000	-185.20	456.0000	-187.40	466.0000
24	NM_001300901	-31.00	100.0000	-39.30	120.0000	-46.30	140.0000	-53.70	160.0000	-55.70	180.0000	-55.90	200.0000	-60.70	220.0000	-63.40	240.0000	-69.20	260.0000	-70.90	280.0000	-76.90	300.0000	-78.40	320.0000	-81.10	340.0000	-89.00	360.0000	-91.60	380.0000	-101.70	400.0000	-111.50	420.0000	-115.40	440.0000	-122.10	460.0000	-132.40	479.0000	-133.30	489.0000	-139.60	499.0000	-146.90	509.0000	-152.80	519.0000
25	NM_001272106	-35.80	100.0000	-36.50	120.0000	-42.20	140.0000	-46.80	160.0000	-50.50	180.0000	-59.70	200.0000	-62.20	220.0000	-65.50	240.0000	-75.80	260.0000	-82.90	280.0000	-89.70	300.0000	-96.90	320.0000	-105.70	340.0000	-116.90	360.0000	-126.80	380.0000	-134.50	400.0000	-147.70	420.0000	-154.40	440.0000	-169.90	460.0000	-174.00	480.0000	-196.70	500.0000	-207.10	520.0000	-222.80	540.0000	-235.40	560.0000
26	NM_001272105	-30.80	100.0000	-43.20	120.0000	-50.40	140.0000	-56.10	160.0000	-61.40	180.0000	-73.90	200.0000	-78.70	220.0000	-89.90	240.0000	-95.10	260.0000	-102.40	280.0000	-112.50	300.0000	-121.10	320.0000	-130.30	340.0000	-136.30	360.0000	-144.50	380.0000	-160.60	400.0000	-176.00	420.0000	-183.30	440.0000	-208.20	460.0000	-210.50	480.0000	-220.20	500.0000	-227.70	520.0000	-239.40	540.0000	-239.20	560.0000
27	NM_004832	-35.10	100.0000	-43.80	120.0000	-59.60	140.0000	-68.70	160.0000	-80.50	180.0000	-89.20	200.0000	-97.40	220.0000	-107.70	240.0000	-123.30	260.0000	-126.60	280.0000	-134.10	300.0000	-138.60	320.0000	-146.60	340.0000	-150.80	360.0000	-157.20	380.0000	-160.10	400.0000	-167.50	420.0000	-181.20	439.0000	-183.40	449.0000	-189.40	459.0000	-189.70	469.0000	-192.90	479.0000	-194.80	489.0000	-195.00	499.0000
28	NM_198179	-42.70	100.0000	-52.20	120.0000	-66.00	140.0000	-73.10	160.0000	-84.50	180.0000	-98.00	200.0000	-104.50	220.0000	-110.00	240.0000	-122.20	260.0000	-132.20	280.0000	-138.60	300.0000	-145.90	320.0000	-154.30	340.0000	-164.30	360.0000	-166.90	380.0000	-181.80	400.0000	-187.20	420.0000	-196.40	440.0000	-200.80	460.0000	-207.20	480.0000	-212.10	500.0000	-215.60	520.0000	-220.60	540.0000	-230.90	560.0000
29	NM_001039841	-31.40	100.0000	-39.50	120.0000	-42.60	140.0000	-45.10	160.0000	-50.60	180.0000	-62.30	200.0000	-65.00	220.0000	-76.80	240.0000	-83.60	260.0000	-95.30	280.0000	-98.80	295.0000	-101.60	305.0000	-110.00	315.0000	-115.10	325.0000	-115.60	335.0000	-121.10	345.0000	-125.00	355.0000	-126.80	365.0000	-127.70	375.0000	-128.20	385.0000	-130.70	395.0000	-133.90	405.0000	-133.90	415.0000	-137.90	425.0000
30	NM_005794	-27.10	100.0000	-29.30	120.0000	-42.40	140.0000	-46.80	160.0000	-61.40	180.0000	-67.90	200.0000	-76.10	220.0000	-85.70	240.0000	-94.10	260.0000	-101.60	280.0000	-107.30	300.0000	-116.20	320.0000	-118.90	340.0000	-129.20	360.0000	-137.00	380.0000	-142.10	400.0000	-147.90	420.0000	-161.70	440.0000	-168.20	460.0000	-175.70	480.0000	-181.50	500.0000	-188.50	520.0000	-194.40	540.0000	-204.80	560.0000
31	NM_198705	-40.50	100.0000	-50.70	120.0000	-55.50	140.0000	-72.90	160.0000	-79.70	180.0000	-82.90	200.0000	-94.40	220.0000	-106.30	240.0000	-121.30	260.0000	-136.30	280.0000	-142.90	300.0000	-150.80	320.0000	-157.80	340.0000	-168.80	360.0000	-178.20	380.0000	-192.70	400.0000	-215.00	420.0000	-220.60	440.0000	-233.20	460.0000	-240.10	480.0000	-254.90	500.0000	-267.60	520.0000	-281.60	540.0000	-296.10	560.0000
32	NM_001256306	-43.50	100.0000	-53.10	120.0000	-62.60	140.0000	-74.40	160.0000	-85.50	180.0000	-96.60	200.0000	-106.00	220.0000	-114.90	240.0000	-121.00	260.0000	-127.50	280.0000	-144.90	300.0000	-150.90	320.0000	-157.70	340.0000	-167.00	360.0000	-180.70	380.0000	-189.90	400.0000	-198.00	420.0000	-199.50	440.0000	-209.20	460.0000	-216.70	480.0000	-228.10	500.0000	-235.00	520.0000	-244.30	540.0000	-248.40	560.0000
33	NM_016029	-45.50	100.0000	-49.70	120.0000	-61.80	140.0000	-71.30	160.0000	-84.60	180.0000	-93.70	200.0000	-99.60	220.0000	-114.90	240.0000	-123.40	260.0000	-141.60	280.0000	-145.10	300.0000	-158.70	320.0000	-169.80	340.0000	-178.70	360.0000	-184.10	374.0000	-190.20	384.0000	-195.50	394.0000	-195.50	404.0000	-197.10	414.0000	-205.00	424.0000	-210.00	434.0000	-214.90	444.0000	-221.00	454.0000	-221.80	464.0000
34	NM_198707	-33.20	100.0000	-43.20	120.0000	-54.20	140.0000	-63.40	160.0000	-67.80	180.0000	-83.20	200.0000	-93.00	220.0000	-102.00	240.0000	-107.60	260.0000	-114.70	280.0000	-123.70	300.0000	-135.40	320.0000	-145.60	340.0000	-154.00	360.0000	-163.60	380.0000	-174.70	400.0000	-178.20	420.0000	-195.70	440.0000	-212.50	460.0000	-223.80	480.0000	-236.60	500.0000	-240.40	520.0000	-246.00	540.0000	-258.80	560.0000
35	NM_002035	-48.90	100.0000	-54.20	120.0000	-60.40	140.0000	-70.50	160.0000	-73.00	180.0000	-86.70	200.0000	-95.40	220.0000	-102.20	240.0000	-111.80	260.0000	-120.80	280.0000	-129.00	300.0000	-137.30	315.0000	-137.30	325.0000	-137.30	335.0000	-141.50	345.0000	-143.40	355.0000	-146.40	365.0000	-149.40	375.0000	-150.60	385.0000	-150.60	395.0000	-151.00	405.0000	-153.00	415.0000	-156.30	425.0000	-160.80	435.0000
36	NM_020905	-52.10	100.0000	-67.40	120.0000	-79.50	140.0000	-88.70	160.0000	-100.50	180.0000	-118.90	200.0000	-131.30	220.0000	-141.90	240.0000	-150.60	251.0000	-152.40	261.0000	-155.90	271.0000	-160.00	281.0000	-169.30	291.0000	-175.10	301.0000	-178.40	311.0000	-187.20	321.0000	-195.10	331.0000	-196.30	341.0000	-203.10	351.0000	-210.40	361.0000	-219.80	371.0000	-231.20	381.0000	-238.70	391.0000	-238.80	401.0000
37	NM_015510	-29.20	94.0000	-33.40	104.0000	-36.90	114.0000	-37.20	124.0000	-41.30	134.0000	-46.90	144.0000	-51.70	154.0000	-57.50	164.0000	-61.80	174.0000	-73.10	184.0000	-78.40	194.0000	-82.50	204.0000	-91.40	214.0000	-95.70	224.0000	-98.60	234.0000	-103.70	244.0000	-106.60	254.0000	-106.60	264.0000	-111.70	274.0000	-112.10	284.0000	-121.60	294.0000	-124.40	304.0000	-129.70	314.0000	-131.30	324.0000
38	NM_001282990	-32.80	100.0000	-42.00	114.0000	-47.70	124.0000	-50.60	134.0000	-55.40	144.0000	-55.40	154.0000	-62.40	164.0000	-66.80	174.0000	-71.10	184.0000	-75.60	194.0000	-80.70	204.0000	-86.20	214.0000	-91.60	224.0000	-96.80	234.0000	-100.90	244.0000	-107.50	254.0000	-110.80	264.0000	-114.20	274.0000	-120.10	284.0000	-124.80	294.0000	-131.50	304.0000	-133.90	314.0000	-139.70	324.0000	-142.40	334.0000
39	NM_001277864	-27.60	100.0000	-41.60	120.0000	-51.20	140.0000	-59.60	160.0000	-69.00	180.0000	-79.20	200.0000	-86.10	220.0000	-94.40	240.0000	-110.30	260.0000	-117.90	280.0000	-123.90	300.0000	-138.60	320.0000	-144.70	340.0000	-154.20	360.0000	-165.30	380.0000	-166.70	400.0000	-173.50	420.0000	-184.10	440.0000	-189.90	460.0000	-199.30	480.0000	-204.80	500.0000	-207.10	520.0000	-211.60	540.0000	-216.30	560.0000
40	NM_001256301	-18.90	100.0000	-27.20	120.0000	-32.00	140.0000	-32.80	160.0000	-39.50	180.0000	-43.90	200.0000	-52.60	220.0000	-56.40	240.0000	-61.90	260.0000	-67.60	280.0000	-76.70	300.0000	-81.40	320.0000	-91.10	340.0000	-98.60	360.0000	-105.40	380.0000	-109.50	400.0000	-115.30	420.0000	-127.80	440.0000	-133.10	460.0000	-136.00	480.0000	-141.10	500.0000	-141.10	520.0000	-147.30	540.0000	-164.30	560.0000
41	NM_001286789	-31.40	100.0000	-44.30	120.0000	-57.60	140.0000	-68.60	160.0000	-78.50	180.0000	-88.40	200.0000	-98.30	220.0000	-110.20	240.0000	-127.70	260.0000	-147.10	280.0000	-154.70	300.0000	-174.70	320.0000	-191.40	340.0000	-202.50	360.0000	-209.70	380.0000	-211.80	392.0000	-214.90	402.0000	-220.70	412.0000	-224.50	422.0000	-228.20	432.0000	-235.50	442.0000	-238.90	452.0000	-242.90	462.0000	-249.10	472.0000
42	NM_001282989	-32.80	100.0000	-42.00	114.0000	-47.70	124.0000	-50.60	134.0000	-55.40	144.0000	-55.40	154.0000	-62.40	164.0000	-66.80	174.0000	-71.10	184.0000	-75.60	194.0000	-80.70	204.0000	-86.20	214.0000	-91.60	224.0000	-96.80	234.0000	-100.90	244.0000	-107.50	254.0000	-110.80	264.0000	-114.20	274.0000	-120.10	284.0000	-124.80	294.0000	-131.50	304.0000	-133.90	314.0000	-139.70	324.0000	-142.40	334.0000
43	NM_021004	-32.80	100.0000	-42.00	114.0000	-47.70	124.0000	-50.60	134.0000	-55.40	144.0000	-55.40	154.0000	-62.40	164.0000	-66.80	174.0000	-71.10	184.0000	-75.60	194.0000	-80.70	204.0000	-86.20	214.0000	-91.60	224.0000	-96.80	234.0000	-100.90	244.0000	-107.50	254.0000	-110.80	264.0000	-114.20	274.0000	-120.10	284.0000	-124.80	294.0000	-131.50	304.0000	-133.90	314.0000	-139.70	324.0000	-142.40	334.0000
44	NM_001304512	-31.20	100.0000	-41.90	120.0000	-50.50	140.0000	-59.50	160.0000	-70.20	180.0000	-75.40	199.0000	-80.50	209.0000	-80.50	219.0000	-84.40	229.0000	-91.90	239.0000	-95.50	249.0000	-104.00	259.0000	-108.90	269.0000	-112.90	279.0000	-116.20	289.0000	-122.30	299.0000	-127.50	309.0000	-129.70	319.0000	-131.10	329.0000	-131.10	339.0000	-137.70	349.0000	-139.80	359.0000	-139.80	369.0000	-142.90	379.0000
45	NM_001267868	-38.30	100.0000	-42.90	120.0000	-51.70	140.0000	-56.40	160.0000	-67.30	180.0000	-76.10	200.0000	-92.20	220.0000	-100.30	240.0000	-110.90	260.0000	-121.30	280.0000	-128.00	300.0000	-132.90	320.0000	-146.80	340.0000	-163.20	360.0000	-171.50	380.0000	-178.40	400.0000	-192.90	420.0000	-200.60	440.0000	-214.20	460.0000	-225.80	480.0000	-235.90	500.0000	-247.30	520.0000	-259.60	540.0000	-275.20	560.0000
46	NM_001199771	-41.60	100.0000	-48.50	120.0000	-59.40	140.0000	-68.10	160.0000	-71.60	180.0000	-74.40	200.0000	-79.10	220.0000	-89.40	240.0000	-102.00	260.0000	-110.60	280.0000	-118.50	300.0000	-125.50	320.0000	-134.10	340.0000	-147.80	360.0000	-148.80	378.0000	-158.90	388.0000	-163.00	398.0000	-170.00	408.0000	-177.30	418.0000	-181.60	428.0000	-184.30	438.0000	-184.70	448.0000	-192.00	458.0000	-199.60	468.0000
47	NM_000216	-46.90	100.0000	-59.60	120.0000	-72.80	140.0000	-81.10	160.0000	-92.30	180.0000	-112.40	200.0000	-124.00	220.0000	-130.00	240.0000	-136.80	260.0000	-147.90	280.0000	-161.60	300.0000	-167.80	310.0000	-173.20	320.0000	-173.50	330.0000	-176.20	340.0000	-180.00	350.0000	-180.00	360.0000	-182.30	370.0000	-185.70	380.0000	-189.00	390.0000	-189.00	400.0000	-197.70	410.0000	-202.70	420.0000	-204.60	430.0000
48	NM_001193635	-33.00	100.0000	-39.00	120.0000	-46.40	140.0000	-56.30	160.0000	-69.40	180.0000	-76.30	200.0000	-87.40	220.0000	-93.50	240.0000	-100.20	260.0000	-106.20	280.0000	-118.70	300.0000	-130.60	320.0000	-141.60	340.0000	-150.20	360.0000	-160.00	380.0000	-170.70	400.0000	-186.70	420.0000	-197.30	440.0000	-208.10	460.0000	-211.70	480.0000	-223.50	500.0000	-238.60	520.0000	-244.10	540.0000	-252.10	554.0000
49	NM_016245	-10.74	100.0000	-17.70	120.0000	-23.50	140.0000	-28.70	160.0000	-34.50	180.0000	-39.30	200.0000	-48.00	220.0000	-53.10	240.0000	-64.10	260.0000	-69.10	280.0000	-77.60	300.0000	-83.70	320.0000	-91.40	340.0000	-91.60	360.0000	-95.90	380.0000	-106.00	400.0000	-108.00	420.0000	-111.80	440.0000	-123.30	460.0000	-126.90	473.0000	-134.40	483.0000	-136.70	493.0000	-139.50	503.0000	-143.60	513.0000
50	NM_001282988	-32.80	100.0000	-42.00	114.0000	-47.70	124.0000	-50.60	134.0000	-55.40	144.0000	-55.40	154.0000	-62.40	164.0000	-66.80	174.0000	-71.10	184.0000	-75.60	194.0000	-80.70	204.0000	-86.20	214.0000	-91.60	224.0000	-96.80	234.0000	-100.90	244.0000	-107.50	254.0000	-110.80	264.0000	-114.20	274.0000	-120.10	284.0000	-124.80	294.0000	-131.50	304.0000	-133.90	314.0000	-139.70	324.0000	-142.40	334.0000
51	NM_001145971	-45.40	100.0000	-56.10	120.0000	-67.50	140.0000	-75.30	160.0000	-83.50	180.0000	-94.10	200.0000	-102.00	220.0000	-110.50	240.0000	-119.70	260.0000	-132.90	280.0000	-144.10	300.0000	-152.30	320.0000	-158.30	340.0000	-165.90	360.0000	-177.40	375.0000	-177.70	385.0000	-178.40	395.0000	-187.00	405.0000	-191.30	415.0000	-196.30	425.0000	-199.30	435.0000	-209.70	445.0000	-209.70	455.0000	-209.80	465.0000
52	NM_032783	-26.50	100.0000	-35.80	120.0000	-44.10	140.0000	-52.20	160.0000	-62.30	180.0000	-64.00	200.0000	-67.40	220.0000	-79.60	240.0000	-83.70	260.0000	-98.50	280.0000	-104.10	300.0000	-112.70	320.0000	-118.20	340.0000	-125.40	360.0000	-129.10	380.0000	-134.00	400.0000	-144.00	420.0000	-153.30	440.0000	-154.50	458.0000	-156.00	468.0000	-159.10	478.0000	-161.40	488.0000	-163.00	498.0000	-165.90	508.0000
53	NM_145177	-52.70	99.0000	-63.00	109.0000	-64.40	119.0000	-76.80	129.0000	-85.20	139.0000	-95.80	149.0000	-98.80	159.0000	-98.80	169.0000	-100.30	179.0000	-105.60	189.0000	-112.50	199.0000	-115.00	209.0000	-120.10	219.0000	-120.60	229.0000	-126.20	239.0000	-128.30	249.0000	-130.20	259.0000	-131.70	269.0000	-132.20	279.0000	-137.70	289.0000	-139.20	299.0000	-141.60	309.0000	-141.60	319.0000	-142.20	329.0000
54	NM_016373	-39.30	100.0000	-47.20	120.0000	-56.20	140.0000	-64.70	160.0000	-76.00	180.0000	-87.10	200.0000	-97.70	220.0000	-103.40	240.0000	-113.10	260.0000	-122.30	280.0000	-129.60	300.0000	-134.50	320.0000	-140.70	340.0000	-147.10	360.0000	-160.30	380.0000	-163.70	400.0000	-173.90	420.0000	-178.20	440.0000	-187.80	460.0000	-194.50	480.0000	-197.30	500.0000	-212.80	520.0000	-219.80	540.0000	-228.90	560.0000
55	NM_178135	-18.50	100.0000	-25.20	120.0000	-33.30	135.0000	-35.20	145.0000	-39.20	155.0000	-44.60	165.0000	-47.70	175.0000	-53.50	185.0000	-53.50	195.0000	-55.60	205.0000	-57.10	215.0000	-58.00	225.0000	-60.20	235.0000	-64.20	245.0000	-65.40	255.0000	-72.50	265.0000	-72.80	275.0000	-77.50	285.0000	-82.80	295.0000	-84.90	305.0000	-85.70	315.0000	-94.00	325.0000	-95.60	335.0000	-99.50	345.0000
56	NM_001282987	-32.80	100.0000	-42.00	114.0000	-47.70	124.0000	-50.60	134.0000	-55.40	144.0000	-55.40	154.0000	-62.40	164.0000	-66.80	174.0000	-71.10	184.0000	-75.60	194.0000	-80.70	204.0000	-86.20	214.0000	-91.60	224.0000	-96.80	234.0000	-100.90	244.0000	-107.50	254.0000	-110.80	264.0000	-114.20	274.0000	-120.10	284.0000	-124.80	294.0000	-131.50	304.0000	-133.90	314.0000	-139.70	324.0000	-142.40	334.0000
57	NM_014680	-41.10	100.0000	-49.50	120.0000	-62.90	140.0000	-73.00	160.0000	-83.40	180.0000	-98.10	200.0000	-103.60	213.0000	-110.60	223.0000	-112.90	233.0000	-121.30	243.0000	-121.90	253.0000	-123.90	263.0000	-124.40	273.0000	-128.80	283.0000	-132.60	293.0000	-136.00	303.0000	-136.00	313.0000	-137.30	323.0000	-143.50	333.0000	-143.50	343.0000	-143.60	353.0000	-147.80	363.0000	-153.00	373.0000	-161.50	383.0000
58	NM_031463	-25.60	100.0000	-27.40	120.0000	-34.30	140.0000	-46.30	160.0000	-57.30	180.0000	-61.30	200.0000	-72.70	220.0000	-79.40	240.0000	-88.20	260.0000	-99.70	280.0000	-111.80	300.0000	-119.60	320.0000	-129.70	340.0000	-141.10	360.0000	-152.10	374.0000	-159.70	384.0000	-161.10	394.0000	-168.00	404.0000	-173.30	414.0000	-173.30	424.0000	-175.40	434.0000	-177.70	444.0000	-183.10	454.0000	-185.30	464.0000
59	NM_001236	-41.30	100.0000	-60.50	120.0000	-71.60	140.0000	-76.50	160.0000	-84.40	180.0000	-97.30	200.0000	-102.60	220.0000	-112.50	240.0000	-128.00	260.0000	-135.50	280.0000	-141.70	300.0000	-153.10	320.0000	-169.00	340.0000	-182.70	360.0000	-188.60	380.0000	-197.00	400.0000	-204.90	420.0000	-220.10	440.0000	-229.90	458.0000	-234.00	468.0000	-244.40	478.0000	-245.90	488.0000	-246.30	498.0000	-251.10	508.0000
60	NM_005525	-23.40	100.0000	-30.70	120.0000	-37.40	140.0000	-40.80	160.0000	-48.20	180.0000	-52.30	200.0000	-57.30	220.0000	-63.40	240.0000	-72.70	260.0000	-81.60	280.0000	-83.80	300.0000	-86.60	312.0000	-92.70	322.0000	-98.50	332.0000	-104.40	342.0000	-106.30	352.0000	-107.40	362.0000	-108.10	372.0000	-113.40	382.0000	-118.50	392.0000	-120.40	402.0000	-125.80	412.0000	-128.00	422.0000	-136.20	432.0000
61	NM_138412	-35.40	100.0000	-40.20	120.0000	-47.00	140.0000	-53.50	160.0000	-66.00	180.0000	-73.20	200.0000	-79.50	220.0000	-83.80	240.0000	-89.30	260.0000	-97.20	280.0000	-103.70	300.0000	-108.40	320.0000	-116.70	340.0000	-128.30	360.0000	-135.40	380.0000	-143.30	400.0000	-147.10	420.0000	-154.60	440.0000	-160.50	460.0000	-169.20	480.0000	-179.30	500.0000	-185.10	520.0000	-193.60	540.0000	-197.70	560.0000
62	NM_014234	-19.20	82.0000	-27.90	92.0000	-36.20	102.0000	-42.20	112.0000	-43.20	122.0000	-55.30	132.0000	-58.90	142.0000	-61.80	152.0000	-66.00	162.0000	-74.40	172.0000	-78.80	182.0000	-87.00	192.0000	-97.80	202.0000	-104.70	212.0000	-108.50	222.0000	-113.50	232.0000	-118.30	242.0000	-119.90	252.0000	-123.60	262.0000	-129.50	272.0000	-134.20	282.0000	-141.60	292.0000	-141.90	302.0000	-145.40	312.0000
63	NM_001267870	-40.50	100.0000	-50.70	120.0000	-55.50	140.0000	-66.90	160.0000	-75.60	180.0000	-80.10	200.0000	-88.50	220.0000	-101.00	240.0000	-110.60	260.0000	-115.10	280.0000	-128.00	300.0000	-139.70	320.0000	-153.20	340.0000	-167.60	360.0000	-177.80	380.0000	-191.40	400.0000	-213.80	420.0000	-217.50	440.0000	-225.50	460.0000	-234.90	480.0000	-248.70	500.0000	-261.90	520.0000	-276.40	540.0000	-292.30	560.0000
64	NM_001146051	-25.60	100.0000	-27.40	120.0000	-34.30	140.0000	-46.30	160.0000	-57.30	180.0000	-61.30	200.0000	-72.70	220.0000	-79.40	240.0000	-88.20	260.0000	-99.70	280.0000	-111.80	300.0000	-119.60	320.0000	-129.70	340.0000	-141.10	360.0000	-152.10	374.0000	-159.70	384.0000	-161.10	394.0000	-168.00	404.0000	-173.30	414.0000	-173.30	424.0000	-175.40	434.0000	-177.70	444.0000	-183.10	454.0000	-185.30	464.0000
65	NM_001206741	-23.40	100.0000	-30.20	120.0000	-33.50	140.0000	-35.40	160.0000	-39.00	180.0000	-42.80	200.0000	-44.80	220.0000	-51.00	240.0000	-64.20	260.0000	-67.10	280.0000	-69.70	300.0000	-75.20	314.0000	-78.00	324.0000	-84.40	334.0000	-86.80	344.0000	-89.70	354.0000	-89.70	364.0000	-91.30	374.0000	-96.50	384.0000	-101.70	394.0000	-107.00	404.0000	-110.80	414.0000	-114.10	424.0000	-121.20	434.0000
66	NM_172037	-37.00	100.0000	-53.40	120.0000	-72.70	140.0000	-82.50	160.0000	-93.20	180.0000	-97.40	200.0000	-109.00	220.0000	-121.80	240.0000	-133.90	260.0000	-149.00	280.0000	-164.00	300.0000	-171.60	320.0000	-180.70	340.0000	-196.30	360.0000	-209.50	380.0000	-222.90	400.0000	-231.20	420.0000	-243.20	440.0000	-250.30	460.0000	-266.20	480.0000	-277.50	500.0000	-285.80	520.0000	-307.20	540.0000	-319.20	560.0000
67	NM_001304468	-21.40	100.0000	-21.90	120.0000	-25.40	140.0000	-31.50	160.0000	-34.80	180.0000	-43.40	200.0000	-49.80	220.0000	-58.80	240.0000	-63.20	260.0000	-64.80	280.0000	-69.60	300.0000	-77.60	320.0000	-84.20	340.0000	-95.00	360.0000	-104.10	380.0000	-111.80	400.0000	-125.70	420.0000	-130.70	440.0000	-139.60	460.0000	-144.90	480.0000	-151.30	500.0000	-159.50	520.0000	-166.60	540.0000	-174.80	560.0000
68	NM_001256307	-19.20	100.0000	-26.70	120.0000	-32.10	140.0000	-45.30	160.0000	-49.60	180.0000	-54.80	200.0000	-68.20	220.0000	-78.20	240.0000	-81.10	260.0000	-87.80	280.0000	-96.10	300.0000	-101.60	320.0000	-110.30	340.0000	-118.40	360.0000	-127.00	380.0000	-133.90	400.0000	-144.10	420.0000	-148.80	440.0000	-154.90	460.0000	-162.90	480.0000	-166.30	500.0000	-171.40	520.0000	-176.67	540.0000	-189.80	560.0000
69	NM_002153	-29.40	100.0000	-30.70	120.0000	-45.50	140.0000	-52.80	160.0000	-56.50	180.0000	-65.70	200.0000	-73.00	220.0000	-79.60	240.0000	-98.00	260.0000	-105.20	280.0000	-111.60	300.0000	-115.70	320.0000	-125.80	340.0000	-128.70	352.0000	-137.80	362.0000	-137.80	372.0000	-139.30	382.0000	-139.30	392.0000	-140.30	402.0000	-140.30	412.0000	-146.30	422.0000	-155.50	432.0000	-156.60	442.0000	-165.00	452.0000
70	NM_016371	-31.20	100.0000	-41.90	120.0000	-50.50	140.0000	-59.50	160.0000	-70.20	180.0000	-75.40	199.0000	-80.50	209.0000	-80.50	219.0000	-84.40	229.0000	-91.90	239.0000	-95.50	249.0000	-104.00	259.0000	-108.90	269.0000	-112.90	279.0000	-116.20	289.0000	-122.30	299.0000	-127.50	309.0000	-129.70	319.0000	-131.10	329.0000	-131.10	339.0000	-137.70	349.0000	-139.80	359.0000	-139.80	369.0000	-142.90	379.0000
71	NM_001256305	-43.50	100.0000	-53.10	120.0000	-62.60	140.0000	-74.40	160.0000	-85.50	180.0000	-96.60	200.0000	-106.00	220.0000	-114.90	240.0000	-121.00	260.0000	-127.50	280.0000	-144.90	300.0000	-150.90	320.0000	-157.70	340.0000	-167.00	360.0000	-180.70	380.0000	-189.90	400.0000	-198.00	420.0000	-199.50	440.0000	-207.90	460.0000	-213.40	480.0000	-222.50	500.0000	-229.90	520.0000	-235.20	540.0000	-243.90	560.0000
72	NM_001304467	-21.40	100.0000	-21.90	120.0000	-25.40	140.0000	-31.50	160.0000	-34.80	180.0000	-43.40	200.0000	-49.80	220.0000	-58.80	240.0000	-63.20	260.0000	-64.80	280.0000	-69.60	300.0000	-77.60	320.0000	-84.20	340.0000	-95.00	360.0000	-104.10	380.0000	-111.80	400.0000	-125.70	420.0000	-130.70	440.0000	-139.60	460.0000	-144.90	480.0000	-151.30	500.0000	-159.50	520.0000	-166.60	540.0000	-174.80	560.0000
73	NM_001289162	-34.00	100.0000	-38.80	120.0000	-47.60	140.0000	-51.90	160.0000	-61.80	180.0000	-64.80	200.0000	-71.80	220.0000	-77.10	240.0000	-78.10	260.0000	-86.00	280.0000	-95.10	300.0000	-100.90	320.0000	-107.70	340.0000	-113.70	360.0000	-118.60	380.0000	-132.10	400.0000	-138.30	420.0000	-147.00	440.0000	-148.50	450.0000	-152.60	460.0000	-163.40	470.0000	-168.40	480.0000	-168.40	490.0000	-170.30	500.0000
74	NM_199204	-27.30	100.0000	-32.50	120.0000	-37.00	140.0000	-43.40	160.0000	-46.50	180.0000	-47.70	200.0000	-54.40	220.0000	-63.50	240.0000	-70.90	260.0000	-78.10	280.0000	-78.30	300.0000	-87.40	320.0000	-90.50	340.0000	-100.60	360.0000	-106.00	380.0000	-114.40	400.0000	-120.10	420.0000	-124.70	440.0000	-129.60	460.0000	-138.20	480.0000	-140.70	500.0000	-147.00	520.0000	-156.10	540.0000	-162.80	560.0000
75	NM_198708	-41.40	100.0000	-51.50	120.0000	-56.60	140.0000	-62.30	160.0000	-73.30	180.0000	-83.00	200.0000	-98.20	220.0000	-100.00	240.0000	-109.70	260.0000	-117.30	280.0000	-121.40	300.0000	-130.60	320.0000	-139.40	340.0000	-147.50	360.0000	-163.00	380.0000	-172.40	400.0000	-191.60	420.0000	-195.60	440.0000	-209.80	460.0000	-216.70	480.0000	-221.80	500.0000	-230.70	520.0000	-246.70	540.0000	-258.80	560.0000
76	NM_024705	-26.60	100.0000	-35.90	120.0000	-44.60	140.0000	-53.80	160.0000	-62.60	180.0000	-70.10	200.0000	-88.00	220.0000	-93.40	237.0000	-96.10	247.0000	-97.60	257.0000	-99.60	267.0000	-100.10	277.0000	-102.10	287.0000	-103.40	297.0000	-106.90	307.0000	-110.30	317.0000	-112.90	327.0000	-115.40	337.0000	-117.20	347.0000	-123.80	357.0000	-131.10	367.0000	-132.90	377.0000	-133.30	387.0000	-134.60	397.0000
77	NM_001282991	-32.80	100.0000	-42.00	114.0000	-47.70	124.0000	-50.60	134.0000	-55.40	144.0000	-55.40	154.0000	-62.40	164.0000	-66.80	174.0000	-71.10	184.0000	-75.60	194.0000	-80.70	204.0000	-86.20	214.0000	-91.60	224.0000	-96.80	234.0000	-100.90	244.0000	-107.50	254.0000	-110.80	264.0000	-114.20	274.0000	-120.10	284.0000	-124.80	294.0000	-131.50	304.0000	-133.90	314.0000	-139.70	324.0000	-142.40	334.0000
78	NM_001267869	-41.40	100.0000	-51.50	120.0000	-56.60	140.0000	-62.30	160.0000	-73.30	180.0000	-83.00	200.0000	-98.20	220.0000	-100.00	240.0000	-109.70	260.0000	-117.30	280.0000	-121.40	300.0000	-130.60	320.0000	-139.40	340.0000	-147.50	360.0000	-163.00	380.0000	-172.40	400.0000	-191.60	420.0000	-195.60	440.0000	-210.60	460.0000	-216.70	480.0000	-226.40	500.0000	-243.10	520.0000	-256.80	540.0000	-268.60	560.0000
79	NM_001270424	-50.70	100.0000	-55.30	113.0000	-56.50	123.0000	-61.30	133.0000	-61.30	143.0000	-63.50	153.0000	-67.90	163.0000	-71.70	173.0000	-78.60	183.0000	-79.50	193.0000	-81.50	203.0000	-88.80	213.0000	-88.80	223.0000	-93.00	233.0000	-96.10	243.0000	-98.00	253.0000	-103.70	263.0000	-111.70	273.0000	-116.70	283.0000	-118.70	293.0000	-126.30	303.0000	-130.30	313.0000	-133.30	323.0000	-135.80	333.0000
80	NM_144683	-47.70	100.0000	-60.50	120.0000	-68.10	140.0000	-78.70	160.0000	-92.60	180.0000	-105.80	200.0000	-124.50	220.0000	-139.40	240.0000	-149.80	257.0000	-153.80	267.0000	-157.40	277.0000	-162.30	287.0000	-166.40	297.0000	-174.00	307.0000	-180.70	317.0000	-190.90	327.0000	-194.70	337.0000	-200.60	347.0000	-209.80	357.0000	-209.80	367.0000	-215.80	377.0000	-220.70	387.0000	-221.50	397.0000	-227.70	407.0000
81	NM_001136230	-18.50	100.0000	-25.20	120.0000	-33.30	135.0000	-35.20	145.0000	-39.20	155.0000	-44.60	165.0000	-47.70	175.0000	-53.50	185.0000	-53.50	195.0000	-55.60	205.0000	-57.10	215.0000	-58.00	225.0000	-60.20	235.0000	-64.20	245.0000	-65.40	255.0000	-72.50	265.0000	-72.80	275.0000	-76.80	285.0000	-76.80	295.0000	-80.40	305.0000	-87.80	315.0000	-91.00	325.0000	-92.20	335.0000	-95.30	345.0000
82	NM_001757	-31.40	100.0000	-44.30	120.0000	-57.60	140.0000	-68.60	160.0000	-78.50	180.0000	-88.40	200.0000	-98.30	220.0000	-110.20	240.0000	-127.70	260.0000	-147.10	280.0000	-154.70	300.0000	-174.70	320.0000	-191.40	340.0000	-202.50	360.0000	-209.70	380.0000	-211.80	392.0000	-214.90	402.0000	-220.70	412.0000	-224.50	422.0000	-228.20	432.0000	-235.50	442.0000	-238.90	452.0000	-242.90	462.0000	-249.10	472.0000
83	NM_012282	-29.60	100.0000	-41.30	120.0000	-52.70	140.0000	-61.10	160.0000	-80.10	180.0000	-90.10	200.0000	-98.90	220.0000	-110.20	240.0000	-125.20	260.0000	-129.90	280.0000	-143.80	294.0000	-146.00	304.0000	-152.40	314.0000	-155.80	324.0000	-155.80	334.0000	-155.80	344.0000	-155.80	354.0000	-157.00	364.0000	-165.10	374.0000	-170.70	384.0000	-172.90	394.0000	-178.70	404.0000	-180.90	414.0000	-188.50	424.0000
84	NM_001291997	-35.60	100.0000	-39.80	120.0000	-43.90	140.0000	-49.40	160.0000	-57.30	180.0000	-59.50	200.0000	-65.30	220.0000	-68.60	240.0000	-76.50	260.0000	-81.20	280.0000	-89.60	300.0000	-95.30	320.0000	-100.00	340.0000	-108.10	360.0000	-117.40	380.0000	-119.50	400.0000	-123.40	420.0000	-140.40	440.0000	-144.70	460.0000	-151.30	480.0000	-161.70	500.0000	-167.40	520.0000	-180.30	540.0000	-188.20	560.0000
85	NM_001142466	-34.50	100.0000	-40.70	120.0000	-44.10	140.0000	-58.60	160.0000	-64.80	180.0000	-69.40	200.0000	-78.20	220.0000	-84.20	240.0000	-91.40	260.0000	-101.10	280.0000	-113.70	300.0000	-116.80	320.0000	-126.90	340.0000	-130.70	360.0000	-135.90	380.0000	-143.20	400.0000	-148.10	420.0000	-156.40	440.0000	-162.80	460.0000	-163.70	480.0000	-172.20	500.0000	-186.80	520.0000	-191.10	540.0000	-196.70	560.0000
86	NM_133443	-47.60	100.0000	-56.00	120.0000	-70.90	140.0000	-83.40	160.0000	-97.20	180.0000	-116.40	200.0000	-121.10	220.0000	-132.00	230.0000	-138.70	240.0000	-141.40	250.0000	-150.60	260.0000	-150.90	270.0000	-153.90	280.0000	-157.60	290.0000	-163.00	300.0000	-168.90	310.0000	-175.80	320.0000	-178.30	330.0000	-179.50	340.0000	-187.90	350.0000	-188.90	360.0000	-190.70	370.0000	-195.80	380.0000	-203.60	390.0000
87	NM_052902	-35.40	100.0000	-49.50	120.0000	-63.00	140.0000	-69.20	160.0000	-72.20	180.0000	-85.60	199.0000	-85.60	209.0000	-85.60	219.0000	-89.90	229.0000	-90.60	239.0000	-97.50	249.0000	-104.20	259.0000	-110.40	269.0000	-114.60	279.0000	-120.50	289.0000	-121.00	299.0000	-126.00	309.0000	-128.60	319.0000	-129.90	329.0000	-133.90	339.0000	-135.60	349.0000	-135.80	359.0000	-138.40	369.0000	-143.20	379.0000
88	NM_001305624	-24.20	100.0000	-32.20	120.0000	-43.90	140.0000	-51.20	160.0000	-53.00	172.0000	-57.70	182.0000	-62.10	192.0000	-63.50	202.0000	-67.60	212.0000	-74.80	222.0000	-80.10	232.0000	-86.70	242.0000	-88.20	252.0000	-89.30	262.0000	-89.70	272.0000	-92.10	282.0000	-92.10	292.0000	-99.90	302.0000	-99.90	312.0000	-99.90	322.0000	-100.50	332.0000	-104.50	342.0000	-110.40	352.0000	-115.10	362.0000
89	NM_001743	-26.30	100.0000	-31.40	120.0000	-36.40	140.0000	-39.60	160.0000	-43.80	180.0000	-49.20	200.0000	-56.50	220.0000	-61.50	240.0000	-73.30	260.0000	-78.80	280.0000	-82.20	300.0000	-88.50	320.0000	-94.50	340.0000	-103.80	360.0000	-103.80	370.0000	-113.60	380.0000	-116.20	390.0000	-116.20	400.0000	-118.60	410.0000	-118.60	420.0000	-119.80	430.0000	-120.00	440.0000	-120.00	450.0000	-125.60	460.0000
90	NM_001305625	-17.30	100.0000	-24.60	120.0000	-27.50	140.0000	-30.00	160.0000	-32.80	180.0000	-39.80	200.0000	-44.80	220.0000	-48.00	240.0000	-51.50	260.0000	-61.10	280.0000	-64.20	300.0000	-72.20	320.0000	-79.20	340.0000	-84.40	360.0000	-95.20	380.0000	-98.00	393.0000	-102.30	403.0000	-103.80	413.0000	-105.50	423.0000	-107.30	433.0000	-110.50	443.0000	-114.70	453.0000	-114.70	463.0000	-119.60	473.0000
91	NM_001305626	-17.30	100.0000	-24.60	120.0000	-27.50	140.0000	-30.00	160.0000	-32.80	180.0000	-39.80	200.0000	-44.80	220.0000	-49.10	240.0000	-54.00	260.0000	-56.00	280.0000	-58.00	300.0000	-64.80	320.0000	-69.20	340.0000	-71.10	360.0000	-76.30	380.0000	-80.90	400.0000	-86.30	420.0000	-95.10	440.0000	-99.30	460.0000	-106.00	480.0000	-109.30	500.0000	-112.80	520.0000	-112.80	540.0000	-121.70	560.0000
92	NM_001305629	-25.90	100.0000	-26.60	120.0000	-33.90	140.0000	-39.60	160.0000	-42.90	180.0000	-52.10	200.0000	-61.30	220.0000	-66.70	240.0000	-74.10	260.0000	-75.50	280.0000	-84.40	300.0000	-93.40	320.0000	-101.10	340.0000	-109.00	360.0000	-115.90	380.0000	-128.60	400.0000	-137.60	420.0000	-154.20	440.0000	-162.90	460.0000	-174.00	480.0000	-186.10	500.0000	-194.80	520.0000	-200.80	540.0000	-210.40	560.0000
93	NM_017806	-52.80	100.0000	-64.10	120.0000	-66.10	140.0000	-78.60	160.0000	-88.90	180.0000	-100.80	200.0000	-109.60	220.0000	-121.30	240.0000	-127.60	260.0000	-145.20	280.0000	-156.10	300.0000	-167.40	320.0000	-182.90	340.0000	-188.30	360.0000	-198.50	380.0000	-212.50	400.0000	-223.00	420.0000	-227.40	440.0000	-237.00	460.0000	-245.70	480.0000	-252.40	500.0000	-266.30	520.0000	-271.50	540.0000	-281.70	550.0000
94	NM_001024688	-19.80	100.0000	-23.90	120.0000	-27.00	140.0000	-32.00	160.0000	-37.00	180.0000	-38.80	200.0000	-51.80	220.0000	-55.10	240.0000	-60.10	260.0000	-64.10	280.0000	-68.50	300.0000	-71.50	320.0000	-77.70	340.0000	-83.60	360.0000	-87.30	380.0000	-92.20	400.0000	-100.30	420.0000	-105.10	440.0000	-108.80	460.0000	-114.40	480.0000	-117.90	500.0000	-124.80	520.0000	-137.20	540.0000	-140.60	560.0000
95	NM_147200	-22.80	100.0000	-32.30	120.0000	-37.60	140.0000	-42.60	160.0000	-45.30	180.0000	-46.00	200.0000	-53.60	220.0000	-63.20	240.0000	-72.90	260.0000	-77.00	280.0000	-80.00	300.0000	-86.30	320.0000	-95.10	340.0000	-109.50	360.0000	-114.10	380.0000	-120.60	400.0000	-123.70	420.0000	-126.70	440.0000	-133.00	460.0000	-136.30	480.0000	-143.20	500.0000	-149.50	520.0000	-159.30	538.0000	-162.00	548.0000
96	NM_024863	-21.10	100.0000	-26.20	120.0000	-28.20	140.0000	-33.10	160.0000	-40.40	180.0000	-47.30	200.0000	-54.70	220.0000	-57.70	240.0000	-59.60	260.0000	-66.60	280.0000	-78.20	300.0000	-86.80	320.0000	-91.30	340.0000	-94.10	360.0000	-99.80	380.0000	-106.60	400.0000	-114.10	420.0000	-120.10	440.0000	-131.30	460.0000	-140.40	480.0000	-142.50	500.0000	-154.10	520.0000	-161.15	540.0000	-164.35	560.0000
97	NM_001006935	-21.10	100.0000	-26.20	120.0000	-28.20	140.0000	-33.10	160.0000	-40.40	180.0000	-47.30	200.0000	-55.60	220.0000	-60.30	240.0000	-65.60	260.0000	-73.10	280.0000	-76.90	300.0000	-90.30	320.0000	-95.10	340.0000	-103.00	360.0000	-107.70	380.0000	-113.20	400.0000	-120.10	420.0000	-127.20	440.0000	-132.10	460.0000	-139.90	480.0000	-139.90	490.0000	-143.50	500.0000	-145.10	510.0000	-146.30	520.0000
98	NM_001006937	-24.40	100.0000	-28.10	120.0000	-30.20	140.0000	-35.90	160.0000	-45.70	180.0000	-48.80	200.0000	-57.90	220.0000	-63.60	240.0000	-68.20	260.0000	-74.30	280.0000	-80.90	300.0000	-91.10	320.0000	-103.10	340.0000	-107.40	360.0000	-112.20	380.0000	-116.70	400.0000	-125.40	420.0000	-130.30	440.0000	-133.50	460.0000	-140.70	475.0000	-140.70	485.0000	-144.10	495.0000	-145.70	505.0000	-146.40	515.0000
99	NM_001305840	-21.10	100.0000	-26.20	120.0000	-28.20	140.0000	-33.10	160.0000	-40.40	180.0000	-47.30	200.0000	-57.30	220.0000	-66.90	240.0000	-69.80	260.0000	-73.40	280.0000	-78.00	300.0000	-81.50	320.0000	-86.60	340.0000	-91.70	360.0000	-92.90	380.0000	-99.20	400.0000	-102.60	420.0000	-107.80	440.0000	-112.20	460.0000	-113.20	480.0000	-118.80	500.0000	-128.30	520.0000	-134.70	540.0000	-134.70	560.0000
100	NM_001305878	-20.30	100.0000	-20.60	120.0000	-28.10	140.0000	-33.40	160.0000	-42.70	180.0000	-47.80	200.0000	-51.70	220.0000	-57.00	240.0000	-66.70	260.0000	-69.20	280.0000	-72.20	300.0000	-78.90	320.0000	-84.10	340.0000	-86.80	360.0000	-91.70	380.0000	-94.80	400.0000	-102.00	420.0000	-107.10	440.0000	-112.80	460.0000	-115.40	480.0000	-124.20	500.0000	-128.80	520.0000	-135.00	540.0000	-140.70	560.0000
101	NM_006766	-20.30	100.0000	-20.60	120.0000	-28.10	140.0000	-33.40	160.0000	-42.70	180.0000	-47.80	200.0000	-51.70	220.0000	-57.00	240.0000	-66.70	260.0000	-69.20	280.0000	-72.20	300.0000	-78.90	320.0000	-84.10	340.0000	-86.80	360.0000	-91.70	380.0000	-94.80	400.0000	-102.00	420.0000	-107.10	440.0000	-112.80	460.0000	-115.40	480.0000	-124.20	500.0000	-128.80	520.0000	-135.00	540.0000	-140.70	560.0000
102	NM_016035	-41.00	100.0000	-46.50	120.0000	-57.10	140.0000	-59.90	160.0000	-70.80	180.0000	-83.20	200.0000	-92.90	220.0000	-100.30	240.0000	-102.30	260.0000	-104.80	280.0000	-113.00	300.0000	-117.50	320.0000	-130.80	340.0000	-141.50	360.0000	-144.70	380.0000	-151.60	400.0000	-156.50	420.0000	-164.90	440.0000	-180.90	460.0000	-189.30	480.0000	-199.90	500.0000	-208.20	520.0000	-223.00	540.0000	-227.20	560.0000
103	NM_001305942	-41.00	100.0000	-46.50	120.0000	-57.10	140.0000	-59.90	160.0000	-70.80	180.0000	-83.20	200.0000	-92.90	220.0000	-100.30	240.0000	-102.30	260.0000	-104.80	280.0000	-113.00	300.0000	-117.50	320.0000	-130.80	340.0000	-141.50	360.0000	-144.70	380.0000	-151.60	400.0000	-161.30	420.0000	-169.20	440.0000	-174.70	460.0000	-183.10	480.0000	-199.60	500.0000	-207.10	520.0000	-217.90	540.0000	-225.90	560.0000
104	NM_001270449	-26.20	100.0000	-34.60	120.0000	-38.80	140.0000	-47.40	160.0000	-50.90	180.0000	-63.70	200.0000	-65.90	220.0000	-74.70	240.0000	-79.50	260.0000	-85.90	280.0000	-92.90	300.0000	-102.20	320.0000	-113.80	340.0000	-114.80	360.0000	-121.70	380.0000	-131.70	400.0000	-135.60	420.0000	-141.20	440.0000	-151.40	460.0000	-152.60	480.0000	-157.70	500.0000	-163.40	520.0000	-173.30	540.0000	-181.60	560.0000
105	NM_183415	-26.20	100.0000	-34.60	120.0000	-38.80	140.0000	-47.40	160.0000	-50.90	180.0000	-63.70	200.0000	-65.90	220.0000	-74.70	240.0000	-79.50	260.0000	-87.70	280.0000	-99.40	300.0000	-103.90	320.0000	-111.10	340.0000	-119.80	360.0000	-130.30	380.0000	-136.40	400.0000	-145.50	420.0000	-154.10	440.0000	-159.00	460.0000	-168.00	480.0000	-177.50	500.0000	-185.00	520.0000	-193.50	539.0000	-193.50	549.0000
106	NM_001270450	-26.20	100.0000	-34.60	120.0000	-38.80	140.0000	-47.40	160.0000	-50.90	180.0000	-63.70	200.0000	-65.90	220.0000	-74.70	240.0000	-79.50	260.0000	-87.70	280.0000	-99.40	300.0000	-103.90	320.0000	-111.10	340.0000	-119.80	360.0000	-130.30	380.0000	-136.40	400.0000	-145.50	420.0000	-154.10	440.0000	-159.00	460.0000	-168.00	480.0000	-177.50	500.0000	-185.00	520.0000	-193.50	539.0000	-193.50	549.0000
107	NM_130466	-26.20	100.0000	-34.60	120.0000	-38.80	140.0000	-47.40	160.0000	-50.90	180.0000	-63.70	200.0000	-65.90	220.0000	-74.70	240.0000	-79.50	260.0000	-85.90	280.0000	-92.90	300.0000	-102.20	320.0000	-113.80	340.0000	-114.80	360.0000	-121.70	380.0000	-131.70	400.0000	-135.60	420.0000	-141.20	440.0000	-151.40	460.0000	-152.60	480.0000	-157.70	500.0000	-163.40	520.0000	-173.30	540.0000	-181.60	560.0000
108	NM_001270451	-26.20	100.0000	-34.60	120.0000	-38.80	140.0000	-47.40	160.0000	-50.90	180.0000	-63.70	200.0000	-65.90	220.0000	-74.70	240.0000	-79.50	260.0000	-88.10	280.0000	-97.90	300.0000	-109.00	320.0000	-115.60	340.0000	-120.70	360.0000	-128.80	380.0000	-142.80	400.0000	-147.10	420.0000	-155.70	440.0000	-162.20	460.0000	-167.70	480.0000	-179.40	500.0000	-187.50	520.0000	-191.30	540.0000	-200.10	560.0000
109	NM_002240	-22.40	100.0000	-28.80	120.0000	-32.90	140.0000	-41.50	160.0000	-53.10	180.0000	-56.20	200.0000	-59.20	220.0000	-67.40	240.0000	-72.80	260.0000	-74.40	280.0000	-77.50	300.0000	-84.00	320.0000	-89.10	340.0000	-92.10	360.0000	-99.40	380.0000	-105.50	400.0000	-115.00	420.0000	-122.50	440.0000	-128.90	460.0000	-133.10	480.0000	-139.70	500.0000	-150.70	520.0000	-157.70	540.0000	-165.00	560.0000
110	NM_012141	-15.30	100.0000	-18.00	120.0000	-29.07	140.0000	-41.87	160.0000	-56.40	180.0000	-65.00	200.0000	-70.00	220.0000	-77.60	240.0000	-85.80	260.0000	-92.80	280.0000	-107.00	300.0000	-112.00	320.0000	-124.80	340.0000	-127.17	360.0000	-142.57	380.0000	-152.07	400.0000	-161.37	420.0000	-178.20	440.0000	-186.20	460.0000	-193.70	480.0000	-203.30	500.0000	-214.30	520.0000	-221.80	540.0000	-224.60	560.0000
111	NM_144778	-11.40	100.0000	-13.80	120.0000	-21.00	140.0000	-22.80	160.0000	-28.50	180.0000	-36.90	200.0000	-38.70	220.0000	-41.60	240.0000	-46.20	260.0000	-50.00	280.0000	-56.50	300.0000	-60.20	320.0000	-63.80	340.0000	-70.70	360.0000	-77.90	380.0000	-84.00	400.0000	-87.10	420.0000	-96.10	440.0000	-98.50	460.0000	-100.70	480.0000	-104.30	500.0000	-107.10	520.0000	-113.60	540.0000	-117.67	560.0000
112	NM_001286491	-18.40	100.0000	-23.20	120.0000	-28.00	140.0000	-28.60	160.0000	-34.20	180.0000	-35.00	200.0000	-41.60	220.0000	-42.20	240.0000	-50.80	260.0000	-59.90	280.0000	-66.30	300.0000	-71.50	320.0000	-80.60	340.0000	-87.10	360.0000	-93.10	380.0000	-100.90	400.0000	-107.40	420.0000	-115.40	440.0000	-117.90	460.0000	-122.50	480.0000	-132.70	500.0000	-134.50	520.0000	-141.70	540.0000	-149.60	560.0000
113	NM_001039938	-15.30	100.0000	-18.00	120.0000	-29.07	140.0000	-41.87	160.0000	-56.40	180.0000	-65.00	200.0000	-70.00	220.0000	-77.60	240.0000	-85.80	260.0000	-92.80	280.0000	-107.00	300.0000	-112.00	320.0000	-124.80	340.0000	-127.17	360.0000	-142.57	380.0000	-152.07	400.0000	-161.37	420.0000	-178.20	440.0000	-186.20	460.0000	-193.70	480.0000	-203.30	500.0000	-214.30	520.0000	-221.80	540.0000	-224.60	560.0000
114	NM_032892	-46.80	100.0000	-52.00	120.0000	-68.60	140.0000	-76.60	160.0000	-84.00	180.0000	-100.50	200.0000	-109.50	220.0000	-119.50	240.0000	-125.00	260.0000	-134.00	280.0000	-138.10	300.0000	-143.10	320.0000	-147.40	340.0000	-150.40	360.0000	-160.70	380.0000	-170.70	400.0000	-181.20	420.0000	-186.70	440.0000	-194.20	460.0000	-199.40	480.0000	-199.70	490.0000	-207.60	500.0000	-209.60	510.0000	-216.20	520.0000
115	NM_206886	-23.10	100.0000	-29.10	120.0000	-36.60	140.0000	-39.00	160.0000	-45.00	180.0000	-52.50	200.0000	-61.30	220.0000	-66.60	240.0000	-76.10	260.0000	-82.30	280.0000	-86.80	300.0000	-89.10	320.0000	-102.10	339.0000	-102.10	349.0000	-107.90	359.0000	-109.20	369.0000	-114.80	379.0000	-117.80	389.0000	-119.50	399.0000	-121.50	409.0000	-121.80	419.0000	-121.80	429.0000	-124.00	439.0000	-127.70	449.0000
116	NM_001017364	-29.00	100.0000	-35.40	120.0000	-39.30	140.0000	-44.40	160.0000	-51.20	180.0000	-57.70	200.0000	-70.10	220.0000	-78.30	240.0000	-88.60	260.0000	-90.80	280.0000	-98.60	300.0000	-101.40	320.0000	-108.20	340.0000	-113.80	360.0000	-119.90	380.0000	-123.50	400.0000	-131.60	420.0000	-139.70	440.0000	-142.20	460.0000	-147.60	480.0000	-154.20	500.0000	-157.60	520.0000	-163.80	540.0000	-168.50	560.0000
117	NM_005739	-46.60	100.0000	-61.50	120.0000	-72.10	140.0000	-77.00	160.0000	-91.00	180.0000	-102.90	200.0000	-111.00	220.0000	-121.90	240.0000	-136.00	260.0000	-141.60	280.0000	-152.80	300.0000	-158.80	320.0000	-172.60	340.0000	-173.50	358.0000	-179.70	368.0000	-179.70	378.0000	-181.20	388.0000	-182.70	398.0000	-190.20	408.0000	-192.50	418.0000	-194.00	428.0000	-197.00	438.0000	-199.20	448.0000	-201.80	458.0000
118	NM_153717	-50.90	100.0000	-59.80	120.0000	-78.80	140.0000	-92.30	160.0000	-105.90	180.0000	-119.30	200.0000	-139.30	220.0000	-147.60	240.0000	-158.50	260.0000	-167.00	280.0000	-178.00	300.0000	-189.00	320.0000	-200.70	340.0000	-205.90	360.0000	-212.20	374.0000	-212.20	384.0000	-216.50	394.0000	-219.10	404.0000	-221.40	414.0000	-223.20	424.0000	-224.70	434.0000	-231.30	444.0000	-231.60	454.0000	-236.00	464.0000
119	NM_007345	-33.50	100.0000	-36.40	120.0000	-38.80	140.0000	-42.60	160.0000	-50.70	180.0000	-56.70	200.0000	-60.80	220.0000	-62.80	240.0000	-64.20	260.0000	-68.30	280.0000	-75.10	300.0000	-80.90	320.0000	-82.70	340.0000	-89.40	360.0000	-91.50	380.0000	-97.20	398.0000	-101.20	408.0000	-104.60	418.0000	-104.60	428.0000	-105.70	438.0000	-107.50	448.0000	-108.80	458.0000	-111.70	468.0000	-114.80	478.0000
120	NM_000716	-29.00	100.0000	-37.90	120.0000	-43.50	140.0000	-49.90	160.0000	-55.70	180.0000	-60.40	200.0000	-69.30	220.0000	-75.30	240.0000	-87.20	260.0000	-92.10	280.0000	-98.80	300.0000	-102.40	320.0000	-109.50	340.0000	-115.60	360.0000	-122.30	380.0000	-125.30	400.0000	-134.00	420.0000	-141.30	440.0000	-144.10	460.0000	-150.00	480.0000	-157.40	500.0000	-162.40	520.0000	-166.30	540.0000	-170.40	560.0000
121	NM_001165993	-31.80	100.0000	-43.50	120.0000	-45.60	140.0000	-53.70	160.0000	-61.20	180.0000	-65.20	200.0000	-79.90	220.0000	-88.80	240.0000	-94.20	260.0000	-103.30	280.0000	-114.90	293.0000	-114.90	303.0000	-114.90	313.0000	-116.40	323.0000	-119.30	333.0000	-121.70	343.0000	-123.40	353.0000	-128.30	363.0000	-141.80	373.0000	-141.80	383.0000	-143.20	393.0000	-144.30	403.0000	-146.50	413.0000	-146.80	423.0000
122	NM_001165994	-31.80	100.0000	-43.50	120.0000	-45.60	140.0000	-53.70	160.0000	-61.20	180.0000	-65.20	200.0000	-79.90	220.0000	-88.80	240.0000	-94.20	260.0000	-103.30	280.0000	-114.90	293.0000	-114.90	303.0000	-114.90	313.0000	-116.40	323.0000	-119.30	333.0000	-121.70	343.0000	-123.40	353.0000	-128.30	363.0000	-141.80	373.0000	-141.80	383.0000	-143.20	393.0000	-144.30	403.0000	-146.50	413.0000	-146.80	423.0000
123	NM_018942	-45.10	100.0000	-51.10	120.0000	-56.30	140.0000	-72.50	160.0000	-84.80	180.0000	-96.90	200.0000	-111.40	220.0000	-123.70	240.0000	-137.50	260.0000	-148.10	280.0000	-164.90	300.0000	-169.60	320.0000	-180.30	340.0000	-191.80	360.0000	-206.70	380.0000	-215.40	400.0000	-221.80	413.0000	-231.20	423.0000	-237.40	433.0000	-246.20	443.0000	-256.20	453.0000	-265.90	463.0000	-278.30	473.0000	-287.10	483.0000
124	NM_001099433	-23.00	100.0000	-36.40	120.0000	-43.00	140.0000	-54.10	160.0000	-66.00	180.0000	-74.00	200.0000	-80.20	220.0000	-90.10	240.0000	-102.10	260.0000	-102.60	280.0000	-111.60	300.0000	-121.00	320.0000	-136.00	340.0000	-149.80	360.0000	-164.80	380.0000	-169.60	400.0000	-178.60	420.0000	-184.30	440.0000	-198.70	460.0000	-207.90	480.0000	-212.20	500.0000	-225.10	520.0000	-236.00	540.0000	-243.20	560.0000
125	NM_000320	-45.10	100.0000	-56.80	120.0000	-73.50	140.0000	-82.90	160.0000	-88.80	180.0000	-106.80	200.0000	-119.00	220.0000	-130.40	240.0000	-139.40	260.0000	-145.80	280.0000	-161.20	300.0000	-173.20	320.0000	-179.40	340.0000	-184.40	360.0000	-186.50	370.0000	-190.10	380.0000	-196.20	390.0000	-196.20	400.0000	-201.90	410.0000	-207.00	420.0000	-208.70	430.0000	-213.50	440.0000	-220.60	450.0000	-224.70	460.0000
126	NM_002112	-34.10	100.0000	-35.40	120.0000	-39.60	140.0000	-48.70	160.0000	-57.00	180.0000	-70.40	200.0000	-81.30	220.0000	-90.80	240.0000	-99.80	260.0000	-104.90	280.0000	-111.90	300.0000	-117.00	320.0000	-126.80	340.0000	-132.70	360.0000	-136.80	380.0000	-139.50	400.0000	-144.60	420.0000	-153.40	440.0000	-159.40	460.0000	-166.20	480.0000	-171.20	500.0000	-179.90	520.0000	-190.80	540.0000	-198.00	560.0000
127	NM_001278074	-48.90	100.0000	-52.90	120.0000	-60.30	140.0000	-70.60	160.0000	-87.00	180.0000	-95.90	200.0000	-106.90	220.0000	-114.00	240.0000	-124.50	260.0000	-136.30	280.0000	-140.50	300.0000	-140.50	320.0000	-146.20	340.0000	-150.90	360.0000	-160.30	380.0000	-178.00	400.0000	-178.70	420.0000	-190.90	440.0000	-200.90	460.0000	-210.00	480.0000	-217.10	500.0000	-233.60	520.0000	-241.90	540.0000	-250.50	560.0000
128	NM_000393	-22.00	100.0000	-23.50	120.0000	-28.40	140.0000	-34.00	160.0000	-42.10	180.0000	-52.30	200.0000	-60.00	220.0000	-64.40	240.0000	-72.40	260.0000	-75.90	280.0000	-84.00	300.0000	-87.40	320.0000	-94.60	340.0000	-103.90	360.0000	-105.40	380.0000	-112.00	400.0000	-128.00	420.0000	-128.60	440.0000	-146.00	460.0000	-150.40	480.0000	-156.70	500.0000	-160.50	520.0000	-169.80	540.0000	-178.10	555.0000
129	NM_000093	-48.90	100.0000	-52.90	120.0000	-60.30	140.0000	-70.60	160.0000	-87.00	180.0000	-95.90	200.0000	-106.90	220.0000	-114.00	240.0000	-124.50	260.0000	-136.30	280.0000	-140.50	300.0000	-140.50	320.0000	-146.20	340.0000	-150.90	360.0000	-160.30	380.0000	-178.00	400.0000	-178.70	420.0000	-190.90	440.0000	-200.90	460.0000	-210.00	480.0000	-217.10	500.0000	-233.60	520.0000	-241.90	540.0000	-250.50	560.0000
130	NM_207038	-27.00	100.0000	-30.40	120.0000	-37.70	140.0000	-48.10	160.0000	-58.90	180.0000	-64.80	200.0000	-72.60	220.0000	-79.60	240.0000	-87.40	260.0000	-93.90	280.0000	-99.10	300.0000	-102.70	320.0000	-114.70	340.0000	-122.60	360.0000	-136.50	380.0000	-142.70	400.0000	-150.10	420.0000	-157.90	440.0000	-160.50	460.0000	-167.40	480.0000	-171.10	500.0000	-179.50	520.0000	-191.30	540.0000	-199.60	560.0000
131	NM_207036	-27.00	100.0000	-30.40	120.0000	-37.70	140.0000	-48.10	160.0000	-58.90	180.0000	-64.80	200.0000	-72.60	220.0000	-79.60	240.0000	-87.40	260.0000	-93.90	280.0000	-99.10	300.0000	-102.70	320.0000	-114.70	340.0000	-122.60	360.0000	-136.50	380.0000	-142.70	400.0000	-150.10	420.0000	-157.90	440.0000	-160.50	460.0000	-167.40	480.0000	-171.10	500.0000	-179.50	520.0000	-191.30	540.0000	-199.60	560.0000
132	NM_003205	-25.80	100.0000	-30.50	120.0000	-33.00	140.0000	-43.00	160.0000	-56.60	180.0000	-63.60	200.0000	-70.30	220.0000	-78.70	240.0000	-83.00	260.0000	-89.00	280.0000	-96.40	300.0000	-103.50	320.0000	-112.10	340.0000	-119.20	360.0000	-128.00	380.0000	-139.50	400.0000	-145.10	420.0000	-153.30	440.0000	-158.70	460.0000	-163.50	480.0000	-169.70	500.0000	-174.10	520.0000	-183.90	540.0000	-192.50	560.0000
133	NM_012068	-36.90	100.0000	-47.60	120.0000	-62.30	140.0000	-67.00	160.0000	-69.90	180.0000	-77.40	200.0000	-82.80	220.0000	-86.70	240.0000	-94.70	260.0000	-109.50	280.0000	-127.20	300.0000	-134.90	320.0000	-149.20	340.0000	-155.10	360.0000	-164.90	380.0000	-171.10	400.0000	-181.00	420.0000	-183.10	440.0000	-187.60	460.0000	-192.90	480.0000	-200.30	500.0000	-204.80	520.0000	-208.10	540.0000	-213.80	560.0000
134	NM_001193646	-36.90	100.0000	-47.60	120.0000	-62.30	140.0000	-67.00	160.0000	-69.90	180.0000	-77.40	200.0000	-82.80	220.0000	-86.70	240.0000	-94.70	260.0000	-109.50	280.0000	-127.20	300.0000	-134.90	320.0000	-149.20	340.0000	-155.10	360.0000	-164.90	380.0000	-171.10	400.0000	-181.00	420.0000	-183.10	440.0000	-187.60	460.0000	-192.90	480.0000	-200.30	500.0000	-204.80	520.0000	-208.10	540.0000	-213.80	560.0000
135	NM_025141	-40.60	80.0000	-42.60	90.0000	-45.30	100.0000	-46.50	110.0000	-55.90	120.0000	-56.40	130.0000	-57.50	140.0000	-58.60	150.0000	-60.80	160.0000	-64.40	170.0000	-65.40	180.0000	-71.40	190.0000	-72.60	200.0000	-75.30	210.0000	-76.70	220.0000	-77.20	230.0000	-87.80	240.0000	-90.40	250.0000	-92.40	260.0000	-95.50	270.0000	-95.90	280.0000	-97.10	290.0000	-97.80	300.0000	-97.80	310.0000
136	NM_001007156	-26.90	100.0000	-36.20	120.0000	-51.70	140.0000	-58.20	160.0000	-73.40	180.0000	-85.00	200.0000	-91.40	220.0000	-100.00	240.0000	-107.30	260.0000	-119.00	280.0000	-127.20	300.0000	-136.50	320.0000	-144.40	340.0000	-155.10	360.0000	-165.30	380.0000	-170.10	400.0000	-177.30	420.0000	-180.90	440.0000	-199.40	460.0000	-204.10	480.0000	-204.10	500.0000	-207.60	520.0000	-220.90	540.0000	-225.20	560.0000
137	NM_002530	-26.90	100.0000	-36.20	120.0000	-51.70	140.0000	-58.20	160.0000	-73.40	180.0000	-85.00	200.0000	-91.40	220.0000	-100.00	240.0000	-107.30	260.0000	-119.00	280.0000	-127.20	300.0000	-136.50	320.0000	-144.40	340.0000	-155.10	360.0000	-165.30	380.0000	-170.10	400.0000	-177.30	420.0000	-180.90	440.0000	-199.40	460.0000	-204.10	480.0000	-204.10	500.0000	-207.60	520.0000	-220.90	540.0000	-225.20	560.0000
138	NM_004811	-27.40	100.0000	-32.00	120.0000	-37.20	140.0000	-39.60	160.0000	-46.50	180.0000	-55.60	200.0000	-62.80	220.0000	-70.60	240.0000	-73.40	260.0000	-75.60	280.0000	-76.90	295.0000	-82.00	305.0000	-84.60	315.0000	-91.50	325.0000	-91.50	335.0000	-91.50	345.0000	-100.40	355.0000	-106.10	365.0000	-106.10	375.0000	-109.50	385.0000	-111.40	395.0000	-111.40	405.0000	-113.60	415.0000	-116.10	425.0000
139	NM_001166226	-22.70	100.0000	-31.70	120.0000	-44.40	140.0000	-47.00	160.0000	-53.50	180.0000	-61.40	200.0000	-67.70	220.0000	-69.20	233.0000	-72.00	243.0000	-75.30	253.0000	-82.50	263.0000	-83.90	273.0000	-86.20	283.0000	-91.60	293.0000	-93.30	303.0000	-96.00	313.0000	-96.60	323.0000	-98.10	333.0000	-101.70	343.0000	-103.10	353.0000	-107.20	363.0000	-109.20	373.0000	-116.60	383.0000	-117.10	393.0000
140	NM_001012338	-26.90	100.0000	-36.20	120.0000	-51.70	140.0000	-58.20	160.0000	-73.40	180.0000	-85.00	200.0000	-91.40	220.0000	-100.00	240.0000	-107.30	260.0000	-119.00	280.0000	-127.20	300.0000	-136.50	320.0000	-144.40	340.0000	-155.10	360.0000	-165.30	380.0000	-170.10	400.0000	-177.30	420.0000	-180.90	440.0000	-199.40	460.0000	-204.10	480.0000	-204.10	500.0000	-207.60	520.0000	-220.90	540.0000	-225.20	560.0000
141	NM_001243101	-26.90	100.0000	-36.20	120.0000	-51.70	140.0000	-58.20	160.0000	-73.40	180.0000	-85.00	200.0000	-91.40	220.0000	-100.00	240.0000	-107.30	260.0000	-119.00	280.0000	-127.20	300.0000	-136.50	320.0000	-144.40	340.0000	-155.10	360.0000	-165.30	380.0000	-170.10	400.0000	-177.30	420.0000	-180.90	440.0000	-199.40	460.0000	-204.10	480.0000	-204.10	500.0000	-207.60	520.0000	-220.90	540.0000	-225.20	560.0000
142	NM_001004339	-33.30	100.0000	-42.90	120.0000	-49.00	140.0000	-61.90	160.0000	-73.70	180.0000	-84.70	200.0000	-90.80	220.0000	-100.20	240.0000	-105.60	260.0000	-113.40	280.0000	-118.10	300.0000	-125.00	320.0000	-135.80	340.0000	-143.10	360.0000	-154.20	380.0000	-167.80	400.0000	-179.80	420.0000	-189.30	440.0000	-199.30	460.0000	-213.90	480.0000	-229.20	500.0000	-237.90	520.0000	-245.40	540.0000	-257.70	560.0000
143	NM_024921	-24.60	100.0000	-39.40	120.0000	-47.60	140.0000	-58.50	160.0000	-64.20	180.0000	-66.80	200.0000	-67.30	220.0000	-73.00	240.0000	-79.80	260.0000	-87.80	280.0000	-87.80	296.0000	-90.00	306.0000	-93.50	316.0000	-98.80	326.0000	-103.20	336.0000	-106.50	346.0000	-109.00	356.0000	-114.20	366.0000	-118.50	376.0000	-118.50	386.0000	-118.50	396.0000	-118.50	406.0000	-127.40	416.0000	-128.80	426.0000
144	NM_001032283	-33.10	100.0000	-42.40	120.0000	-52.30	140.0000	-58.80	160.0000	-77.50	180.0000	-92.80	200.0000	-101.20	220.0000	-106.80	240.0000	-113.80	260.0000	-123.70	280.0000	-134.10	300.0000	-140.50	320.0000	-155.90	340.0000	-163.10	360.0000	-176.70	380.0000	-181.20	400.0000	-186.10	420.0000	-197.60	440.0000	-210.10	460.0000	-215.70	480.0000	-230.10	500.0000	-243.80	520.0000	-261.60	540.0000	-271.50	560.0000
145	NM_001128213	-22.80	100.0000	-32.70	120.0000	-41.10	140.0000	-51.80	160.0000	-53.70	180.0000	-60.20	200.0000	-68.30	220.0000	-78.00	240.0000	-85.20	260.0000	-89.80	280.0000	-93.90	300.0000	-98.50	320.0000	-107.70	340.0000	-115.40	360.0000	-128.60	380.0000	-137.80	400.0000	-145.30	420.0000	-161.90	440.0000	-169.30	460.0000	-184.70	480.0000	-190.70	500.0000	-196.60	517.0000	-203.50	527.0000	-205.10	537.0000
146	NM_001277053	-32.90	100.0000	-44.20	120.0000	-61.50	140.0000	-79.30	160.0000	-88.20	180.0000	-100.10	200.0000	-103.30	220.0000	-121.00	240.0000	-123.50	260.0000	-130.70	280.0000	-137.50	300.0000	-151.10	320.0000	-167.10	340.0000	-171.10	360.0000	-183.10	380.0000	-187.70	400.0000	-197.20	416.0000	-203.80	426.0000	-206.30	436.0000	-208.00	446.0000	-214.60	456.0000	-214.60	466.0000	-218.90	476.0000	-220.30	486.0000
147	NM_152528	-20.00	100.0000	-31.00	120.0000	-44.60	140.0000	-45.10	160.0000	-46.50	180.0000	-54.70	200.0000	-64.00	220.0000	-78.20	240.0000	-84.90	260.0000	-97.00	280.0000	-101.30	299.0000	-101.30	309.0000	-105.40	319.0000	-116.60	329.0000	-118.70	339.0000	-120.20	349.0000	-120.20	359.0000	-122.40	369.0000	-125.10	379.0000	-131.40	389.0000	-132.90	399.0000	-132.90	409.0000	-136.90	419.0000	-138.50	429.0000
148	NM_001032284	-33.10	100.0000	-42.40	120.0000	-52.30	140.0000	-58.80	160.0000	-77.50	180.0000	-92.80	200.0000	-101.20	220.0000	-106.80	240.0000	-113.80	260.0000	-123.70	280.0000	-134.10	300.0000	-140.50	320.0000	-155.90	340.0000	-163.10	360.0000	-176.70	380.0000	-181.20	400.0000	-186.10	420.0000	-197.60	440.0000	-210.10	460.0000	-215.70	480.0000	-230.10	500.0000	-243.80	520.0000	-261.60	540.0000	-271.50	560.0000
149	NM_003276	-33.10	100.0000	-42.40	120.0000	-52.30	140.0000	-58.80	160.0000	-77.50	180.0000	-92.80	200.0000	-101.20	220.0000	-106.80	240.0000	-113.80	260.0000	-123.70	280.0000	-134.10	300.0000	-140.50	320.0000	-155.90	340.0000	-163.10	360.0000	-176.70	380.0000	-181.20	400.0000	-186.10	420.0000	-197.60	440.0000	-210.10	460.0000	-215.70	480.0000	-230.10	500.0000	-243.80	520.0000	-261.60	540.0000	-271.50	560.0000
150	NM_152699	-12.90	100.0000	-29.40	120.0000	-36.00	140.0000	-46.50	160.0000	-59.30	180.0000	-61.30	200.0000	-67.00	220.0000	-74.20	240.0000	-81.70	260.0000	-92.80	280.0000	-107.60	300.0000	-111.60	320.0000	-119.40	340.0000	-129.40	360.0000	-135.30	380.0000	-150.80	400.0000	-163.80	420.0000	-172.10	440.0000	-178.50	460.0000	-192.20	480.0000	-193.80	499.0000	-195.10	509.0000	-195.10	519.0000	-200.10	529.0000
151	NM_001098817	-35.40	100.0000	-44.10	120.0000	-44.90	140.0000	-49.20	160.0000	-54.90	180.0000	-64.40	200.0000	-77.40	220.0000	-82.50	237.0000	-82.90	247.0000	-84.70	257.0000	-90.60	267.0000	-92.30	277.0000	-96.50	287.0000	-101.80	297.0000	-104.20	307.0000	-108.10	317.0000	-109.60	327.0000	-113.90	337.0000	-121.30	347.0000	-124.20	357.0000	-127.30	367.0000	-134.70	377.0000	-135.80	387.0000	-135.80	397.0000
152	NM_005781	-39.90	100.0000	-56.40	120.0000	-64.30	140.0000	-85.70	160.0000	-90.20	180.0000	-102.40	200.0000	-117.20	220.0000	-118.50	240.0000	-126.60	260.0000	-130.90	280.0000	-141.10	300.0000	-147.70	320.0000	-161.10	340.0000	-170.90	360.0000	-176.30	380.0000	-184.40	400.0000	-196.10	420.0000	-206.50	440.0000	-218.70	460.0000	-222.10	480.0000	-228.90	500.0000	-238.40	520.0000	-248.20	540.0000	-261.50	560.0000
153	NM_001010938	-40.30	100.0000	-52.90	120.0000	-71.00	140.0000	-81.20	160.0000	-95.10	180.0000	-107.60	200.0000	-111.80	220.0000	-124.30	240.0000	-134.50	260.0000	-138.90	280.0000	-147.10	295.0000	-150.70	305.0000	-154.30	315.0000	-158.50	325.0000	-163.00	335.0000	-166.40	345.0000	-169.20	355.0000	-176.50	365.0000	-181.80	375.0000	-188.40	385.0000	-193.50	395.0000	-199.80	405.0000	-209.40	415.0000	-214.20	425.0000
154	NM_022073	-29.30	100.0000	-36.20	120.0000	-42.30	140.0000	-56.40	160.0000	-60.70	180.0000	-70.60	200.0000	-78.80	220.0000	-89.20	240.0000	-100.80	260.0000	-112.80	280.0000	-119.60	300.0000	-124.10	320.0000	-136.60	340.0000	-146.00	360.0000	-155.30	380.0000	-164.70	400.0000	-177.40	420.0000	-181.20	440.0000	-196.90	460.0000	-203.60	480.0000	-216.40	500.0000	-228.20	520.0000	-235.90	540.0000	-245.70	560.0000
155	NM_017885	-29.50	100.0000	-36.70	120.0000	-49.50	140.0000	-60.50	160.0000	-71.30	180.0000	-79.20	200.0000	-84.20	220.0000	-98.50	240.0000	-102.10	260.0000	-115.40	280.0000	-128.50	300.0000	-142.10	320.0000	-145.30	340.0000	-149.70	360.0000	-156.00	380.0000	-159.60	400.0000	-170.70	420.0000	-171.80	440.0000	-173.80	460.0000	-182.00	480.0000	-186.70	500.0000	-189.10	520.0000	-193.50	540.0000	-205.00	560.0000
156	NM_001002018	-32.60	100.0000	-40.80	120.0000	-56.90	140.0000	-69.10	160.0000	-86.90	180.0000	-88.50	200.0000	-100.20	220.0000	-110.70	240.0000	-115.80	260.0000	-122.00	273.0000	-133.80	283.0000	-139.60	293.0000	-141.60	303.0000	-145.10	313.0000	-148.50	323.0000	-149.40	333.0000	-153.00	343.0000	-155.50	353.0000	-156.80	363.0000	-156.80	373.0000	-158.90	383.0000	-160.00	393.0000	-163.80	403.0000	-165.60	413.0000
157	NM_001242929	-37.00	100.0000	-46.50	120.0000	-57.50	140.0000	-67.50	160.0000	-75.10	180.0000	-84.90	200.0000	-100.60	220.0000	-108.70	240.0000	-116.60	260.0000	-132.90	280.0000	-140.40	300.0000	-149.80	320.0000	-163.60	340.0000	-177.30	360.0000	-187.70	380.0000	-188.60	400.0000	-199.90	420.0000	-217.40	440.0000	-217.90	454.0000	-224.90	464.0000	-224.90	474.0000	-230.10	484.0000	-230.80	494.0000	-235.20	504.0000
158	NM_004221	-29.50	100.0000	-35.00	120.0000	-36.10	140.0000	-46.60	160.0000	-58.80	180.0000	-63.30	200.0000	-67.60	220.0000	-74.60	240.0000	-86.50	260.0000	-99.40	280.0000	-111.10	300.0000	-118.70	320.0000	-128.20	340.0000	-141.80	360.0000	-145.60	380.0000	-156.10	400.0000	-161.50	420.0000	-164.00	431.0000	-164.00	441.0000	-167.90	451.0000	-171.80	461.0000	-175.10	471.0000	-177.90	481.0000	-186.20	491.0000
159	NM_001288666	-32.60	100.0000	-40.80	120.0000	-56.90	140.0000	-69.10	160.0000	-86.90	180.0000	-96.80	200.0000	-101.90	220.0000	-107.40	240.0000	-113.60	260.0000	-117.50	273.0000	-119.50	283.0000	-121.70	293.0000	-124.50	303.0000	-124.60	313.0000	-128.00	323.0000	-129.20	333.0000	-130.20	343.0000	-134.80	353.0000	-136.60	363.0000	-143.30	373.0000	-144.40	383.0000	-150.20	393.0000	-156.30	403.0000	-161.90	413.0000
160	NM_001012632	-34.20	100.0000	-38.40	120.0000	-44.70	140.0000	-49.50	157.0000	-50.20	167.0000	-51.50	177.0000	-53.80	187.0000	-57.10	197.0000	-66.80	207.0000	-71.10	217.0000	-72.80	227.0000	-75.30	237.0000	-82.10	247.0000	-93.20	257.0000	-94.60	267.0000	-95.90	277.0000	-103.40	287.0000	-106.50	297.0000	-109.00	307.0000	-111.80	317.0000	-114.30	327.0000	-119.60	337.0000	-122.00	347.0000	-125.20	357.0000
161	NM_001012631	-32.10	100.0000	-35.20	120.0000	-40.00	140.0000	-47.10	160.0000	-51.60	180.0000	-58.70	200.0000	-62.90	220.0000	-67.70	240.0000	-76.00	260.0000	-90.10	280.0000	-97.90	300.0000	-107.10	320.0000	-116.10	340.0000	-135.60	360.0000	-143.40	380.0000	-147.10	400.0000	-158.10	420.0000	-171.30	440.0000	-178.20	460.0000	-183.50	480.0000	-193.20	500.0000	-202.80	520.0000	-206.30	540.0000	-214.60	558.0000
162	NM_001012633	-29.50	100.0000	-35.00	120.0000	-36.10	140.0000	-46.60	160.0000	-58.80	180.0000	-63.30	200.0000	-67.60	220.0000	-74.60	240.0000	-86.50	260.0000	-99.40	280.0000	-111.10	300.0000	-118.70	320.0000	-128.20	340.0000	-141.80	360.0000	-145.60	380.0000	-156.10	400.0000	-161.50	420.0000	-164.00	431.0000	-164.00	441.0000	-167.90	451.0000	-171.80	461.0000	-175.10	471.0000	-177.90	481.0000	-186.20	491.0000
163	NM_152531	-52.90	100.0000	-62.30	120.0000	-79.30	140.0000	-89.80	160.0000	-102.90	180.0000	-118.60	200.0000	-121.90	218.0000	-123.40	228.0000	-127.60	238.0000	-135.10	248.0000	-139.10	258.0000	-144.10	268.0000	-147.60	278.0000	-153.70	288.0000	-162.30	298.0000	-166.10	308.0000	-172.10	318.0000	-176.30	328.0000	-187.30	338.0000	-197.20	348.0000	-203.40	358.0000	-213.60	368.0000	-216.90	378.0000	-229.20	388.0000
164	NM_024947	-14.60	84.0000	-15.60	94.0000	-23.70	104.0000	-25.00	114.0000	-27.50	124.0000	-27.90	134.0000	-30.30	144.0000	-33.90	154.0000	-36.20	164.0000	-40.20	174.0000	-42.00	184.0000	-45.40	194.0000	-45.40	204.0000	-51.60	214.0000	-51.60	224.0000	-55.10	234.0000	-56.70	244.0000	-59.20	254.0000	-64.80	264.0000	-64.80	274.0000	-66.70	284.0000	-66.70	294.0000	-71.30	304.0000	-80.40	314.0000
165	NM_032446	-19.60	100.0000	-23.30	120.0000	-26.10	140.0000	-31.70	160.0000	-37.50	180.0000	-41.30	200.0000	-48.20	220.0000	-50.30	240.0000	-59.30	260.0000	-68.70	280.0000	-71.70	300.0000	-74.70	320.0000	-78.20	340.0000	-85.80	360.0000	-90.60	380.0000	-92.50	400.0000	-102.00	420.0000	-109.50	440.0000	-115.30	460.0000	-122.70	480.0000	-132.00	500.0000	-135.90	520.0000	-147.40	540.0000	-154.00	560.0000
166	NM_003060	-41.40	100.0000	-50.50	120.0000	-55.60	140.0000	-72.40	160.0000	-82.10	180.0000	-91.00	200.0000	-98.30	220.0000	-105.10	240.0000	-112.70	260.0000	-119.60	280.0000	-129.20	300.0000	-146.30	320.0000	-162.00	340.0000	-167.10	360.0000	-181.40	380.0000	-185.80	400.0000	-192.90	420.0000	-204.00	440.0000	-224.30	460.0000	-237.10	480.0000	-244.30	500.0000	-254.30	520.0000	-255.40	534.0000	-255.40	544.0000
167	NM_001012634	-32.10	100.0000	-36.20	120.0000	-42.30	140.0000	-46.60	158.0000	-54.50	168.0000	-58.70	178.0000	-61.10	188.0000	-72.70	198.0000	-73.10	208.0000	-79.10	218.0000	-81.50	228.0000	-84.50	238.0000	-84.50	248.0000	-87.90	258.0000	-94.40	268.0000	-95.40	278.0000	-99.70	288.0000	-101.50	298.0000	-103.60	308.0000	-108.70	318.0000	-115.10	328.0000	-117.60	338.0000	-122.80	348.0000	-132.80	358.0000
168	NM_001012718	-25.30	100.0000	-33.50	120.0000	-37.90	140.0000	-42.50	160.0000	-50.30	180.0000	-61.80	200.0000	-67.60	220.0000	-73.00	240.0000	-84.10	260.0000	-97.30	280.0000	-105.00	300.0000	-120.60	320.0000	-130.20	340.0000	-140.00	360.0000	-146.30	380.0000	-156.30	400.0000	-160.20	420.0000	-163.90	434.0000	-163.90	444.0000	-167.50	454.0000	-172.10	464.0000	-178.20	474.0000	-180.30	484.0000	-188.60	494.0000
169	NM_138340	-43.30	100.0000	-50.90	120.0000	-53.00	140.0000	-68.20	160.0000	-78.70	180.0000	-107.20	200.0000	-109.30	220.0000	-116.20	240.0000	-125.20	260.0000	-131.60	280.0000	-131.60	290.0000	-133.70	300.0000	-134.70	310.0000	-136.50	320.0000	-144.20	330.0000	-147.60	340.0000	-156.00	350.0000	-156.00	360.0000	-163.60	370.0000	-163.60	380.0000	-168.10	390.0000	-171.40	400.0000	-176.00	410.0000	-181.30	420.0000
170	NM_139156	-40.60	100.0000	-47.50	120.0000	-58.20	140.0000	-61.20	160.0000	-69.80	180.0000	-80.80	200.0000	-89.30	220.0000	-95.10	240.0000	-106.50	260.0000	-112.00	280.0000	-115.90	300.0000	-120.90	320.0000	-131.00	340.0000	-139.60	360.0000	-146.70	380.0000	-156.90	400.0000	-169.00	420.0000	-174.00	440.0000	-185.80	460.0000	-195.10	480.0000	-208.50	500.0000	-217.20	520.0000	-226.40	540.0000	-237.10	560.0000
171	NM_001017995	-44.90	100.0000	-52.50	120.0000	-65.40	140.0000	-72.00	160.0000	-81.10	180.0000	-92.70	200.0000	-98.20	220.0000	-110.90	240.0000	-121.40	260.0000	-130.40	280.0000	-140.00	300.0000	-152.00	320.0000	-157.40	340.0000	-158.70	351.0000	-159.90	361.0000	-165.30	371.0000	-165.40	381.0000	-168.00	391.0000	-170.50	401.0000	-172.70	411.0000	-173.20	421.0000	-178.10	431.0000	-180.40	441.0000	-184.90	451.0000
172	NM_003941	-33.70	100.0000	-44.70	120.0000	-59.20	140.0000	-63.30	160.0000	-70.70	180.0000	-79.80	200.0000	-81.00	220.0000	-87.00	240.0000	-97.00	260.0000	-106.90	280.0000	-110.80	300.0000	-115.50	320.0000	-121.50	340.0000	-131.60	360.0000	-145.50	380.0000	-153.00	400.0000	-160.30	420.0000	-172.80	440.0000	-176.30	460.0000	-188.30	480.0000	-189.10	500.0000	-199.90	520.0000	-211.60	540.0000	-214.90	560.0000
173	NM_000377	-28.00	100.0000	-35.50	117.0000	-37.20	127.0000	-38.80	137.0000	-42.00	147.0000	-43.60	157.0000	-43.80	167.0000	-50.40	177.0000	-50.40	187.0000	-57.40	197.0000	-59.20	207.0000	-61.60	217.0000	-67.00	227.0000	-73.20	237.0000	-77.10	247.0000	-79.70	257.0000	-83.00	267.0000	-90.80	277.0000	-95.40	287.0000	-96.00	297.0000	-97.10	307.0000	-101.50	317.0000	-105.20	327.0000	-110.50	337.0000
174	NM_001257360	-34.80	100.0000	-43.90	120.0000	-57.70	140.0000	-68.00	160.0000	-73.90	180.0000	-84.10	200.0000	-93.30	220.0000	-103.60	240.0000	-108.50	260.0000	-123.90	280.0000	-135.10	300.0000	-138.60	320.0000	-148.30	340.0000	-153.40	360.0000	-165.80	380.0000	-175.30	400.0000	-186.30	420.0000	-193.10	440.0000	-206.40	460.0000	-218.80	480.0000	-224.70	500.0000	-233.20	520.0000	-242.30	540.0000	-254.40	560.0000
175	NM_152405	-52.00	100.0000	-61.00	120.0000	-68.40	140.0000	-85.20	160.0000	-88.60	180.0000	-98.10	200.0000	-103.70	220.0000	-113.70	240.0000	-119.00	260.0000	-127.70	280.0000	-137.10	300.0000	-145.10	320.0000	-158.90	340.0000	-167.00	360.0000	-177.00	380.0000	-187.10	400.0000	-199.50	420.0000	-213.80	440.0000	-226.60	460.0000	-232.60	480.0000	-251.10	500.0000	-260.50	520.0000	-268.20	540.0000	-281.90	560.0000
176	NM_198686	-41.50	100.0000	-60.50	120.0000	-68.60	140.0000	-83.90	160.0000	-86.20	171.0000	-86.40	181.0000	-89.70	191.0000	-89.70	201.0000	-93.40	211.0000	-94.10	221.0000	-95.10	231.0000	-99.10	241.0000	-100.20	251.0000	-105.30	261.0000	-108.00	271.0000	-117.80	281.0000	-117.80	291.0000	-118.30	301.0000	-119.30	311.0000	-119.70	321.0000	-127.30	331.0000	-127.30	341.0000	-128.40	351.0000	-131.00	361.0000
177	NM_005736	-33.30	100.0000	-43.70	120.0000	-48.30	140.0000	-57.10	160.0000	-70.90	180.0000	-83.40	200.0000	-85.50	218.0000	-88.40	228.0000	-90.80	238.0000	-92.50	248.0000	-98.30	258.0000	-104.10	268.0000	-104.30	278.0000	-109.30	288.0000	-115.00	298.0000	-120.50	308.0000	-126.00	318.0000	-126.00	328.0000	-129.60	338.0000	-130.50	348.0000	-139.00	358.0000	-140.40	368.0000	-141.50	378.0000	-146.80	388.0000
178	NM_001144875	-30.10	100.0000	-33.50	120.0000	-48.40	140.0000	-59.60	160.0000	-71.30	180.0000	-77.40	200.0000	-89.20	220.0000	-98.70	240.0000	-107.70	260.0000	-115.20	280.0000	-127.70	300.0000	-138.30	320.0000	-149.70	340.0000	-160.40	360.0000	-167.60	380.0000	-182.90	400.0000	-186.10	412.0000	-193.30	422.0000	-199.50	432.0000	-201.30	442.0000	-213.00	452.0000	-213.20	462.0000	-220.90	472.0000	-229.00	482.0000
179	NM_139070	-27.50	100.0000	-35.30	120.0000	-44.20	140.0000	-52.90	160.0000	-59.70	180.0000	-68.10	200.0000	-78.40	220.0000	-84.20	240.0000	-94.90	260.0000	-103.80	280.0000	-115.10	300.0000	-131.10	320.0000	-138.30	340.0000	-153.60	360.0000	-160.40	380.0000	-166.30	400.0000	-169.30	420.0000	-179.50	440.0000	-192.40	460.0000	-201.10	480.0000	-207.60	500.0000	-211.30	520.0000	-217.30	540.0000	-219.30	551.0000
180	NM_138644	-14.90	100.0000	-21.90	120.0000	-27.00	130.0000	-31.60	140.0000	-32.20	150.0000	-32.20	160.0000	-34.80	170.0000	-39.30	180.0000	-39.30	190.0000	-39.30	200.0000	-42.30	210.0000	-43.80	220.0000	-46.00	230.0000	-48.60	240.0000	-48.60	250.0000	-52.40	260.0000	-56.40	270.0000	-58.20	280.0000	-64.90	290.0000	-65.80	300.0000	-66.30	310.0000	-66.40	320.0000	-67.50	330.0000	-70.00	340.0000
181	NM_138643	-8.90	100.0000	-9.30	120.0000	-9.70	140.0000	-16.10	160.0000	-20.30	180.0000	-24.20	200.0000	-29.60	220.0000	-34.60	240.0000	-46.10	260.0000	-50.80	280.0000	-61.10	300.0000	-68.70	320.0000	-72.50	340.0000	-76.40	360.0000	-83.40	380.0000	-88.50	400.0000	-100.00	420.0000	-107.70	440.0000	-114.00	460.0000	-130.30	480.0000	-134.10	500.0000	-145.30	518.0000	-147.70	528.0000	-148.20	538.0000
182	NM_153769	-15.00	100.0000	-25.10	120.0000	-37.30	140.0000	-47.80	160.0000	-53.90	180.0000	-58.10	200.0000	-62.90	220.0000	-68.20	240.0000	-72.50	260.0000	-79.60	280.0000	-83.70	300.0000	-89.20	320.0000	-101.70	340.0000	-108.20	360.0000	-114.60	377.0000	-118.00	387.0000	-118.40	397.0000	-122.10	407.0000	-127.50	417.0000	-132.20	427.0000	-133.10	437.0000	-133.10	447.0000	-133.70	457.0000	-138.30	467.0000
183	NM_148415	-14.70	100.0000	-18.10	120.0000	-35.00	140.0000	-43.20	160.0000	-53.70	180.0000	-55.60	200.0000	-73.20	220.0000	-87.90	240.0000	-101.80	260.0000	-117.20	280.0000	-122.00	300.0000	-126.40	320.0000	-135.70	340.0000	-146.50	360.0000	-164.00	380.0000	-179.50	400.0000	-192.10	420.0000	-202.10	432.0000	-206.10	442.0000	-209.90	452.0000	-215.40	462.0000	-218.40	472.0000	-223.90	482.0000	-231.30	492.0000
184	NM_148416	-14.70	100.0000	-18.10	120.0000	-35.00	140.0000	-43.20	160.0000	-53.70	180.0000	-55.60	200.0000	-73.20	220.0000	-87.90	240.0000	-101.80	260.0000	-117.20	280.0000	-122.00	300.0000	-126.40	320.0000	-135.70	340.0000	-146.50	360.0000	-164.00	380.0000	-179.50	400.0000	-192.10	420.0000	-202.10	432.0000	-206.10	442.0000	-209.90	452.0000	-215.40	462.0000	-218.40	472.0000	-223.90	482.0000	-231.30	492.0000
185	NM_012189	-15.00	100.0000	-25.10	120.0000	-37.30	140.0000	-47.80	160.0000	-53.90	180.0000	-58.10	200.0000	-62.90	220.0000	-68.20	240.0000	-72.50	260.0000	-79.60	280.0000	-83.70	300.0000	-89.20	320.0000	-101.70	340.0000	-108.20	360.0000	-114.60	377.0000	-118.00	387.0000	-118.40	397.0000	-122.10	407.0000	-127.50	417.0000	-132.20	427.0000	-133.10	437.0000	-133.10	447.0000	-133.70	457.0000	-138.30	467.0000
186	NM_144615	-36.80	96.0000	-36.80	106.0000	-41.70	116.0000	-46.00	126.0000	-56.60	136.0000	-58.20	146.0000	-65.00	156.0000	-72.10	166.0000	-77.20	176.0000	-82.10	186.0000	-89.00	196.0000	-98.00	206.0000	-106.00	216.0000	-106.00	226.0000	-106.20	236.0000	-115.20	246.0000	-120.40	256.0000	-129.00	266.0000	-131.10	276.0000	-137.60	286.0000	-145.70	296.0000	-152.80	306.0000	-157.00	316.0000	-165.20	326.0000
187	NM_001018073	-38.20	100.0000	-46.60	120.0000	-51.60	140.0000	-60.00	160.0000	-62.30	180.0000	-71.70	200.0000	-81.10	220.0000	-89.20	240.0000	-95.80	260.0000	-98.70	280.0000	-104.30	300.0000	-110.10	320.0000	-118.90	340.0000	-132.50	360.0000	-142.20	380.0000	-152.40	400.0000	-172.90	420.0000	-178.30	440.0000	-184.40	460.0000	-198.60	480.0000	-215.70	500.0000	-233.40	520.0000	-240.70	540.0000	-245.30	555.0000
188	NM_139069	-27.50	100.0000	-35.30	120.0000	-44.20	140.0000	-52.90	160.0000	-59.70	180.0000	-68.10	200.0000	-78.40	220.0000	-84.20	240.0000	-94.90	260.0000	-103.80	280.0000	-115.10	300.0000	-131.10	320.0000	-138.30	340.0000	-153.60	360.0000	-160.40	380.0000	-166.30	400.0000	-169.30	420.0000	-179.50	440.0000	-192.40	460.0000	-201.10	480.0000	-207.60	500.0000	-211.30	520.0000	-217.30	540.0000	-219.30	551.0000
189	NM_001135044	-27.50	100.0000	-35.30	120.0000	-44.20	140.0000	-52.90	160.0000	-59.70	180.0000	-68.10	200.0000	-78.40	220.0000	-84.20	240.0000	-94.90	260.0000	-103.80	280.0000	-115.10	300.0000	-131.10	320.0000	-138.30	340.0000	-153.60	360.0000	-160.40	380.0000	-166.30	400.0000	-169.30	420.0000	-179.50	440.0000	-192.40	460.0000	-201.10	480.0000	-207.60	500.0000	-211.30	520.0000	-217.30	540.0000	-219.30	551.0000
190	NM_002752	-27.50	100.0000	-35.30	120.0000	-44.20	140.0000	-52.90	160.0000	-59.70	180.0000	-68.10	200.0000	-78.40	220.0000	-84.20	240.0000	-94.90	260.0000	-103.80	280.0000	-115.10	300.0000	-131.10	320.0000	-138.30	340.0000	-153.60	360.0000	-160.40	380.0000	-166.30	400.0000	-169.30	420.0000	-179.50	440.0000	-192.40	460.0000	-201.10	480.0000	-207.60	500.0000	-211.30	520.0000	-217.30	540.0000	-219.30	551.0000
191	NM_139068	-27.50	100.0000	-35.30	120.0000	-44.20	140.0000	-52.90	160.0000	-59.70	180.0000	-68.10	200.0000	-78.40	220.0000	-84.20	240.0000	-94.90	260.0000	-103.80	280.0000	-115.10	300.0000	-131.10	320.0000	-138.30	340.0000	-153.60	360.0000	-160.40	380.0000	-166.30	400.0000	-169.30	420.0000	-179.50	440.0000	-192.40	460.0000	-201.10	480.0000	-207.60	500.0000	-211.30	520.0000	-217.30	540.0000	-219.30	551.0000
192	NM_170711	-43.50	100.0000	-56.90	120.0000	-64.80	140.0000	-69.50	160.0000	-78.20	180.0000	-87.00	200.0000	-101.20	220.0000	-104.30	240.0000	-113.70	260.0000	-122.70	280.0000	-130.80	300.0000	-138.40	320.0000	-150.30	340.0000	-161.00	360.0000	-170.60	380.0000	-189.10	400.0000	-197.60	415.0000	-205.70	425.0000	-207.60	435.0000	-211.00	445.0000	-213.70	455.0000	-214.20	465.0000	-221.50	475.0000	-228.30	485.0000
193	NM_017492	-14.70	100.0000	-18.10	120.0000	-35.00	140.0000	-43.20	160.0000	-53.70	180.0000	-55.60	200.0000	-73.20	220.0000	-87.90	240.0000	-101.80	260.0000	-117.20	280.0000	-122.00	300.0000	-126.40	320.0000	-135.70	340.0000	-146.50	360.0000	-164.00	380.0000	-179.50	400.0000	-192.10	420.0000	-202.10	432.0000	-206.10	442.0000	-209.90	452.0000	-215.40	462.0000	-218.40	472.0000	-223.90	482.0000	-231.30	492.0000
194	NM_001146037	-26.70	100.0000	-30.90	120.0000	-40.20	140.0000	-47.50	160.0000	-53.10	180.0000	-60.70	200.0000	-70.90	220.0000	-79.50	240.0000	-90.10	260.0000	-95.10	280.0000	-103.20	300.0000	-110.90	320.0000	-115.80	340.0000	-127.40	360.0000	-135.70	380.0000	-140.80	400.0000	-148.80	420.0000	-156.00	440.0000	-163.10	460.0000	-168.00	480.0000	-168.10	500.0000	-171.30	520.0000	-176.90	540.0000	-184.60	560.0000
195	NM_001261410	-23.70	100.0000	-31.50	120.0000	-32.80	140.0000	-44.10	160.0000	-57.20	180.0000	-76.70	200.0000	-83.10	220.0000	-86.80	240.0000	-89.40	260.0000	-96.50	280.0000	-113.40	300.0000	-125.90	320.0000	-133.90	340.0000	-139.80	360.0000	-144.40	380.0000	-151.70	400.0000	-163.10	420.0000	-165.50	435.0000	-167.60	445.0000	-168.80	455.0000	-170.80	465.0000	-176.10	475.0000	-179.40	485.0000	-181.50	495.0000
196	NM_003382	-49.30	100.0000	-59.70	120.0000	-64.70	140.0000	-74.50	160.0000	-80.20	180.0000	-88.80	200.0000	-104.30	220.0000	-110.60	240.0000	-118.60	260.0000	-128.50	280.0000	-133.80	300.0000	-146.60	320.0000	-161.60	340.0000	-165.40	360.0000	-179.30	376.0000	-181.30	386.0000	-184.60	396.0000	-187.90	406.0000	-193.60	416.0000	-197.80	426.0000	-197.80	436.0000	-198.60	446.0000	-198.60	456.0000	-200.50	466.0000
197	NM_001261408	-21.10	100.0000	-28.50	120.0000	-37.70	140.0000	-43.30	160.0000	-48.70	180.0000	-57.40	200.0000	-61.60	220.0000	-69.30	240.0000	-80.00	260.0000	-86.60	280.0000	-93.30	300.0000	-97.40	320.0000	-101.50	340.0000	-107.40	360.0000	-112.10	380.0000	-120.60	400.0000	-123.40	420.0000	-135.10	440.0000	-140.10	460.0000	-149.60	480.0000	-157.30	500.0000	-167.40	520.0000	-177.40	540.0000	-188.10	560.0000
198	NM_006513	-36.30	100.0000	-45.80	120.0000	-56.10	140.0000	-64.50	160.0000	-74.70	180.0000	-82.20	200.0000	-86.30	210.0000	-89.20	220.0000	-89.80	230.0000	-91.30	240.0000	-100.00	250.0000	-100.00	260.0000	-101.20	270.0000	-102.70	280.0000	-103.90	290.0000	-106.20	300.0000	-106.20	310.0000	-106.40	320.0000	-107.10	330.0000	-111.50	340.0000	-114.50	350.0000	-117.60	360.0000	-118.70	370.0000	-124.20	380.0000
199	NM_001128588	-16.30	100.0000	-23.00	120.0000	-32.60	140.0000	-35.30	160.0000	-47.60	180.0000	-52.80	200.0000	-66.10	220.0000	-69.50	240.0000	-80.30	260.0000	-88.10	280.0000	-93.20	300.0000	-98.50	320.0000	-112.60	340.0000	-121.70	360.0000	-126.10	380.0000	-130.00	400.0000	-145.70	420.0000	-150.00	440.0000	-152.80	452.0000	-157.70	462.0000	-159.40	472.0000	-165.20	482.0000	-167.20	492.0000	-172.00	502.0000
200	NM_003567	-28.80	100.0000	-35.00	120.0000	-42.10	140.0000	-53.60	160.0000	-64.40	180.0000	-77.60	200.0000	-91.10	220.0000	-97.90	240.0000	-104.90	260.0000	-108.80	280.0000	-121.20	300.0000	-130.60	320.0000	-136.00	340.0000	-142.80	360.0000	-154.70	380.0000	-167.00	400.0000	-176.70	420.0000	-190.90	440.0000	-205.50	460.0000	-206.50	480.0000	-215.90	500.0000	-219.10	512.0000	-223.10	522.0000	-228.10	532.0000
201	NM_013976	-39.80	100.0000	-45.80	120.0000	-55.10	140.0000	-64.80	160.0000	-78.80	180.0000	-83.70	200.0000	-89.70	218.0000	-90.10	228.0000	-95.70	238.0000	-102.00	248.0000	-103.20	258.0000	-110.40	268.0000	-114.20	278.0000	-121.90	288.0000	-125.00	298.0000	-128.20	308.0000	-132.50	318.0000	-137.80	328.0000	-139.40	338.0000	-143.10	348.0000	-147.60	358.0000	-149.70	368.0000	-152.50	378.0000	-156.70	388.0000
202	NM_001280787	-26.30	100.0000	-36.80	120.0000	-44.00	140.0000	-46.30	160.0000	-59.90	180.0000	-70.00	200.0000	-78.80	220.0000	-92.90	240.0000	-96.60	260.0000	-104.40	280.0000	-110.40	300.0000	-120.10	320.0000	-124.10	340.0000	-132.10	360.0000	-141.70	380.0000	-157.30	400.0000	-161.50	420.0000	-167.30	440.0000	-184.40	460.0000	-194.40	480.0000	-202.30	500.0000	-211.00	520.0000	-218.40	540.0000	-226.60	560.0000
203	NM_001171610	-33.60	100.0000	-46.20	120.0000	-50.40	140.0000	-64.10	160.0000	-67.20	180.0000	-73.20	200.0000	-78.80	220.0000	-88.70	240.0000	-101.90	260.0000	-111.80	280.0000	-115.40	295.0000	-124.50	305.0000	-125.50	315.0000	-130.40	325.0000	-132.60	335.0000	-137.50	345.0000	-137.50	355.0000	-143.10	365.0000	-143.60	375.0000	-146.50	385.0000	-147.80	395.0000	-151.90	405.0000	-152.20	415.0000	-153.10	425.0000
204	NM_001281443	-29.60	77.0000	-30.30	87.0000	-38.40	97.0000	-40.50	107.0000	-44.80	117.0000	-55.10	127.0000	-55.10	137.0000	-55.90	147.0000	-64.10	157.0000	-67.00	167.0000	-67.00	177.0000	-71.30	187.0000	-76.40	197.0000	-78.80	207.0000	-79.30	217.0000	-85.40	227.0000	-93.20	237.0000	-106.30	247.0000	-106.30	257.0000	-106.60	267.0000	-111.00	277.0000	-116.10	287.0000	-121.30	297.0000	-125.60	307.0000
205	NM_000450	-19.20	100.0000	-27.10	120.0000	-32.20	140.0000	-36.60	160.0000	-48.40	180.0000	-50.60	200.0000	-57.80	220.0000	-65.30	240.0000	-71.70	260.0000	-71.70	280.0000	-80.00	300.0000	-83.20	317.0000	-86.90	327.0000	-86.90	337.0000	-89.50	347.0000	-89.50	357.0000	-90.30	367.0000	-93.50	377.0000	-98.00	387.0000	-98.00	397.0000	-105.20	407.0000	-108.50	417.0000	-112.80	427.0000	-115.20	437.0000
206	NM_000655	-18.70	100.0000	-25.80	120.0000	-38.40	140.0000	-49.80	160.0000	-50.90	180.0000	-54.30	200.0000	-66.30	220.0000	-73.30	240.0000	-77.60	260.0000	-85.00	280.0000	-86.40	300.0000	-93.60	320.0000	-96.00	335.0000	-99.20	345.0000	-100.50	355.0000	-105.30	365.0000	-106.10	375.0000	-108.70	385.0000	-108.70	395.0000	-111.70	405.0000	-111.70	415.0000	-115.60	425.0000	-117.30	435.0000	-119.40	445.0000
207	NM_001017365	-29.00	100.0000	-37.90	120.0000	-45.90	140.0000	-56.40	160.0000	-67.70	180.0000	-71.70	200.0000	-74.60	220.0000	-86.20	240.0000	-97.10	260.0000	-103.10	280.0000	-106.10	300.0000	-112.90	315.0000	-114.30	325.0000	-115.10	335.0000	-123.40	345.0000	-123.50	355.0000	-127.10	365.0000	-131.00	375.0000	-135.40	385.0000	-139.30	395.0000	-145.30	405.0000	-149.40	415.0000	-150.00	425.0000	-152.90	435.0000
208	NM_001017366	-29.00	100.0000	-36.10	120.0000	-46.50	140.0000	-52.10	160.0000	-62.10	180.0000	-64.50	200.0000	-72.00	220.0000	-81.90	240.0000	-95.90	260.0000	-102.70	280.0000	-103.60	300.0000	-112.70	315.0000	-113.50	325.0000	-117.10	335.0000	-120.10	345.0000	-121.30	355.0000	-124.10	365.0000	-128.10	375.0000	-132.90	385.0000	-137.60	395.0000	-143.10	405.0000	-145.20	415.0000	-147.30	425.0000	-150.30	435.0000
209	NM_001306075	-49.20	100.0000	-58.20	120.0000	-58.60	140.0000	-61.00	160.0000	-66.00	180.0000	-70.40	200.0000	-91.20	220.0000	-105.60	240.0000	-109.40	260.0000	-120.70	280.0000	-135.20	300.0000	-143.40	320.0000	-147.40	340.0000	-157.30	360.0000	-165.80	380.0000	-179.00	400.0000	-183.70	420.0000	-190.70	440.0000	-201.40	460.0000	-206.40	480.0000	-216.30	500.0000	-227.90	520.0000	-235.80	540.0000	-241.10	560.0000
210	NM_004341	-36.40	100.0000	-47.50	120.0000	-55.00	140.0000	-65.20	160.0000	-75.90	180.0000	-80.90	200.0000	-91.30	220.0000	-96.90	240.0000	-100.80	260.0000	-108.40	280.0000	-111.00	300.0000	-121.60	320.0000	-125.00	332.0000	-129.30	342.0000	-130.70	352.0000	-132.20	362.0000	-136.80	372.0000	-140.80	382.0000	-142.90	392.0000	-150.40	402.0000	-151.60	412.0000	-153.10	422.0000	-160.00	432.0000	-163.20	442.0000
211	NM_018401	-31.10	100.0000	-33.60	120.0000	-43.30	140.0000	-53.10	160.0000	-60.30	180.0000	-68.40	200.0000	-70.50	220.0000	-79.20	240.0000	-91.60	260.0000	-94.70	280.0000	-110.20	300.0000	-117.70	320.0000	-125.60	340.0000	-128.80	360.0000	-139.30	380.0000	-145.80	400.0000	-157.30	420.0000	-167.60	440.0000	-174.00	460.0000	-186.30	480.0000	-195.60	500.0000	-209.80	520.0000	-216.00	540.0000	-225.10	560.0000
212	NM_198531	-38.40	100.0000	-44.50	120.0000	-51.40	140.0000	-58.40	160.0000	-72.60	180.0000	-84.30	200.0000	-96.20	220.0000	-106.50	240.0000	-118.30	260.0000	-122.70	276.0000	-127.80	286.0000	-131.50	296.0000	-132.30	306.0000	-132.30	316.0000	-135.40	326.0000	-135.40	336.0000	-137.80	346.0000	-141.10	356.0000	-144.50	366.0000	-144.50	376.0000	-145.40	386.0000	-150.40	396.0000	-153.00	406.0000	-155.40	416.0000
213	NM_001306090	-50.90	100.0000	-59.80	120.0000	-78.80	140.0000	-92.30	160.0000	-105.90	180.0000	-119.30	200.0000	-139.30	220.0000	-147.60	240.0000	-158.50	260.0000	-167.00	280.0000	-178.00	300.0000	-189.00	320.0000	-200.70	340.0000	-205.90	360.0000	-212.20	374.0000	-212.20	384.0000	-216.50	394.0000	-219.10	404.0000	-221.40	414.0000	-223.20	424.0000	-224.70	434.0000	-231.30	444.0000	-231.60	454.0000	-236.00	464.0000
214	NM_175907	-47.20	100.0000	-65.90	120.0000	-76.30	140.0000	-86.30	160.0000	-90.20	180.0000	-98.50	200.0000	-111.90	220.0000	-122.40	240.0000	-139.70	260.0000	-151.70	280.0000	-166.80	300.0000	-175.00	320.0000	-186.70	340.0000	-205.30	360.0000	-217.00	380.0000	-229.00	400.0000	-238.70	420.0000	-246.20	440.0000	-253.80	460.0000	-264.90	480.0000	-277.30	500.0000	-292.80	520.0000	-294.20	540.0000	-296.60	560.0000
215	NM_007082	-24.90	100.0000	-27.90	120.0000	-30.20	140.0000	-41.10	160.0000	-48.70	180.0000	-61.20	200.0000	-64.30	220.0000	-76.60	240.0000	-84.10	260.0000	-88.50	280.0000	-101.40	300.0000	-111.80	320.0000	-120.60	340.0000	-128.10	360.0000	-132.60	380.0000	-143.50	400.0000	-148.80	420.0000	-160.70	440.0000	-166.70	455.0000	-173.40	465.0000	-182.40	475.0000	-186.30	485.0000	-188.60	495.0000	-189.50	505.0000
216	NM_013412	-24.90	100.0000	-27.90	120.0000	-30.20	140.0000	-41.10	160.0000	-48.70	180.0000	-61.20	200.0000	-64.30	220.0000	-76.60	240.0000	-84.10	260.0000	-88.50	280.0000	-101.40	300.0000	-111.80	320.0000	-120.60	340.0000	-128.10	360.0000	-132.60	380.0000	-143.50	400.0000	-148.80	420.0000	-160.70	440.0000	-166.70	455.0000	-173.40	465.0000	-182.40	475.0000	-186.30	485.0000	-188.60	495.0000	-189.50	505.0000
217	NM_000545	-41.30	100.0000	-48.80	120.0000	-62.40	140.0000	-66.30	160.0000	-76.40	180.0000	-89.10	200.0000	-103.70	220.0000	-113.30	240.0000	-126.20	260.0000	-134.60	280.0000	-147.90	300.0000	-156.20	320.0000	-163.50	340.0000	-172.30	360.0000	-187.00	380.0000	-198.30	400.0000	-207.80	411.0000	-209.50	421.0000	-210.50	431.0000	-210.50	441.0000	-216.00	451.0000	-221.90	461.0000	-225.20	471.0000	-234.10	481.0000
218	NM_019556	-14.90	100.0000	-20.20	120.0000	-24.40	140.0000	-28.30	160.0000	-35.90	180.0000	-38.20	200.0000	-43.60	220.0000	-56.70	240.0000	-62.70	260.0000	-68.80	280.0000	-77.60	300.0000	-80.20	320.0000	-84.90	340.0000	-90.90	360.0000	-96.00	380.0000	-110.40	400.0000	-123.90	420.0000	-129.10	440.0000	-135.60	460.0000	-142.50	480.0000	-145.60	500.0000	-153.90	520.0000	-161.10	534.0000	-161.40	544.0000
219	NM_001306200	-35.40	100.0000	-41.10	120.0000	-50.70	140.0000	-59.50	160.0000	-67.40	180.0000	-79.90	200.0000	-86.70	220.0000	-94.40	240.0000	-98.30	260.0000	-102.50	280.0000	-117.50	300.0000	-129.40	320.0000	-133.10	340.0000	-137.30	360.0000	-145.10	380.0000	-158.50	400.0000	-176.80	420.0000	-183.10	440.0000	-193.20	460.0000	-198.20	480.0000	-207.40	500.0000	-215.10	520.0000	-224.70	540.0000	-233.20	560.0000
220	NM_003248	-37.20	100.0000	-57.80	120.0000	-73.00	140.0000	-78.90	160.0000	-86.50	180.0000	-102.10	200.0000	-107.60	220.0000	-117.20	240.0000	-124.20	260.0000	-135.10	280.0000	-143.80	300.0000	-149.50	320.0000	-163.10	340.0000	-163.10	360.0000	-167.00	380.0000	-177.00	400.0000	-190.00	420.0000	-196.30	440.0000	-203.80	460.0000	-204.70	479.0000	-204.70	489.0000	-207.10	499.0000	-207.50	509.0000	-217.70	519.0000
221	NM_001306213	-23.20	100.0000	-30.10	120.0000	-35.80	140.0000	-39.80	160.0000	-49.00	180.0000	-54.70	200.0000	-63.00	220.0000	-67.90	240.0000	-69.30	260.0000	-81.60	280.0000	-89.40	300.0000	-97.80	320.0000	-106.10	340.0000	-113.10	360.0000	-116.80	380.0000	-125.10	400.0000	-136.90	420.0000	-148.60	440.0000	-152.50	460.0000	-154.40	480.0000	-158.30	500.0000	-163.70	520.0000	-171.60	540.0000	-182.80	560.0000
222	NM_178835	-29.90	100.0000	-32.00	120.0000	-46.60	140.0000	-56.50	160.0000	-64.30	180.0000	-72.70	200.0000	-73.40	220.0000	-81.60	240.0000	-86.00	260.0000	-100.40	280.0000	-101.80	300.0000	-104.90	320.0000	-116.20	340.0000	-124.70	360.0000	-131.20	380.0000	-133.40	400.0000	-139.80	420.0000	-144.30	440.0000	-148.40	460.0000	-151.10	480.0000	-159.40	500.0000	-170.30	520.0000	-173.10	540.0000	-181.00	560.0000
223	NM_004537	-16.30	100.0000	-24.30	120.0000	-31.10	140.0000	-34.60	160.0000	-47.30	180.0000	-49.20	200.0000	-50.90	220.0000	-60.70	240.0000	-66.80	260.0000	-70.40	280.0000	-75.50	300.0000	-89.40	320.0000	-95.20	340.0000	-100.00	360.0000	-107.90	380.0000	-112.40	400.0000	-129.00	420.0000	-137.80	440.0000	-144.70	460.0000	-151.10	480.0000	-156.20	500.0000	-161.10	520.0000	-169.20	540.0000	-173.60	560.0000
224	NM_001143995	-24.30	100.0000	-32.50	120.0000	-40.10	140.0000	-48.70	160.0000	-49.90	180.0000	-66.60	200.0000	-69.90	220.0000	-73.40	240.0000	-79.10	260.0000	-85.00	280.0000	-94.60	300.0000	-100.40	320.0000	-109.30	340.0000	-112.60	360.0000	-122.00	380.0000	-129.90	393.0000	-131.30	403.0000	-132.30	413.0000	-134.30	423.0000	-134.40	433.0000	-137.60	443.0000	-140.30	453.0000	-140.30	463.0000	-140.90	473.0000
225	NM_018093	-34.30	100.0000	-41.50	120.0000	-46.50	140.0000	-52.20	160.0000	-54.90	180.0000	-65.00	200.0000	-75.70	220.0000	-85.40	240.0000	-92.20	260.0000	-97.90	280.0000	-109.60	300.0000	-120.70	320.0000	-126.70	338.0000	-133.60	348.0000	-136.40	358.0000	-137.40	368.0000	-143.10	378.0000	-147.70	388.0000	-147.70	398.0000	-152.20	408.0000	-158.20	418.0000	-163.30	428.0000	-168.10	438.0000	-174.50	448.0000
226	NM_018484	-28.80	100.0000	-35.90	120.0000	-41.80	140.0000	-49.80	160.0000	-58.40	180.0000	-68.30	200.0000	-77.60	220.0000	-82.80	240.0000	-93.40	260.0000	-101.10	280.0000	-102.20	300.0000	-108.00	320.0000	-117.80	340.0000	-133.30	360.0000	-135.90	380.0000	-142.80	400.0000	-144.40	420.0000	-148.50	440.0000	-153.70	460.0000	-165.10	480.0000	-178.90	500.0000	-180.90	520.0000	-188.40	540.0000	-199.90	560.0000
227	NM_001307990	-54.90	100.0000	-62.60	120.0000	-81.80	140.0000	-90.70	160.0000	-101.10	180.0000	-109.60	200.0000	-115.00	215.0000	-117.50	225.0000	-122.40	235.0000	-124.60	245.0000	-128.20	255.0000	-133.00	265.0000	-134.20	275.0000	-135.90	285.0000	-136.40	295.0000	-145.00	305.0000	-150.00	315.0000	-151.20	325.0000	-161.60	335.0000	-165.70	345.0000	-165.70	355.0000	-173.10	365.0000	-177.70	375.0000	-183.30	385.0000
228	NM_004579	-54.90	100.0000	-62.60	120.0000	-81.80	140.0000	-90.70	160.0000	-101.10	180.0000	-109.60	200.0000	-115.00	215.0000	-117.50	225.0000	-122.40	235.0000	-124.60	245.0000	-128.20	255.0000	-133.00	265.0000	-134.20	275.0000	-135.90	285.0000	-136.40	295.0000	-145.00	305.0000	-150.00	315.0000	-151.20	325.0000	-161.60	335.0000	-165.70	345.0000	-165.70	355.0000	-173.10	365.0000	-177.70	375.0000	-183.30	385.0000
229	NM_001128212	-20.20	100.0000	-27.30	120.0000	-33.00	140.0000	-37.10	160.0000	-46.10	180.0000	-54.00	200.0000	-56.40	220.0000	-65.20	240.0000	-72.70	260.0000	-75.30	280.0000	-82.80	300.0000	-95.20	320.0000	-101.40	340.0000	-111.40	360.0000	-113.80	380.0000	-135.00	400.0000	-144.60	420.0000	-154.80	440.0000	-159.40	460.0000	-165.00	480.0000	-167.00	491.0000	-167.80	501.0000	-175.50	511.0000	-181.70	521.0000
230	NM_006033	-30.20	100.0000	-36.00	120.0000	-48.00	140.0000	-56.80	160.0000	-62.20	180.0000	-76.40	200.0000	-81.80	220.0000	-92.80	240.0000	-97.30	260.0000	-103.40	280.0000	-111.60	300.0000	-117.00	320.0000	-122.80	340.0000	-134.70	360.0000	-143.70	380.0000	-148.50	400.0000	-151.10	420.0000	-164.20	440.0000	-172.30	460.0000	-178.50	480.0000	-184.10	500.0000	-188.80	520.0000	-193.10	540.0000	-197.10	558.0000
231	NM_003797	-39.90	100.0000	-50.00	120.0000	-58.10	140.0000	-66.50	160.0000	-73.10	180.0000	-74.70	200.0000	-88.30	220.0000	-93.50	240.0000	-105.20	260.0000	-108.00	280.0000	-115.50	300.0000	-128.50	320.0000	-137.20	340.0000	-149.30	360.0000	-153.70	380.0000	-159.00	400.0000	-170.20	420.0000	-177.70	440.0000	-182.90	460.0000	-183.10	480.0000	-187.70	500.0000	-192.40	520.0000	-198.30	540.0000	-203.20	560.0000
232	NM_022648	-35.10	100.0000	-37.00	120.0000	-42.50	140.0000	-45.60	160.0000	-57.30	180.0000	-64.60	200.0000	-73.60	220.0000	-75.90	240.0000	-86.90	260.0000	-91.60	280.0000	-99.80	300.0000	-109.10	320.0000	-113.30	340.0000	-119.00	360.0000	-135.10	380.0000	-140.60	400.0000	-143.10	420.0000	-146.10	440.0000	-152.70	460.0000	-163.60	480.0000	-170.10	500.0000	-180.00	520.0000	-185.30	540.0000	-195.50	560.0000
233	NM_001308038	-20.40	100.0000	-25.90	120.0000	-28.00	140.0000	-35.70	160.0000	-42.00	180.0000	-47.80	200.0000	-57.40	220.0000	-58.40	240.0000	-60.80	260.0000	-67.20	280.0000	-74.50	300.0000	-78.20	320.0000	-80.90	340.0000	-86.00	360.0000	-88.40	380.0000	-95.40	400.0000	-103.20	420.0000	-114.30	440.0000	-115.70	460.0000	-120.10	480.0000	-120.70	500.0000	-126.60	520.0000	-132.30	540.0000	-138.70	560.0000
234	NM_173666	-36.90	100.0000	-55.00	120.0000	-61.90	140.0000	-71.40	160.0000	-75.20	180.0000	-86.00	194.0000	-98.70	204.0000	-103.60	214.0000	-108.50	224.0000	-113.30	234.0000	-118.20	244.0000	-123.70	254.0000	-131.60	264.0000	-138.50	274.0000	-146.80	284.0000	-148.00	294.0000	-153.10	304.0000	-158.50	314.0000	-166.10	324.0000	-166.10	334.0000	-173.20	344.0000	-178.80	354.0000	-179.30	364.0000	-180.50	374.0000
235	NM_001281300	-30.30	100.0000	-35.90	120.0000	-41.40	140.0000	-49.10	160.0000	-56.60	180.0000	-65.60	200.0000	-73.80	220.0000	-83.30	240.0000	-87.20	260.0000	-95.80	280.0000	-102.40	300.0000	-110.40	320.0000	-116.20	340.0000	-127.50	360.0000	-130.50	380.0000	-139.70	400.0000	-155.90	420.0000	-165.60	440.0000	-171.60	460.0000	-181.90	480.0000	-190.10	500.0000	-206.40	520.0000	-215.20	540.0000	-226.30	560.0000
236	NM_182493	-41.60	100.0000	-46.90	120.0000	-56.90	140.0000	-60.80	160.0000	-63.90	180.0000	-67.90	200.0000	-76.20	220.0000	-82.90	236.0000	-83.40	246.0000	-85.90	256.0000	-86.80	266.0000	-92.10	276.0000	-95.20	286.0000	-102.00	296.0000	-107.90	306.0000	-113.90	316.0000	-119.60	326.0000	-125.00	336.0000	-136.70	346.0000	-141.60	356.0000	-146.10	366.0000	-146.70	376.0000	-155.30	386.0000	-161.30	396.0000
237	NM_004421	-36.10	97.0000	-40.00	107.0000	-45.20	117.0000	-49.40	127.0000	-53.40	137.0000	-56.00	147.0000	-57.40	157.0000	-62.40	167.0000	-75.60	177.0000	-75.60	187.0000	-75.60	197.0000	-76.60	207.0000	-82.50	217.0000	-87.50	227.0000	-89.60	237.0000	-92.80	247.0000	-92.80	257.0000	-99.70	267.0000	-106.20	277.0000	-110.40	287.0000	-120.10	297.0000	-126.50	307.0000	-129.30	317.0000	-135.10	327.0000
238	NM_002828	-34.80	100.0000	-56.70	120.0000	-59.20	140.0000	-62.70	160.0000	-73.30	180.0000	-79.30	200.0000	-94.50	220.0000	-117.70	240.0000	-120.30	260.0000	-129.80	280.0000	-132.50	300.0000	-137.10	320.0000	-140.90	340.0000	-153.10	360.0000	-162.70	380.0000	-164.90	394.0000	-169.20	404.0000	-170.50	414.0000	-170.50	424.0000	-174.10	434.0000	-176.60	444.0000	-182.50	454.0000	-186.20	464.0000	-186.20	474.0000
239	NM_001145796	-32.80	100.0000	-37.80	120.0000	-40.00	140.0000	-44.70	160.0000	-59.60	180.0000	-70.40	200.0000	-79.50	220.0000	-92.30	240.0000	-95.20	260.0000	-103.20	280.0000	-116.30	300.0000	-135.00	320.0000	-143.00	340.0000	-157.20	360.0000	-173.50	380.0000	-177.80	400.0000	-188.30	420.0000	-198.10	440.0000	-202.20	460.0000	-207.40	480.0000	-219.10	500.0000	-227.60	520.0000	-234.30	540.0000	-237.50	552.0000
240	NM_080423	-34.80	100.0000	-56.70	120.0000	-59.20	140.0000	-62.70	160.0000	-73.30	180.0000	-79.30	200.0000	-94.50	220.0000	-117.70	240.0000	-120.30	260.0000	-129.80	280.0000	-132.50	300.0000	-137.10	320.0000	-140.90	340.0000	-153.10	360.0000	-162.70	380.0000	-164.90	394.0000	-169.20	404.0000	-170.50	414.0000	-170.50	424.0000	-174.10	434.0000	-176.60	444.0000	-182.50	454.0000	-186.20	464.0000	-186.20	474.0000
241	NM_001040649	-39.40	100.0000	-47.90	120.0000	-58.00	140.0000	-68.60	160.0000	-74.50	180.0000	-82.10	196.0000	-86.80	206.0000	-86.80	216.0000	-86.80	226.0000	-94.60	236.0000	-99.10	246.0000	-99.10	256.0000	-104.40	266.0000	-108.20	276.0000	-110.20	286.0000	-117.20	296.0000	-117.70	306.0000	-122.50	316.0000	-124.90	326.0000	-127.60	336.0000	-131.90	346.0000	-133.60	356.0000	-137.80	366.0000	-140.10	376.0000
242	NM_001207013	-34.80	100.0000	-56.70	120.0000	-59.20	140.0000	-62.70	160.0000	-73.30	180.0000	-79.30	200.0000	-94.50	220.0000	-117.70	240.0000	-120.30	260.0000	-129.80	280.0000	-132.50	300.0000	-137.10	320.0000	-140.90	340.0000	-153.10	360.0000	-162.70	380.0000	-164.90	394.0000	-169.20	404.0000	-170.50	414.0000	-170.50	424.0000	-174.10	434.0000	-176.60	444.0000	-182.50	454.0000	-186.20	464.0000	-186.20	474.0000
243	NM_001145795	-32.80	100.0000	-37.80	120.0000	-40.00	140.0000	-44.70	160.0000	-59.60	180.0000	-70.40	200.0000	-79.50	220.0000	-92.30	240.0000	-95.20	260.0000	-103.20	280.0000	-116.30	300.0000	-135.00	320.0000	-143.00	340.0000	-157.20	360.0000	-173.50	380.0000	-177.80	400.0000	-188.30	420.0000	-198.10	440.0000	-202.20	460.0000	-207.40	480.0000	-219.10	500.0000	-227.60	520.0000	-234.30	540.0000	-237.50	552.0000
244	NM_015503	-32.80	100.0000	-37.80	120.0000	-40.00	140.0000	-44.70	160.0000	-59.90	180.0000	-62.20	200.0000	-68.00	220.0000	-77.00	240.0000	-83.60	260.0000	-90.80	280.0000	-107.00	300.0000	-120.90	320.0000	-125.70	340.0000	-142.70	360.0000	-152.70	380.0000	-157.70	400.0000	-160.00	420.0000	-170.30	440.0000	-184.60	460.0000	-197.10	480.0000	-212.70	500.0000	-227.00	520.0000	-240.90	540.0000	-255.50	560.0000
245	NM_001145797	-32.80	100.0000	-37.80	120.0000	-40.00	140.0000	-44.70	160.0000	-59.60	180.0000	-70.40	200.0000	-79.50	220.0000	-92.30	240.0000	-95.20	260.0000	-103.20	280.0000	-116.30	300.0000	-135.00	320.0000	-143.00	340.0000	-157.20	360.0000	-173.50	380.0000	-177.80	400.0000	-188.30	420.0000	-198.10	440.0000	-202.20	460.0000	-207.40	480.0000	-219.10	500.0000	-227.60	520.0000	-234.30	540.0000	-237.50	552.0000
246	NM_080422	-34.80	100.0000	-56.70	120.0000	-59.20	140.0000	-62.70	160.0000	-73.30	180.0000	-79.30	200.0000	-94.50	220.0000	-117.70	240.0000	-120.30	260.0000	-129.80	280.0000	-132.50	300.0000	-137.10	320.0000	-140.90	340.0000	-153.10	360.0000	-162.70	380.0000	-164.90	394.0000	-169.20	404.0000	-170.50	414.0000	-170.50	424.0000	-174.10	434.0000	-176.60	444.0000	-182.50	454.0000	-186.20	464.0000	-186.20	474.0000
247	NM_005246	-20.40	100.0000	-25.90	120.0000	-28.00	140.0000	-33.90	160.0000	-38.70	180.0000	-42.60	200.0000	-45.40	220.0000	-49.50	240.0000	-50.40	260.0000	-57.60	280.0000	-61.50	300.0000	-65.80	320.0000	-70.40	340.0000	-75.70	360.0000	-77.50	380.0000	-82.50	400.0000	-88.80	420.0000	-96.90	440.0000	-100.70	460.0000	-108.00	480.0000	-114.50	500.0000	-117.50	520.0000	-122.30	540.0000	-128.80	560.0000
248	NM_001128166	-18.90	100.0000	-22.10	120.0000	-30.00	140.0000	-40.80	160.0000	-43.60	180.0000	-50.80	200.0000	-53.50	220.0000	-62.80	240.0000	-68.80	260.0000	-71.50	280.0000	-78.30	300.0000	-88.10	320.0000	-105.70	340.0000	-108.80	360.0000	-114.10	380.0000	-122.30	400.0000	-122.90	420.0000	-130.80	440.0000	-135.30	460.0000	-138.80	480.0000	-143.40	500.0000	-152.60	520.0000	-168.70	540.0000	-170.20	560.0000
249	NM_002578	-26.50	100.0000	-30.80	120.0000	-39.40	140.0000	-45.50	160.0000	-53.10	180.0000	-59.70	200.0000	-69.80	220.0000	-76.20	240.0000	-81.80	260.0000	-90.00	280.0000	-93.70	300.0000	-101.10	320.0000	-112.30	340.0000	-117.00	360.0000	-117.00	380.0000	-123.20	400.0000	-128.70	420.0000	-139.80	440.0000	-149.90	460.0000	-153.70	480.0000	-155.60	500.0000	-164.60	520.0000	-171.10	540.0000	-180.90	560.0000
250	NM_022757	-38.10	100.0000	-46.10	120.0000	-54.00	140.0000	-59.70	160.0000	-66.90	180.0000	-71.80	191.0000	-79.30	201.0000	-85.40	211.0000	-88.30	221.0000	-92.10	231.0000	-94.00	241.0000	-99.70	251.0000	-106.60	261.0000	-109.10	271.0000	-109.80	281.0000	-118.00	291.0000	-124.40	301.0000	-124.40	311.0000	-124.40	321.0000	-125.50	331.0000	-125.50	341.0000	-128.60	351.0000	-129.90	361.0000	-132.80	371.0000
251	NM_025134	-18.90	100.0000	-22.70	120.0000	-32.60	140.0000	-33.70	160.0000	-41.00	180.0000	-45.10	200.0000	-52.50	220.0000	-54.60	240.0000	-58.70	260.0000	-59.90	280.0000	-70.40	300.0000	-77.40	320.0000	-82.00	340.0000	-88.10	360.0000	-98.30	380.0000	-102.20	400.0000	-111.50	419.0000	-113.60	429.0000	-116.20	439.0000	-116.20	449.0000	-116.20	459.0000	-120.50	469.0000	-123.20	479.0000	-128.60	489.0000
252	NM_018110	-23.20	100.0000	-30.00	120.0000	-39.60	140.0000	-56.60	160.0000	-64.40	180.0000	-74.30	200.0000	-77.10	220.0000	-88.50	240.0000	-98.20	260.0000	-106.10	280.0000	-115.40	300.0000	-123.70	320.0000	-139.20	340.0000	-147.50	360.0000	-161.10	380.0000	-165.30	400.0000	-176.20	420.0000	-182.70	440.0000	-196.60	460.0000	-209.80	480.0000	-221.40	500.0000	-230.50	520.0000	-244.40	540.0000	-254.70	560.0000
253	NM_001099640	-20.50	100.0000	-25.20	120.0000	-31.90	140.0000	-37.70	160.0000	-39.70	180.0000	-49.70	200.0000	-52.00	220.0000	-58.00	240.0000	-65.80	260.0000	-75.20	280.0000	-81.50	300.0000	-89.90	320.0000	-98.70	340.0000	-104.30	360.0000	-115.50	380.0000	-119.90	400.0000	-127.50	420.0000	-138.20	440.0000	-152.60	460.0000	-157.30	480.0000	-165.00	500.0000	-175.30	520.0000	-184.80	540.0000	-189.30	560.0000
254	NM_144973	-55.80	100.0000	-70.10	120.0000	-80.40	140.0000	-92.60	160.0000	-98.40	180.0000	-104.00	200.0000	-122.40	220.0000	-127.90	240.0000	-144.20	260.0000	-149.50	280.0000	-159.00	300.0000	-168.40	320.0000	-176.50	340.0000	-182.20	360.0000	-195.10	376.0000	-196.40	386.0000	-196.40	396.0000	-199.00	406.0000	-199.90	416.0000	-201.10	426.0000	-207.70	436.0000	-211.80	446.0000	-214.60	456.0000	-214.60	466.0000
255	NM_001159587	-29.30	100.0000	-37.80	120.0000	-49.00	140.0000	-66.40	160.0000	-73.40	180.0000	-77.80	200.0000	-80.90	220.0000	-91.20	240.0000	-97.20	260.0000	-106.40	271.0000	-108.20	281.0000	-108.70	291.0000	-113.00	301.0000	-123.40	311.0000	-128.40	321.0000	-132.60	331.0000	-132.70	341.0000	-137.70	351.0000	-141.10	361.0000	-142.40	371.0000	-147.50	381.0000	-153.00	391.0000	-153.00	401.0000	-155.80	411.0000
256	NM_080867	-7.70	100.0000	-11.80	120.0000	-18.10	140.0000	-25.10	160.0000	-28.70	180.0000	-39.40	200.0000	-42.50	220.0000	-44.90	240.0000	-48.60	260.0000	-55.20	280.0000	-60.70	300.0000	-65.00	320.0000	-67.80	340.0000	-75.60	360.0000	-82.70	380.0000	-89.40	400.0000	-96.50	420.0000	-99.60	440.0000	-108.20	460.0000	-115.20	480.0000	-124.60	500.0000	-132.00	520.0000	-138.80	540.0000	-146.10	560.0000
257	NM_018286	-20.50	100.0000	-25.20	120.0000	-31.90	140.0000	-37.70	160.0000	-39.70	180.0000	-49.70	200.0000	-52.00	220.0000	-58.00	240.0000	-65.80	260.0000	-75.20	280.0000	-81.50	300.0000	-89.90	320.0000	-98.70	340.0000	-103.30	360.0000	-114.10	380.0000	-116.00	400.0000	-122.50	420.0000	-128.20	440.0000	-137.00	460.0000	-141.90	480.0000	-151.70	500.0000	-156.60	520.0000	-170.50	540.0000	-179.20	560.0000
258	NM_022726	-31.00	100.0000	-40.20	120.0000	-48.70	140.0000	-59.00	160.0000	-70.70	180.0000	-76.60	200.0000	-84.80	220.0000	-91.50	240.0000	-104.10	260.0000	-114.00	280.0000	-122.10	300.0000	-131.30	320.0000	-137.60	340.0000	-141.50	360.0000	-153.40	380.0000	-159.00	400.0000	-161.30	420.0000	-167.90	440.0000	-172.60	460.0000	-174.00	480.0000	-186.30	500.0000	-193.60	520.0000	-200.30	540.0000	-208.50	560.0000
259	NM_001243251	-21.30	100.0000	-24.10	120.0000	-35.30	140.0000	-39.40	160.0000	-45.90	180.0000	-48.50	200.0000	-56.20	220.0000	-60.40	240.0000	-64.80	260.0000	-68.50	280.0000	-71.40	300.0000	-78.40	320.0000	-86.30	340.0000	-86.70	360.0000	-91.10	380.0000	-100.30	400.0000	-105.60	420.0000	-113.90	440.0000	-119.70	460.0000	-124.70	480.0000	-131.90	500.0000	-137.30	520.0000	-142.60	540.0000	-152.00	560.0000
260	NM_024678	-45.90	100.0000	-61.40	120.0000	-66.90	140.0000	-70.00	160.0000	-83.80	180.0000	-94.40	200.0000	-105.00	220.0000	-108.30	240.0000	-120.20	260.0000	-127.60	280.0000	-137.90	300.0000	-141.40	320.0000	-151.20	340.0000	-161.60	360.0000	-166.60	380.0000	-178.80	400.0000	-188.40	420.0000	-192.30	440.0000	-198.30	460.0000	-206.10	480.0000	-210.50	500.0000	-213.70	520.0000	-220.10	540.0000	-229.50	560.0000
261	NM_001242397	-37.50	100.0000	-47.50	120.0000	-56.40	140.0000	-60.70	160.0000	-72.90	180.0000	-78.40	200.0000	-85.10	220.0000	-99.20	240.0000	-110.00	260.0000	-111.20	270.0000	-113.30	280.0000	-116.80	290.0000	-118.10	300.0000	-121.70	310.0000	-126.50	320.0000	-126.90	330.0000	-128.50	340.0000	-128.50	350.0000	-129.30	360.0000	-136.00	370.0000	-142.50	380.0000	-142.50	390.0000	-148.10	400.0000	-148.30	410.0000
262	NM_002822	-37.50	100.0000	-47.50	120.0000	-56.40	140.0000	-60.70	160.0000	-72.90	180.0000	-78.40	200.0000	-85.10	220.0000	-99.20	240.0000	-110.00	260.0000	-111.20	270.0000	-113.30	280.0000	-116.80	290.0000	-118.10	300.0000	-121.70	310.0000	-126.50	320.0000	-126.90	330.0000	-128.50	340.0000	-128.50	350.0000	-129.30	360.0000	-136.00	370.0000	-142.50	380.0000	-142.50	390.0000	-148.10	400.0000	-148.30	410.0000
263	NM_007284	-30.20	100.0000	-43.50	120.0000	-54.20	140.0000	-69.10	160.0000	-74.60	180.0000	-80.90	200.0000	-86.00	220.0000	-100.40	240.0000	-107.50	260.0000	-122.80	280.0000	-137.30	300.0000	-137.40	311.0000	-143.30	321.0000	-148.30	331.0000	-154.00	341.0000	-162.10	351.0000	-166.70	361.0000	-173.30	371.0000	-174.10	381.0000	-176.00	391.0000	-177.40	401.0000	-186.00	411.0000	-190.10	421.0000	-193.30	431.0000
264	NM_002052	-30.30	100.0000	-42.60	120.0000	-66.70	140.0000	-78.00	160.0000	-84.30	180.0000	-93.90	200.0000	-96.30	220.0000	-102.00	240.0000	-106.10	260.0000	-113.80	280.0000	-125.70	300.0000	-128.10	320.0000	-135.50	340.0000	-146.80	360.0000	-154.60	380.0000	-169.90	400.0000	-177.10	420.0000	-188.80	440.0000	-192.90	460.0000	-206.50	480.0000	-219.60	500.0000	-225.60	520.0000	-237.20	540.0000	-250.20	560.0000
265	NM_031946	-47.70	100.0000	-62.10	120.0000	-82.60	140.0000	-95.60	160.0000	-106.90	180.0000	-114.50	200.0000	-124.90	220.0000	-141.40	240.0000	-160.60	260.0000	-182.80	280.0000	-189.90	300.0000	-206.00	320.0000	-222.30	340.0000	-227.10	360.0000	-239.00	380.0000	-241.30	400.0000	-255.30	420.0000	-266.20	440.0000	-277.40	460.0000	-288.20	480.0000	-295.40	500.0000	-302.00	520.0000	-309.30	540.0000	-318.60	560.0000
266	NM_001042535	-47.70	100.0000	-62.10	120.0000	-82.60	140.0000	-95.60	160.0000	-106.90	180.0000	-114.50	200.0000	-124.90	220.0000	-141.40	240.0000	-160.60	260.0000	-182.80	280.0000	-189.90	300.0000	-206.00	320.0000	-222.30	340.0000	-227.10	360.0000	-239.00	380.0000	-241.30	400.0000	-255.30	420.0000	-266.20	440.0000	-277.40	460.0000	-288.20	480.0000	-295.40	500.0000	-302.00	520.0000	-309.30	540.0000	-318.60	560.0000
267	NM_001308304	-47.70	100.0000	-62.10	120.0000	-82.60	140.0000	-95.60	160.0000	-106.90	180.0000	-114.50	200.0000	-124.90	220.0000	-141.40	240.0000	-160.60	260.0000	-182.80	280.0000	-189.90	300.0000	-206.00	320.0000	-222.30	340.0000	-227.10	360.0000	-239.00	380.0000	-241.30	400.0000	-255.30	420.0000	-266.20	440.0000	-277.40	460.0000	-288.20	480.0000	-295.40	500.0000	-302.00	520.0000	-309.30	540.0000	-318.60	560.0000
268	NM_006965	-13.10	100.0000	-23.90	120.0000	-29.00	140.0000	-33.60	160.0000	-41.10	180.0000	-47.40	200.0000	-55.30	220.0000	-63.50	240.0000	-75.00	260.0000	-80.00	280.0000	-91.50	300.0000	-96.40	320.0000	-104.90	340.0000	-115.60	360.0000	-120.10	380.0000	-129.40	391.0000	-138.30	401.0000	-141.10	411.0000	-141.10	421.0000	-142.30	431.0000	-149.30	441.0000	-157.90	451.0000	-158.20	461.0000	-168.90	471.0000
269	NM_014048	-25.60	100.0000	-30.30	120.0000	-40.60	140.0000	-41.80	160.0000	-46.60	180.0000	-51.70	200.0000	-55.70	220.0000	-59.60	240.0000	-64.10	260.0000	-75.80	280.0000	-83.90	300.0000	-90.70	320.0000	-104.30	340.0000	-112.40	360.0000	-116.60	371.0000	-116.60	381.0000	-119.40	391.0000	-123.70	401.0000	-123.70	411.0000	-129.40	421.0000	-130.60	431.0000	-132.00	441.0000	-133.30	451.0000	-136.30	461.0000
270	NM_014498	-31.60	100.0000	-44.30	120.0000	-54.80	140.0000	-66.50	160.0000	-77.20	180.0000	-90.50	200.0000	-97.20	220.0000	-107.10	240.0000	-115.90	260.0000	-130.30	280.0000	-134.10	300.0000	-149.80	320.0000	-162.70	340.0000	-171.90	360.0000	-179.70	380.0000	-186.00	400.0000	-195.50	420.0000	-200.40	440.0000	-202.80	460.0000	-209.40	480.0000	-216.00	500.0000	-222.10	520.0000	-232.40	540.0000	-237.70	560.0000
271	NM_020307	-36.40	100.0000	-43.80	120.0000	-54.70	140.0000	-64.20	160.0000	-73.20	180.0000	-84.00	200.0000	-86.70	220.0000	-95.50	240.0000	-110.00	260.0000	-117.90	280.0000	-130.00	300.0000	-143.50	320.0000	-145.80	340.0000	-152.80	360.0000	-166.70	380.0000	-175.70	400.0000	-181.30	420.0000	-194.70	440.0000	-203.50	460.0000	-208.90	480.0000	-216.90	500.0000	-234.20	520.0000	-243.60	540.0000	-256.80	560.0000
272	NM_001018	-25.60	100.0000	-32.70	120.0000	-37.00	132.0000	-44.70	142.0000	-46.30	152.0000	-51.90	162.0000	-55.70	172.0000	-58.50	182.0000	-66.80	192.0000	-72.80	202.0000	-79.40	212.0000	-82.10	222.0000	-87.40	232.0000	-95.50	242.0000	-105.20	252.0000	-106.20	262.0000	-113.00	272.0000	-115.30	282.0000	-116.20	292.0000	-120.00	302.0000	-126.70	312.0000	-127.30	322.0000	-131.40	332.0000	-135.10	342.0000
273	NM_173657	-20.80	100.0000	-20.80	120.0000	-26.00	140.0000	-29.40	160.0000	-33.90	180.0000	-35.10	200.0000	-42.80	220.0000	-54.30	240.0000	-60.70	260.0000	-64.80	280.0000	-70.00	300.0000	-73.30	320.0000	-77.30	340.0000	-90.10	360.0000	-95.40	380.0000	-101.40	400.0000	-114.30	420.0000	-119.50	440.0000	-128.00	460.0000	-140.00	480.0000	-146.80	500.0000	-160.40	520.0000	-169.70	540.0000	-174.30	560.0000
274	NM_001308235	-30.90	100.0000	-35.50	120.0000	-41.90	140.0000	-55.80	160.0000	-66.50	180.0000	-71.90	200.0000	-89.90	220.0000	-97.10	240.0000	-109.00	260.0000	-120.10	280.0000	-133.50	300.0000	-145.70	320.0000	-155.40	340.0000	-166.50	360.0000	-179.80	380.0000	-185.90	400.0000	-197.00	420.0000	-212.20	440.0000	-220.80	460.0000	-231.60	480.0000	-241.90	500.0000	-248.80	520.0000	-258.20	540.0000	-270.40	560.0000
275	NM_173505	-40.70	100.0000	-45.80	120.0000	-56.80	140.0000	-68.00	160.0000	-76.50	180.0000	-85.60	200.0000	-100.20	220.0000	-110.30	240.0000	-120.90	260.0000	-134.00	280.0000	-146.60	300.0000	-152.40	315.0000	-156.50	325.0000	-158.80	335.0000	-161.60	345.0000	-164.00	355.0000	-169.50	365.0000	-170.60	375.0000	-175.20	385.0000	-179.60	395.0000	-181.90	405.0000	-188.10	415.0000	-193.30	425.0000	-195.90	435.0000
276	NM_004058	-58.00	100.0000	-59.20	120.0000	-62.60	140.0000	-73.00	160.0000	-80.40	180.0000	-82.00	200.0000	-89.70	220.0000	-93.40	240.0000	-107.50	260.0000	-117.20	280.0000	-121.60	300.0000	-133.60	320.0000	-139.40	340.0000	-143.90	360.0000	-145.70	380.0000	-151.70	400.0000	-163.80	420.0000	-168.40	440.0000	-178.70	460.0000	-191.40	480.0000	-200.70	500.0000	-205.10	520.0000	-210.50	540.0000	-216.20	560.0000
277	NM_080590	-58.00	100.0000	-59.20	120.0000	-62.60	140.0000	-73.00	160.0000	-80.40	180.0000	-82.00	200.0000	-89.70	220.0000	-93.40	240.0000	-107.50	260.0000	-117.20	280.0000	-121.60	300.0000	-133.60	320.0000	-139.40	340.0000	-143.90	360.0000	-145.70	380.0000	-151.70	400.0000	-163.80	420.0000	-168.40	440.0000	-178.70	460.0000	-191.40	480.0000	-200.70	500.0000	-205.10	520.0000	-210.50	540.0000	-216.20	560.0000
278	NM_001308278	-33.30	100.0000	-38.70	120.0000	-45.90	140.0000	-54.10	160.0000	-60.50	180.0000	-63.20	200.0000	-70.80	220.0000	-76.10	240.0000	-81.20	260.0000	-88.40	280.0000	-95.50	300.0000	-103.70	320.0000	-103.70	340.0000	-107.70	360.0000	-109.20	380.0000	-115.00	400.0000	-118.90	420.0000	-124.00	440.0000	-126.50	460.0000	-135.00	480.0000	-142.80	500.0000	-150.70	520.0000	-152.70	540.0000	-156.30	560.0000
279	NM_001308293	-32.80	100.0000	-37.80	120.0000	-40.00	140.0000	-44.70	160.0000	-62.00	180.0000	-74.20	200.0000	-90.80	220.0000	-104.20	240.0000	-107.10	260.0000	-117.50	280.0000	-126.10	300.0000	-127.50	320.0000	-133.70	340.0000	-146.90	360.0000	-158.30	380.0000	-171.70	400.0000	-177.80	420.0000	-186.60	440.0000	-196.70	460.0000	-207.20	480.0000	-213.90	500.0000	-224.30	520.0000	-229.20	540.0000	-246.90	560.0000
280	NM_015967	-18.90	100.0000	-19.30	120.0000	-30.00	140.0000	-34.80	160.0000	-39.50	180.0000	-45.00	200.0000	-51.80	220.0000	-60.40	240.0000	-62.70	260.0000	-63.30	276.0000	-70.80	286.0000	-73.40	296.0000	-73.40	306.0000	-74.10	316.0000	-75.90	326.0000	-77.30	336.0000	-78.90	346.0000	-83.60	356.0000	-93.40	366.0000	-94.70	376.0000	-98.80	386.0000	-99.00	396.0000	-103.40	406.0000	-105.40	416.0000
281	NM_001017928	-16.10	57.0000	-18.20	67.0000	-21.20	77.0000	-25.30	87.0000	-25.30	97.0000	-27.90	107.0000	-29.30	117.0000	-29.30	127.0000	-31.40	137.0000	-34.60	147.0000	-36.60	157.0000	-39.60	167.0000	-40.80	177.0000	-40.80	187.0000	-47.10	197.0000	-52.00	207.0000	-57.20	217.0000	-60.00	227.0000	-62.30	237.0000	-62.40	247.0000	-65.00	257.0000	-66.50	267.0000	-67.10	277.0000	-69.30	287.0000
282	NM_001308341	-28.00	100.0000	-36.90	120.0000	-44.50	140.0000	-44.60	160.0000	-53.60	180.0000	-55.10	200.0000	-67.60	220.0000	-71.90	240.0000	-74.20	260.0000	-81.10	280.0000	-87.10	300.0000	-98.90	320.0000	-101.30	340.0000	-109.40	360.0000	-116.60	380.0000	-125.30	400.0000	-136.40	420.0000	-142.20	440.0000	-152.60	460.0000	-163.30	480.0000	-174.80	500.0000	-177.00	520.0000	-178.00	540.0000	-187.40	560.0000
283	NM_203475	-29.00	100.0000	-38.00	120.0000	-44.80	140.0000	-53.60	160.0000	-66.10	180.0000	-79.60	200.0000	-89.50	220.0000	-103.90	240.0000	-122.00	260.0000	-132.20	280.0000	-141.30	300.0000	-147.70	320.0000	-155.40	340.0000	-169.20	360.0000	-175.80	372.0000	-177.20	382.0000	-177.40	392.0000	-179.00	402.0000	-183.20	412.0000	-187.60	422.0000	-191.60	432.0000	-192.80	442.0000	-195.00	452.0000	-199.20	462.0000
284	NM_182763	-29.10	100.0000	-39.70	120.0000	-50.10	140.0000	-59.00	160.0000	-67.20	180.0000	-75.50	200.0000	-80.00	220.0000	-90.30	240.0000	-101.50	260.0000	-118.80	280.0000	-119.40	300.0000	-128.40	320.0000	-141.00	340.0000	-151.20	360.0000	-163.80	380.0000	-169.10	400.0000	-177.40	418.0000	-181.10	428.0000	-195.90	438.0000	-203.10	448.0000	-208.40	458.0000	-213.60	468.0000	-217.00	478.0000	-218.60	488.0000
285	NM_173475	-25.30	100.0000	-31.50	120.0000	-39.10	140.0000	-49.30	160.0000	-54.90	180.0000	-70.00	200.0000	-77.20	220.0000	-83.50	240.0000	-90.20	260.0000	-99.80	280.0000	-101.70	291.0000	-104.70	301.0000	-108.60	311.0000	-111.00	321.0000	-118.40	331.0000	-123.70	341.0000	-130.40	351.0000	-131.80	361.0000	-136.20	371.0000	-138.90	381.0000	-145.20	391.0000	-149.80	401.0000	-150.60	411.0000	-156.30	421.0000
286	NM_031443	-46.80	100.0000	-52.10	120.0000	-55.30	140.0000	-62.30	160.0000	-66.10	180.0000	-73.50	200.0000	-83.90	220.0000	-92.30	240.0000	-107.60	260.0000	-115.00	280.0000	-127.20	296.0000	-132.70	306.0000	-135.70	316.0000	-140.80	326.0000	-141.90	336.0000	-141.90	346.0000	-143.50	356.0000	-145.00	366.0000	-148.10	376.0000	-150.50	386.0000	-158.90	396.0000	-158.90	406.0000	-166.40	416.0000	-166.80	426.0000
287	NM_001126059	-25.80	100.0000	-32.60	120.0000	-37.30	132.0000	-46.50	142.0000	-49.90	152.0000	-54.90	162.0000	-60.60	172.0000	-63.40	182.0000	-67.90	192.0000	-71.70	202.0000	-76.60	212.0000	-82.00	222.0000	-94.30	232.0000	-97.70	242.0000	-100.70	252.0000	-101.30	262.0000	-106.30	272.0000	-106.30	282.0000	-108.10	292.0000	-108.30	302.0000	-112.30	312.0000	-112.70	322.0000	-114.60	332.0000	-118.10	342.0000
288	NM_022825	-29.00	100.0000	-38.00	120.0000	-44.80	140.0000	-53.60	160.0000	-66.10	180.0000	-79.60	200.0000	-89.50	220.0000	-103.90	240.0000	-122.00	260.0000	-132.20	280.0000	-141.30	300.0000	-147.70	320.0000	-155.40	340.0000	-169.20	360.0000	-175.80	372.0000	-177.20	382.0000	-177.40	392.0000	-179.00	402.0000	-183.20	412.0000	-187.60	422.0000	-191.60	432.0000	-192.80	442.0000	-195.00	452.0000	-199.20	462.0000
289	NM_001174085	-24.50	100.0000	-30.60	120.0000	-37.70	140.0000	-42.80	160.0000	-46.90	180.0000	-55.90	200.0000	-64.80	220.0000	-72.10	240.0000	-79.10	260.0000	-93.90	280.0000	-99.10	300.0000	-105.00	320.0000	-114.50	340.0000	-129.30	360.0000	-132.80	380.0000	-139.70	400.0000	-152.20	420.0000	-161.00	440.0000	-171.30	460.0000	-182.70	480.0000	-186.20	500.0000	-194.40	520.0000	-209.50	540.0000	-215.60	560.0000
290	NM_015319	-40.90	100.0000	-50.50	120.0000	-61.20	140.0000	-70.20	160.0000	-83.00	180.0000	-87.60	200.0000	-91.00	220.0000	-100.80	240.0000	-104.30	260.0000	-115.10	280.0000	-126.80	300.0000	-136.70	320.0000	-146.40	340.0000	-150.20	360.0000	-154.10	380.0000	-160.40	395.0000	-166.80	405.0000	-170.30	415.0000	-172.30	425.0000	-176.10	435.0000	-180.60	445.0000	-180.70	455.0000	-185.00	465.0000	-190.00	475.0000
291	NM_022165	-52.10	94.0000	-54.70	104.0000	-60.30	114.0000	-75.90	124.0000	-80.70	134.0000	-85.20	144.0000	-90.20	154.0000	-95.50	164.0000	-98.70	174.0000	-104.20	184.0000	-107.80	194.0000	-110.40	204.0000	-114.60	214.0000	-115.50	224.0000	-122.40	234.0000	-129.50	244.0000	-133.10	254.0000	-134.40	264.0000	-137.50	274.0000	-142.20	284.0000	-143.40	294.0000	-153.50	304.0000	-158.60	314.0000	-158.60	324.0000
292	NM_017844	-30.90	100.0000	-43.00	120.0000	-49.90	140.0000	-68.20	160.0000	-79.40	180.0000	-91.90	200.0000	-100.00	220.0000	-112.30	240.0000	-119.40	260.0000	-127.20	280.0000	-133.10	300.0000	-139.00	318.0000	-149.40	328.0000	-149.40	338.0000	-151.10	348.0000	-156.10	358.0000	-165.70	368.0000	-171.60	378.0000	-177.20	388.0000	-179.30	398.0000	-183.00	408.0000	-187.90	418.0000	-192.90	428.0000	-192.90	438.0000
293	NM_001282167	-28.40	100.0000	-35.40	120.0000	-41.60	140.0000	-52.40	160.0000	-55.00	180.0000	-59.50	200.0000	-64.70	220.0000	-73.20	240.0000	-84.30	260.0000	-94.10	280.0000	-100.50	300.0000	-108.30	320.0000	-122.20	340.0000	-128.70	360.0000	-139.40	380.0000	-142.70	400.0000	-147.10	420.0000	-161.30	440.0000	-175.90	460.0000	-178.80	480.0000	-190.00	500.0000	-192.20	520.0000	-197.20	540.0000	-220.00	560.0000
294	NM_170754	-43.70	100.0000	-47.80	120.0000	-61.10	140.0000	-73.00	160.0000	-80.40	180.0000	-94.80	200.0000	-107.00	220.0000	-116.50	240.0000	-122.30	260.0000	-129.50	275.0000	-130.80	285.0000	-134.40	295.0000	-135.90	305.0000	-139.30	315.0000	-143.00	325.0000	-147.40	335.0000	-147.40	345.0000	-152.50	355.0000	-154.90	365.0000	-162.20	375.0000	-165.70	385.0000	-169.30	395.0000	-172.30	405.0000	-177.40	415.0000
295	NM_078474	-40.60	80.0000	-42.60	90.0000	-45.30	100.0000	-46.50	110.0000	-55.90	120.0000	-58.60	130.0000	-66.80	140.0000	-66.80	150.0000	-70.60	160.0000	-81.40	170.0000	-81.40	180.0000	-81.40	190.0000	-82.70	200.0000	-85.30	210.0000	-87.50	220.0000	-92.00	230.0000	-96.10	240.0000	-98.70	250.0000	-100.20	260.0000	-105.70	270.0000	-106.50	280.0000	-108.00	290.0000	-110.70	300.0000	-111.30	310.0000
296	NM_001167935	-46.80	100.0000	-52.10	120.0000	-55.30	140.0000	-62.30	160.0000	-66.10	180.0000	-73.50	200.0000	-83.90	220.0000	-92.30	240.0000	-107.60	260.0000	-115.00	280.0000	-127.20	296.0000	-132.70	306.0000	-135.70	316.0000	-140.80	326.0000	-141.90	336.0000	-141.90	346.0000	-143.50	356.0000	-145.00	366.0000	-148.10	376.0000	-150.50	386.0000	-158.90	396.0000	-158.90	406.0000	-166.40	416.0000	-166.80	426.0000
297	NM_153635	-31.90	100.0000	-33.10	120.0000	-46.20	140.0000	-57.20	160.0000	-60.80	180.0000	-63.80	200.0000	-73.00	220.0000	-84.60	240.0000	-99.80	260.0000	-111.20	280.0000	-120.60	300.0000	-139.90	320.0000	-149.60	340.0000	-150.60	351.0000	-153.40	361.0000	-154.20	371.0000	-159.70	381.0000	-163.70	391.0000	-163.70	401.0000	-167.60	411.0000	-168.10	421.0000	-172.10	431.0000	-174.80	441.0000	-178.00	451.0000
298	NM_020828	-49.80	100.0000	-54.10	120.0000	-70.40	140.0000	-79.10	151.0000	-82.80	161.0000	-92.00	171.0000	-92.70	181.0000	-103.40	191.0000	-116.30	201.0000	-119.70	211.0000	-121.10	221.0000	-128.60	231.0000	-130.90	241.0000	-133.00	251.0000	-145.60	261.0000	-149.00	271.0000	-151.60	281.0000	-163.50	291.0000	-163.50	301.0000	-168.40	311.0000	-169.60	321.0000	-169.70	331.0000	-176.80	341.0000	-177.10	351.0000
299	NM_153370	-28.00	100.0000	-37.90	120.0000	-45.30	140.0000	-55.80	160.0000	-64.10	180.0000	-73.90	200.0000	-80.00	220.0000	-91.10	240.0000	-95.70	260.0000	-108.50	280.0000	-114.70	300.0000	-123.10	320.0000	-129.90	340.0000	-137.00	360.0000	-142.40	380.0000	-154.30	400.0000	-161.90	420.0000	-164.90	440.0000	-179.80	460.0000	-188.10	480.0000	-196.70	500.0000	-204.00	520.0000	-209.00	540.0000	-215.00	560.0000
300	NM_013274	-24.50	100.0000	-30.60	120.0000	-37.70	140.0000	-42.80	160.0000	-46.90	180.0000	-55.90	200.0000	-64.80	220.0000	-72.10	240.0000	-79.10	260.0000	-93.90	280.0000	-99.10	300.0000	-105.00	320.0000	-114.50	340.0000	-129.30	360.0000	-132.80	380.0000	-139.70	400.0000	-152.20	420.0000	-161.00	440.0000	-171.30	460.0000	-182.70	480.0000	-186.20	500.0000	-194.40	520.0000	-209.50	540.0000	-215.60	560.0000
301	NM_001126057	-40.00	100.0000	-47.00	120.0000	-58.40	140.0000	-67.20	160.0000	-70.00	180.0000	-73.90	200.0000	-75.80	220.0000	-82.50	240.0000	-91.10	260.0000	-98.50	280.0000	-102.40	300.0000	-105.70	320.0000	-121.90	340.0000	-130.70	360.0000	-136.00	373.0000	-141.00	383.0000	-142.40	393.0000	-151.00	403.0000	-157.50	413.0000	-158.70	423.0000	-163.30	433.0000	-165.20	443.0000	-172.00	453.0000	-174.10	463.0000
302	NM_203473	-29.00	100.0000	-38.00	120.0000	-44.80	140.0000	-53.60	160.0000	-66.10	180.0000	-79.60	200.0000	-89.50	220.0000	-103.90	240.0000	-122.00	260.0000	-132.20	280.0000	-141.30	300.0000	-147.70	320.0000	-155.40	340.0000	-169.20	360.0000	-175.80	372.0000	-177.20	382.0000	-177.40	392.0000	-179.00	402.0000	-183.20	412.0000	-187.60	422.0000	-191.60	432.0000	-192.80	442.0000	-195.00	452.0000	-199.20	462.0000
303	NM_001174084	-28.90	100.0000	-37.90	120.0000	-41.60	140.0000	-45.50	160.0000	-47.00	180.0000	-63.80	200.0000	-72.80	220.0000	-75.30	240.0000	-85.00	260.0000	-92.90	280.0000	-101.00	300.0000	-112.90	320.0000	-118.20	340.0000	-126.80	360.0000	-132.90	380.0000	-139.80	400.0000	-147.40	420.0000	-160.50	440.0000	-172.20	460.0000	-181.10	480.0000	-190.40	500.0000	-199.90	520.0000	-205.10	540.0000	-211.70	560.0000
304	NM_001190348	-40.00	100.0000	-47.00	120.0000	-58.40	140.0000	-67.20	160.0000	-70.00	180.0000	-73.90	200.0000	-75.80	220.0000	-82.50	240.0000	-91.10	260.0000	-98.50	280.0000	-102.40	300.0000	-105.70	320.0000	-121.90	340.0000	-130.70	360.0000	-136.00	373.0000	-141.00	383.0000	-142.40	393.0000	-151.00	403.0000	-157.50	413.0000	-158.70	423.0000	-163.30	433.0000	-165.20	443.0000	-172.00	453.0000	-174.10	463.0000
305	NM_001029835	-17.00	100.0000	-24.30	120.0000	-26.20	140.0000	-26.90	151.0000	-30.90	161.0000	-36.30	171.0000	-41.50	181.0000	-43.00	191.0000	-45.20	201.0000	-49.10	211.0000	-50.90	221.0000	-51.60	231.0000	-52.70	241.0000	-57.40	251.0000	-62.60	261.0000	-64.50	271.0000	-68.10	281.0000	-69.10	291.0000	-73.00	301.0000	-80.70	311.0000	-85.30	321.0000	-86.80	331.0000	-89.50	341.0000	-89.50	351.0000
306	NM_001190347	-40.00	100.0000	-47.00	120.0000	-58.40	140.0000	-67.20	160.0000	-70.00	180.0000	-73.90	200.0000	-75.80	220.0000	-82.50	240.0000	-91.10	260.0000	-98.50	280.0000	-102.40	300.0000	-105.70	320.0000	-121.90	340.0000	-130.70	360.0000	-136.00	373.0000	-141.00	383.0000	-142.40	393.0000	-151.00	403.0000	-157.50	413.0000	-158.70	423.0000	-163.30	433.0000	-165.20	443.0000	-172.00	453.0000	-174.10	463.0000
307	NM_001271620	-12.90	100.0000	-27.80	120.0000	-32.80	140.0000	-36.20	160.0000	-43.00	180.0000	-51.50	200.0000	-57.50	220.0000	-62.10	240.0000	-79.20	260.0000	-87.90	280.0000	-97.90	300.0000	-108.80	320.0000	-113.70	340.0000	-118.80	360.0000	-130.30	380.0000	-139.10	400.0000	-152.50	420.0000	-158.10	440.0000	-167.10	460.0000	-176.20	480.0000	-182.00	500.0000	-186.00	520.0000	-195.80	540.0000	-214.20	560.0000
308	NM_198576	-43.00	100.0000	-52.20	110.0000	-59.20	120.0000	-65.90	130.0000	-76.10	140.0000	-77.70	150.0000	-87.30	160.0000	-95.70	170.0000	-106.10	180.0000	-109.50	190.0000	-119.10	200.0000	-123.10	210.0000	-128.20	220.0000	-130.20	230.0000	-139.70	240.0000	-141.30	250.0000	-149.30	260.0000	-153.60	270.0000	-154.10	280.0000	-156.30	290.0000	-164.30	300.0000	-171.30	310.0000	-177.90	320.0000	-177.90	330.0000
309	NM_001080538	-18.20	100.0000	-23.40	120.0000	-26.30	140.0000	-35.40	160.0000	-43.00	180.0000	-47.00	200.0000	-55.00	220.0000	-62.10	240.0000	-69.40	260.0000	-77.00	280.0000	-79.20	300.0000	-83.40	320.0000	-87.90	340.0000	-94.70	360.0000	-103.50	380.0000	-107.30	400.0000	-113.20	420.0000	-120.10	440.0000	-130.30	460.0000	-133.20	480.0000	-143.60	500.0000	-149.70	520.0000	-157.80	540.0000	-165.10	560.0000
310	NM_001204830	-22.20	100.0000	-28.00	120.0000	-42.30	140.0000	-42.90	160.0000	-44.00	180.0000	-51.50	200.0000	-55.30	220.0000	-57.70	240.0000	-60.00	260.0000	-73.30	280.0000	-78.80	300.0000	-81.00	320.0000	-87.00	340.0000	-96.40	360.0000	-100.80	380.0000	-110.80	400.0000	-114.10	420.0000	-117.30	440.0000	-125.30	460.0000	-134.80	480.0000	-145.30	500.0000	-152.40	520.0000	-153.50	540.0000	-160.80	560.0000
311	NM_145199	-23.80	100.0000	-27.50	120.0000	-46.70	140.0000	-57.50	160.0000	-58.50	180.0000	-61.80	198.0000	-62.20	208.0000	-62.30	218.0000	-65.40	228.0000	-69.70	238.0000	-74.00	248.0000	-76.80	258.0000	-77.10	268.0000	-83.30	278.0000	-83.30	288.0000	-85.40	298.0000	-85.40	308.0000	-88.50	318.0000	-99.20	328.0000	-99.20	338.0000	-103.00	348.0000	-105.20	358.0000	-105.20	368.0000	-110.50	378.0000
312	NM_001152	-27.50	100.0000	-40.20	120.0000	-48.90	140.0000	-61.80	160.0000	-64.40	180.0000	-72.30	200.0000	-81.10	220.0000	-90.80	236.0000	-91.30	246.0000	-96.20	256.0000	-101.90	266.0000	-101.90	276.0000	-106.00	286.0000	-108.30	296.0000	-109.50	306.0000	-120.60	316.0000	-121.00	326.0000	-125.20	336.0000	-130.70	346.0000	-131.00	356.0000	-132.80	366.0000	-132.80	376.0000	-134.60	386.0000	-136.60	396.0000
313	NM_033087	-43.10	100.0000	-56.40	120.0000	-69.30	140.0000	-74.10	150.0000	-79.00	160.0000	-85.90	170.0000	-88.30	180.0000	-97.60	190.0000	-104.90	200.0000	-116.40	210.0000	-116.40	220.0000	-116.60	230.0000	-123.30	240.0000	-125.70	250.0000	-130.30	260.0000	-137.60	270.0000	-143.00	280.0000	-149.90	290.0000	-155.90	300.0000	-163.90	310.0000	-172.20	320.0000	-180.40	330.0000	-186.30	340.0000	-193.00	350.0000
314	NM_173660	-40.70	100.0000	-41.90	120.0000	-46.60	140.0000	-53.40	150.0000	-57.10	160.0000	-63.70	170.0000	-70.50	180.0000	-73.20	190.0000	-74.60	200.0000	-78.20	210.0000	-81.10	220.0000	-86.70	230.0000	-93.30	240.0000	-96.00	250.0000	-98.50	260.0000	-104.90	270.0000	-112.70	280.0000	-120.10	290.0000	-123.90	300.0000	-129.10	310.0000	-131.90	320.0000	-140.60	330.0000	-142.90	340.0000	-147.40	350.0000
315	NM_144988	-39.30	100.0000	-40.00	113.0000	-40.70	123.0000	-45.10	133.0000	-46.90	143.0000	-50.40	153.0000	-56.30	163.0000	-56.60	173.0000	-59.50	183.0000	-65.80	193.0000	-70.70	203.0000	-76.50	213.0000	-82.00	223.0000	-88.90	233.0000	-90.40	243.0000	-92.50	253.0000	-97.60	263.0000	-101.00	273.0000	-101.00	283.0000	-104.40	293.0000	-104.40	303.0000	-104.40	313.0000	-108.80	323.0000	-110.70	333.0000
316	NM_001382	-33.80	100.0000	-38.40	120.0000	-44.60	140.0000	-56.80	160.0000	-63.80	180.0000	-77.50	200.0000	-82.10	220.0000	-92.80	240.0000	-101.00	260.0000	-107.00	280.0000	-111.80	300.0000	-123.60	320.0000	-130.80	340.0000	-137.60	360.0000	-145.30	380.0000	-149.30	400.0000	-160.60	420.0000	-167.00	440.0000	-173.10	460.0000	-175.90	480.0000	-181.20	500.0000	-190.30	520.0000	-198.70	540.0000	-210.00	560.0000
317	NM_001845	-44.00	100.0000	-50.40	120.0000	-64.20	140.0000	-75.30	160.0000	-91.60	180.0000	-101.90	200.0000	-113.10	220.0000	-120.30	240.0000	-131.60	260.0000	-136.00	270.0000	-140.60	280.0000	-144.90	290.0000	-148.00	300.0000	-153.40	310.0000	-153.80	320.0000	-157.20	330.0000	-162.80	340.0000	-170.40	350.0000	-171.20	360.0000	-175.20	370.0000	-176.90	380.0000	-180.00	390.0000	-184.30	400.0000	-184.70	410.0000
318	NM_145197	-13.20	100.0000	-17.60	120.0000	-24.70	140.0000	-31.20	160.0000	-33.80	180.0000	-40.30	200.0000	-41.20	220.0000	-42.40	240.0000	-47.30	260.0000	-52.50	280.0000	-62.70	300.0000	-63.00	320.0000	-66.90	340.0000	-80.20	360.0000	-81.60	380.0000	-89.20	400.0000	-90.70	420.0000	-92.30	440.0000	-103.70	460.0000	-107.90	480.0000	-119.40	500.0000	-120.80	520.0000	-128.40	540.0000	-141.40	560.0000
319	NM_015929	-22.20	100.0000	-28.00	120.0000	-42.30	140.0000	-42.90	160.0000	-44.00	180.0000	-51.50	200.0000	-55.30	220.0000	-57.70	240.0000	-61.30	260.0000	-71.90	280.0000	-80.20	300.0000	-87.40	320.0000	-97.50	340.0000	-100.50	360.0000	-106.40	380.0000	-114.10	400.0000	-128.10	420.0000	-129.20	440.0000	-139.20	454.0000	-139.20	464.0000	-144.10	474.0000	-146.30	484.0000	-146.80	494.0000	-151.60	504.0000
320	NM_002223	-31.00	100.0000	-35.20	120.0000	-45.10	140.0000	-60.20	160.0000	-66.00	180.0000	-74.30	200.0000	-81.40	220.0000	-94.00	240.0000	-107.10	260.0000	-119.80	280.0000	-127.70	300.0000	-138.70	320.0000	-146.70	340.0000	-157.20	360.0000	-167.00	380.0000	-174.50	400.0000	-181.10	420.0000	-193.20	440.0000	-196.40	460.0000	-207.10	480.0000	-214.20	500.0000	-231.10	520.0000	-246.90	540.0000	-247.10	560.0000
321	NM_001605	-22.10	100.0000	-30.40	120.0000	-34.80	140.0000	-43.50	160.0000	-50.60	180.0000	-61.70	200.0000	-69.90	220.0000	-72.40	230.0000	-78.10	240.0000	-78.10	250.0000	-82.30	260.0000	-82.30	270.0000	-83.00	280.0000	-83.40	290.0000	-89.80	300.0000	-94.00	310.0000	-97.80	320.0000	-102.50	330.0000	-104.10	340.0000	-112.00	350.0000	-113.40	360.0000	-114.50	370.0000	-118.10	380.0000	-119.80	390.0000
322	NM_001305242	-39.30	100.0000	-40.00	113.0000	-40.70	123.0000	-45.10	133.0000	-46.90	143.0000	-50.40	153.0000	-56.30	163.0000	-56.60	173.0000	-59.50	183.0000	-65.80	193.0000	-70.70	203.0000	-76.50	213.0000	-82.00	223.0000	-88.90	233.0000	-90.40	243.0000	-92.50	253.0000	-97.60	263.0000	-101.00	273.0000	-101.00	283.0000	-104.40	293.0000	-104.40	303.0000	-104.40	313.0000	-108.80	323.0000	-110.70	333.0000
323	NM_080538	-26.60	100.0000	-29.80	120.0000	-40.30	140.0000	-51.20	160.0000	-60.40	180.0000	-65.70	200.0000	-70.00	220.0000	-77.70	240.0000	-92.60	260.0000	-94.90	280.0000	-104.20	300.0000	-108.30	320.0000	-111.70	340.0000	-126.80	360.0000	-132.70	380.0000	-135.90	400.0000	-140.90	420.0000	-155.00	440.0000	-167.90	460.0000	-176.80	480.0000	-182.60	500.0000	-190.80	520.0000	-195.90	540.0000	-207.20	560.0000
324	NM_017778	-24.00	100.0000	-25.70	120.0000	-32.10	140.0000	-37.70	160.0000	-40.60	180.0000	-50.20	200.0000	-58.50	220.0000	-63.90	240.0000	-71.70	260.0000	-82.00	280.0000	-91.50	300.0000	-95.60	320.0000	-100.40	340.0000	-115.50	360.0000	-122.50	380.0000	-125.20	400.0000	-132.80	420.0000	-139.00	440.0000	-145.00	460.0000	-158.40	480.0000	-165.50	500.0000	-172.40	520.0000	-180.80	540.0000	-184.00	560.0000
325	NM_004239	-31.00	100.0000	-39.60	120.0000	-50.10	140.0000	-58.40	160.0000	-68.40	180.0000	-74.20	200.0000	-81.30	220.0000	-87.20	240.0000	-96.50	260.0000	-99.10	280.0000	-103.50	300.0000	-113.70	320.0000	-119.30	340.0000	-128.60	360.0000	-133.30	380.0000	-141.10	400.0000	-147.90	420.0000	-157.60	440.0000	-173.20	460.0000	-175.10	480.0000	-179.60	500.0000	-187.30	520.0000	-192.20	540.0000	-195.70	560.0000
326	NM_004429	-32.80	100.0000	-45.40	120.0000	-58.70	140.0000	-68.60	160.0000	-87.50	180.0000	-93.70	200.0000	-104.10	220.0000	-114.10	240.0000	-120.70	260.0000	-130.70	280.0000	-143.70	300.0000	-149.80	320.0000	-154.40	340.0000	-162.50	360.0000	-171.80	380.0000	-182.80	400.0000	-197.90	420.0000	-209.80	440.0000	-221.20	460.0000	-225.80	480.0000	-235.90	500.0000	-240.80	520.0000	-255.60	540.0000	-264.90	560.0000
327	NM_001008393	-38.20	100.0000	-39.60	120.0000	-44.60	140.0000	-50.30	160.0000	-56.30	180.0000	-75.80	200.0000	-78.70	220.0000	-97.70	240.0000	-101.40	260.0000	-112.70	280.0000	-125.30	300.0000	-130.70	320.0000	-134.40	340.0000	-149.60	360.0000	-153.90	380.0000	-160.50	400.0000	-166.10	420.0000	-170.00	440.0000	-177.70	460.0000	-184.60	480.0000	-193.40	499.0000	-194.50	509.0000	-196.60	519.0000	-199.10	529.0000
328	NM_001007525	-26.00	100.0000	-36.60	120.0000	-44.70	140.0000	-46.10	160.0000	-60.50	180.0000	-66.80	200.0000	-75.10	220.0000	-77.80	240.0000	-81.50	260.0000	-86.00	280.0000	-93.70	300.0000	-99.90	320.0000	-103.10	340.0000	-113.90	360.0000	-116.10	380.0000	-122.80	400.0000	-138.40	420.0000	-141.00	440.0000	-147.80	460.0000	-154.10	480.0000	-162.90	500.0000	-168.80	520.0000	-171.90	540.0000	-177.50	560.0000
329	NM_178493	-50.50	100.0000	-63.80	120.0000	-78.40	140.0000	-83.90	160.0000	-102.10	180.0000	-110.30	200.0000	-125.30	220.0000	-137.40	240.0000	-151.30	260.0000	-166.00	280.0000	-177.10	300.0000	-183.90	320.0000	-193.10	340.0000	-209.40	360.0000	-223.00	380.0000	-228.30	400.0000	-238.70	420.0000	-246.10	440.0000	-258.50	460.0000	-274.00	480.0000	-287.40	500.0000	-290.60	520.0000	-304.30	540.0000	-312.20	552.0000
330	NM_017421	-17.70	77.0000	-22.20	87.0000	-25.70	97.0000	-26.60	107.0000	-34.80	117.0000	-39.70	127.0000	-39.70	137.0000	-39.70	147.0000	-50.00	157.0000	-53.00	167.0000	-56.20	177.0000	-59.60	187.0000	-59.60	197.0000	-59.70	207.0000	-65.80	217.0000	-69.30	227.0000	-76.00	237.0000	-77.70	247.0000	-77.70	257.0000	-80.80	267.0000	-83.60	277.0000	-86.00	287.0000	-92.20	297.0000	-97.50	307.0000
331	NM_001286562	-16.70	100.0000	-26.10	120.0000	-28.10	140.0000	-29.80	160.0000	-31.10	180.0000	-35.40	200.0000	-42.20	220.0000	-50.60	240.0000	-55.00	260.0000	-56.60	280.0000	-61.10	300.0000	-61.60	320.0000	-64.00	340.0000	-68.90	360.0000	-73.70	380.0000	-77.30	400.0000	-83.90	420.0000	-94.30	440.0000	-99.50	460.0000	-111.20	480.0000	-118.30	500.0000	-129.20	520.0000	-135.70	540.0000	-137.10	560.0000
332	NM_001290355	-17.60	100.0000	-23.00	120.0000	-27.20	140.0000	-34.80	160.0000	-41.30	180.0000	-53.90	200.0000	-63.50	220.0000	-74.50	240.0000	-80.50	260.0000	-91.20	280.0000	-97.60	300.0000	-106.40	320.0000	-109.10	340.0000	-116.20	360.0000	-117.00	380.0000	-120.50	400.0000	-131.60	420.0000	-140.90	440.0000	-146.50	460.0000	-155.60	480.0000	-165.60	500.0000	-170.20	520.0000	-176.00	540.0000	-181.60	560.0000
333	NM_014433	-24.90	100.0000	-33.00	120.0000	-39.70	140.0000	-48.20	160.0000	-59.70	180.0000	-69.50	200.0000	-75.60	220.0000	-83.60	240.0000	-93.60	260.0000	-102.30	280.0000	-112.60	300.0000	-118.90	318.0000	-122.70	328.0000	-125.70	338.0000	-130.50	348.0000	-136.80	358.0000	-140.90	368.0000	-143.30	378.0000	-144.00	388.0000	-147.10	398.0000	-151.40	408.0000	-153.00	418.0000	-155.50	428.0000	-161.20	438.0000
334	NM_001043318	-29.60	100.0000	-40.80	120.0000	-44.80	140.0000	-53.00	160.0000	-66.80	180.0000	-75.20	200.0000	-81.00	220.0000	-88.90	240.0000	-98.50	260.0000	-103.40	280.0000	-117.10	300.0000	-124.00	320.0000	-133.30	340.0000	-142.20	360.0000	-153.00	380.0000	-164.50	400.0000	-172.20	420.0000	-181.20	440.0000	-183.10	460.0000	-194.40	480.0000	-204.60	500.0000	-210.10	520.0000	-229.00	540.0000	-238.30	560.0000
335	NM_001308150	-27.00	100.0000	-33.90	120.0000	-51.90	140.0000	-59.60	160.0000	-66.50	180.0000	-72.60	200.0000	-85.70	220.0000	-100.50	240.0000	-109.70	260.0000	-116.10	280.0000	-122.70	300.0000	-130.90	320.0000	-134.20	340.0000	-144.00	360.0000	-154.40	380.0000	-166.10	400.0000	-175.90	420.0000	-183.60	440.0000	-185.80	453.0000	-189.20	463.0000	-197.20	473.0000	-202.90	483.0000	-206.10	493.0000	-211.40	503.0000
336	NM_030627	-22.20	100.0000	-25.50	120.0000	-28.40	140.0000	-36.10	160.0000	-39.20	180.0000	-44.80	200.0000	-46.90	220.0000	-52.40	240.0000	-59.90	260.0000	-63.40	280.0000	-66.10	300.0000	-70.90	320.0000	-81.00	340.0000	-88.20	360.0000	-93.60	380.0000	-105.80	400.0000	-105.80	420.0000	-107.20	440.0000	-115.70	460.0000	-120.30	480.0000	-120.30	500.0000	-122.30	520.0000	-124.20	540.0000	-126.60	560.0000
337	NM_001308192	-14.40	100.0000	-18.40	120.0000	-24.70	140.0000	-24.70	160.0000	-27.60	180.0000	-34.60	200.0000	-36.30	220.0000	-49.70	240.0000	-59.20	260.0000	-69.50	280.0000	-73.90	300.0000	-77.00	314.0000	-82.30	324.0000	-85.00	334.0000	-88.40	344.0000	-93.20	354.0000	-94.00	364.0000	-98.50	374.0000	-100.30	384.0000	-107.00	394.0000	-110.40	404.0000	-110.50	414.0000	-114.80	424.0000	-124.00	434.0000
338	NM_001007559	-37.90	100.0000	-50.40	120.0000	-55.00	140.0000	-63.90	158.0000	-63.90	168.0000	-66.50	178.0000	-68.20	188.0000	-72.50	198.0000	-72.50	208.0000	-73.70	218.0000	-76.10	228.0000	-77.80	238.0000	-82.90	248.0000	-85.40	258.0000	-86.40	268.0000	-89.50	278.0000	-89.50	288.0000	-89.50	298.0000	-90.30	308.0000	-90.60	318.0000	-95.00	328.0000	-99.60	338.0000	-102.70	348.0000	-104.70	358.0000
339	NM_005637	-37.90	100.0000	-50.40	120.0000	-55.00	140.0000	-63.90	158.0000	-63.90	168.0000	-66.50	178.0000	-68.20	188.0000	-72.50	198.0000	-72.50	208.0000	-73.70	218.0000	-76.10	228.0000	-77.80	238.0000	-82.90	248.0000	-85.40	258.0000	-86.40	268.0000	-89.50	278.0000	-89.50	288.0000	-89.50	298.0000	-90.30	308.0000	-90.60	318.0000	-95.00	328.0000	-99.60	338.0000	-102.70	348.0000	-104.70	358.0000
340	NM_001308204	-23.30	100.0000	-29.80	120.0000	-32.70	140.0000	-41.90	160.0000	-46.40	180.0000	-51.20	200.0000	-62.90	220.0000	-71.50	240.0000	-81.40	260.0000	-84.40	272.0000	-92.30	282.0000	-92.30	292.0000	-92.30	302.0000	-96.10	312.0000	-100.50	322.0000	-101.10	332.0000	-104.30	342.0000	-105.80	352.0000	-105.80	362.0000	-105.80	372.0000	-110.00	382.0000	-115.50	392.0000	-119.90	402.0000	-122.40	412.0000
341	NM_001308205	-22.60	100.0000	-23.90	120.0000	-26.80	140.0000	-33.40	160.0000	-39.70	180.0000	-42.50	200.0000	-44.70	220.0000	-52.20	240.0000	-56.80	260.0000	-60.80	280.0000	-67.20	300.0000	-72.30	316.0000	-72.30	326.0000	-74.30	336.0000	-78.70	346.0000	-79.40	356.0000	-82.50	366.0000	-82.50	376.0000	-84.10	386.0000	-86.60	396.0000	-87.70	406.0000	-95.60	416.0000	-98.10	426.0000	-103.20	436.0000
342	NM_198567	-32.30	100.0000	-40.80	120.0000	-51.80	140.0000	-65.30	160.0000	-75.70	180.0000	-85.50	200.0000	-95.60	220.0000	-111.40	240.0000	-129.40	260.0000	-150.10	280.0000	-160.80	300.0000	-163.10	310.0000	-163.40	320.0000	-165.90	330.0000	-168.50	340.0000	-171.40	350.0000	-174.10	360.0000	-178.50	370.0000	-182.60	380.0000	-184.10	390.0000	-190.60	400.0000	-191.90	410.0000	-191.90	420.0000	-195.80	430.0000
343	NM_003799	-16.40	100.0000	-17.30	120.0000	-23.70	140.0000	-27.50	160.0000	-32.20	180.0000	-35.90	200.0000	-39.50	220.0000	-41.20	240.0000	-46.60	260.0000	-54.80	280.0000	-58.70	300.0000	-61.10	320.0000	-69.20	340.0000	-75.50	360.0000	-79.70	380.0000	-82.90	400.0000	-88.60	420.0000	-97.90	440.0000	-107.60	460.0000	-108.10	480.0000	-108.70	491.0000	-112.30	501.0000	-114.20	511.0000	-119.70	521.0000
344	NM_015272	-31.50	100.0000	-40.80	120.0000	-45.40	140.0000	-58.60	160.0000	-62.90	180.0000	-66.30	200.0000	-71.60	220.0000	-81.70	240.0000	-86.80	260.0000	-94.60	279.0000	-100.30	289.0000	-102.40	299.0000	-103.00	309.0000	-105.90	319.0000	-108.00	329.0000	-108.00	339.0000	-113.00	349.0000	-117.80	359.0000	-117.80	369.0000	-119.30	379.0000	-119.30	389.0000	-122.60	399.0000	-122.60	409.0000	-122.60	419.0000
345	NM_020313	-38.20	100.0000	-41.50	120.0000	-52.50	140.0000	-60.70	160.0000	-64.60	180.0000	-73.80	200.0000	-79.60	220.0000	-87.20	240.0000	-96.50	260.0000	-104.20	280.0000	-112.50	300.0000	-121.00	320.0000	-131.40	340.0000	-138.40	360.0000	-141.20	380.0000	-155.40	400.0000	-163.50	420.0000	-170.90	440.0000	-178.90	460.0000	-183.10	480.0000	-185.90	492.0000	-190.40	502.0000	-198.80	512.0000	-204.60	522.0000
346	NM_194312	-39.60	100.0000	-43.50	120.0000	-51.60	140.0000	-69.50	160.0000	-81.90	180.0000	-84.70	200.0000	-98.30	220.0000	-109.90	230.0000	-114.90	240.0000	-121.00	250.0000	-125.30	260.0000	-126.20	270.0000	-131.30	280.0000	-144.50	290.0000	-151.80	300.0000	-154.00	310.0000	-159.10	320.0000	-172.90	330.0000	-174.30	340.0000	-181.20	350.0000	-193.00	360.0000	-193.40	370.0000	-203.00	380.0000	-205.50	390.0000
347	NM_001282949	-14.40	100.0000	-26.20	120.0000	-36.30	140.0000	-42.70	160.0000	-47.60	180.0000	-55.10	200.0000	-60.60	220.0000	-66.20	240.0000	-68.40	260.0000	-76.00	280.0000	-81.70	300.0000	-83.50	313.0000	-90.20	323.0000	-91.40	333.0000	-96.40	343.0000	-97.70	353.0000	-100.30	363.0000	-102.60	373.0000	-105.10	383.0000	-105.10	393.0000	-110.90	403.0000	-111.70	413.0000	-116.90	423.0000	-125.90	433.0000
348	NM_001282951	-17.40	100.0000	-20.10	120.0000	-27.30	140.0000	-34.30	160.0000	-40.10	180.0000	-43.50	200.0000	-51.10	220.0000	-58.10	240.0000	-61.30	260.0000	-72.90	280.0000	-90.50	300.0000	-93.80	320.0000	-100.20	340.0000	-108.60	360.0000	-113.20	380.0000	-121.80	400.0000	-128.50	420.0000	-134.90	440.0000	-140.10	459.0000	-144.90	469.0000	-148.20	479.0000	-148.50	489.0000	-157.30	499.0000	-161.80	509.0000
349	NM_001282950	-20.60	100.0000	-26.60	120.0000	-39.50	140.0000	-49.90	160.0000	-55.00	180.0000	-56.70	200.0000	-65.40	220.0000	-75.60	240.0000	-84.90	260.0000	-88.90	280.0000	-104.90	300.0000	-116.00	320.0000	-125.10	340.0000	-129.40	352.0000	-136.00	362.0000	-137.50	372.0000	-141.00	382.0000	-145.20	392.0000	-148.00	402.0000	-148.80	412.0000	-150.30	422.0000	-156.50	432.0000	-157.40	442.0000	-164.30	452.0000
350	NM_022730	-20.60	100.0000	-26.60	120.0000	-39.50	140.0000	-49.90	160.0000	-55.00	180.0000	-56.70	200.0000	-65.40	220.0000	-75.60	240.0000	-84.90	260.0000	-88.90	280.0000	-104.90	300.0000	-116.00	320.0000	-125.10	340.0000	-129.40	352.0000	-136.00	362.0000	-137.50	372.0000	-141.00	382.0000	-145.20	392.0000	-148.00	402.0000	-148.80	412.0000	-150.30	422.0000	-156.50	432.0000	-157.40	442.0000	-164.30	452.0000
351	NM_001282952	-22.00	100.0000	-34.60	120.0000	-35.60	140.0000	-38.20	160.0000	-52.10	180.0000	-55.40	200.0000	-65.90	220.0000	-73.20	240.0000	-78.40	260.0000	-91.30	280.0000	-99.40	300.0000	-106.30	320.0000	-110.90	340.0000	-117.00	360.0000	-120.90	380.0000	-124.90	400.0000	-136.90	420.0000	-140.70	440.0000	-146.70	460.0000	-160.20	480.0000	-164.30	500.0000	-172.20	520.0000	-177.10	540.0000	-180.90	560.0000
352	NM_000164	-25.80	100.0000	-41.00	120.0000	-50.00	140.0000	-59.70	160.0000	-78.00	180.0000	-91.10	199.0000	-97.80	209.0000	-104.20	219.0000	-106.40	229.0000	-110.90	239.0000	-111.00	249.0000	-122.20	259.0000	-129.90	269.0000	-131.40	279.0000	-137.50	289.0000	-137.90	299.0000	-139.10	309.0000	-144.20	319.0000	-148.30	329.0000	-160.80	339.0000	-163.20	349.0000	-164.20	359.0000	-168.60	369.0000	-171.80	379.0000
353	NM_005793	-34.20	100.0000	-45.60	120.0000	-54.40	140.0000	-62.50	160.0000	-69.20	180.0000	-80.60	199.0000	-81.40	209.0000	-85.40	219.0000	-89.70	229.0000	-90.30	239.0000	-90.50	249.0000	-93.40	259.0000	-97.80	269.0000	-102.30	279.0000	-103.80	289.0000	-110.30	299.0000	-111.50	309.0000	-116.40	319.0000	-117.90	329.0000	-122.40	339.0000	-129.00	349.0000	-135.10	359.0000	-139.30	369.0000	-145.60	379.0000
354	NM_001308426	-36.40	100.0000	-42.20	120.0000	-54.60	140.0000	-61.50	160.0000	-67.60	180.0000	-81.40	200.0000	-87.60	220.0000	-90.90	240.0000	-96.00	260.0000	-101.20	280.0000	-108.50	300.0000	-121.70	320.0000	-124.20	340.0000	-132.80	360.0000	-138.80	380.0000	-148.90	400.0000	-152.00	420.0000	-163.20	440.0000	-171.10	460.0000	-180.40	480.0000	-187.10	500.0000	-194.10	520.0000	-206.10	540.0000	-217.80	560.0000
355	NM_001308430	-34.20	100.0000	-45.60	120.0000	-54.40	140.0000	-62.50	160.0000	-69.20	180.0000	-80.60	199.0000	-81.40	209.0000	-85.40	219.0000	-89.70	229.0000	-90.30	239.0000	-90.50	249.0000	-93.40	259.0000	-97.80	269.0000	-102.30	279.0000	-103.80	289.0000	-110.30	299.0000	-111.50	309.0000	-114.30	319.0000	-117.50	329.0000	-123.60	339.0000	-123.90	349.0000	-134.20	359.0000	-136.90	369.0000	-139.80	379.0000
356	NM_001308431	-36.40	100.0000	-42.20	120.0000	-54.60	140.0000	-61.50	160.0000	-67.60	180.0000	-81.40	200.0000	-87.60	220.0000	-90.90	240.0000	-96.00	260.0000	-101.20	280.0000	-108.50	300.0000	-121.70	320.0000	-124.20	340.0000	-132.80	360.0000	-138.80	380.0000	-149.60	400.0000	-152.90	420.0000	-162.00	440.0000	-172.00	460.0000	-177.10	480.0000	-190.40	500.0000	-200.40	520.0000	-210.10	540.0000	-220.20	560.0000
357	NM_001308435	-36.40	100.0000	-42.20	120.0000	-54.60	140.0000	-61.50	160.0000	-67.60	180.0000	-81.40	200.0000	-87.60	220.0000	-90.90	240.0000	-96.00	260.0000	-101.20	280.0000	-108.50	300.0000	-121.70	320.0000	-124.20	340.0000	-132.80	360.0000	-138.80	380.0000	-142.50	400.0000	-150.30	420.0000	-164.40	440.0000	-169.40	460.0000	-171.50	480.0000	-176.20	500.0000	-187.10	520.0000	-198.90	540.0000	-214.40	560.0000
358	NM_025146	-23.50	100.0000	-28.10	120.0000	-29.80	140.0000	-37.30	160.0000	-50.50	180.0000	-57.50	200.0000	-63.70	220.0000	-69.50	240.0000	-85.00	260.0000	-93.60	280.0000	-97.50	300.0000	-102.00	320.0000	-110.80	340.0000	-116.40	360.0000	-128.10	380.0000	-142.50	400.0000	-143.00	420.0000	-151.00	440.0000	-157.40	460.0000	-165.30	480.0000	-174.30	500.0000	-185.60	520.0000	-187.30	540.0000	-197.30	560.0000
359	NM_147127	-52.30	100.0000	-59.80	114.0000	-63.90	124.0000	-75.70	134.0000	-78.00	144.0000	-88.50	154.0000	-89.70	164.0000	-99.70	174.0000	-107.20	184.0000	-110.60	194.0000	-120.60	204.0000	-126.40	214.0000	-131.50	224.0000	-138.10	234.0000	-141.00	244.0000	-149.70	254.0000	-157.20	264.0000	-166.50	274.0000	-166.50	284.0000	-172.40	294.0000	-174.10	304.0000	-176.00	314.0000	-180.50	324.0000	-180.50	334.0000
360	NM_001166136	-30.60	100.0000	-42.90	120.0000	-44.10	140.0000	-47.70	160.0000	-53.30	180.0000	-65.40	200.0000	-66.50	220.0000	-71.00	240.0000	-80.50	260.0000	-89.60	280.0000	-94.90	300.0000	-100.60	320.0000	-108.20	340.0000	-111.40	360.0000	-119.40	380.0000	-121.40	400.0000	-126.00	420.0000	-138.80	440.0000	-143.50	460.0000	-149.40	480.0000	-158.70	500.0000	-166.60	520.0000	-175.10	540.0000	-182.70	560.0000
361	NM_001307994	-20.20	100.0000	-27.30	120.0000	-33.00	140.0000	-37.10	160.0000	-46.10	180.0000	-54.00	200.0000	-56.40	220.0000	-65.20	240.0000	-72.70	260.0000	-75.30	280.0000	-82.80	300.0000	-95.20	320.0000	-101.40	340.0000	-111.40	360.0000	-113.80	380.0000	-135.00	400.0000	-144.60	420.0000	-154.80	440.0000	-159.40	460.0000	-165.00	480.0000	-167.00	491.0000	-167.80	501.0000	-175.50	511.0000	-181.70	521.0000
362	NM_001290149	-36.00	100.0000	-45.40	120.0000	-52.90	140.0000	-61.50	160.0000	-67.30	180.0000	-76.50	200.0000	-84.20	220.0000	-93.40	240.0000	-104.20	260.0000	-109.00	280.0000	-111.80	300.0000	-122.20	320.0000	-135.50	340.0000	-146.30	360.0000	-162.90	380.0000	-171.70	400.0000	-176.30	420.0000	-184.90	440.0000	-198.30	460.0000	-205.20	480.0000	-210.60	500.0000	-215.80	520.0000	-222.10	540.0000	-233.90	560.0000
363	NM_001301190	-35.50	99.0000	-40.10	109.0000	-42.90	119.0000	-44.30	129.0000	-50.00	139.0000	-50.00	149.0000	-55.10	159.0000	-59.60	169.0000	-66.40	179.0000	-71.20	189.0000	-71.20	199.0000	-71.90	209.0000	-75.40	219.0000	-80.90	229.0000	-84.70	239.0000	-85.90	249.0000	-88.90	259.0000	-89.50	269.0000	-96.70	279.0000	-110.80	289.0000	-120.10	299.0000	-126.90	309.0000	-128.00	319.0000	-133.10	329.0000
364	NM_052836	-44.50	100.0000	-55.30	120.0000	-62.80	140.0000	-72.00	160.0000	-86.20	180.0000	-91.70	200.0000	-100.40	220.0000	-109.60	240.0000	-113.70	260.0000	-123.00	280.0000	-135.90	300.0000	-141.50	320.0000	-153.70	340.0000	-164.10	360.0000	-168.00	380.0000	-177.40	400.0000	-186.70	420.0000	-200.80	440.0000	-207.70	460.0000	-223.20	480.0000	-228.50	500.0000	-239.60	520.0000	-254.00	540.0000	-267.80	560.0000
365	NM_001303628	-53.40	100.0000	-63.70	120.0000	-76.70	140.0000	-82.90	160.0000	-93.80	180.0000	-111.00	200.0000	-124.70	220.0000	-137.00	240.0000	-150.70	260.0000	-159.90	280.0000	-164.10	300.0000	-176.40	320.0000	-183.10	340.0000	-186.80	353.0000	-191.00	363.0000	-196.70	373.0000	-206.20	383.0000	-208.60	393.0000	-213.00	403.0000	-222.10	413.0000	-224.70	423.0000	-228.40	433.0000	-232.30	443.0000	-233.40	453.0000
366	NM_001302891	-12.50	100.0000	-19.60	120.0000	-28.70	140.0000	-34.90	160.0000	-41.60	180.0000	-48.00	200.0000	-48.30	220.0000	-55.40	240.0000	-67.20	260.0000	-71.90	280.0000	-81.30	300.0000	-85.30	320.0000	-95.60	340.0000	-104.50	360.0000	-111.30	380.0000	-120.00	400.0000	-135.20	420.0000	-146.50	439.0000	-146.50	449.0000	-150.00	459.0000	-157.80	469.0000	-157.80	479.0000	-161.00	489.0000	-164.80	499.0000
367	NM_001302632	-31.90	100.0000	-42.60	120.0000	-57.70	140.0000	-66.40	160.0000	-71.60	180.0000	-83.60	200.0000	-97.30	220.0000	-108.40	240.0000	-118.60	260.0000	-132.10	280.0000	-137.30	300.0000	-143.50	311.0000	-148.60	321.0000	-152.90	331.0000	-157.60	341.0000	-165.70	351.0000	-165.70	361.0000	-174.70	371.0000	-175.10	381.0000	-180.50	391.0000	-189.60	401.0000	-195.90	411.0000	-195.90	421.0000	-196.80	431.0000
368	NM_001304808	-32.60	100.0000	-45.70	120.0000	-49.80	136.0000	-52.60	146.0000	-53.20	156.0000	-59.00	166.0000	-59.40	176.0000	-59.70	186.0000	-62.90	196.0000	-68.20	206.0000	-74.90	216.0000	-74.90	226.0000	-83.10	236.0000	-83.10	246.0000	-83.20	256.0000	-88.40	266.0000	-88.40	276.0000	-96.20	286.0000	-97.00	296.0000	-97.00	306.0000	-102.50	316.0000	-105.10	326.0000	-105.10	336.0000	-109.60	346.0000
369	NM_001290325	-29.50	100.0000	-39.20	120.0000	-52.90	140.0000	-62.70	160.0000	-75.50	180.0000	-80.30	200.0000	-86.60	220.0000	-104.70	240.0000	-113.70	260.0000	-122.80	280.0000	-131.10	300.0000	-147.40	320.0000	-153.10	340.0000	-161.00	360.0000	-176.70	380.0000	-183.20	400.0000	-196.00	420.0000	-203.00	440.0000	-216.00	460.0000	-218.40	480.0000	-228.20	500.0000	-237.50	520.0000	-256.10	540.0000	-270.40	560.0000
370	NM_001297723	-35.80	100.0000	-45.90	120.0000	-59.10	140.0000	-65.30	160.0000	-78.40	180.0000	-82.20	200.0000	-90.00	220.0000	-99.40	240.0000	-105.70	260.0000	-115.90	280.0000	-123.80	300.0000	-133.60	320.0000	-140.80	340.0000	-147.40	360.0000	-160.40	380.0000	-162.60	400.0000	-174.30	420.0000	-176.70	440.0000	-189.40	460.0000	-200.00	480.0000	-205.40	500.0000	-216.00	520.0000	-223.20	540.0000	-230.40	560.0000
371	NM_001291721	-21.20	100.0000	-31.30	120.0000	-35.90	140.0000	-49.50	160.0000	-58.20	180.0000	-76.30	200.0000	-79.70	220.0000	-87.30	240.0000	-95.30	260.0000	-105.00	279.0000	-111.00	289.0000	-111.70	299.0000	-119.10	309.0000	-120.50	319.0000	-126.70	329.0000	-126.70	339.0000	-129.40	349.0000	-133.50	359.0000	-133.80	369.0000	-136.40	379.0000	-137.00	389.0000	-140.00	399.0000	-147.70	409.0000	-151.50	419.0000
372	NM_001304337	-46.00	100.0000	-57.50	120.0000	-60.20	140.0000	-69.80	160.0000	-75.70	180.0000	-82.20	200.0000	-96.40	220.0000	-107.60	240.0000	-110.50	260.0000	-121.70	280.0000	-131.70	300.0000	-141.00	320.0000	-149.00	340.0000	-152.60	360.0000	-159.80	380.0000	-167.80	400.0000	-177.90	420.0000	-190.50	440.0000	-195.40	457.0000	-203.00	467.0000	-206.00	477.0000	-209.30	487.0000	-214.90	497.0000	-216.70	507.0000
373	NM_001291918	-22.30	100.0000	-29.90	120.0000	-34.30	140.0000	-42.70	160.0000	-50.30	180.0000	-58.70	200.0000	-74.20	220.0000	-78.70	240.0000	-85.00	260.0000	-90.60	280.0000	-105.30	300.0000	-109.60	320.0000	-111.60	331.0000	-115.00	341.0000	-115.60	351.0000	-116.10	361.0000	-116.60	371.0000	-124.10	381.0000	-125.90	391.0000	-127.00	401.0000	-129.10	411.0000	-132.30	421.0000	-134.80	431.0000	-140.70	441.0000
374	NM_006764	-35.10	100.0000	-44.40	120.0000	-57.80	140.0000	-69.50	160.0000	-80.10	180.0000	-82.80	200.0000	-96.20	220.0000	-105.20	240.0000	-122.20	259.0000	-124.70	269.0000	-131.10	279.0000	-134.40	289.0000	-138.70	299.0000	-144.40	309.0000	-148.20	319.0000	-155.50	329.0000	-155.50	339.0000	-163.70	349.0000	-165.20	359.0000	-170.70	369.0000	-177.60	379.0000	-182.10	389.0000	-187.00	399.0000	-194.50	409.0000
375	NM_001144943	-13.80	51.0000	-20.90	61.0000	-24.40	71.0000	-24.40	81.0000	-29.20	91.0000	-32.30	101.0000	-38.10	111.0000	-42.40	121.0000	-44.30	131.0000	-44.30	141.0000	-51.40	151.0000	-55.80	161.0000	-59.60	171.0000	-65.00	181.0000	-65.00	191.0000	-77.60	201.0000	-77.60	211.0000	-85.60	221.0000	-90.40	231.0000	-99.90	241.0000	-103.10	251.0000	-104.80	261.0000	-107.40	271.0000	-108.70	281.0000
376	NM_000937	-48.70	100.0000	-61.70	120.0000	-70.40	140.0000	-80.50	160.0000	-86.20	180.0000	-92.70	200.0000	-102.70	220.0000	-114.90	240.0000	-123.20	260.0000	-124.60	280.0000	-136.80	300.0000	-142.50	320.0000	-153.40	340.0000	-154.30	360.0000	-174.10	380.0000	-185.70	400.0000	-192.00	420.0000	-200.30	440.0000	-204.40	460.0000	-208.60	480.0000	-212.20	500.0000	-219.90	520.0000	-219.90	540.0000	-225.80	560.0000
377	NM_001308151	-21.60	100.0000	-30.30	120.0000	-33.50	140.0000	-41.30	160.0000	-46.60	180.0000	-54.20	200.0000	-64.20	220.0000	-68.50	240.0000	-80.10	260.0000	-86.00	280.0000	-95.00	300.0000	-107.20	320.0000	-111.70	340.0000	-119.70	360.0000	-124.40	380.0000	-128.60	393.0000	-132.60	403.0000	-140.10	413.0000	-144.00	423.0000	-147.80	433.0000	-151.40	443.0000	-157.30	453.0000	-159.90	463.0000	-163.30	473.0000
378	NM_001293697	-38.50	100.0000	-46.70	120.0000	-58.20	140.0000	-72.00	160.0000	-85.70	180.0000	-88.30	200.0000	-100.00	220.0000	-109.70	240.0000	-112.00	260.0000	-120.60	280.0000	-127.30	300.0000	-135.30	320.0000	-148.30	340.0000	-157.50	360.0000	-163.00	380.0000	-168.80	400.0000	-174.00	420.0000	-174.80	440.0000	-187.20	460.0000	-199.60	480.0000	-206.50	500.0000	-208.40	520.0000	-217.80	540.0000	-219.30	560.0000
379	NM_001290153	-36.00	100.0000	-45.40	120.0000	-52.90	140.0000	-61.50	160.0000	-67.30	180.0000	-76.50	200.0000	-84.20	220.0000	-93.40	240.0000	-104.20	260.0000	-109.00	280.0000	-111.80	300.0000	-122.20	320.0000	-135.50	340.0000	-146.30	360.0000	-162.90	380.0000	-171.70	400.0000	-176.30	420.0000	-184.90	440.0000	-198.30	460.0000	-205.20	480.0000	-210.60	500.0000	-215.80	520.0000	-222.10	540.0000	-233.90	560.0000
380	NM_001306085	-38.40	100.0000	-44.50	120.0000	-51.40	140.0000	-58.40	160.0000	-72.60	180.0000	-84.30	200.0000	-96.20	220.0000	-106.50	240.0000	-118.30	260.0000	-122.70	276.0000	-127.80	286.0000	-131.50	296.0000	-132.30	306.0000	-132.30	316.0000	-135.40	326.0000	-135.40	336.0000	-137.80	346.0000	-141.10	356.0000	-144.50	366.0000	-144.50	376.0000	-145.40	386.0000	-150.40	396.0000	-153.00	406.0000	-155.40	416.0000
381	NM_001308383	-25.80	100.0000	-32.60	120.0000	-42.50	140.0000	-59.70	160.0000	-60.50	173.0000	-67.30	183.0000	-72.40	193.0000	-72.40	203.0000	-77.80	213.0000	-81.10	223.0000	-84.50	233.0000	-88.20	243.0000	-88.20	253.0000	-89.50	263.0000	-90.20	273.0000	-97.70	283.0000	-98.80	293.0000	-100.00	303.0000	-102.20	313.0000	-109.40	323.0000	-111.00	333.0000	-116.20	343.0000	-118.30	353.0000	-121.30	363.0000
382	NM_001291728	-40.50	100.0000	-50.30	116.0000	-54.70	126.0000	-59.10	136.0000	-65.80	146.0000	-67.40	156.0000	-74.60	166.0000	-77.10	176.0000	-84.60	186.0000	-89.40	196.0000	-97.00	206.0000	-99.10	216.0000	-103.90	226.0000	-104.30	236.0000	-110.20	246.0000	-114.90	256.0000	-115.60	266.0000	-119.80	276.0000	-121.60	286.0000	-127.00	296.0000	-129.30	306.0000	-134.50	316.0000	-134.50	326.0000	-139.20	336.0000
383	NM_001302617	-52.70	100.0000	-63.00	120.0000	-70.00	140.0000	-85.70	160.0000	-98.40	180.0000	-102.70	200.0000	-104.70	220.0000	-113.50	240.0000	-118.60	260.0000	-121.50	280.0000	-138.10	300.0000	-148.60	320.0000	-154.60	340.0000	-162.70	360.0000	-169.50	380.0000	-176.60	392.0000	-184.30	402.0000	-184.30	412.0000	-188.40	422.0000	-190.20	432.0000	-194.20	442.0000	-200.40	452.0000	-200.50	462.0000	-203.10	472.0000
384	NM_001308142	-25.60	100.0000	-30.30	120.0000	-40.60	140.0000	-41.80	160.0000	-46.60	180.0000	-51.70	200.0000	-55.70	220.0000	-59.60	240.0000	-64.10	260.0000	-75.80	280.0000	-83.90	300.0000	-90.70	320.0000	-104.30	340.0000	-112.40	360.0000	-115.00	370.0000	-115.00	380.0000	-117.80	390.0000	-122.10	400.0000	-123.10	410.0000	-129.40	420.0000	-130.40	430.0000	-131.80	440.0000	-133.30	450.0000	-135.90	460.0000
385	NM_001303229	-17.40	100.0000	-19.00	120.0000	-24.90	140.0000	-36.80	160.0000	-39.00	180.0000	-42.00	200.0000	-49.20	220.0000	-55.60	240.0000	-62.50	260.0000	-72.50	280.0000	-75.80	300.0000	-80.60	320.0000	-83.20	340.0000	-89.50	360.0000	-95.80	380.0000	-104.70	400.0000	-110.60	420.0000	-113.90	440.0000	-121.10	460.0000	-129.60	480.0000	-142.60	500.0000	-148.70	520.0000	-154.80	540.0000	-167.00	560.0000
386	NM_001271562	-32.20	100.0000	-41.50	120.0000	-52.90	140.0000	-55.10	160.0000	-66.00	180.0000	-70.40	200.0000	-79.20	220.0000	-88.10	240.0000	-100.90	260.0000	-110.60	280.0000	-115.10	300.0000	-121.50	320.0000	-131.10	340.0000	-137.70	360.0000	-150.70	380.0000	-163.90	400.0000	-174.80	420.0000	-183.20	439.0000	-190.10	449.0000	-190.90	459.0000	-202.40	469.0000	-211.70	479.0000	-213.60	489.0000	-213.60	499.0000
387	NM_001307924	-16.30	100.0000	-24.30	120.0000	-31.10	140.0000	-34.60	160.0000	-47.30	180.0000	-49.20	200.0000	-50.90	220.0000	-60.70	240.0000	-66.80	260.0000	-70.40	280.0000	-75.50	300.0000	-89.40	320.0000	-95.20	340.0000	-100.00	360.0000	-107.90	380.0000	-112.40	400.0000	-129.00	420.0000	-137.80	440.0000	-144.70	460.0000	-151.10	480.0000	-156.20	500.0000	-161.10	520.0000	-169.20	540.0000	-173.60	560.0000
388	NM_001308229	-38.90	85.0000	-40.50	95.0000	-40.60	105.0000	-48.90	115.0000	-53.70	125.0000	-61.80	135.0000	-65.90	145.0000	-68.00	155.0000	-70.10	165.0000	-74.60	175.0000	-76.30	185.0000	-77.20	195.0000	-79.20	205.0000	-80.30	215.0000	-80.70	225.0000	-91.00	235.0000	-92.30	245.0000	-92.30	255.0000	-92.30	265.0000	-93.70	275.0000	-97.90	285.0000	-97.90	295.0000	-99.70	305.0000	-99.70	315.0000
389	NM_001289979	-35.00	100.0000	-51.00	120.0000	-66.60	140.0000	-77.40	160.0000	-85.80	180.0000	-94.80	200.0000	-105.80	220.0000	-118.20	240.0000	-130.50	260.0000	-137.10	280.0000	-151.80	300.0000	-162.20	320.0000	-169.30	340.0000	-185.60	360.0000	-190.10	380.0000	-197.90	400.0000	-208.70	420.0000	-215.10	433.0000	-217.60	443.0000	-217.60	453.0000	-224.60	463.0000	-228.80	473.0000	-230.90	483.0000	-231.90	493.0000
390	NM_001304802	-45.10	100.0000	-55.40	120.0000	-69.50	140.0000	-77.00	160.0000	-87.50	180.0000	-95.70	200.0000	-106.60	220.0000	-116.20	240.0000	-128.80	260.0000	-137.50	280.0000	-141.30	300.0000	-146.50	320.0000	-154.70	340.0000	-165.70	360.0000	-175.10	380.0000	-183.80	400.0000	-190.60	420.0000	-209.30	440.0000	-221.40	460.0000	-226.70	471.0000	-230.00	481.0000	-235.80	491.0000	-238.40	501.0000	-245.80	511.0000
391	NM_001286212	-19.60	100.0000	-23.70	120.0000	-28.30	140.0000	-34.90	160.0000	-35.80	180.0000	-42.90	200.0000	-46.70	220.0000	-57.30	240.0000	-62.10	260.0000	-66.20	280.0000	-70.00	300.0000	-71.40	320.0000	-74.40	340.0000	-80.01	360.0000	-85.50	380.0000	-90.80	400.0000	-95.80	420.0000	-103.40	440.0000	-112.40	460.0000	-114.00	480.0000	-124.11	500.0000	-131.50	520.0000	-136.21	540.0000	-142.51	560.0000
392	NM_001304536	-27.90	100.0000	-38.00	120.0000	-43.90	140.0000	-50.50	160.0000	-53.90	180.0000	-58.90	200.0000	-61.80	220.0000	-65.80	240.0000	-72.60	260.0000	-84.00	280.0000	-89.80	300.0000	-102.60	320.0000	-116.60	340.0000	-117.70	360.0000	-120.30	380.0000	-127.50	400.0000	-136.60	420.0000	-140.80	440.0000	-146.30	460.0000	-151.70	480.0000	-159.80	500.0000	-163.40	520.0000	-171.40	540.0000	-179.90	555.0000
393	NM_001289746	-27.60	100.0000	-44.40	120.0000	-53.70	140.0000	-56.40	160.0000	-63.80	180.0000	-77.40	200.0000	-84.10	220.0000	-98.10	240.0000	-106.40	260.0000	-114.60	280.0000	-115.70	300.0000	-132.80	320.0000	-142.60	340.0000	-151.20	354.0000	-155.10	364.0000	-155.80	374.0000	-159.20	384.0000	-163.20	394.0000	-166.70	404.0000	-166.70	414.0000	-171.40	424.0000	-171.40	434.0000	-175.20	444.0000	-183.50	454.0000
394	NM_001303108	-27.30	100.0000	-33.50	120.0000	-43.30	140.0000	-48.10	160.0000	-53.00	180.0000	-69.30	200.0000	-72.80	220.0000	-80.30	240.0000	-90.60	260.0000	-98.10	280.0000	-102.70	300.0000	-108.60	320.0000	-119.90	340.0000	-128.40	360.0000	-136.50	380.0000	-150.30	400.0000	-160.50	420.0000	-168.60	440.0000	-183.50	460.0000	-195.10	480.0000	-206.50	500.0000	-212.20	520.0000	-224.20	540.0000	-233.90	560.0000
395	NM_001306146	-34.10	100.0000	-35.40	120.0000	-39.60	140.0000	-48.70	160.0000	-57.00	180.0000	-70.40	200.0000	-81.30	220.0000	-90.80	240.0000	-99.80	260.0000	-104.90	280.0000	-111.90	300.0000	-117.00	320.0000	-126.80	340.0000	-132.70	360.0000	-136.80	380.0000	-139.50	400.0000	-144.60	420.0000	-153.40	440.0000	-159.40	460.0000	-166.20	480.0000	-171.20	500.0000	-179.90	520.0000	-190.80	540.0000	-198.00	560.0000
396	NM_001305102	-27.80	100.0000	-40.70	120.0000	-43.80	140.0000	-46.40	160.0000	-53.70	180.0000	-60.30	200.0000	-66.10	220.0000	-73.50	240.0000	-76.90	260.0000	-81.40	280.0000	-86.50	300.0000	-91.50	320.0000	-95.10	340.0000	-99.80	360.0000	-105.30	380.0000	-111.20	400.0000	-120.60	420.0000	-125.00	440.0000	-129.60	460.0000	-138.40	480.0000	-151.10	500.0000	-157.10	520.0000	-165.10	540.0000	-175.70	560.0000
397	NM_001303538	-38.10	100.0000	-51.30	120.0000	-60.80	140.0000	-69.20	160.0000	-81.00	180.0000	-83.60	200.0000	-87.10	220.0000	-102.80	240.0000	-116.60	260.0000	-123.00	280.0000	-140.10	300.0000	-143.40	320.0000	-154.30	340.0000	-163.70	360.0000	-170.10	380.0000	-184.30	400.0000	-192.20	420.0000	-199.20	440.0000	-201.80	460.0000	-211.70	480.0000	-224.40	500.0000	-230.20	520.0000	-234.70	540.0000	-239.20	560.0000
398	NM_001305204	-37.10	100.0000	-45.50	120.0000	-55.10	140.0000	-71.90	160.0000	-77.80	180.0000	-85.80	200.0000	-97.60	220.0000	-105.00	240.0000	-106.70	260.0000	-116.10	280.0000	-123.60	300.0000	-134.60	320.0000	-141.20	340.0000	-150.90	360.0000	-155.10	380.0000	-163.20	400.0000	-168.70	420.0000	-176.90	440.0000	-184.20	460.0000	-192.60	480.0000	-203.50	500.0000	-213.00	520.0000	-223.30	540.0000	-232.00	560.0000
399	NM_001303501	-29.40	100.0000	-40.90	120.0000	-46.20	140.0000	-48.20	160.0000	-64.80	180.0000	-73.20	200.0000	-89.40	220.0000	-103.40	240.0000	-106.50	260.0000	-111.20	280.0000	-119.10	300.0000	-126.10	320.0000	-141.00	340.0000	-147.50	360.0000	-153.10	380.0000	-161.00	400.0000	-177.30	420.0000	-182.70	440.0000	-194.50	460.0000	-200.20	480.0000	-206.50	500.0000	-226.20	520.0000	-230.20	540.0000	-231.70	560.0000
400	NM_001301833	-31.90	100.0000	-43.50	120.0000	-55.50	140.0000	-61.70	160.0000	-69.00	180.0000	-80.90	200.0000	-85.20	220.0000	-89.90	240.0000	-97.30	258.0000	-102.70	268.0000	-104.20	278.0000	-106.20	288.0000	-110.00	298.0000	-114.00	308.0000	-117.10	318.0000	-117.10	328.0000	-120.40	338.0000	-121.10	348.0000	-123.40	358.0000	-127.60	368.0000	-130.20	378.0000	-131.00	388.0000	-142.90	398.0000	-142.90	408.0000
401	NM_173667	-19.70	100.0000	-26.80	120.0000	-36.50	140.0000	-43.60	160.0000	-46.20	180.0000	-53.40	200.0000	-54.30	213.0000	-57.70	223.0000	-58.80	233.0000	-62.30	243.0000	-64.20	253.0000	-64.90	263.0000	-68.60	273.0000	-71.10	283.0000	-72.80	293.0000	-72.80	303.0000	-73.60	313.0000	-79.70	323.0000	-84.00	333.0000	-84.00	343.0000	-84.00	353.0000	-87.40	363.0000	-88.90	373.0000	-89.80	383.0000
402	NM_025031	-14.30	95.0000	-18.10	105.0000	-19.90	115.0000	-22.20	125.0000	-23.40	135.0000	-24.30	145.0000	-29.60	155.0000	-30.60	165.0000	-36.80	175.0000	-36.80	185.0000	-39.00	195.0000	-40.60	205.0000	-42.50	215.0000	-44.60	225.0000	-52.00	235.0000	-57.80	245.0000	-59.80	255.0000	-66.70	265.0000	-68.40	275.0000	-72.60	285.0000	-73.90	295.0000	-81.90	305.0000	-85.40	315.0000	-88.20	325.0000
403	NM_001300776	-13.70	100.0000	-24.50	120.0000	-36.50	140.0000	-44.20	160.0000	-47.30	180.0000	-50.00	200.0000	-55.60	220.0000	-64.20	240.0000	-68.40	260.0000	-78.30	280.0000	-80.40	300.0000	-87.70	320.0000	-95.70	340.0000	-103.90	360.0000	-107.10	380.0000	-115.30	400.0000	-123.20	420.0000	-124.80	440.0000	-133.80	460.0000	-141.30	480.0000	-149.00	500.0000	-157.50	520.0000	-161.10	540.0000	-169.60	560.0000
404	NM_001308026	-40.60	80.0000	-42.60	90.0000	-45.30	100.0000	-46.50	110.0000	-55.90	120.0000	-58.60	130.0000	-66.80	140.0000	-66.80	150.0000	-70.60	160.0000	-81.40	170.0000	-81.40	180.0000	-81.40	190.0000	-82.70	200.0000	-85.30	210.0000	-87.50	220.0000	-92.00	230.0000	-96.10	240.0000	-98.70	250.0000	-100.20	260.0000	-105.70	270.0000	-106.50	280.0000	-108.00	290.0000	-110.70	300.0000	-111.30	310.0000
405	NM_001308122	-41.40	100.0000	-50.50	120.0000	-55.60	140.0000	-72.40	160.0000	-82.10	180.0000	-91.00	200.0000	-98.30	220.0000	-105.10	240.0000	-112.70	260.0000	-119.60	280.0000	-129.20	300.0000	-146.30	320.0000	-162.00	340.0000	-167.10	360.0000	-181.40	380.0000	-185.80	400.0000	-192.90	420.0000	-204.00	440.0000	-224.30	460.0000	-237.10	480.0000	-244.30	500.0000	-254.30	520.0000	-255.40	534.0000	-255.40	544.0000
406	NM_004459	-39.20	100.0000	-52.20	120.0000	-61.10	131.0000	-63.70	141.0000	-64.10	151.0000	-64.60	161.0000	-69.80	171.0000	-83.70	181.0000	-86.60	191.0000	-95.80	201.0000	-109.00	211.0000	-116.30	221.0000	-120.90	231.0000	-131.20	241.0000	-135.00	251.0000	-136.20	261.0000	-157.70	271.0000	-159.20	281.0000	-159.90	291.0000	-165.30	301.0000	-173.50	311.0000	-175.60	321.0000	-177.10	331.0000	-192.00	341.0000
407	NM_001290746	-36.90	100.0000	-47.60	120.0000	-62.30	140.0000	-67.00	160.0000	-69.90	180.0000	-77.40	200.0000	-82.80	220.0000	-87.70	240.0000	-99.30	260.0000	-127.00	280.0000	-137.50	300.0000	-144.20	320.0000	-160.20	340.0000	-168.90	360.0000	-175.20	380.0000	-188.10	400.0000	-194.70	420.0000	-196.20	440.0000	-206.90	460.0000	-214.60	480.0000	-223.20	500.0000	-231.60	520.0000	-241.90	540.0000	-255.60	560.0000
408	NM_001039380	-35.70	100.0000	-35.70	111.0000	-35.70	121.0000	-44.00	131.0000	-44.00	141.0000	-53.40	151.0000	-57.40	161.0000	-57.70	171.0000	-63.10	181.0000	-71.10	191.0000	-71.10	201.0000	-72.30	211.0000	-75.80	221.0000	-78.10	231.0000	-78.10	241.0000	-78.10	251.0000	-79.70	261.0000	-82.30	271.0000	-84.40	281.0000	-84.60	291.0000	-86.70	301.0000	-87.70	311.0000	-95.90	321.0000	-98.80	331.0000
409	NM_001308419	-52.10	94.0000	-54.70	104.0000	-60.30	114.0000	-75.90	124.0000	-80.70	134.0000	-85.20	144.0000	-90.20	154.0000	-95.50	164.0000	-98.70	174.0000	-104.20	184.0000	-107.80	194.0000	-110.40	204.0000	-114.60	214.0000	-115.50	224.0000	-122.40	234.0000	-129.50	244.0000	-133.10	254.0000	-134.40	264.0000	-137.40	274.0000	-140.00	284.0000	-144.30	294.0000	-148.60	304.0000	-158.40	314.0000	-160.10	324.0000
410	NM_001305842	-24.40	100.0000	-28.10	120.0000	-30.20	140.0000	-35.90	160.0000	-45.70	180.0000	-49.40	200.0000	-58.60	220.0000	-59.70	240.0000	-63.00	260.0000	-70.40	280.0000	-87.20	300.0000	-87.80	320.0000	-93.60	340.0000	-95.20	360.0000	-104.40	380.0000	-109.40	400.0000	-115.60	420.0000	-127.90	440.0000	-134.30	460.0000	-141.20	480.0000	-151.30	500.0000	-154.70	520.0000	-164.95	540.0000	-164.95	560.0000
411	NM_001301685	-20.00	100.0000	-27.60	120.0000	-34.50	140.0000	-39.60	160.0000	-43.80	180.0000	-46.80	200.0000	-50.10	220.0000	-65.40	240.0000	-72.20	260.0000	-82.20	280.0000	-86.60	300.0000	-88.20	320.0000	-95.30	340.0000	-99.80	360.0000	-103.40	380.0000	-107.40	400.0000	-114.70	420.0000	-123.80	440.0000	-142.10	460.0000	-161.90	480.0000	-166.30	500.0000	-176.80	520.0000	-181.70	540.0000	-186.50	560.0000
412	NM_001308046	-41.50	100.0000	-57.70	120.0000	-64.20	140.0000	-70.20	160.0000	-87.90	180.0000	-98.00	200.0000	-104.10	220.0000	-115.10	240.0000	-127.00	260.0000	-145.80	280.0000	-153.80	300.0000	-162.00	320.0000	-169.90	340.0000	-181.00	360.0000	-185.70	380.0000	-192.90	400.0000	-199.30	420.0000	-215.50	440.0000	-218.40	460.0000	-221.50	480.0000	-225.30	500.0000	-238.10	520.0000	-248.20	540.0000	-263.00	560.0000
413	NM_001291942	-22.50	100.0000	-27.50	120.0000	-35.40	140.0000	-43.30	160.0000	-52.60	180.0000	-55.70	195.0000	-60.80	205.0000	-60.80	215.0000	-65.60	225.0000	-65.60	235.0000	-74.20	245.0000	-78.00	255.0000	-81.30	265.0000	-83.00	275.0000	-83.00	285.0000	-86.30	295.0000	-89.40	305.0000	-89.50	315.0000	-91.30	325.0000	-95.90	335.0000	-101.20	345.0000	-102.40	355.0000	-108.00	365.0000	-112.30	375.0000
414	NM_001297578	-34.90	100.0000	-39.30	120.0000	-42.40	140.0000	-54.30	160.0000	-65.10	180.0000	-72.50	200.0000	-74.70	220.0000	-87.40	240.0000	-93.40	260.0000	-100.50	280.0000	-114.10	300.0000	-123.00	320.0000	-131.90	340.0000	-140.10	360.0000	-143.80	380.0000	-157.60	400.0000	-165.00	416.0000	-171.00	426.0000	-173.50	436.0000	-174.20	446.0000	-184.80	456.0000	-184.80	466.0000	-184.80	476.0000	-185.00	486.0000
415	NM_001289910	-22.50	100.0000	-30.20	120.0000	-41.70	140.0000	-51.50	160.0000	-52.20	177.0000	-58.20	187.0000	-60.30	197.0000	-61.90	207.0000	-63.70	217.0000	-68.40	227.0000	-71.70	237.0000	-75.40	247.0000	-75.90	257.0000	-83.70	267.0000	-89.70	277.0000	-89.70	287.0000	-94.00	297.0000	-98.80	307.0000	-99.30	317.0000	-102.30	327.0000	-103.40	337.0000	-105.30	347.0000	-110.40	357.0000	-112.80	367.0000
416	NM_001308381	-20.60	100.0000	-26.60	120.0000	-39.50	140.0000	-49.90	160.0000	-55.00	180.0000	-56.70	200.0000	-65.40	220.0000	-75.60	240.0000	-84.90	260.0000	-88.90	280.0000	-104.90	300.0000	-116.00	320.0000	-125.10	340.0000	-129.40	352.0000	-136.00	362.0000	-137.50	372.0000	-141.00	382.0000	-145.20	392.0000	-148.00	402.0000	-148.80	412.0000	-150.30	422.0000	-156.50	432.0000	-157.40	442.0000	-164.30	452.0000
417	NM_001304288	-26.10	100.0000	-36.50	120.0000	-47.10	140.0000	-51.50	160.0000	-60.80	180.0000	-64.60	200.0000	-71.30	219.0000	-73.60	229.0000	-74.20	239.0000	-78.60	249.0000	-78.60	259.0000	-78.60	269.0000	-82.00	279.0000	-84.60	289.0000	-89.80	299.0000	-92.10	309.0000	-94.20	319.0000	-98.60	329.0000	-101.40	339.0000	-102.10	349.0000	-108.70	359.0000	-111.60	369.0000	-114.20	379.0000	-120.50	389.0000
418	NM_001291980	-39.50	100.0000	-48.80	120.0000	-58.70	140.0000	-73.70	160.0000	-76.30	180.0000	-84.40	200.0000	-103.20	220.0000	-112.30	240.0000	-124.80	260.0000	-136.70	280.0000	-149.50	300.0000	-157.80	320.0000	-172.90	340.0000	-183.10	360.0000	-195.50	380.0000	-208.70	400.0000	-216.40	420.0000	-222.40	435.0000	-229.60	445.0000	-235.30	455.0000	-237.30	465.0000	-247.00	475.0000	-247.00	485.0000	-253.30	495.0000
419	NM_001291291	-33.30	100.0000	-43.20	120.0000	-52.80	140.0000	-66.60	160.0000	-77.00	180.0000	-85.60	200.0000	-90.40	220.0000	-107.20	240.0000	-125.10	260.0000	-132.00	280.0000	-146.30	300.0000	-152.90	320.0000	-165.60	340.0000	-175.00	360.0000	-195.70	380.0000	-208.60	400.0000	-218.30	420.0000	-224.50	440.0000	-235.00	460.0000	-249.20	480.0000	-257.20	500.0000	-265.40	520.0000	-275.00	540.0000	-289.60	560.0000
420	NM_001301716	-35.50	100.0000	-39.80	120.0000	-48.70	140.0000	-50.70	160.0000	-59.80	180.0000	-67.40	200.0000	-74.10	220.0000	-78.10	240.0000	-83.60	260.0000	-88.50	280.0000	-99.70	300.0000	-110.40	320.0000	-119.00	340.0000	-124.60	360.0000	-130.80	380.0000	-137.10	400.0000	-145.20	420.0000	-154.70	440.0000	-166.50	460.0000	-167.40	480.0000	-171.90	500.0000	-178.10	520.0000	-178.70	540.0000	-185.80	560.0000
421	NM_001308103	-29.30	100.0000	-36.20	120.0000	-42.30	140.0000	-53.10	154.0000	-55.30	164.0000	-58.60	174.0000	-59.10	184.0000	-63.30	194.0000	-68.00	204.0000	-73.10	214.0000	-76.10	224.0000	-83.90	234.0000	-83.90	244.0000	-83.90	254.0000	-89.20	264.0000	-95.30	274.0000	-100.20	284.0000	-106.30	294.0000	-107.60	304.0000	-113.20	314.0000	-115.50	324.0000	-127.40	334.0000	-127.40	344.0000	-131.00	354.0000
422	NM_001308081	-28.60	100.0000	-38.10	120.0000	-51.30	140.0000	-52.80	151.0000	-52.80	161.0000	-52.80	171.0000	-54.44	181.0000	-57.14	191.0000	-59.50	201.0000	-61.50	211.0000	-64.50	221.0000	-68.94	231.0000	-73.50	241.0000	-74.20	251.0000	-78.40	261.0000	-86.70	271.0000	-86.70	281.0000	-87.60	291.0000	-89.20	301.0000	-93.70	311.0000	-95.60	321.0000	-95.60	331.0000	-98.80	341.0000	-101.30	351.0000
423	NM_001297741	-18.10	100.0000	-24.30	120.0000	-27.80	140.0000	-38.20	160.0000	-45.60	180.0000	-53.80	200.0000	-61.90	220.0000	-69.40	240.0000	-74.90	260.0000	-84.80	280.0000	-94.80	300.0000	-115.60	320.0000	-118.70	340.0000	-128.30	360.0000	-142.10	380.0000	-157.10	400.0000	-160.60	420.0000	-169.30	440.0000	-173.00	460.0000	-182.70	480.0000	-192.50	499.0000	-192.50	509.0000	-192.50	519.0000	-193.40	529.0000
424	NM_001301779	-21.10	100.0000	-31.20	120.0000	-42.30	140.0000	-46.40	160.0000	-53.70	180.0000	-62.00	200.0000	-70.00	220.0000	-78.30	240.0000	-82.00	260.0000	-91.20	280.0000	-96.90	300.0000	-107.10	320.0000	-116.70	340.0000	-125.50	360.0000	-133.50	380.0000	-140.70	400.0000	-143.40	420.0000	-145.20	440.0000	-155.40	460.0000	-161.00	480.0000	-174.70	500.0000	-182.20	520.0000	-190.70	540.0000	-202.80	560.0000
425	NM_001308064	-25.20	100.0000	-29.90	120.0000	-37.50	140.0000	-39.70	160.0000	-45.90	180.0000	-50.20	200.0000	-61.00	220.0000	-71.40	240.0000	-83.70	260.0000	-90.40	280.0000	-92.80	300.0000	-96.80	313.0000	-97.40	323.0000	-99.00	333.0000	-103.30	343.0000	-108.90	353.0000	-110.30	363.0000	-112.80	373.0000	-114.60	383.0000	-116.20	393.0000	-119.20	403.0000	-121.80	413.0000	-124.30	423.0000	-128.30	433.0000
426	NM_001308231	-8.90	100.0000	-9.30	120.0000	-9.70	140.0000	-16.10	160.0000	-20.30	180.0000	-24.20	200.0000	-29.60	220.0000	-34.60	240.0000	-46.10	260.0000	-50.80	280.0000	-61.10	300.0000	-68.70	320.0000	-72.50	340.0000	-76.40	360.0000	-83.40	380.0000	-88.50	400.0000	-100.00	420.0000	-107.70	440.0000	-114.00	460.0000	-130.30	480.0000	-132.90	500.0000	-142.90	518.0000	-145.90	528.0000	-148.70	538.0000
427	NM_001297763	-21.80	100.0000	-28.90	120.0000	-35.20	140.0000	-38.60	160.0000	-48.90	180.0000	-53.10	200.0000	-56.40	220.0000	-64.30	240.0000	-72.70	260.0000	-80.50	280.0000	-88.30	300.0000	-101.30	320.0000	-104.10	340.0000	-110.70	360.0000	-119.30	380.0000	-126.10	400.0000	-132.90	420.0000	-137.50	440.0000	-147.20	460.0000	-156.00	480.0000	-161.20	500.0000	-164.30	516.0000	-165.30	526.0000	-170.30	536.0000
428	NM_001293695	-35.90	100.0000	-39.50	120.0000	-49.10	140.0000	-54.40	160.0000	-62.70	180.0000	-66.30	200.0000	-69.60	220.0000	-88.60	240.0000	-91.80	256.0000	-93.50	266.0000	-99.80	276.0000	-101.60	286.0000	-107.20	296.0000	-121.20	306.0000	-121.20	316.0000	-122.40	326.0000	-125.70	336.0000	-133.70	346.0000	-138.40	356.0000	-142.00	366.0000	-148.80	376.0000	-150.60	386.0000	-156.20	396.0000	-158.90	406.0000
429	NM_001300832	-39.80	100.0000	-53.40	120.0000	-61.10	140.0000	-73.90	160.0000	-83.10	180.0000	-95.60	200.0000	-105.50	220.0000	-112.10	240.0000	-129.60	260.0000	-137.60	280.0000	-143.60	300.0000	-155.70	320.0000	-168.50	340.0000	-174.80	360.0000	-185.80	380.0000	-192.40	392.0000	-192.40	402.0000	-198.40	412.0000	-198.70	422.0000	-209.80	432.0000	-210.20	442.0000	-211.60	452.0000	-219.30	462.0000	-224.20	472.0000
430	NM_001307985	-28.80	100.0000	-35.90	120.0000	-41.80	140.0000	-49.80	160.0000	-58.40	180.0000	-68.30	200.0000	-77.60	220.0000	-82.80	240.0000	-93.40	260.0000	-101.10	280.0000	-102.20	300.0000	-108.00	320.0000	-117.80	340.0000	-133.30	360.0000	-135.90	380.0000	-142.80	400.0000	-144.40	420.0000	-148.50	440.0000	-153.70	460.0000	-165.10	480.0000	-178.90	500.0000	-180.90	520.0000	-188.40	540.0000	-199.90	560.0000
431	NM_001300796	-22.70	100.0000	-26.70	120.0000	-35.70	140.0000	-41.70	160.0000	-45.50	180.0000	-47.80	200.0000	-59.50	220.0000	-64.30	240.0000	-66.90	260.0000	-71.50	280.0000	-79.30	300.0000	-84.90	320.0000	-89.10	340.0000	-94.50	360.0000	-95.90	380.0000	-102.50	400.0000	-111.80	420.0000	-114.70	440.0000	-124.00	460.0000	-132.20	480.0000	-138.60	500.0000	-145.70	520.0000	-147.70	540.0000	-152.90	560.0000
432	NM_152856	-34.40	100.0000	-38.90	120.0000	-50.20	140.0000	-61.30	160.0000	-67.20	180.0000	-74.40	200.0000	-84.70	220.0000	-88.70	240.0000	-98.50	260.0000	-104.60	280.0000	-111.10	300.0000	-131.40	320.0000	-136.30	340.0000	-141.60	360.0000	-148.70	380.0000	-152.40	400.0000	-163.50	420.0000	-177.80	440.0000	-184.50	460.0000	-192.80	480.0000	-202.60	500.0000	-213.10	520.0000	-219.20	540.0000	-227.30	560.0000
433	NM_001293642	-43.50	100.0000	-52.10	120.0000	-62.60	140.0000	-68.90	160.0000	-76.30	180.0000	-88.90	200.0000	-94.80	220.0000	-98.00	240.0000	-108.80	260.0000	-109.60	280.0000	-126.60	300.0000	-131.80	320.0000	-135.80	340.0000	-147.10	360.0000	-155.70	380.0000	-159.40	400.0000	-163.50	420.0000	-171.50	440.0000	-186.70	460.0000	-192.20	480.0000	-205.50	500.0000	-209.20	520.0000	-212.80	540.0000	-217.90	560.0000
434	NM_172056	-56.00	100.0000	-66.50	120.0000	-69.90	140.0000	-80.50	160.0000	-94.60	180.0000	-101.10	200.0000	-114.80	220.0000	-129.20	240.0000	-135.10	260.0000	-140.90	280.0000	-154.90	300.0000	-166.00	320.0000	-176.70	340.0000	-192.40	360.0000	-201.70	380.0000	-215.00	400.0000	-223.40	420.0000	-238.20	440.0000	-253.30	460.0000	-264.10	480.0000	-279.50	500.0000	-292.10	520.0000	-309.00	540.0000	-320.90	560.0000
435	NM_001142470	-20.70	100.0000	-26.80	120.0000	-31.90	140.0000	-36.20	160.0000	-42.50	180.0000	-52.90	200.0000	-55.00	220.0000	-59.20	240.0000	-62.80	260.0000	-69.10	280.0000	-71.40	300.0000	-78.50	320.0000	-88.50	340.0000	-96.80	360.0000	-99.50	380.0000	-104.00	400.0000	-105.90	420.0000	-109.20	440.0000	-116.50	460.0000	-121.80	480.0000	-126.00	500.0000	-129.00	520.0000	-132.70	540.0000	-135.70	560.0000
436	NM_001303618	-9.10	100.0000	-16.40	120.0000	-22.70	140.0000	-29.80	160.0000	-37.60	180.0000	-44.40	200.0000	-49.70	220.0000	-52.90	240.0000	-54.80	260.0000	-60.30	280.0000	-68.30	300.0000	-72.90	320.0000	-78.20	340.0000	-83.30	360.0000	-87.10	380.0000	-91.60	400.0000	-96.00	420.0000	-101.80	440.0000	-111.90	460.0000	-118.10	480.0000	-121.60	500.0000	-125.30	520.0000	-127.60	540.0000	-130.50	560.0000
437	NM_001303620	-30.40	100.0000	-37.70	120.0000	-43.00	140.0000	-50.10	160.0000	-57.50	180.0000	-67.10	200.0000	-78.10	220.0000	-91.50	240.0000	-99.00	260.0000	-103.80	280.0000	-108.90	300.0000	-115.70	320.0000	-127.40	340.0000	-140.90	360.0000	-142.90	380.0000	-151.80	400.0000	-161.20	420.0000	-169.70	440.0000	-175.20	460.0000	-188.40	480.0000	-198.40	500.0000	-205.40	514.0000	-211.70	524.0000	-217.30	534.0000
438	NM_001303107	-27.30	100.0000	-33.50	120.0000	-43.30	140.0000	-48.10	160.0000	-52.10	180.0000	-57.50	200.0000	-63.40	220.0000	-71.40	240.0000	-79.70	260.0000	-84.40	280.0000	-92.50	300.0000	-100.90	320.0000	-113.10	340.0000	-118.20	360.0000	-123.70	380.0000	-133.10	400.0000	-142.10	420.0000	-150.10	440.0000	-161.90	460.0000	-169.80	480.0000	-179.50	500.0000	-185.40	520.0000	-190.30	540.0000	-201.60	560.0000
439	NM_001306089	-25.20	51.0000	-25.20	61.0000	-31.20	71.0000	-31.20	81.0000	-31.40	91.0000	-31.40	101.0000	-33.60	111.0000	-35.70	121.0000	-36.60	131.0000	-39.00	141.0000	-39.00	151.0000	-40.30	161.0000	-40.70	171.0000	-45.30	181.0000	-45.70	191.0000	-46.60	201.0000	-51.70	211.0000	-54.40	221.0000	-54.40	231.0000	-62.30	241.0000	-62.30	251.0000	-62.30	261.0000	-62.30	271.0000	-66.30	281.0000
440	NM_001308396	-31.10	100.0000	-41.10	120.0000	-47.60	140.0000	-54.50	156.0000	-57.70	166.0000	-61.20	176.0000	-67.80	186.0000	-71.00	196.0000	-82.10	206.0000	-86.20	216.0000	-93.80	226.0000	-100.90	236.0000	-105.10	246.0000	-115.00	256.0000	-116.60	266.0000	-116.60	276.0000	-118.80	286.0000	-124.00	296.0000	-124.00	306.0000	-125.80	316.0000	-130.50	326.0000	-140.20	336.0000	-142.10	346.0000	-143.20	356.0000
441	NM_001293298	-40.00	100.0000	-48.00	120.0000	-52.00	140.0000	-62.10	160.0000	-78.00	180.0000	-84.60	200.0000	-98.30	220.0000	-104.20	240.0000	-109.00	260.0000	-112.70	280.0000	-120.30	300.0000	-126.50	320.0000	-131.50	340.0000	-137.60	360.0000	-149.40	380.0000	-155.20	400.0000	-165.40	420.0000	-176.00	440.0000	-182.70	460.0000	-190.90	480.0000	-197.50	500.0000	-204.60	520.0000	-217.70	540.0000	-232.50	560.0000
442	NM_001290214	-20.90	100.0000	-26.00	120.0000	-32.90	140.0000	-37.50	160.0000	-42.40	180.0000	-49.30	200.0000	-60.80	220.0000	-68.50	240.0000	-78.10	260.0000	-89.10	280.0000	-98.90	300.0000	-100.70	320.0000	-105.30	340.0000	-113.90	360.0000	-122.70	380.0000	-126.50	400.0000	-131.80	420.0000	-138.60	440.0000	-145.70	460.0000	-165.20	480.0000	-168.00	500.0000	-174.80	520.0000	-182.60	540.0000	-203.20	560.0000
443	NM_001308211	-29.70	82.0000	-40.70	92.0000	-42.00	102.0000	-48.40	112.0000	-54.40	122.0000	-56.90	132.0000	-64.90	142.0000	-71.70	152.0000	-80.00	162.0000	-80.70	172.0000	-91.90	182.0000	-95.30	192.0000	-101.90	202.0000	-103.30	212.0000	-103.80	222.0000	-105.90	232.0000	-112.00	242.0000	-118.60	252.0000	-118.60	262.0000	-120.20	272.0000	-122.80	282.0000	-131.10	292.0000	-134.50	302.0000	-137.90	312.0000
444	NM_001304492	-33.30	100.0000	-37.90	120.0000	-44.90	140.0000	-49.90	160.0000	-54.30	180.0000	-64.60	200.0000	-73.40	220.0000	-81.40	240.0000	-91.20	260.0000	-101.80	280.0000	-115.40	300.0000	-119.80	320.0000	-124.30	340.0000	-133.40	360.0000	-136.30	380.0000	-143.30	400.0000	-148.30	420.0000	-156.50	440.0000	-167.80	460.0000	-173.40	480.0000	-178.70	500.0000	-183.60	511.0000	-183.60	521.0000	-188.50	531.0000
445	NM_173832	-20.50	100.0000	-32.40	120.0000	-34.60	140.0000	-43.50	160.0000	-47.10	180.0000	-59.60	200.0000	-70.50	220.0000	-73.80	240.0000	-89.00	260.0000	-99.70	280.0000	-105.50	300.0000	-117.30	320.0000	-125.20	340.0000	-135.30	360.0000	-143.70	380.0000	-154.50	400.0000	-165.90	420.0000	-173.10	440.0000	-181.20	460.0000	-194.10	480.0000	-212.90	500.0000	-220.20	520.0000	-230.60	540.0000	-240.40	560.0000
446	NM_001306160	-24.90	100.0000	-25.20	113.0000	-26.00	123.0000	-31.10	133.0000	-36.50	143.0000	-40.10	153.0000	-40.10	163.0000	-44.10	173.0000	-47.50	183.0000	-48.10	193.0000	-53.30	203.0000	-59.90	213.0000	-62.50	223.0000	-63.40	233.0000	-64.40	243.0000	-69.30	253.0000	-71.40	263.0000	-76.50	273.0000	-81.10	283.0000	-83.80	293.0000	-91.20	303.0000	-97.10	313.0000	-103.40	323.0000	-103.40	333.0000
447	NM_001306215	-29.90	100.0000	-32.00	120.0000	-46.60	140.0000	-56.50	160.0000	-64.30	180.0000	-72.70	200.0000	-73.40	220.0000	-81.60	240.0000	-86.00	260.0000	-100.40	280.0000	-101.80	300.0000	-104.90	320.0000	-116.20	340.0000	-124.70	360.0000	-131.20	380.0000	-133.40	400.0000	-139.80	420.0000	-144.30	440.0000	-148.40	460.0000	-151.10	480.0000	-159.40	500.0000	-170.30	520.0000	-173.10	540.0000	-181.00	560.0000
448	NM_001303251	-17.50	100.0000	-21.00	120.0000	-25.50	140.0000	-30.90	160.0000	-37.10	180.0000	-42.40	200.0000	-46.50	220.0000	-54.10	240.0000	-62.20	260.0000	-64.20	280.0000	-64.80	300.0000	-67.60	320.0000	-75.00	340.0000	-87.10	360.0000	-92.40	380.0000	-100.00	400.0000	-107.60	420.0000	-107.60	440.0000	-109.10	460.0000	-114.80	480.0000	-122.20	500.0000	-129.70	520.0000	-134.60	540.0000	-134.60	560.0000
449	NM_001291877	-23.50	100.0000	-30.80	120.0000	-36.40	140.0000	-42.80	160.0000	-51.40	180.0000	-53.60	200.0000	-61.80	220.0000	-70.30	240.0000	-83.60	260.0000	-85.30	280.0000	-90.70	300.0000	-98.00	320.0000	-103.50	340.0000	-113.10	360.0000	-118.30	380.0000	-121.50	400.0000	-124.60	420.0000	-125.00	440.0000	-135.50	460.0000	-142.70	480.0000	-155.20	500.0000	-159.40	520.0000	-167.70	540.0000	-174.40	560.0000
450	NM_001308273	-12.30	100.0000	-18.00	120.0000	-20.70	140.0000	-24.40	160.0000	-34.20	180.0000	-39.50	200.0000	-54.00	220.0000	-58.20	240.0000	-65.30	260.0000	-69.80	280.0000	-78.70	300.0000	-86.00	320.0000	-93.00	340.0000	-101.80	360.0000	-110.00	380.0000	-112.50	400.0000	-121.60	420.0000	-127.20	440.0000	-134.00	460.0000	-136.80	480.0000	-142.90	500.0000	-146.10	520.0000	-160.00	540.0000	-166.10	560.0000
451	NM_001304372	-37.80	100.0000	-40.80	120.0000	-52.50	140.0000	-59.70	160.0000	-65.00	180.0000	-74.20	200.0000	-83.20	220.0000	-94.70	240.0000	-102.70	260.0000	-112.50	280.0000	-117.10	300.0000	-129.70	320.0000	-133.30	340.0000	-139.70	360.0000	-150.20	380.0000	-154.80	400.0000	-165.30	420.0000	-168.30	440.0000	-175.90	460.0000	-188.80	480.0000	-196.60	500.0000	-208.30	520.0000	-217.10	540.0000	-227.90	560.0000
452	NM_001308358	-38.20	100.0000	-41.50	120.0000	-52.50	140.0000	-60.70	160.0000	-64.60	180.0000	-73.80	200.0000	-79.60	220.0000	-87.20	240.0000	-96.50	260.0000	-104.20	280.0000	-112.50	300.0000	-121.00	320.0000	-131.40	340.0000	-138.40	360.0000	-141.20	380.0000	-155.40	400.0000	-163.50	420.0000	-170.90	440.0000	-178.90	460.0000	-183.10	480.0000	-185.90	492.0000	-190.40	502.0000	-198.80	512.0000	-204.60	522.0000
453	NM_001291954	-38.10	100.0000	-44.20	120.0000	-55.60	140.0000	-56.50	160.0000	-64.90	180.0000	-74.50	200.0000	-79.80	220.0000	-87.60	240.0000	-90.90	260.0000	-101.20	280.0000	-106.10	300.0000	-115.20	320.0000	-129.40	338.0000	-131.70	348.0000	-133.60	358.0000	-135.30	368.0000	-139.00	378.0000	-142.40	388.0000	-148.80	398.0000	-151.00	408.0000	-151.80	418.0000	-152.30	428.0000	-155.60	438.0000	-158.60	448.0000
454	NM_001302554	-48.20	100.0000	-56.50	120.0000	-67.20	140.0000	-72.00	160.0000	-77.70	180.0000	-89.20	200.0000	-103.20	220.0000	-106.40	240.0000	-114.20	260.0000	-124.00	280.0000	-130.30	298.0000	-130.80	308.0000	-133.00	318.0000	-138.50	328.0000	-142.70	338.0000	-145.10	348.0000	-150.00	358.0000	-153.30	368.0000	-165.60	378.0000	-166.70	388.0000	-171.70	398.0000	-177.60	408.0000	-183.90	418.0000	-191.00	428.0000
455	NM_001256696	-24.30	100.0000	-37.40	120.0000	-41.40	140.0000	-46.00	160.0000	-57.00	180.0000	-65.20	200.0000	-80.50	220.0000	-88.30	240.0000	-99.90	260.0000	-105.00	280.0000	-121.10	300.0000	-123.40	320.0000	-127.20	340.0000	-141.90	360.0000	-147.80	380.0000	-160.00	400.0000	-169.30	420.0000	-177.90	440.0000	-189.80	460.0000	-203.70	480.0000	-209.90	495.0000	-212.30	505.0000	-214.40	515.0000	-223.50	525.0000
456	NM_001308263	-16.40	100.0000	-17.30	120.0000	-23.70	140.0000	-27.50	160.0000	-32.20	180.0000	-35.90	200.0000	-39.50	220.0000	-41.20	240.0000	-46.60	260.0000	-54.80	280.0000	-58.70	300.0000	-61.10	320.0000	-69.20	340.0000	-75.50	360.0000	-79.70	380.0000	-82.90	400.0000	-88.60	420.0000	-97.90	440.0000	-107.60	460.0000	-108.10	480.0000	-108.70	491.0000	-112.30	501.0000	-114.20	511.0000	-119.70	521.0000
457	NM_001304363	-29.10	100.0000	-36.10	120.0000	-45.30	140.0000	-47.80	160.0000	-51.80	173.0000	-51.80	183.0000	-54.20	193.0000	-56.40	203.0000	-58.90	213.0000	-64.00	223.0000	-64.80	233.0000	-67.00	243.0000	-69.40	253.0000	-70.30	263.0000	-71.90	273.0000	-71.90	283.0000	-77.70	293.0000	-77.90	303.0000	-79.30	313.0000	-84.90	323.0000	-96.50	333.0000	-96.50	343.0000	-96.50	353.0000	-98.70	363.0000
458	NM_001302946	-40.00	100.0000	-45.90	120.0000	-55.10	140.0000	-64.60	160.0000	-67.80	180.0000	-81.30	200.0000	-85.40	212.0000	-87.50	222.0000	-87.50	232.0000	-94.20	242.0000	-95.70	252.0000	-99.50	262.0000	-100.40	272.0000	-102.80	282.0000	-102.80	292.0000	-106.70	302.0000	-107.30	312.0000	-107.30	322.0000	-114.30	332.0000	-114.30	342.0000	-118.50	352.0000	-127.10	362.0000	-127.70	372.0000	-128.60	382.0000
459	NM_001308007	-39.90	100.0000	-50.00	120.0000	-58.10	140.0000	-66.50	160.0000	-73.10	180.0000	-74.70	200.0000	-88.30	220.0000	-93.50	240.0000	-105.20	260.0000	-108.00	280.0000	-115.50	300.0000	-128.50	320.0000	-137.20	340.0000	-149.30	360.0000	-153.70	380.0000	-159.00	400.0000	-170.20	420.0000	-177.70	440.0000	-182.90	460.0000	-183.10	480.0000	-187.70	500.0000	-192.40	520.0000	-198.30	540.0000	-203.20	560.0000
460	NM_001301687	-26.40	88.0000	-32.60	98.0000	-34.60	108.0000	-38.90	118.0000	-44.60	128.0000	-46.70	138.0000	-52.70	148.0000	-56.30	158.0000	-59.00	168.0000	-59.00	178.0000	-60.50	188.0000	-68.40	198.0000	-72.50	208.0000	-74.00	218.0000	-78.30	228.0000	-83.80	238.0000	-91.70	248.0000	-102.40	258.0000	-103.50	268.0000	-103.50	278.0000	-103.50	288.0000	-108.10	298.0000	-112.10	308.0000	-116.90	318.0000
461	NM_001305019	-41.80	100.0000	-54.80	120.0000	-66.90	140.0000	-73.40	160.0000	-81.30	180.0000	-93.70	200.0000	-109.60	220.0000	-112.10	240.0000	-124.90	260.0000	-132.80	280.0000	-138.60	300.0000	-151.10	320.0000	-158.80	340.0000	-165.90	360.0000	-174.90	380.0000	-185.20	400.0000	-194.50	420.0000	-205.10	440.0000	-214.00	460.0000	-229.30	480.0000	-245.10	500.0000	-254.30	520.0000	-265.00	540.0000	-276.70	560.0000
462	NM_001303458	-31.20	100.0000	-36.10	120.0000	-41.10	140.0000	-50.60	160.0000	-56.90	180.0000	-61.40	200.0000	-65.90	220.0000	-74.30	240.0000	-77.30	260.0000	-87.10	280.0000	-103.90	300.0000	-109.40	320.0000	-117.30	340.0000	-122.30	360.0000	-128.70	380.0000	-133.40	400.0000	-141.70	420.0000	-148.50	440.0000	-148.50	460.0000	-153.90	480.0000	-171.50	500.0000	-175.00	520.0000	-180.10	540.0000	-186.70	560.0000
463	NM_001290260	-12.90	100.0000	-15.70	120.0000	-21.20	140.0000	-26.90	160.0000	-29.50	180.0000	-36.80	200.0000	-43.00	220.0000	-48.90	240.0000	-54.40	260.0000	-60.10	280.0000	-70.80	300.0000	-79.10	320.0000	-81.60	340.0000	-96.80	360.0000	-100.10	380.0000	-103.50	400.0000	-113.00	420.0000	-118.50	440.0000	-126.80	460.0000	-136.60	480.0000	-142.50	500.0000	-154.30	520.0000	-163.20	540.0000	-171.30	560.0000
464	NM_001291572	-28.20	100.0000	-33.60	120.0000	-44.30	140.0000	-49.70	160.0000	-55.10	180.0000	-60.00	200.0000	-67.40	220.0000	-71.30	240.0000	-77.20	260.0000	-77.50	280.0000	-84.00	300.0000	-88.60	320.0000	-95.10	340.0000	-99.80	360.0000	-106.50	380.0000	-119.40	400.0000	-130.90	420.0000	-130.90	440.0000	-135.30	460.0000	-143.60	480.0000	-148.80	500.0000	-157.30	520.0000	-162.60	540.0000	-173.00	560.0000
465	NM_001306151	-28.90	100.0000	-34.20	120.0000	-43.00	140.0000	-51.10	160.0000	-59.10	171.0000	-64.30	181.0000	-66.10	191.0000	-71.20	201.0000	-75.30	211.0000	-79.90	221.0000	-90.40	231.0000	-92.20	241.0000	-100.80	251.0000	-106.60	261.0000	-108.20	271.0000	-108.20	281.0000	-113.60	291.0000	-119.30	301.0000	-122.40	311.0000	-122.40	321.0000	-122.40	331.0000	-123.40	341.0000	-125.60	351.0000	-126.60	361.0000
466	NM_001306159	-24.90	100.0000	-27.90	120.0000	-30.20	140.0000	-41.10	160.0000	-48.70	180.0000	-61.20	200.0000	-64.30	220.0000	-76.60	240.0000	-84.10	260.0000	-88.50	280.0000	-101.40	300.0000	-111.80	320.0000	-120.60	340.0000	-128.10	360.0000	-132.60	380.0000	-143.50	400.0000	-148.80	420.0000	-160.70	440.0000	-166.70	455.0000	-173.40	465.0000	-182.40	475.0000	-186.30	485.0000	-188.60	495.0000	-189.50	505.0000
467	NM_001301790	-26.90	100.0000	-31.20	120.0000	-37.60	140.0000	-40.00	160.0000	-47.10	180.0000	-51.60	200.0000	-57.70	220.0000	-65.30	240.0000	-72.90	260.0000	-79.40	280.0000	-87.40	300.0000	-94.30	320.0000	-99.10	340.0000	-105.80	360.0000	-116.60	380.0000	-119.30	400.0000	-127.70	420.0000	-129.60	440.0000	-132.10	460.0000	-136.60	480.0000	-148.50	500.0000	-154.40	520.0000	-161.10	540.0000	-164.30	550.0000
468	NM_001304993	-38.90	100.0000	-49.30	120.0000	-56.70	140.0000	-68.50	160.0000	-78.40	180.0000	-87.40	200.0000	-100.40	219.0000	-105.80	229.0000	-106.20	239.0000	-110.40	249.0000	-111.30	259.0000	-122.00	269.0000	-127.60	279.0000	-134.90	289.0000	-135.50	299.0000	-136.10	309.0000	-143.00	319.0000	-149.10	329.0000	-149.20	339.0000	-157.40	349.0000	-160.60	359.0000	-164.90	369.0000	-170.20	379.0000	-174.70	389.0000
469	NM_001301187	-44.50	100.0000	-57.10	120.0000	-58.70	140.0000	-72.80	160.0000	-85.30	180.0000	-90.40	200.0000	-102.90	220.0000	-109.60	240.0000	-118.70	260.0000	-128.40	280.0000	-136.70	300.0000	-145.30	320.0000	-151.60	340.0000	-160.60	360.0000	-169.60	380.0000	-174.40	400.0000	-179.20	420.0000	-193.40	440.0000	-197.90	460.0000	-199.70	480.0000	-209.40	500.0000	-215.30	520.0000	-218.80	540.0000	-227.80	560.0000
470	NM_001303007	-35.40	100.0000	-43.00	120.0000	-50.70	140.0000	-62.10	160.0000	-73.20	180.0000	-86.60	200.0000	-95.50	220.0000	-104.30	240.0000	-111.80	260.0000	-120.30	280.0000	-131.70	300.0000	-136.50	320.0000	-141.70	340.0000	-152.50	360.0000	-163.20	380.0000	-168.90	400.0000	-181.00	420.0000	-190.00	440.0000	-194.50	460.0000	-202.50	480.0000	-214.20	500.0000	-224.00	520.0000	-230.80	540.0000	-242.40	560.0000
471	NM_001302703	-31.90	100.0000	-40.10	120.0000	-48.00	140.0000	-57.20	160.0000	-65.70	180.0000	-79.20	200.0000	-87.50	220.0000	-96.30	240.0000	-102.80	260.0000	-118.70	280.0000	-125.70	300.0000	-127.70	320.0000	-138.50	340.0000	-151.00	360.0000	-164.50	380.0000	-173.30	400.0000	-177.60	420.0000	-186.30	440.0000	-200.40	460.0000	-206.80	480.0000	-221.30	500.0000	-223.40	520.0000	-234.20	540.0000	-243.20	560.0000
472	NM_001290787	-38.30	100.0000	-41.80	120.0000	-60.10	140.0000	-76.00	160.0000	-92.20	180.0000	-105.70	200.0000	-119.10	220.0000	-129.70	240.0000	-141.60	260.0000	-153.70	280.0000	-171.30	300.0000	-184.70	320.0000	-198.20	340.0000	-207.40	360.0000	-215.70	380.0000	-225.80	400.0000	-246.20	420.0000	-265.60	440.0000	-276.80	460.0000	-291.30	480.0000	-297.10	492.0000	-301.80	502.0000	-310.20	512.0000	-322.20	522.0000
473	NM_001304341	-20.70	100.0000	-26.00	120.0000	-29.90	140.0000	-43.70	160.0000	-54.90	180.0000	-58.20	200.0000	-60.20	220.0000	-63.60	240.0000	-67.60	260.0000	-80.40	280.0000	-90.50	300.0000	-98.30	320.0000	-111.00	340.0000	-119.50	360.0000	-126.50	380.0000	-133.40	400.0000	-140.00	420.0000	-149.90	440.0000	-163.00	460.0000	-178.30	480.0000	-187.20	500.0000	-196.10	520.0000	-205.90	540.0000	-212.50	560.0000
474	NM_001291339	-16.50	100.0000	-19.00	120.0000	-25.10	140.0000	-29.30	160.0000	-29.90	180.0000	-38.20	200.0000	-44.40	220.0000	-49.20	240.0000	-55.60	260.0000	-61.40	280.0000	-63.10	300.0000	-69.00	320.0000	-69.00	340.0000	-70.40	360.0000	-70.40	380.0000	-74.70	400.0000	-74.70	420.0000	-83.50	440.0000	-89.90	460.0000	-97.70	480.0000	-101.70	500.0000	-105.70	520.0000	-111.00	540.0000	-113.70	560.0000
475	NM_001289912	-28.80	100.0000	-37.80	120.0000	-44.00	140.0000	-51.30	160.0000	-56.90	180.0000	-66.40	200.0000	-73.70	220.0000	-79.20	240.0000	-81.70	260.0000	-89.40	280.0000	-99.40	300.0000	-105.40	320.0000	-109.20	340.0000	-115.30	360.0000	-123.50	380.0000	-130.80	400.0000	-136.60	420.0000	-146.80	440.0000	-151.70	460.0000	-157.90	480.0000	-162.60	500.0000	-171.10	520.0000	-177.80	540.0000	-185.20	560.0000
476	NM_001303134	-17.10	100.0000	-26.00	120.0000	-29.40	140.0000	-37.70	160.0000	-46.50	180.0000	-47.80	200.0000	-52.40	220.0000	-58.20	240.0000	-68.60	260.0000	-71.20	280.0000	-74.80	300.0000	-80.90	320.0000	-89.00	340.0000	-90.70	360.0000	-92.60	380.0000	-101.00	400.0000	-105.10	420.0000	-109.30	440.0000	-112.80	460.0000	-121.77	480.0000	-131.70	500.0000	-138.90	520.0000	-152.97	540.0000	-158.80	560.0000
477	NM_001302704	-28.10	100.0000	-32.70	120.0000	-38.70	140.0000	-48.30	160.0000	-50.90	180.0000	-56.20	200.0000	-63.30	220.0000	-71.90	240.0000	-77.20	260.0000	-91.40	280.0000	-97.10	300.0000	-103.00	320.0000	-112.40	340.0000	-119.60	360.0000	-126.40	380.0000	-143.20	400.0000	-152.20	420.0000	-158.90	440.0000	-166.00	460.0000	-173.10	480.0000	-183.60	500.0000	-194.20	520.0000	-196.80	540.0000	-204.60	560.0000
478	NM_001199744	-33.40	100.0000	-35.00	120.0000	-37.30	140.0000	-44.60	156.0000	-50.20	166.0000	-58.20	176.0000	-64.00	186.0000	-72.10	196.0000	-75.30	206.0000	-75.90	216.0000	-80.00	226.0000	-80.00	236.0000	-80.00	246.0000	-86.70	256.0000	-87.90	266.0000	-91.00	276.0000	-96.20	286.0000	-105.20	296.0000	-105.20	306.0000	-110.40	316.0000	-113.10	326.0000	-114.00	336.0000	-116.00	346.0000	-124.10	356.0000
479	NM_001290075	-15.40	100.0000	-19.80	120.0000	-23.50	140.0000	-31.00	160.0000	-35.60	180.0000	-39.80	200.0000	-44.20	220.0000	-58.00	240.0000	-66.30	260.0000	-77.60	280.0000	-87.70	300.0000	-98.00	320.0000	-104.50	340.0000	-113.30	360.0000	-121.90	380.0000	-132.00	400.0000	-141.30	420.0000	-155.30	440.0000	-164.30	460.0000	-171.00	480.0000	-179.90	500.0000	-187.90	520.0000	-188.40	540.0000	-198.40	560.0000
480	NM_020702	-22.50	100.0000	-39.00	120.0000	-43.90	140.0000	-50.90	160.0000	-60.80	180.0000	-65.20	200.0000	-70.80	220.0000	-82.60	240.0000	-86.00	260.0000	-88.00	280.0000	-101.00	300.0000	-104.80	320.0000	-112.80	337.0000	-125.60	347.0000	-135.40	357.0000	-138.90	367.0000	-141.30	377.0000	-151.40	387.0000	-158.30	397.0000	-160.60	407.0000	-162.40	417.0000	-168.90	427.0000	-170.30	437.0000	-180.70	447.0000
481	NM_001290983	-34.70	100.0000	-40.10	120.0000	-46.70	140.0000	-54.30	160.0000	-55.30	180.0000	-65.10	200.0000	-73.70	220.0000	-80.00	240.0000	-84.90	260.0000	-90.10	280.0000	-100.50	300.0000	-106.80	320.0000	-109.80	340.0000	-115.40	360.0000	-119.60	380.0000	-124.20	400.0000	-129.20	420.0000	-133.60	440.0000	-139.60	460.0000	-146.30	480.0000	-161.50	500.0000	-170.00	519.0000	-171.60	529.0000	-173.10	539.0000
482	NM_001278235	-25.00	100.0000	-39.50	120.0000	-48.70	140.0000	-56.50	160.0000	-62.20	180.0000	-73.50	200.0000	-79.50	220.0000	-86.60	240.0000	-99.30	260.0000	-99.30	272.0000	-100.70	282.0000	-110.00	292.0000	-110.00	302.0000	-111.30	312.0000	-111.30	322.0000	-111.90	332.0000	-117.10	342.0000	-121.40	352.0000	-123.50	362.0000	-123.50	372.0000	-125.10	382.0000	-130.90	392.0000	-144.00	402.0000	-145.30	412.0000
483	NM_001304443	-22.60	100.0000	-26.00	120.0000	-35.80	140.0000	-38.80	160.0000	-41.60	180.0000	-52.40	200.0000	-52.90	220.0000	-67.30	240.0000	-76.80	260.0000	-94.00	280.0000	-97.20	300.0000	-105.90	320.0000	-114.70	340.0000	-120.70	360.0000	-127.90	380.0000	-132.20	394.0000	-132.70	404.0000	-137.40	414.0000	-139.10	424.0000	-145.10	434.0000	-149.20	444.0000	-151.10	454.0000	-152.60	464.0000	-159.10	474.0000
484	NM_001306188	-14.90	100.0000	-20.20	120.0000	-24.40	140.0000	-28.30	160.0000	-35.90	180.0000	-38.20	200.0000	-43.60	220.0000	-56.70	240.0000	-62.70	260.0000	-68.80	280.0000	-77.60	300.0000	-80.20	320.0000	-84.90	340.0000	-90.90	360.0000	-96.00	380.0000	-110.40	400.0000	-123.90	420.0000	-129.10	440.0000	-135.60	460.0000	-142.50	480.0000	-145.60	500.0000	-153.90	520.0000	-161.10	534.0000	-161.40	544.0000
485	NM_001301410	-21.50	100.0000	-25.00	120.0000	-35.80	140.0000	-38.80	160.0000	-41.10	180.0000	-45.00	200.0000	-48.70	220.0000	-54.10	240.0000	-61.90	260.0000	-69.90	280.0000	-74.60	300.0000	-84.80	320.0000	-87.70	340.0000	-94.30	360.0000	-97.40	380.0000	-102.00	400.0000	-105.20	420.0000	-109.30	440.0000	-112.90	460.0000	-119.20	480.0000	-127.10	500.0000	-129.00	520.0000	-133.00	540.0000	-137.10	560.0000
486	NM_001282338	-11.60	100.0000	-18.60	120.0000	-19.00	140.0000	-26.70	160.0000	-29.00	180.0000	-37.30	200.0000	-40.80	220.0000	-44.40	240.0000	-54.10	260.0000	-56.80	280.0000	-57.10	300.0000	-57.90	320.0000	-64.10	340.0000	-74.20	360.0000	-80.60	380.0000	-89.90	400.0000	-92.60	420.0000	-97.30	440.0000	-102.40	460.0000	-106.70	480.0000	-110.70	500.0000	-114.60	520.0000	-119.10	540.0000	-129.20	560.0000
487	NM_001297553	-51.10	100.0000	-61.30	120.0000	-65.60	140.0000	-68.70	158.0000	-71.20	168.0000	-73.00	178.0000	-73.00	188.0000	-75.70	198.0000	-77.40	208.0000	-81.00	218.0000	-83.00	228.0000	-86.40	238.0000	-86.40	248.0000	-87.50	258.0000	-90.10	268.0000	-94.70	278.0000	-96.60	288.0000	-96.60	298.0000	-101.90	308.0000	-108.60	318.0000	-116.70	328.0000	-121.90	338.0000	-126.00	348.0000	-127.30	358.0000
488	NM_001307931	-22.50	100.0000	-28.10	120.0000	-36.70	140.0000	-43.60	160.0000	-50.90	180.0000	-56.10	200.0000	-64.20	220.0000	-77.00	240.0000	-79.50	260.0000	-84.60	280.0000	-93.00	300.0000	-93.90	320.0000	-99.80	340.0000	-104.00	360.0000	-110.20	380.0000	-119.10	400.0000	-126.70	420.0000	-139.30	440.0000	-149.40	460.0000	-155.60	480.0000	-165.30	500.0000	-171.30	520.0000	-174.40	540.0000	-181.90	560.0000
489	NM_001308230	-14.70	100.0000	-18.10	120.0000	-35.00	140.0000	-43.20	160.0000	-53.70	180.0000	-55.60	200.0000	-73.20	220.0000	-87.90	240.0000	-101.80	260.0000	-117.20	280.0000	-122.00	300.0000	-126.40	320.0000	-135.70	340.0000	-146.50	360.0000	-164.00	380.0000	-179.50	400.0000	-192.10	420.0000	-202.10	432.0000	-206.10	442.0000	-209.90	452.0000	-215.40	462.0000	-218.40	472.0000	-223.90	482.0000	-231.30	492.0000
490	NM_001304797	-22.00	100.0000	-34.50	120.0000	-39.80	140.0000	-49.70	160.0000	-56.90	180.0000	-66.40	200.0000	-69.70	220.0000	-77.80	240.0000	-87.00	260.0000	-97.40	280.0000	-110.30	300.0000	-116.50	320.0000	-121.50	331.0000	-123.70	341.0000	-127.50	351.0000	-128.30	361.0000	-131.20	371.0000	-135.70	381.0000	-136.40	391.0000	-141.60	401.0000	-141.60	411.0000	-144.20	421.0000	-146.20	431.0000	-147.80	441.0000
491	NM_007105	-22.20	100.0000	-39.80	120.0000	-44.10	140.0000	-47.50	160.0000	-60.20	180.0000	-67.50	200.0000	-76.70	220.0000	-83.70	240.0000	-91.80	260.0000	-98.60	280.0000	-103.70	300.0000	-116.50	320.0000	-123.90	340.0000	-130.20	360.0000	-139.10	380.0000	-148.80	400.0000	-154.50	420.0000	-166.40	440.0000	-175.70	460.0000	-181.10	480.0000	-185.60	500.0000	-198.20	520.0000	-213.20	540.0000	-224.00	560.0000
492	NM_001303234	-36.40	100.0000	-52.20	120.0000	-57.50	140.0000	-66.50	160.0000	-72.50	180.0000	-77.60	200.0000	-86.50	220.0000	-94.70	240.0000	-97.30	260.0000	-110.10	280.0000	-117.00	300.0000	-128.10	320.0000	-135.70	340.0000	-141.20	360.0000	-149.50	380.0000	-156.30	400.0000	-166.80	420.0000	-172.40	434.0000	-175.80	444.0000	-179.20	454.0000	-183.30	464.0000	-189.10	474.0000	-192.90	484.0000	-194.20	494.0000
493	NM_001306145	-57.90	100.0000	-70.20	120.0000	-80.50	140.0000	-88.30	160.0000	-100.10	180.0000	-111.00	200.0000	-127.80	220.0000	-146.10	240.0000	-159.70	260.0000	-164.50	280.0000	-179.60	300.0000	-189.90	320.0000	-196.00	337.0000	-196.00	347.0000	-202.90	357.0000	-205.80	367.0000	-206.50	377.0000	-206.50	387.0000	-209.20	397.0000	-212.00	407.0000	-214.80	417.0000	-217.30	427.0000	-218.70	437.0000	-226.10	447.0000
494	NM_182530	-18.70	100.0000	-28.80	120.0000	-41.00	140.0000	-43.20	160.0000	-46.50	180.0000	-52.70	200.0000	-56.90	220.0000	-58.80	240.0000	-65.00	260.0000	-73.60	280.0000	-81.60	300.0000	-85.30	320.0000	-90.30	340.0000	-93.60	360.0000	-96.90	380.0000	-99.20	395.0000	-103.70	405.0000	-104.00	415.0000	-108.50	425.0000	-112.90	435.0000	-121.20	445.0000	-121.60	455.0000	-122.60	465.0000	-126.60	475.0000
495	NM_001290357	-28.70	100.0000	-38.20	120.0000	-45.50	140.0000	-57.70	160.0000	-69.90	180.0000	-69.90	200.0000	-78.70	220.0000	-88.50	240.0000	-97.20	260.0000	-104.50	280.0000	-113.30	300.0000	-126.70	320.0000	-131.20	340.0000	-139.10	360.0000	-154.20	380.0000	-166.20	400.0000	-173.60	420.0000	-187.40	440.0000	-194.60	460.0000	-202.80	480.0000	-207.50	500.0000	-214.50	520.0000	-220.10	540.0000	-229.50	560.0000
496	NM_001292025	-36.60	100.0000	-48.60	120.0000	-64.30	140.0000	-69.40	160.0000	-83.10	180.0000	-93.60	200.0000	-99.40	220.0000	-109.80	240.0000	-120.50	260.0000	-132.50	280.0000	-143.40	300.0000	-149.10	320.0000	-160.40	340.0000	-169.10	360.0000	-179.00	380.0000	-185.80	400.0000	-194.80	420.0000	-206.60	440.0000	-215.50	460.0000	-227.60	480.0000	-232.80	500.0000	-247.30	520.0000	-256.50	540.0000	-273.10	560.0000
497	NM_001307977	-34.30	100.0000	-41.50	120.0000	-46.50	140.0000	-52.20	160.0000	-54.10	179.0000	-60.40	189.0000	-64.80	199.0000	-72.90	209.0000	-78.20	219.0000	-84.60	229.0000	-91.80	239.0000	-93.40	249.0000	-98.90	259.0000	-107.40	269.0000	-111.40	279.0000	-112.00	289.0000	-116.60	299.0000	-118.00	309.0000	-120.40	319.0000	-125.30	329.0000	-125.70	339.0000	-134.20	349.0000	-139.90	359.0000	-145.80	369.0000
498	NM_001289937	-44.70	100.0000	-51.80	120.0000	-62.40	140.0000	-69.80	160.0000	-80.00	180.0000	-86.50	200.0000	-97.60	220.0000	-107.00	240.0000	-112.80	260.0000	-126.70	280.0000	-134.80	300.0000	-143.50	320.0000	-160.50	340.0000	-165.10	360.0000	-171.80	380.0000	-173.80	400.0000	-175.10	420.0000	-187.70	440.0000	-200.10	460.0000	-216.30	480.0000	-223.10	500.0000	-227.60	520.0000	-229.70	531.0000	-237.40	541.0000
499	NM_001291571	-28.20	100.0000	-33.60	120.0000	-44.30	140.0000	-49.70	160.0000	-55.10	180.0000	-60.00	200.0000	-67.40	220.0000	-69.20	240.0000	-73.80	260.0000	-77.20	280.0000	-83.00	300.0000	-87.10	320.0000	-94.70	340.0000	-98.00	360.0000	-101.40	380.0000	-104.70	400.0000	-111.70	420.0000	-115.60	440.0000	-125.60	460.0000	-134.00	480.0000	-138.20	500.0000	-147.40	520.0000	-152.80	540.0000	-158.30	560.0000
500	NM_001291430	-37.50	100.0000	-43.30	120.0000	-55.30	140.0000	-64.20	160.0000	-72.60	180.0000	-87.60	200.0000	-91.80	214.0000	-91.80	224.0000	-97.60	234.0000	-100.50	244.0000	-102.70	254.0000	-109.20	264.0000	-109.70	274.0000	-115.10	284.0000	-118.40	294.0000	-125.20	304.0000	-132.30	314.0000	-138.90	324.0000	-143.00	334.0000	-144.70	344.0000	-150.00	354.0000	-151.70	364.0000	-158.30	374.0000	-166.30	384.0000
501	NM_001291447	-29.50	100.0000	-34.10	120.0000	-45.20	140.0000	-54.80	160.0000	-62.80	180.0000	-72.80	200.0000	-89.00	220.0000	-96.40	240.0000	-97.10	260.0000	-104.10	280.0000	-110.80	300.0000	-118.10	320.0000	-128.80	340.0000	-130.20	360.0000	-136.10	380.0000	-144.40	400.0000	-151.60	420.0000	-151.60	440.0000	-156.40	460.0000	-158.30	480.0000	-167.10	500.0000	-169.00	520.0000	-177.40	540.0000	-182.70	560.0000
502	NM_001291952	-20.20	100.0000	-30.20	120.0000	-34.40	140.0000	-40.30	160.0000	-44.50	180.0000	-48.00	200.0000	-58.10	220.0000	-66.90	240.0000	-72.10	260.0000	-77.50	280.0000	-88.40	300.0000	-97.30	320.0000	-100.20	340.0000	-106.30	360.0000	-112.40	380.0000	-118.70	400.0000	-125.20	420.0000	-129.00	440.0000	-136.00	460.0000	-140.70	480.0000	-154.00	500.0000	-164.20	520.0000	-171.20	540.0000	-177.90	560.0000
503	NM_001297624	-22.10	100.0000	-28.41	120.0000	-40.80	140.0000	-48.80	154.0000	-48.80	164.0000	-52.20	174.0000	-52.90	184.0000	-57.80	194.0000	-60.60	204.0000	-64.00	214.0000	-67.80	224.0000	-68.00	234.0000	-72.10	244.0000	-74.50	254.0000	-76.20	264.0000	-82.40	274.0000	-87.80	284.0000	-92.20	294.0000	-97.10	304.0000	-97.10	314.0000	-97.10	324.0000	-98.10	334.0000	-98.30	344.0000	-103.80	354.0000
504	NM_001308256	-43.30	100.0000	-50.90	120.0000	-53.00	140.0000	-68.20	160.0000	-78.70	180.0000	-107.20	200.0000	-109.30	220.0000	-116.20	240.0000	-125.20	260.0000	-131.60	280.0000	-131.60	290.0000	-133.70	300.0000	-134.70	310.0000	-136.50	320.0000	-144.20	330.0000	-147.60	340.0000	-156.00	350.0000	-156.00	360.0000	-163.60	370.0000	-163.60	380.0000	-168.10	390.0000	-171.40	400.0000	-176.00	410.0000	-181.30	420.0000
505	NM_001306077	-11.50	100.0000	-14.20	120.0000	-22.30	140.0000	-25.70	160.0000	-26.80	180.0000	-38.20	200.0000	-46.40	220.0000	-46.60	240.0000	-52.20	260.0000	-53.90	280.0000	-55.60	300.0000	-58.20	320.0000	-66.60	340.0000	-72.70	360.0000	-74.20	380.0000	-81.50	400.0000	-82.00	420.0000	-86.70	440.0000	-92.30	460.0000	-95.40	480.0000	-111.40	500.0000	-114.30	520.0000	-121.70	540.0000	-123.80	560.0000
506	NM_001256695	-24.30	100.0000	-37.40	120.0000	-41.40	140.0000	-46.00	160.0000	-57.00	180.0000	-65.20	200.0000	-80.50	220.0000	-88.30	240.0000	-99.90	260.0000	-105.00	280.0000	-121.10	300.0000	-123.40	320.0000	-127.20	340.0000	-141.90	360.0000	-147.80	380.0000	-160.00	400.0000	-169.30	420.0000	-177.90	440.0000	-189.80	460.0000	-203.70	480.0000	-209.90	495.0000	-212.30	505.0000	-214.40	515.0000	-223.50	525.0000
507	NM_001300975	-46.60	100.0000	-50.50	120.0000	-55.30	140.0000	-62.20	160.0000	-70.50	180.0000	-83.20	200.0000	-90.00	220.0000	-90.90	240.0000	-104.60	260.0000	-113.90	280.0000	-116.30	300.0000	-121.60	320.0000	-133.20	340.0000	-139.50	360.0000	-143.30	380.0000	-147.90	400.0000	-154.20	420.0000	-166.00	440.0000	-176.30	460.0000	-191.70	480.0000	-199.00	500.0000	-202.30	520.0000	-209.10	540.0000	-213.10	560.0000
508	NM_001282927	-25.50	100.0000	-25.50	120.0000	-27.60	140.0000	-27.40	160.0000	-30.50	177.0000	-32.00	187.0000	-35.90	197.0000	-36.10	207.0000	-39.80	217.0000	-41.60	227.0000	-45.60	237.0000	-45.60	247.0000	-45.60	257.0000	-47.40	267.0000	-47.50	277.0000	-49.60	287.0000	-52.50	297.0000	-53.20	307.0000	-58.80	317.0000	-58.80	327.0000	-62.60	337.0000	-62.60	347.0000	-66.20	357.0000	-66.20	367.0000
509	NM_001293294	-34.80	100.0000	-39.50	120.0000	-44.40	140.0000	-51.80	160.0000	-64.10	180.0000	-73.30	200.0000	-80.90	220.0000	-85.30	240.0000	-90.40	260.0000	-106.60	280.0000	-111.50	300.0000	-116.90	320.0000	-128.60	340.0000	-135.20	360.0000	-148.90	380.0000	-155.50	400.0000	-162.30	420.0000	-170.50	440.0000	-178.60	460.0000	-186.30	480.0000	-189.20	500.0000	-197.40	520.0000	-207.70	540.0000	-212.60	560.0000
510	NM_003890	-21.60	58.0000	-26.50	68.0000	-36.50	78.0000	-36.90	88.0000	-36.90	98.0000	-43.70	108.0000	-44.90	118.0000	-49.30	128.0000	-55.40	138.0000	-57.00	148.0000	-61.30	158.0000	-65.40	168.0000	-65.90	178.0000	-67.10	188.0000	-70.90	198.0000	-75.90	208.0000	-78.70	218.0000	-87.40	228.0000	-87.40	238.0000	-89.90	248.0000	-92.10	258.0000	-93.50	268.0000	-97.50	278.0000	-97.60	288.0000
511	NM_001308339	-22.70	100.0000	-31.30	120.0000	-33.90	140.0000	-38.70	160.0000	-42.10	180.0000	-53.70	200.0000	-58.80	220.0000	-71.10	240.0000	-81.10	260.0000	-92.60	280.0000	-101.70	300.0000	-102.10	311.0000	-108.00	321.0000	-108.00	331.0000	-110.80	341.0000	-114.10	351.0000	-117.00	361.0000	-122.50	371.0000	-122.50	381.0000	-129.30	391.0000	-130.10	401.0000	-131.70	411.0000	-132.40	421.0000	-134.20	431.0000
512	NM_001301856	-21.80	100.0000	-36.60	120.0000	-42.30	140.0000	-46.70	160.0000	-59.50	180.0000	-70.10	200.0000	-78.40	220.0000	-85.30	240.0000	-93.50	260.0000	-98.10	280.0000	-105.10	300.0000	-118.60	320.0000	-121.50	340.0000	-131.70	360.0000	-145.70	380.0000	-153.70	400.0000	-164.90	420.0000	-174.00	440.0000	-182.90	460.0000	-188.60	480.0000	-199.90	500.0000	-208.90	520.0000	-218.00	540.0000	-222.40	560.0000
513	NM_001306158	-24.90	100.0000	-27.90	120.0000	-30.20	140.0000	-41.10	160.0000	-48.70	180.0000	-61.20	200.0000	-64.30	220.0000	-76.60	240.0000	-84.10	260.0000	-88.50	280.0000	-101.40	300.0000	-111.80	320.0000	-120.60	340.0000	-128.10	360.0000	-132.60	380.0000	-143.50	400.0000	-148.80	420.0000	-160.70	440.0000	-166.70	455.0000	-173.40	465.0000	-182.40	475.0000	-186.30	485.0000	-188.60	495.0000	-189.50	505.0000
514	NM_001292009	-18.40	100.0000	-19.60	120.0000	-22.90	140.0000	-26.60	160.0000	-33.60	180.0000	-34.60	200.0000	-36.80	220.0000	-41.90	240.0000	-48.90	260.0000	-53.30	280.0000	-57.80	300.0000	-63.10	320.0000	-66.30	340.0000	-76.70	360.0000	-81.00	380.0000	-81.50	400.0000	-83.60	420.0000	-86.20	440.0000	-94.30	460.0000	-96.90	480.0000	-106.40	500.0000	-113.80	520.0000	-116.70	540.0000	-123.50	560.0000
515	NM_001304445	-18.60	100.0000	-24.00	120.0000	-31.20	140.0000	-37.30	160.0000	-42.70	180.0000	-49.80	200.0000	-52.00	220.0000	-57.00	240.0000	-60.10	260.0000	-68.50	280.0000	-73.80	300.0000	-85.30	320.0000	-90.80	340.0000	-96.20	360.0000	-104.10	380.0000	-109.10	400.0000	-110.10	420.0000	-116.40	440.0000	-123.90	460.0000	-125.10	480.0000	-127.60	500.0000	-130.60	520.0000	-138.00	540.0000	-139.40	560.0000
516	NM_001304947	-28.10	100.0000	-33.10	120.0000	-35.40	140.0000	-43.40	160.0000	-50.00	180.0000	-62.40	200.0000	-66.50	220.0000	-68.20	240.0000	-74.00	260.0000	-80.80	280.0000	-84.10	300.0000	-86.00	320.0000	-88.30	340.0000	-95.80	360.0000	-99.60	380.0000	-100.30	400.0000	-103.60	420.0000	-105.70	440.0000	-112.20	460.0000	-116.40	480.0000	-125.10	500.0000	-129.50	520.0000	-139.00	540.0000	-145.20	560.0000
517	NM_001301229	-27.10	100.0000	-39.40	120.0000	-47.90	140.0000	-55.90	160.0000	-61.80	180.0000	-66.10	200.0000	-74.50	213.0000	-77.10	223.0000	-79.20	233.0000	-79.60	243.0000	-84.10	253.0000	-85.20	263.0000	-87.70	273.0000	-89.80	283.0000	-90.30	293.0000	-96.10	303.0000	-96.10	313.0000	-97.50	323.0000	-98.70	333.0000	-103.20	343.0000	-109.20	353.0000	-109.20	363.0000	-111.20	373.0000	-117.20	383.0000
518	NM_173541	-29.90	90.0000	-33.10	100.0000	-41.70	110.0000	-42.90	120.0000	-45.80	130.0000	-52.20	140.0000	-56.30	150.0000	-62.50	160.0000	-68.40	170.0000	-69.60	180.0000	-72.10	190.0000	-78.30	200.0000	-83.70	210.0000	-85.60	220.0000	-85.60	230.0000	-89.80	240.0000	-91.40	250.0000	-93.00	260.0000	-93.70	270.0000	-94.80	280.0000	-101.80	290.0000	-104.50	300.0000	-107.90	310.0000	-120.70	320.0000
519	NM_001308155	-31.60	100.0000	-44.30	120.0000	-54.80	140.0000	-66.50	160.0000	-77.20	180.0000	-90.50	200.0000	-97.20	220.0000	-107.10	240.0000	-115.90	260.0000	-130.30	280.0000	-134.10	300.0000	-149.80	320.0000	-162.70	340.0000	-171.90	360.0000	-179.70	380.0000	-186.00	400.0000	-195.50	420.0000	-200.40	440.0000	-202.80	460.0000	-209.40	480.0000	-216.00	500.0000	-222.10	520.0000	-232.40	540.0000	-237.70	560.0000
520	NM_001301175	-32.00	100.0000	-35.90	120.0000	-46.10	140.0000	-46.40	160.0000	-48.70	180.0000	-52.10	200.0000	-61.20	220.0000	-67.20	240.0000	-70.80	260.0000	-76.30	280.0000	-87.60	300.0000	-95.00	320.0000	-106.60	340.0000	-115.60	360.0000	-119.00	380.0000	-126.50	400.0000	-135.00	420.0000	-139.20	440.0000	-147.40	460.0000	-153.90	480.0000	-157.50	500.0000	-162.10	520.0000	-168.90	540.0000	-170.90	560.0000
521	NM_001307975	-33.10	100.0000	-42.40	120.0000	-52.30	140.0000	-58.80	160.0000	-77.50	180.0000	-92.80	200.0000	-101.20	220.0000	-106.80	240.0000	-113.80	260.0000	-123.70	280.0000	-134.10	300.0000	-140.50	320.0000	-155.90	340.0000	-163.10	360.0000	-176.70	380.0000	-181.20	400.0000	-186.10	420.0000	-197.60	440.0000	-210.10	460.0000	-215.70	480.0000	-230.10	500.0000	-243.80	520.0000	-261.60	540.0000	-271.50	560.0000
522	NM_001300794	-52.00	100.0000	-62.30	120.0000	-74.90	140.0000	-83.00	160.0000	-92.30	180.0000	-101.70	200.0000	-109.10	220.0000	-122.40	240.0000	-128.00	260.0000	-144.20	280.0000	-151.20	300.0000	-164.40	320.0000	-177.20	340.0000	-185.00	360.0000	-193.90	380.0000	-208.10	400.0000	-225.60	420.0000	-232.40	440.0000	-243.80	460.0000	-255.60	480.0000	-263.70	500.0000	-276.90	520.0000	-285.30	540.0000	-294.60	560.0000
523	NM_001308317	-14.00	100.0000	-18.20	120.0000	-23.90	140.0000	-28.20	160.0000	-28.20	180.0000	-29.50	200.0000	-32.30	220.0000	-33.30	240.0000	-39.30	260.0000	-41.20	280.0000	-44.10	300.0000	-44.80	320.0000	-52.20	340.0000	-52.40	360.0000	-55.90	380.0000	-61.50	400.0000	-65.20	420.0000	-70.80	440.0000	-75.70	460.0000	-80.20	480.0000	-84.70	500.0000	-94.30	520.0000	-97.50	540.0000	-104.20	560.0000
524	NM_001289972	-15.90	100.0000	-21.80	120.0000	-25.00	140.0000	-32.90	160.0000	-40.30	180.0000	-46.80	200.0000	-50.00	220.0000	-54.10	240.0000	-59.10	260.0000	-73.10	280.0000	-77.40	300.0000	-84.60	320.0000	-85.00	340.0000	-89.30	360.0000	-96.50	380.0000	-103.00	400.0000	-109.00	420.0000	-113.20	440.0000	-120.10	460.0000	-130.70	480.0000	-135.40	500.0000	-143.00	520.0000	-152.40	540.0000	-165.10	560.0000
525	NM_001301780	-21.10	100.0000	-31.20	120.0000	-42.30	140.0000	-46.40	160.0000	-53.70	180.0000	-62.50	200.0000	-68.60	220.0000	-78.90	240.0000	-88.10	260.0000	-97.50	280.0000	-108.60	300.0000	-123.80	320.0000	-131.60	340.0000	-138.80	360.0000	-148.40	380.0000	-151.90	400.0000	-156.90	420.0000	-162.10	440.0000	-173.10	460.0000	-178.30	472.0000	-183.60	482.0000	-185.00	492.0000	-188.90	502.0000	-197.70	512.0000
526	NM_182626	-27.50	100.0000	-32.40	120.0000	-40.50	140.0000	-50.00	160.0000	-60.50	180.0000	-68.40	200.0000	-74.20	220.0000	-81.40	240.0000	-88.70	260.0000	-96.80	280.0000	-108.80	300.0000	-114.00	320.0000	-123.60	340.0000	-134.80	360.0000	-146.10	380.0000	-151.80	400.0000	-156.10	420.0000	-168.20	440.0000	-174.20	460.0000	-178.90	480.0000	-191.30	500.0000	-197.60	520.0000	-207.30	540.0000	-213.20	560.0000
527	NM_001308031	-21.10	100.0000	-24.80	115.0000	-26.30	125.0000	-26.30	135.0000	-28.80	145.0000	-32.40	155.0000	-34.90	165.0000	-39.90	175.0000	-44.20	185.0000	-44.20	195.0000	-45.30	205.0000	-46.60	215.0000	-46.90	225.0000	-48.80	235.0000	-50.00	245.0000	-57.80	255.0000	-57.80	265.0000	-64.50	275.0000	-65.90	285.0000	-69.10	295.0000	-70.90	305.0000	-76.50	315.0000	-78.00	325.0000	-82.90	335.0000
528	NM_001300953	-41.60	100.0000	-53.40	120.0000	-63.50	140.0000	-80.40	160.0000	-88.70	180.0000	-103.50	200.0000	-106.90	214.0000	-108.20	224.0000	-111.50	234.0000	-114.20	244.0000	-114.70	254.0000	-116.00	264.0000	-117.60	274.0000	-119.70	284.0000	-124.70	294.0000	-129.80	304.0000	-132.50	314.0000	-133.30	324.0000	-136.80	334.0000	-143.70	344.0000	-146.20	354.0000	-147.80	364.0000	-147.80	374.0000	-147.80	384.0000
529	NM_001304493	-11.30	100.0000	-18.50	120.0000	-21.80	140.0000	-27.20	160.0000	-33.70	180.0000	-42.00	200.0000	-44.40	220.0000	-46.80	240.0000	-52.90	260.0000	-62.20	280.0000	-65.00	300.0000	-73.80	320.0000	-80.20	340.0000	-90.90	360.0000	-101.00	380.0000	-109.00	400.0000	-114.40	420.0000	-119.70	440.0000	-125.30	460.0000	-132.70	480.0000	-146.10	500.0000	-151.40	520.0000	-161.20	540.0000	-163.30	560.0000
530	NM_001293296	-34.80	100.0000	-39.50	120.0000	-44.40	140.0000	-51.80	160.0000	-64.10	180.0000	-73.30	200.0000	-80.90	220.0000	-85.30	240.0000	-90.40	260.0000	-106.60	280.0000	-111.50	300.0000	-116.90	320.0000	-128.60	340.0000	-135.20	360.0000	-148.90	380.0000	-155.50	400.0000	-162.30	420.0000	-170.50	440.0000	-181.00	460.0000	-192.70	480.0000	-199.30	500.0000	-212.20	520.0000	-217.50	540.0000	-223.30	560.0000
531	NM_182684	-41.50	100.0000	-54.20	120.0000	-62.90	140.0000	-71.10	160.0000	-83.30	180.0000	-89.10	200.0000	-98.20	220.0000	-110.70	240.0000	-121.20	260.0000	-126.70	280.0000	-139.50	300.0000	-155.10	320.0000	-166.30	340.0000	-170.50	360.0000	-175.80	380.0000	-183.50	400.0000	-191.60	420.0000	-203.70	440.0000	-216.70	460.0000	-219.50	470.0000	-227.70	480.0000	-237.00	490.0000	-237.60	500.0000	-239.90	510.0000
532	NM_001302691	-32.30	100.0000	-40.20	120.0000	-54.30	140.0000	-57.30	160.0000	-68.50	180.0000	-75.40	200.0000	-86.60	220.0000	-94.20	240.0000	-99.80	260.0000	-111.90	271.0000	-116.30	281.0000	-121.10	291.0000	-129.70	301.0000	-140.60	311.0000	-142.50	321.0000	-144.10	331.0000	-152.80	341.0000	-157.60	351.0000	-161.40	361.0000	-164.60	371.0000	-168.10	381.0000	-169.50	391.0000	-171.50	401.0000	-171.50	411.0000
533	NM_001308388	-31.90	100.0000	-33.10	120.0000	-46.20	140.0000	-57.20	160.0000	-60.80	180.0000	-63.80	200.0000	-73.00	220.0000	-84.60	240.0000	-99.80	260.0000	-111.20	280.0000	-120.60	300.0000	-139.90	320.0000	-149.60	340.0000	-159.20	360.0000	-164.50	380.0000	-169.40	390.0000	-175.30	400.0000	-175.30	410.0000	-176.30	420.0000	-183.20	430.0000	-183.70	440.0000	-187.00	450.0000	-188.20	460.0000	-196.50	470.0000
534	NM_001308201	-26.70	100.0000	-30.20	120.0000	-37.00	140.0000	-42.60	160.0000	-45.20	180.0000	-50.80	200.0000	-56.20	220.0000	-60.70	240.0000	-63.60	252.0000	-64.30	262.0000	-66.20	272.0000	-66.20	282.0000	-67.00	292.0000	-68.50	302.0000	-73.90	312.0000	-83.50	322.0000	-84.40	332.0000	-88.50	342.0000	-88.50	352.0000	-91.40	362.0000	-100.10	372.0000	-107.20	382.0000	-119.80	392.0000	-119.80	402.0000
535	NM_001308023	-35.10	100.0000	-37.00	120.0000	-42.50	140.0000	-45.60	160.0000	-57.30	180.0000	-64.60	200.0000	-73.60	220.0000	-75.90	240.0000	-86.90	260.0000	-91.60	280.0000	-99.80	300.0000	-109.10	320.0000	-113.30	340.0000	-119.00	360.0000	-131.40	379.0000	-132.30	389.0000	-132.30	399.0000	-134.10	409.0000	-138.10	419.0000	-143.40	429.0000	-148.50	439.0000	-151.30	449.0000	-151.30	459.0000	-156.20	469.0000
536	NM_001308326	-25.00	100.0000	-32.60	120.0000	-36.70	140.0000	-41.20	155.0000	-41.90	165.0000	-45.10	175.0000	-50.20	185.0000	-50.70	195.0000	-51.30	205.0000	-51.30	215.0000	-55.20	225.0000	-60.90	235.0000	-68.70	245.0000	-71.10	255.0000	-73.40	265.0000	-76.60	275.0000	-77.30	285.0000	-77.60	295.0000	-79.40	305.0000	-84.90	315.0000	-86.60	325.0000	-86.60	335.0000	-87.20	345.0000	-87.20	355.0000
537	NM_001306092	-50.90	100.0000	-59.80	120.0000	-78.80	140.0000	-92.30	160.0000	-105.90	180.0000	-119.30	200.0000	-139.30	220.0000	-147.60	240.0000	-158.50	260.0000	-167.00	280.0000	-178.00	300.0000	-189.00	320.0000	-200.70	340.0000	-205.90	360.0000	-212.20	374.0000	-212.20	384.0000	-216.50	394.0000	-219.10	404.0000	-221.40	414.0000	-223.20	424.0000	-224.70	434.0000	-231.30	444.0000	-231.60	454.0000	-236.00	464.0000
538	NM_001304793	-29.60	100.0000	-31.80	120.0000	-37.80	140.0000	-49.10	160.0000	-49.80	180.0000	-54.70	200.0000	-59.20	220.0000	-63.60	240.0000	-73.50	260.0000	-82.50	280.0000	-85.00	300.0000	-93.10	320.0000	-102.50	340.0000	-105.70	360.0000	-109.80	380.0000	-117.10	400.0000	-126.70	420.0000	-137.40	440.0000	-141.80	460.0000	-147.10	480.0000	-148.30	500.0000	-154.80	520.0000	-158.80	540.0000	-162.90	560.0000
539	NM_001302084	-28.70	100.0000	-35.30	120.0000	-44.30	140.0000	-55.00	160.0000	-61.50	180.0000	-69.10	200.0000	-75.00	220.0000	-89.80	240.0000	-104.50	260.0000	-113.40	280.0000	-116.70	300.0000	-124.20	320.0000	-130.90	340.0000	-145.90	360.0000	-155.50	380.0000	-163.00	400.0000	-168.20	420.0000	-172.70	433.0000	-174.20	443.0000	-176.70	453.0000	-176.70	463.0000	-180.50	473.0000	-183.70	483.0000	-194.40	493.0000
540	NM_001305009	-20.10	100.0000	-21.60	120.0000	-24.40	140.0000	-33.20	160.0000	-46.70	180.0000	-53.20	200.0000	-60.00	220.0000	-65.00	240.0000	-70.60	260.0000	-76.40	280.0000	-85.10	300.0000	-101.90	320.0000	-108.00	340.0000	-119.00	360.0000	-124.90	380.0000	-128.80	400.0000	-136.10	420.0000	-150.30	440.0000	-157.90	460.0000	-177.90	480.0000	-182.60	498.0000	-182.60	508.0000	-185.80	518.0000	-187.10	528.0000
541	NM_001306070	-11.40	100.0000	-13.80	120.0000	-21.00	140.0000	-22.80	160.0000	-28.50	180.0000	-36.90	200.0000	-38.70	220.0000	-41.60	240.0000	-46.20	260.0000	-50.00	280.0000	-56.50	300.0000	-60.20	320.0000	-63.80	340.0000	-70.70	360.0000	-77.90	380.0000	-84.00	400.0000	-87.10	420.0000	-96.10	440.0000	-98.50	460.0000	-100.70	480.0000	-104.30	500.0000	-107.10	520.0000	-113.60	540.0000	-117.67	560.0000
542	NM_001291774	-30.70	100.0000	-45.90	120.0000	-52.30	140.0000	-53.20	160.0000	-57.30	180.0000	-66.80	200.0000	-78.70	220.0000	-83.20	240.0000	-90.20	260.0000	-94.10	280.0000	-106.20	300.0000	-111.80	320.0000	-118.60	340.0000	-123.70	360.0000	-131.40	380.0000	-137.40	400.0000	-152.00	420.0000	-160.10	440.0000	-164.40	460.0000	-170.90	480.0000	-187.80	500.0000	-192.00	520.0000	-197.00	540.0000	-213.70	560.0000
543	NM_001308185	-36.40	100.0000	-43.80	120.0000	-54.70	140.0000	-64.20	160.0000	-73.20	180.0000	-84.00	200.0000	-86.70	220.0000	-95.50	240.0000	-110.00	260.0000	-117.90	280.0000	-130.00	300.0000	-143.50	320.0000	-145.80	340.0000	-152.80	360.0000	-166.70	380.0000	-175.70	400.0000	-181.30	420.0000	-194.70	440.0000	-203.50	460.0000	-208.90	480.0000	-216.90	500.0000	-234.20	520.0000	-243.60	540.0000	-256.80	560.0000
544	NM_001308078	-32.10	100.0000	-36.10	120.0000	-37.90	140.0000	-46.70	154.0000	-51.50	164.0000	-56.80	174.0000	-61.80	184.0000	-69.00	194.0000	-79.30	204.0000	-82.20	214.0000	-85.30	224.0000	-91.00	234.0000	-94.70	244.0000	-98.50	254.0000	-100.70	264.0000	-106.80	274.0000	-106.80	284.0000	-109.70	294.0000	-114.30	304.0000	-117.00	314.0000	-118.70	324.0000	-120.90	334.0000	-127.60	344.0000	-130.30	354.0000
545	NM_001271156	-20.50	100.0000	-32.40	120.0000	-34.60	140.0000	-43.50	160.0000	-47.10	180.0000	-59.60	200.0000	-70.50	220.0000	-73.80	240.0000	-89.00	260.0000	-99.70	280.0000	-105.50	300.0000	-116.60	320.0000	-125.40	340.0000	-129.90	360.0000	-134.30	380.0000	-142.70	400.0000	-150.70	420.0000	-158.50	440.0000	-169.50	460.0000	-177.00	480.0000	-182.50	500.0000	-187.80	520.0000	-195.00	540.0000	-204.80	560.0000
546	NM_001308006	-30.20	100.0000	-36.00	120.0000	-48.00	140.0000	-56.80	160.0000	-62.20	180.0000	-76.40	200.0000	-81.80	220.0000	-92.80	240.0000	-97.30	260.0000	-103.40	280.0000	-111.60	300.0000	-117.00	320.0000	-122.80	340.0000	-134.70	360.0000	-143.70	380.0000	-148.50	400.0000	-151.10	420.0000	-164.20	440.0000	-172.30	460.0000	-178.50	480.0000	-184.10	500.0000	-188.80	520.0000	-193.10	540.0000	-197.10	558.0000
547	NM_001300923	-36.30	100.0000	-41.80	120.0000	-51.70	140.0000	-57.70	160.0000	-66.60	180.0000	-74.20	200.0000	-84.40	220.0000	-90.00	240.0000	-93.10	260.0000	-103.70	280.0000	-118.60	300.0000	-129.10	320.0000	-134.60	340.0000	-144.30	360.0000	-150.70	380.0000	-166.30	400.0000	-173.20	420.0000	-184.70	440.0000	-194.90	460.0000	-205.40	480.0000	-207.70	500.0000	-219.50	520.0000	-230.20	540.0000	-237.10	560.0000
548	NM_001304792	-25.90	100.0000	-36.00	120.0000	-43.90	140.0000	-58.10	160.0000	-75.60	180.0000	-86.10	200.0000	-94.10	220.0000	-104.20	240.0000	-108.80	260.0000	-114.50	280.0000	-119.90	300.0000	-127.10	320.0000	-132.60	340.0000	-138.50	360.0000	-148.80	380.0000	-157.80	400.0000	-164.60	420.0000	-175.70	440.0000	-183.70	460.0000	-194.10	480.0000	-204.80	500.0000	-212.20	520.0000	-215.30	540.0000	-222.30	560.0000
549	NM_001308045	-12.90	100.0000	-29.40	120.0000	-36.00	140.0000	-46.50	160.0000	-59.30	180.0000	-61.30	200.0000	-67.00	220.0000	-74.20	240.0000	-81.70	260.0000	-92.80	280.0000	-107.60	300.0000	-111.60	320.0000	-119.40	340.0000	-129.40	360.0000	-135.30	380.0000	-150.80	400.0000	-163.80	420.0000	-172.10	440.0000	-178.50	460.0000	-192.20	480.0000	-193.80	499.0000	-195.10	509.0000	-195.10	519.0000	-200.10	529.0000
550	NM_001308440	-49.80	100.0000	-54.10	120.0000	-70.40	140.0000	-79.10	151.0000	-82.80	161.0000	-92.00	171.0000	-92.70	181.0000	-103.40	191.0000	-116.30	201.0000	-119.70	211.0000	-121.10	221.0000	-128.60	231.0000	-130.90	241.0000	-133.00	251.0000	-145.60	261.0000	-149.00	271.0000	-151.60	281.0000	-163.50	291.0000	-163.50	301.0000	-168.40	311.0000	-169.60	321.0000	-169.70	331.0000	-176.80	341.0000	-177.10	351.0000
551	NM_001308382	-20.00	100.0000	-27.90	120.0000	-37.00	140.0000	-43.30	160.0000	-51.40	180.0000	-61.20	200.0000	-73.50	220.0000	-75.10	240.0000	-79.80	260.0000	-94.90	280.0000	-102.00	300.0000	-107.30	320.0000	-112.00	332.0000	-113.80	342.0000	-116.30	352.0000	-119.60	362.0000	-128.80	372.0000	-133.20	382.0000	-138.90	392.0000	-139.90	402.0000	-151.20	412.0000	-154.80	422.0000	-156.70	432.0000	-159.20	442.0000
552	NM_001297577	-32.10	100.0000	-33.00	120.0000	-37.70	140.0000	-41.90	160.0000	-50.00	180.0000	-56.90	200.0000	-64.60	220.0000	-69.00	240.0000	-77.30	260.0000	-87.10	280.0000	-96.30	300.0000	-105.30	320.0000	-119.20	340.0000	-130.40	360.0000	-137.10	380.0000	-144.20	400.0000	-151.20	420.0000	-167.70	440.0000	-176.60	460.0000	-181.10	480.0000	-188.20	500.0000	-199.80	520.0000	-209.40	540.0000	-215.00	560.0000
553	NM_001308340	-32.20	100.0000	-39.90	120.0000	-53.20	140.0000	-61.40	160.0000	-70.10	180.0000	-80.00	200.0000	-86.40	220.0000	-92.50	240.0000	-100.00	260.0000	-106.40	279.0000	-108.10	289.0000	-116.00	299.0000	-116.00	309.0000	-123.20	319.0000	-125.70	329.0000	-126.80	339.0000	-128.90	349.0000	-131.10	359.0000	-137.00	369.0000	-139.00	379.0000	-140.00	389.0000	-145.30	399.0000	-145.30	409.0000	-150.20	419.0000
554	NM_001308069	-18.10	100.0000	-22.40	120.0000	-35.90	140.0000	-39.20	160.0000	-42.50	173.0000	-49.20	183.0000	-52.30	193.0000	-58.10	203.0000	-62.50	213.0000	-65.00	223.0000	-71.20	233.0000	-76.60	243.0000	-85.20	253.0000	-87.60	263.0000	-87.60	273.0000	-88.30	283.0000	-90.10	293.0000	-93.40	303.0000	-95.70	313.0000	-99.30	323.0000	-101.10	333.0000	-104.20	343.0000	-104.40	353.0000	-108.00	363.0000
555	NM_001308054	-38.30	100.0000	-51.10	120.0000	-62.60	140.0000	-64.00	160.0000	-70.40	180.0000	-77.60	200.0000	-90.40	220.0000	-101.70	240.0000	-116.30	260.0000	-117.40	280.0000	-121.50	300.0000	-127.70	320.0000	-134.90	340.0000	-145.20	360.0000	-153.00	380.0000	-159.50	400.0000	-169.40	420.0000	-176.90	440.0000	-183.60	460.0000	-189.40	480.0000	-205.00	500.0000	-211.50	520.0000	-221.90	540.0000	-232.50	560.0000
556	NM_001290155	-36.00	100.0000	-45.40	120.0000	-52.90	140.0000	-61.50	160.0000	-67.30	180.0000	-76.50	200.0000	-84.20	220.0000	-93.40	240.0000	-104.20	260.0000	-109.00	280.0000	-111.80	300.0000	-122.20	320.0000	-135.50	340.0000	-146.30	360.0000	-162.90	380.0000	-171.70	400.0000	-176.30	420.0000	-184.90	440.0000	-198.30	460.0000	-205.20	480.0000	-210.60	500.0000	-215.80	520.0000	-222.10	540.0000	-233.90	560.0000
557	NM_001301195	-42.70	100.0000	-51.40	120.0000	-62.80	140.0000	-72.70	160.0000	-80.50	180.0000	-86.80	200.0000	-99.00	220.0000	-101.80	240.0000	-112.80	260.0000	-121.30	280.0000	-130.00	300.0000	-142.40	320.0000	-146.20	340.0000	-155.00	360.0000	-161.20	380.0000	-166.00	400.0000	-175.00	420.0000	-193.50	440.0000	-197.00	460.0000	-200.60	480.0000	-208.90	500.0000	-215.30	520.0000	-226.30	540.0000	-230.00	560.0000
558	NM_022068	-30.70	100.0000	-36.60	120.0000	-53.30	140.0000	-58.60	160.0000	-68.40	180.0000	-78.70	200.0000	-84.00	220.0000	-92.10	240.0000	-96.20	260.0000	-110.00	280.0000	-118.00	300.0000	-125.10	320.0000	-131.10	340.0000	-142.40	354.0000	-144.10	364.0000	-149.90	374.0000	-155.20	384.0000	-155.20	394.0000	-161.60	404.0000	-163.80	414.0000	-173.60	424.0000	-178.60	434.0000	-178.60	444.0000	-182.80	454.0000
559	NM_001291641	-36.70	100.0000	-41.60	120.0000	-46.00	140.0000	-51.40	160.0000	-53.00	180.0000	-77.20	200.0000	-79.70	220.0000	-84.70	240.0000	-92.40	260.0000	-93.50	280.0000	-102.00	300.0000	-113.20	320.0000	-116.30	340.0000	-119.90	360.0000	-127.90	380.0000	-133.20	400.0000	-142.70	420.0000	-145.60	440.0000	-153.90	460.0000	-161.90	480.0000	-170.80	500.0000	-179.30	520.0000	-183.80	540.0000	-186.90	560.0000
560	NM_001291412	-21.70	100.0000	-29.40	115.0000	-32.20	125.0000	-36.20	135.0000	-37.40	145.0000	-41.90	155.0000	-41.90	165.0000	-45.00	175.0000	-45.70	185.0000	-49.50	195.0000	-54.00	205.0000	-58.50	215.0000	-62.50	225.0000	-63.10	235.0000	-63.10	245.0000	-63.10	255.0000	-66.90	265.0000	-73.80	275.0000	-74.90	285.0000	-74.90	295.0000	-74.90	305.0000	-80.00	315.0000	-80.00	325.0000	-82.50	335.0000
561	NM_001307960	-40.60	80.0000	-42.60	90.0000	-45.30	100.0000	-46.50	110.0000	-55.90	120.0000	-56.40	130.0000	-57.50	140.0000	-58.60	150.0000	-60.80	160.0000	-64.40	170.0000	-65.40	180.0000	-71.40	190.0000	-72.60	200.0000	-75.30	210.0000	-76.70	220.0000	-77.20	230.0000	-87.80	240.0000	-90.40	250.0000	-92.40	260.0000	-95.50	270.0000	-95.90	280.0000	-97.10	290.0000	-97.80	300.0000	-97.80	310.0000
562	NM_001308156	-19.30	100.0000	-28.90	120.0000	-32.00	140.0000	-39.10	160.0000	-50.70	180.0000	-52.10	200.0000	-58.30	220.0000	-65.30	240.0000	-70.30	260.0000	-75.30	280.0000	-88.90	300.0000	-95.20	320.0000	-107.90	340.0000	-112.00	360.0000	-119.40	380.0000	-120.90	400.0000	-127.60	420.0000	-129.80	440.0000	-137.00	460.0000	-139.90	480.0000	-147.40	500.0000	-153.80	520.0000	-158.10	540.0000	-163.60	560.0000
563	NM_001303540	-38.10	100.0000	-51.30	120.0000	-60.80	140.0000	-69.20	160.0000	-81.00	180.0000	-83.60	200.0000	-87.10	220.0000	-102.80	240.0000	-116.60	260.0000	-123.00	280.0000	-140.10	300.0000	-143.40	320.0000	-154.30	340.0000	-163.70	360.0000	-170.10	380.0000	-184.30	400.0000	-192.20	420.0000	-199.20	440.0000	-201.80	460.0000	-211.70	480.0000	-224.40	500.0000	-230.20	520.0000	-234.30	540.0000	-236.90	560.0000
564	NM_001293237	-29.50	100.0000	-43.70	120.0000	-48.60	140.0000	-54.50	160.0000	-55.50	180.0000	-63.60	200.0000	-72.70	220.0000	-81.80	240.0000	-90.00	260.0000	-95.90	280.0000	-101.90	300.0000	-109.30	320.0000	-118.40	340.0000	-124.80	360.0000	-129.90	380.0000	-139.10	400.0000	-148.90	420.0000	-155.20	440.0000	-165.40	460.0000	-174.00	480.0000	-183.30	500.0000	-193.20	520.0000	-202.30	540.0000	-211.40	560.0000
565	NM_001308116	-20.10	100.0000	-22.70	120.0000	-28.80	140.0000	-35.90	160.0000	-41.10	175.0000	-43.40	185.0000	-44.20	195.0000	-46.00	205.0000	-50.30	215.0000	-55.10	225.0000	-56.50	235.0000	-57.10	245.0000	-61.60	255.0000	-62.10	265.0000	-69.70	275.0000	-69.70	285.0000	-71.60	295.0000	-71.60	305.0000	-71.60	315.0000	-83.20	325.0000	-85.90	335.0000	-88.30	345.0000	-89.30	355.0000	-93.00	365.0000
566	NM_001297700	-23.90	100.0000	-30.90	120.0000	-40.90	140.0000	-47.80	160.0000	-51.50	180.0000	-58.00	200.0000	-63.70	220.0000	-83.70	240.0000	-92.10	260.0000	-107.70	280.0000	-114.00	300.0000	-119.80	320.0000	-126.90	340.0000	-137.00	360.0000	-142.80	380.0000	-154.20	400.0000	-161.60	420.0000	-168.10	440.0000	-172.90	460.0000	-181.40	480.0000	-191.60	500.0000	-200.10	520.0000	-204.60	540.0000	-212.30	560.0000
567	NM_001290150	-36.00	100.0000	-45.40	120.0000	-52.90	140.0000	-61.50	160.0000	-67.30	180.0000	-76.50	200.0000	-84.20	220.0000	-93.40	240.0000	-104.20	260.0000	-109.00	280.0000	-111.80	300.0000	-122.20	320.0000	-135.50	340.0000	-146.30	360.0000	-162.90	380.0000	-171.70	400.0000	-176.30	420.0000	-184.90	440.0000	-198.30	460.0000	-205.20	480.0000	-210.60	500.0000	-215.80	520.0000	-222.10	540.0000	-233.90	560.0000
568	NM_001294343	-49.50	100.0000	-55.70	120.0000	-61.30	140.0000	-76.00	160.0000	-82.90	180.0000	-86.40	200.0000	-96.10	220.0000	-106.20	240.0000	-115.60	260.0000	-129.00	280.0000	-136.50	300.0000	-153.40	320.0000	-159.50	340.0000	-159.60	350.0000	-163.90	360.0000	-166.90	370.0000	-168.40	380.0000	-171.50	390.0000	-179.10	400.0000	-179.10	410.0000	-185.80	420.0000	-187.80	430.0000	-190.40	440.0000	-193.90	450.0000
569	NM_001308093	-30.30	100.0000	-42.60	120.0000	-66.70	140.0000	-78.00	160.0000	-84.30	180.0000	-93.90	200.0000	-96.30	220.0000	-102.00	240.0000	-106.10	260.0000	-113.80	280.0000	-125.70	300.0000	-128.10	320.0000	-135.50	340.0000	-146.80	360.0000	-154.60	380.0000	-169.90	400.0000	-177.10	420.0000	-188.80	440.0000	-192.90	460.0000	-206.50	480.0000	-219.60	500.0000	-225.60	520.0000	-237.20	540.0000	-250.20	560.0000
570	NM_001303098	-31.60	100.0000	-37.20	120.0000	-51.40	140.0000	-57.30	160.0000	-60.50	180.0000	-73.60	200.0000	-84.30	220.0000	-88.80	240.0000	-91.70	260.0000	-97.50	280.0000	-105.40	300.0000	-107.00	320.0000	-111.30	340.0000	-125.20	360.0000	-135.80	380.0000	-145.50	400.0000	-164.00	420.0000	-173.80	440.0000	-178.90	460.0000	-187.70	480.0000	-191.20	500.0000	-205.70	520.0000	-209.70	540.0000	-225.10	560.0000
571	NM_001301196	-36.30	100.0000	-47.70	120.0000	-55.80	140.0000	-62.90	160.0000	-77.50	180.0000	-86.50	200.0000	-99.50	220.0000	-107.00	240.0000	-117.10	260.0000	-130.00	280.0000	-137.80	300.0000	-144.60	320.0000	-155.20	340.0000	-166.90	360.0000	-173.30	380.0000	-173.70	400.0000	-177.80	416.0000	-177.80	426.0000	-190.40	436.0000	-203.50	446.0000	-207.40	456.0000	-214.80	466.0000	-220.60	476.0000	-226.30	486.0000
572	NM_001308333	-27.70	100.0000	-34.00	120.0000	-37.80	140.0000	-44.00	160.0000	-52.80	180.0000	-62.30	200.0000	-69.70	220.0000	-78.60	240.0000	-84.60	260.0000	-92.00	280.0000	-97.20	300.0000	-105.20	320.0000	-111.00	337.0000	-113.50	347.0000	-118.30	357.0000	-123.20	367.0000	-130.60	377.0000	-133.10	387.0000	-141.30	397.0000	-144.80	407.0000	-149.70	417.0000	-159.90	427.0000	-162.50	437.0000	-169.50	447.0000
573	NM_001290217	-17.40	100.0000	-21.10	120.0000	-25.70	140.0000	-32.10	160.0000	-38.90	180.0000	-49.80	200.0000	-51.20	220.0000	-61.00	240.0000	-69.60	260.0000	-74.60	280.0000	-79.20	300.0000	-85.90	320.0000	-93.90	340.0000	-96.60	360.0000	-102.60	380.0000	-108.60	400.0000	-117.30	420.0000	-122.80	440.0000	-125.90	460.0000	-129.40	480.0000	-133.70	500.0000	-137.60	520.0000	-139.80	533.0000	-139.80	543.0000
574	NM_001306091	-20.50	100.0000	-25.80	120.0000	-34.20	140.0000	-43.80	160.0000	-52.70	180.0000	-56.20	200.0000	-57.30	220.0000	-62.90	240.0000	-72.60	260.0000	-76.50	280.0000	-82.30	300.0000	-89.10	320.0000	-95.70	340.0000	-100.20	360.0000	-104.10	380.0000	-111.00	400.0000	-117.10	420.0000	-126.40	440.0000	-131.50	460.0000	-144.50	480.0000	-149.10	500.0000	-162.00	520.0000	-166.40	540.0000	-170.90	560.0000
575	NM_001289861	-45.00	100.0000	-54.40	120.0000	-58.30	140.0000	-66.30	160.0000	-75.80	180.0000	-83.70	200.0000	-94.30	220.0000	-101.00	240.0000	-110.30	260.0000	-116.00	280.0000	-124.80	300.0000	-129.00	320.0000	-137.10	340.0000	-144.70	360.0000	-146.00	380.0000	-154.80	400.0000	-160.10	420.0000	-164.90	440.0000	-173.70	460.0000	-180.90	480.0000	-193.70	500.0000	-202.70	520.0000	-207.00	534.0000	-208.40	544.0000
576	NM_001306179	-41.30	100.0000	-48.80	120.0000	-62.40	140.0000	-66.30	160.0000	-76.40	180.0000	-89.10	200.0000	-103.70	220.0000	-113.30	240.0000	-126.20	260.0000	-134.60	280.0000	-147.90	300.0000	-156.20	320.0000	-163.50	340.0000	-172.30	360.0000	-187.00	380.0000	-198.30	400.0000	-207.80	411.0000	-209.50	421.0000	-210.50	431.0000	-210.50	441.0000	-216.00	451.0000	-221.90	461.0000	-225.20	471.0000	-234.10	481.0000
577	NM_001306093	-31.20	100.0000	-40.70	120.0000	-52.10	140.0000	-60.10	160.0000	-63.60	180.0000	-69.20	200.0000	-76.40	220.0000	-84.00	240.0000	-91.20	260.0000	-96.90	280.0000	-107.30	300.0000	-110.90	320.0000	-119.10	340.0000	-132.20	360.0000	-140.20	380.0000	-145.00	400.0000	-155.90	420.0000	-162.90	440.0000	-172.30	460.0000	-181.30	480.0000	-188.90	500.0000	-193.30	520.0000	-204.10	540.0000	-218.30	560.0000
578	NM_001289745	-35.10	100.0000	-45.50	120.0000	-57.20	140.0000	-65.40	160.0000	-70.30	180.0000	-74.80	200.0000	-81.40	220.0000	-89.70	240.0000	-94.20	260.0000	-102.00	280.0000	-109.40	300.0000	-115.50	320.0000	-123.70	340.0000	-141.70	360.0000	-149.60	380.0000	-152.80	400.0000	-159.90	420.0000	-169.00	440.0000	-175.10	460.0000	-186.80	480.0000	-201.00	500.0000	-205.10	520.0000	-219.00	540.0000	-228.10	560.0000
579	NM_001293291	-14.20	100.0000	-14.80	120.0000	-23.00	140.0000	-29.30	160.0000	-29.50	180.0000	-35.00	200.0000	-41.30	220.0000	-50.30	240.0000	-55.80	260.0000	-67.80	280.0000	-72.80	300.0000	-94.10	320.0000	-104.70	340.0000	-109.90	360.0000	-118.90	380.0000	-125.20	400.0000	-136.70	420.0000	-142.80	440.0000	-149.50	460.0000	-162.50	480.0000	-169.20	500.0000	-176.80	520.0000	-190.30	540.0000	-201.20	560.0000
580	NM_001308294	-27.00	100.0000	-32.80	120.0000	-40.50	140.0000	-46.20	160.0000	-56.40	180.0000	-79.00	200.0000	-84.10	220.0000	-94.00	240.0000	-108.20	260.0000	-112.30	280.0000	-125.80	300.0000	-130.70	320.0000	-138.00	340.0000	-145.40	360.0000	-153.20	380.0000	-161.60	400.0000	-165.70	420.0000	-171.50	435.0000	-175.50	445.0000	-182.10	455.0000	-182.10	465.0000	-186.30	475.0000	-191.40	485.0000	-192.90	495.0000
581	NM_001303542	-53.30	100.0000	-58.60	120.0000	-68.00	140.0000	-78.80	160.0000	-83.30	180.0000	-86.80	200.0000	-104.90	220.0000	-117.10	240.0000	-126.20	260.0000	-133.60	280.0000	-147.00	300.0000	-160.10	320.0000	-168.80	340.0000	-181.40	360.0000	-192.00	380.0000	-207.20	400.0000	-211.10	420.0000	-220.60	440.0000	-230.50	460.0000	-244.60	480.0000	-246.20	492.0000	-247.60	502.0000	-261.30	512.0000	-263.20	522.0000
582	NM_001297666	-19.90	100.0000	-28.60	120.0000	-29.70	140.0000	-35.70	160.0000	-45.00	180.0000	-48.90	200.0000	-55.60	220.0000	-61.50	240.0000	-70.80	260.0000	-79.80	280.0000	-86.10	300.0000	-96.00	320.0000	-105.40	340.0000	-112.50	360.0000	-121.20	376.0000	-127.80	386.0000	-127.80	396.0000	-129.50	406.0000	-135.20	416.0000	-138.30	426.0000	-139.30	436.0000	-148.70	446.0000	-153.10	456.0000	-154.20	466.0000
583	NM_001300804	-47.20	100.0000	-52.90	120.0000	-73.60	140.0000	-82.20	160.0000	-91.10	180.0000	-97.60	200.0000	-122.70	220.0000	-129.20	240.0000	-134.80	260.0000	-144.20	280.0000	-151.00	300.0000	-164.20	320.0000	-174.00	340.0000	-187.10	360.0000	-195.10	380.0000	-204.40	400.0000	-214.00	420.0000	-228.90	440.0000	-234.20	460.0000	-238.30	480.0000	-248.70	500.0000	-254.60	520.0000	-263.80	540.0000	-275.00	560.0000
584	NM_001306086	-46.60	100.0000	-61.50	120.0000	-72.10	140.0000	-77.00	160.0000	-91.00	180.0000	-102.90	200.0000	-111.00	220.0000	-121.90	240.0000	-136.00	260.0000	-141.60	280.0000	-152.80	300.0000	-158.80	320.0000	-172.60	340.0000	-173.50	358.0000	-179.70	368.0000	-179.70	378.0000	-181.20	388.0000	-182.70	398.0000	-190.20	408.0000	-192.50	418.0000	-194.00	428.0000	-197.00	438.0000	-199.20	448.0000	-201.80	458.0000
585	NM_001301409	-21.50	100.0000	-25.00	120.0000	-35.80	140.0000	-38.80	160.0000	-41.10	180.0000	-45.00	200.0000	-48.70	220.0000	-54.10	240.0000	-61.90	260.0000	-69.90	280.0000	-74.60	300.0000	-84.80	320.0000	-87.70	340.0000	-94.30	360.0000	-97.40	380.0000	-102.00	400.0000	-105.50	420.0000	-111.10	440.0000	-116.90	460.0000	-119.40	480.0000	-126.00	500.0000	-129.57	520.0000	-131.50	540.0000	-134.30	560.0000
586	NM_001308170	-42.70	100.0000	-55.00	120.0000	-62.80	140.0000	-70.70	160.0000	-78.30	180.0000	-91.10	200.0000	-94.60	220.0000	-95.50	240.0000	-105.30	260.0000	-115.10	280.0000	-128.70	300.0000	-137.90	320.0000	-154.70	340.0000	-155.50	360.0000	-163.70	380.0000	-170.90	394.0000	-174.60	404.0000	-179.60	414.0000	-179.60	424.0000	-181.10	434.0000	-186.10	444.0000	-194.80	454.0000	-203.90	464.0000	-207.30	474.0000
587	NM_001302835	-14.50	100.0000	-22.50	120.0000	-26.70	140.0000	-31.10	160.0000	-42.30	180.0000	-46.20	200.0000	-51.30	220.0000	-55.30	240.0000	-56.80	260.0000	-60.30	280.0000	-68.40	300.0000	-70.60	320.0000	-77.50	340.0000	-88.40	360.0000	-92.40	380.0000	-96.20	400.0000	-98.90	420.0000	-103.20	440.0000	-110.50	460.0000	-117.00	480.0000	-118.60	500.0000	-124.70	520.0000	-127.90	540.0000	-137.30	560.0000
588	NM_001306147	-17.60	100.0000	-23.30	120.0000	-27.80	140.0000	-36.70	160.0000	-40.10	180.0000	-48.70	200.0000	-52.20	220.0000	-56.60	240.0000	-66.60	260.0000	-69.50	280.0000	-73.50	300.0000	-84.10	320.0000	-90.80	340.0000	-99.10	360.0000	-109.70	380.0000	-113.00	400.0000	-125.50	420.0000	-131.50	440.0000	-134.10	460.0000	-139.40	480.0000	-149.50	500.0000	-153.00	520.0000	-166.00	540.0000	-170.90	560.0000
589	NM_001293163	-22.60	100.0000	-29.50	120.0000	-38.40	140.0000	-54.30	160.0000	-65.40	180.0000	-70.80	200.0000	-85.80	220.0000	-96.30	240.0000	-104.40	260.0000	-110.80	272.0000	-114.30	282.0000	-114.60	292.0000	-118.00	302.0000	-119.20	312.0000	-121.40	322.0000	-122.70	332.0000	-127.20	342.0000	-136.90	352.0000	-142.00	362.0000	-150.80	372.0000	-161.80	382.0000	-168.10	392.0000	-168.10	402.0000	-169.00	412.0000
590	NM_001290151	-36.00	100.0000	-45.40	120.0000	-52.90	140.0000	-61.50	160.0000	-67.30	180.0000	-76.50	200.0000	-84.20	220.0000	-93.40	240.0000	-104.20	260.0000	-109.00	280.0000	-111.80	300.0000	-122.20	320.0000	-135.50	340.0000	-146.30	360.0000	-162.90	380.0000	-171.70	400.0000	-176.30	420.0000	-184.90	440.0000	-198.30	460.0000	-205.20	480.0000	-210.60	500.0000	-215.80	520.0000	-222.10	540.0000	-233.90	560.0000
591	NM_001303039	-49.80	100.0000	-60.90	120.0000	-68.00	140.0000	-76.30	160.0000	-82.80	180.0000	-99.90	200.0000	-111.50	220.0000	-124.30	240.0000	-136.80	260.0000	-147.10	280.0000	-153.70	300.0000	-166.30	320.0000	-178.20	340.0000	-194.10	360.0000	-207.50	380.0000	-214.30	400.0000	-216.40	420.0000	-230.00	440.0000	-240.80	460.0000	-246.40	480.0000	-262.50	500.0000	-269.10	520.0000	-275.50	533.0000	-280.20	543.0000
592	NM_130444	-16.30	71.0000	-23.10	81.0000	-28.70	91.0000	-29.40	101.0000	-29.90	111.0000	-34.60	121.0000	-36.40	131.0000	-40.60	141.0000	-44.00	151.0000	-44.00	161.0000	-54.60	171.0000	-60.50	181.0000	-64.80	191.0000	-66.50	201.0000	-66.50	211.0000	-68.20	221.0000	-72.80	231.0000	-76.50	241.0000	-80.90	251.0000	-89.10	261.0000	-92.20	271.0000	-98.00	281.0000	-106.50	291.0000	-106.50	301.0000
593	NM_001303110	-44.00	100.0000	-50.40	120.0000	-64.20	140.0000	-75.30	160.0000	-91.60	180.0000	-101.90	200.0000	-113.10	220.0000	-120.30	240.0000	-131.60	260.0000	-136.00	270.0000	-140.60	280.0000	-144.90	290.0000	-148.00	300.0000	-153.40	310.0000	-153.80	320.0000	-157.20	330.0000	-162.80	340.0000	-170.40	350.0000	-171.20	360.0000	-175.20	370.0000	-176.90	380.0000	-180.00	390.0000	-184.30	400.0000	-184.70	410.0000
594	NM_001303474	-36.20	100.0000	-45.70	120.0000	-55.20	140.0000	-66.00	160.0000	-73.00	180.0000	-81.20	200.0000	-91.70	220.0000	-101.80	240.0000	-115.80	260.0000	-124.40	280.0000	-135.00	300.0000	-140.40	320.0000	-145.90	340.0000	-155.30	360.0000	-166.20	380.0000	-174.70	400.0000	-184.80	420.0000	-191.00	440.0000	-200.20	460.0000	-217.30	480.0000	-224.60	500.0000	-236.60	520.0000	-246.00	540.0000	-263.80	560.0000
595	NM_001306219	-20.10	100.0000	-23.20	120.0000	-28.40	140.0000	-34.80	160.0000	-38.20	180.0000	-38.60	192.0000	-40.10	202.0000	-42.70	212.0000	-44.20	222.0000	-44.50	232.0000	-44.50	242.0000	-47.80	252.0000	-49.50	262.0000	-51.70	272.0000	-54.40	282.0000	-57.00	292.0000	-57.70	302.0000	-61.30	312.0000	-65.50	322.0000	-69.60	332.0000	-75.60	342.0000	-82.90	352.0000	-85.50	362.0000	-87.20	372.0000
596	NM_001304795	-23.50	100.0000	-32.80	120.0000	-33.40	140.0000	-35.70	160.0000	-43.00	180.0000	-51.30	200.0000	-56.40	220.0000	-59.40	240.0000	-68.40	260.0000	-71.90	280.0000	-76.40	300.0000	-83.70	320.0000	-99.70	340.0000	-105.10	360.0000	-112.80	380.0000	-123.10	400.0000	-128.70	420.0000	-137.40	440.0000	-142.60	460.0000	-146.30	480.0000	-151.30	500.0000	-154.70	520.0000	-161.40	540.0000	-173.50	560.0000
597	NM_032712	-36.00	100.0000	-45.40	120.0000	-52.90	140.0000	-61.50	160.0000	-67.30	180.0000	-76.50	200.0000	-84.20	220.0000	-93.40	240.0000	-104.20	260.0000	-109.00	280.0000	-111.80	300.0000	-122.20	320.0000	-135.50	340.0000	-146.30	360.0000	-162.90	380.0000	-171.70	400.0000	-176.30	420.0000	-184.90	440.0000	-198.30	460.0000	-205.20	480.0000	-210.60	500.0000	-215.80	520.0000	-222.10	540.0000	-233.90	560.0000
598	NM_001291733	-40.50	100.0000	-50.30	116.0000	-54.70	126.0000	-59.10	136.0000	-65.80	146.0000	-67.40	156.0000	-74.60	166.0000	-77.10	176.0000	-84.60	186.0000	-89.40	196.0000	-97.00	206.0000	-99.10	216.0000	-103.90	226.0000	-104.30	236.0000	-110.20	246.0000	-114.90	256.0000	-115.60	266.0000	-119.80	276.0000	-121.60	286.0000	-127.00	296.0000	-129.30	306.0000	-134.50	316.0000	-134.50	326.0000	-139.20	336.0000
599	NM_001300855	-38.00	100.0000	-60.30	120.0000	-70.50	140.0000	-73.40	160.0000	-79.80	180.0000	-87.50	200.0000	-92.80	220.0000	-101.00	240.0000	-104.00	260.0000	-113.70	280.0000	-123.50	300.0000	-133.40	320.0000	-146.10	340.0000	-158.10	360.0000	-167.30	377.0000	-170.10	387.0000	-175.70	397.0000	-178.70	407.0000	-180.30	417.0000	-184.80	427.0000	-186.30	437.0000	-196.20	447.0000	-203.20	457.0000	-205.90	467.0000
600	NM_001290296	-26.60	95.0000	-29.30	105.0000	-35.70	115.0000	-36.80	125.0000	-41.50	135.0000	-44.60	145.0000	-45.80	155.0000	-52.60	165.0000	-52.60	175.0000	-55.90	185.0000	-58.00	195.0000	-60.40	205.0000	-60.40	215.0000	-62.30	225.0000	-62.30	235.0000	-65.10	245.0000	-72.40	255.0000	-74.40	265.0000	-80.40	275.0000	-86.10	285.0000	-89.10	295.0000	-91.10	305.0000	-95.20	315.0000	-96.00	325.0000
601	NM_001305011	-10.00	100.0000	-16.30	120.0000	-16.60	140.0000	-22.20	160.0000	-29.70	180.0000	-34.30	200.0000	-38.80	220.0000	-45.60	240.0000	-48.70	260.0000	-53.60	280.0000	-58.60	300.0000	-62.00	320.0000	-66.00	340.0000	-72.10	360.0000	-82.10	380.0000	-91.20	400.0000	-94.90	420.0000	-103.50	440.0000	-114.20	460.0000	-126.70	480.0000	-140.20	500.0000	-148.10	520.0000	-159.40	540.0000	-168.90	560.0000
602	NM_001290318	-34.90	100.0000	-40.90	120.0000	-49.70	140.0000	-61.40	160.0000	-70.80	180.0000	-78.90	200.0000	-87.40	220.0000	-91.50	240.0000	-98.50	260.0000	-105.50	280.0000	-111.70	300.0000	-116.30	320.0000	-119.30	340.0000	-126.30	360.0000	-133.10	380.0000	-145.60	400.0000	-160.20	420.0000	-169.00	440.0000	-178.50	460.0000	-187.90	480.0000	-193.80	500.0000	-195.20	520.0000	-202.30	540.0000	-214.70	560.0000
603	NM_001271934	-21.00	100.0000	-27.40	120.0000	-38.50	140.0000	-48.40	160.0000	-55.30	180.0000	-58.40	200.0000	-62.80	220.0000	-65.20	240.0000	-80.00	260.0000	-87.30	280.0000	-94.60	300.0000	-106.70	320.0000	-120.60	340.0000	-131.80	360.0000	-136.70	380.0000	-148.60	400.0000	-159.90	420.0000	-172.70	440.0000	-186.50	460.0000	-191.70	480.0000	-200.90	500.0000	-209.20	520.0000	-217.20	540.0000	-219.90	560.0000
604	NM_001190255	-17.90	100.0000	-19.60	120.0000	-26.50	140.0000	-33.50	160.0000	-37.00	180.0000	-55.30	200.0000	-59.80	220.0000	-63.30	240.0000	-66.10	260.0000	-70.50	280.0000	-75.10	300.0000	-81.00	320.0000	-88.30	340.0000	-96.60	360.0000	-101.70	380.0000	-104.90	400.0000	-108.40	420.0000	-114.60	440.0000	-124.20	460.0000	-135.90	480.0000	-138.10	500.0000	-144.50	520.0000	-148.60	540.0000	-155.40	560.0000
605	NM_001173523	-35.20	100.0000	-51.00	120.0000	-66.40	140.0000	-79.10	160.0000	-93.60	180.0000	-100.60	200.0000	-115.80	220.0000	-126.70	240.0000	-140.60	260.0000	-155.20	280.0000	-163.50	300.0000	-170.30	320.0000	-176.80	340.0000	-182.20	360.0000	-191.30	380.0000	-198.10	400.0000	-201.90	420.0000	-215.70	440.0000	-220.00	460.0000	-220.00	480.0000	-222.10	500.0000	-229.90	520.0000	-241.50	540.0000	-257.00	560.0000
606	NM_001291974	-20.20	100.0000	-27.10	120.0000	-28.20	140.0000	-33.80	160.0000	-37.70	180.0000	-42.80	200.0000	-46.70	220.0000	-53.20	240.0000	-59.80	260.0000	-63.20	280.0000	-68.00	300.0000	-70.50	320.0000	-76.10	340.0000	-81.30	360.0000	-88.10	380.0000	-90.60	400.0000	-93.00	420.0000	-97.40	440.0000	-97.70	460.0000	-103.10	480.0000	-110.20	500.0000	-122.30	520.0000	-126.70	540.0000	-129.40	560.0000
607	NM_001304811	-14.00	100.0000	-19.10	120.0000	-24.90	140.0000	-34.00	160.0000	-40.50	180.0000	-45.60	200.0000	-50.30	220.0000	-53.80	237.0000	-56.80	247.0000	-62.40	257.0000	-66.90	267.0000	-69.30	277.0000	-71.80	287.0000	-72.20	297.0000	-72.50	307.0000	-76.10	317.0000	-76.20	327.0000	-78.10	337.0000	-81.40	347.0000	-81.40	357.0000	-84.50	367.0000	-91.40	377.0000	-94.20	387.0000	-97.50	397.0000
608	NM_001303447	-39.40	100.0000	-51.90	120.0000	-57.50	140.0000	-70.90	160.0000	-82.20	180.0000	-95.70	200.0000	-103.10	220.0000	-116.30	240.0000	-132.30	260.0000	-154.30	280.0000	-170.20	298.0000	-173.60	308.0000	-181.30	318.0000	-187.10	328.0000	-197.00	338.0000	-203.60	348.0000	-209.30	358.0000	-216.60	368.0000	-225.20	378.0000	-237.10	388.0000	-239.10	398.0000	-239.10	408.0000	-241.20	418.0000	-241.20	428.0000
609	NM_001308018	-24.30	100.0000	-26.80	120.0000	-30.50	140.0000	-34.20	160.0000	-37.90	180.0000	-39.20	200.0000	-44.90	220.0000	-47.50	240.0000	-50.60	260.0000	-55.50	280.0000	-56.00	300.0000	-61.30	320.0000	-64.50	340.0000	-69.60	360.0000	-78.80	380.0000	-84.30	400.0000	-87.70	420.0000	-91.00	440.0000	-93.70	460.0000	-97.80	480.0000	-102.20	500.0000	-105.40	520.0000	-109.60	540.0000	-120.80	560.0000
610	NM_001257387	-24.50	100.0000	-36.50	120.0000	-42.20	140.0000	-43.60	160.0000	-50.60	180.0000	-53.80	200.0000	-61.80	220.0000	-68.10	240.0000	-77.80	260.0000	-87.50	280.0000	-89.80	300.0000	-95.30	320.0000	-99.00	340.0000	-101.10	360.0000	-102.40	380.0000	-104.40	400.0000	-108.60	420.0000	-115.90	440.0000	-121.00	460.0000	-122.70	480.0000	-131.40	500.0000	-133.50	520.0000	-143.00	540.0000	-146.90	560.0000
611	NM_001302378	-40.00	100.0000	-47.40	120.0000	-56.60	140.0000	-61.20	160.0000	-70.00	180.0000	-71.50	200.0000	-77.70	220.0000	-87.60	240.0000	-94.90	260.0000	-106.90	280.0000	-111.60	300.0000	-113.40	320.0000	-124.80	340.0000	-128.20	360.0000	-133.80	380.0000	-135.20	400.0000	-141.60	420.0000	-146.00	440.0000	-150.50	460.0000	-161.40	480.0000	-164.60	500.0000	-174.20	520.0000	-179.50	540.0000	-187.10	560.0000
612	NM_001307922	-10.20	100.0000	-12.00	120.0000	-17.20	140.0000	-21.90	160.0000	-30.30	180.0000	-32.70	200.0000	-34.20	220.0000	-39.40	240.0000	-45.10	260.0000	-47.50	280.0000	-60.00	300.0000	-66.60	320.0000	-70.80	340.0000	-75.20	360.0000	-80.50	380.0000	-86.40	400.0000	-97.60	420.0000	-98.60	440.0000	-103.40	460.0000	-109.10	480.0000	-110.40	500.0000	-117.80	520.0000	-124.70	540.0000	-133.50	560.0000
613	NM_001297598	-16.30	78.0000	-18.60	88.0000	-23.20	98.0000	-23.80	108.0000	-28.30	118.0000	-33.50	128.0000	-36.40	138.0000	-36.60	148.0000	-37.20	158.0000	-40.80	168.0000	-41.60	178.0000	-47.40	188.0000	-47.60	198.0000	-49.20	208.0000	-53.50	218.0000	-53.70	228.0000	-56.60	238.0000	-59.20	248.0000	-62.30	258.0000	-63.50	268.0000	-65.60	278.0000	-70.80	288.0000	-70.90	298.0000	-73.80	308.0000
614	NM_001290139	-40.40	100.0000	-46.90	120.0000	-61.20	140.0000	-73.40	160.0000	-83.00	180.0000	-95.20	200.0000	-103.30	220.0000	-113.20	240.0000	-122.80	260.0000	-129.10	280.0000	-143.00	300.0000	-154.20	320.0000	-162.10	340.0000	-170.80	360.0000	-182.20	380.0000	-195.70	400.0000	-209.30	420.0000	-222.60	440.0000	-239.20	460.0000	-252.90	480.0000	-265.30	500.0000	-275.50	520.0000	-285.00	540.0000	-297.20	560.0000
615	NM_001308248	-6.10	60.0000	-13.40	70.0000	-14.80	80.0000	-18.90	90.0000	-20.00	100.0000	-20.80	110.0000	-25.00	120.0000	-26.90	130.0000	-29.70	140.0000	-34.80	150.0000	-38.70	160.0000	-40.90	170.0000	-41.60	180.0000	-42.10	190.0000	-42.10	200.0000	-42.10	210.0000	-43.40	220.0000	-43.40	230.0000	-43.40	240.0000	-47.70	250.0000	-50.10	260.0000	-51.20	270.0000	-54.80	280.0000	-58.60	290.0000
616	NM_001308445	-24.10	100.0000	-28.30	120.0000	-30.50	140.0000	-38.70	160.0000	-52.70	180.0000	-57.50	200.0000	-63.60	220.0000	-71.90	240.0000	-85.00	260.0000	-92.80	280.0000	-98.20	300.0000	-106.00	320.0000	-117.40	340.0000	-119.10	360.0000	-129.60	380.0000	-144.50	400.0000	-145.00	420.0000	-153.00	440.0000	-159.40	460.0000	-167.80	480.0000	-176.30	500.0000	-186.20	520.0000	-188.80	540.0000	-195.20	560.0000
617	NM_001300881	-30.30	100.0000	-42.20	120.0000	-50.30	140.0000	-57.70	160.0000	-74.60	180.0000	-77.10	200.0000	-80.00	220.0000	-90.30	240.0000	-101.70	260.0000	-117.30	280.0000	-125.60	300.0000	-130.70	320.0000	-143.20	340.0000	-149.80	360.0000	-154.30	380.0000	-156.90	400.0000	-163.20	413.0000	-170.70	423.0000	-180.10	433.0000	-184.70	443.0000	-186.00	453.0000	-191.00	463.0000	-197.50	473.0000	-207.50	483.0000
618	NM_001308226	-38.20	100.0000	-51.90	120.0000	-63.10	140.0000	-65.00	160.0000	-74.00	180.0000	-83.70	200.0000	-90.70	220.0000	-100.70	240.0000	-106.90	260.0000	-112.30	272.0000	-122.60	282.0000	-128.10	292.0000	-132.40	302.0000	-137.40	312.0000	-147.90	322.0000	-148.30	332.0000	-155.70	342.0000	-156.60	352.0000	-164.10	362.0000	-165.40	372.0000	-170.50	382.0000	-176.30	392.0000	-183.10	402.0000	-189.80	412.0000
619	NM_013310	-24.00	100.0000	-24.50	120.0000	-29.20	140.0000	-40.10	160.0000	-45.70	180.0000	-59.70	200.0000	-61.60	220.0000	-71.20	240.0000	-78.40	260.0000	-86.60	280.0000	-97.20	300.0000	-104.40	320.0000	-111.80	340.0000	-122.30	360.0000	-129.60	380.0000	-138.90	400.0000	-141.50	420.0000	-148.40	440.0000	-156.40	460.0000	-163.20	480.0000	-171.40	500.0000	-177.10	520.0000	-186.70	540.0000	-199.10	560.0000
620	NM_001308375	-47.30	100.0000	-54.50	120.0000	-70.00	140.0000	-77.80	160.0000	-92.20	180.0000	-108.70	200.0000	-130.50	220.0000	-138.00	240.0000	-145.20	260.0000	-159.80	280.0000	-169.80	300.0000	-171.60	320.0000	-179.70	330.0000	-188.50	340.0000	-193.40	350.0000	-202.10	360.0000	-204.80	370.0000	-211.10	380.0000	-212.10	390.0000	-214.70	400.0000	-220.40	410.0000	-221.90	420.0000	-222.20	430.0000	-226.30	440.0000
621	NM_015038	-19.10	100.0000	-27.30	120.0000	-29.60	140.0000	-35.70	160.0000	-39.60	180.0000	-42.20	200.0000	-48.40	220.0000	-54.60	240.0000	-57.40	260.0000	-67.10	280.0000	-72.47	300.0000	-79.80	320.0000	-87.20	340.0000	-94.10	360.0000	-96.80	380.0000	-101.50	400.0000	-106.90	420.0000	-115.00	440.0000	-123.10	460.0000	-123.40	480.0000	-126.80	500.0000	-129.40	520.0000	-132.80	540.0000	-137.50	560.0000
622	NM_001292008	-23.60	100.0000	-28.20	120.0000	-37.20	140.0000	-45.20	160.0000	-54.40	180.0000	-62.40	200.0000	-64.10	220.0000	-72.80	240.0000	-79.90	260.0000	-96.40	280.0000	-100.40	300.0000	-109.50	320.0000	-119.60	340.0000	-125.10	360.0000	-128.10	380.0000	-129.60	394.0000	-132.20	404.0000	-132.80	414.0000	-137.80	424.0000	-138.40	434.0000	-145.50	444.0000	-145.50	454.0000	-146.90	464.0000	-153.80	474.0000
623	NM_001308319	-18.90	100.0000	-22.70	120.0000	-32.60	140.0000	-33.70	160.0000	-41.00	180.0000	-45.10	200.0000	-52.50	220.0000	-54.60	240.0000	-58.70	260.0000	-59.90	280.0000	-70.40	300.0000	-77.40	320.0000	-80.20	334.0000	-83.60	344.0000	-84.70	354.0000	-87.30	364.0000	-89.70	374.0000	-93.30	384.0000	-93.30	394.0000	-93.30	404.0000	-95.20	414.0000	-96.70	424.0000	-98.80	434.0000	-101.50	444.0000
624	NM_001307940	-24.60	100.0000	-39.40	120.0000	-47.60	140.0000	-58.50	160.0000	-64.20	180.0000	-66.80	200.0000	-67.30	220.0000	-73.00	240.0000	-79.80	260.0000	-87.80	280.0000	-87.80	296.0000	-90.00	306.0000	-93.50	316.0000	-98.80	326.0000	-103.20	336.0000	-106.50	346.0000	-109.00	356.0000	-114.20	366.0000	-118.50	376.0000	-118.50	386.0000	-118.50	396.0000	-118.50	406.0000	-127.40	416.0000	-128.80	426.0000
625	NM_001289980	-28.20	100.0000	-38.60	120.0000	-44.10	140.0000	-52.00	160.0000	-59.00	180.0000	-64.50	197.0000	-70.80	207.0000	-75.50	217.0000	-80.60	227.0000	-85.00	237.0000	-95.40	247.0000	-97.30	257.0000	-99.30	267.0000	-101.30	277.0000	-105.60	287.0000	-112.20	297.0000	-118.70	307.0000	-119.90	317.0000	-119.90	327.0000	-128.60	337.0000	-132.30	347.0000	-135.40	357.0000	-136.60	367.0000	-138.70	377.0000
626	NM_006010	-22.87	100.0000	-33.80	120.0000	-51.30	140.0000	-57.60	160.0000	-76.60	180.0000	-89.00	197.0000	-90.40	207.0000	-91.60	217.0000	-93.10	227.0000	-99.70	237.0000	-100.00	247.0000	-103.80	257.0000	-107.50	267.0000	-109.40	277.0000	-112.80	287.0000	-113.40	297.0000	-118.50	307.0000	-118.50	317.0000	-122.40	327.0000	-126.70	337.0000	-127.80	347.0000	-128.00	357.0000	-134.30	367.0000	-134.30	377.0000
627	NM_001301159	-53.20	100.0000	-61.90	120.0000	-66.80	140.0000	-72.90	160.0000	-81.10	180.0000	-88.20	200.0000	-101.40	220.0000	-113.70	240.0000	-127.90	260.0000	-137.40	280.0000	-148.30	300.0000	-162.50	320.0000	-172.00	340.0000	-180.30	360.0000	-187.70	380.0000	-195.60	400.0000	-203.00	420.0000	-214.60	440.0000	-223.50	460.0000	-238.10	480.0000	-243.50	500.0000	-253.40	520.0000	-267.30	540.0000	-279.00	560.0000
628	NM_001293626	-18.50	100.0000	-27.20	119.0000	-28.90	129.0000	-31.90	139.0000	-38.10	149.0000	-39.30	159.0000	-43.70	169.0000	-44.90	179.0000	-45.90	189.0000	-46.30	199.0000	-50.80	209.0000	-50.80	219.0000	-56.90	229.0000	-59.00	239.0000	-62.20	249.0000	-69.10	259.0000	-69.90	269.0000	-76.70	279.0000	-80.00	289.0000	-85.70	299.0000	-89.10	309.0000	-91.80	319.0000	-93.90	329.0000	-99.80	339.0000
629	NM_001305017	-17.30	81.0000	-22.60	91.0000	-24.30	101.0000	-26.90	111.0000	-29.40	121.0000	-35.80	131.0000	-39.50	141.0000	-42.50	151.0000	-42.50	161.0000	-46.50	171.0000	-47.80	181.0000	-49.20	191.0000	-49.30	201.0000	-53.80	211.0000	-55.20	221.0000	-57.70	231.0000	-59.70	241.0000	-62.80	251.0000	-65.50	261.0000	-66.90	271.0000	-69.80	281.0000	-70.50	291.0000	-73.00	301.0000	-79.90	311.0000
630	NM_001300807	-25.20	100.0000	-33.60	120.0000	-45.90	140.0000	-52.50	160.0000	-61.80	180.0000	-64.40	200.0000	-76.50	220.0000	-82.60	240.0000	-92.80	260.0000	-95.30	275.0000	-99.50	285.0000	-106.90	295.0000	-106.90	305.0000	-114.80	315.0000	-115.00	325.0000	-122.60	335.0000	-129.10	345.0000	-134.60	355.0000	-138.70	365.0000	-140.70	375.0000	-155.40	385.0000	-162.70	395.0000	-165.70	405.0000	-167.10	415.0000
631	NM_001305020	-41.80	100.0000	-54.80	120.0000	-66.90	140.0000	-73.40	160.0000	-81.30	180.0000	-93.70	200.0000	-109.60	220.0000	-112.10	240.0000	-124.90	260.0000	-132.80	280.0000	-138.60	300.0000	-151.10	320.0000	-158.80	340.0000	-165.90	360.0000	-174.90	380.0000	-185.20	400.0000	-194.50	420.0000	-205.10	440.0000	-214.00	460.0000	-229.80	480.0000	-242.60	500.0000	-254.80	520.0000	-271.50	540.0000	-282.60	560.0000
632	NM_001304480	-12.60	100.0000	-22.20	120.0000	-31.20	140.0000	-37.60	160.0000	-45.70	180.0000	-50.80	200.0000	-55.70	220.0000	-59.20	235.0000	-61.20	245.0000	-63.00	255.0000	-65.40	265.0000	-70.60	275.0000	-71.70	285.0000	-74.60	295.0000	-77.70	305.0000	-78.20	315.0000	-82.90	325.0000	-86.10	335.0000	-91.80	345.0000	-91.80	355.0000	-91.80	365.0000	-91.90	375.0000	-95.80	385.0000	-95.80	395.0000
633	NM_182905	-32.50	100.0000	-36.40	120.0000	-42.50	140.0000	-46.80	160.0000	-58.70	180.0000	-65.80	200.0000	-74.40	220.0000	-79.20	240.0000	-87.10	260.0000	-93.90	280.0000	-96.90	293.0000	-100.80	303.0000	-108.50	313.0000	-114.00	323.0000	-119.00	333.0000	-125.20	343.0000	-129.60	353.0000	-135.50	363.0000	-139.50	373.0000	-140.70	383.0000	-142.80	393.0000	-150.20	403.0000	-150.70	413.0000	-159.20	423.0000
634	NM_001290043	-39.60	100.0000	-46.10	120.0000	-58.00	140.0000	-69.40	160.0000	-78.70	180.0000	-88.10	200.0000	-98.10	220.0000	-108.80	240.0000	-120.30	260.0000	-130.30	280.0000	-138.80	300.0000	-153.40	320.0000	-160.50	340.0000	-165.10	355.0000	-165.10	365.0000	-168.30	375.0000	-178.40	385.0000	-187.00	395.0000	-187.00	405.0000	-188.20	415.0000	-194.00	425.0000	-204.80	435.0000	-204.80	445.0000	-215.90	455.0000
635	NM_001306220	-16.80	100.0000	-21.50	120.0000	-24.10	140.0000	-25.30	160.0000	-26.50	180.0000	-31.80	200.0000	-42.80	220.0000	-46.30	240.0000	-53.90	260.0000	-59.00	280.0000	-60.10	300.0000	-60.10	310.0000	-66.60	320.0000	-66.60	330.0000	-66.80	340.0000	-69.30	350.0000	-69.30	360.0000	-73.40	370.0000	-76.80	380.0000	-76.80	390.0000	-79.70	400.0000	-80.70	410.0000	-80.70	420.0000	-90.40	430.0000
636	NM_001300722	-54.00	100.0000	-62.30	120.0000	-70.20	140.0000	-77.30	160.0000	-89.60	180.0000	-98.70	200.0000	-108.60	220.0000	-114.40	240.0000	-123.20	260.0000	-135.20	275.0000	-135.20	285.0000	-138.30	295.0000	-147.60	305.0000	-150.80	315.0000	-158.60	325.0000	-162.20	335.0000	-165.80	345.0000	-169.30	355.0000	-171.60	365.0000	-176.20	375.0000	-176.20	385.0000	-181.50	395.0000	-185.10	405.0000	-186.50	415.0000
637	NM_001302836	-14.50	100.0000	-22.50	120.0000	-26.70	140.0000	-31.10	160.0000	-42.30	180.0000	-46.20	200.0000	-51.30	220.0000	-55.30	240.0000	-56.80	260.0000	-60.30	280.0000	-68.40	300.0000	-70.60	320.0000	-77.50	340.0000	-88.40	360.0000	-92.40	380.0000	-96.20	400.0000	-98.90	420.0000	-103.20	440.0000	-110.50	460.0000	-117.00	480.0000	-118.60	500.0000	-124.70	520.0000	-127.90	540.0000	-137.30	560.0000
638	NM_001290118	-31.40	100.0000	-39.30	120.0000	-47.00	140.0000	-55.80	160.0000	-67.00	180.0000	-76.00	200.0000	-88.00	220.0000	-95.90	240.0000	-102.20	260.0000	-108.40	280.0000	-116.80	300.0000	-119.70	320.0000	-123.20	332.0000	-131.80	342.0000	-137.70	352.0000	-139.70	362.0000	-140.30	372.0000	-143.50	382.0000	-147.70	392.0000	-150.10	402.0000	-154.30	412.0000	-158.30	422.0000	-161.10	432.0000	-163.30	442.0000
639	NM_001306140	-45.10	100.0000	-56.80	120.0000	-73.50	140.0000	-82.90	160.0000	-88.80	180.0000	-106.80	200.0000	-118.00	220.0000	-127.90	240.0000	-137.30	260.0000	-144.40	280.0000	-151.90	300.0000	-164.90	320.0000	-173.50	340.0000	-183.30	360.0000	-188.80	370.0000	-193.20	380.0000	-196.40	390.0000	-198.00	400.0000	-200.20	410.0000	-205.00	420.0000	-205.30	430.0000	-208.80	440.0000	-213.90	450.0000	-218.40	460.0000
640	NM_001297594	-18.80	100.0000	-21.40	120.0000	-32.50	140.0000	-38.00	160.0000	-42.40	180.0000	-46.90	200.0000	-55.50	220.0000	-64.00	240.0000	-69.20	260.0000	-74.50	280.0000	-79.10	300.0000	-85.60	320.0000	-90.50	340.0000	-98.40	360.0000	-101.80	380.0000	-112.20	400.0000	-115.30	420.0000	-116.70	440.0000	-124.80	460.0000	-132.10	480.0000	-138.10	500.0000	-142.30	520.0000	-151.10	540.0000	-157.00	560.0000
641	NM_001300727	-26.80	100.0000	-36.90	120.0000	-48.10	140.0000	-56.60	160.0000	-59.10	180.0000	-62.90	200.0000	-70.10	220.0000	-73.10	240.0000	-75.60	260.0000	-82.90	280.0000	-93.40	300.0000	-97.90	320.0000	-100.20	336.0000	-107.20	346.0000	-108.10	356.0000	-111.70	366.0000	-120.00	376.0000	-128.20	386.0000	-128.20	396.0000	-131.50	406.0000	-131.90	416.0000	-131.90	426.0000	-133.20	436.0000	-139.60	446.0000
642	NM_001303499	-29.40	100.0000	-40.90	120.0000	-46.20	140.0000	-48.20	160.0000	-64.80	180.0000	-73.20	200.0000	-89.40	220.0000	-103.40	240.0000	-106.50	260.0000	-111.20	280.0000	-119.10	300.0000	-126.10	320.0000	-141.00	340.0000	-147.50	360.0000	-153.10	380.0000	-161.00	400.0000	-177.30	420.0000	-182.70	440.0000	-194.50	460.0000	-200.20	480.0000	-206.50	500.0000	-226.20	520.0000	-230.20	540.0000	-231.70	560.0000
643	NM_001306076	-23.10	100.0000	-29.10	120.0000	-36.60	140.0000	-39.00	160.0000	-45.00	180.0000	-52.50	200.0000	-61.30	220.0000	-66.60	240.0000	-76.10	260.0000	-82.30	280.0000	-86.80	300.0000	-89.10	320.0000	-102.10	339.0000	-102.10	349.0000	-107.90	359.0000	-109.20	369.0000	-114.80	379.0000	-117.80	389.0000	-119.50	399.0000	-121.50	409.0000	-121.80	419.0000	-121.80	429.0000	-124.00	439.0000	-127.70	449.0000
644	NM_001307951	-25.80	100.0000	-29.10	120.0000	-30.30	140.0000	-36.50	160.0000	-44.10	180.0000	-50.70	200.0000	-58.00	220.0000	-64.40	240.0000	-67.70	260.0000	-81.50	280.0000	-84.10	300.0000	-97.60	320.0000	-100.90	340.0000	-104.20	360.0000	-106.20	380.0000	-115.30	400.0000	-122.90	420.0000	-128.00	440.0000	-139.60	460.0000	-143.90	480.0000	-158.90	500.0000	-164.00	514.0000	-166.10	524.0000	-169.70	534.0000
645	NM_001303614	-31.90	100.0000	-46.60	120.0000	-55.00	140.0000	-71.50	160.0000	-76.10	180.0000	-86.80	200.0000	-91.40	220.0000	-99.80	240.0000	-103.20	260.0000	-111.80	280.0000	-119.50	300.0000	-125.30	320.0000	-130.00	340.0000	-140.10	360.0000	-148.80	380.0000	-159.20	400.0000	-166.40	420.0000	-180.50	440.0000	-195.50	460.0000	-206.00	480.0000	-216.30	500.0000	-227.80	520.0000	-242.10	540.0000	-253.20	560.0000
646	NM_001304748	-27.70	100.0000	-28.90	120.0000	-43.40	140.0000	-56.60	160.0000	-67.20	180.0000	-72.30	200.0000	-78.10	220.0000	-82.20	240.0000	-99.70	260.0000	-101.70	280.0000	-111.90	300.0000	-122.00	320.0000	-129.60	340.0000	-136.20	360.0000	-144.80	380.0000	-149.00	400.0000	-156.80	420.0000	-164.90	440.0000	-172.70	460.0000	-175.80	480.0000	-181.40	500.0000	-191.70	520.0000	-206.90	540.0000	-214.00	560.0000
647	NM_001195032	-23.60	100.0000	-32.70	120.0000	-38.20	140.0000	-52.40	160.0000	-55.00	180.0000	-62.20	200.0000	-65.80	220.0000	-72.10	240.0000	-72.70	250.0000	-74.40	260.0000	-74.70	270.0000	-80.30	280.0000	-80.30	290.0000	-85.30	300.0000	-93.70	310.0000	-97.50	320.0000	-101.80	330.0000	-108.20	340.0000	-116.60	350.0000	-117.70	360.0000	-122.10	370.0000	-125.00	380.0000	-131.10	390.0000	-135.80	400.0000
648	NM_001304263	-65.30	100.0000	-71.70	120.0000	-76.30	140.0000	-86.30	160.0000	-97.80	180.0000	-108.40	200.0000	-114.20	220.0000	-123.90	238.0000	-130.20	248.0000	-135.00	258.0000	-137.00	268.0000	-140.90	278.0000	-140.90	288.0000	-143.60	298.0000	-148.10	308.0000	-155.20	318.0000	-162.30	328.0000	-162.30	338.0000	-164.00	348.0000	-165.40	358.0000	-169.70	368.0000	-174.20	378.0000	-176.90	388.0000	-177.60	398.0000
649	NM_001290062	-33.50	100.0000	-38.40	120.0000	-50.60	140.0000	-56.30	160.0000	-65.40	180.0000	-69.50	200.0000	-78.50	220.0000	-82.20	240.0000	-94.60	260.0000	-103.80	280.0000	-111.10	300.0000	-119.30	320.0000	-129.30	340.0000	-136.80	360.0000	-141.10	380.0000	-150.20	400.0000	-156.20	420.0000	-163.90	440.0000	-172.10	460.0000	-181.40	480.0000	-189.10	500.0000	-196.80	520.0000	-207.30	540.0000	-219.20	560.0000
650	NM_001290210	-32.10	100.0000	-40.10	120.0000	-46.00	140.0000	-57.00	160.0000	-63.80	180.0000	-73.60	200.0000	-79.20	220.0000	-87.60	240.0000	-96.40	260.0000	-109.10	280.0000	-123.20	300.0000	-131.60	320.0000	-146.40	340.0000	-151.90	360.0000	-158.90	380.0000	-164.80	400.0000	-164.80	412.0000	-166.00	422.0000	-169.50	432.0000	-173.70	442.0000	-173.70	452.0000	-173.90	462.0000	-175.70	472.0000	-181.50	482.0000
651	NM_001301365	-28.50	100.0000	-32.20	120.0000	-34.90	140.0000	-37.30	160.0000	-42.30	180.0000	-54.00	200.0000	-57.60	220.0000	-60.90	240.0000	-69.90	260.0000	-72.90	280.0000	-84.10	300.0000	-90.70	320.0000	-93.50	340.0000	-97.10	360.0000	-100.80	380.0000	-105.70	400.0000	-111.60	420.0000	-118.60	440.0000	-128.30	460.0000	-140.00	480.0000	-148.90	500.0000	-153.40	520.0000	-159.60	540.0000	-161.70	560.0000
652	NM_001304435	-13.90	100.0000	-29.10	120.0000	-34.10	140.0000	-38.40	160.0000	-44.40	180.0000	-47.70	200.0000	-57.40	220.0000	-62.00	240.0000	-72.90	260.0000	-83.40	280.0000	-86.10	300.0000	-97.40	320.0000	-99.50	340.0000	-106.40	360.0000	-106.90	380.0000	-110.90	400.0000	-110.90	420.0000	-115.50	440.0000	-118.90	460.0000	-120.30	480.0000	-125.70	500.0000	-125.70	520.0000	-131.30	540.0000	-137.30	560.0000
653	NM_001302769	-43.80	100.0000	-57.30	120.0000	-67.30	140.0000	-81.70	160.0000	-90.00	180.0000	-102.20	200.0000	-110.40	220.0000	-122.30	240.0000	-134.20	260.0000	-150.60	280.0000	-156.20	300.0000	-162.90	320.0000	-169.20	340.0000	-182.60	360.0000	-188.70	380.0000	-199.30	400.0000	-204.60	417.0000	-208.20	427.0000	-208.20	437.0000	-211.80	447.0000	-212.90	457.0000	-214.40	467.0000	-217.40	477.0000	-219.90	487.0000
654	NM_001302490	-39.60	100.0000	-44.50	118.0000	-51.60	128.0000	-56.40	138.0000	-64.60	148.0000	-68.10	158.0000	-69.90	168.0000	-74.60	178.0000	-78.60	188.0000	-81.70	198.0000	-87.80	208.0000	-102.30	218.0000	-102.30	228.0000	-103.80	238.0000	-103.80	248.0000	-105.40	258.0000	-111.10	268.0000	-115.90	278.0000	-116.40	288.0000	-119.80	298.0000	-126.90	308.0000	-135.00	318.0000	-135.50	328.0000	-136.20	338.0000
655	NM_001297699	-35.10	100.0000	-44.40	120.0000	-47.10	140.0000	-59.70	160.0000	-67.90	180.0000	-78.10	200.0000	-81.70	220.0000	-103.80	240.0000	-114.00	260.0000	-123.60	280.0000	-131.00	300.0000	-145.30	320.0000	-155.10	340.0000	-161.20	360.0000	-169.70	380.0000	-180.70	400.0000	-194.10	420.0000	-203.70	440.0000	-213.60	460.0000	-219.60	480.0000	-226.00	500.0000	-235.00	520.0000	-239.90	540.0000	-252.40	560.0000
656	NM_001304370	-37.80	100.0000	-40.80	120.0000	-52.50	140.0000	-59.70	160.0000	-65.00	180.0000	-74.20	200.0000	-83.20	220.0000	-94.70	240.0000	-101.10	260.0000	-107.00	280.0000	-112.70	300.0000	-125.10	320.0000	-134.00	340.0000	-140.60	360.0000	-154.10	380.0000	-164.40	400.0000	-170.50	420.0000	-181.40	440.0000	-198.20	460.0000	-201.80	480.0000	-210.10	500.0000	-221.00	520.0000	-233.60	540.0000	-241.80	560.0000
657	NM_001304796	-23.50	100.0000	-32.80	120.0000	-33.40	140.0000	-35.70	160.0000	-43.00	180.0000	-51.30	200.0000	-56.40	220.0000	-59.40	240.0000	-68.40	260.0000	-71.90	280.0000	-76.40	300.0000	-83.70	320.0000	-95.60	340.0000	-107.20	360.0000	-114.50	380.0000	-125.30	400.0000	-136.10	420.0000	-140.30	440.0000	-149.20	460.0000	-154.10	480.0000	-162.40	500.0000	-166.30	520.0000	-171.50	540.0000	-183.00	560.0000
658	NM_001297721	-35.80	100.0000	-45.90	120.0000	-58.70	140.0000	-61.00	160.0000	-71.80	180.0000	-86.70	200.0000	-96.70	220.0000	-104.70	240.0000	-113.40	260.0000	-120.20	280.0000	-127.80	300.0000	-135.60	320.0000	-139.30	340.0000	-148.00	360.0000	-151.50	380.0000	-160.10	400.0000	-172.30	420.0000	-177.60	440.0000	-188.60	460.0000	-197.10	480.0000	-201.70	500.0000	-207.40	520.0000	-216.90	540.0000	-218.00	560.0000
659	NM_001304513	-31.20	100.0000	-41.90	120.0000	-50.50	140.0000	-59.50	160.0000	-70.20	180.0000	-75.40	199.0000	-80.50	209.0000	-80.50	219.0000	-84.40	229.0000	-91.90	239.0000	-95.50	249.0000	-104.00	259.0000	-108.90	269.0000	-112.90	279.0000	-116.20	289.0000	-122.30	299.0000	-127.50	309.0000	-129.70	319.0000	-131.10	329.0000	-131.10	339.0000	-137.70	349.0000	-139.80	359.0000	-139.80	369.0000	-142.90	379.0000
660	NM_001301828	-39.60	100.0000	-46.40	120.0000	-49.70	140.0000	-60.70	160.0000	-69.60	180.0000	-80.40	200.0000	-94.50	220.0000	-110.00	240.0000	-117.20	260.0000	-130.10	280.0000	-135.10	300.0000	-143.50	320.0000	-148.70	340.0000	-157.30	360.0000	-170.00	380.0000	-182.30	400.0000	-187.90	420.0000	-197.80	440.0000	-203.00	460.0000	-212.20	480.0000	-222.40	500.0000	-229.90	520.0000	-240.70	540.0000	-247.90	560.0000
661	NM_001297662	-55.70	100.0000	-63.90	120.0000	-77.60	140.0000	-88.70	160.0000	-94.60	177.0000	-98.40	187.0000	-102.90	197.0000	-104.70	207.0000	-107.60	217.0000	-108.60	227.0000	-109.70	237.0000	-112.00	247.0000	-112.00	257.0000	-112.00	267.0000	-116.10	277.0000	-121.70	287.0000	-123.30	297.0000	-125.00	307.0000	-128.00	317.0000	-133.10	327.0000	-135.80	337.0000	-137.70	347.0000	-142.00	357.0000	-147.90	367.0000
662	NM_001290152	-36.00	100.0000	-45.40	120.0000	-52.90	140.0000	-61.50	160.0000	-67.30	180.0000	-76.50	200.0000	-84.20	220.0000	-93.40	240.0000	-104.20	260.0000	-109.00	280.0000	-111.80	300.0000	-122.20	320.0000	-135.50	340.0000	-146.30	360.0000	-162.90	380.0000	-171.70	400.0000	-176.30	420.0000	-184.90	440.0000	-198.30	460.0000	-205.20	480.0000	-210.60	500.0000	-215.80	520.0000	-222.10	540.0000	-233.90	560.0000
663	NM_001164465	-28.20	100.0000	-31.20	120.0000	-38.60	140.0000	-45.90	160.0000	-51.59	180.0000	-55.99	200.0000	-58.19	210.0000	-62.19	220.0000	-65.70	230.0000	-70.40	240.0000	-70.40	250.0000	-74.20	260.0000	-78.20	270.0000	-82.30	280.0000	-86.60	290.0000	-90.70	300.0000	-96.40	310.0000	-96.40	320.0000	-104.90	330.0000	-112.00	340.0000	-112.00	350.0000	-113.40	360.0000	-118.70	370.0000	-124.00	380.0000
664	NM_001308257	-20.30	100.0000	-27.70	120.0000	-29.80	140.0000	-36.80	160.0000	-37.00	180.0000	-41.70	200.0000	-49.90	220.0000	-55.00	240.0000	-60.10	260.0000	-74.00	280.0000	-81.30	300.0000	-87.60	320.0000	-90.70	340.0000	-93.60	360.0000	-95.80	380.0000	-99.60	400.0000	-110.30	420.0000	-110.30	440.0000	-113.50	460.0000	-119.20	480.0000	-120.80	500.0000	-127.80	520.0000	-129.40	540.0000	-132.90	560.0000
665	NM_001288723	-33.30	100.0000	-46.50	120.0000	-60.10	140.0000	-70.20	160.0000	-82.90	180.0000	-91.40	200.0000	-102.00	220.0000	-114.80	240.0000	-130.90	260.0000	-139.30	280.0000	-145.50	300.0000	-159.10	320.0000	-167.80	340.0000	-173.80	360.0000	-178.00	380.0000	-191.20	400.0000	-204.00	420.0000	-208.00	440.0000	-214.20	458.0000	-214.20	468.0000	-219.60	478.0000	-222.00	488.0000	-223.40	498.0000	-227.60	508.0000
666	NM_001306084	-28.50	89.0000	-37.20	99.0000	-38.50	109.0000	-42.40	119.0000	-47.30	129.0000	-49.20	139.0000	-55.50	149.0000	-59.00	159.0000	-66.40	169.0000	-71.90	179.0000	-74.30	189.0000	-82.90	199.0000	-84.00	209.0000	-89.80	219.0000	-91.50	229.0000	-97.20	239.0000	-98.60	249.0000	-105.50	259.0000	-109.50	269.0000	-110.20	279.0000	-118.00	289.0000	-118.80	299.0000	-119.00	309.0000	-123.00	319.0000
667	NM_001308347	-38.20	100.0000	-41.50	120.0000	-52.50	140.0000	-60.70	160.0000	-64.60	180.0000	-73.80	200.0000	-79.60	220.0000	-87.20	240.0000	-96.50	260.0000	-104.20	280.0000	-112.50	300.0000	-119.80	320.0000	-135.20	340.0000	-142.00	360.0000	-147.60	380.0000	-158.40	400.0000	-165.40	420.0000	-178.50	440.0000	-187.80	460.0000	-197.20	480.0000	-198.40	492.0000	-198.40	502.0000	-207.00	512.0000	-207.30	522.0000
668	NM_001302777	-27.50	100.0000	-28.70	120.0000	-33.90	140.0000	-38.70	160.0000	-44.80	180.0000	-55.60	200.0000	-59.90	220.0000	-66.50	240.0000	-76.00	260.0000	-82.50	280.0000	-86.50	300.0000	-93.60	320.0000	-107.90	340.0000	-117.40	360.0000	-123.40	380.0000	-133.80	400.0000	-136.30	420.0000	-147.60	440.0000	-160.00	460.0000	-168.80	480.0000	-175.60	500.0000	-191.30	520.0000	-204.80	540.0000	-208.70	560.0000
669	NM_001308123	-13.10	100.0000	-23.90	120.0000	-29.00	140.0000	-33.60	160.0000	-42.70	180.0000	-49.40	200.0000	-57.60	220.0000	-66.70	240.0000	-74.30	260.0000	-82.90	280.0000	-90.00	300.0000	-98.70	320.0000	-106.10	340.0000	-116.00	360.0000	-117.10	371.0000	-125.10	381.0000	-134.20	391.0000	-137.00	401.0000	-137.00	411.0000	-138.20	421.0000	-144.80	431.0000	-153.80	441.0000	-153.80	451.0000	-164.80	461.0000
670	NM_001304524	-29.20	100.0000	-35.50	120.0000	-45.80	140.0000	-60.90	160.0000	-68.30	180.0000	-78.80	200.0000	-92.00	220.0000	-97.00	240.0000	-109.70	260.0000	-119.30	280.0000	-132.60	300.0000	-142.10	320.0000	-155.50	340.0000	-164.50	360.0000	-180.00	380.0000	-186.30	400.0000	-188.70	411.0000	-189.30	421.0000	-191.70	431.0000	-194.80	441.0000	-202.80	451.0000	-204.40	461.0000	-206.40	471.0000	-213.60	481.0000
671	NM_001258330	-37.30	100.0000	-45.00	120.0000	-49.50	140.0000	-60.40	160.0000	-66.50	180.0000	-73.60	200.0000	-82.40	220.0000	-93.00	240.0000	-99.50	260.0000	-106.40	280.0000	-114.20	300.0000	-124.30	320.0000	-129.70	340.0000	-136.10	360.0000	-136.80	370.0000	-137.90	380.0000	-143.70	390.0000	-147.10	400.0000	-152.10	410.0000	-154.10	420.0000	-163.10	430.0000	-164.00	440.0000	-169.40	450.0000	-175.80	460.0000
672	NM_001297778	-17.60	100.0000	-23.70	120.0000	-28.60	140.0000	-33.60	160.0000	-41.90	180.0000	-50.20	200.0000	-52.80	220.0000	-57.20	240.0000	-63.30	260.0000	-74.20	280.0000	-79.30	300.0000	-89.10	319.0000	-96.60	329.0000	-100.90	339.0000	-100.90	349.0000	-103.60	359.0000	-104.90	369.0000	-108.30	379.0000	-109.60	389.0000	-115.70	399.0000	-118.40	409.0000	-120.10	419.0000	-123.10	429.0000	-126.80	439.0000
673	NM_001308433	-40.50	100.0000	-44.80	120.0000	-49.00	140.0000	-58.10	160.0000	-67.00	180.0000	-74.40	200.0000	-88.10	220.0000	-92.90	240.0000	-98.10	260.0000	-106.80	280.0000	-112.60	290.0000	-117.40	300.0000	-117.80	310.0000	-119.40	320.0000	-124.30	330.0000	-130.10	340.0000	-133.10	350.0000	-133.60	360.0000	-140.80	370.0000	-144.20	380.0000	-149.80	390.0000	-151.80	400.0000	-158.80	410.0000	-164.20	420.0000
674	NM_001277348	-25.80	100.0000	-30.50	120.0000	-38.60	140.0000	-49.20	160.0000	-63.70	180.0000	-73.30	200.0000	-77.00	220.0000	-84.80	240.0000	-97.60	260.0000	-113.30	280.0000	-122.90	300.0000	-129.30	320.0000	-135.90	340.0000	-146.90	360.0000	-155.30	380.0000	-160.60	400.0000	-169.60	420.0000	-174.20	440.0000	-185.50	460.0000	-188.50	480.0000	-195.40	500.0000	-205.40	520.0000	-215.00	540.0000	-218.20	560.0000
675	NM_001304762	-41.10	100.0000	-60.40	120.0000	-69.10	140.0000	-79.80	160.0000	-83.90	180.0000	-93.90	200.0000	-108.70	220.0000	-121.60	240.0000	-139.80	260.0000	-152.60	280.0000	-156.40	300.0000	-163.90	320.0000	-180.90	340.0000	-193.00	360.0000	-207.90	380.0000	-218.30	400.0000	-228.10	420.0000	-236.00	440.0000	-243.20	450.0000	-245.60	460.0000	-254.00	470.0000	-254.00	480.0000	-259.60	490.0000	-260.80	500.0000
676	NM_001284364	-53.90	100.0000	-63.10	120.0000	-76.40	140.0000	-86.40	160.0000	-100.20	180.0000	-107.50	200.0000	-119.90	216.0000	-121.30	226.0000	-123.60	236.0000	-125.50	246.0000	-126.80	256.0000	-127.10	266.0000	-131.60	276.0000	-135.40	286.0000	-138.70	296.0000	-140.60	306.0000	-146.60	316.0000	-147.60	326.0000	-149.50	336.0000	-153.10	346.0000	-156.80	356.0000	-162.30	366.0000	-162.70	376.0000	-166.80	386.0000
677	NM_001305142	-30.50	100.0000	-41.80	120.0000	-53.40	140.0000	-62.10	160.0000	-72.20	180.0000	-77.90	200.0000	-86.70	220.0000	-94.20	240.0000	-97.50	260.0000	-110.60	280.0000	-129.40	300.0000	-138.20	320.0000	-147.10	340.0000	-156.90	360.0000	-162.90	380.0000	-174.30	400.0000	-187.00	420.0000	-198.00	440.0000	-205.10	460.0000	-210.90	480.0000	-217.10	500.0000	-230.00	520.0000	-236.30	532.0000	-238.80	542.0000
678	NM_001291970	-28.10	100.0000	-32.10	120.0000	-42.20	140.0000	-55.40	160.0000	-61.10	180.0000	-63.80	200.0000	-71.00	220.0000	-78.30	240.0000	-87.90	260.0000	-91.20	280.0000	-95.20	300.0000	-107.10	320.0000	-111.70	340.0000	-118.70	360.0000	-124.60	380.0000	-134.00	400.0000	-140.70	420.0000	-157.40	440.0000	-161.10	460.0000	-174.20	480.0000	-178.60	500.0000	-192.00	520.0000	-198.70	540.0000	-207.90	560.0000
679	NM_001301188	-33.50	84.0000	-35.30	94.0000	-36.70	104.0000	-40.30	114.0000	-46.10	124.0000	-48.20	134.0000	-49.90	144.0000	-54.60	154.0000	-59.70	164.0000	-62.20	174.0000	-64.20	184.0000	-66.00	194.0000	-70.30	204.0000	-71.90	214.0000	-77.50	224.0000	-77.50	234.0000	-84.60	244.0000	-84.60	254.0000	-91.20	264.0000	-105.90	274.0000	-111.50	284.0000	-117.80	294.0000	-122.40	304.0000	-125.90	314.0000
680	NM_001301718	-34.60	100.0000	-42.90	120.0000	-48.70	140.0000	-54.10	160.0000	-63.80	180.0000	-67.80	200.0000	-74.80	220.0000	-78.60	240.0000	-87.00	260.0000	-99.70	280.0000	-104.80	300.0000	-109.10	320.0000	-121.90	340.0000	-124.90	360.0000	-131.10	379.0000	-131.10	389.0000	-136.40	399.0000	-139.60	409.0000	-142.80	419.0000	-143.50	429.0000	-150.80	439.0000	-154.10	449.0000	-154.10	459.0000	-157.60	469.0000
681	NM_001290137	-39.20	100.0000	-43.80	120.0000	-49.00	140.0000	-70.00	160.0000	-82.90	180.0000	-98.20	200.0000	-101.50	220.0000	-111.20	240.0000	-125.70	260.0000	-132.90	280.0000	-144.80	300.0000	-154.60	320.0000	-168.50	340.0000	-183.90	360.0000	-191.90	380.0000	-203.90	400.0000	-213.80	420.0000	-232.20	440.0000	-248.40	460.0000	-258.70	473.0000	-258.70	483.0000	-262.50	493.0000	-267.60	503.0000	-276.90	513.0000
682	NM_001306171	-18.00	100.0000	-25.30	120.0000	-28.70	140.0000	-30.60	160.0000	-36.10	180.0000	-37.90	200.0000	-49.30	220.0000	-53.70	240.0000	-61.60	260.0000	-67.10	280.0000	-75.90	300.0000	-83.70	320.0000	-87.30	337.0000	-87.30	347.0000	-90.90	357.0000	-98.00	367.0000	-98.60	377.0000	-98.90	387.0000	-98.90	397.0000	-104.20	407.0000	-106.30	417.0000	-109.50	427.0000	-113.90	437.0000	-115.20	447.0000
683	NM_001303473	-45.60	100.0000	-57.80	120.0000	-68.50	140.0000	-85.50	160.0000	-91.90	180.0000	-103.90	200.0000	-121.00	220.0000	-128.30	230.0000	-132.90	240.0000	-137.70	250.0000	-144.90	260.0000	-147.10	270.0000	-149.10	280.0000	-155.80	290.0000	-158.30	300.0000	-162.30	310.0000	-164.70	320.0000	-172.10	330.0000	-179.30	340.0000	-184.90	350.0000	-187.20	360.0000	-191.90	370.0000	-197.10	380.0000	-209.10	390.0000
684	NM_001301861	-38.40	100.0000	-43.90	120.0000	-52.70	140.0000	-61.60	160.0000	-69.40	180.0000	-73.10	200.0000	-79.80	220.0000	-89.00	240.0000	-96.40	260.0000	-101.80	280.0000	-108.50	300.0000	-116.70	320.0000	-123.50	340.0000	-133.20	360.0000	-140.90	380.0000	-148.00	400.0000	-157.40	420.0000	-164.80	440.0000	-173.90	460.0000	-180.50	480.0000	-189.50	500.0000	-199.10	520.0000	-208.40	540.0000	-222.40	560.0000
685	NM_001308334	-31.50	100.0000	-40.80	120.0000	-45.40	140.0000	-58.60	160.0000	-62.90	180.0000	-66.30	200.0000	-71.60	220.0000	-81.70	240.0000	-86.80	260.0000	-94.60	279.0000	-100.30	289.0000	-102.40	299.0000	-103.00	309.0000	-105.90	319.0000	-108.00	329.0000	-108.00	339.0000	-113.00	349.0000	-117.80	359.0000	-117.80	369.0000	-119.30	379.0000	-119.30	389.0000	-122.60	399.0000	-122.60	409.0000	-122.60	419.0000
686	NM_001308196	-33.60	100.0000	-41.00	120.0000	-52.20	140.0000	-57.30	160.0000	-61.30	180.0000	-63.00	200.0000	-70.20	220.0000	-75.30	240.0000	-83.30	260.0000	-90.70	280.0000	-97.50	300.0000	-109.90	320.0000	-112.10	340.0000	-122.10	360.0000	-129.70	380.0000	-136.50	400.0000	-146.80	420.0000	-158.30	440.0000	-166.90	460.0000	-178.40	480.0000	-182.80	500.0000	-189.50	520.0000	-198.00	540.0000	-208.90	560.0000
687	NM_001281784	-20.70	100.0000	-24.50	120.0000	-31.10	140.0000	-37.20	160.0000	-49.40	180.0000	-59.70	200.0000	-61.90	220.0000	-70.20	240.0000	-75.00	260.0000	-79.60	280.0000	-79.90	300.0000	-91.10	320.0000	-98.10	340.0000	-100.40	360.0000	-103.70	380.0000	-103.70	400.0000	-113.90	420.0000	-118.90	439.0000	-119.60	449.0000	-122.90	459.0000	-124.00	469.0000	-129.20	479.0000	-136.00	489.0000	-141.10	499.0000
688	NM_001300721	-54.00	100.0000	-62.30	120.0000	-72.10	140.0000	-84.10	160.0000	-94.40	180.0000	-103.90	200.0000	-119.70	220.0000	-127.10	235.0000	-135.20	245.0000	-142.40	255.0000	-150.60	265.0000	-155.50	275.0000	-160.30	285.0000	-173.90	295.0000	-182.60	305.0000	-188.00	315.0000	-191.30	325.0000	-202.00	335.0000	-214.00	345.0000	-218.20	355.0000	-218.20	365.0000	-224.50	375.0000	-235.10	385.0000	-237.60	395.0000
689	NM_001291949	-33.70	100.0000	-41.70	120.0000	-46.10	140.0000	-54.90	160.0000	-65.50	180.0000	-77.30	200.0000	-81.50	220.0000	-93.40	240.0000	-100.80	260.0000	-106.60	280.0000	-119.20	300.0000	-132.70	320.0000	-136.30	340.0000	-143.90	360.0000	-147.20	380.0000	-153.60	400.0000	-168.40	420.0000	-179.80	440.0000	-188.10	460.0000	-192.80	480.0000	-201.90	500.0000	-204.40	520.0000	-210.20	540.0000	-219.70	560.0000
690	NM_001300898	-11.70	100.0000	-20.30	120.0000	-22.80	140.0000	-32.30	160.0000	-40.10	180.0000	-45.20	200.0000	-47.50	220.0000	-59.40	240.0000	-63.90	260.0000	-69.10	280.0000	-79.50	300.0000	-81.00	320.0000	-89.80	340.0000	-98.90	360.0000	-104.30	380.0000	-107.90	400.0000	-113.30	420.0000	-117.00	440.0000	-125.00	460.0000	-127.80	480.0000	-138.00	500.0000	-147.20	520.0000	-152.30	540.0000	-158.20	560.0000
691	NM_001290212	-15.60	100.0000	-22.50	120.0000	-27.20	140.0000	-35.30	160.0000	-45.20	180.0000	-57.30	200.0000	-59.90	220.0000	-68.00	240.0000	-77.20	260.0000	-86.40	280.0000	-92.20	300.0000	-99.50	320.0000	-110.30	340.0000	-127.90	360.0000	-134.20	380.0000	-138.50	400.0000	-149.10	420.0000	-161.10	440.0000	-172.50	458.0000	-181.70	468.0000	-189.30	478.0000	-196.30	488.0000	-199.00	498.0000	-200.10	508.0000
692	NM_001289751	-25.70	100.0000	-33.20	120.0000	-48.10	140.0000	-50.60	160.0000	-60.40	180.0000	-69.70	200.0000	-77.50	220.0000	-87.10	240.0000	-94.50	260.0000	-100.10	280.0000	-108.40	294.0000	-110.80	304.0000	-113.70	314.0000	-114.20	324.0000	-117.50	334.0000	-120.00	344.0000	-123.30	354.0000	-127.80	364.0000	-127.80	374.0000	-130.50	384.0000	-130.50	394.0000	-131.50	404.0000	-132.10	414.0000	-134.90	424.0000
693	NM_001304764	-27.50	100.0000	-32.40	120.0000	-37.20	140.0000	-41.80	160.0000	-47.20	180.0000	-56.20	200.0000	-59.10	220.0000	-75.50	240.0000	-86.00	260.0000	-93.50	280.0000	-103.70	300.0000	-105.20	320.0000	-112.60	340.0000	-121.30	351.0000	-125.00	361.0000	-129.50	371.0000	-134.30	381.0000	-139.80	391.0000	-140.10	401.0000	-141.80	411.0000	-145.80	421.0000	-154.00	431.0000	-155.40	441.0000	-158.30	451.0000
694	NM_001290154	-36.00	100.0000	-45.40	120.0000	-52.90	140.0000	-61.50	160.0000	-67.30	180.0000	-76.50	200.0000	-84.20	220.0000	-93.40	240.0000	-104.20	260.0000	-109.00	280.0000	-111.80	300.0000	-122.20	320.0000	-135.50	340.0000	-146.30	360.0000	-162.90	380.0000	-171.70	400.0000	-176.30	420.0000	-184.90	440.0000	-198.30	460.0000	-205.20	480.0000	-210.60	500.0000	-215.80	520.0000	-222.10	540.0000	-233.90	560.0000
695	NM_001293197	-40.00	100.0000	-48.80	120.0000	-55.20	140.0000	-68.20	160.0000	-75.40	180.0000	-82.80	200.0000	-94.20	220.0000	-98.50	240.0000	-112.50	260.0000	-125.20	280.0000	-128.50	300.0000	-140.80	320.0000	-154.50	340.0000	-166.60	360.0000	-169.00	380.0000	-178.40	400.0000	-186.30	420.0000	-190.50	440.0000	-204.00	460.0000	-209.80	480.0000	-222.30	500.0000	-229.80	520.0000	-243.00	540.0000	-252.50	560.0000
696	NM_001308195	-32.30	100.0000	-40.80	120.0000	-51.80	140.0000	-65.30	160.0000	-75.70	180.0000	-85.50	200.0000	-95.60	220.0000	-111.40	240.0000	-130.40	260.0000	-148.60	280.0000	-159.30	300.0000	-159.30	310.0000	-163.10	320.0000	-163.80	330.0000	-168.00	340.0000	-169.20	350.0000	-170.20	360.0000	-176.00	370.0000	-176.00	380.0000	-176.80	390.0000	-177.70	400.0000	-182.40	410.0000	-182.80	420.0000	-191.70	430.0000
697	NM_001305115	-22.00	100.0000	-26.00	120.0000	-33.00	140.0000	-40.60	160.0000	-46.60	180.0000	-60.20	200.0000	-67.20	220.0000	-72.90	240.0000	-80.50	260.0000	-88.90	280.0000	-105.00	300.0000	-113.80	320.0000	-120.70	340.0000	-138.20	360.0000	-142.80	380.0000	-151.20	400.0000	-154.60	420.0000	-163.40	440.0000	-176.70	460.0000	-176.50	480.0000	-183.60	500.0000	-197.40	520.0000	-203.50	540.0000	-210.30	560.0000
698	NM_001308305	-58.70	100.0000	-72.30	120.0000	-84.80	140.0000	-95.60	160.0000	-102.40	180.0000	-116.70	193.0000	-120.80	203.0000	-126.40	213.0000	-134.90	223.0000	-140.30	233.0000	-147.80	243.0000	-148.20	253.0000	-158.10	263.0000	-163.40	273.0000	-173.30	283.0000	-178.50	293.0000	-185.00	303.0000	-191.90	313.0000	-199.60	323.0000	-206.80	333.0000	-210.10	343.0000	-220.70	353.0000	-227.80	363.0000	-234.50	373.0000
699	NM_001304794	-23.50	100.0000	-32.80	120.0000	-33.40	140.0000	-35.70	160.0000	-38.20	180.0000	-50.30	200.0000	-57.10	220.0000	-57.90	240.0000	-66.60	260.0000	-72.00	280.0000	-80.50	300.0000	-85.90	320.0000	-98.90	340.0000	-102.80	360.0000	-112.40	380.0000	-121.20	400.0000	-130.30	420.0000	-138.40	440.0000	-143.10	460.0000	-147.50	480.0000	-152.60	500.0000	-155.80	520.0000	-160.20	540.0000	-169.00	560.0000
700	NM_001304364	-24.80	100.0000	-29.80	120.0000	-30.00	140.0000	-34.50	160.0000	-40.50	180.0000	-41.60	200.0000	-53.30	220.0000	-69.90	240.0000	-79.20	260.0000	-87.50	280.0000	-91.60	300.0000	-98.50	320.0000	-109.30	340.0000	-114.80	360.0000	-125.70	380.0000	-130.50	400.0000	-135.70	420.0000	-139.00	432.0000	-143.00	442.0000	-143.80	452.0000	-152.10	462.0000	-152.10	472.0000	-152.10	482.0000	-154.30	492.0000
701	NM_001130049	-53.90	100.0000	-69.60	115.0000	-72.10	125.0000	-78.40	135.0000	-84.80	145.0000	-87.70	155.0000	-91.70	165.0000	-97.90	175.0000	-108.40	185.0000	-111.20	195.0000	-111.20	205.0000	-113.10	215.0000	-113.10	225.0000	-117.50	235.0000	-118.10	245.0000	-120.40	255.0000	-124.70	265.0000	-125.30	275.0000	-134.40	285.0000	-136.10	295.0000	-139.50	305.0000	-144.20	315.0000	-148.60	325.0000	-148.90	335.0000
702	NM_001134367	-19.10	68.0000	-21.30	78.0000	-21.30	88.0000	-23.80	98.0000	-29.60	108.0000	-31.40	118.0000	-31.50	128.0000	-34.30	138.0000	-35.20	148.0000	-38.80	158.0000	-45.50	168.0000	-51.50	178.0000	-59.10	188.0000	-61.40	198.0000	-70.20	208.0000	-78.70	218.0000	-79.50	228.0000	-85.40	238.0000	-86.90	248.0000	-94.80	258.0000	-100.00	268.0000	-101.60	278.0000	-101.60	288.0000	-102.60	298.0000
703	NM_001290230	-32.00	100.0000	-40.30	120.0000	-49.00	140.0000	-55.80	160.0000	-62.50	180.0000	-68.70	200.0000	-77.10	220.0000	-84.30	240.0000	-93.10	260.0000	-99.10	280.0000	-100.70	300.0000	-105.00	320.0000	-108.30	340.0000	-111.70	360.0000	-120.70	380.0000	-128.20	400.0000	-144.60	420.0000	-156.30	440.0000	-166.30	460.0000	-173.30	480.0000	-175.20	490.0000	-178.70	500.0000	-183.70	510.0000	-191.60	520.0000
704	NM_001304523	-32.90	100.0000	-36.40	120.0000	-47.80	140.0000	-56.30	160.0000	-61.50	177.0000	-62.70	187.0000	-69.30	197.0000	-73.70	207.0000	-78.30	217.0000	-83.80	227.0000	-85.40	237.0000	-92.30	247.0000	-92.80	257.0000	-96.60	267.0000	-100.40	277.0000	-101.60	287.0000	-110.40	297.0000	-110.40	307.0000	-111.80	317.0000	-112.80	327.0000	-117.40	337.0000	-121.20	347.0000	-129.50	357.0000	-131.30	367.0000
705	NM_001303269	-33.00	100.0000	-42.60	120.0000	-48.50	140.0000	-57.40	160.0000	-65.20	180.0000	-71.60	200.0000	-83.30	220.0000	-94.70	240.0000	-97.00	260.0000	-104.40	280.0000	-111.40	300.0000	-118.50	320.0000	-126.80	340.0000	-134.70	360.0000	-142.10	380.0000	-150.00	400.0000	-154.20	420.0000	-157.90	440.0000	-172.10	460.0000	-173.00	480.0000	-178.00	500.0000	-188.00	520.0000	-196.60	540.0000	-207.40	560.0000
706	NM_001308251	-18.60	100.0000	-30.00	120.0000	-36.60	140.0000	-45.20	160.0000	-51.20	180.0000	-58.50	200.0000	-67.80	220.0000	-73.50	240.0000	-77.20	260.0000	-85.10	280.0000	-89.50	300.0000	-96.40	320.0000	-105.80	340.0000	-110.50	360.0000	-115.90	380.0000	-133.00	400.0000	-145.00	420.0000	-155.10	440.0000	-158.40	460.0000	-165.10	474.0000	-167.30	484.0000	-174.10	494.0000	-174.10	504.0000	-176.00	514.0000
707	NM_001292030	-26.80	100.0000	-32.50	120.0000	-39.40	140.0000	-45.60	160.0000	-55.10	180.0000	-61.20	200.0000	-67.50	220.0000	-74.90	240.0000	-77.60	260.0000	-81.70	280.0000	-88.80	300.0000	-91.60	320.0000	-104.50	340.0000	-112.00	360.0000	-128.00	380.0000	-135.40	400.0000	-143.50	420.0000	-149.70	440.0000	-161.90	460.0000	-171.30	480.0000	-179.60	500.0000	-182.00	510.0000	-188.20	520.0000	-191.60	530.0000
708	NM_001291622	-14.00	100.0000	-17.30	120.0000	-18.60	140.0000	-21.00	160.0000	-29.30	180.0000	-34.00	200.0000	-39.90	220.0000	-44.00	240.0000	-46.50	260.0000	-51.20	280.0000	-54.40	300.0000	-60.40	320.0000	-65.00	340.0000	-69.80	360.0000	-79.90	380.0000	-88.50	400.0000	-93.00	420.0000	-99.10	440.0000	-107.10	460.0000	-116.40	480.0000	-121.00	500.0000	-121.30	520.0000	-130.50	540.0000	-133.90	560.0000
709	NM_001308191	-22.20	100.0000	-25.50	120.0000	-28.40	140.0000	-36.10	160.0000	-39.20	180.0000	-44.80	200.0000	-46.90	220.0000	-52.40	240.0000	-59.90	260.0000	-63.40	280.0000	-66.10	300.0000	-70.90	320.0000	-81.00	340.0000	-88.20	360.0000	-93.60	380.0000	-105.80	400.0000	-105.80	420.0000	-107.20	440.0000	-115.70	460.0000	-120.30	480.0000	-120.30	500.0000	-122.30	520.0000	-124.20	540.0000	-126.60	560.0000
710	NM_001301228	-29.10	100.0000	-34.20	120.0000	-41.30	140.0000	-45.80	160.0000	-51.20	180.0000	-56.00	200.0000	-64.30	220.0000	-72.20	240.0000	-76.40	260.0000	-81.90	280.0000	-94.20	300.0000	-99.00	320.0000	-107.30	340.0000	-112.10	360.0000	-117.20	380.0000	-127.80	400.0000	-133.30	420.0000	-138.30	432.0000	-141.00	442.0000	-144.30	452.0000	-145.30	462.0000	-151.20	472.0000	-151.20	482.0000	-152.30	492.0000
711	NM_001290223	-41.00	100.0000	-43.90	120.0000	-45.50	140.0000	-61.80	160.0000	-67.20	180.0000	-69.10	200.0000	-75.90	219.0000	-75.90	229.0000	-75.90	239.0000	-83.40	249.0000	-83.40	259.0000	-83.40	269.0000	-89.30	279.0000	-93.50	289.0000	-96.40	299.0000	-96.40	309.0000	-100.00	319.0000	-101.70	329.0000	-105.90	339.0000	-107.10	349.0000	-109.50	359.0000	-112.60	369.0000	-118.40	379.0000	-122.10	389.0000
712	NM_198988	-50.90	100.0000	-60.90	120.0000	-72.00	140.0000	-83.10	160.0000	-89.30	180.0000	-98.20	200.0000	-106.70	220.0000	-117.40	239.0000	-123.20	249.0000	-131.00	259.0000	-132.90	269.0000	-140.30	279.0000	-145.80	289.0000	-151.40	299.0000	-158.50	309.0000	-165.50	319.0000	-172.10	329.0000	-183.10	339.0000	-187.90	349.0000	-193.30	359.0000	-196.40	369.0000	-201.40	379.0000	-207.50	389.0000	-210.40	399.0000
713	NM_001305141	-29.40	100.0000	-43.00	120.0000	-55.40	140.0000	-62.90	160.0000	-72.40	180.0000	-80.00	200.0000	-88.80	220.0000	-98.30	240.0000	-103.10	260.0000	-112.00	280.0000	-123.50	300.0000	-135.20	320.0000	-149.40	340.0000	-155.10	360.0000	-166.70	380.0000	-176.70	400.0000	-188.60	420.0000	-197.50	440.0000	-208.40	460.0000	-212.50	480.0000	-219.90	500.0000	-233.00	520.0000	-239.80	540.0000	-247.10	555.0000
714	NM_001308287	-15.90	100.0000	-19.00	120.0000	-21.20	140.0000	-24.50	160.0000	-29.40	180.0000	-39.40	200.0000	-43.60	220.0000	-44.40	240.0000	-48.30	260.0000	-58.10	280.0000	-61.30	300.0000	-63.70	320.0000	-67.40	340.0000	-69.30	356.0000	-76.60	366.0000	-81.00	376.0000	-92.10	386.0000	-93.60	396.0000	-94.70	406.0000	-98.40	416.0000	-102.40	426.0000	-109.20	436.0000	-109.20	446.0000	-109.20	456.0000
715	NM_001307978	-32.90	100.0000	-44.20	120.0000	-61.50	140.0000	-79.30	160.0000	-88.20	180.0000	-100.10	200.0000	-103.30	220.0000	-121.00	240.0000	-123.50	260.0000	-130.70	280.0000	-137.50	300.0000	-151.10	320.0000	-167.10	340.0000	-171.10	360.0000	-183.10	380.0000	-187.70	400.0000	-197.20	416.0000	-203.80	426.0000	-206.30	436.0000	-208.00	446.0000	-214.60	456.0000	-214.60	466.0000	-218.90	476.0000	-220.30	486.0000
716	NM_001304494	-10.20	100.0000	-17.20	120.0000	-23.90	140.0000	-32.90	160.0000	-40.10	180.0000	-43.30	200.0000	-49.50	220.0000	-59.30	240.0000	-65.00	260.0000	-72.00	280.0000	-75.00	293.0000	-78.40	303.0000	-78.40	313.0000	-80.00	323.0000	-87.20	333.0000	-88.90	343.0000	-88.90	353.0000	-93.60	363.0000	-94.20	373.0000	-96.70	383.0000	-100.20	393.0000	-101.60	403.0000	-105.20	413.0000	-107.60	423.0000
717	NM_001306079	-36.40	100.0000	-47.50	120.0000	-55.00	140.0000	-65.20	160.0000	-75.90	180.0000	-80.90	200.0000	-91.30	220.0000	-96.90	240.0000	-100.80	260.0000	-108.40	280.0000	-111.00	300.0000	-121.60	320.0000	-125.00	332.0000	-129.30	342.0000	-130.70	352.0000	-132.20	362.0000	-136.80	372.0000	-140.80	382.0000	-142.90	392.0000	-150.40	402.0000	-151.60	412.0000	-153.10	422.0000	-160.00	432.0000	-163.20	442.0000
718	NM_001301140	-46.50	100.0000	-57.00	120.0000	-75.50	140.0000	-90.70	160.0000	-98.90	180.0000	-114.40	200.0000	-115.10	220.0000	-129.30	240.0000	-133.50	260.0000	-136.30	280.0000	-143.50	300.0000	-152.80	320.0000	-158.10	340.0000	-163.00	360.0000	-171.80	380.0000	-185.80	400.0000	-194.70	420.0000	-201.90	440.0000	-204.00	460.0000	-209.20	480.0000	-213.20	500.0000	-223.00	520.0000	-226.90	540.0000	-230.10	560.0000
719	NM_001290076	-15.40	100.0000	-19.80	120.0000	-23.50	140.0000	-31.00	160.0000	-35.60	180.0000	-39.80	200.0000	-44.20	220.0000	-50.40	240.0000	-60.60	260.0000	-71.20	280.0000	-79.40	300.0000	-87.90	320.0000	-93.70	340.0000	-101.30	360.0000	-107.20	380.0000	-115.30	400.0000	-123.80	420.0000	-139.70	440.0000	-139.70	460.0000	-149.60	480.0000	-154.20	500.0000	-161.80	520.0000	-167.20	540.0000	-174.80	560.0000
720	NM_001300972	-46.60	100.0000	-50.50	120.0000	-55.30	140.0000	-62.20	160.0000	-70.50	180.0000	-83.20	200.0000	-90.00	220.0000	-90.90	240.0000	-104.60	260.0000	-113.90	280.0000	-116.30	300.0000	-121.60	320.0000	-133.20	340.0000	-139.50	360.0000	-143.30	380.0000	-147.90	400.0000	-154.20	420.0000	-166.00	440.0000	-176.30	460.0000	-191.70	480.0000	-199.00	500.0000	-202.30	520.0000	-209.10	540.0000	-213.10	560.0000
721	NM_001302489	-31.70	100.0000	-37.80	120.0000	-42.40	140.0000	-50.90	160.0000	-53.50	180.0000	-59.10	200.0000	-73.10	220.0000	-79.10	234.0000	-81.40	244.0000	-82.20	254.0000	-88.60	264.0000	-96.70	274.0000	-103.60	284.0000	-106.40	294.0000	-115.30	304.0000	-120.70	314.0000	-122.10	324.0000	-124.20	334.0000	-126.50	344.0000	-130.20	354.0000	-137.50	364.0000	-140.60	374.0000	-146.50	384.0000	-149.90	394.0000
722	NM_032360	-27.50	100.0000	-36.20	120.0000	-43.30	140.0000	-55.60	160.0000	-61.90	180.0000	-78.50	200.0000	-87.60	220.0000	-95.50	240.0000	-106.10	260.0000	-113.70	280.0000	-119.10	300.0000	-129.60	320.0000	-136.90	340.0000	-147.90	360.0000	-158.40	380.0000	-170.20	400.0000	-183.10	420.0000	-193.60	440.0000	-199.40	460.0000	-205.30	480.0000	-210.40	500.0000	-216.20	520.0000	-222.60	540.0000	-231.30	560.0000
723	NM_002691	-41.30	100.0000	-53.40	120.0000	-68.80	139.0000	-69.90	149.0000	-72.40	159.0000	-78.60	169.0000	-82.90	179.0000	-92.20	189.0000	-92.20	199.0000	-92.20	209.0000	-93.30	219.0000	-97.10	229.0000	-97.10	239.0000	-104.60	249.0000	-108.30	259.0000	-108.40	269.0000	-113.40	279.0000	-126.70	289.0000	-127.90	299.0000	-132.80	309.0000	-138.90	319.0000	-142.50	329.0000	-150.10	339.0000	-150.10	349.0000
724	NM_001256849	-41.20	100.0000	-50.90	120.0000	-66.10	140.0000	-68.90	152.0000	-71.40	162.0000	-78.00	172.0000	-79.20	182.0000	-87.20	192.0000	-87.20	202.0000	-88.10	212.0000	-89.10	222.0000	-93.00	232.0000	-93.00	242.0000	-100.50	252.0000	-105.30	262.0000	-107.40	272.0000	-112.40	282.0000	-122.30	292.0000	-126.40	302.0000	-133.00	312.0000	-137.90	322.0000	-141.50	332.0000	-149.50	342.0000	-149.50	352.0000
725	NM_178518	-34.10	100.0000	-48.60	120.0000	-60.80	140.0000	-65.60	160.0000	-71.20	180.0000	-79.50	200.0000	-83.00	220.0000	-93.40	240.0000	-100.40	260.0000	-115.20	280.0000	-127.00	300.0000	-131.50	320.0000	-138.60	340.0000	-148.70	360.0000	-165.00	380.0000	-167.50	400.0000	-178.50	420.0000	-191.80	440.0000	-192.70	460.0000	-200.70	480.0000	-206.00	500.0000	-214.90	520.0000	-225.20	540.0000	-231.70	553.0000
726	NM_031361	-37.10	100.0000	-54.30	120.0000	-64.40	140.0000	-70.60	160.0000	-81.50	180.0000	-87.90	200.0000	-91.80	220.0000	-106.20	240.0000	-111.10	260.0000	-120.70	280.0000	-124.00	300.0000	-130.70	320.0000	-142.70	340.0000	-146.80	360.0000	-160.70	380.0000	-165.10	400.0000	-174.00	420.0000	-175.70	440.0000	-185.80	460.0000	-193.80	480.0000	-203.10	500.0000	-209.80	520.0000	-216.10	540.0000	-224.90	560.0000
727	NM_001282418	-11.40	100.0000	-16.70	120.0000	-18.00	140.0000	-21.70	160.0000	-29.90	180.0000	-37.10	200.0000	-42.90	220.0000	-47.60	240.0000	-51.00	260.0000	-54.30	280.0000	-68.30	300.0000	-75.20	320.0000	-78.30	340.0000	-88.80	360.0000	-95.60	380.0000	-113.10	400.0000	-122.50	420.0000	-124.60	440.0000	-126.70	460.0000	-132.70	480.0000	-143.90	500.0000	-148.80	520.0000	-157.60	540.0000	-162.30	560.0000
728	NM_022918	-22.10	100.0000	-28.50	120.0000	-35.50	140.0000	-49.70	160.0000	-59.30	180.0000	-76.50	200.0000	-84.70	220.0000	-89.30	240.0000	-90.10	260.0000	-96.10	280.0000	-101.60	300.0000	-109.40	320.0000	-114.10	340.0000	-116.70	360.0000	-125.20	380.0000	-128.90	400.0000	-131.70	412.0000	-131.70	422.0000	-131.70	432.0000	-138.80	442.0000	-141.50	452.0000	-143.10	462.0000	-145.60	472.0000	-146.50	482.0000
729	NM_001168724	-22.10	100.0000	-28.50	120.0000	-35.50	140.0000	-49.70	160.0000	-59.30	180.0000	-76.50	200.0000	-84.70	220.0000	-89.30	240.0000	-90.10	260.0000	-96.10	280.0000	-101.60	300.0000	-109.40	320.0000	-114.10	340.0000	-116.70	360.0000	-125.20	380.0000	-128.90	400.0000	-131.70	412.0000	-131.70	422.0000	-131.70	432.0000	-138.80	442.0000	-141.50	452.0000	-143.10	462.0000	-145.60	472.0000	-146.50	482.0000
730	NM_004448	-44.70	100.0000	-51.80	120.0000	-62.40	140.0000	-69.80	160.0000	-80.00	180.0000	-86.50	200.0000	-97.60	220.0000	-107.00	240.0000	-112.80	260.0000	-126.70	280.0000	-134.80	300.0000	-143.50	320.0000	-160.50	340.0000	-165.10	360.0000	-171.80	380.0000	-173.80	400.0000	-175.10	420.0000	-187.70	440.0000	-200.10	460.0000	-216.30	480.0000	-223.10	500.0000	-227.60	520.0000	-229.70	531.0000	-237.40	541.0000
731	NM_001005862	-29.50	100.0000	-34.60	120.0000	-44.80	140.0000	-60.60	160.0000	-70.70	180.0000	-75.10	200.0000	-78.80	220.0000	-82.90	240.0000	-90.30	260.0000	-100.40	280.0000	-108.20	300.0000	-115.70	320.0000	-123.90	340.0000	-127.20	360.0000	-132.40	380.0000	-137.70	400.0000	-146.10	420.0000	-152.40	440.0000	-157.50	460.0000	-162.50	480.0000	-164.70	500.0000	-174.40	520.0000	-177.70	540.0000	-186.50	560.0000
732	NM_175629	-28.80	100.0000	-39.30	120.0000	-45.80	140.0000	-48.30	160.0000	-56.60	180.0000	-61.40	200.0000	-69.30	220.0000	-74.30	240.0000	-85.20	260.0000	-88.60	280.0000	-101.20	300.0000	-109.00	320.0000	-112.50	340.0000	-127.40	360.0000	-136.30	380.0000	-142.10	400.0000	-154.20	420.0000	-158.90	440.0000	-168.50	460.0000	-184.40	480.0000	-191.90	500.0000	-201.30	520.0000	-211.70	540.0000	-227.80	560.0000
733	NM_001289938	-29.50	100.0000	-34.60	120.0000	-44.80	140.0000	-60.60	160.0000	-70.70	180.0000	-75.10	200.0000	-78.80	220.0000	-82.90	240.0000	-90.30	260.0000	-100.40	280.0000	-108.20	300.0000	-115.70	320.0000	-123.90	340.0000	-127.20	360.0000	-132.40	380.0000	-137.70	400.0000	-146.10	420.0000	-152.40	440.0000	-157.50	460.0000	-162.50	480.0000	-164.70	500.0000	-174.40	520.0000	-177.70	540.0000	-186.50	560.0000
734	NM_001289936	-25.10	100.0000	-34.10	120.0000	-39.20	140.0000	-49.30	160.0000	-57.20	180.0000	-60.10	200.0000	-64.50	220.0000	-77.30	240.0000	-90.60	260.0000	-96.50	280.0000	-101.60	300.0000	-109.50	320.0000	-110.30	340.0000	-115.00	360.0000	-118.40	380.0000	-131.10	400.0000	-135.40	420.0000	-146.10	440.0000	-148.80	460.0000	-156.70	480.0000	-163.80	500.0000	-168.20	520.0000	-173.90	540.0000	-179.00	560.0000
735	NM_020394	-21.30	100.0000	-27.80	120.0000	-42.00	140.0000	-55.70	160.0000	-62.60	180.0000	-68.20	200.0000	-74.20	220.0000	-84.60	240.0000	-90.50	260.0000	-102.80	280.0000	-106.90	300.0000	-116.90	320.0000	-126.90	340.0000	-132.50	360.0000	-134.50	375.0000	-136.40	385.0000	-143.20	395.0000	-143.90	405.0000	-147.40	415.0000	-147.40	425.0000	-148.50	435.0000	-151.50	445.0000	-157.10	455.0000	-159.80	465.0000
736	NM_001042750	-11.40	100.0000	-16.70	120.0000	-18.00	140.0000	-21.70	160.0000	-29.90	180.0000	-33.90	200.0000	-34.30	220.0000	-34.40	240.0000	-38.20	260.0000	-39.60	280.0000	-44.70	300.0000	-52.20	320.0000	-58.90	340.0000	-67.00	360.0000	-80.60	380.0000	-83.70	400.0000	-90.60	420.0000	-100.50	440.0000	-108.90	460.0000	-116.30	480.0000	-120.20	500.0000	-129.50	520.0000	-137.00	540.0000	-141.00	560.0000
737	NM_138957	-51.00	100.0000	-66.10	120.0000	-81.20	140.0000	-87.20	160.0000	-96.60	180.0000	-104.40	200.0000	-119.30	220.0000	-128.70	240.0000	-136.90	260.0000	-141.20	280.0000	-152.60	300.0000	-160.50	320.0000	-163.00	340.0000	-174.00	360.0000	-177.90	380.0000	-189.90	400.0000	-198.60	420.0000	-205.80	440.0000	-218.40	460.0000	-225.80	480.0000	-228.70	490.0000	-228.70	500.0000	-233.30	510.0000	-234.20	520.0000
738	NM_001204221	-21.30	100.0000	-27.80	120.0000	-42.00	140.0000	-55.70	160.0000	-62.60	180.0000	-68.20	200.0000	-74.20	220.0000	-84.60	240.0000	-90.50	260.0000	-102.80	280.0000	-106.90	300.0000	-116.90	320.0000	-126.90	340.0000	-132.50	360.0000	-134.50	375.0000	-136.40	385.0000	-143.20	395.0000	-143.90	405.0000	-147.40	415.0000	-147.40	425.0000	-148.50	435.0000	-151.50	445.0000	-157.10	455.0000	-159.80	465.0000
739	NM_032882	-42.10	100.0000	-49.90	120.0000	-56.60	140.0000	-71.00	160.0000	-79.60	180.0000	-83.00	200.0000	-86.10	220.0000	-99.40	240.0000	-108.10	260.0000	-117.10	280.0000	-123.00	300.0000	-134.00	320.0000	-147.50	340.0000	-154.40	360.0000	-161.80	380.0000	-175.70	400.0000	-185.40	420.0000	-197.40	440.0000	-204.00	460.0000	-216.00	480.0000	-224.10	500.0000	-233.50	520.0000	-247.20	540.0000	-252.40	560.0000
740	NM_001171991	-25.00	100.0000	-31.70	120.0000	-39.00	140.0000	-45.90	160.0000	-56.30	180.0000	-66.40	200.0000	-76.40	220.0000	-78.70	240.0000	-85.50	260.0000	-96.60	280.0000	-106.20	300.0000	-111.00	320.0000	-122.50	340.0000	-126.30	360.0000	-129.00	370.0000	-132.10	380.0000	-136.30	390.0000	-146.00	400.0000	-147.20	410.0000	-152.70	420.0000	-155.30	430.0000	-156.00	440.0000	-158.40	450.0000	-159.90	460.0000
741	NM_004029	-26.00	100.0000	-31.40	120.0000	-41.00	140.0000	-55.10	160.0000	-66.00	180.0000	-73.90	200.0000	-86.80	220.0000	-89.20	240.0000	-97.20	260.0000	-106.60	280.0000	-113.80	300.0000	-126.10	320.0000	-135.10	340.0000	-148.70	360.0000	-159.40	380.0000	-173.00	400.0000	-187.50	420.0000	-197.60	440.0000	-203.80	460.0000	-216.90	480.0000	-225.60	500.0000	-234.50	520.0000	-245.30	540.0000	-260.40	560.0000
742	NM_005333	-29.80	100.0000	-39.20	120.0000	-49.20	140.0000	-55.30	160.0000	-70.80	180.0000	-74.20	200.0000	-82.60	220.0000	-90.60	240.0000	-100.80	260.0000	-109.10	280.0000	-110.00	300.0000	-119.30	320.0000	-135.50	340.0000	-137.80	360.0000	-150.00	380.0000	-159.40	400.0000	-166.20	420.0000	-179.10	440.0000	-185.00	460.0000	-194.00	480.0000	-203.40	500.0000	-212.10	520.0000	-219.20	540.0000	-221.30	555.0000
743	NM_001572	-26.00	100.0000	-31.40	120.0000	-41.00	140.0000	-55.10	160.0000	-66.00	180.0000	-73.90	200.0000	-86.80	220.0000	-89.20	240.0000	-97.20	260.0000	-106.60	280.0000	-113.80	300.0000	-126.10	320.0000	-135.10	340.0000	-148.70	360.0000	-159.40	380.0000	-173.00	400.0000	-187.50	420.0000	-197.60	440.0000	-203.80	460.0000	-216.90	480.0000	-225.60	500.0000	-234.50	520.0000	-245.30	540.0000	-260.40	560.0000
744	NM_001122608	-23.20	100.0000	-31.80	120.0000	-39.70	140.0000	-48.90	160.0000	-59.10	180.0000	-68.70	200.0000	-75.70	220.0000	-81.00	240.0000	-90.70	260.0000	-102.80	280.0000	-105.60	300.0000	-108.90	320.0000	-118.60	340.0000	-125.30	360.0000	-137.50	380.0000	-146.20	400.0000	-156.20	420.0000	-165.70	437.0000	-166.00	447.0000	-169.60	457.0000	-173.90	467.0000	-175.10	477.0000	-177.80	487.0000	-178.10	497.0000
745	NM_015401	-40.10	100.0000	-45.10	120.0000	-59.50	140.0000	-73.00	160.0000	-86.10	180.0000	-94.10	200.0000	-100.50	220.0000	-101.70	240.0000	-117.60	260.0000	-129.80	280.0000	-139.00	300.0000	-155.20	320.0000	-157.50	340.0000	-164.60	360.0000	-171.00	380.0000	-175.80	395.0000	-176.80	405.0000	-176.80	415.0000	-184.90	425.0000	-186.90	435.0000	-195.10	445.0000	-199.10	455.0000	-203.80	465.0000	-206.80	475.0000
746	NM_001098416	-40.10	100.0000	-45.10	120.0000	-59.50	140.0000	-73.00	160.0000	-86.10	180.0000	-94.10	200.0000	-100.50	220.0000	-101.70	240.0000	-117.60	260.0000	-129.80	280.0000	-139.00	300.0000	-155.20	320.0000	-157.50	340.0000	-164.60	360.0000	-171.00	380.0000	-175.80	395.0000	-176.80	405.0000	-176.80	415.0000	-184.90	425.0000	-186.90	435.0000	-195.10	445.0000	-199.10	455.0000	-203.80	465.0000	-206.80	475.0000
747	NM_001308090	-40.80	100.0000	-50.00	120.0000	-60.70	140.0000	-77.40	160.0000	-89.70	180.0000	-98.20	200.0000	-109.60	220.0000	-112.50	240.0000	-121.70	260.0000	-125.90	280.0000	-137.90	300.0000	-149.50	320.0000	-153.50	340.0000	-159.80	360.0000	-164.70	380.0000	-174.20	395.0000	-178.20	405.0000	-180.30	415.0000	-183.60	425.0000	-186.40	435.0000	-195.10	445.0000	-197.30	455.0000	-209.10	465.0000	-211.80	475.0000
748	NM_002061	-59.90	100.0000	-64.90	120.0000	-79.80	140.0000	-87.90	160.0000	-103.40	180.0000	-104.60	200.0000	-116.00	220.0000	-118.70	240.0000	-129.80	260.0000	-139.20	280.0000	-143.50	300.0000	-156.80	320.0000	-164.70	340.0000	-168.60	360.0000	-176.70	380.0000	-186.20	400.0000	-190.60	420.0000	-200.30	440.0000	-206.60	460.0000	-213.50	480.0000	-224.20	500.0000	-231.60	520.0000	-235.30	540.0000	-241.90	560.0000
749	NM_001308253	-59.90	100.0000	-64.90	120.0000	-79.80	140.0000	-87.90	160.0000	-103.40	180.0000	-104.60	200.0000	-116.00	220.0000	-118.70	240.0000	-131.30	260.0000	-140.30	280.0000	-148.40	300.0000	-161.20	320.0000	-170.80	340.0000	-174.40	360.0000	-177.10	380.0000	-180.60	400.0000	-188.70	420.0000	-192.10	440.0000	-201.80	460.0000	-205.50	480.0000	-223.10	500.0000	-226.60	520.0000	-232.80	540.0000	-238.00	560.0000
750	NM_001256299	-38.20	100.0000	-39.60	120.0000	-40.50	140.0000	-46.20	160.0000	-51.90	180.0000	-65.30	200.0000	-76.50	220.0000	-81.30	240.0000	-96.10	260.0000	-110.40	280.0000	-111.60	300.0000	-118.20	320.0000	-123.90	340.0000	-130.40	360.0000	-140.30	380.0000	-146.20	400.0000	-153.10	420.0000	-163.60	440.0000	-171.20	460.0000	-173.30	480.0000	-185.00	500.0000	-193.60	520.0000	-201.20	540.0000	-210.50	560.0000
751	NM_001127696	-29.90	100.0000	-38.80	120.0000	-42.30	139.0000	-42.70	149.0000	-45.90	159.0000	-46.60	169.0000	-51.00	179.0000	-51.70	189.0000	-55.90	199.0000	-61.40	209.0000	-64.30	219.0000	-65.40	229.0000	-65.70	239.0000	-68.40	249.0000	-71.00	259.0000	-73.50	269.0000	-77.90	279.0000	-82.20	289.0000	-83.30	299.0000	-86.00	309.0000	-86.80	319.0000	-93.90	329.0000	-96.00	339.0000	-97.60	349.0000
752	NM_005413	-6.50	100.0000	-7.19	120.0000	-7.19	140.0000	-7.90	160.0000	-13.00	180.0000	-23.50	200.0000	-32.00	220.0000	-45.70	240.0000	-53.59	260.0000	-69.49	280.0000	-75.79	300.0000	-87.49	320.0000	-101.79	340.0000	-119.59	360.0000	-132.69	380.0000	-141.09	400.0000	-147.09	417.0000	-152.49	427.0000	-155.79	437.0000	-158.29	447.0000	-166.89	457.0000	-169.69	467.0000	-171.09	477.0000	-175.49	487.0000
753	NM_004171	-30.90	100.0000	-39.50	120.0000	-46.20	140.0000	-51.30	160.0000	-58.70	180.0000	-65.50	200.0000	-74.30	220.0000	-84.50	240.0000	-98.30	260.0000	-107.20	280.0000	-113.70	300.0000	-121.70	320.0000	-130.40	340.0000	-146.10	360.0000	-158.90	380.0000	-164.20	400.0000	-178.30	420.0000	-188.80	440.0000	-196.70	460.0000	-211.60	480.0000	-227.50	500.0000	-228.80	520.0000	-235.90	540.0000	-244.40	560.0000
754	NM_001171660	-21.30	100.0000	-26.70	120.0000	-34.70	140.0000	-41.60	160.0000	-48.10	180.0000	-50.70	200.0000	-55.30	220.0000	-68.30	240.0000	-71.90	255.0000	-80.20	265.0000	-83.70	275.0000	-91.50	285.0000	-91.50	295.0000	-95.60	305.0000	-103.90	315.0000	-106.40	325.0000	-108.80	335.0000	-113.50	345.0000	-122.40	355.0000	-125.60	365.0000	-128.90	375.0000	-130.40	385.0000	-131.70	395.0000	-138.80	405.0000
755	NM_001278664	-25.30	100.0000	-29.20	120.0000	-35.10	140.0000	-46.80	160.0000	-48.10	180.0000	-52.50	200.0000	-60.20	220.0000	-69.90	240.0000	-72.50	260.0000	-76.90	280.0000	-83.30	300.0000	-94.10	320.0000	-103.80	340.0000	-109.70	360.0000	-111.90	380.0000	-117.00	400.0000	-121.80	420.0000	-129.30	440.0000	-139.40	460.0000	-143.80	480.0000	-145.20	490.0000	-145.80	500.0000	-150.70	510.0000	-155.20	520.0000
756	NM_003017	-20.30	100.0000	-23.30	120.0000	-29.20	140.0000	-33.30	160.0000	-39.50	180.0000	-45.70	200.0000	-58.50	220.0000	-65.50	240.0000	-76.20	260.0000	-86.50	280.0000	-96.80	300.0000	-99.60	320.0000	-100.90	340.0000	-102.70	351.0000	-108.80	361.0000	-113.30	371.0000	-121.50	381.0000	-121.80	391.0000	-125.40	401.0000	-128.80	411.0000	-129.10	421.0000	-129.10	431.0000	-129.10	441.0000	-133.40	451.0000
757	NM_032164	-29.60	100.0000	-37.50	120.0000	-47.50	140.0000	-56.00	160.0000	-66.70	180.0000	-75.50	200.0000	-82.40	220.0000	-91.10	240.0000	-96.30	260.0000	-101.40	280.0000	-105.60	300.0000	-114.40	320.0000	-122.20	331.0000	-128.80	341.0000	-132.70	351.0000	-138.80	361.0000	-143.70	371.0000	-149.20	381.0000	-153.30	391.0000	-153.90	401.0000	-158.40	411.0000	-167.90	421.0000	-167.90	431.0000	-171.30	441.0000
758	NM_033239	-28.40	100.0000	-36.00	120.0000	-36.50	140.0000	-43.00	160.0000	-50.80	180.0000	-56.70	200.0000	-60.60	220.0000	-65.90	240.0000	-81.00	260.0000	-88.80	280.0000	-97.00	290.0000	-99.80	300.0000	-102.00	310.0000	-103.60	320.0000	-111.40	330.0000	-115.00	340.0000	-117.80	350.0000	-119.10	360.0000	-123.30	370.0000	-127.40	380.0000	-138.80	390.0000	-142.80	400.0000	-147.80	410.0000	-149.80	420.0000
759	NM_000022	-34.90	100.0000	-40.70	120.0000	-45.50	140.0000	-47.80	160.0000	-54.20	180.0000	-66.90	200.0000	-82.70	220.0000	-92.20	240.0000	-98.10	258.0000	-105.90	268.0000	-107.90	278.0000	-111.70	288.0000	-121.30	298.0000	-121.60	308.0000	-126.40	318.0000	-126.40	328.0000	-126.70	338.0000	-131.50	348.0000	-143.20	358.0000	-147.30	368.0000	-149.90	378.0000	-153.00	388.0000	-153.70	398.0000	-156.70	408.0000
760	NM_001020820	-15.20	100.0000	-21.20	120.0000	-33.10	140.0000	-43.00	160.0000	-52.40	180.0000	-67.20	200.0000	-76.90	220.0000	-84.80	240.0000	-96.80	260.0000	-105.50	280.0000	-116.80	300.0000	-123.70	320.0000	-134.30	340.0000	-151.50	360.0000	-163.90	380.0000	-169.50	400.0000	-182.80	420.0000	-195.40	440.0000	-200.70	460.0000	-205.60	480.0000	-210.10	500.0000	-218.40	520.0000	-229.00	540.0000	-239.60	560.0000
761	NM_001278678	-22.00	100.0000	-25.80	120.0000	-33.40	140.0000	-41.60	160.0000	-46.50	180.0000	-55.30	200.0000	-61.30	220.0000	-66.50	240.0000	-72.90	260.0000	-78.20	280.0000	-81.60	300.0000	-90.20	320.0000	-97.40	340.0000	-101.90	360.0000	-106.00	370.0000	-109.80	380.0000	-109.80	390.0000	-109.80	400.0000	-112.80	410.0000	-115.80	420.0000	-115.80	430.0000	-122.60	440.0000	-124.80	450.0000	-124.80	460.0000
762	NM_001243228	-23.00	100.0000	-27.60	120.0000	-35.30	140.0000	-39.10	160.0000	-42.10	180.0000	-50.00	200.0000	-53.90	220.0000	-57.10	240.0000	-61.40	260.0000	-66.10	280.0000	-73.10	300.0000	-79.60	320.0000	-89.00	340.0000	-92.80	360.0000	-98.10	380.0000	-112.30	400.0000	-119.40	420.0000	-123.40	440.0000	-129.50	460.0000	-136.90	480.0000	-140.60	500.0000	-147.00	520.0000	-149.40	540.0000	-162.60	560.0000
763	NM_001040084	-30.90	100.0000	-39.40	120.0000	-49.30	140.0000	-53.90	160.0000	-58.30	180.0000	-64.10	200.0000	-74.00	220.0000	-85.50	240.0000	-93.20	260.0000	-101.00	280.0000	-109.70	300.0000	-116.50	320.0000	-125.50	340.0000	-141.70	360.0000	-145.00	380.0000	-151.80	400.0000	-160.40	420.0000	-168.80	440.0000	-186.80	455.0000	-193.30	465.0000	-196.20	475.0000	-197.90	485.0000	-202.20	495.0000	-206.30	505.0000
764	NM_000248	-17.20	100.0000	-26.80	120.0000	-29.80	140.0000	-30.00	160.0000	-39.40	180.0000	-45.40	200.0000	-47.70	220.0000	-50.70	240.0000	-51.90	253.0000	-53.40	263.0000	-59.90	273.0000	-59.90	283.0000	-60.70	293.0000	-67.70	303.0000	-67.70	313.0000	-74.90	323.0000	-78.10	333.0000	-79.10	343.0000	-83.40	353.0000	-84.30	363.0000	-89.10	373.0000	-93.70	383.0000	-96.80	393.0000	-97.50	403.0000
765	NM_001040458	-27.90	100.0000	-34.50	120.0000	-44.60	140.0000	-51.30	160.0000	-58.80	180.0000	-63.30	200.0000	-71.00	220.0000	-79.60	240.0000	-90.20	260.0000	-108.30	280.0000	-114.70	300.0000	-117.20	320.0000	-123.60	340.0000	-135.30	360.0000	-140.60	380.0000	-143.20	400.0000	-148.50	420.0000	-154.40	440.0000	-158.80	460.0000	-172.70	480.0000	-182.00	500.0000	-186.40	520.0000	-189.30	540.0000	-198.20	560.0000
766	NM_152298	-32.90	100.0000	-38.80	120.0000	-42.40	140.0000	-48.30	160.0000	-56.70	180.0000	-61.90	200.0000	-71.70	220.0000	-84.60	240.0000	-88.30	260.0000	-88.90	280.0000	-104.00	300.0000	-113.00	319.0000	-120.90	329.0000	-125.30	339.0000	-130.90	349.0000	-131.90	359.0000	-132.90	369.0000	-133.50	379.0000	-135.10	389.0000	-139.10	399.0000	-143.20	409.0000	-146.60	419.0000	-148.80	429.0000	-149.50	439.0000
767	NM_015979	-25.70	100.0000	-29.80	120.0000	-36.00	140.0000	-40.80	160.0000	-50.40	180.0000	-58.80	200.0000	-60.00	220.0000	-64.40	240.0000	-79.40	260.0000	-88.00	280.0000	-97.10	300.0000	-107.40	320.0000	-119.30	340.0000	-126.80	360.0000	-131.70	380.0000	-134.90	390.0000	-135.20	400.0000	-139.50	410.0000	-139.50	420.0000	-143.00	430.0000	-144.40	440.0000	-152.00	450.0000	-155.80	460.0000	-158.80	470.0000
768	NM_002675	-28.40	100.0000	-36.00	120.0000	-36.50	140.0000	-43.00	160.0000	-50.80	180.0000	-56.70	200.0000	-60.60	220.0000	-65.90	240.0000	-81.00	260.0000	-88.80	280.0000	-97.00	290.0000	-99.80	300.0000	-102.00	310.0000	-103.60	320.0000	-111.40	330.0000	-115.00	340.0000	-117.80	350.0000	-119.10	360.0000	-123.30	370.0000	-127.40	380.0000	-138.80	390.0000	-142.80	400.0000	-147.80	410.0000	-149.80	420.0000
769	NM_005612	-42.10	100.0000	-50.10	120.0000	-54.80	140.0000	-60.50	160.0000	-68.20	180.0000	-70.10	200.0000	-79.50	220.0000	-79.50	240.0000	-84.40	260.0000	-95.40	280.0000	-102.10	300.0000	-114.90	320.0000	-122.80	340.0000	-127.50	360.0000	-136.90	380.0000	-149.00	400.0000	-159.00	420.0000	-168.50	440.0000	-176.30	460.0000	-189.10	480.0000	-200.40	500.0000	-202.00	520.0000	-212.50	540.0000	-224.80	560.0000
770	NM_001134663	-17.50	100.0000	-20.30	120.0000	-27.50	140.0000	-33.60	160.0000	-41.90	180.0000	-53.30	200.0000	-55.40	220.0000	-57.80	240.0000	-62.90	260.0000	-70.30	280.0000	-73.50	300.0000	-77.40	320.0000	-84.50	340.0000	-89.90	360.0000	-97.70	380.0000	-103.70	400.0000	-107.70	420.0000	-120.70	440.0000	-124.40	458.0000	-127.80	468.0000	-131.10	478.0000	-133.00	488.0000	-134.50	498.0000	-138.10	508.0000
771	NM_006722	-18.70	81.0000	-19.50	91.0000	-19.50	101.0000	-20.60	111.0000	-23.80	121.0000	-27.20	131.0000	-28.90	141.0000	-33.80	151.0000	-43.70	161.0000	-45.30	171.0000	-46.20	181.0000	-47.60	191.0000	-48.70	201.0000	-50.20	211.0000	-55.00	221.0000	-63.70	231.0000	-74.40	241.0000	-83.50	251.0000	-86.00	261.0000	-94.40	271.0000	-97.90	281.0000	-98.00	291.0000	-107.80	301.0000	-111.10	311.0000
772	NM_001040424	-33.30	100.0000	-46.20	120.0000	-54.40	140.0000	-59.20	160.0000	-70.70	180.0000	-75.00	200.0000	-81.20	220.0000	-85.90	231.0000	-95.20	241.0000	-96.30	251.0000	-97.90	261.0000	-98.20	271.0000	-106.20	281.0000	-106.20	291.0000	-108.00	301.0000	-111.40	311.0000	-115.30	321.0000	-119.90	331.0000	-121.70	341.0000	-126.60	351.0000	-128.10	361.0000	-131.10	371.0000	-133.70	381.0000	-138.10	391.0000
773	NM_001286563	-20.60	100.0000	-30.60	120.0000	-37.00	140.0000	-42.30	160.0000	-45.80	180.0000	-50.70	200.0000	-59.90	220.0000	-60.60	240.0000	-69.10	260.0000	-77.20	280.0000	-78.40	300.0000	-82.20	320.0000	-92.50	340.0000	-98.00	360.0000	-114.40	380.0000	-132.30	400.0000	-139.50	420.0000	-154.10	440.0000	-163.30	460.0000	-167.90	480.0000	-177.20	500.0000	-181.00	520.0000	-191.30	540.0000	-200.40	560.0000
774	NM_004993	-29.90	100.0000	-38.80	120.0000	-42.30	139.0000	-42.70	149.0000	-45.90	159.0000	-46.60	169.0000	-51.00	179.0000	-51.70	189.0000	-55.90	199.0000	-61.40	209.0000	-64.30	219.0000	-65.40	229.0000	-65.70	239.0000	-68.40	249.0000	-70.50	259.0000	-78.10	269.0000	-78.10	279.0000	-79.00	289.0000	-83.70	299.0000	-90.60	309.0000	-91.80	319.0000	-91.80	329.0000	-95.50	339.0000	-96.20	349.0000
775	NM_001173454	-31.40	100.0000	-39.50	120.0000	-54.60	140.0000	-57.20	160.0000	-67.70	180.0000	-78.40	200.0000	-88.30	220.0000	-100.10	240.0000	-104.40	260.0000	-108.20	280.0000	-113.60	295.0000	-114.00	305.0000	-118.30	315.0000	-122.00	325.0000	-126.80	335.0000	-132.30	345.0000	-132.30	355.0000	-138.00	365.0000	-138.00	375.0000	-139.30	385.0000	-141.80	395.0000	-145.20	405.0000	-146.10	415.0000	-150.50	425.0000
776	NM_006769	-30.80	100.0000	-33.80	120.0000	-49.10	140.0000	-61.20	160.0000	-72.20	180.0000	-79.70	200.0000	-89.00	220.0000	-92.60	240.0000	-97.10	260.0000	-103.60	280.0000	-110.10	300.0000	-117.60	320.0000	-122.50	340.0000	-130.80	360.0000	-135.70	380.0000	-140.60	400.0000	-145.40	420.0000	-159.30	440.0000	-163.50	460.0000	-168.10	480.0000	-174.20	500.0000	-177.30	520.0000	-183.70	540.0000	-197.40	560.0000
777	NM_001193508	-41.70	100.0000	-47.00	120.0000	-59.50	140.0000	-70.10	160.0000	-81.90	180.0000	-88.50	200.0000	-103.70	220.0000	-109.00	240.0000	-119.40	260.0000	-129.00	276.0000	-133.10	286.0000	-138.70	296.0000	-143.90	306.0000	-145.50	316.0000	-151.50	326.0000	-155.00	336.0000	-158.90	346.0000	-158.90	356.0000	-162.20	366.0000	-166.70	376.0000	-168.00	386.0000	-169.70	396.0000	-170.50	406.0000	-170.90	416.0000
778	NM_203282	-28.80	100.0000	-38.70	120.0000	-42.20	140.0000	-50.50	160.0000	-58.20	180.0000	-65.90	200.0000	-74.70	220.0000	-76.50	240.0000	-86.00	260.0000	-91.90	280.0000	-101.60	298.0000	-103.40	308.0000	-108.20	318.0000	-108.60	328.0000	-116.80	338.0000	-117.60	348.0000	-120.00	358.0000	-124.80	368.0000	-125.30	378.0000	-128.20	388.0000	-130.60	398.0000	-133.80	408.0000	-137.20	418.0000	-139.60	428.0000
779	NM_001160138	-31.20	100.0000	-37.50	120.0000	-52.00	140.0000	-58.70	160.0000	-69.30	180.0000	-82.90	200.0000	-90.50	220.0000	-96.70	240.0000	-101.90	260.0000	-106.40	280.0000	-114.40	300.0000	-122.30	320.0000	-129.00	340.0000	-132.70	360.0000	-140.20	380.0000	-149.80	400.0000	-155.50	420.0000	-163.10	440.0000	-168.70	460.0000	-177.30	480.0000	-186.20	500.0000	-191.00	511.0000	-191.80	521.0000	-191.80	531.0000
780	NM_001144831	-40.00	100.0000	-55.60	120.0000	-65.00	140.0000	-70.40	160.0000	-82.00	180.0000	-96.80	200.0000	-104.20	220.0000	-110.90	240.0000	-122.40	260.0000	-135.00	280.0000	-142.50	300.0000	-150.70	320.0000	-158.20	340.0000	-176.50	360.0000	-185.80	380.0000	-196.20	400.0000	-203.70	420.0000	-206.20	430.0000	-215.00	440.0000	-216.10	450.0000	-216.10	460.0000	-222.90	470.0000	-226.30	480.0000	-228.70	490.0000
781	NM_016252	-34.30	100.0000	-40.40	120.0000	-49.10	140.0000	-67.30	160.0000	-78.50	180.0000	-91.70	200.0000	-100.40	220.0000	-110.30	240.0000	-114.50	260.0000	-128.60	274.0000	-144.60	284.0000	-151.50	294.0000	-154.20	304.0000	-161.70	314.0000	-164.10	324.0000	-171.10	334.0000	-176.70	344.0000	-180.20	354.0000	-183.80	364.0000	-186.30	374.0000	-191.00	384.0000	-194.10	394.0000	-201.70	404.0000	-202.10	414.0000
782	NM_001127500	-15.50	100.0000	-24.70	120.0000	-38.40	140.0000	-55.70	160.0000	-67.90	180.0000	-71.80	200.0000	-77.20	220.0000	-83.50	240.0000	-98.60	260.0000	-104.70	280.0000	-116.70	300.0000	-121.80	320.0000	-125.50	340.0000	-135.00	360.0000	-140.80	377.0000	-145.00	387.0000	-145.40	397.0000	-146.00	407.0000	-150.60	417.0000	-152.90	427.0000	-157.00	437.0000	-160.10	447.0000	-164.20	457.0000	-168.50	467.0000
783	NM_197960	-20.10	100.0000	-24.70	120.0000	-27.30	140.0000	-35.40	160.0000	-41.20	180.0000	-46.00	200.0000	-53.00	220.0000	-64.10	240.0000	-71.60	260.0000	-84.70	280.0000	-87.30	300.0000	-88.00	320.0000	-96.50	335.0000	-100.10	345.0000	-100.80	355.0000	-105.30	365.0000	-106.90	375.0000	-109.80	385.0000	-113.70	395.0000	-118.20	405.0000	-120.00	415.0000	-122.90	425.0000	-126.90	435.0000	-128.60	445.0000
784	NM_001184967	-32.30	100.0000	-43.40	120.0000	-57.60	140.0000	-61.10	160.0000	-73.40	180.0000	-82.00	200.0000	-83.70	220.0000	-89.40	240.0000	-93.90	260.0000	-100.10	280.0000	-107.20	300.0000	-115.60	320.0000	-123.60	340.0000	-128.60	360.0000	-133.30	379.0000	-134.00	389.0000	-136.70	399.0000	-139.20	409.0000	-139.20	419.0000	-142.30	429.0000	-142.30	439.0000	-147.30	449.0000	-148.40	459.0000	-152.10	469.0000
785	NM_001020819	-15.20	100.0000	-21.20	120.0000	-33.10	140.0000	-43.00	160.0000	-52.50	180.0000	-64.30	200.0000	-69.10	220.0000	-73.60	240.0000	-81.60	260.0000	-97.30	280.0000	-106.20	300.0000	-111.70	320.0000	-129.60	340.0000	-140.30	360.0000	-149.30	380.0000	-158.30	400.0000	-168.80	420.0000	-175.30	440.0000	-176.30	460.0000	-179.80	470.0000	-181.50	480.0000	-185.10	490.0000	-192.10	500.0000	-199.50	510.0000
786	NM_001243230	-16.10	100.0000	-27.60	120.0000	-28.50	140.0000	-35.30	160.0000	-37.40	180.0000	-41.90	194.0000	-42.70	204.0000	-45.40	214.0000	-48.90	224.0000	-53.80	234.0000	-53.80	244.0000	-56.10	254.0000	-59.70	264.0000	-62.40	274.0000	-70.50	284.0000	-74.60	294.0000	-78.40	304.0000	-80.40	314.0000	-86.20	324.0000	-95.30	334.0000	-96.70	344.0000	-100.60	354.0000	-100.60	364.0000	-104.40	374.0000
787	NM_015931	-44.50	100.0000	-52.50	120.0000	-52.50	140.0000	-59.70	160.0000	-71.30	180.0000	-79.10	200.0000	-90.20	220.0000	-94.80	240.0000	-106.10	260.0000	-111.00	280.0000	-118.20	300.0000	-124.40	320.0000	-137.60	340.0000	-149.60	360.0000	-171.40	380.0000	-175.10	400.0000	-180.10	420.0000	-198.60	440.0000	-206.80	460.0000	-214.60	480.0000	-229.60	500.0000	-238.80	520.0000	-242.60	540.0000	-248.80	553.0000
788	NM_033240	-28.40	100.0000	-36.00	120.0000	-36.50	140.0000	-43.00	160.0000	-50.80	180.0000	-56.70	200.0000	-60.60	220.0000	-65.90	240.0000	-81.00	260.0000	-88.80	280.0000	-97.00	290.0000	-99.80	300.0000	-102.00	310.0000	-103.60	320.0000	-111.40	330.0000	-115.00	340.0000	-117.80	350.0000	-119.10	360.0000	-123.30	370.0000	-127.40	380.0000	-138.80	390.0000	-142.80	400.0000	-147.80	410.0000	-149.80	420.0000
789	NM_001033081	-32.10	100.0000	-37.90	120.0000	-45.80	140.0000	-56.00	160.0000	-64.90	180.0000	-70.50	200.0000	-81.60	220.0000	-95.00	240.0000	-101.30	260.0000	-113.70	280.0000	-126.50	300.0000	-139.00	320.0000	-160.50	340.0000	-166.20	360.0000	-174.00	380.0000	-187.50	400.0000	-196.60	420.0000	-205.30	440.0000	-212.30	460.0000	-217.70	480.0000	-232.80	500.0000	-243.80	520.0000	-252.60	540.0000	-265.90	560.0000
790	NM_001164780	-16.30	100.0000	-19.10	120.0000	-24.20	140.0000	-24.20	160.0000	-31.70	180.0000	-36.90	200.0000	-40.10	220.0000	-42.00	240.0000	-48.60	260.0000	-50.60	280.0000	-55.10	300.0000	-59.40	320.0000	-63.20	340.0000	-70.50	360.0000	-73.20	380.0000	-78.20	400.0000	-82.50	420.0000	-84.50	440.0000	-91.80	460.0000	-99.30	480.0000	-103.90	500.0000	-109.80	520.0000	-122.10	540.0000	-125.70	560.0000
791	NM_001300900	-29.20	70.0000	-34.70	80.0000	-40.00	90.0000	-41.70	100.0000	-49.20	110.0000	-55.50	120.0000	-61.80	130.0000	-61.80	140.0000	-62.40	150.0000	-69.00	160.0000	-72.20	170.0000	-83.20	180.0000	-93.40	190.0000	-93.40	200.0000	-102.60	210.0000	-107.10	220.0000	-113.00	230.0000	-113.30	240.0000	-122.30	250.0000	-125.50	260.0000	-130.50	270.0000	-137.30	280.0000	-142.10	290.0000	-145.40	300.0000
792	NM_001290188	-15.20	100.0000	-21.20	120.0000	-33.10	140.0000	-43.00	160.0000	-52.50	180.0000	-64.30	200.0000	-69.10	220.0000	-73.60	240.0000	-81.60	260.0000	-97.30	280.0000	-106.20	300.0000	-115.80	320.0000	-127.40	340.0000	-142.80	360.0000	-155.00	380.0000	-170.00	400.0000	-185.10	420.0000	-191.80	440.0000	-198.20	460.0000	-209.20	480.0000	-211.80	500.0000	-220.20	520.0000	-235.30	540.0000	-248.20	560.0000
793	NM_001303	-44.50	100.0000	-54.70	120.0000	-63.60	140.0000	-65.60	160.0000	-79.40	180.0000	-90.00	200.0000	-93.70	220.0000	-96.60	240.0000	-107.20	260.0000	-112.90	280.0000	-120.30	300.0000	-127.20	320.0000	-129.40	340.0000	-131.40	360.0000	-136.40	380.0000	-146.70	400.0000	-146.70	414.0000	-149.00	424.0000	-149.80	434.0000	-149.80	444.0000	-155.40	454.0000	-155.40	464.0000	-159.50	474.0000	-159.50	484.0000
794	NM_003199	-27.80	100.0000	-38.70	120.0000	-46.90	140.0000	-51.40	160.0000	-62.40	180.0000	-75.60	200.0000	-82.80	220.0000	-88.60	240.0000	-100.50	260.0000	-109.70	280.0000	-119.80	300.0000	-125.00	320.0000	-134.20	340.0000	-142.90	360.0000	-149.00	380.0000	-162.90	400.0000	-167.80	420.0000	-171.40	440.0000	-181.30	460.0000	-191.90	480.0000	-197.90	500.0000	-205.80	520.0000	-211.80	540.0000	-224.70	560.0000
795	NM_005338	-41.50	100.0000	-46.30	112.0000	-52.50	122.0000	-59.00	132.0000	-69.20	142.0000	-73.30	152.0000	-78.10	162.0000	-80.30	172.0000	-83.20	182.0000	-83.20	192.0000	-86.90	202.0000	-88.20	212.0000	-90.10	222.0000	-94.70	232.0000	-99.10	242.0000	-104.30	252.0000	-110.50	262.0000	-110.50	272.0000	-115.20	282.0000	-123.60	292.0000	-126.70	302.0000	-131.30	312.0000	-132.50	322.0000	-137.60	332.0000
796	NM_015097	-39.30	100.0000	-54.50	120.0000	-65.00	140.0000	-78.30	160.0000	-91.80	180.0000	-100.70	200.0000	-110.30	220.0000	-122.20	240.0000	-133.00	260.0000	-144.50	280.0000	-157.40	300.0000	-162.80	320.0000	-179.70	340.0000	-189.80	360.0000	-197.40	380.0000	-210.20	400.0000	-214.60	420.0000	-216.10	431.0000	-217.80	441.0000	-221.10	451.0000	-221.10	461.0000	-221.10	471.0000	-224.70	481.0000	-226.60	491.0000
797	NM_001297623	-19.00	100.0000	-28.40	120.0000	-31.10	140.0000	-36.90	160.0000	-38.60	180.0000	-47.50	200.0000	-54.90	220.0000	-59.00	240.0000	-61.10	260.0000	-67.80	280.0000	-80.30	300.0000	-81.50	320.0000	-93.90	340.0000	-99.10	360.0000	-102.70	380.0000	-112.10	400.0000	-116.20	420.0000	-125.20	440.0000	-136.80	460.0000	-145.40	480.0000	-148.40	494.0000	-152.20	504.0000	-156.90	514.0000	-158.40	524.0000
798	NM_001243234	-18.00	100.0000	-28.00	120.0000	-28.00	140.0000	-36.30	160.0000	-40.20	180.0000	-44.70	200.0000	-48.80	220.0000	-59.10	240.0000	-61.50	251.0000	-61.50	261.0000	-62.20	271.0000	-66.20	281.0000	-67.00	291.0000	-69.60	301.0000	-74.50	311.0000	-78.20	321.0000	-80.60	331.0000	-88.50	341.0000	-89.70	351.0000	-95.70	361.0000	-98.80	371.0000	-98.80	381.0000	-103.60	391.0000	-104.90	401.0000
799	NM_001301169	-25.90	66.0000	-28.60	76.0000	-38.60	86.0000	-47.20	96.0000	-55.10	106.0000	-65.70	116.0000	-69.90	126.0000	-81.30	136.0000	-89.70	146.0000	-93.60	156.0000	-96.70	166.0000	-101.30	176.0000	-107.80	186.0000	-113.90	196.0000	-122.90	206.0000	-125.40	216.0000	-130.70	226.0000	-143.10	236.0000	-149.80	246.0000	-156.80	256.0000	-165.70	266.0000	-171.70	276.0000	-182.70	286.0000	-187.40	296.0000
800	NM_012295	-18.50	100.0000	-26.40	120.0000	-34.20	140.0000	-39.60	160.0000	-42.90	180.0000	-51.20	200.0000	-58.90	220.0000	-67.10	240.0000	-73.60	257.0000	-76.70	267.0000	-77.90	277.0000	-82.90	287.0000	-87.30	297.0000	-88.20	307.0000	-91.90	317.0000	-98.60	327.0000	-103.20	337.0000	-107.50	347.0000	-113.20	357.0000	-116.20	367.0000	-117.40	377.0000	-123.50	387.0000	-123.50	397.0000	-126.70	407.0000
801	NM_001048230	-30.70	100.0000	-38.10	120.0000	-47.10	140.0000	-51.60	160.0000	-60.40	180.0000	-74.00	200.0000	-82.30	220.0000	-102.30	240.0000	-113.20	260.0000	-116.50	280.0000	-125.10	300.0000	-138.40	320.0000	-149.20	340.0000	-160.30	360.0000	-167.30	380.0000	-173.90	400.0000	-178.30	420.0000	-186.30	440.0000	-197.50	460.0000	-202.10	480.0000	-215.20	500.0000	-222.80	520.0000	-225.40	540.0000	-234.00	558.0000
802	NM_033093	-35.30	100.0000	-38.10	120.0000	-43.80	140.0000	-51.70	160.0000	-60.10	180.0000	-64.80	200.0000	-76.20	220.0000	-79.90	240.0000	-87.40	260.0000	-89.60	280.0000	-93.00	300.0000	-99.70	315.0000	-102.80	325.0000	-103.50	335.0000	-109.30	345.0000	-109.80	355.0000	-113.80	365.0000	-116.00	375.0000	-118.50	385.0000	-122.30	395.0000	-129.00	405.0000	-133.80	415.0000	-142.90	425.0000	-144.10	435.0000
803	NM_138356	-34.50	100.0000	-45.50	120.0000	-51.80	140.0000	-59.50	160.0000	-62.30	180.0000	-69.00	200.0000	-73.00	220.0000	-81.80	240.0000	-98.30	260.0000	-99.90	280.0000	-102.70	300.0000	-106.70	320.0000	-109.90	340.0000	-113.90	360.0000	-131.40	380.0000	-133.40	400.0000	-141.20	420.0000	-154.50	440.0000	-161.90	460.0000	-164.70	480.0000	-166.30	500.0000	-177.00	520.0000	-179.60	540.0000	-182.20	560.0000
804	NM_001015878	-34.20	100.0000	-44.40	120.0000	-53.90	140.0000	-57.80	160.0000	-60.80	180.0000	-65.20	200.0000	-75.80	220.0000	-86.20	240.0000	-92.30	260.0000	-101.40	280.0000	-110.60	300.0000	-120.10	320.0000	-128.70	340.0000	-133.80	360.0000	-143.00	379.0000	-145.30	389.0000	-151.00	399.0000	-152.90	409.0000	-154.80	419.0000	-157.70	429.0000	-161.60	439.0000	-164.60	449.0000	-174.10	459.0000	-177.60	469.0000
805	NM_001033082	-61.00	100.0000	-72.10	120.0000	-81.60	140.0000	-102.50	160.0000	-111.20	180.0000	-120.10	200.0000	-132.80	220.0000	-137.60	240.0000	-139.30	257.0000	-146.50	267.0000	-146.90	277.0000	-153.60	287.0000	-160.80	297.0000	-160.80	307.0000	-162.00	317.0000	-171.80	327.0000	-174.20	337.0000	-178.10	347.0000	-188.70	357.0000	-196.20	367.0000	-200.20	377.0000	-210.40	387.0000	-214.20	397.0000	-219.90	407.0000
806	NM_001011645	-23.70	100.0000	-28.90	120.0000	-32.10	140.0000	-36.80	160.0000	-43.50	180.0000	-51.20	200.0000	-59.20	220.0000	-66.20	240.0000	-73.70	260.0000	-78.10	280.0000	-87.50	300.0000	-93.30	320.0000	-97.00	332.0000	-98.50	342.0000	-104.90	352.0000	-111.70	362.0000	-111.70	372.0000	-111.70	382.0000	-111.70	392.0000	-113.20	402.0000	-118.00	412.0000	-120.60	422.0000	-122.10	432.0000	-124.90	442.0000
807	NM_138373	-15.20	100.0000	-21.20	120.0000	-33.10	140.0000	-43.00	160.0000	-52.10	180.0000	-68.90	200.0000	-74.50	220.0000	-79.50	240.0000	-88.70	260.0000	-101.80	280.0000	-106.50	300.0000	-112.20	320.0000	-117.80	336.0000	-124.40	346.0000	-134.90	356.0000	-141.10	366.0000	-144.20	376.0000	-144.90	386.0000	-145.70	396.0000	-149.40	406.0000	-150.20	416.0000	-153.80	426.0000	-163.00	436.0000	-169.10	446.0000
808	NM_001001390	-24.50	100.0000	-34.00	120.0000	-41.70	140.0000	-49.00	160.0000	-49.70	180.0000	-64.60	200.0000	-75.60	220.0000	-82.50	240.0000	-85.70	260.0000	-93.40	280.0000	-103.20	300.0000	-109.90	320.0000	-113.00	340.0000	-113.20	360.0000	-119.70	380.0000	-131.40	400.0000	-136.60	420.0000	-145.30	440.0000	-150.00	460.0000	-159.20	480.0000	-170.80	500.0000	-176.30	520.0000	-181.20	540.0000	-188.40	560.0000
809	NM_001278675	-41.10	100.0000	-46.70	120.0000	-58.70	140.0000	-72.50	160.0000	-83.40	180.0000	-91.80	200.0000	-103.70	220.0000	-113.00	238.0000	-120.00	248.0000	-133.10	258.0000	-133.10	268.0000	-139.90	278.0000	-143.40	288.0000	-143.40	298.0000	-143.40	308.0000	-149.00	318.0000	-151.00	328.0000	-156.50	338.0000	-161.00	348.0000	-166.60	358.0000	-170.40	368.0000	-180.30	378.0000	-181.00	388.0000	-183.70	398.0000
810	NM_001243232	-22.00	100.0000	-32.90	120.0000	-38.00	140.0000	-41.40	160.0000	-44.80	180.0000	-46.50	200.0000	-50.70	220.0000	-58.20	240.0000	-61.50	260.0000	-62.80	280.0000	-69.90	300.0000	-72.20	320.0000	-78.00	340.0000	-85.70	360.0000	-91.30	380.0000	-98.50	400.0000	-107.30	420.0000	-112.30	440.0000	-126.20	460.0000	-127.90	480.0000	-130.40	500.0000	-135.60	520.0000	-142.20	540.0000	-145.20	560.0000
811	NM_001243227	-18.70	100.0000	-24.40	120.0000	-27.30	140.0000	-34.10	160.0000	-37.40	180.0000	-42.30	200.0000	-50.00	220.0000	-53.10	240.0000	-62.60	260.0000	-77.10	280.0000	-84.40	300.0000	-91.20	320.0000	-96.10	340.0000	-101.20	360.0000	-108.70	380.0000	-111.30	400.0000	-117.70	420.0000	-125.20	440.0000	-128.40	460.0000	-129.50	480.0000	-134.00	500.0000	-139.10	520.0000	-146.80	540.0000	-149.20	560.0000
812	NM_001077180	-45.50	100.0000	-55.70	120.0000	-69.40	140.0000	-80.40	160.0000	-93.80	180.0000	-103.50	200.0000	-113.20	220.0000	-125.80	240.0000	-141.00	260.0000	-153.40	280.0000	-168.00	300.0000	-177.00	320.0000	-184.40	340.0000	-190.50	360.0000	-198.50	380.0000	-202.40	400.0000	-216.20	420.0000	-224.40	440.0000	-239.50	460.0000	-242.50	480.0000	-250.30	500.0000	-258.50	518.0000	-260.40	528.0000	-266.30	538.0000
813	NM_001083962	-27.80	100.0000	-38.70	120.0000	-46.90	140.0000	-51.40	160.0000	-62.40	180.0000	-75.60	200.0000	-82.80	220.0000	-88.60	240.0000	-100.50	260.0000	-109.70	280.0000	-119.80	300.0000	-125.00	320.0000	-134.20	340.0000	-142.90	360.0000	-149.00	380.0000	-162.90	400.0000	-167.80	420.0000	-171.40	440.0000	-181.30	460.0000	-191.90	480.0000	-197.90	500.0000	-205.80	520.0000	-211.80	540.0000	-224.70	560.0000
814	NM_172387	-41.10	100.0000	-46.70	120.0000	-58.70	140.0000	-72.50	160.0000	-83.40	180.0000	-91.80	200.0000	-103.70	220.0000	-113.00	238.0000	-120.00	248.0000	-133.10	258.0000	-133.10	268.0000	-139.90	278.0000	-143.40	288.0000	-143.40	298.0000	-143.40	308.0000	-149.00	318.0000	-151.00	328.0000	-156.50	338.0000	-161.00	348.0000	-166.60	358.0000	-170.40	368.0000	-180.30	378.0000	-181.00	388.0000	-183.70	398.0000
815	NM_001127697	-29.90	100.0000	-38.80	120.0000	-42.30	139.0000	-42.70	149.0000	-45.90	159.0000	-46.60	169.0000	-51.00	179.0000	-51.70	189.0000	-55.90	199.0000	-61.40	209.0000	-64.30	219.0000	-65.40	229.0000	-65.70	239.0000	-68.40	249.0000	-70.50	259.0000	-78.10	269.0000	-78.10	279.0000	-79.00	289.0000	-83.70	299.0000	-87.00	309.0000	-87.00	319.0000	-93.60	329.0000	-95.10	339.0000	-95.10	349.0000
816	NM_030660	-34.50	100.0000	-35.60	120.0000	-41.60	139.0000	-41.60	149.0000	-47.60	159.0000	-48.60	169.0000	-50.00	179.0000	-58.00	189.0000	-58.10	199.0000	-60.40	209.0000	-66.10	219.0000	-66.10	229.0000	-67.80	239.0000	-72.20	249.0000	-72.70	259.0000	-73.10	269.0000	-76.00	279.0000	-76.00	289.0000	-79.20	299.0000	-83.30	309.0000	-91.10	319.0000	-91.10	329.0000	-91.10	339.0000	-91.50	349.0000
817	NM_021975	-31.50	100.0000	-36.70	120.0000	-49.00	140.0000	-54.60	160.0000	-60.40	180.0000	-80.70	200.0000	-86.30	220.0000	-98.50	240.0000	-114.00	260.0000	-124.40	280.0000	-133.90	290.0000	-135.30	300.0000	-135.30	310.0000	-135.30	320.0000	-135.30	330.0000	-137.60	340.0000	-139.90	350.0000	-149.00	360.0000	-150.20	370.0000	-155.30	380.0000	-157.30	390.0000	-162.50	400.0000	-162.50	410.0000	-164.60	420.0000
818	NM_001001389	-24.50	100.0000	-34.00	120.0000	-41.70	140.0000	-49.00	160.0000	-49.70	180.0000	-64.60	200.0000	-75.60	220.0000	-82.50	240.0000	-85.70	260.0000	-93.40	280.0000	-103.20	300.0000	-109.90	320.0000	-113.00	340.0000	-113.20	360.0000	-119.70	380.0000	-131.40	400.0000	-136.60	420.0000	-145.30	440.0000	-150.00	460.0000	-159.20	480.0000	-170.80	500.0000	-176.30	520.0000	-181.20	540.0000	-188.40	560.0000
819	NM_001006941	-31.00	100.0000	-40.00	120.0000	-44.10	140.0000	-51.00	160.0000	-58.50	180.0000	-62.00	200.0000	-64.40	220.0000	-73.40	240.0000	-73.40	260.0000	-78.50	280.0000	-85.00	300.0000	-94.00	320.0000	-100.10	340.0000	-106.50	360.0000	-113.40	380.0000	-120.10	400.0000	-131.40	420.0000	-139.40	440.0000	-144.10	460.0000	-148.40	480.0000	-156.80	498.0000	-158.50	508.0000	-161.50	518.0000	-164.00	528.0000
820	NM_198177	-18.00	100.0000	-20.50	120.0000	-25.70	137.0000	-33.00	147.0000	-33.90	157.0000	-36.30	167.0000	-37.60	177.0000	-40.70	187.0000	-42.60	197.0000	-45.60	207.0000	-53.20	217.0000	-57.20	227.0000	-69.10	237.0000	-76.00	247.0000	-76.00	257.0000	-86.50	267.0000	-90.20	277.0000	-93.80	287.0000	-99.00	297.0000	-104.70	307.0000	-104.70	317.0000	-107.10	327.0000	-107.10	337.0000	-108.30	347.0000
821	NM_153257	-19.00	100.0000	-28.40	120.0000	-31.10	140.0000	-36.90	160.0000	-38.60	180.0000	-47.50	200.0000	-54.90	220.0000	-59.00	240.0000	-61.10	260.0000	-67.80	280.0000	-80.30	300.0000	-81.50	320.0000	-93.90	340.0000	-99.10	360.0000	-102.70	380.0000	-112.10	400.0000	-116.20	420.0000	-125.20	440.0000	-136.80	460.0000	-148.70	480.0000	-151.30	494.0000	-152.50	504.0000	-153.60	514.0000	-155.60	524.0000
822	NM_172390	-22.90	100.0000	-48.80	120.0000	-64.80	140.0000	-66.80	160.0000	-75.80	180.0000	-90.60	200.0000	-103.80	220.0000	-121.10	240.0000	-135.70	260.0000	-136.50	280.0000	-142.60	300.0000	-144.80	320.0000	-157.80	340.0000	-172.10	360.0000	-178.20	380.0000	-188.10	400.0000	-202.00	420.0000	-211.90	440.0000	-223.60	460.0000	-231.50	480.0000	-245.30	500.0000	-255.40	520.0000	-266.00	540.0000	-276.10	560.0000
823	NM_001320	-29.70	100.0000	-34.70	120.0000	-38.40	140.0000	-46.70	160.0000	-51.20	180.0000	-68.20	200.0000	-79.10	220.0000	-83.50	240.0000	-88.80	260.0000	-89.40	280.0000	-95.10	300.0000	-95.10	320.0000	-99.70	340.0000	-111.00	360.0000	-114.90	380.0000	-122.70	400.0000	-128.20	420.0000	-143.30	440.0000	-145.50	460.0000	-150.60	480.0000	-153.50	500.0000	-157.80	520.0000	-163.90	540.0000	-179.90	560.0000
824	NM_001202470	-13.40	100.0000	-29.70	120.0000	-43.90	140.0000	-45.10	160.0000	-61.50	180.0000	-66.60	194.0000	-72.50	204.0000	-74.20	214.0000	-76.50	224.0000	-79.80	234.0000	-85.00	244.0000	-86.60	254.0000	-91.30	264.0000	-94.30	274.0000	-97.00	284.0000	-99.50	294.0000	-104.00	304.0000	-107.50	314.0000	-110.60	324.0000	-116.90	334.0000	-117.70	344.0000	-125.50	354.0000	-127.40	364.0000	-133.60	374.0000
825	NM_020975	-56.50	100.0000	-64.50	120.0000	-70.20	140.0000	-78.10	160.0000	-92.50	180.0000	-104.80	200.0000	-113.10	220.0000	-119.60	240.0000	-125.20	260.0000	-140.60	280.0000	-148.30	300.0000	-154.00	320.0000	-166.00	340.0000	-180.20	360.0000	-191.40	380.0000	-194.50	390.0000	-202.90	400.0000	-203.90	410.0000	-208.50	420.0000	-210.80	430.0000	-213.10	440.0000	-214.60	450.0000	-220.20	460.0000	-222.60	470.0000
826	NM_002301	-21.60	100.0000	-26.60	120.0000	-28.40	140.0000	-33.80	160.0000	-41.90	180.0000	-45.80	200.0000	-49.80	220.0000	-57.00	240.0000	-67.20	260.0000	-71.00	280.0000	-82.40	300.0000	-85.00	320.0000	-93.30	336.0000	-94.70	346.0000	-99.70	356.0000	-101.70	366.0000	-104.90	376.0000	-104.90	386.0000	-106.30	396.0000	-108.90	406.0000	-115.10	416.0000	-116.30	426.0000	-118.70	436.0000	-120.40	446.0000
827	NM_001290192	-15.20	100.0000	-21.20	120.0000	-33.10	140.0000	-43.00	160.0000	-52.10	180.0000	-67.70	200.0000	-78.00	220.0000	-80.10	240.0000	-90.50	260.0000	-101.60	280.0000	-107.60	300.0000	-113.80	320.0000	-121.80	340.0000	-128.40	351.0000	-139.10	361.0000	-146.30	371.0000	-148.40	381.0000	-150.10	391.0000	-150.20	401.0000	-153.60	411.0000	-155.40	421.0000	-159.00	431.0000	-167.20	441.0000	-173.30	451.0000
828	NM_001243235	-18.00	100.0000	-28.00	120.0000	-28.00	140.0000	-36.30	160.0000	-40.20	180.0000	-44.70	200.0000	-48.80	220.0000	-59.10	240.0000	-61.50	251.0000	-61.50	261.0000	-62.20	271.0000	-66.20	281.0000	-67.00	291.0000	-69.60	301.0000	-74.50	311.0000	-78.20	321.0000	-80.60	331.0000	-88.50	341.0000	-89.70	351.0000	-95.70	361.0000	-98.80	371.0000	-98.80	381.0000	-103.60	391.0000	-104.90	401.0000
829	NM_001301170	-25.90	66.0000	-28.60	76.0000	-38.60	86.0000	-47.20	96.0000	-55.10	106.0000	-65.70	116.0000	-69.90	126.0000	-81.30	136.0000	-89.70	146.0000	-93.60	156.0000	-96.70	166.0000	-101.30	176.0000	-107.80	186.0000	-113.90	196.0000	-122.90	206.0000	-125.40	216.0000	-130.70	226.0000	-143.10	236.0000	-149.80	246.0000	-156.80	256.0000	-165.70	266.0000	-171.70	276.0000	-182.70	286.0000	-187.40	296.0000
830	NM_005376	-61.00	100.0000	-72.10	120.0000	-81.60	140.0000	-102.50	160.0000	-111.20	180.0000	-120.10	200.0000	-132.80	220.0000	-137.60	240.0000	-139.30	257.0000	-146.50	267.0000	-146.90	277.0000	-153.60	287.0000	-160.80	297.0000	-160.80	307.0000	-162.00	317.0000	-171.80	327.0000	-174.20	337.0000	-178.10	347.0000	-188.70	357.0000	-196.20	367.0000	-200.20	377.0000	-210.40	387.0000	-214.20	397.0000	-219.90	407.0000
831	NM_000674	-30.70	100.0000	-36.60	120.0000	-46.00	140.0000	-59.20	160.0000	-64.00	180.0000	-80.60	200.0000	-87.00	220.0000	-98.30	240.0000	-112.90	260.0000	-114.00	280.0000	-118.50	300.0000	-128.20	320.0000	-145.00	340.0000	-153.00	360.0000	-162.20	380.0000	-175.70	400.0000	-186.60	420.0000	-200.40	440.0000	-204.00	460.0000	-207.90	480.0000	-219.00	500.0000	-227.80	520.0000	-235.30	540.0000	-248.20	560.0000
832	NM_002586	-57.70	100.0000	-65.30	120.0000	-65.30	140.0000	-76.70	160.0000	-89.60	180.0000	-105.50	200.0000	-113.10	220.0000	-125.30	240.0000	-135.70	260.0000	-152.20	280.0000	-159.80	300.0000	-166.70	320.0000	-180.00	340.0000	-188.40	360.0000	-195.80	380.0000	-208.00	400.0000	-221.20	420.0000	-239.80	440.0000	-244.30	460.0000	-257.10	480.0000	-265.20	500.0000	-280.80	520.0000	-282.60	540.0000	-290.40	551.0000
833	NM_001129819	-23.40	100.0000	-33.20	120.0000	-44.70	140.0000	-59.60	160.0000	-66.80	180.0000	-73.80	200.0000	-82.70	220.0000	-90.90	240.0000	-100.50	260.0000	-105.30	280.0000	-108.10	300.0000	-114.80	320.0000	-119.60	340.0000	-124.60	360.0000	-128.60	380.0000	-135.80	400.0000	-139.80	420.0000	-140.80	440.0000	-146.60	460.0000	-154.00	480.0000	-160.80	500.0000	-171.30	520.0000	-175.70	540.0000	-182.60	560.0000
834	NM_198159	-35.40	100.0000	-45.20	120.0000	-47.70	140.0000	-48.70	160.0000	-58.00	180.0000	-64.30	200.0000	-79.40	220.0000	-88.20	240.0000	-97.30	260.0000	-106.80	280.0000	-120.90	300.0000	-128.50	320.0000	-128.50	333.0000	-130.40	343.0000	-131.80	353.0000	-143.90	363.0000	-150.40	373.0000	-154.90	383.0000	-162.40	393.0000	-166.10	403.0000	-173.80	413.0000	-176.50	423.0000	-177.60	433.0000	-180.00	443.0000
835	NM_000044	-34.10	100.0000	-34.10	120.0000	-42.70	140.0000	-50.20	160.0000	-54.30	180.0000	-61.00	200.0000	-70.30	220.0000	-80.60	240.0000	-90.60	260.0000	-97.50	280.0000	-102.60	300.0000	-114.10	320.0000	-123.20	340.0000	-135.30	360.0000	-148.70	380.0000	-156.00	400.0000	-165.70	420.0000	-174.50	440.0000	-179.40	460.0000	-188.50	480.0000	-191.80	500.0000	-196.80	520.0000	-201.70	540.0000	-210.10	560.0000
836	NM_001173455	-31.40	100.0000	-41.80	120.0000	-55.60	140.0000	-64.00	160.0000	-72.80	180.0000	-79.60	200.0000	-88.40	220.0000	-95.60	240.0000	-103.30	260.0000	-108.30	280.0000	-115.50	295.0000	-116.60	305.0000	-121.70	315.0000	-127.30	325.0000	-130.60	335.0000	-133.80	345.0000	-134.90	355.0000	-137.40	365.0000	-139.80	375.0000	-139.80	385.0000	-144.70	395.0000	-145.00	405.0000	-147.20	415.0000	-150.90	425.0000
837	NM_001290189	-26.00	100.0000	-30.00	120.0000	-42.90	140.0000	-48.00	160.0000	-59.20	180.0000	-68.80	200.0000	-82.40	220.0000	-89.80	240.0000	-103.40	260.0000	-110.30	280.0000	-118.10	300.0000	-125.60	320.0000	-133.60	340.0000	-144.40	360.0000	-153.70	380.0000	-162.00	400.0000	-167.20	420.0000	-178.00	440.0000	-185.30	460.0000	-193.10	480.0000	-193.70	500.0000	-203.60	520.0000	-210.90	540.0000	-223.80	560.0000
838	NM_000088	-32.80	100.0000	-38.80	120.0000	-47.10	140.0000	-60.30	160.0000	-74.40	180.0000	-85.40	200.0000	-87.50	220.0000	-94.50	240.0000	-100.60	256.0000	-105.40	266.0000	-105.40	276.0000	-111.70	286.0000	-112.20	296.0000	-116.40	306.0000	-122.60	316.0000	-127.80	326.0000	-129.70	336.0000	-134.30	346.0000	-137.80	356.0000	-138.40	366.0000	-145.20	376.0000	-145.60	386.0000	-151.10	396.0000	-156.00	406.0000
839	NM_001271702	-30.90	100.0000	-39.40	120.0000	-49.30	140.0000	-53.90	160.0000	-58.30	180.0000	-64.10	200.0000	-74.00	220.0000	-91.70	240.0000	-96.50	260.0000	-110.00	280.0000	-120.30	300.0000	-130.40	320.0000	-147.80	340.0000	-158.20	360.0000	-162.30	380.0000	-174.10	400.0000	-180.40	420.0000	-188.80	440.0000	-202.10	455.0000	-205.60	465.0000	-207.00	475.0000	-212.00	485.0000	-212.00	495.0000	-217.50	505.0000
840	NM_001301168	-25.90	66.0000	-28.60	76.0000	-38.60	86.0000	-47.20	96.0000	-55.10	106.0000	-65.70	116.0000	-69.90	126.0000	-81.30	136.0000	-89.70	146.0000	-93.60	156.0000	-96.70	166.0000	-101.30	176.0000	-107.80	186.0000	-113.90	196.0000	-122.90	206.0000	-125.40	216.0000	-130.70	226.0000	-143.10	236.0000	-149.80	246.0000	-156.80	256.0000	-165.70	266.0000	-171.70	276.0000	-182.70	286.0000	-187.40	296.0000
841	NM_000347	-22.80	100.0000	-29.00	114.0000	-32.10	124.0000	-38.80	134.0000	-40.40	144.0000	-42.80	154.0000	-49.90	164.0000	-56.10	174.0000	-61.70	184.0000	-62.90	194.0000	-65.40	204.0000	-68.40	214.0000	-71.00	224.0000	-73.80	234.0000	-73.80	244.0000	-76.90	254.0000	-89.00	264.0000	-91.70	274.0000	-91.80	284.0000	-96.40	294.0000	-100.60	304.0000	-108.90	314.0000	-110.50	324.0000	-116.20	334.0000
842	NM_003200	-36.90	100.0000	-49.80	120.0000	-53.00	139.0000	-54.50	149.0000	-57.40	159.0000	-62.20	169.0000	-70.50	179.0000	-73.10	189.0000	-86.40	199.0000	-87.60	209.0000	-89.50	219.0000	-93.60	229.0000	-98.70	239.0000	-108.90	249.0000	-119.40	259.0000	-119.40	269.0000	-122.50	279.0000	-127.10	289.0000	-127.10	299.0000	-131.70	309.0000	-136.60	319.0000	-137.90	329.0000	-140.40	339.0000	-140.40	349.0000
843	NM_001020818	-15.20	100.0000	-21.20	120.0000	-33.10	140.0000	-43.00	160.0000	-52.50	180.0000	-64.30	200.0000	-69.10	220.0000	-73.60	240.0000	-81.60	260.0000	-97.30	280.0000	-106.20	300.0000	-112.70	320.0000	-123.50	340.0000	-136.20	360.0000	-153.40	380.0000	-161.80	400.0000	-167.10	420.0000	-179.10	440.0000	-191.90	460.0000	-197.90	480.0000	-200.60	500.0000	-208.10	520.0000	-222.80	540.0000	-234.20	560.0000
844	NM_001162422	-15.10	100.0000	-18.40	120.0000	-21.20	140.0000	-24.90	160.0000	-30.00	180.0000	-44.60	200.0000	-49.90	220.0000	-61.00	240.0000	-65.00	260.0000	-74.80	280.0000	-81.60	300.0000	-94.30	320.0000	-102.90	340.0000	-112.50	360.0000	-116.80	380.0000	-120.30	400.0000	-126.40	420.0000	-139.60	440.0000	-146.70	460.0000	-160.00	480.0000	-171.40	500.0000	-188.80	520.0000	-195.30	540.0000	-202.20	560.0000
845	NM_001282934	-33.30	100.0000	-46.20	120.0000	-54.40	140.0000	-59.20	160.0000	-70.70	180.0000	-75.00	200.0000	-81.20	220.0000	-85.90	231.0000	-95.20	241.0000	-96.30	251.0000	-97.90	261.0000	-98.20	271.0000	-106.20	281.0000	-106.20	291.0000	-108.00	301.0000	-111.40	311.0000	-115.30	321.0000	-119.90	331.0000	-121.70	341.0000	-126.60	351.0000	-128.10	361.0000	-131.10	371.0000	-133.70	381.0000	-138.10	391.0000
846	NM_033250	-28.40	100.0000	-36.00	120.0000	-36.50	140.0000	-43.00	160.0000	-50.80	180.0000	-56.70	200.0000	-60.60	220.0000	-65.90	240.0000	-81.00	260.0000	-88.80	280.0000	-97.00	290.0000	-99.80	300.0000	-102.00	310.0000	-103.60	320.0000	-111.40	330.0000	-115.00	340.0000	-117.80	350.0000	-119.10	360.0000	-123.30	370.0000	-127.40	380.0000	-138.80	390.0000	-142.80	400.0000	-147.80	410.0000	-149.80	420.0000
847	NM_001134664	-15.50	100.0000	-20.10	120.0000	-30.60	140.0000	-32.70	152.0000	-35.30	162.0000	-41.80	172.0000	-43.40	182.0000	-44.40	192.0000	-49.20	202.0000	-52.40	212.0000	-52.90	222.0000	-62.90	232.0000	-62.90	242.0000	-62.90	252.0000	-68.30	262.0000	-70.40	272.0000	-71.50	282.0000	-75.10	292.0000	-81.80	302.0000	-81.80	312.0000	-86.70	322.0000	-86.70	332.0000	-86.70	342.0000	-90.70	352.0000
848	NM_004417	-43.20	100.0000	-51.90	120.0000	-62.30	140.0000	-71.80	160.0000	-77.00	180.0000	-83.40	200.0000	-92.20	220.0000	-103.30	240.0000	-114.20	260.0000	-119.00	280.0000	-124.80	300.0000	-133.10	320.0000	-150.70	340.0000	-161.00	360.0000	-172.40	380.0000	-180.30	400.0000	-193.60	420.0000	-204.20	440.0000	-217.50	460.0000	-226.50	480.0000	-232.60	498.0000	-241.50	508.0000	-249.10	518.0000	-251.70	528.0000
849	NM_001024858	-22.80	100.0000	-29.00	114.0000	-32.10	124.0000	-38.80	134.0000	-40.40	144.0000	-42.80	154.0000	-49.90	164.0000	-56.10	174.0000	-61.70	184.0000	-62.90	194.0000	-65.40	204.0000	-68.40	214.0000	-71.00	224.0000	-73.80	234.0000	-73.80	244.0000	-76.90	254.0000	-89.00	264.0000	-91.70	274.0000	-91.80	284.0000	-96.40	294.0000	-100.60	304.0000	-108.90	314.0000	-110.50	324.0000	-116.20	334.0000
850	NM_022115	-33.30	100.0000	-46.20	120.0000	-54.40	140.0000	-59.20	160.0000	-70.70	180.0000	-75.00	200.0000	-84.00	220.0000	-87.20	231.0000	-90.30	241.0000	-92.90	251.0000	-92.90	261.0000	-98.30	271.0000	-105.70	281.0000	-113.00	291.0000	-115.80	301.0000	-121.70	311.0000	-125.00	321.0000	-135.50	331.0000	-137.80	341.0000	-142.80	351.0000	-150.10	361.0000	-153.90	371.0000	-162.80	381.0000	-171.10	391.0000
851	NM_004230	-29.80	100.0000	-33.90	120.0000	-44.50	140.0000	-54.50	160.0000	-59.10	180.0000	-67.00	200.0000	-86.40	220.0000	-87.70	231.0000	-92.20	241.0000	-94.10	251.0000	-100.80	261.0000	-103.40	271.0000	-106.70	281.0000	-116.10	291.0000	-118.20	301.0000	-120.70	311.0000	-122.10	321.0000	-126.70	331.0000	-136.20	341.0000	-136.40	351.0000	-143.60	361.0000	-147.20	371.0000	-147.70	381.0000	-150.10	391.0000
852	NM_033092	-35.30	100.0000	-38.10	120.0000	-42.70	140.0000	-48.40	160.0000	-52.80	180.0000	-56.70	200.0000	-70.80	220.0000	-77.30	240.0000	-82.80	260.0000	-85.80	280.0000	-91.30	300.0000	-93.10	320.0000	-103.60	340.0000	-107.20	360.0000	-117.10	380.0000	-117.30	400.0000	-126.30	420.0000	-134.00	440.0000	-142.70	460.0000	-156.60	480.0000	-160.40	500.0000	-167.80	520.0000	-184.30	540.0000	-185.60	560.0000
853	NM_001163286	-17.80	100.0000	-30.00	120.0000	-36.20	140.0000	-49.30	160.0000	-51.50	180.0000	-62.40	200.0000	-71.90	220.0000	-85.70	240.0000	-86.00	260.0000	-92.70	280.0000	-103.50	300.0000	-106.70	320.0000	-111.90	340.0000	-117.10	360.0000	-125.60	380.0000	-132.10	400.0000	-138.10	420.0000	-150.80	440.0000	-152.40	460.0000	-155.80	480.0000	-161.60	500.0000	-169.20	520.0000	-174.50	540.0000	-188.80	560.0000
854	NM_005293	-45.40	100.0000	-51.70	120.0000	-56.20	140.0000	-69.60	160.0000	-84.20	179.0000	-90.10	189.0000	-90.10	199.0000	-100.70	209.0000	-105.30	219.0000	-105.30	229.0000	-111.40	239.0000	-117.70	249.0000	-122.00	259.0000	-129.00	269.0000	-132.20	279.0000	-135.90	289.0000	-141.90	299.0000	-145.90	309.0000	-151.50	319.0000	-153.30	329.0000	-164.30	339.0000	-167.60	349.0000	-169.20	359.0000	-169.20	369.0000
855	NM_001267700	-40.00	100.0000	-55.60	120.0000	-65.00	140.0000	-70.40	160.0000	-82.00	180.0000	-96.80	200.0000	-104.20	220.0000	-110.90	240.0000	-122.40	260.0000	-135.00	280.0000	-142.50	300.0000	-150.70	320.0000	-158.20	340.0000	-176.50	360.0000	-185.80	380.0000	-196.20	400.0000	-203.70	420.0000	-206.20	430.0000	-215.00	440.0000	-216.10	450.0000	-216.10	460.0000	-222.90	470.0000	-226.30	480.0000	-228.70	490.0000
856	NM_020485	-34.80	100.0000	-41.80	120.0000	-46.10	140.0000	-51.20	160.0000	-54.20	176.0000	-54.20	186.0000	-57.30	196.0000	-62.50	206.0000	-67.60	216.0000	-71.47	226.0000	-71.47	236.0000	-74.80	246.0000	-76.67	256.0000	-82.70	266.0000	-90.07	276.0000	-91.47	286.0000	-92.87	296.0000	-94.67	306.0000	-100.57	316.0000	-105.40	326.0000	-105.40	336.0000	-112.30	346.0000	-116.70	356.0000	-121.97	366.0000
857	NM_001270521	-25.70	100.0000	-29.80	120.0000	-36.00	140.0000	-40.80	160.0000	-50.40	180.0000	-58.80	200.0000	-60.00	220.0000	-64.40	240.0000	-79.40	260.0000	-88.00	280.0000	-97.10	300.0000	-107.40	320.0000	-119.30	340.0000	-126.80	360.0000	-131.70	380.0000	-134.90	390.0000	-135.20	400.0000	-139.50	410.0000	-139.50	420.0000	-143.00	430.0000	-144.40	440.0000	-152.00	450.0000	-155.80	460.0000	-158.80	470.0000
858	NM_001278669	-22.90	100.0000	-48.80	120.0000	-64.80	140.0000	-66.80	160.0000	-75.80	180.0000	-90.60	200.0000	-103.80	220.0000	-121.10	240.0000	-135.70	260.0000	-136.50	280.0000	-142.60	300.0000	-144.80	320.0000	-157.80	340.0000	-172.10	360.0000	-178.20	380.0000	-188.10	400.0000	-202.00	420.0000	-211.90	440.0000	-223.60	460.0000	-231.50	480.0000	-245.30	500.0000	-255.40	520.0000	-266.00	540.0000	-276.10	560.0000
859	NM_000334	-35.40	100.0000	-43.70	120.0000	-59.10	140.0000	-64.60	157.0000	-64.60	167.0000	-73.60	177.0000	-77.10	187.0000	-83.00	197.0000	-83.60	207.0000	-86.90	217.0000	-88.10	227.0000	-91.30	237.0000	-95.40	247.0000	-101.80	257.0000	-106.60	267.0000	-106.60	277.0000	-106.70	287.0000	-110.10	297.0000	-120.50	307.0000	-121.10	317.0000	-129.30	327.0000	-130.40	337.0000	-130.40	347.0000	-130.40	357.0000
860	NM_001243198	-41.50	100.0000	-46.30	112.0000	-52.50	122.0000	-59.00	132.0000	-69.20	142.0000	-73.30	152.0000	-78.10	162.0000	-80.30	172.0000	-83.20	182.0000	-83.20	192.0000	-86.90	202.0000	-88.20	212.0000	-90.10	222.0000	-94.70	232.0000	-99.10	242.0000	-104.30	252.0000	-110.50	262.0000	-110.50	272.0000	-115.20	282.0000	-123.60	292.0000	-126.70	302.0000	-131.30	312.0000	-132.50	322.0000	-137.60	332.0000
861	NM_001039706	-31.20	100.0000	-37.50	120.0000	-52.00	140.0000	-58.70	160.0000	-69.30	180.0000	-82.90	200.0000	-90.50	220.0000	-96.70	240.0000	-101.90	260.0000	-106.40	280.0000	-114.40	300.0000	-122.30	320.0000	-129.00	340.0000	-132.70	360.0000	-140.20	380.0000	-149.80	400.0000	-155.50	420.0000	-163.10	440.0000	-168.70	460.0000	-177.30	480.0000	-186.20	500.0000	-191.00	511.0000	-191.80	521.0000	-191.80	531.0000
862	NM_001195193	-32.90	100.0000	-38.80	120.0000	-42.40	140.0000	-48.30	160.0000	-56.70	180.0000	-61.90	200.0000	-71.00	220.0000	-79.10	240.0000	-93.40	260.0000	-95.20	280.0000	-105.10	300.0000	-115.00	319.0000	-115.00	329.0000	-115.00	339.0000	-115.80	349.0000	-119.20	359.0000	-119.20	369.0000	-119.90	379.0000	-119.90	389.0000	-122.60	399.0000	-123.70	409.0000	-130.40	419.0000	-132.70	429.0000	-136.60	439.0000
863	NM_033034	-35.30	100.0000	-38.10	120.0000	-42.70	140.0000	-48.40	160.0000	-52.80	180.0000	-56.70	200.0000	-70.80	220.0000	-77.30	240.0000	-82.80	260.0000	-85.80	280.0000	-91.30	300.0000	-93.10	320.0000	-103.60	340.0000	-107.20	360.0000	-117.10	380.0000	-117.30	400.0000	-126.30	420.0000	-134.00	440.0000	-142.70	460.0000	-156.60	480.0000	-160.40	500.0000	-167.80	520.0000	-184.30	540.0000	-185.60	560.0000
864	NM_001202555	-24.50	100.0000	-34.00	120.0000	-41.70	140.0000	-49.00	160.0000	-49.70	180.0000	-64.60	200.0000	-75.60	220.0000	-82.50	240.0000	-85.70	260.0000	-93.40	280.0000	-103.20	300.0000	-109.90	320.0000	-113.00	340.0000	-113.20	360.0000	-119.70	380.0000	-131.40	400.0000	-136.60	420.0000	-145.30	440.0000	-150.00	460.0000	-159.20	480.0000	-170.80	500.0000	-176.30	520.0000	-181.20	540.0000	-188.40	560.0000
865	NM_000284	-31.40	100.0000	-41.80	120.0000	-55.60	140.0000	-64.00	160.0000	-72.80	180.0000	-79.60	200.0000	-88.40	220.0000	-95.60	240.0000	-103.30	260.0000	-108.30	280.0000	-115.50	295.0000	-116.60	305.0000	-121.70	315.0000	-127.30	325.0000	-130.60	335.0000	-133.80	345.0000	-134.90	355.0000	-137.40	365.0000	-139.80	375.0000	-139.80	385.0000	-144.70	395.0000	-145.00	405.0000	-147.20	415.0000	-150.90	425.0000
866	NM_033244	-28.40	100.0000	-36.00	120.0000	-36.50	140.0000	-43.00	160.0000	-50.80	180.0000	-56.70	200.0000	-60.60	220.0000	-65.90	240.0000	-81.00	260.0000	-88.80	280.0000	-97.00	290.0000	-99.80	300.0000	-102.00	310.0000	-103.60	320.0000	-111.40	330.0000	-115.00	340.0000	-117.80	350.0000	-119.10	360.0000	-123.30	370.0000	-127.40	380.0000	-138.80	390.0000	-142.80	400.0000	-147.80	410.0000	-149.80	420.0000
867	NM_004827	-16.10	100.0000	-25.20	120.0000	-26.90	140.0000	-30.80	160.0000	-42.50	180.0000	-42.80	200.0000	-49.80	220.0000	-51.10	240.0000	-56.60	260.0000	-65.10	280.0000	-69.40	300.0000	-77.40	320.0000	-83.40	340.0000	-88.80	360.0000	-92.90	380.0000	-94.10	400.0000	-100.20	420.0000	-104.80	440.0000	-112.70	460.0000	-128.60	480.0000	-134.30	500.0000	-137.30	520.0000	-143.50	540.0000	-149.50	560.0000
868	NM_033238	-28.40	100.0000	-36.00	120.0000	-36.50	140.0000	-43.00	160.0000	-50.80	180.0000	-56.70	200.0000	-60.60	220.0000	-65.90	240.0000	-81.00	260.0000	-88.80	280.0000	-97.00	290.0000	-99.80	300.0000	-102.00	310.0000	-103.60	320.0000	-111.40	330.0000	-115.00	340.0000	-117.80	350.0000	-119.10	360.0000	-123.30	370.0000	-127.40	380.0000	-138.80	390.0000	-142.80	400.0000	-147.80	410.0000	-149.80	420.0000
869	NM_023936	-29.20	70.0000	-34.70	80.0000	-40.00	90.0000	-41.70	100.0000	-49.20	110.0000	-55.50	120.0000	-61.80	130.0000	-61.80	140.0000	-62.40	150.0000	-69.00	160.0000	-72.20	170.0000	-83.20	180.0000	-93.40	190.0000	-93.40	200.0000	-102.60	210.0000	-107.10	220.0000	-113.00	230.0000	-113.30	240.0000	-122.30	250.0000	-125.50	260.0000	-130.50	270.0000	-137.30	280.0000	-142.10	290.0000	-145.40	300.0000
870	NM_020630	-56.50	100.0000	-64.50	120.0000	-70.20	140.0000	-78.10	160.0000	-92.50	180.0000	-104.80	200.0000	-113.10	220.0000	-119.60	240.0000	-125.20	260.0000	-140.60	280.0000	-148.30	300.0000	-154.00	320.0000	-166.00	340.0000	-180.20	360.0000	-191.40	380.0000	-194.50	390.0000	-202.90	400.0000	-203.90	410.0000	-208.50	420.0000	-210.80	430.0000	-213.10	440.0000	-214.60	450.0000	-220.20	460.0000	-222.60	470.0000
871	NM_016449	-27.20	100.0000	-32.80	120.0000	-44.20	140.0000	-47.10	160.0000	-55.30	180.0000	-58.30	200.0000	-68.10	220.0000	-79.40	240.0000	-82.40	260.0000	-90.40	280.0000	-98.80	300.0000	-109.00	320.0000	-122.60	340.0000	-128.10	360.0000	-136.00	380.0000	-140.50	400.0000	-143.10	420.0000	-150.70	440.0000	-159.30	460.0000	-166.30	480.0000	-179.50	500.0000	-185.90	520.0000	-186.50	540.0000	-193.60	560.0000
872	NM_001164779	-29.90	100.0000	-38.00	120.0000	-38.70	139.0000	-38.80	149.0000	-46.50	159.0000	-47.70	169.0000	-47.70	179.0000	-48.40	189.0000	-53.70	199.0000	-53.70	209.0000	-58.60	219.0000	-61.60	229.0000	-64.40	239.0000	-70.00	249.0000	-74.00	259.0000	-74.90	269.0000	-74.90	279.0000	-77.30	289.0000	-77.30	299.0000	-77.30	309.0000	-79.60	319.0000	-81.00	329.0000	-82.10	339.0000	-82.70	349.0000
873	NM_005238	-15.10	100.0000	-18.40	120.0000	-21.20	140.0000	-24.90	160.0000	-30.10	180.0000	-35.10	200.0000	-40.40	220.0000	-47.80	240.0000	-49.40	260.0000	-56.80	280.0000	-63.70	300.0000	-75.80	320.0000	-87.60	340.0000	-94.00	360.0000	-99.20	380.0000	-108.40	400.0000	-116.40	420.0000	-124.20	440.0000	-132.40	460.0000	-147.50	480.0000	-165.80	500.0000	-175.90	520.0000	-187.10	540.0000	-202.40	560.0000
874	NM_001001392	-24.50	100.0000	-34.00	120.0000	-41.70	140.0000	-49.00	160.0000	-49.70	180.0000	-64.60	200.0000	-75.60	220.0000	-82.50	240.0000	-85.70	260.0000	-93.40	280.0000	-103.20	300.0000	-109.90	320.0000	-113.00	340.0000	-113.20	360.0000	-119.70	380.0000	-131.40	400.0000	-136.60	420.0000	-145.30	440.0000	-150.00	460.0000	-153.30	480.0000	-169.30	500.0000	-171.00	520.0000	-177.40	540.0000	-185.40	560.0000
875	NM_033249	-28.40	100.0000	-36.00	120.0000	-36.50	140.0000	-43.00	160.0000	-50.80	180.0000	-56.70	200.0000	-60.60	220.0000	-65.90	240.0000	-81.00	260.0000	-88.80	280.0000	-97.00	290.0000	-99.80	300.0000	-102.00	310.0000	-103.60	320.0000	-111.40	330.0000	-115.00	340.0000	-117.80	350.0000	-119.10	360.0000	-123.30	370.0000	-127.40	380.0000	-138.80	390.0000	-142.80	400.0000	-147.80	410.0000	-149.80	420.0000
876	NM_001278661	-23.20	100.0000	-29.80	120.0000	-30.80	140.0000	-39.50	160.0000	-46.80	180.0000	-57.80	200.0000	-60.00	220.0000	-63.00	240.0000	-69.00	260.0000	-82.40	280.0000	-87.50	300.0000	-92.30	320.0000	-102.80	340.0000	-110.90	360.0000	-116.80	380.0000	-128.00	400.0000	-129.60	420.0000	-133.00	440.0000	-138.40	460.0000	-143.40	480.0000	-150.70	500.0000	-162.10	520.0000	-165.50	540.0000	-170.00	560.0000
877	NM_197961	-20.10	100.0000	-24.70	120.0000	-27.30	140.0000	-35.40	160.0000	-41.20	180.0000	-46.40	200.0000	-53.00	220.0000	-60.20	240.0000	-67.70	260.0000	-76.00	280.0000	-87.90	300.0000	-93.50	320.0000	-104.80	340.0000	-111.30	360.0000	-120.50	380.0000	-130.90	400.0000	-135.00	420.0000	-146.20	440.0000	-152.40	460.0000	-163.40	480.0000	-170.20	500.0000	-178.00	520.0000	-183.10	540.0000	-189.90	560.0000
878	NM_194279	-40.10	100.0000	-49.70	115.0000	-57.90	125.0000	-61.20	135.0000	-68.60	145.0000	-75.60	155.0000	-78.00	165.0000	-82.20	175.0000	-90.50	185.0000	-95.80	195.0000	-96.30	205.0000	-102.60	215.0000	-106.40	225.0000	-109.90	235.0000	-110.40	245.0000	-116.90	255.0000	-120.10	265.0000	-123.50	275.0000	-125.90	285.0000	-138.90	295.0000	-139.50	305.0000	-139.50	315.0000	-141.10	325.0000	-142.90	335.0000
879	NM_015604	-17.40	100.0000	-25.50	120.0000	-38.40	140.0000	-40.80	160.0000	-48.40	180.0000	-53.30	200.0000	-63.70	220.0000	-69.20	240.0000	-70.10	260.0000	-79.20	280.0000	-84.50	300.0000	-94.80	320.0000	-97.80	340.0000	-106.90	360.0000	-115.00	380.0000	-127.50	400.0000	-130.90	420.0000	-136.50	440.0000	-136.50	450.0000	-137.50	460.0000	-141.20	470.0000	-143.80	480.0000	-144.70	490.0000	-145.90	500.0000
880	NM_001957	-22.80	100.0000	-28.30	120.0000	-31.20	140.0000	-34.80	160.0000	-42.40	180.0000	-50.50	200.0000	-57.70	220.0000	-66.90	240.0000	-72.40	260.0000	-84.80	280.0000	-91.60	300.0000	-94.00	320.0000	-98.80	340.0000	-105.80	360.0000	-119.40	380.0000	-121.80	400.0000	-130.40	420.0000	-139.10	440.0000	-144.00	460.0000	-152.60	480.0000	-158.00	500.0000	-162.80	520.0000	-169.00	540.0000	-180.70	560.0000
881	NM_001164410	-29.10	100.0000	-35.10	120.0000	-45.20	140.0000	-56.70	160.0000	-62.20	180.0000	-73.10	200.0000	-84.50	220.0000	-95.50	237.0000	-98.40	247.0000	-100.50	257.0000	-106.60	267.0000	-109.60	277.0000	-112.10	287.0000	-116.60	297.0000	-116.60	307.0000	-124.30	317.0000	-126.60	327.0000	-133.00	337.0000	-133.00	347.0000	-139.40	357.0000	-143.40	367.0000	-145.90	377.0000	-147.70	387.0000	-148.60	397.0000
882	NM_001697	-32.80	100.0000	-43.00	120.0000	-58.70	140.0000	-62.10	160.0000	-67.60	180.0000	-68.90	191.0000	-73.70	201.0000	-76.00	211.0000	-79.10	221.0000	-81.30	231.0000	-83.40	241.0000	-85.40	251.0000	-93.10	261.0000	-95.30	271.0000	-101.70	281.0000	-104.20	291.0000	-107.60	301.0000	-110.90	311.0000	-114.10	321.0000	-116.80	331.0000	-116.80	341.0000	-119.70	351.0000	-121.00	361.0000	-121.00	371.0000
883	NM_001142352	-19.40	100.0000	-27.30	120.0000	-34.20	140.0000	-45.30	160.0000	-50.70	180.0000	-59.60	200.0000	-66.80	220.0000	-78.20	240.0000	-83.30	260.0000	-86.70	280.0000	-100.70	300.0000	-110.30	320.0000	-124.90	340.0000	-138.20	360.0000	-149.20	379.0000	-149.70	389.0000	-156.60	399.0000	-165.30	409.0000	-175.10	419.0000	-181.20	429.0000	-190.30	439.0000	-190.30	449.0000	-191.30	459.0000	-198.70	469.0000
884	NM_001258299	-18.80	100.0000	-25.80	120.0000	-28.90	140.0000	-33.40	160.0000	-40.70	180.0000	-44.30	200.0000	-47.80	220.0000	-50.80	240.0000	-59.80	260.0000	-75.00	280.0000	-86.40	300.0000	-91.60	320.0000	-98.70	340.0000	-105.50	360.0000	-110.90	380.0000	-119.90	400.0000	-127.80	420.0000	-131.70	440.0000	-139.40	460.0000	-144.30	480.0000	-150.90	500.0000	-161.10	520.0000	-171.50	540.0000	-179.30	560.0000
885	NM_022110	-16.50	100.0000	-21.30	120.0000	-28.20	140.0000	-37.50	160.0000	-40.20	180.0000	-47.90	200.0000	-54.90	220.0000	-64.50	240.0000	-64.80	260.0000	-79.80	280.0000	-85.80	300.0000	-88.60	320.0000	-98.10	340.0000	-103.00	360.0000	-108.50	380.0000	-126.30	400.0000	-129.20	420.0000	-141.70	440.0000	-146.90	460.0000	-146.90	480.0000	-154.30	500.0000	-157.50	520.0000	-166.60	540.0000	-171.00	550.0000
886	NM_017612	-27.20	100.0000	-31.10	120.0000	-33.70	140.0000	-43.00	160.0000	-51.50	180.0000	-67.10	200.0000	-82.90	220.0000	-84.20	240.0000	-89.80	260.0000	-100.10	280.0000	-111.30	300.0000	-124.10	320.0000	-132.20	340.0000	-141.10	360.0000	-149.80	380.0000	-158.20	400.0000	-160.10	420.0000	-163.90	440.0000	-178.30	460.0000	-182.50	473.0000	-184.90	483.0000	-185.70	493.0000	-188.60	503.0000	-190.50	513.0000
887	NM_016203	-22.40	100.0000	-26.40	120.0000	-44.10	140.0000	-50.90	160.0000	-59.60	180.0000	-69.70	200.0000	-77.10	220.0000	-82.10	240.0000	-92.60	260.0000	-98.20	280.0000	-111.10	300.0000	-124.60	320.0000	-134.10	340.0000	-144.30	360.0000	-150.30	380.0000	-157.90	400.0000	-164.10	420.0000	-174.70	440.0000	-182.20	460.0000	-189.80	480.0000	-196.60	500.0000	-204.80	520.0000	-210.90	540.0000	-215.90	560.0000
888	NM_001143678	-51.20	100.0000	-59.00	120.0000	-62.50	140.0000	-80.90	160.0000	-86.40	180.0000	-96.20	200.0000	-116.00	220.0000	-125.00	240.0000	-131.70	260.0000	-135.90	280.0000	-144.50	300.0000	-147.40	320.0000	-150.80	340.0000	-159.30	360.0000	-165.70	380.0000	-169.70	400.0000	-177.40	420.0000	-182.90	440.0000	-187.20	460.0000	-190.40	480.0000	-195.00	500.0000	-197.90	520.0000	-199.00	540.0000	-202.30	551.0000
889	NM_024429	-31.40	100.0000	-42.70	120.0000	-49.00	140.0000	-57.00	160.0000	-62.30	180.0000	-71.50	200.0000	-85.90	220.0000	-93.70	240.0000	-101.80	260.0000	-108.40	280.0000	-118.20	300.0000	-126.40	319.0000	-129.50	329.0000	-132.10	339.0000	-136.20	349.0000	-141.40	359.0000	-145.10	369.0000	-145.20	379.0000	-150.50	389.0000	-151.20	399.0000	-151.20	409.0000	-151.20	419.0000	-151.20	429.0000	-152.00	439.0000
890	NM_005627	-24.60	100.0000	-34.00	120.0000	-47.70	140.0000	-55.50	160.0000	-59.60	179.0000	-67.50	189.0000	-70.40	199.0000	-70.40	209.0000	-73.50	219.0000	-73.50	229.0000	-76.70	239.0000	-78.50	249.0000	-81.90	259.0000	-84.30	269.0000	-85.40	279.0000	-89.70	289.0000	-95.20	299.0000	-95.20	309.0000	-97.30	319.0000	-101.80	329.0000	-102.50	339.0000	-109.40	349.0000	-109.40	359.0000	-110.70	369.0000
891	NM_001143676	-20.90	100.0000	-23.90	120.0000	-25.90	140.0000	-34.80	160.0000	-38.10	180.0000	-40.50	200.0000	-49.20	220.0000	-52.80	240.0000	-63.10	260.0000	-71.70	280.0000	-80.30	300.0000	-91.00	320.0000	-96.70	340.0000	-106.40	360.0000	-112.90	380.0000	-117.30	400.0000	-127.70	420.0000	-133.50	440.0000	-140.00	460.0000	-149.10	480.0000	-157.30	500.0000	-166.90	520.0000	-179.50	540.0000	-186.50	560.0000
892	NM_001304527	-30.30	100.0000	-37.20	120.0000	-43.10	140.0000	-54.30	160.0000	-68.00	180.0000	-78.50	200.0000	-88.40	220.0000	-94.30	240.0000	-97.80	260.0000	-102.10	280.0000	-110.50	300.0000	-119.20	320.0000	-125.60	340.0000	-130.30	360.0000	-134.40	380.0000	-143.50	400.0000	-153.90	420.0000	-156.00	440.0000	-167.30	460.0000	-174.10	480.0000	-185.80	500.0000	-199.30	520.0000	-209.50	540.0000	-218.10	560.0000
893	NM_000967	-31.40	100.0000	-38.50	120.0000	-44.10	138.0000	-47.00	148.0000	-51.20	158.0000	-56.10	168.0000	-61.30	178.0000	-65.70	188.0000	-67.30	198.0000	-69.00	208.0000	-74.50	218.0000	-77.60	228.0000	-79.90	238.0000	-87.70	248.0000	-95.70	258.0000	-96.80	268.0000	-96.80	278.0000	-100.30	288.0000	-111.50	298.0000	-111.50	308.0000	-117.60	318.0000	-120.10	328.0000	-123.40	338.0000	-127.80	348.0000
894	NM_001256442	-34.10	100.0000	-42.10	120.0000	-48.60	140.0000	-66.20	160.0000	-71.60	180.0000	-82.90	200.0000	-92.40	220.0000	-104.60	240.0000	-116.40	260.0000	-124.00	280.0000	-133.90	300.0000	-138.40	320.0000	-149.50	340.0000	-161.40	360.0000	-174.90	380.0000	-186.00	400.0000	-200.60	420.0000	-207.40	440.0000	-222.80	460.0000	-235.00	480.0000	-245.50	500.0000	-252.20	520.0000	-264.60	540.0000	-273.50	560.0000
895	NM_001291543	-26.50	100.0000	-31.80	120.0000	-34.30	131.0000	-35.00	141.0000	-36.80	151.0000	-42.10	161.0000	-46.60	171.0000	-48.50	181.0000	-54.50	191.0000	-58.90	201.0000	-64.00	211.0000	-64.00	221.0000	-64.00	231.0000	-67.20	241.0000	-72.20	251.0000	-72.20	261.0000	-76.40	271.0000	-76.40	281.0000	-79.90	291.0000	-83.30	301.0000	-85.10	311.0000	-88.40	321.0000	-92.00	331.0000	-93.60	341.0000
896	NM_001256443	-34.10	100.0000	-42.10	120.0000	-50.10	140.0000	-69.40	160.0000	-72.00	180.0000	-80.70	200.0000	-94.40	220.0000	-104.60	240.0000	-113.80	260.0000	-122.50	280.0000	-143.20	300.0000	-156.80	320.0000	-160.90	340.0000	-167.70	360.0000	-177.20	380.0000	-188.60	400.0000	-201.50	420.0000	-209.30	440.0000	-217.10	460.0000	-234.20	480.0000	-251.50	500.0000	-254.10	520.0000	-261.20	540.0000	-275.20	560.0000
897	NM_005087	-32.70	100.0000	-38.60	120.0000	-39.90	140.0000	-41.50	160.0000	-49.40	180.0000	-52.20	200.0000	-59.57	220.0000	-60.07	240.0000	-73.57	260.0000	-86.57	280.0000	-91.37	300.0000	-100.60	320.0000	-107.80	340.0000	-110.90	360.0000	-120.80	380.0000	-123.20	400.0000	-125.90	420.0000	-132.00	440.0000	-137.00	460.0000	-148.60	480.0000	-152.80	490.0000	-156.30	500.0000	-158.30	510.0000	-160.30	520.0000
898	NM_001013439	-23.00	100.0000	-30.30	120.0000	-35.10	140.0000	-35.10	160.0000	-41.10	180.0000	-42.70	200.0000	-44.70	220.0000	-45.80	240.0000	-49.40	260.0000	-56.20	280.0000	-62.40	300.0000	-62.40	320.0000	-74.00	340.0000	-75.60	360.0000	-80.20	380.0000	-81.00	400.0000	-88.60	420.0000	-93.10	440.0000	-97.70	460.0000	-103.20	480.0000	-106.50	500.0000	-109.70	520.0000	-117.00	540.0000	-124.40	560.0000
899	NM_006839	-34.40	100.0000	-45.00	120.0000	-51.40	140.0000	-53.40	160.0000	-60.50	180.0000	-74.70	200.0000	-79.00	220.0000	-94.50	240.0000	-108.20	260.0000	-117.10	280.0000	-124.80	300.0000	-133.10	320.0000	-145.40	340.0000	-151.40	360.0000	-155.30	380.0000	-160.90	400.0000	-172.70	420.0000	-181.40	440.0000	-188.20	460.0000	-188.80	480.0000	-195.10	500.0000	-212.60	520.0000	-220.90	540.0000	-229.20	560.0000
900	NM_001100170	-34.40	100.0000	-45.00	120.0000	-51.40	140.0000	-53.40	160.0000	-60.50	180.0000	-74.70	200.0000	-79.00	220.0000	-94.50	240.0000	-108.20	260.0000	-117.10	280.0000	-124.80	300.0000	-133.10	320.0000	-145.40	340.0000	-151.40	360.0000	-155.30	380.0000	-160.90	400.0000	-172.70	420.0000	-181.40	440.0000	-188.20	460.0000	-188.80	480.0000	-195.10	500.0000	-212.60	520.0000	-220.90	540.0000	-229.20	560.0000
901	NM_016263	-33.40	100.0000	-42.20	120.0000	-51.30	140.0000	-59.80	160.0000	-75.00	180.0000	-84.80	200.0000	-98.50	220.0000	-112.80	240.0000	-127.20	260.0000	-135.10	280.0000	-142.80	300.0000	-148.00	320.0000	-158.30	340.0000	-168.70	360.0000	-180.60	380.0000	-183.80	400.0000	-188.80	420.0000	-196.80	432.0000	-200.00	442.0000	-203.90	452.0000	-203.90	462.0000	-203.90	472.0000	-209.10	482.0000	-216.50	492.0000
902	NM_001256264	-56.10	100.0000	-66.40	120.0000	-73.60	140.0000	-84.70	160.0000	-85.60	170.0000	-86.80	180.0000	-90.20	190.0000	-93.10	200.0000	-101.10	210.0000	-105.30	220.0000	-107.10	230.0000	-111.40	240.0000	-112.60	250.0000	-113.70	260.0000	-122.10	270.0000	-126.90	280.0000	-130.30	290.0000	-132.00	300.0000	-140.10	310.0000	-143.90	320.0000	-143.90	330.0000	-146.90	340.0000	-150.20	350.0000	-152.80	360.0000
903	NM_001297764	-29.20	100.0000	-35.40	120.0000	-43.50	140.0000	-49.70	160.0000	-59.80	180.0000	-73.00	200.0000	-78.10	219.0000	-82.00	229.0000	-88.70	239.0000	-91.60	249.0000	-97.10	259.0000	-97.10	269.0000	-103.60	279.0000	-105.40	289.0000	-109.50	299.0000	-112.50	309.0000	-113.70	319.0000	-118.80	329.0000	-125.80	339.0000	-129.90	349.0000	-135.90	359.0000	-143.30	369.0000	-150.80	379.0000	-158.60	389.0000
904	NM_001303416	-28.40	100.0000	-35.00	120.0000	-40.50	140.0000	-51.30	160.0000	-58.50	180.0000	-59.40	200.0000	-74.00	220.0000	-79.80	240.0000	-86.90	260.0000	-91.80	280.0000	-102.10	300.0000	-106.10	320.0000	-106.90	340.0000	-114.20	360.0000	-122.60	380.0000	-137.50	400.0000	-149.30	420.0000	-152.30	440.0000	-159.40	460.0000	-164.50	480.0000	-170.30	500.0000	-183.90	520.0000	-189.70	540.0000	-197.60	560.0000
905	NM_001184939	-29.20	100.0000	-35.10	120.0000	-42.00	140.0000	-47.20	160.0000	-54.20	180.0000	-65.00	200.0000	-74.80	220.0000	-81.90	240.0000	-87.60	260.0000	-100.00	280.0000	-112.90	300.0000	-122.10	320.0000	-132.40	340.0000	-139.90	360.0000	-149.50	380.0000	-154.50	391.0000	-154.70	401.0000	-156.80	411.0000	-157.60	421.0000	-161.10	431.0000	-167.30	441.0000	-168.10	451.0000	-168.10	461.0000	-171.60	471.0000
906	NM_020909	-29.20	100.0000	-35.10	120.0000	-42.00	140.0000	-47.20	160.0000	-54.20	180.0000	-65.00	200.0000	-74.80	220.0000	-81.90	240.0000	-87.60	260.0000	-100.00	280.0000	-112.90	300.0000	-122.10	320.0000	-132.40	340.0000	-139.90	360.0000	-149.50	380.0000	-154.50	391.0000	-154.70	401.0000	-156.80	411.0000	-157.60	421.0000	-161.10	431.0000	-167.30	441.0000	-168.10	451.0000	-168.10	461.0000	-171.60	471.0000
907	NM_153676	-29.20	100.0000	-35.40	120.0000	-43.50	140.0000	-49.70	160.0000	-59.80	180.0000	-73.00	200.0000	-78.10	219.0000	-82.00	229.0000	-88.70	239.0000	-91.60	249.0000	-97.10	259.0000	-97.10	269.0000	-103.60	279.0000	-105.40	289.0000	-109.50	299.0000	-112.50	309.0000	-113.70	319.0000	-118.80	329.0000	-125.80	339.0000	-129.90	349.0000	-135.90	359.0000	-143.30	369.0000	-150.80	379.0000	-158.60	389.0000
908	NM_001256265	-47.30	100.0000	-54.20	120.0000	-62.70	140.0000	-68.90	160.0000	-86.40	180.0000	-99.80	200.0000	-115.70	220.0000	-127.40	240.0000	-135.00	260.0000	-138.90	280.0000	-151.40	300.0000	-162.20	320.0000	-172.80	340.0000	-173.30	360.0000	-183.00	380.0000	-190.70	400.0000	-197.10	420.0000	-210.00	440.0000	-216.20	456.0000	-218.40	466.0000	-225.80	476.0000	-231.10	486.0000	-232.20	496.0000	-232.50	506.0000
909	NM_001130867	-23.80	100.0000	-33.20	120.0000	-42.20	140.0000	-49.40	160.0000	-61.60	180.0000	-68.10	200.0000	-81.40	220.0000	-96.70	240.0000	-105.20	260.0000	-109.60	280.0000	-119.30	300.0000	-125.70	320.0000	-136.90	340.0000	-146.40	360.0000	-150.90	380.0000	-159.70	400.0000	-173.40	420.0000	-178.40	440.0000	-185.40	460.0000	-193.60	480.0000	-204.60	500.0000	-214.90	520.0000	-225.30	540.0000	-234.50	560.0000
910	NM_018941	-26.50	100.0000	-33.40	120.0000	-38.00	140.0000	-43.80	160.0000	-51.90	180.0000	-63.20	200.0000	-70.50	220.0000	-75.60	240.0000	-88.10	260.0000	-99.30	280.0000	-108.90	300.0000	-113.30	320.0000	-122.80	340.0000	-135.30	360.0000	-143.40	380.0000	-154.40	400.0000	-165.60	420.0000	-174.30	440.0000	-186.00	460.0000	-198.90	480.0000	-209.30	500.0000	-220.10	520.0000	-240.50	540.0000	-256.00	560.0000
911	NM_005709	-29.20	100.0000	-35.40	120.0000	-43.50	140.0000	-49.70	160.0000	-59.80	180.0000	-73.00	200.0000	-78.10	219.0000	-82.00	229.0000	-88.70	239.0000	-91.60	249.0000	-97.10	259.0000	-97.10	269.0000	-103.60	279.0000	-105.40	289.0000	-109.50	299.0000	-112.50	309.0000	-113.70	319.0000	-118.80	329.0000	-125.80	339.0000	-129.90	349.0000	-135.90	359.0000	-143.30	369.0000	-150.80	379.0000	-158.60	389.0000
912	NM_016434	-22.50	100.0000	-22.50	120.0000	-33.70	140.0000	-40.10	160.0000	-44.10	180.0000	-51.30	200.0000	-57.90	220.0000	-64.90	240.0000	-75.10	260.0000	-82.00	280.0000	-92.30	300.0000	-100.60	320.0000	-106.10	340.0000	-115.80	360.0000	-127.90	380.0000	-132.20	400.0000	-138.90	420.0000	-146.10	440.0000	-152.30	460.0000	-163.00	480.0000	-174.40	500.0000	-186.40	520.0000	-198.20	540.0000	-202.90	560.0000
913	NM_021232	-13.90	68.0000	-19.00	78.0000	-21.60	88.0000	-29.90	98.0000	-29.90	108.0000	-29.90	118.0000	-31.50	128.0000	-31.50	138.0000	-36.10	148.0000	-36.10	158.0000	-38.90	168.0000	-44.60	178.0000	-53.90	188.0000	-57.40	198.0000	-64.80	208.0000	-65.70	218.0000	-72.50	228.0000	-81.10	238.0000	-87.60	248.0000	-89.70	258.0000	-90.10	268.0000	-95.70	278.0000	-96.70	288.0000	-101.70	298.0000
914	NM_001303418	-28.40	100.0000	-35.00	120.0000	-40.50	140.0000	-51.30	160.0000	-58.50	180.0000	-59.40	200.0000	-74.00	220.0000	-79.80	240.0000	-86.90	260.0000	-91.80	280.0000	-102.10	300.0000	-106.10	320.0000	-109.30	340.0000	-118.30	360.0000	-126.90	380.0000	-133.50	400.0000	-144.70	420.0000	-152.90	440.0000	-161.80	460.0000	-169.20	480.0000	-176.60	500.0000	-191.10	520.0000	-196.10	540.0000	-198.70	560.0000
915	NM_001283009	-22.50	100.0000	-22.50	120.0000	-33.70	140.0000	-40.10	160.0000	-44.10	180.0000	-51.30	200.0000	-57.90	220.0000	-64.90	240.0000	-75.10	260.0000	-82.00	280.0000	-92.30	300.0000	-100.60	320.0000	-106.10	340.0000	-115.80	360.0000	-127.90	380.0000	-132.20	400.0000	-138.90	420.0000	-146.10	440.0000	-152.30	460.0000	-163.00	480.0000	-174.40	500.0000	-186.40	520.0000	-198.20	540.0000	-202.90	560.0000
916	NM_032957	-22.50	100.0000	-22.50	120.0000	-33.70	140.0000	-40.10	160.0000	-44.10	180.0000	-51.30	200.0000	-57.90	220.0000	-64.90	240.0000	-75.10	260.0000	-82.00	280.0000	-92.30	300.0000	-100.60	320.0000	-106.10	340.0000	-115.80	360.0000	-127.90	380.0000	-132.20	400.0000	-138.90	420.0000	-146.10	440.0000	-152.30	460.0000	-163.00	480.0000	-174.40	500.0000	-186.40	520.0000	-198.20	540.0000	-202.90	560.0000
917	NM_001184938	-22.90	100.0000	-27.60	120.0000	-31.00	140.0000	-38.10	160.0000	-44.70	180.0000	-48.50	200.0000	-54.90	220.0000	-58.90	240.0000	-62.70	260.0000	-70.50	280.0000	-86.70	300.0000	-92.30	320.0000	-106.50	340.0000	-112.60	360.0000	-121.10	380.0000	-126.10	400.0000	-132.10	420.0000	-141.00	440.0000	-153.00	460.0000	-166.30	480.0000	-170.00	500.0000	-173.50	520.0000	-180.50	540.0000	-187.90	560.0000
918	NM_000400	-30.30	97.0000	-31.80	107.0000	-32.40	117.0000	-37.10	127.0000	-39.40	137.0000	-50.60	147.0000	-51.10	157.0000	-55.30	167.0000	-58.70	177.0000	-63.60	187.0000	-68.60	197.0000	-74.30	207.0000	-80.50	217.0000	-83.80	227.0000	-83.80	237.0000	-88.50	247.0000	-91.00	257.0000	-93.40	267.0000	-95.30	277.0000	-99.30	287.0000	-101.70	297.0000	-102.10	307.0000	-104.10	317.0000	-110.90	327.0000
919	NM_001026383	-13.40	100.0000	-18.30	120.0000	-20.60	140.0000	-24.60	160.0000	-24.70	180.0000	-28.10	200.0000	-37.00	220.0000	-39.90	240.0000	-42.30	260.0000	-45.20	280.0000	-49.90	300.0000	-57.70	320.0000	-62.20	340.0000	-73.70	360.0000	-79.30	380.0000	-92.40	400.0000	-102.60	420.0000	-104.00	440.0000	-109.60	460.0000	-115.50	480.0000	-123.60	500.0000	-133.10	520.0000	-135.30	540.0000	-149.80	560.0000
920	NM_014020	-36.20	100.0000	-48.60	120.0000	-55.10	140.0000	-59.50	160.0000	-63.00	180.0000	-67.80	200.0000	-71.20	220.0000	-80.60	240.0000	-93.60	260.0000	-97.90	280.0000	-105.50	300.0000	-114.90	320.0000	-120.30	340.0000	-131.10	360.0000	-139.40	380.0000	-155.00	400.0000	-163.20	420.0000	-166.30	440.0000	-177.60	460.0000	-185.80	480.0000	-188.30	500.0000	-195.90	520.0000	-205.60	540.0000	-211.30	560.0000
921	NM_002018	-47.30	100.0000	-54.20	120.0000	-62.70	140.0000	-68.90	160.0000	-86.40	180.0000	-99.80	200.0000	-115.70	220.0000	-127.40	240.0000	-135.00	260.0000	-138.90	280.0000	-151.40	300.0000	-162.20	320.0000	-172.80	340.0000	-173.30	360.0000	-183.00	380.0000	-190.70	400.0000	-197.10	420.0000	-210.00	440.0000	-216.20	456.0000	-218.40	466.0000	-225.80	476.0000	-231.10	486.0000	-232.20	496.0000	-232.50	506.0000
922	NM_194318	-47.90	100.0000	-55.10	120.0000	-63.30	140.0000	-71.70	160.0000	-89.20	180.0000	-99.30	200.0000	-107.00	220.0000	-112.70	230.0000	-114.30	240.0000	-115.40	250.0000	-115.40	260.0000	-115.50	270.0000	-117.80	280.0000	-117.80	290.0000	-120.10	300.0000	-122.70	310.0000	-126.40	320.0000	-126.40	330.0000	-132.70	340.0000	-132.70	350.0000	-132.90	360.0000	-138.90	370.0000	-140.70	380.0000	-143.00	390.0000
923	NM_138701	-25.70	100.0000	-41.70	120.0000	-55.00	140.0000	-63.60	160.0000	-70.40	175.0000	-76.70	185.0000	-80.70	195.0000	-92.90	205.0000	-95.10	215.0000	-96.80	225.0000	-104.80	235.0000	-108.90	245.0000	-115.30	255.0000	-118.30	265.0000	-125.60	275.0000	-129.00	285.0000	-132.10	295.0000	-136.30	305.0000	-144.20	315.0000	-150.00	325.0000	-155.80	335.0000	-160.00	345.0000	-166.00	355.0000	-171.00	365.0000
924	NM_023078	-27.00	80.0000	-37.90	90.0000	-44.00	100.0000	-52.00	110.0000	-57.70	120.0000	-62.70	130.0000	-70.40	140.0000	-73.50	150.0000	-77.30	160.0000	-77.30	170.0000	-78.90	180.0000	-81.50	190.0000	-89.20	200.0000	-89.50	210.0000	-89.70	220.0000	-95.50	230.0000	-98.80	240.0000	-103.70	250.0000	-109.00	260.0000	-114.80	270.0000	-119.50	280.0000	-121.60	290.0000	-126.50	300.0000	-131.40	310.0000
925	NM_001258205	-29.60	100.0000	-31.70	120.0000	-52.40	140.0000	-61.90	160.0000	-64.50	180.0000	-83.10	200.0000	-83.80	220.0000	-86.10	240.0000	-89.00	260.0000	-105.00	280.0000	-107.70	300.0000	-112.60	320.0000	-125.20	340.0000	-132.70	360.0000	-141.80	380.0000	-155.80	400.0000	-169.30	420.0000	-178.00	440.0000	-188.00	460.0000	-193.40	480.0000	-206.90	500.0000	-216.40	520.0000	-226.40	540.0000	-235.00	560.0000
926	NM_016138	-38.40	100.0000	-49.80	120.0000	-56.60	140.0000	-63.30	150.0000	-63.30	160.0000	-65.00	170.0000	-66.70	180.0000	-70.00	190.0000	-70.00	200.0000	-75.10	210.0000	-77.30	220.0000	-78.10	230.0000	-81.60	240.0000	-84.00	250.0000	-85.80	260.0000	-88.30	270.0000	-94.60	280.0000	-99.40	290.0000	-114.70	300.0000	-115.50	310.0000	-116.60	320.0000	-119.00	330.0000	-127.20	340.0000	-130.40	350.0000
927	NM_001190983	-20.10	100.0000	-26.20	120.0000	-31.90	140.0000	-40.10	160.0000	-52.30	180.0000	-58.20	200.0000	-68.60	220.0000	-74.10	240.0000	-83.50	260.0000	-92.80	273.0000	-96.80	283.0000	-100.80	293.0000	-100.80	303.0000	-102.10	313.0000	-104.50	323.0000	-109.60	333.0000	-114.50	343.0000	-114.50	353.0000	-118.60	363.0000	-124.60	373.0000	-125.80	383.0000	-133.20	393.0000	-143.60	403.0000	-147.00	413.0000
928	NM_001958	-26.40	100.0000	-35.10	120.0000	-37.20	140.0000	-50.20	160.0000	-53.80	180.0000	-65.70	200.0000	-71.10	220.0000	-78.30	240.0000	-80.10	260.0000	-91.80	280.0000	-100.70	300.0000	-110.90	320.0000	-115.20	340.0000	-140.00	360.0000	-146.50	380.0000	-159.40	400.0000	-169.60	420.0000	-172.10	440.0000	-184.40	460.0000	-189.30	480.0000	-197.80	500.0000	-199.20	520.0000	-206.10	540.0000	-212.80	560.0000
929	NM_001242848	-17.70	100.0000	-25.80	120.0000	-28.50	140.0000	-34.90	160.0000	-35.30	180.0000	-41.00	200.0000	-42.50	220.0000	-46.50	240.0000	-51.90	260.0000	-56.80	280.0000	-69.40	300.0000	-80.20	320.0000	-85.60	340.0000	-90.80	360.0000	-93.70	380.0000	-102.70	400.0000	-109.40	420.0000	-118.80	440.0000	-125.40	460.0000	-127.70	480.0000	-137.80	500.0000	-145.60	520.0000	-157.30	540.0000	-162.30	560.0000
930	NM_012396	-45.60	100.0000	-58.30	120.0000	-76.40	140.0000	-85.00	160.0000	-92.50	180.0000	-105.70	200.0000	-118.20	220.0000	-132.50	240.0000	-135.70	260.0000	-145.00	280.0000	-164.90	300.0000	-175.40	320.0000	-183.70	340.0000	-192.70	360.0000	-200.90	380.0000	-209.00	400.0000	-234.30	420.0000	-241.20	440.0000	-253.00	460.0000	-260.10	480.0000	-264.50	500.0000	-276.70	520.0000	-299.60	540.0000	-310.00	560.0000
931	NM_001309474	-17.70	100.0000	-22.10	120.0000	-27.20	140.0000	-28.00	160.0000	-38.60	180.0000	-48.80	200.0000	-52.10	220.0000	-60.60	240.0000	-66.90	260.0000	-69.90	280.0000	-75.50	300.0000	-81.00	320.0000	-89.10	340.0000	-91.70	360.0000	-98.50	380.0000	-108.20	400.0000	-113.40	420.0000	-120.30	440.0000	-130.30	460.0000	-140.70	480.0000	-149.20	500.0000	-154.50	520.0000	-165.00	540.0000	-171.00	560.0000
932	NM_001309443	-32.30	100.0000	-41.80	120.0000	-47.00	140.0000	-52.30	160.0000	-61.10	180.0000	-68.50	200.0000	-77.30	220.0000	-84.40	240.0000	-93.00	260.0000	-96.90	280.0000	-117.90	300.0000	-129.90	320.0000	-136.60	340.0000	-146.00	360.0000	-158.20	380.0000	-168.20	400.0000	-178.90	413.0000	-178.90	423.0000	-180.90	433.0000	-184.10	443.0000	-192.00	453.0000	-194.20	463.0000	-194.80	473.0000	-196.40	483.0000
933	NM_003118	-32.30	100.0000	-43.90	120.0000	-46.40	140.0000	-52.00	160.0000	-58.80	180.0000	-68.30	200.0000	-74.40	220.0000	-82.50	240.0000	-90.20	260.0000	-96.50	280.0000	-116.60	300.0000	-129.70	320.0000	-136.40	340.0000	-145.50	360.0000	-157.80	380.0000	-165.40	400.0000	-179.10	413.0000	-179.10	423.0000	-180.10	433.0000	-181.70	443.0000	-192.20	453.0000	-194.40	463.0000	-194.40	473.0000	-195.90	483.0000
934	NM_014344	-55.40	100.0000	-67.10	120.0000	-82.90	140.0000	-95.10	160.0000	-108.00	180.0000	-115.10	200.0000	-126.00	220.0000	-136.60	240.0000	-149.70	260.0000	-154.20	280.0000	-171.70	300.0000	-187.50	320.0000	-199.00	340.0000	-211.80	360.0000	-222.80	380.0000	-236.50	400.0000	-248.30	420.0000	-254.90	440.0000	-263.50	460.0000	-268.20	480.0000	-282.70	500.0000	-292.80	520.0000	-307.70	540.0000	-318.90	560.0000
935	NM_032492	-41.10	100.0000	-49.20	120.0000	-61.40	140.0000	-66.40	160.0000	-70.90	180.0000	-81.60	200.0000	-86.30	220.0000	-89.10	240.0000	-101.50	260.0000	-104.90	276.0000	-111.30	286.0000	-117.50	296.0000	-118.80	306.0000	-121.80	316.0000	-126.70	326.0000	-129.70	336.0000	-134.60	346.0000	-140.80	356.0000	-144.10	366.0000	-149.30	376.0000	-152.50	386.0000	-161.90	396.0000	-164.10	406.0000	-166.50	416.0000
936	NM_032511	-54.80	100.0000	-63.40	120.0000	-74.60	140.0000	-86.20	160.0000	-97.80	180.0000	-108.70	200.0000	-120.70	220.0000	-129.10	240.0000	-135.90	260.0000	-140.40	280.0000	-146.00	300.0000	-155.20	320.0000	-162.80	340.0000	-171.10	360.0000	-179.80	380.0000	-192.40	400.0000	-199.00	420.0000	-214.30	440.0000	-226.90	460.0000	-242.70	480.0000	-251.70	500.0000	-257.10	520.0000	-271.80	540.0000	-279.30	560.0000
937	NM_145204	-19.60	100.0000	-27.70	120.0000	-39.20	140.0000	-48.80	160.0000	-54.80	180.0000	-60.20	200.0000	-66.70	220.0000	-74.00	240.0000	-80.20	260.0000	-90.10	280.0000	-94.60	300.0000	-101.50	320.0000	-113.70	340.0000	-119.40	360.0000	-125.40	380.0000	-134.00	400.0000	-135.90	420.0000	-140.20	440.0000	-143.30	452.0000	-145.90	462.0000	-151.10	472.0000	-152.50	482.0000	-153.00	492.0000	-153.90	502.0000
938	NM_001282657	-16.30	100.0000	-25.10	120.0000	-35.30	140.0000	-43.80	160.0000	-56.20	180.0000	-61.90	200.0000	-69.40	220.0000	-77.70	239.0000	-79.40	249.0000	-83.90	259.0000	-83.90	269.0000	-87.00	279.0000	-92.90	289.0000	-95.20	299.0000	-96.40	309.0000	-97.60	319.0000	-102.50	329.0000	-106.10	339.0000	-108.70	349.0000	-108.70	359.0000	-109.30	369.0000	-112.70	379.0000	-114.10	389.0000	-120.20	399.0000
939	NM_001282656	-16.30	100.0000	-25.10	120.0000	-35.30	140.0000	-43.80	160.0000	-56.20	180.0000	-61.90	200.0000	-69.40	220.0000	-84.40	239.0000	-85.70	249.0000	-85.70	259.0000	-89.10	269.0000	-91.50	279.0000	-95.30	289.0000	-97.60	299.0000	-101.80	309.0000	-101.80	319.0000	-102.20	329.0000	-102.60	339.0000	-106.70	349.0000	-109.60	359.0000	-109.60	369.0000	-118.40	379.0000	-119.80	389.0000	-121.90	399.0000
940	NM_003442	-16.30	100.0000	-25.10	120.0000	-35.30	140.0000	-43.80	160.0000	-56.20	180.0000	-61.90	200.0000	-69.40	220.0000	-84.40	239.0000	-85.70	249.0000	-85.70	259.0000	-89.10	269.0000	-91.50	279.0000	-95.30	289.0000	-97.60	299.0000	-101.80	309.0000	-101.80	319.0000	-102.20	329.0000	-102.60	339.0000	-106.70	349.0000	-109.60	359.0000	-109.60	369.0000	-118.40	379.0000	-119.80	389.0000	-121.90	399.0000
941	NM_001238	-35.30	100.0000	-42.10	120.0000	-53.10	140.0000	-70.10	160.0000	-76.20	180.0000	-85.40	200.0000	-94.40	220.0000	-102.20	240.0000	-109.80	260.0000	-120.00	280.0000	-124.20	300.0000	-135.30	320.0000	-148.80	340.0000	-166.80	360.0000	-171.80	373.0000	-172.50	383.0000	-175.10	393.0000	-179.40	403.0000	-179.40	413.0000	-181.20	423.0000	-181.20	433.0000	-184.70	443.0000	-185.00	453.0000	-187.40	463.0000
942	NM_001098511	-27.70	100.0000	-32.20	120.0000	-44.00	140.0000	-44.00	160.0000	-46.50	180.0000	-47.50	200.0000	-58.90	220.0000	-73.60	240.0000	-80.00	260.0000	-84.50	280.0000	-90.70	300.0000	-100.60	320.0000	-102.00	340.0000	-110.90	360.0000	-120.60	380.0000	-124.10	400.0000	-128.80	420.0000	-132.90	440.0000	-138.90	460.0000	-141.20	480.0000	-146.80	500.0000	-154.10	520.0000	-154.40	540.0000	-161.10	560.0000
943	NM_001278182	-33.40	100.0000	-35.00	120.0000	-47.70	140.0000	-64.60	160.0000	-78.30	180.0000	-90.30	200.0000	-104.20	220.0000	-114.80	240.0000	-130.80	260.0000	-143.30	280.0000	-147.20	300.0000	-155.00	320.0000	-158.30	340.0000	-167.80	360.0000	-183.60	380.0000	-193.60	400.0000	-203.90	420.0000	-215.70	440.0000	-226.40	460.0000	-234.20	480.0000	-241.20	500.0000	-253.70	520.0000	-267.20	540.0000	-271.60	560.0000
944	NM_004501	-30.10	100.0000	-41.60	120.0000	-45.10	140.0000	-54.90	160.0000	-62.20	180.0000	-71.70	200.0000	-83.90	220.0000	-91.60	240.0000	-106.70	260.0000	-111.60	280.0000	-121.20	300.0000	-133.40	320.0000	-140.40	340.0000	-149.50	360.0000	-155.80	380.0000	-166.00	400.0000	-177.60	420.0000	-189.20	438.0000	-193.90	448.0000	-205.20	458.0000	-209.70	468.0000	-213.50	478.0000	-215.30	488.0000	-222.00	498.0000
945	NM_004370	-36.80	100.0000	-43.00	120.0000	-51.60	140.0000	-55.00	160.0000	-63.10	180.0000	-70.40	200.0000	-70.80	220.0000	-82.30	240.0000	-85.40	260.0000	-95.50	280.0000	-101.20	300.0000	-111.60	320.0000	-119.60	336.0000	-124.90	346.0000	-128.20	356.0000	-132.00	366.0000	-132.00	376.0000	-132.50	386.0000	-136.40	396.0000	-136.40	406.0000	-137.90	416.0000	-137.90	426.0000	-141.50	436.0000	-148.20	446.0000
946	NM_002079	-32.20	100.0000	-38.20	120.0000	-43.40	140.0000	-52.10	160.0000	-59.20	180.0000	-68.20	200.0000	-76.80	220.0000	-91.10	240.0000	-99.10	260.0000	-108.10	280.0000	-116.50	300.0000	-121.10	320.0000	-129.10	340.0000	-138.20	360.0000	-145.80	380.0000	-149.70	400.0000	-151.90	418.0000	-154.90	428.0000	-158.50	438.0000	-162.40	448.0000	-169.10	458.0000	-170.40	468.0000	-175.30	478.0000	-181.90	488.0000
947	NM_021072	-32.00	75.0000	-32.90	85.0000	-37.80	95.0000	-42.10	105.0000	-51.10	115.0000	-58.60	125.0000	-64.40	135.0000	-68.60	145.0000	-75.30	155.0000	-90.40	165.0000	-98.20	175.0000	-99.40	185.0000	-104.20	195.0000	-109.70	205.0000	-117.00	215.0000	-125.90	225.0000	-134.80	235.0000	-142.70	245.0000	-146.30	255.0000	-155.50	265.0000	-155.50	275.0000	-162.10	285.0000	-172.20	295.0000	-172.70	305.0000
948	NM_031844	-30.10	100.0000	-41.60	120.0000	-45.10	140.0000	-54.90	160.0000	-62.20	180.0000	-71.70	200.0000	-83.90	220.0000	-91.60	240.0000	-106.70	260.0000	-111.60	280.0000	-121.20	300.0000	-133.40	320.0000	-140.40	340.0000	-149.50	360.0000	-155.80	380.0000	-166.00	400.0000	-177.60	420.0000	-189.20	438.0000	-193.90	448.0000	-205.20	458.0000	-209.70	468.0000	-213.50	478.0000	-215.30	488.0000	-222.00	498.0000
949	NM_001145549	-22.90	100.0000	-29.40	120.0000	-41.00	140.0000	-47.30	160.0000	-52.30	180.0000	-60.00	200.0000	-68.40	220.0000	-77.70	240.0000	-88.90	260.0000	-99.00	280.0000	-110.70	300.0000	-121.10	320.0000	-125.30	340.0000	-133.50	360.0000	-146.10	380.0000	-150.30	400.0000	-160.90	420.0000	-166.40	440.0000	-171.60	460.0000	-181.40	480.0000	-187.10	500.0000	-199.00	520.0000	-207.10	540.0000	-215.40	560.0000
950	NM_005360	-32.90	100.0000	-48.20	120.0000	-51.10	140.0000	-55.50	160.0000	-67.20	180.0000	-72.40	200.0000	-80.30	220.0000	-86.40	240.0000	-93.20	260.0000	-107.30	280.0000	-118.80	300.0000	-132.10	320.0000	-140.80	340.0000	-156.60	360.0000	-163.50	380.0000	-180.90	400.0000	-197.00	420.0000	-211.90	440.0000	-221.40	460.0000	-230.50	480.0000	-248.80	500.0000	-260.10	520.0000	-267.80	540.0000	-272.00	560.0000
951	NM_001256164	-21.40	68.0000	-25.30	78.0000	-28.90	88.0000	-32.90	98.0000	-38.20	108.0000	-38.40	118.0000	-39.80	128.0000	-43.50	138.0000	-46.90	148.0000	-56.60	158.0000	-59.20	168.0000	-60.40	178.0000	-62.00	188.0000	-64.80	198.0000	-65.60	208.0000	-65.80	218.0000	-66.20	228.0000	-66.90	238.0000	-66.90	248.0000	-72.80	258.0000	-74.40	268.0000	-74.40	278.0000	-74.40	288.0000	-76.40	298.0000
952	NM_001256165	-27.40	100.0000	-35.90	120.0000	-48.70	140.0000	-51.10	160.0000	-57.60	180.0000	-62.80	200.0000	-72.80	220.0000	-74.60	240.0000	-82.70	260.0000	-90.20	280.0000	-95.60	300.0000	-102.00	320.0000	-106.50	340.0000	-113.70	360.0000	-118.40	380.0000	-122.60	400.0000	-128.10	420.0000	-133.40	440.0000	-135.60	460.0000	-140.90	480.0000	-148.20	500.0000	-155.50	520.0000	-167.40	540.0000	-174.80	560.0000
953	NM_002143	-35.80	90.0000	-41.70	100.0000	-44.60	110.0000	-49.50	120.0000	-55.00	130.0000	-57.60	140.0000	-59.40	150.0000	-67.10	160.0000	-67.40	170.0000	-70.80	180.0000	-71.70	190.0000	-75.30	200.0000	-75.70	210.0000	-78.10	220.0000	-86.50	230.0000	-87.00	240.0000	-91.00	250.0000	-96.90	260.0000	-97.80	270.0000	-103.70	280.0000	-103.70	290.0000	-105.40	300.0000	-107.10	310.0000	-111.30	320.0000
954	NM_019026	-21.40	68.0000	-25.30	78.0000	-28.90	88.0000	-32.90	98.0000	-38.20	108.0000	-38.40	118.0000	-39.80	128.0000	-43.50	138.0000	-46.90	148.0000	-56.60	158.0000	-58.80	168.0000	-60.70	178.0000	-66.90	188.0000	-69.10	198.0000	-70.90	208.0000	-71.50	218.0000	-76.70	228.0000	-81.90	238.0000	-88.60	248.0000	-90.90	258.0000	-96.90	268.0000	-100.70	278.0000	-100.70	288.0000	-106.90	298.0000
955	NM_001080514	-45.30	100.0000	-54.90	116.0000	-59.80	126.0000	-63.50	136.0000	-68.10	146.0000	-76.70	156.0000	-81.90	166.0000	-84.90	176.0000	-87.80	186.0000	-95.10	196.0000	-107.50	206.0000	-109.40	216.0000	-122.40	226.0000	-141.30	236.0000	-146.20	246.0000	-150.10	256.0000	-162.00	266.0000	-165.40	276.0000	-172.50	286.0000	-179.00	296.0000	-185.10	306.0000	-188.80	316.0000	-195.70	326.0000	-196.40	336.0000
956	NM_030810	-44.20	88.0000	-45.40	98.0000	-50.80	108.0000	-62.60	118.0000	-65.30	128.0000	-77.30	138.0000	-86.50	148.0000	-94.60	158.0000	-102.60	168.0000	-112.50	178.0000	-118.40	188.0000	-124.30	198.0000	-130.30	208.0000	-132.40	218.0000	-134.80	228.0000	-136.80	238.0000	-139.30	248.0000	-141.50	258.0000	-143.30	268.0000	-150.20	278.0000	-152.60	288.0000	-154.00	298.0000	-162.70	308.0000	-164.50	318.0000
957	NM_001031804	-32.90	100.0000	-48.20	120.0000	-51.10	140.0000	-55.50	160.0000	-67.20	180.0000	-72.40	200.0000	-80.30	220.0000	-86.40	240.0000	-93.20	260.0000	-107.30	280.0000	-118.80	300.0000	-132.10	320.0000	-140.80	340.0000	-156.60	360.0000	-163.50	380.0000	-180.90	400.0000	-197.00	420.0000	-211.90	440.0000	-221.40	460.0000	-230.50	480.0000	-248.80	500.0000	-260.10	520.0000	-267.80	540.0000	-272.00	560.0000
958	NM_181714	-11.70	100.0000	-16.80	120.0000	-19.90	140.0000	-24.10	160.0000	-30.90	180.0000	-40.40	200.0000	-44.40	220.0000	-49.80	240.0000	-53.10	260.0000	-58.60	280.0000	-62.90	300.0000	-70.70	320.0000	-71.90	340.0000	-76.90	360.0000	-82.80	380.0000	-89.80	400.0000	-90.70	420.0000	-95.50	440.0000	-95.90	460.0000	-100.20	480.0000	-108.40	500.0000	-118.30	520.0000	-120.60	540.0000	-124.20	560.0000
[truncated: 22,444 more rows]
[truncated: 4 more columns]
