# Supplementary material for: Genome-wide analysis of lncRNA stability in human
Source: PLoS Comput Biol. 2021 Apr 16;17(4):e1008918. doi: 10.1371/journal.pcbi.1008918 (PMC8081339; doi:10.1371/journal.pcbi.1008918)
Supplement: S14 Table — (CSV) [file pcbi.1008918.s014.csv]

	transcript_id	free_50	len_50	free_60	len_60	free_70	len_70	free_80	len_80	free_90	len_90	free_100	len_100	free_110	len_110	free_120	len_120	free_130	len_130	free_140	len_140	free_150	len_150	free_160	len_160	free_170	len_170	free_180	len_180	free_190	len_190	free_200	len_200	free_210	len_210	free_220	len_220	free_230	len_230	free_240	len_240	free_250	len_250	free_260	len_260	free_270	len_270	free_280	len_280
1	NM_001199752	-28.30	100.0000	-37.30	120.0000	-45.00	140.0000	-50.20	160.0000	-69.30	180.0000	-72.70	200.0000	-79.20	220.0000	-83.80	240.0000	-93.60	256.0000	-96.50	266.0000	-102.90	276.0000	-107.80	286.0000	-112.40	296.0000	-113.40	306.0000	-115.80	316.0000	-116.10	326.0000	-116.10	336.0000	-120.80	346.0000	-122.20	356.0000	-126.30	366.0000	-128.00	376.0000	-130.10	386.0000	-137.60	396.0000	-138.40	406.0000
2	NM_001137601	-36.60	100.0000	-43.00	120.0000	-48.50	140.0000	-55.80	160.0000	-63.20	180.0000	-84.10	200.0000	-90.30	220.0000	-98.80	240.0000	-104.30	260.0000	-116.50	280.0000	-125.70	300.0000	-128.50	320.0000	-136.30	340.0000	-139.20	360.0000	-147.10	380.0000	-153.80	400.0000	-162.20	420.0000	-171.40	440.0000	-179.20	460.0000	-191.30	480.0000	-196.90	500.0000	-202.90	520.0000	-213.90	540.0000	-224.60	560.0000
3	NM_004845	-32.50	100.0000	-37.70	120.0000	-56.10	140.0000	-62.90	160.0000	-67.00	180.0000	-74.60	200.0000	-82.70	220.0000	-88.00	240.0000	-97.50	260.0000	-110.50	280.0000	-117.60	300.0000	-128.00	320.0000	-132.70	340.0000	-139.00	360.0000	-150.70	380.0000	-159.60	400.0000	-165.40	420.0000	-172.80	440.0000	-180.20	460.0000	-187.20	480.0000	-192.20	500.0000	-197.50	520.0000	-204.50	540.0000	-214.90	560.0000
4	NM_002133	-36.90	100.0000	-39.80	120.0000	-45.80	140.0000	-50.20	160.0000	-53.40	180.0000	-62.90	200.0000	-70.60	220.0000	-82.00	240.0000	-89.10	260.0000	-93.60	280.0000	-103.90	300.0000	-117.90	320.0000	-129.70	340.0000	-134.40	360.0000	-139.40	380.0000	-141.60	400.0000	-148.20	420.0000	-159.40	440.0000	-166.60	460.0000	-178.50	480.0000	-186.90	500.0000	-189.90	520.0000	-197.40	540.0000	-208.50	560.0000
5	NM_004345	-28.80	100.0000	-34.80	120.0000	-36.60	137.0000	-37.30	147.0000	-42.50	157.0000	-42.50	167.0000	-48.10	177.0000	-53.50	187.0000	-54.30	197.0000	-55.30	207.0000	-57.10	217.0000	-63.30	227.0000	-67.00	237.0000	-67.50	247.0000	-74.60	257.0000	-76.40	267.0000	-84.20	277.0000	-85.60	287.0000	-89.30	297.0000	-95.00	307.0000	-97.20	317.0000	-97.70	327.0000	-101.20	337.0000	-103.10	347.0000
6	NM_147686	-32.50	100.0000	-36.40	120.0000	-47.50	140.0000	-56.00	160.0000	-59.30	180.0000	-64.00	200.0000	-69.10	220.0000	-76.20	240.0000	-84.50	260.0000	-91.10	280.0000	-98.50	300.0000	-103.50	320.0000	-112.10	340.0000	-115.30	360.0000	-119.70	380.0000	-129.10	400.0000	-133.80	420.0000	-141.60	440.0000	-144.50	460.0000	-146.00	480.0000	-151.40	500.0000	-157.40	520.0000	-168.00	540.0000	-175.10	560.0000
7	NM_001220	-39.80	100.0000	-48.30	120.0000	-58.20	140.0000	-70.60	160.0000	-77.90	180.0000	-84.10	200.0000	-92.80	220.0000	-106.30	240.0000	-115.10	260.0000	-130.30	280.0000	-133.10	300.0000	-133.50	320.0000	-140.60	340.0000	-146.50	360.0000	-150.40	380.0000	-151.90	400.0000	-152.80	420.0000	-154.74	440.0000	-157.24	460.0000	-163.14	480.0000	-163.74	500.0000	-171.54	520.0000	-174.90	540.0000	-179.30	560.0000
8	NM_003632	-32.50	100.0000	-42.20	120.0000	-42.90	140.0000	-47.40	160.0000	-51.60	180.0000	-58.40	200.0000	-62.50	220.0000	-67.80	240.0000	-67.80	260.0000	-71.80	280.0000	-84.10	300.0000	-91.70	320.0000	-98.10	340.0000	-110.80	360.0000	-115.50	380.0000	-121.60	400.0000	-123.90	420.0000	-133.20	440.0000	-137.40	460.0000	-143.40	480.0000	-145.20	500.0000	-154.30	520.0000	-177.00	540.0000	-193.50	560.0000
9	NM_144646	-21.60	100.0000	-25.60	120.0000	-29.30	140.0000	-32.70	160.0000	-38.00	180.0000	-44.10	200.0000	-47.80	220.0000	-50.20	240.0000	-54.70	260.0000	-57.70	280.0000	-64.30	300.0000	-67.20	320.0000	-70.80	340.0000	-73.00	360.0000	-82.70	380.0000	-87.40	400.0000	-90.20	420.0000	-95.20	440.0000	-100.70	460.0000	-101.50	480.0000	-111.60	500.0000	-117.70	520.0000	-120.80	540.0000	-128.50	560.0000
10	NM_001301738	-31.30	100.0000	-42.10	120.0000	-48.80	140.0000	-55.00	160.0000	-62.40	180.0000	-74.60	200.0000	-85.50	220.0000	-90.70	240.0000	-97.80	260.0000	-104.50	280.0000	-110.40	300.0000	-124.10	320.0000	-134.70	340.0000	-141.20	360.0000	-149.70	380.0000	-154.20	400.0000	-158.50	420.0000	-167.20	440.0000	-173.90	460.0000	-186.30	480.0000	-189.80	500.0000	-196.10	520.0000	-204.90	540.0000	-212.40	560.0000
11	NM_003047	-36.40	100.0000	-49.30	120.0000	-60.00	140.0000	-69.20	160.0000	-75.90	180.0000	-88.80	200.0000	-96.60	220.0000	-96.70	240.0000	-107.00	260.0000	-112.40	280.0000	-123.40	300.0000	-133.60	320.0000	-140.30	340.0000	-145.90	360.0000	-158.00	380.0000	-169.40	400.0000	-176.30	420.0000	-182.60	440.0000	-196.10	460.0000	-202.50	480.0000	-215.30	500.0000	-218.60	520.0000	-228.20	540.0000	-238.10	560.0000
12	NM_024897	-26.50	100.0000	-35.90	120.0000	-45.70	140.0000	-53.80	160.0000	-63.20	180.0000	-75.50	200.0000	-77.30	220.0000	-80.90	240.0000	-87.50	260.0000	-93.20	280.0000	-101.50	300.0000	-107.40	320.0000	-120.20	340.0000	-131.20	360.0000	-142.70	380.0000	-146.70	400.0000	-154.20	420.0000	-161.70	440.0000	-167.60	460.0000	-172.00	480.0000	-186.00	500.0000	-199.30	520.0000	-209.10	540.0000	-214.60	560.0000
13	NM_001272107	-45.00	100.0000	-51.50	120.0000	-60.30	140.0000	-68.40	160.0000	-83.30	180.0000	-87.20	200.0000	-90.60	220.0000	-104.50	240.0000	-113.40	260.0000	-120.30	280.0000	-130.20	300.0000	-140.60	320.0000	-151.30	340.0000	-156.70	360.0000	-171.00	380.0000	-177.40	400.0000	-183.30	420.0000	-191.00	440.0000	-201.40	460.0000	-213.80	480.0000	-219.50	500.0000	-224.30	520.0000	-231.20	540.0000	-239.70	560.0000
14	NM_001098519	-31.00	79.0000	-35.00	89.0000	-37.80	99.0000	-42.00	109.0000	-43.70	119.0000	-45.00	129.0000	-49.30	139.0000	-49.30	149.0000	-51.60	159.0000	-51.60	169.0000	-52.70	179.0000	-52.70	189.0000	-61.50	199.0000	-65.40	209.0000	-65.40	219.0000	-66.30	229.0000	-71.60	239.0000	-74.90	249.0000	-79.50	259.0000	-87.80	269.0000	-91.50	279.0000	-96.30	289.0000	-102.90	299.0000	-114.00	309.0000
15	NM_001272104	-45.00	100.0000	-51.50	120.0000	-60.30	140.0000	-68.40	160.0000	-83.30	180.0000	-87.20	200.0000	-90.60	220.0000	-104.50	240.0000	-113.40	260.0000	-120.30	280.0000	-130.20	300.0000	-140.60	320.0000	-151.30	340.0000	-156.70	360.0000	-171.00	380.0000	-177.40	400.0000	-183.30	420.0000	-191.00	440.0000	-201.40	460.0000	-213.80	480.0000	-219.50	500.0000	-224.30	520.0000	-231.20	540.0000	-239.70	560.0000
16	NM_001018111	-27.50	100.0000	-34.00	120.0000	-46.20	140.0000	-57.10	160.0000	-68.60	180.0000	-73.40	200.0000	-78.30	220.0000	-89.20	240.0000	-100.50	260.0000	-105.90	280.0000	-116.90	300.0000	-120.20	320.0000	-128.80	340.0000	-135.60	360.0000	-146.20	380.0000	-148.60	400.0000	-149.80	420.0000	-157.20	440.0000	-174.30	460.0000	-180.90	480.0000	-191.50	500.0000	-199.30	520.0000	-205.60	540.0000	-211.40	560.0000
17	NM_001191003	-31.70	100.0000	-33.60	119.0000	-33.60	129.0000	-38.60	139.0000	-40.70	149.0000	-40.70	159.0000	-50.80	169.0000	-51.50	179.0000	-54.10	189.0000	-56.30	199.0000	-59.60	209.0000	-65.50	219.0000	-69.70	229.0000	-71.80	239.0000	-74.60	249.0000	-78.40	259.0000	-78.60	269.0000	-78.60	279.0000	-82.30	289.0000	-85.80	299.0000	-89.20	309.0000	-89.80	319.0000	-96.00	329.0000	-98.50	339.0000
18	NM_001083590	-33.50	100.0000	-37.10	120.0000	-46.90	140.0000	-55.10	160.0000	-62.50	180.0000	-65.80	200.0000	-73.30	220.0000	-84.20	240.0000	-90.80	260.0000	-102.30	280.0000	-114.30	300.0000	-117.60	320.0000	-133.10	340.0000	-144.90	360.0000	-149.90	380.0000	-158.20	400.0000	-159.70	420.0000	-161.30	440.0000	-176.57	460.0000	-182.30	480.0000	-184.10	500.0000	-189.50	520.0000	-197.10	540.0000	-201.70	560.0000
19	NM_005397	-27.50	100.0000	-34.00	120.0000	-46.20	140.0000	-57.10	160.0000	-68.60	180.0000	-73.40	200.0000	-78.30	220.0000	-89.20	240.0000	-100.50	260.0000	-105.90	280.0000	-116.90	300.0000	-120.20	320.0000	-128.80	340.0000	-135.60	360.0000	-146.20	380.0000	-148.60	400.0000	-149.80	420.0000	-157.20	440.0000	-174.30	460.0000	-180.90	480.0000	-191.50	500.0000	-199.30	520.0000	-205.60	540.0000	-211.40	560.0000
20	NM_017727	-33.50	100.0000	-37.10	120.0000	-46.90	140.0000	-55.10	160.0000	-62.50	180.0000	-65.80	200.0000	-73.30	220.0000	-84.20	240.0000	-90.80	260.0000	-102.30	280.0000	-114.30	300.0000	-117.60	320.0000	-133.10	340.0000	-144.90	360.0000	-149.90	380.0000	-158.20	400.0000	-159.70	420.0000	-161.30	440.0000	-176.57	460.0000	-182.30	480.0000	-184.10	500.0000	-189.50	520.0000	-197.10	540.0000	-201.70	560.0000
21	NM_001191002	-31.70	100.0000	-33.60	119.0000	-33.60	129.0000	-38.60	139.0000	-40.70	149.0000	-40.70	159.0000	-50.80	169.0000	-51.50	179.0000	-54.10	189.0000	-56.30	199.0000	-59.60	209.0000	-65.50	219.0000	-69.70	229.0000	-71.80	239.0000	-74.60	249.0000	-78.40	259.0000	-78.60	269.0000	-78.60	279.0000	-82.30	289.0000	-85.80	299.0000	-89.20	309.0000	-89.80	319.0000	-91.40	329.0000	-97.40	339.0000
22	NM_001272108	-45.00	100.0000	-51.50	120.0000	-60.30	140.0000	-68.40	160.0000	-83.30	180.0000	-87.20	200.0000	-90.60	220.0000	-104.50	240.0000	-113.40	260.0000	-120.30	280.0000	-130.20	300.0000	-140.60	320.0000	-151.30	340.0000	-156.70	360.0000	-171.00	380.0000	-177.40	400.0000	-183.30	420.0000	-191.00	440.0000	-201.40	460.0000	-213.80	480.0000	-219.50	500.0000	-224.30	520.0000	-231.20	540.0000	-239.70	560.0000
23	NM_198406	-45.00	100.0000	-51.50	120.0000	-60.30	140.0000	-68.40	160.0000	-83.30	180.0000	-87.20	200.0000	-90.60	220.0000	-104.50	240.0000	-113.40	260.0000	-120.30	280.0000	-130.20	300.0000	-140.60	320.0000	-151.30	340.0000	-156.70	360.0000	-171.00	380.0000	-177.40	400.0000	-183.30	420.0000	-191.00	440.0000	-201.40	460.0000	-213.80	480.0000	-219.50	500.0000	-224.30	520.0000	-231.20	540.0000	-239.70	560.0000
24	NM_001300901	-28.70	100.0000	-34.00	120.0000	-41.70	140.0000	-49.60	160.0000	-57.30	180.0000	-57.50	200.0000	-64.70	220.0000	-72.80	240.0000	-75.40	260.0000	-80.50	280.0000	-83.20	300.0000	-86.90	320.0000	-93.30	340.0000	-93.30	360.0000	-96.20	380.0000	-101.40	400.0000	-103.90	420.0000	-111.70	440.0000	-112.90	460.0000	-116.50	480.0000	-119.80	500.0000	-123.70	520.0000	-125.20	540.0000	-132.80	560.0000
25	NM_001272106	-26.50	100.0000	-35.90	120.0000	-45.70	140.0000	-53.80	160.0000	-63.20	180.0000	-75.50	200.0000	-77.30	220.0000	-80.90	240.0000	-87.50	260.0000	-93.20	280.0000	-101.50	300.0000	-107.40	320.0000	-120.20	340.0000	-131.20	360.0000	-142.70	380.0000	-146.70	400.0000	-154.20	420.0000	-161.70	440.0000	-167.60	460.0000	-172.00	480.0000	-186.00	500.0000	-199.30	520.0000	-209.10	540.0000	-214.60	560.0000
26	NM_001272105	-45.00	100.0000	-51.50	120.0000	-60.30	140.0000	-68.40	160.0000	-83.30	180.0000	-87.20	200.0000	-90.60	220.0000	-104.50	240.0000	-113.40	260.0000	-120.30	280.0000	-130.20	300.0000	-140.60	320.0000	-151.30	340.0000	-156.70	360.0000	-171.00	380.0000	-177.40	400.0000	-183.30	420.0000	-191.00	440.0000	-201.40	460.0000	-213.80	480.0000	-219.50	500.0000	-224.30	520.0000	-231.20	540.0000	-239.70	560.0000
27	NM_004832	-31.70	100.0000	-33.60	119.0000	-33.60	129.0000	-38.60	139.0000	-40.70	149.0000	-40.70	159.0000	-50.80	169.0000	-51.50	179.0000	-54.10	189.0000	-56.30	199.0000	-59.60	209.0000	-65.50	219.0000	-69.70	229.0000	-71.80	239.0000	-74.60	249.0000	-78.40	259.0000	-78.60	269.0000	-78.60	279.0000	-82.30	289.0000	-85.80	299.0000	-89.20	309.0000	-89.80	319.0000	-96.00	329.0000	-98.50	339.0000
28	NM_198179	-28.70	100.0000	-33.40	120.0000	-39.90	140.0000	-39.70	160.0000	-43.50	180.0000	-45.50	200.0000	-50.80	220.0000	-52.40	240.0000	-57.00	260.0000	-60.10	280.0000	-62.60	300.0000	-69.10	320.0000	-73.70	340.0000	-78.20	360.0000	-81.20	380.0000	-83.70	400.0000	-92.80	420.0000	-94.70	440.0000	-101.30	460.0000	-107.50	480.0000	-114.20	500.0000	-118.80	520.0000	-126.50	540.0000	-132.30	560.0000
29	NM_001039841	-12.60	100.0000	-21.80	120.0000	-23.80	138.0000	-26.50	148.0000	-28.20	158.0000	-31.00	168.0000	-34.50	178.0000	-37.40	188.0000	-38.30	198.0000	-42.00	208.0000	-47.80	218.0000	-47.80	228.0000	-51.70	238.0000	-53.40	248.0000	-55.30	258.0000	-60.70	268.0000	-62.50	278.0000	-64.90	288.0000	-65.10	298.0000	-70.20	308.0000	-71.40	318.0000	-77.10	328.0000	-80.50	338.0000	-82.80	348.0000
30	NM_005794	-40.20	100.0000	-54.00	120.0000	-59.00	140.0000	-64.90	160.0000	-79.00	180.0000	-85.70	200.0000	-93.10	220.0000	-98.30	240.0000	-101.80	260.0000	-111.30	280.0000	-114.60	300.0000	-117.00	320.0000	-124.50	340.0000	-129.10	360.0000	-135.80	380.0000	-140.70	400.0000	-144.80	420.0000	-151.70	440.0000	-160.70	460.0000	-172.10	480.0000	-178.00	500.0000	-180.40	520.0000	-192.10	540.0000	-201.70	560.0000
31	NM_198705	-33.90	100.0000	-39.90	120.0000	-53.50	140.0000	-59.70	160.0000	-66.60	180.0000	-82.00	200.0000	-84.60	220.0000	-95.50	240.0000	-102.60	260.0000	-110.10	280.0000	-117.60	300.0000	-131.30	320.0000	-147.10	340.0000	-153.80	360.0000	-161.40	380.0000	-179.10	400.0000	-187.10	420.0000	-197.90	440.0000	-207.00	460.0000	-211.80	480.0000	-218.70	500.0000	-226.80	520.0000	-241.90	540.0000	-248.60	560.0000
32	NM_001256306	-14.20	100.0000	-19.20	120.0000	-19.20	140.0000	-24.80	160.0000	-28.90	180.0000	-35.80	200.0000	-41.70	220.0000	-48.50	240.0000	-54.20	260.0000	-56.10	280.0000	-60.50	300.0000	-63.30	320.0000	-64.70	340.0000	-73.50	360.0000	-75.80	380.0000	-79.20	400.0000	-86.50	420.0000	-90.30	440.0000	-95.80	460.0000	-100.80	480.0000	-102.00	500.0000	-115.90	520.0000	-117.40	540.0000	-121.10	560.0000
33	NM_016029	-12.30	100.0000	-19.90	120.0000	-23.80	140.0000	-27.30	160.0000	-31.30	180.0000	-32.20	200.0000	-37.90	220.0000	-41.40	240.0000	-46.80	260.0000	-52.00	280.0000	-55.10	300.0000	-57.00	320.0000	-61.00	340.0000	-65.80	360.0000	-69.60	374.0000	-71.80	384.0000	-78.10	394.0000	-84.40	404.0000	-87.80	414.0000	-88.80	424.0000	-90.90	434.0000	-94.90	444.0000	-94.90	454.0000	-98.90	464.0000
34	NM_198707	-33.90	100.0000	-39.90	120.0000	-53.50	140.0000	-59.70	160.0000	-66.60	180.0000	-82.00	200.0000	-84.60	220.0000	-95.50	240.0000	-102.60	260.0000	-110.10	280.0000	-117.60	300.0000	-131.30	320.0000	-147.10	340.0000	-153.80	360.0000	-161.40	380.0000	-179.10	400.0000	-187.10	420.0000	-197.90	440.0000	-207.00	460.0000	-211.80	480.0000	-218.70	500.0000	-226.80	520.0000	-241.90	540.0000	-248.60	560.0000
35	NM_002035	-23.90	100.0000	-26.00	120.0000	-32.50	140.0000	-37.00	160.0000	-38.60	180.0000	-40.00	200.0000	-48.00	220.0000	-54.40	240.0000	-61.50	260.0000	-71.30	280.0000	-75.20	300.0000	-84.20	320.0000	-94.20	340.0000	-100.40	360.0000	-106.20	380.0000	-109.20	400.0000	-114.40	420.0000	-119.20	440.0000	-126.70	460.0000	-129.50	480.0000	-138.60	500.0000	-143.00	520.0000	-151.40	540.0000	-158.70	560.0000
36	NM_020905	-15.40	100.0000	-19.80	120.0000	-21.70	140.0000	-25.30	160.0000	-29.30	180.0000	-29.30	200.0000	-33.90	220.0000	-38.30	240.0000	-44.40	260.0000	-52.20	280.0000	-60.10	300.0000	-63.50	320.0000	-72.20	340.0000	-77.60	360.0000	-81.80	380.0000	-83.40	400.0000	-84.60	420.0000	-87.70	440.0000	-93.30	460.0000	-98.90	480.0000	-102.40	500.0000	-106.10	520.0000	-110.20	540.0000	-115.80	560.0000
37	NM_015510	-26.70	100.0000	-34.80	120.0000	-45.00	140.0000	-52.50	160.0000	-55.40	180.0000	-61.50	200.0000	-71.80	220.0000	-79.30	240.0000	-80.10	260.0000	-85.30	280.0000	-91.70	300.0000	-101.10	320.0000	-102.10	340.0000	-111.50	360.0000	-124.60	380.0000	-131.30	400.0000	-136.10	420.0000	-137.60	440.0000	-146.30	460.0000	-151.90	480.0000	-155.60	500.0000	-156.40	520.0000	-163.30	540.0000	-169.90	560.0000
38	NM_001282990	-46.80	100.0000	-54.20	120.0000	-60.00	140.0000	-64.20	160.0000	-70.80	180.0000	-80.70	200.0000	-90.80	220.0000	-99.30	240.0000	-101.60	260.0000	-103.40	280.0000	-107.60	300.0000	-113.80	320.0000	-119.00	340.0000	-126.70	360.0000	-135.30	380.0000	-143.80	400.0000	-154.10	420.0000	-163.40	440.0000	-172.60	460.0000	-177.40	480.0000	-187.50	500.0000	-197.50	520.0000	-201.10	540.0000	-205.80	560.0000
39	NM_001277864	-43.70	100.0000	-52.10	120.0000	-53.50	140.0000	-61.40	160.0000	-67.80	180.0000	-71.20	200.0000	-81.80	220.0000	-88.90	240.0000	-91.20	260.0000	-93.00	280.0000	-97.20	300.0000	-103.40	320.0000	-108.60	340.0000	-119.10	360.0000	-130.40	380.0000	-134.00	400.0000	-141.30	420.0000	-144.30	440.0000	-153.70	460.0000	-162.60	480.0000	-177.00	500.0000	-182.80	520.0000	-188.70	540.0000	-195.00	560.0000
40	NM_001256301	-14.20	100.0000	-19.20	120.0000	-19.20	140.0000	-24.80	160.0000	-28.90	180.0000	-35.80	200.0000	-41.70	220.0000	-48.50	240.0000	-54.20	260.0000	-56.10	280.0000	-60.50	300.0000	-63.30	320.0000	-64.70	340.0000	-73.50	360.0000	-75.80	380.0000	-79.20	400.0000	-86.50	420.0000	-90.30	440.0000	-95.80	460.0000	-100.80	480.0000	-102.00	500.0000	-115.90	520.0000	-117.40	540.0000	-121.10	560.0000
41	NM_001286789	-20.00	100.0000	-24.30	120.0000	-37.40	140.0000	-42.20	160.0000	-49.10	180.0000	-55.80	200.0000	-60.60	220.0000	-61.50	240.0000	-64.20	260.0000	-68.90	280.0000	-71.70	300.0000	-76.10	320.0000	-83.87	340.0000	-93.77	360.0000	-94.20	380.0000	-99.10	400.0000	-106.97	420.0000	-106.97	440.0000	-108.07	460.0000	-112.50	480.0000	-120.20	500.0000	-122.60	520.0000	-134.00	540.0000	-149.90	560.0000
42	NM_001282989	-46.80	100.0000	-54.20	120.0000	-60.00	140.0000	-64.20	160.0000	-70.80	180.0000	-80.70	200.0000	-90.80	220.0000	-99.30	240.0000	-101.60	260.0000	-103.40	280.0000	-107.60	300.0000	-113.80	320.0000	-119.00	340.0000	-125.40	360.0000	-130.30	380.0000	-144.90	400.0000	-150.50	420.0000	-156.20	440.0000	-162.80	460.0000	-171.20	480.0000	-180.80	500.0000	-188.70	520.0000	-195.20	540.0000	-201.70	560.0000
43	NM_021004	-46.80	100.0000	-54.20	120.0000	-60.00	140.0000	-64.20	160.0000	-70.80	180.0000	-80.70	200.0000	-90.80	220.0000	-99.30	240.0000	-101.60	260.0000	-103.40	280.0000	-107.60	300.0000	-113.80	320.0000	-119.00	340.0000	-128.30	360.0000	-137.90	380.0000	-141.50	400.0000	-148.80	420.0000	-151.80	440.0000	-161.40	460.0000	-170.10	480.0000	-184.50	500.0000	-190.50	520.0000	-197.50	540.0000	-203.10	560.0000
44	NM_001304512	-25.40	100.0000	-29.00	120.0000	-35.10	140.0000	-43.80	160.0000	-47.70	180.0000	-53.00	200.0000	-59.00	220.0000	-67.90	240.0000	-69.60	260.0000	-78.10	280.0000	-80.90	300.0000	-84.90	320.0000	-89.40	340.0000	-91.50	360.0000	-96.50	380.0000	-100.60	400.0000	-102.30	415.0000	-106.80	425.0000	-109.50	435.0000	-111.60	445.0000	-115.00	455.0000	-119.00	465.0000	-123.80	475.0000	-125.60	485.0000
45	NM_001267868	-33.90	100.0000	-39.90	120.0000	-53.50	140.0000	-59.70	160.0000	-66.60	180.0000	-82.00	200.0000	-84.60	220.0000	-95.50	240.0000	-102.60	260.0000	-110.10	280.0000	-117.60	300.0000	-131.30	320.0000	-147.10	340.0000	-153.80	360.0000	-161.40	380.0000	-179.10	400.0000	-187.10	420.0000	-197.90	440.0000	-207.00	460.0000	-211.80	480.0000	-218.70	500.0000	-226.80	520.0000	-241.90	540.0000	-248.60	560.0000
46	NM_001199771	-20.50	100.0000	-29.70	120.0000	-36.30	140.0000	-42.10	160.0000	-49.80	180.0000	-53.10	200.0000	-63.30	220.0000	-72.00	240.0000	-72.30	260.0000	-80.50	280.0000	-87.30	300.0000	-97.00	320.0000	-111.50	340.0000	-113.50	360.0000	-118.10	380.0000	-118.10	397.0000	-123.30	407.0000	-123.80	417.0000	-125.90	427.0000	-127.00	437.0000	-139.10	447.0000	-143.70	457.0000	-144.70	467.0000	-152.20	477.0000
47	NM_000216	-11.60	100.0000	-12.40	120.0000	-19.70	140.0000	-19.70	160.0000	-33.20	180.0000	-44.40	200.0000	-50.80	220.0000	-59.60	240.0000	-67.10	260.0000	-74.70	280.0000	-86.40	300.0000	-90.60	320.0000	-97.90	340.0000	-101.60	360.0000	-107.30	380.0000	-109.70	400.0000	-119.40	420.0000	-123.40	440.0000	-128.30	460.0000	-130.50	480.0000	-138.10	500.0000	-142.40	520.0000	-146.10	540.0000	-154.10	560.0000
48	NM_001193635	-24.90	100.0000	-29.30	120.0000	-37.20	140.0000	-37.40	160.0000	-46.00	180.0000	-54.40	200.0000	-67.30	220.0000	-75.20	240.0000	-83.30	260.0000	-93.80	280.0000	-98.50	300.0000	-102.70	320.0000	-112.40	340.0000	-122.30	360.0000	-131.40	380.0000	-134.60	400.0000	-147.70	420.0000	-156.90	440.0000	-165.60	460.0000	-170.40	480.0000	-179.30	500.0000	-185.10	520.0000	-191.40	540.0000	-199.00	560.0000
49	NM_016245	-15.10	100.0000	-17.90	120.0000	-22.70	140.0000	-27.00	160.0000	-34.50	180.0000	-39.30	200.0000	-40.10	220.0000	-40.10	240.0000	-44.40	260.0000	-51.70	280.0000	-60.50	300.0000	-64.70	320.0000	-74.40	340.0000	-81.80	360.0000	-86.10	380.0000	-90.90	400.0000	-93.10	420.0000	-100.40	440.0000	-101.70	460.0000	-106.00	480.0000	-106.50	500.0000	-110.30	520.0000	-111.70	540.0000	-118.00	560.0000
50	NM_001282988	-46.80	100.0000	-54.20	120.0000	-60.00	140.0000	-64.20	160.0000	-70.80	180.0000	-80.70	200.0000	-90.80	220.0000	-99.30	240.0000	-101.60	260.0000	-103.40	280.0000	-107.60	300.0000	-113.80	320.0000	-119.00	340.0000	-128.30	360.0000	-137.90	380.0000	-141.50	400.0000	-148.80	420.0000	-151.80	440.0000	-161.40	460.0000	-170.10	480.0000	-184.50	500.0000	-190.50	520.0000	-197.50	540.0000	-203.10	560.0000
51	NM_001145971	-38.90	100.0000	-51.30	120.0000	-59.20	140.0000	-73.20	160.0000	-83.30	180.0000	-92.10	200.0000	-98.00	220.0000	-109.40	240.0000	-110.60	260.0000	-120.90	280.0000	-131.20	300.0000	-141.00	320.0000	-150.50	340.0000	-165.40	360.0000	-177.70	380.0000	-187.20	400.0000	-197.10	420.0000	-212.60	440.0000	-222.20	460.0000	-234.70	480.0000	-237.80	500.0000	-240.30	520.0000	-247.60	540.0000	-259.80	560.0000
52	NM_032783	-20.70	100.0000	-25.80	120.0000	-28.30	140.0000	-32.10	160.0000	-41.60	180.0000	-49.20	200.0000	-55.70	220.0000	-61.90	240.0000	-64.40	260.0000	-66.00	280.0000	-69.40	300.0000	-75.30	320.0000	-78.50	340.0000	-87.80	360.0000	-95.90	380.0000	-98.10	400.0000	-101.50	420.0000	-104.60	440.0000	-108.30	460.0000	-115.70	480.0000	-117.70	500.0000	-123.20	520.0000	-124.20	540.0000	-128.30	560.0000
53	NM_145177	-24.00	100.0000	-38.70	120.0000	-44.70	140.0000	-50.70	160.0000	-54.90	180.0000	-60.50	200.0000	-63.90	220.0000	-74.10	240.0000	-80.30	260.0000	-89.50	280.0000	-93.50	300.0000	-103.20	320.0000	-110.90	340.0000	-113.50	360.0000	-118.70	380.0000	-122.90	400.0000	-132.50	420.0000	-137.50	440.0000	-141.90	460.0000	-154.60	480.0000	-161.40	500.0000	-165.60	520.0000	-173.90	540.0000	-181.30	560.0000
54	NM_016373	-42.60	100.0000	-50.30	120.0000	-63.30	140.0000	-75.90	160.0000	-76.90	180.0000	-76.90	200.0000	-81.60	220.0000	-85.70	240.0000	-90.70	260.0000	-107.20	280.0000	-118.40	300.0000	-121.50	320.0000	-132.80	340.0000	-135.60	360.0000	-143.70	380.0000	-144.80	400.0000	-158.10	420.0000	-166.50	440.0000	-173.90	460.0000	-182.60	480.0000	-195.50	500.0000	-197.00	520.0000	-201.90	540.0000	-209.40	560.0000
55	NM_178135	-13.40	100.0000	-21.30	120.0000	-25.80	140.0000	-28.20	160.0000	-30.90	180.0000	-32.60	200.0000	-36.20	220.0000	-42.30	240.0000	-46.10	260.0000	-49.80	280.0000	-52.00	300.0000	-54.10	320.0000	-60.90	340.0000	-65.00	360.0000	-69.10	380.0000	-75.40	400.0000	-80.90	420.0000	-84.60	440.0000	-85.10	460.0000	-96.80	480.0000	-101.30	500.0000	-103.80	520.0000	-107.30	540.0000	-109.50	560.0000
56	NM_001282987	-35.40	100.0000	-42.70	120.0000	-49.60	140.0000	-52.40	160.0000	-59.50	180.0000	-65.90	200.0000	-81.00	220.0000	-89.20	240.0000	-96.20	260.0000	-108.50	280.0000	-116.70	300.0000	-126.90	320.0000	-133.10	340.0000	-139.90	360.0000	-142.70	380.0000	-144.80	400.0000	-153.60	420.0000	-160.00	440.0000	-170.50	460.0000	-174.30	480.0000	-177.50	500.0000	-183.20	520.0000	-195.30	540.0000	-204.30	560.0000
57	NM_014680	-26.10	100.0000	-30.70	120.0000	-40.50	140.0000	-50.50	160.0000	-56.00	180.0000	-60.70	200.0000	-73.30	220.0000	-80.50	240.0000	-81.80	260.0000	-91.90	280.0000	-99.30	300.0000	-110.90	320.0000	-118.90	340.0000	-120.00	360.0000	-130.90	380.0000	-141.70	400.0000	-151.90	420.0000	-155.10	440.0000	-164.90	460.0000	-171.20	480.0000	-181.90	500.0000	-187.40	520.0000	-197.20	540.0000	-209.20	560.0000
58	NM_031463	-19.80	100.0000	-30.40	120.0000	-35.50	140.0000	-39.80	160.0000	-45.50	180.0000	-47.40	200.0000	-52.10	220.0000	-59.90	240.0000	-67.80	260.0000	-73.60	280.0000	-75.70	300.0000	-80.50	320.0000	-84.10	340.0000	-90.10	360.0000	-100.20	380.0000	-106.30	400.0000	-112.70	420.0000	-116.90	440.0000	-125.50	460.0000	-133.00	480.0000	-136.10	500.0000	-142.60	520.0000	-146.00	540.0000	-148.60	560.0000
59	NM_001236	-20.80	100.0000	-24.20	110.0000	-28.10	120.0000	-29.70	130.0000	-30.60	140.0000	-44.10	150.0000	-50.70	160.0000	-53.80	170.0000	-53.80	180.0000	-57.20	190.0000	-64.10	200.0000	-64.80	210.0000	-66.50	220.0000	-70.80	230.0000	-74.90	240.0000	-74.90	250.0000	-85.70	260.0000	-88.20	270.0000	-92.10	280.0000	-99.50	290.0000	-100.90	300.0000	-105.30	310.0000	-112.00	320.0000	-115.80	330.0000
60	NM_005525	-20.20	100.0000	-26.80	120.0000	-35.90	140.0000	-39.00	160.0000	-41.80	180.0000	-54.10	200.0000	-57.50	220.0000	-64.40	240.0000	-70.60	260.0000	-74.20	280.0000	-88.60	300.0000	-90.20	320.0000	-92.70	340.0000	-101.50	360.0000	-109.70	380.0000	-110.50	400.0000	-122.40	420.0000	-128.00	440.0000	-134.90	460.0000	-137.80	480.0000	-145.40	500.0000	-148.20	520.0000	-149.80	540.0000	-153.60	560.0000
61	NM_138412	-38.90	100.0000	-51.30	120.0000	-59.20	140.0000	-73.20	160.0000	-83.30	180.0000	-92.10	200.0000	-98.00	220.0000	-109.40	240.0000	-110.60	260.0000	-120.90	280.0000	-131.20	300.0000	-141.00	320.0000	-150.50	340.0000	-165.40	360.0000	-177.70	380.0000	-187.20	400.0000	-197.10	420.0000	-212.60	440.0000	-222.20	460.0000	-234.70	480.0000	-237.80	500.0000	-240.30	520.0000	-247.60	540.0000	-259.80	560.0000
62	NM_014234	-24.80	100.0000	-28.80	120.0000	-33.50	140.0000	-38.80	160.0000	-52.50	180.0000	-66.20	200.0000	-77.30	220.0000	-83.90	240.0000	-90.00	260.0000	-93.20	280.0000	-101.50	300.0000	-108.70	320.0000	-111.90	340.0000	-116.40	357.0000	-120.70	367.0000	-126.00	377.0000	-126.90	387.0000	-132.40	397.0000	-136.00	407.0000	-143.80	417.0000	-148.60	427.0000	-151.60	437.0000	-156.70	447.0000	-160.10	457.0000
63	NM_001267870	-25.10	100.0000	-30.60	120.0000	-33.90	140.0000	-46.60	160.0000	-52.90	180.0000	-63.60	200.0000	-75.60	220.0000	-83.40	240.0000	-93.10	260.0000	-104.70	280.0000	-111.30	300.0000	-126.20	320.0000	-130.80	340.0000	-139.20	360.0000	-146.70	380.0000	-151.70	400.0000	-160.00	420.0000	-172.90	440.0000	-183.80	460.0000	-192.90	480.0000	-199.50	500.0000	-218.10	520.0000	-226.10	540.0000	-233.80	560.0000
64	NM_001146051	-19.80	100.0000	-30.40	120.0000	-35.50	140.0000	-39.80	160.0000	-45.50	180.0000	-47.40	200.0000	-52.10	220.0000	-59.90	240.0000	-67.80	260.0000	-73.60	280.0000	-75.70	300.0000	-80.50	320.0000	-84.10	340.0000	-90.10	360.0000	-100.20	380.0000	-106.30	400.0000	-112.70	420.0000	-116.90	440.0000	-125.50	460.0000	-133.00	480.0000	-136.10	500.0000	-142.60	520.0000	-146.00	540.0000	-148.60	560.0000
65	NM_001206741	-20.20	100.0000	-26.80	120.0000	-35.90	140.0000	-39.00	160.0000	-41.80	180.0000	-54.10	200.0000	-57.50	220.0000	-64.40	240.0000	-70.60	260.0000	-74.20	280.0000	-88.60	300.0000	-90.20	320.0000	-92.70	340.0000	-101.50	360.0000	-109.70	380.0000	-110.50	400.0000	-122.40	420.0000	-128.00	440.0000	-134.90	460.0000	-137.80	480.0000	-145.40	500.0000	-148.20	520.0000	-149.80	540.0000	-153.60	560.0000
66	NM_172037	-11.00	100.0000	-16.80	120.0000	-21.40	140.0000	-29.40	160.0000	-35.70	180.0000	-43.10	200.0000	-48.60	220.0000	-51.20	240.0000	-53.30	260.0000	-55.60	280.0000	-61.20	300.0000	-64.60	320.0000	-70.40	340.0000	-72.70	360.0000	-76.60	380.0000	-84.80	400.0000	-92.00	420.0000	-96.20	440.0000	-103.90	460.0000	-110.10	480.0000	-111.50	500.0000	-114.60	520.0000	-122.70	540.0000	-131.80	560.0000
67	NM_001304468	-20.30	100.0000	-25.90	120.0000	-28.60	140.0000	-32.60	160.0000	-35.90	180.0000	-40.60	200.0000	-45.90	220.0000	-50.60	240.0000	-58.00	260.0000	-62.30	280.0000	-64.60	300.0000	-67.20	320.0000	-69.50	340.0000	-77.60	360.0000	-82.30	380.0000	-86.60	400.0000	-88.90	420.0000	-95.50	440.0000	-95.50	460.0000	-100.70	480.0000	-107.90	500.0000	-110.10	520.0000	-112.20	540.0000	-118.40	560.0000
68	NM_001256307	-14.20	100.0000	-19.20	120.0000	-19.20	140.0000	-24.80	160.0000	-28.90	180.0000	-35.80	200.0000	-41.70	220.0000	-48.50	240.0000	-54.20	260.0000	-56.10	280.0000	-60.50	300.0000	-63.30	320.0000	-64.70	340.0000	-73.50	360.0000	-75.80	380.0000	-79.20	400.0000	-86.50	420.0000	-90.30	440.0000	-95.80	460.0000	-100.80	480.0000	-102.00	500.0000	-115.90	520.0000	-117.40	540.0000	-121.10	560.0000
69	NM_002153	-12.70	100.0000	-19.20	120.0000	-27.20	140.0000	-35.90	160.0000	-39.00	180.0000	-44.90	198.0000	-47.10	208.0000	-48.90	218.0000	-51.10	228.0000	-56.70	238.0000	-60.80	248.0000	-60.80	258.0000	-64.80	268.0000	-67.70	278.0000	-72.80	288.0000	-75.50	298.0000	-78.80	308.0000	-83.50	318.0000	-84.20	328.0000	-84.40	338.0000	-86.50	348.0000	-89.90	358.0000	-90.90	368.0000	-98.80	378.0000
70	NM_016371	-26.10	100.0000	-29.00	120.0000	-31.90	140.0000	-40.50	160.0000	-44.70	180.0000	-44.90	200.0000	-47.40	220.0000	-52.50	240.0000	-59.80	260.0000	-64.60	280.0000	-69.30	300.0000	-73.90	320.0000	-85.50	340.0000	-88.90	360.0000	-100.20	380.0000	-106.90	400.0000	-111.40	420.0000	-122.30	440.0000	-129.20	460.0000	-136.30	480.0000	-141.70	500.0000	-147.50	520.0000	-151.60	540.0000	-153.80	560.0000
71	NM_001256305	-24.20	100.0000	-27.60	120.0000	-28.70	140.0000	-33.90	160.0000	-39.70	180.0000	-43.10	200.0000	-47.40	220.0000	-51.20	240.0000	-55.50	260.0000	-57.10	280.0000	-59.90	300.0000	-70.30	320.0000	-74.40	340.0000	-77.10	360.0000	-84.00	380.0000	-87.00	400.0000	-94.30	420.0000	-97.00	440.0000	-105.60	460.0000	-112.40	480.0000	-122.10	500.0000	-128.50	520.0000	-135.50	540.0000	-135.50	560.0000
72	NM_001304467	-23.60	100.0000	-34.70	120.0000	-36.10	140.0000	-45.80	160.0000	-52.10	180.0000	-55.80	200.0000	-64.40	220.0000	-68.80	240.0000	-75.80	260.0000	-77.10	280.0000	-84.30	300.0000	-88.30	320.0000	-90.40	340.0000	-97.40	360.0000	-100.10	380.0000	-110.40	400.0000	-112.70	420.0000	-117.20	440.0000	-125.60	460.0000	-130.80	480.0000	-137.30	500.0000	-141.30	520.0000	-147.80	540.0000	-151.60	560.0000
73	NM_001289162	-28.70	100.0000	-41.30	120.0000	-49.50	140.0000	-53.50	160.0000	-60.40	180.0000	-61.60	200.0000	-66.40	220.0000	-76.80	240.0000	-80.60	260.0000	-86.90	280.0000	-91.90	300.0000	-99.60	320.0000	-101.80	340.0000	-103.00	360.0000	-109.50	380.0000	-115.30	397.0000	-118.30	407.0000	-124.90	417.0000	-132.30	427.0000	-136.00	437.0000	-139.70	447.0000	-141.00	457.0000	-143.00	467.0000	-146.00	477.0000
74	NM_199204	-17.30	100.0000	-20.20	120.0000	-30.90	140.0000	-34.80	160.0000	-38.80	180.0000	-42.30	200.0000	-45.00	220.0000	-49.80	240.0000	-52.40	260.0000	-62.60	280.0000	-64.60	300.0000	-75.80	320.0000	-84.10	340.0000	-92.10	360.0000	-99.60	380.0000	-109.70	400.0000	-115.00	420.0000	-122.00	440.0000	-127.20	460.0000	-130.90	480.0000	-137.40	500.0000	-145.00	520.0000	-151.90	540.0000	-156.10	560.0000
75	NM_198708	-33.90	100.0000	-39.90	120.0000	-53.50	140.0000	-59.70	160.0000	-66.60	180.0000	-82.00	200.0000	-84.60	220.0000	-95.50	240.0000	-102.60	260.0000	-110.10	280.0000	-117.60	300.0000	-131.30	320.0000	-147.10	340.0000	-153.80	360.0000	-161.40	380.0000	-179.10	400.0000	-187.10	420.0000	-197.90	440.0000	-207.00	460.0000	-211.80	480.0000	-218.70	500.0000	-226.80	520.0000	-241.90	540.0000	-248.60	560.0000
76	NM_024705	-32.20	100.0000	-42.70	120.0000	-57.00	140.0000	-63.50	160.0000	-77.10	180.0000	-83.40	200.0000	-90.90	220.0000	-105.80	240.0000	-111.30	260.0000	-118.90	280.0000	-133.20	300.0000	-141.00	320.0000	-149.70	340.0000	-158.80	360.0000	-166.50	380.0000	-174.50	400.0000	-176.80	420.0000	-187.10	440.0000	-200.30	460.0000	-208.00	480.0000	-213.10	500.0000	-221.40	520.0000	-226.50	540.0000	-232.30	560.0000
77	NM_001282991	-46.80	100.0000	-54.20	120.0000	-60.00	140.0000	-64.20	160.0000	-70.80	180.0000	-80.70	200.0000	-90.80	220.0000	-99.30	240.0000	-101.60	260.0000	-103.40	280.0000	-107.60	300.0000	-113.80	320.0000	-119.00	340.0000	-128.90	360.0000	-134.20	380.0000	-146.20	400.0000	-159.50	420.0000	-164.20	440.0000	-176.30	460.0000	-186.20	480.0000	-203.30	500.0000	-210.00	520.0000	-217.00	540.0000	-222.30	560.0000
78	NM_001267869	-33.90	100.0000	-39.90	120.0000	-53.50	140.0000	-59.70	160.0000	-66.60	180.0000	-82.00	200.0000	-84.60	220.0000	-95.50	240.0000	-102.60	260.0000	-110.10	280.0000	-117.60	300.0000	-131.30	320.0000	-147.10	340.0000	-153.80	360.0000	-161.40	380.0000	-179.10	400.0000	-187.10	420.0000	-197.90	440.0000	-207.00	460.0000	-211.80	480.0000	-218.70	500.0000	-226.80	520.0000	-241.90	540.0000	-248.60	560.0000
79	NM_001270424	-12.50	100.0000	-25.10	120.0000	-33.80	140.0000	-39.00	160.0000	-40.30	180.0000	-42.30	200.0000	-49.70	220.0000	-56.80	240.0000	-67.50	260.0000	-74.60	280.0000	-85.50	300.0000	-87.70	320.0000	-94.30	340.0000	-105.90	360.0000	-116.50	380.0000	-118.90	394.0000	-124.50	404.0000	-131.50	414.0000	-135.20	424.0000	-141.70	434.0000	-146.40	444.0000	-149.00	454.0000	-156.90	464.0000	-157.50	474.0000
80	NM_144683	-27.30	100.0000	-35.80	120.0000	-39.70	140.0000	-45.20	160.0000	-56.30	180.0000	-58.90	200.0000	-65.00	220.0000	-77.00	240.0000	-83.50	260.0000	-87.30	280.0000	-90.80	300.0000	-100.90	320.0000	-105.70	340.0000	-113.50	360.0000	-128.20	380.0000	-138.90	400.0000	-147.80	420.0000	-160.30	440.0000	-168.60	460.0000	-178.10	480.0000	-183.50	500.0000	-193.90	520.0000	-200.80	540.0000	-206.50	560.0000
81	NM_001136230	-13.40	100.0000	-21.30	120.0000	-25.80	140.0000	-28.20	160.0000	-30.90	180.0000	-32.60	200.0000	-36.20	220.0000	-42.30	240.0000	-46.10	260.0000	-49.80	280.0000	-52.00	300.0000	-54.10	320.0000	-60.90	340.0000	-65.00	360.0000	-69.10	380.0000	-75.40	400.0000	-80.90	420.0000	-84.60	440.0000	-85.10	460.0000	-96.80	480.0000	-101.30	500.0000	-103.80	520.0000	-107.30	540.0000	-109.50	560.0000
82	NM_001757	-31.20	100.0000	-34.80	120.0000	-43.30	140.0000	-46.80	160.0000	-50.20	180.0000	-58.00	200.0000	-63.10	220.0000	-68.40	240.0000	-73.20	260.0000	-74.40	280.0000	-84.70	300.0000	-91.40	320.0000	-96.30	340.0000	-98.10	360.0000	-107.40	380.0000	-113.30	400.0000	-122.00	420.0000	-133.80	440.0000	-136.10	460.0000	-140.80	480.0000	-149.80	500.0000	-150.80	520.0000	-157.00	540.0000	-163.80	560.0000
83	NM_012282	-34.30	100.0000	-49.50	120.0000	-61.70	140.0000	-66.20	160.0000	-73.70	180.0000	-77.50	200.0000	-90.90	220.0000	-104.80	240.0000	-113.60	260.0000	-118.90	280.0000	-131.70	300.0000	-149.90	320.0000	-156.70	340.0000	-167.00	360.0000	-172.60	380.0000	-181.80	400.0000	-187.40	420.0000	-194.60	440.0000	-194.60	460.0000	-195.40	480.0000	-196.60	500.0000	-199.60	520.0000	-207.30	540.0000	-216.70	560.0000
84	NM_001291997	-42.60	100.0000	-50.30	120.0000	-63.30	140.0000	-75.90	160.0000	-76.90	180.0000	-76.90	200.0000	-81.60	220.0000	-85.70	240.0000	-90.70	260.0000	-107.20	280.0000	-118.40	300.0000	-121.50	320.0000	-132.80	340.0000	-135.60	360.0000	-143.70	380.0000	-144.80	400.0000	-158.10	420.0000	-166.50	440.0000	-173.90	460.0000	-182.60	480.0000	-195.50	500.0000	-197.00	520.0000	-201.90	540.0000	-209.40	560.0000
85	NM_001142466	-25.00	100.0000	-32.50	120.0000	-39.80	140.0000	-45.90	160.0000	-47.90	180.0000	-59.20	200.0000	-69.60	220.0000	-83.00	240.0000	-86.20	260.0000	-93.60	280.0000	-100.10	300.0000	-104.50	320.0000	-113.30	340.0000	-120.10	360.0000	-124.80	380.0000	-127.30	400.0000	-136.80	420.0000	-144.70	440.0000	-153.90	460.0000	-162.60	480.0000	-169.30	500.0000	-177.80	520.0000	-188.00	540.0000	-199.00	560.0000
86	NM_133443	-25.00	100.0000	-32.50	120.0000	-39.80	140.0000	-45.90	160.0000	-47.90	180.0000	-59.20	200.0000	-69.60	220.0000	-83.00	240.0000	-86.20	260.0000	-93.60	280.0000	-100.10	300.0000	-104.50	320.0000	-113.30	340.0000	-120.10	360.0000	-124.80	380.0000	-127.30	400.0000	-136.80	420.0000	-144.70	440.0000	-153.90	460.0000	-162.60	480.0000	-169.30	500.0000	-177.80	520.0000	-188.00	540.0000	-199.00	560.0000
87	NM_052902	-35.10	100.0000	-37.60	120.0000	-50.30	140.0000	-64.70	160.0000	-72.90	180.0000	-82.80	200.0000	-93.40	220.0000	-100.50	240.0000	-106.80	260.0000	-113.30	280.0000	-129.20	300.0000	-138.20	320.0000	-145.20	340.0000	-160.10	360.0000	-170.20	380.0000	-175.90	400.0000	-181.10	420.0000	-191.30	440.0000	-195.90	460.0000	-208.40	480.0000	-217.70	500.0000	-227.50	518.0000	-228.00	528.0000	-237.10	538.0000
88	NM_001305624	-16.70	100.0000	-21.00	120.0000	-26.70	140.0000	-30.60	160.0000	-34.60	180.0000	-38.80	200.0000	-42.60	220.0000	-50.50	240.0000	-52.20	260.0000	-55.80	280.0000	-59.60	300.0000	-66.30	320.0000	-73.60	340.0000	-75.20	360.0000	-82.60	380.0000	-82.60	400.0000	-87.80	420.0000	-96.30	440.0000	-97.50	460.0000	-101.40	480.0000	-106.40	500.0000	-109.10	520.0000	-115.10	540.0000	-120.70	560.0000
89	NM_001743	-16.70	100.0000	-21.00	120.0000	-26.70	140.0000	-30.60	160.0000	-34.60	180.0000	-38.80	200.0000	-42.60	220.0000	-50.50	240.0000	-52.20	260.0000	-55.80	280.0000	-59.60	300.0000	-66.30	320.0000	-73.60	340.0000	-75.20	360.0000	-82.60	380.0000	-82.60	400.0000	-87.80	420.0000	-96.30	440.0000	-97.50	460.0000	-101.40	480.0000	-106.40	500.0000	-109.10	520.0000	-115.10	540.0000	-120.70	560.0000
90	NM_001305625	-16.70	100.0000	-21.00	120.0000	-26.70	140.0000	-30.60	160.0000	-34.60	180.0000	-38.80	200.0000	-42.60	220.0000	-50.50	240.0000	-52.20	260.0000	-55.80	280.0000	-59.60	300.0000	-66.30	320.0000	-73.60	340.0000	-75.20	360.0000	-82.60	380.0000	-82.60	400.0000	-87.80	420.0000	-96.30	440.0000	-97.50	460.0000	-101.40	480.0000	-106.40	500.0000	-109.10	520.0000	-115.10	540.0000	-120.70	560.0000
91	NM_001305626	-16.70	100.0000	-21.00	120.0000	-26.70	140.0000	-30.60	160.0000	-34.60	180.0000	-38.80	200.0000	-42.60	220.0000	-50.50	240.0000	-52.20	260.0000	-55.80	280.0000	-59.60	300.0000	-66.30	320.0000	-73.60	340.0000	-75.20	360.0000	-82.60	380.0000	-82.60	400.0000	-87.80	420.0000	-96.30	440.0000	-97.50	460.0000	-101.40	480.0000	-106.40	500.0000	-109.10	520.0000	-115.10	540.0000	-120.70	560.0000
92	NM_001305629	-30.00	100.0000	-39.20	120.0000	-47.20	140.0000	-55.80	160.0000	-66.90	180.0000	-82.70	200.0000	-97.60	220.0000	-101.10	240.0000	-111.20	260.0000	-119.80	280.0000	-131.30	300.0000	-137.10	320.0000	-144.90	340.0000	-155.60	360.0000	-163.00	380.0000	-169.10	400.0000	-179.30	420.0000	-188.60	440.0000	-197.30	460.0000	-204.80	480.0000	-210.80	500.0000	-219.80	520.0000	-228.40	540.0000	-238.10	560.0000
93	NM_017806	-33.30	100.0000	-37.50	120.0000	-45.20	140.0000	-63.80	160.0000	-69.40	180.0000	-82.00	200.0000	-97.90	220.0000	-112.50	240.0000	-122.10	260.0000	-127.00	280.0000	-132.90	300.0000	-142.90	320.0000	-157.40	340.0000	-159.30	360.0000	-166.30	380.0000	-176.90	400.0000	-191.30	417.0000	-195.90	427.0000	-204.10	437.0000	-207.60	447.0000	-208.20	457.0000	-214.80	467.0000	-216.90	477.0000	-219.10	487.0000
94	NM_001024688	-17.30	100.0000	-25.30	120.0000	-27.70	140.0000	-27.70	160.0000	-30.80	180.0000	-36.40	200.0000	-39.90	220.0000	-44.60	240.0000	-47.00	260.0000	-50.50	280.0000	-50.50	300.0000	-59.30	320.0000	-62.00	340.0000	-65.90	360.0000	-76.40	380.0000	-83.50	400.0000	-85.50	420.0000	-87.40	440.0000	-90.00	460.0000	-94.90	480.0000	-98.20	500.0000	-104.60	520.0000	-104.70	540.0000	-107.60	560.0000
95	NM_147200	-32.50	100.0000	-36.40	120.0000	-47.50	140.0000	-56.00	160.0000	-59.30	180.0000	-64.00	200.0000	-69.10	220.0000	-76.20	240.0000	-84.50	260.0000	-91.10	280.0000	-98.50	300.0000	-103.50	320.0000	-112.10	340.0000	-115.30	360.0000	-119.70	380.0000	-129.10	400.0000	-133.80	420.0000	-141.60	440.0000	-144.50	460.0000	-146.00	480.0000	-151.40	500.0000	-157.40	520.0000	-168.00	540.0000	-175.10	560.0000
96	NM_024863	-28.70	100.0000	-34.00	120.0000	-41.70	140.0000	-49.60	160.0000	-57.30	180.0000	-57.50	200.0000	-64.70	220.0000	-72.80	240.0000	-75.40	260.0000	-80.50	280.0000	-83.20	300.0000	-86.90	320.0000	-93.30	340.0000	-93.30	360.0000	-96.20	380.0000	-101.40	400.0000	-103.90	420.0000	-111.70	440.0000	-112.90	460.0000	-116.50	480.0000	-119.80	500.0000	-123.70	520.0000	-125.20	540.0000	-132.80	560.0000
97	NM_001006935	-28.70	100.0000	-34.00	120.0000	-41.70	140.0000	-49.60	160.0000	-57.30	180.0000	-57.50	200.0000	-64.70	220.0000	-72.80	240.0000	-75.40	260.0000	-80.50	280.0000	-83.20	300.0000	-86.90	320.0000	-93.30	340.0000	-93.30	360.0000	-96.20	380.0000	-101.40	400.0000	-103.90	420.0000	-111.70	440.0000	-112.90	460.0000	-116.50	480.0000	-119.80	500.0000	-123.70	520.0000	-125.20	540.0000	-132.80	560.0000
98	NM_001006937	-28.70	100.0000	-34.00	120.0000	-41.70	140.0000	-49.60	160.0000	-57.30	180.0000	-57.50	200.0000	-64.70	220.0000	-72.80	240.0000	-75.40	260.0000	-80.50	280.0000	-83.20	300.0000	-86.90	320.0000	-93.30	340.0000	-93.30	360.0000	-96.20	380.0000	-101.40	400.0000	-103.90	420.0000	-111.70	440.0000	-112.90	460.0000	-116.50	480.0000	-119.80	500.0000	-123.70	520.0000	-125.20	540.0000	-132.80	560.0000
99	NM_001305840	-28.70	100.0000	-34.00	120.0000	-41.70	140.0000	-49.60	160.0000	-57.30	180.0000	-57.50	200.0000	-64.70	220.0000	-72.80	240.0000	-75.40	260.0000	-80.50	280.0000	-83.20	300.0000	-86.90	320.0000	-93.30	340.0000	-93.30	360.0000	-96.20	380.0000	-101.40	400.0000	-103.90	420.0000	-111.70	440.0000	-112.90	460.0000	-116.50	480.0000	-119.80	500.0000	-123.70	520.0000	-125.20	540.0000	-132.80	560.0000
100	NM_001305878	-14.60	100.0000	-16.60	120.0000	-22.20	140.0000	-26.60	160.0000	-28.30	180.0000	-34.80	200.0000	-40.00	220.0000	-44.70	240.0000	-53.40	260.0000	-56.50	280.0000	-63.50	300.0000	-68.60	320.0000	-74.10	340.0000	-80.90	360.0000	-84.20	380.0000	-87.00	400.0000	-91.00	420.0000	-95.20	440.0000	-100.80	460.0000	-108.60	480.0000	-112.80	500.0000	-116.60	520.0000	-121.20	540.0000	-124.50	560.0000
101	NM_006766	-15.20	100.0000	-19.20	120.0000	-22.20	140.0000	-26.10	160.0000	-29.30	180.0000	-32.70	200.0000	-42.20	220.0000	-51.00	240.0000	-58.70	260.0000	-66.30	280.0000	-71.50	300.0000	-78.70	320.0000	-85.10	340.0000	-93.10	360.0000	-100.90	380.0000	-104.10	400.0000	-104.50	420.0000	-113.00	440.0000	-114.10	460.0000	-118.30	480.0000	-121.30	500.0000	-126.40	520.0000	-131.10	540.0000	-132.40	560.0000
102	NM_016035	-34.30	100.0000	-50.50	120.0000	-59.50	140.0000	-69.80	160.0000	-71.60	180.0000	-73.20	200.0000	-81.30	220.0000	-95.40	240.0000	-95.80	260.0000	-105.80	280.0000	-115.30	300.0000	-124.50	320.0000	-131.00	340.0000	-142.00	360.0000	-145.00	380.0000	-151.80	400.0000	-167.20	420.0000	-171.60	440.0000	-180.10	460.0000	-185.80	480.0000	-190.50	500.0000	-201.60	520.0000	-215.20	540.0000	-221.30	560.0000
103	NM_001305942	-29.20	100.0000	-40.20	120.0000	-50.20	140.0000	-53.30	160.0000	-57.80	180.0000	-72.70	200.0000	-84.30	220.0000	-92.70	240.0000	-102.80	260.0000	-114.20	280.0000	-122.80	300.0000	-131.10	320.0000	-144.20	340.0000	-149.60	360.0000	-155.30	380.0000	-167.50	400.0000	-176.10	420.0000	-192.80	440.0000	-199.20	460.0000	-211.80	480.0000	-215.20	500.0000	-223.10	520.0000	-227.40	540.0000	-236.00	560.0000
104	NM_001270449	-25.40	100.0000	-31.60	120.0000	-33.30	140.0000	-38.50	160.0000	-43.10	180.0000	-51.80	200.0000	-57.10	220.0000	-60.50	240.0000	-67.10	258.0000	-70.80	268.0000	-75.70	278.0000	-77.10	288.0000	-77.50	298.0000	-79.80	308.0000	-84.20	318.0000	-88.30	328.0000	-89.00	338.0000	-93.70	348.0000	-94.70	358.0000	-97.50	368.0000	-99.30	378.0000	-99.70	388.0000	-103.00	398.0000	-109.40	408.0000
105	NM_183415	-34.20	100.0000	-38.50	120.0000	-47.10	140.0000	-54.50	160.0000	-59.60	180.0000	-67.90	200.0000	-74.70	220.0000	-76.50	240.0000	-86.40	260.0000	-95.30	280.0000	-102.10	300.0000	-109.50	320.0000	-117.90	340.0000	-124.90	360.0000	-134.90	380.0000	-138.30	400.0000	-148.50	420.0000	-160.60	440.0000	-161.30	460.0000	-164.40	480.0000	-169.50	500.0000	-174.10	520.0000	-190.90	540.0000	-200.50	560.0000
106	NM_001270450	-25.40	100.0000	-31.60	120.0000	-33.30	140.0000	-38.50	160.0000	-43.10	180.0000	-51.80	200.0000	-57.10	220.0000	-60.50	240.0000	-67.10	258.0000	-70.80	268.0000	-75.70	278.0000	-77.10	288.0000	-77.50	298.0000	-79.80	308.0000	-84.20	318.0000	-88.30	328.0000	-89.00	338.0000	-93.70	348.0000	-94.70	358.0000	-97.50	368.0000	-99.30	378.0000	-99.70	388.0000	-103.00	398.0000	-109.40	408.0000
107	NM_130466	-34.20	100.0000	-38.50	120.0000	-47.10	140.0000	-54.50	160.0000	-59.60	180.0000	-67.90	200.0000	-74.70	220.0000	-76.50	240.0000	-86.40	260.0000	-95.30	280.0000	-102.10	300.0000	-109.50	320.0000	-117.90	340.0000	-124.90	360.0000	-134.90	380.0000	-138.30	400.0000	-148.50	420.0000	-160.60	440.0000	-161.30	460.0000	-164.40	480.0000	-169.50	500.0000	-174.10	520.0000	-190.90	540.0000	-200.50	560.0000
108	NM_001270451	-25.40	100.0000	-31.60	120.0000	-33.30	140.0000	-38.50	160.0000	-43.10	180.0000	-51.80	200.0000	-57.10	220.0000	-60.50	240.0000	-67.10	258.0000	-70.80	268.0000	-75.70	278.0000	-77.10	288.0000	-77.50	298.0000	-79.80	308.0000	-84.20	318.0000	-88.30	328.0000	-89.00	338.0000	-93.70	348.0000	-94.70	358.0000	-97.50	368.0000	-99.30	378.0000	-99.70	388.0000	-103.00	398.0000	-109.40	408.0000
109	NM_002240	-24.50	100.0000	-30.00	120.0000	-30.60	140.0000	-41.00	160.0000	-48.10	180.0000	-50.70	200.0000	-52.10	220.0000	-53.80	240.0000	-61.70	260.0000	-62.40	280.0000	-72.20	300.0000	-76.00	320.0000	-88.90	340.0000	-89.50	360.0000	-92.90	380.0000	-102.50	400.0000	-108.80	420.0000	-112.00	440.0000	-115.90	460.0000	-124.30	480.0000	-135.20	500.0000	-142.10	520.0000	-147.00	540.0000	-154.10	560.0000
110	NM_012141	-8.20	100.0000	-13.90	120.0000	-19.70	140.0000	-22.40	160.0000	-28.30	180.0000	-29.30	200.0000	-36.50	220.0000	-37.00	240.0000	-37.50	260.0000	-40.30	280.0000	-42.80	300.0000	-45.80	320.0000	-50.90	340.0000	-52.80	360.0000	-55.80	380.0000	-63.50	400.0000	-65.80	420.0000	-68.90	440.0000	-68.90	460.0000	-70.90	480.0000	-78.00	500.0000	-80.10	520.0000	-85.40	540.0000	-88.90	560.0000
111	NM_144778	-13.20	100.0000	-16.70	120.0000	-19.60	140.0000	-27.50	160.0000	-28.20	180.0000	-32.10	200.0000	-35.20	220.0000	-38.10	240.0000	-44.70	260.0000	-52.20	280.0000	-61.30	300.0000	-63.20	320.0000	-69.10	340.0000	-73.70	360.0000	-78.90	380.0000	-82.60	400.0000	-88.60	420.0000	-90.60	440.0000	-94.70	460.0000	-102.50	480.0000	-106.80	500.0000	-112.30	520.0000	-114.10	540.0000	-119.80	560.0000
112	NM_001286491	-27.70	100.0000	-33.30	120.0000	-40.20	140.0000	-43.70	160.0000	-48.50	180.0000	-51.30	200.0000	-55.70	220.0000	-60.50	240.0000	-65.30	260.0000	-68.10	280.0000	-77.60	300.0000	-80.10	320.0000	-87.80	340.0000	-94.20	360.0000	-98.00	380.0000	-104.20	400.0000	-106.70	420.0000	-110.30	440.0000	-114.10	460.0000	-121.10	480.0000	-133.10	500.0000	-143.10	520.0000	-147.30	540.0000	-156.90	560.0000
113	NM_001039938	-14.90	100.0000	-19.00	120.0000	-24.10	140.0000	-25.30	160.0000	-28.90	180.0000	-33.40	200.0000	-34.40	220.0000	-37.60	240.0000	-41.30	260.0000	-44.50	280.0000	-48.10	300.0000	-53.30	320.0000	-54.80	340.0000	-59.40	360.0000	-60.50	380.0000	-67.10	400.0000	-73.30	420.0000	-79.40	440.0000	-84.50	460.0000	-86.50	480.0000	-92.30	500.0000	-102.20	520.0000	-109.60	540.0000	-118.00	560.0000
114	NM_032892	-27.70	100.0000	-33.30	120.0000	-40.20	140.0000	-43.70	160.0000	-48.50	180.0000	-51.30	200.0000	-55.70	220.0000	-60.50	240.0000	-65.30	260.0000	-68.10	280.0000	-77.60	300.0000	-80.10	320.0000	-87.80	340.0000	-94.20	360.0000	-98.00	380.0000	-104.20	400.0000	-106.70	420.0000	-110.30	440.0000	-114.10	460.0000	-121.10	480.0000	-133.10	500.0000	-143.10	520.0000	-147.30	540.0000	-156.90	560.0000
115	NM_206886	-10.50	100.0000	-13.80	120.0000	-18.20	140.0000	-28.10	160.0000	-33.40	180.0000	-37.30	200.0000	-40.90	220.0000	-43.20	240.0000	-47.60	260.0000	-48.00	280.0000	-52.70	300.0000	-58.60	320.0000	-58.40	340.0000	-62.40	360.0000	-66.30	380.0000	-68.60	400.0000	-72.20	420.0000	-80.20	440.0000	-83.60	460.0000	-87.00	480.0000	-89.90	500.0000	-100.70	513.0000	-100.70	523.0000	-103.80	533.0000
116	NM_001017364	-15.50	100.0000	-25.90	120.0000	-27.70	133.0000	-27.70	143.0000	-27.70	153.0000	-32.60	163.0000	-37.00	173.0000	-37.00	183.0000	-45.60	193.0000	-45.40	203.0000	-51.30	213.0000	-54.10	223.0000	-54.60	233.0000	-59.70	243.0000	-61.80	253.0000	-62.10	263.0000	-66.60	273.0000	-75.00	283.0000	-77.80	293.0000	-82.60	303.0000	-85.40	313.0000	-87.50	323.0000	-91.00	333.0000	-91.10	343.0000
117	NM_005739	-18.50	100.0000	-23.40	120.0000	-26.70	140.0000	-31.80	160.0000	-31.80	180.0000	-34.70	200.0000	-35.70	220.0000	-39.80	240.0000	-45.00	260.0000	-49.90	280.0000	-53.60	300.0000	-54.30	320.0000	-60.90	340.0000	-66.80	360.0000	-76.10	380.0000	-82.40	400.0000	-84.20	420.0000	-89.10	440.0000	-96.10	460.0000	-102.04	480.0000	-110.70	500.0000	-114.70	520.0000	-117.50	540.0000	-121.00	560.0000
118	NM_153717	-18.90	100.0000	-28.80	120.0000	-34.90	140.0000	-40.40	160.0000	-51.90	180.0000	-61.70	200.0000	-69.10	220.0000	-76.30	240.0000	-86.40	260.0000	-92.00	280.0000	-100.80	300.0000	-110.50	320.0000	-119.20	340.0000	-121.00	360.0000	-125.10	380.0000	-127.80	400.0000	-139.70	420.0000	-145.60	440.0000	-154.90	460.0000	-158.30	480.0000	-167.10	500.0000	-177.40	520.0000	-185.00	540.0000	-185.40	560.0000
119	NM_007345	-29.80	100.0000	-37.00	120.0000	-45.90	140.0000	-50.10	160.0000	-60.10	180.0000	-65.80	200.0000	-70.20	220.0000	-78.20	240.0000	-84.10	260.0000	-88.30	280.0000	-96.50	300.0000	-101.40	320.0000	-103.80	340.0000	-108.40	360.0000	-115.40	380.0000	-128.50	400.0000	-133.10	420.0000	-139.50	440.0000	-143.50	460.0000	-153.00	480.0000	-162.90	500.0000	-171.50	520.0000	-184.00	540.0000	-191.50	560.0000
120	NM_000716	-15.50	100.0000	-25.90	120.0000	-27.70	133.0000	-27.70	143.0000	-27.70	153.0000	-32.60	163.0000	-37.00	173.0000	-37.00	183.0000	-45.60	193.0000	-45.40	203.0000	-51.30	213.0000	-54.10	223.0000	-54.60	233.0000	-59.70	243.0000	-61.80	253.0000	-62.10	263.0000	-66.60	273.0000	-75.00	283.0000	-77.80	293.0000	-82.60	303.0000	-85.40	313.0000	-87.50	323.0000	-91.00	333.0000	-91.10	343.0000
121	NM_001165993	-15.20	100.0000	-17.60	120.0000	-27.60	140.0000	-30.40	160.0000	-33.60	180.0000	-39.00	200.0000	-45.30	220.0000	-50.40	240.0000	-52.90	260.0000	-59.20	280.0000	-59.20	300.0000	-64.10	320.0000	-67.80	340.0000	-74.80	360.0000	-78.20	380.0000	-79.80	400.0000	-86.00	420.0000	-90.40	440.0000	-93.00	460.0000	-96.60	480.0000	-100.00	500.0000	-104.60	520.0000	-109.50	540.0000	-112.20	560.0000
122	NM_001165994	-22.80	100.0000	-29.90	120.0000	-34.50	140.0000	-36.30	160.0000	-40.50	180.0000	-44.90	200.0000	-49.70	220.0000	-52.80	240.0000	-56.60	260.0000	-65.40	274.0000	-66.40	284.0000	-66.40	294.0000	-66.40	304.0000	-68.20	314.0000	-69.60	324.0000	-74.20	334.0000	-74.20	344.0000	-74.20	354.0000	-79.60	364.0000	-83.90	374.0000	-84.20	384.0000	-85.90	394.0000	-86.20	404.0000	-87.50	414.0000
123	NM_018942	-40.40	100.0000	-48.60	120.0000	-60.70	140.0000	-74.90	160.0000	-89.60	180.0000	-100.30	200.0000	-104.20	220.0000	-121.20	240.0000	-126.40	260.0000	-141.30	280.0000	-157.30	300.0000	-171.80	320.0000	-181.30	340.0000	-190.30	360.0000	-198.90	380.0000	-213.70	400.0000	-216.50	420.0000	-228.70	440.0000	-236.20	460.0000	-249.20	480.0000	-260.60	500.0000	-270.30	520.0000	-287.10	540.0000	-297.10	560.0000
124	NM_001099433	-11.50	79.0000	-16.60	89.0000	-19.20	99.0000	-23.80	109.0000	-25.60	119.0000	-31.10	129.0000	-33.50	139.0000	-40.60	149.0000	-41.20	159.0000	-48.00	169.0000	-52.70	179.0000	-56.80	189.0000	-58.70	199.0000	-66.40	209.0000	-67.20	219.0000	-68.50	229.0000	-71.10	239.0000	-81.10	249.0000	-87.00	259.0000	-90.90	269.0000	-97.70	279.0000	-100.20	289.0000	-108.80	299.0000	-112.60	309.0000
125	NM_000320	-21.90	100.0000	-26.10	120.0000	-31.30	140.0000	-41.40	160.0000	-45.30	180.0000	-51.70	200.0000	-57.20	220.0000	-61.20	240.0000	-64.00	260.0000	-69.50	280.0000	-78.00	300.0000	-83.00	320.0000	-85.00	340.0000	-95.10	360.0000	-103.20	380.0000	-111.30	400.0000	-121.60	420.0000	-128.00	440.0000	-137.20	460.0000	-143.40	480.0000	-157.90	500.0000	-167.70	520.0000	-176.30	540.0000	-184.70	560.0000
126	NM_002112	-30.40	100.0000	-33.90	120.0000	-38.80	140.0000	-44.20	160.0000	-49.50	180.0000	-50.00	200.0000	-56.60	220.0000	-63.90	240.0000	-68.30	260.0000	-69.90	280.0000	-76.30	300.0000	-88.30	320.0000	-91.70	340.0000	-97.50	360.0000	-105.40	380.0000	-109.80	400.0000	-118.20	420.0000	-128.60	440.0000	-132.30	460.0000	-143.40	480.0000	-156.60	500.0000	-157.20	520.0000	-162.80	540.0000	-167.70	560.0000
127	NM_001278074	-32.50	100.0000	-37.30	120.0000	-43.80	140.0000	-57.40	160.0000	-61.70	180.0000	-66.70	200.0000	-73.50	220.0000	-80.00	240.0000	-84.50	260.0000	-91.30	280.0000	-100.50	300.0000	-110.30	320.0000	-118.00	340.0000	-126.10	360.0000	-137.70	380.0000	-142.70	400.0000	-149.50	420.0000	-157.20	440.0000	-167.30	460.0000	-171.90	480.0000	-184.00	500.0000	-195.30	520.0000	-201.40	540.0000	-206.20	560.0000
128	NM_000393	-21.10	100.0000	-29.00	120.0000	-35.30	140.0000	-38.20	160.0000	-41.90	180.0000	-48.20	200.0000	-52.50	220.0000	-55.20	240.0000	-65.40	260.0000	-72.90	280.0000	-78.50	300.0000	-83.60	320.0000	-87.80	340.0000	-88.80	360.0000	-90.30	380.0000	-94.70	400.0000	-97.40	420.0000	-99.70	440.0000	-104.80	460.0000	-110.10	480.0000	-115.30	500.0000	-117.40	520.0000	-125.60	540.0000	-127.70	560.0000
129	NM_000093	-32.50	100.0000	-37.30	120.0000	-43.80	140.0000	-57.40	160.0000	-61.70	180.0000	-66.70	200.0000	-73.50	220.0000	-80.00	240.0000	-84.50	260.0000	-91.30	280.0000	-100.50	300.0000	-110.30	320.0000	-118.00	340.0000	-126.10	360.0000	-137.70	380.0000	-142.70	400.0000	-149.50	420.0000	-157.20	440.0000	-167.30	460.0000	-171.90	480.0000	-184.00	500.0000	-195.30	520.0000	-201.40	540.0000	-206.20	560.0000
130	NM_207038	-17.70	100.0000	-26.40	120.0000	-30.50	140.0000	-34.70	160.0000	-45.50	180.0000	-45.20	200.0000	-54.80	220.0000	-58.90	240.0000	-60.20	260.0000	-64.30	280.0000	-67.70	300.0000	-71.50	320.0000	-74.90	340.0000	-82.40	360.0000	-85.90	380.0000	-95.20	400.0000	-96.20	420.0000	-96.20	440.0000	-104.20	460.0000	-113.80	480.0000	-116.60	500.0000	-129.70	520.0000	-134.50	540.0000	-140.20	560.0000
131	NM_207036	-17.70	100.0000	-26.40	120.0000	-30.50	140.0000	-34.70	160.0000	-45.50	180.0000	-45.20	200.0000	-54.80	220.0000	-58.90	240.0000	-60.20	260.0000	-64.30	280.0000	-67.70	300.0000	-71.50	320.0000	-74.90	340.0000	-82.40	360.0000	-85.90	380.0000	-95.20	400.0000	-96.20	420.0000	-96.20	440.0000	-104.20	460.0000	-113.80	480.0000	-116.60	500.0000	-129.70	520.0000	-134.50	540.0000	-140.20	560.0000
132	NM_003205	-17.70	100.0000	-26.40	120.0000	-30.50	140.0000	-34.70	160.0000	-45.50	180.0000	-45.20	200.0000	-54.80	220.0000	-58.90	240.0000	-60.20	260.0000	-64.30	280.0000	-67.70	300.0000	-71.50	320.0000	-74.90	340.0000	-82.40	360.0000	-85.90	380.0000	-95.20	400.0000	-96.20	420.0000	-96.20	440.0000	-104.20	460.0000	-113.80	480.0000	-116.60	500.0000	-129.70	520.0000	-134.50	540.0000	-140.20	560.0000
133	NM_012068	-49.30	100.0000	-54.70	120.0000	-58.90	140.0000	-61.70	160.0000	-70.80	180.0000	-83.60	200.0000	-88.50	220.0000	-95.70	240.0000	-108.20	260.0000	-119.60	280.0000	-127.30	300.0000	-138.80	320.0000	-144.50	340.0000	-153.50	360.0000	-161.30	380.0000	-167.10	400.0000	-172.30	420.0000	-172.30	440.0000	-182.70	460.0000	-186.70	480.0000	-189.90	500.0000	-194.60	520.0000	-199.70	540.0000	-202.80	560.0000
134	NM_001193646	-49.30	100.0000	-54.70	120.0000	-58.90	140.0000	-61.70	160.0000	-70.80	180.0000	-83.60	200.0000	-88.50	220.0000	-95.70	240.0000	-108.20	260.0000	-119.60	280.0000	-127.30	300.0000	-138.80	320.0000	-144.50	340.0000	-153.50	360.0000	-161.30	380.0000	-167.10	400.0000	-172.30	420.0000	-172.30	440.0000	-182.70	460.0000	-186.70	480.0000	-189.90	500.0000	-194.60	520.0000	-199.70	540.0000	-202.80	560.0000
135	NM_025141	-29.80	100.0000	-37.20	120.0000	-42.50	140.0000	-49.10	160.0000	-56.80	180.0000	-58.60	200.0000	-67.20	220.0000	-76.60	240.0000	-83.30	260.0000	-90.20	280.0000	-97.40	300.0000	-105.20	320.0000	-109.00	340.0000	-117.50	360.0000	-125.10	380.0000	-129.60	400.0000	-132.30	420.0000	-134.30	440.0000	-142.80	460.0000	-145.30	480.0000	-151.60	500.0000	-160.10	520.0000	-165.70	540.0000	-179.10	560.0000
136	NM_001007156	-19.40	100.0000	-29.10	120.0000	-36.40	140.0000	-44.00	160.0000	-50.60	180.0000	-55.60	200.0000	-58.00	220.0000	-64.80	240.0000	-70.10	260.0000	-74.90	280.0000	-84.50	300.0000	-92.70	320.0000	-102.70	340.0000	-104.30	360.0000	-111.30	380.0000	-114.50	400.0000	-118.40	420.0000	-127.60	440.0000	-134.50	460.0000	-137.40	480.0000	-142.60	500.0000	-150.50	520.0000	-152.40	540.0000	-155.70	560.0000
137	NM_002530	-24.90	100.0000	-26.50	120.0000	-32.70	140.0000	-34.70	160.0000	-37.50	180.0000	-48.20	200.0000	-59.50	220.0000	-62.90	240.0000	-69.50	260.0000	-69.60	280.0000	-75.10	300.0000	-82.00	320.0000	-84.90	340.0000	-88.60	358.0000	-96.10	368.0000	-96.30	378.0000	-96.90	388.0000	-97.90	398.0000	-102.20	408.0000	-108.50	418.0000	-110.40	428.0000	-117.90	438.0000	-124.20	448.0000	-124.70	458.0000
138	NM_004811	-10.10	100.0000	-21.00	120.0000	-33.30	140.0000	-35.20	160.0000	-39.10	180.0000	-41.30	200.0000	-50.60	220.0000	-56.00	240.0000	-59.20	260.0000	-70.20	280.0000	-71.40	300.0000	-78.50	320.0000	-84.80	340.0000	-88.80	360.0000	-93.50	380.0000	-99.30	400.0000	-103.20	420.0000	-104.70	440.0000	-115.80	460.0000	-117.50	480.0000	-128.70	500.0000	-129.50	520.0000	-133.30	540.0000	-143.20	560.0000
139	NM_001166226	-13.90	100.0000	-17.10	120.0000	-21.10	140.0000	-27.30	160.0000	-30.60	180.0000	-33.80	200.0000	-37.30	220.0000	-40.80	240.0000	-43.80	260.0000	-48.80	280.0000	-51.80	300.0000	-57.80	320.0000	-62.50	340.0000	-65.50	360.0000	-70.70	380.0000	-81.20	400.0000	-81.20	420.0000	-83.00	440.0000	-84.80	460.0000	-89.70	480.0000	-91.10	500.0000	-94.60	520.0000	-97.50	540.0000	-99.60	560.0000
140	NM_001012338	-24.90	100.0000	-26.50	120.0000	-32.70	140.0000	-34.70	160.0000	-37.50	180.0000	-48.20	200.0000	-59.50	220.0000	-62.90	240.0000	-69.50	260.0000	-69.60	280.0000	-75.10	300.0000	-82.00	320.0000	-84.90	340.0000	-88.60	358.0000	-96.10	368.0000	-96.30	378.0000	-96.90	388.0000	-97.90	398.0000	-102.20	408.0000	-108.50	418.0000	-110.40	428.0000	-117.90	438.0000	-124.20	448.0000	-124.70	458.0000
141	NM_001243101	-24.90	100.0000	-26.50	120.0000	-32.70	140.0000	-34.70	160.0000	-37.50	180.0000	-48.20	200.0000	-59.50	220.0000	-62.90	240.0000	-69.50	260.0000	-69.60	280.0000	-75.10	300.0000	-82.00	320.0000	-84.90	340.0000	-88.60	358.0000	-96.10	368.0000	-96.30	378.0000	-96.90	388.0000	-97.90	398.0000	-102.20	408.0000	-108.50	418.0000	-110.40	428.0000	-117.90	438.0000	-124.20	448.0000	-124.70	458.0000
142	NM_001004339	-21.60	100.0000	-33.90	120.0000	-41.20	140.0000	-45.40	160.0000	-51.40	180.0000	-59.80	200.0000	-70.20	220.0000	-75.60	240.0000	-76.80	260.0000	-79.90	280.0000	-86.10	300.0000	-87.10	320.0000	-97.40	340.0000	-102.10	360.0000	-108.40	380.0000	-112.70	400.0000	-116.30	420.0000	-122.00	440.0000	-125.70	460.0000	-134.80	480.0000	-145.90	500.0000	-154.10	520.0000	-157.70	540.0000	-162.10	560.0000
143	NM_024921	-11.80	100.0000	-22.80	120.0000	-26.40	140.0000	-28.80	160.0000	-32.00	180.0000	-40.40	200.0000	-42.50	220.0000	-43.60	240.0000	-45.40	260.0000	-47.90	280.0000	-54.90	300.0000	-61.30	320.0000	-61.40	340.0000	-62.00	360.0000	-69.60	380.0000	-76.70	400.0000	-80.60	420.0000	-82.80	440.0000	-82.80	460.0000	-88.80	480.0000	-99.20	500.0000	-103.10	520.0000	-106.30	540.0000	-113.90	560.0000
144	NM_001032283	-12.70	100.0000	-18.90	120.0000	-20.20	140.0000	-24.70	160.0000	-30.50	180.0000	-34.30	200.0000	-36.60	220.0000	-43.20	240.0000	-45.60	260.0000	-50.30	280.0000	-51.20	300.0000	-52.50	320.0000	-57.30	340.0000	-63.00	360.0000	-64.50	380.0000	-72.90	400.0000	-77.80	420.0000	-85.10	440.0000	-92.60	460.0000	-95.90	480.0000	-102.70	500.0000	-108.80	520.0000	-112.50	540.0000	-120.70	560.0000
145	NM_001128213	-18.50	100.0000	-23.50	120.0000	-25.30	140.0000	-30.20	160.0000	-31.60	180.0000	-35.70	200.0000	-36.40	220.0000	-38.20	240.0000	-42.10	260.0000	-46.50	280.0000	-49.90	300.0000	-51.90	320.0000	-57.20	340.0000	-62.70	360.0000	-67.80	380.0000	-70.60	400.0000	-71.70	420.0000	-77.20	440.0000	-83.00	460.0000	-86.00	480.0000	-87.90	490.0000	-90.00	500.0000	-91.70	510.0000	-96.80	520.0000
146	NM_001277053	-29.30	100.0000	-31.70	120.0000	-33.70	140.0000	-43.60	160.0000	-51.30	180.0000	-63.30	200.0000	-75.90	220.0000	-78.20	240.0000	-89.20	260.0000	-94.80	280.0000	-97.20	300.0000	-105.60	320.0000	-116.20	340.0000	-119.60	360.0000	-133.10	380.0000	-141.00	400.0000	-145.20	420.0000	-152.70	440.0000	-159.70	460.0000	-166.20	480.0000	-170.40	500.0000	-176.70	510.0000	-176.70	520.0000	-181.20	530.0000
147	NM_152528	-18.50	100.0000	-23.50	120.0000	-25.30	140.0000	-30.20	160.0000	-31.60	180.0000	-35.70	200.0000	-36.40	220.0000	-38.20	240.0000	-42.10	260.0000	-46.50	280.0000	-49.90	300.0000	-51.90	320.0000	-57.20	340.0000	-62.70	360.0000	-67.80	380.0000	-70.60	400.0000	-71.70	420.0000	-77.20	440.0000	-83.00	460.0000	-86.00	480.0000	-87.90	490.0000	-90.00	500.0000	-91.70	510.0000	-96.80	520.0000
148	NM_001032284	-12.70	100.0000	-18.90	120.0000	-20.20	140.0000	-24.70	160.0000	-30.50	180.0000	-34.30	200.0000	-36.60	220.0000	-43.20	240.0000	-45.60	260.0000	-50.30	280.0000	-51.20	300.0000	-52.50	320.0000	-57.30	340.0000	-63.00	360.0000	-64.50	380.0000	-72.90	400.0000	-77.80	420.0000	-85.10	440.0000	-92.60	460.0000	-95.90	480.0000	-102.70	500.0000	-108.80	520.0000	-112.50	540.0000	-120.70	560.0000
149	NM_003276	-8.40	100.0000	-12.50	120.0000	-16.00	140.0000	-23.00	160.0000	-29.30	180.0000	-31.90	200.0000	-36.00	220.0000	-40.00	240.0000	-44.40	260.0000	-46.90	280.0000	-51.80	300.0000	-57.60	320.0000	-64.20	340.0000	-70.00	360.0000	-77.50	380.0000	-85.70	400.0000	-88.50	420.0000	-101.30	440.0000	-104.90	460.0000	-107.60	480.0000	-113.40	500.0000	-119.50	520.0000	-128.70	540.0000	-140.40	560.0000
150	NM_152699	-23.50	100.0000	-31.20	120.0000	-34.10	140.0000	-38.90	160.0000	-41.50	180.0000	-45.00	200.0000	-49.90	220.0000	-61.10	240.0000	-65.70	260.0000	-68.90	280.0000	-71.80	300.0000	-73.20	320.0000	-77.10	340.0000	-84.70	360.0000	-94.00	380.0000	-97.70	400.0000	-100.70	420.0000	-106.60	440.0000	-112.30	460.0000	-113.50	480.0000	-115.30	500.0000	-119.70	520.0000	-121.90	540.0000	-132.50	560.0000
151	NM_001098817	-29.00	100.0000	-30.00	120.0000	-38.70	140.0000	-45.50	160.0000	-54.20	180.0000	-58.10	200.0000	-63.80	220.0000	-70.80	240.0000	-72.20	260.0000	-78.40	280.0000	-82.70	300.0000	-86.30	320.0000	-92.10	340.0000	-93.40	360.0000	-95.00	380.0000	-100.70	400.0000	-104.10	420.0000	-108.40	440.0000	-117.30	460.0000	-121.80	480.0000	-124.10	500.0000	-131.40	520.0000	-136.90	540.0000	-138.70	560.0000
152	NM_005781	-38.00	100.0000	-52.40	120.0000	-58.40	140.0000	-64.80	160.0000	-73.90	180.0000	-85.80	200.0000	-94.80	220.0000	-110.70	240.0000	-119.10	260.0000	-128.60	280.0000	-140.40	300.0000	-155.90	320.0000	-166.80	340.0000	-177.10	360.0000	-189.00	380.0000	-197.50	400.0000	-204.40	420.0000	-217.50	440.0000	-225.20	460.0000	-229.50	480.0000	-240.40	500.0000	-248.10	520.0000	-260.20	540.0000	-275.20	560.0000
153	NM_001010938	-38.00	100.0000	-52.40	120.0000	-58.40	140.0000	-64.80	160.0000	-73.90	180.0000	-85.80	200.0000	-94.80	220.0000	-110.70	240.0000	-119.10	260.0000	-128.80	280.0000	-136.30	300.0000	-149.10	320.0000	-162.70	340.0000	-177.30	360.0000	-188.80	380.0000	-194.00	400.0000	-200.90	420.0000	-211.60	440.0000	-219.80	460.0000	-232.80	480.0000	-241.10	500.0000	-247.90	520.0000	-257.10	540.0000	-267.30	560.0000
154	NM_022073	-21.20	100.0000	-26.40	120.0000	-31.10	140.0000	-35.60	160.0000	-41.90	180.0000	-45.80	200.0000	-52.20	220.0000	-58.90	240.0000	-63.50	260.0000	-67.20	280.0000	-77.70	300.0000	-80.00	320.0000	-87.20	340.0000	-90.80	360.0000	-94.70	380.0000	-100.70	400.0000	-108.40	420.0000	-112.10	440.0000	-121.50	460.0000	-129.00	480.0000	-133.90	500.0000	-139.90	520.0000	-145.30	540.0000	-152.30	560.0000
155	NM_017885	-22.60	100.0000	-34.90	120.0000	-47.50	140.0000	-53.90	160.0000	-60.80	180.0000	-71.50	200.0000	-78.10	220.0000	-84.70	240.0000	-88.70	260.0000	-100.10	280.0000	-104.50	300.0000	-112.60	320.0000	-125.30	340.0000	-135.40	360.0000	-148.10	380.0000	-153.30	400.0000	-153.70	420.0000	-156.80	440.0000	-162.20	460.0000	-170.10	480.0000	-172.80	493.0000	-177.20	503.0000	-183.60	513.0000	-186.80	523.0000
156	NM_001002018	-22.60	100.0000	-34.90	120.0000	-47.50	140.0000	-53.90	160.0000	-60.80	180.0000	-71.50	200.0000	-78.10	220.0000	-84.70	240.0000	-88.70	260.0000	-100.10	280.0000	-104.50	300.0000	-112.60	320.0000	-125.30	340.0000	-135.40	360.0000	-148.10	380.0000	-153.30	400.0000	-153.70	420.0000	-156.80	440.0000	-162.20	460.0000	-170.10	480.0000	-172.80	493.0000	-177.20	503.0000	-183.60	513.0000	-186.80	523.0000
157	NM_001242929	-32.20	100.0000	-40.40	120.0000	-45.90	140.0000	-55.20	160.0000	-65.10	180.0000	-69.70	200.0000	-79.80	220.0000	-92.40	240.0000	-102.80	260.0000	-115.30	280.0000	-122.90	300.0000	-132.20	320.0000	-144.50	340.0000	-154.50	360.0000	-166.90	380.0000	-177.40	400.0000	-187.10	420.0000	-199.50	440.0000	-202.30	460.0000	-222.50	480.0000	-226.80	500.0000	-239.70	520.0000	-251.40	540.0000	-265.00	560.0000
158	NM_004221	-14.60	100.0000	-25.20	120.0000	-28.50	140.0000	-35.90	160.0000	-38.70	180.0000	-43.80	200.0000	-53.90	220.0000	-57.50	240.0000	-68.30	260.0000	-79.40	280.0000	-88.40	300.0000	-91.40	320.0000	-100.70	340.0000	-111.30	360.0000	-130.30	380.0000	-137.90	400.0000	-155.70	420.0000	-165.30	440.0000	-177.60	460.0000	-184.90	480.0000	-188.30	500.0000	-195.10	520.0000	-197.80	540.0000	-202.40	560.0000
159	NM_001288666	-22.60	100.0000	-34.90	120.0000	-47.50	140.0000	-53.90	160.0000	-60.80	180.0000	-71.50	200.0000	-78.10	220.0000	-84.70	240.0000	-88.70	260.0000	-100.10	280.0000	-104.50	300.0000	-112.60	320.0000	-125.30	340.0000	-135.40	360.0000	-148.10	380.0000	-153.30	400.0000	-153.70	420.0000	-156.80	440.0000	-162.20	460.0000	-170.10	480.0000	-172.80	493.0000	-177.20	503.0000	-184.20	513.0000	-190.20	523.0000
160	NM_001012632	-14.60	100.0000	-25.20	120.0000	-28.50	140.0000	-35.90	160.0000	-38.70	180.0000	-43.80	200.0000	-53.90	220.0000	-57.50	240.0000	-68.30	260.0000	-79.40	280.0000	-88.40	300.0000	-91.40	320.0000	-100.70	340.0000	-111.30	360.0000	-130.30	380.0000	-137.90	400.0000	-155.70	420.0000	-165.30	440.0000	-177.60	460.0000	-184.90	480.0000	-188.30	500.0000	-195.10	520.0000	-197.80	540.0000	-202.40	560.0000
161	NM_001012631	-14.60	100.0000	-25.20	120.0000	-28.50	140.0000	-35.90	160.0000	-38.70	180.0000	-43.80	200.0000	-53.90	220.0000	-57.50	240.0000	-68.30	260.0000	-79.40	280.0000	-88.40	300.0000	-91.40	320.0000	-100.70	340.0000	-111.30	360.0000	-130.30	380.0000	-137.90	400.0000	-155.70	420.0000	-165.30	440.0000	-177.60	460.0000	-184.90	480.0000	-188.30	500.0000	-195.10	520.0000	-197.80	540.0000	-202.40	560.0000
162	NM_001012633	-14.60	100.0000	-25.20	120.0000	-28.50	140.0000	-34.60	160.0000	-38.80	180.0000	-48.40	200.0000	-57.70	220.0000	-63.90	240.0000	-71.70	260.0000	-78.40	280.0000	-86.20	300.0000	-98.90	320.0000	-100.40	340.0000	-100.40	360.0000	-114.80	380.0000	-115.20	400.0000	-130.90	420.0000	-137.40	440.0000	-149.50	460.0000	-160.40	480.0000	-166.50	500.0000	-172.20	520.0000	-178.10	540.0000	-182.70	560.0000
163	NM_152531	-38.50	100.0000	-46.90	120.0000	-52.10	140.0000	-63.10	160.0000	-75.20	180.0000	-80.10	200.0000	-91.20	220.0000	-97.90	240.0000	-107.90	260.0000	-111.30	280.0000	-129.60	300.0000	-135.30	320.0000	-144.10	340.0000	-154.80	360.0000	-159.90	380.0000	-171.80	400.0000	-180.30	420.0000	-187.20	440.0000	-197.10	460.0000	-204.80	480.0000	-215.50	500.0000	-225.40	520.0000	-233.00	540.0000	-238.30	560.0000
164	NM_024947	-10.80	100.0000	-14.90	120.0000	-22.00	140.0000	-29.70	160.0000	-32.90	180.0000	-41.30	200.0000	-47.70	220.0000	-50.50	240.0000	-59.50	260.0000	-61.80	280.0000	-63.80	300.0000	-73.70	320.0000	-74.60	340.0000	-87.00	360.0000	-92.00	380.0000	-94.30	400.0000	-95.90	420.0000	-98.70	440.0000	-101.20	460.0000	-106.30	480.0000	-114.30	500.0000	-119.70	520.0000	-123.60	540.0000	-127.90	560.0000
165	NM_032446	-26.00	100.0000	-32.90	120.0000	-36.30	140.0000	-39.70	160.0000	-46.80	180.0000	-52.00	200.0000	-56.60	220.0000	-62.80	240.0000	-64.70	260.0000	-69.80	280.0000	-81.20	300.0000	-87.40	320.0000	-92.70	340.0000	-99.70	360.0000	-109.30	380.0000	-113.00	400.0000	-116.80	420.0000	-122.20	440.0000	-129.90	460.0000	-133.80	480.0000	-137.30	500.0000	-144.90	520.0000	-153.90	540.0000	-156.70	560.0000
166	NM_003060	-20.40	100.0000	-26.50	120.0000	-32.70	140.0000	-39.70	160.0000	-45.10	180.0000	-51.20	200.0000	-55.70	220.0000	-57.80	240.0000	-66.60	260.0000	-68.70	280.0000	-79.20	300.0000	-81.20	320.0000	-87.30	340.0000	-97.70	360.0000	-102.70	380.0000	-106.70	400.0000	-116.70	420.0000	-116.70	440.0000	-119.30	460.0000	-122.30	480.0000	-125.70	500.0000	-136.40	520.0000	-136.60	540.0000	-138.90	560.0000
167	NM_001012634	-14.60	100.0000	-25.20	120.0000	-28.50	140.0000	-35.90	160.0000	-38.70	180.0000	-43.80	200.0000	-53.90	220.0000	-57.50	240.0000	-68.30	260.0000	-79.40	280.0000	-88.40	300.0000	-91.40	320.0000	-100.70	340.0000	-111.30	360.0000	-130.30	380.0000	-137.90	400.0000	-155.70	420.0000	-165.30	440.0000	-177.60	460.0000	-184.90	480.0000	-188.30	500.0000	-195.10	520.0000	-197.80	540.0000	-202.40	560.0000
168	NM_001012718	-14.60	100.0000	-25.20	120.0000	-28.50	140.0000	-35.90	160.0000	-38.70	180.0000	-43.80	200.0000	-53.90	220.0000	-57.50	240.0000	-68.30	260.0000	-79.40	280.0000	-88.40	300.0000	-91.40	320.0000	-100.70	340.0000	-111.30	360.0000	-130.30	380.0000	-137.90	400.0000	-155.70	420.0000	-165.30	440.0000	-177.60	460.0000	-184.90	480.0000	-188.30	500.0000	-195.10	520.0000	-197.80	540.0000	-202.40	560.0000
169	NM_138340	-21.20	100.0000	-25.60	120.0000	-34.70	140.0000	-42.90	160.0000	-45.40	180.0000	-52.10	200.0000	-57.30	220.0000	-65.40	240.0000	-70.70	260.0000	-75.80	280.0000	-80.40	300.0000	-83.10	320.0000	-87.20	340.0000	-90.90	360.0000	-93.40	380.0000	-98.80	400.0000	-100.60	420.0000	-104.50	440.0000	-107.70	460.0000	-112.50	480.0000	-114.30	500.0000	-118.90	520.0000	-129.00	540.0000	-130.60	560.0000
170	NM_139156	-27.90	100.0000	-34.90	120.0000	-37.70	140.0000	-48.70	160.0000	-63.50	180.0000	-70.60	200.0000	-80.20	220.0000	-85.00	240.0000	-91.20	260.0000	-96.10	280.0000	-102.80	300.0000	-113.30	320.0000	-125.50	340.0000	-129.50	360.0000	-132.20	380.0000	-144.70	400.0000	-149.70	420.0000	-160.10	440.0000	-171.10	460.0000	-176.90	480.0000	-189.90	500.0000	-203.20	520.0000	-207.60	540.0000	-214.40	560.0000
171	NM_001017995	-32.40	100.0000	-36.40	120.0000	-42.90	140.0000	-52.60	160.0000	-59.40	180.0000	-65.10	200.0000	-71.00	220.0000	-76.40	240.0000	-85.30	260.0000	-88.30	280.0000	-101.90	300.0000	-109.70	320.0000	-119.70	340.0000	-126.10	360.0000	-134.00	380.0000	-143.50	400.0000	-149.70	420.0000	-160.90	440.0000	-164.80	460.0000	-171.40	480.0000	-175.40	500.0000	-182.90	520.0000	-189.20	540.0000	-202.30	560.0000
172	NM_003941	-12.60	100.0000	-12.60	120.0000	-20.80	140.0000	-26.50	160.0000	-29.40	180.0000	-33.80	200.0000	-38.00	220.0000	-42.60	240.0000	-57.50	260.0000	-67.40	280.0000	-70.80	300.0000	-71.20	320.0000	-77.00	340.0000	-81.30	360.0000	-87.40	380.0000	-92.20	400.0000	-95.30	420.0000	-100.80	440.0000	-108.70	460.0000	-114.40	480.0000	-120.50	500.0000	-125.00	520.0000	-129.60	540.0000	-141.90	560.0000
173	NM_000377	-26.80	100.0000	-32.60	120.0000	-39.00	140.0000	-46.80	160.0000	-53.70	180.0000	-57.00	200.0000	-75.00	220.0000	-82.40	240.0000	-85.20	260.0000	-88.40	280.0000	-90.50	300.0000	-97.90	320.0000	-104.70	340.0000	-104.70	360.0000	-114.80	380.0000	-123.30	400.0000	-127.00	420.0000	-135.57	440.0000	-147.20	460.0000	-159.20	480.0000	-168.40	500.0000	-173.00	520.0000	-173.00	534.0000	-176.40	544.0000
174	NM_001257360	-27.90	100.0000	-34.90	120.0000	-37.70	140.0000	-48.70	160.0000	-63.50	180.0000	-70.60	200.0000	-80.20	220.0000	-85.00	240.0000	-91.20	260.0000	-96.10	280.0000	-102.80	300.0000	-113.30	320.0000	-125.50	340.0000	-129.50	360.0000	-132.20	380.0000	-144.70	400.0000	-149.70	420.0000	-160.10	440.0000	-171.10	460.0000	-176.90	480.0000	-189.90	500.0000	-203.20	520.0000	-207.60	540.0000	-214.40	560.0000
175	NM_152405	-12.90	100.0000	-23.60	120.0000	-25.30	140.0000	-31.00	160.0000	-37.80	180.0000	-42.80	200.0000	-48.00	220.0000	-51.80	240.0000	-65.00	260.0000	-66.50	280.0000	-67.10	300.0000	-71.90	320.0000	-76.90	340.0000	-87.20	360.0000	-89.90	380.0000	-93.40	400.0000	-96.80	420.0000	-100.60	440.0000	-106.60	460.0000	-112.90	480.0000	-115.60	500.0000	-119.20	520.0000	-127.70	540.0000	-131.00	560.0000
176	NM_198686	-23.60	100.0000	-32.80	120.0000	-39.30	140.0000	-47.50	160.0000	-60.70	180.0000	-63.30	200.0000	-68.10	220.0000	-73.70	240.0000	-81.50	260.0000	-95.80	280.0000	-108.40	300.0000	-114.20	320.0000	-125.10	340.0000	-135.70	360.0000	-147.00	380.0000	-155.40	400.0000	-163.40	420.0000	-173.20	440.0000	-193.90	460.0000	-202.80	480.0000	-209.50	500.0000	-214.10	520.0000	-228.70	540.0000	-241.00	560.0000
177	NM_005736	-22.90	100.0000	-25.70	120.0000	-33.00	140.0000	-38.50	160.0000	-46.90	180.0000	-51.30	200.0000	-63.00	220.0000	-65.70	240.0000	-79.30	260.0000	-87.60	280.0000	-93.60	300.0000	-101.60	320.0000	-105.60	340.0000	-105.60	360.0000	-114.40	380.0000	-123.80	400.0000	-135.60	420.0000	-142.30	440.0000	-152.80	460.0000	-162.90	480.0000	-168.60	500.0000	-179.30	520.0000	-182.50	540.0000	-192.10	560.0000
178	NM_001144875	-9.60	100.0000	-11.60	120.0000	-23.20	140.0000	-27.40	160.0000	-30.20	180.0000	-40.90	200.0000	-47.50	220.0000	-58.30	240.0000	-65.60	260.0000	-73.20	280.0000	-76.60	300.0000	-83.80	320.0000	-94.70	340.0000	-97.70	360.0000	-105.20	380.0000	-105.20	400.0000	-113.80	420.0000	-120.60	440.0000	-123.50	460.0000	-134.30	480.0000	-143.30	500.0000	-154.65	520.0000	-165.85	540.0000	-173.80	560.0000
179	NM_139070	-26.10	100.0000	-31.70	120.0000	-43.20	140.0000	-49.10	160.0000	-54.90	180.0000	-54.90	200.0000	-60.10	220.0000	-65.00	240.0000	-70.20	260.0000	-71.70	280.0000	-77.60	300.0000	-83.20	320.0000	-88.00	340.0000	-95.50	360.0000	-102.00	380.0000	-112.70	400.0000	-112.70	420.0000	-114.50	440.0000	-120.40	460.0000	-124.80	480.0000	-129.60	500.0000	-135.50	520.0000	-140.30	540.0000	-144.60	560.0000
180	NM_138644	-27.10	100.0000	-33.80	120.0000	-36.00	140.0000	-40.30	160.0000	-46.10	174.0000	-52.40	184.0000	-52.40	194.0000	-54.60	204.0000	-55.60	214.0000	-59.70	224.0000	-62.70	234.0000	-64.70	244.0000	-68.00	254.0000	-72.50	264.0000	-78.40	274.0000	-82.50	284.0000	-82.50	294.0000	-82.50	304.0000	-82.50	314.0000	-84.70	324.0000	-87.30	334.0000	-87.90	344.0000	-92.70	354.0000	-95.10	364.0000
181	NM_138643	-27.10	100.0000	-33.80	120.0000	-36.00	140.0000	-40.30	160.0000	-46.10	174.0000	-52.40	184.0000	-52.40	194.0000	-54.60	204.0000	-55.60	214.0000	-59.70	224.0000	-62.70	234.0000	-64.70	244.0000	-68.00	254.0000	-72.50	264.0000	-78.40	274.0000	-82.50	284.0000	-82.50	294.0000	-82.50	304.0000	-82.50	314.0000	-84.70	324.0000	-87.30	334.0000	-87.90	344.0000	-92.70	354.0000	-95.10	364.0000
182	NM_153769	-27.10	100.0000	-33.80	120.0000	-36.00	140.0000	-40.30	160.0000	-46.10	174.0000	-52.40	184.0000	-52.40	194.0000	-54.60	204.0000	-55.60	214.0000	-59.70	224.0000	-62.70	234.0000	-64.70	244.0000	-68.00	254.0000	-72.50	264.0000	-78.40	274.0000	-82.50	284.0000	-82.50	294.0000	-82.50	304.0000	-82.50	314.0000	-84.70	324.0000	-87.30	334.0000	-87.90	344.0000	-92.70	354.0000	-95.10	364.0000
183	NM_148415	-31.10	100.0000	-33.20	120.0000	-38.20	140.0000	-41.70	160.0000	-44.80	180.0000	-45.40	200.0000	-52.50	220.0000	-73.40	240.0000	-85.40	260.0000	-91.30	280.0000	-105.30	300.0000	-119.00	320.0000	-130.30	340.0000	-141.80	360.0000	-154.10	380.0000	-173.10	400.0000	-179.50	420.0000	-185.70	440.0000	-190.80	460.0000	-199.40	480.0000	-200.00	500.0000	-207.90	520.0000	-213.60	540.0000	-218.50	560.0000
184	NM_148416	-28.90	100.0000	-36.20	120.0000	-41.20	140.0000	-42.30	160.0000	-46.00	180.0000	-65.10	200.0000	-75.30	220.0000	-81.20	240.0000	-96.90	260.0000	-109.10	280.0000	-118.70	300.0000	-128.30	320.0000	-150.40	340.0000	-154.60	360.0000	-164.10	380.0000	-176.50	400.0000	-181.00	420.0000	-194.60	440.0000	-197.00	460.0000	-199.30	480.0000	-207.47	500.0000	-211.90	520.0000	-214.90	540.0000	-218.00	560.0000
185	NM_012189	-16.00	100.0000	-24.20	120.0000	-30.00	140.0000	-34.00	160.0000	-36.60	180.0000	-39.40	200.0000	-43.80	220.0000	-52.30	240.0000	-59.50	260.0000	-69.50	280.0000	-76.90	300.0000	-83.30	320.0000	-84.50	340.0000	-97.30	360.0000	-105.50	380.0000	-109.80	400.0000	-110.50	420.0000	-115.40	440.0000	-125.40	460.0000	-128.60	480.0000	-136.20	500.0000	-136.60	520.0000	-145.40	540.0000	-152.20	560.0000
186	NM_144615	-19.30	100.0000	-28.40	120.0000	-37.90	140.0000	-47.80	160.0000	-53.20	180.0000	-66.30	200.0000	-72.90	220.0000	-85.60	240.0000	-87.00	260.0000	-100.50	280.0000	-110.30	300.0000	-117.20	320.0000	-123.80	340.0000	-136.90	360.0000	-143.10	380.0000	-149.40	400.0000	-156.50	420.0000	-169.60	440.0000	-176.20	460.0000	-182.90	480.0000	-190.90	500.0000	-198.30	520.0000	-207.70	540.0000	-212.20	560.0000
187	NM_001018073	-19.70	100.0000	-23.70	120.0000	-32.60	140.0000	-39.40	160.0000	-49.80	180.0000	-53.40	200.0000	-62.70	220.0000	-72.00	240.0000	-84.10	260.0000	-85.50	280.0000	-92.70	300.0000	-101.00	320.0000	-110.90	340.0000	-116.10	360.0000	-129.50	380.0000	-136.80	400.0000	-139.20	420.0000	-145.70	440.0000	-147.10	460.0000	-150.10	480.0000	-150.70	500.0000	-152.90	520.0000	-161.30	540.0000	-170.60	560.0000
188	NM_139069	-14.60	100.0000	-25.00	120.0000	-32.00	140.0000	-40.50	160.0000	-42.50	180.0000	-44.70	200.0000	-51.30	220.0000	-53.60	240.0000	-63.50	260.0000	-70.30	280.0000	-70.30	300.0000	-78.70	320.0000	-82.90	340.0000	-86.60	360.0000	-97.40	380.0000	-107.90	400.0000	-113.50	420.0000	-115.80	440.0000	-119.30	460.0000	-126.90	480.0000	-130.10	500.0000	-132.30	520.0000	-141.20	540.0000	-148.60	560.0000
189	NM_001135044	-18.20	100.0000	-23.80	120.0000	-29.60	140.0000	-39.30	160.0000	-53.90	180.0000	-62.60	200.0000	-64.10	220.0000	-67.20	240.0000	-73.30	260.0000	-75.00	280.0000	-78.60	300.0000	-83.80	320.0000	-90.30	340.0000	-100.80	360.0000	-102.60	380.0000	-106.30	400.0000	-110.70	420.0000	-120.50	440.0000	-126.40	460.0000	-129.20	480.0000	-132.20	500.0000	-137.00	520.0000	-138.80	540.0000	-144.80	560.0000
190	NM_002752	-26.10	100.0000	-31.70	120.0000	-43.20	140.0000	-49.10	160.0000	-54.90	180.0000	-54.90	200.0000	-60.10	220.0000	-65.00	240.0000	-70.20	260.0000	-71.70	280.0000	-77.60	300.0000	-83.20	320.0000	-88.00	340.0000	-95.50	360.0000	-102.00	380.0000	-112.70	400.0000	-112.70	420.0000	-114.50	440.0000	-120.40	460.0000	-124.80	480.0000	-129.60	500.0000	-135.50	520.0000	-140.30	540.0000	-144.60	560.0000
191	NM_139068	-14.60	100.0000	-25.00	120.0000	-32.00	140.0000	-40.50	160.0000	-42.50	180.0000	-44.70	200.0000	-51.30	220.0000	-53.60	240.0000	-63.50	260.0000	-70.30	280.0000	-70.30	300.0000	-78.70	320.0000	-82.90	340.0000	-86.60	360.0000	-97.40	380.0000	-107.90	400.0000	-113.50	420.0000	-115.80	440.0000	-119.30	460.0000	-126.90	480.0000	-130.10	500.0000	-132.30	520.0000	-141.20	540.0000	-148.60	560.0000
192	NM_170711	-27.50	100.0000	-41.10	120.0000	-51.10	140.0000	-58.00	160.0000	-68.10	180.0000	-80.20	200.0000	-90.20	220.0000	-101.70	240.0000	-110.70	260.0000	-119.50	280.0000	-131.60	300.0000	-133.90	320.0000	-141.80	340.0000	-148.20	360.0000	-162.00	380.0000	-168.40	400.0000	-172.80	420.0000	-183.10	440.0000	-187.40	460.0000	-193.30	480.0000	-196.10	500.0000	-207.50	520.0000	-212.60	540.0000	-223.30	560.0000
193	NM_017492	-31.10	100.0000	-36.80	120.0000	-41.50	140.0000	-50.90	160.0000	-61.50	180.0000	-67.70	200.0000	-73.00	220.0000	-86.80	240.0000	-95.50	260.0000	-97.10	280.0000	-105.40	300.0000	-112.60	320.0000	-128.50	340.0000	-144.60	360.0000	-153.20	380.0000	-171.60	400.0000	-178.60	420.0000	-186.70	440.0000	-194.90	460.0000	-207.50	480.0000	-217.10	500.0000	-220.20	520.0000	-232.20	540.0000	-235.70	560.0000
194	NM_001146037	-19.10	100.0000	-23.20	120.0000	-28.00	140.0000	-28.60	160.0000	-34.40	180.0000	-37.90	200.0000	-40.30	220.0000	-49.80	240.0000	-52.90	260.0000	-54.40	280.0000	-55.30	300.0000	-60.60	320.0000	-66.60	340.0000	-78.00	360.0000	-85.90	380.0000	-94.80	400.0000	-105.80	420.0000	-115.10	440.0000	-118.10	460.0000	-130.00	480.0000	-133.50	500.0000	-141.70	520.0000	-146.80	540.0000	-160.90	560.0000
195	NM_001261410	-15.30	100.0000	-21.60	120.0000	-26.60	140.0000	-29.10	160.0000	-32.00	180.0000	-35.40	200.0000	-40.50	220.0000	-42.80	240.0000	-47.90	260.0000	-56.00	280.0000	-61.60	300.0000	-69.00	320.0000	-72.70	340.0000	-78.20	360.0000	-83.90	380.0000	-91.50	400.0000	-96.20	420.0000	-103.10	440.0000	-109.70	460.0000	-114.60	480.0000	-119.60	500.0000	-127.30	520.0000	-130.10	540.0000	-143.80	560.0000
196	NM_003382	-39.20	100.0000	-49.60	120.0000	-61.80	140.0000	-67.90	160.0000	-71.80	180.0000	-77.70	200.0000	-91.90	220.0000	-103.40	240.0000	-109.30	260.0000	-114.70	280.0000	-130.00	300.0000	-130.90	320.0000	-142.00	340.0000	-149.30	360.0000	-152.30	380.0000	-161.00	400.0000	-168.20	420.0000	-176.30	440.0000	-183.50	460.0000	-195.30	480.0000	-196.50	500.0000	-200.90	520.0000	-202.20	540.0000	-206.50	560.0000
197	NM_001261408	-15.30	100.0000	-21.60	120.0000	-26.60	140.0000	-29.10	160.0000	-32.00	180.0000	-35.40	200.0000	-40.50	220.0000	-42.80	240.0000	-47.90	260.0000	-56.00	280.0000	-61.60	300.0000	-69.00	320.0000	-72.70	340.0000	-78.20	360.0000	-83.90	380.0000	-91.50	400.0000	-96.20	420.0000	-103.10	440.0000	-109.70	460.0000	-114.60	480.0000	-119.60	500.0000	-127.30	520.0000	-130.10	540.0000	-143.80	560.0000
198	NM_006513	-23.70	100.0000	-32.70	120.0000	-35.60	140.0000	-45.00	160.0000	-47.20	180.0000	-52.60	200.0000	-54.60	220.0000	-62.50	240.0000	-72.60	260.0000	-78.70	280.0000	-87.00	300.0000	-92.70	320.0000	-96.80	340.0000	-108.70	360.0000	-113.80	380.0000	-118.90	400.0000	-122.90	420.0000	-126.40	440.0000	-136.60	460.0000	-145.00	480.0000	-147.80	500.0000	-156.00	520.0000	-164.60	540.0000	-171.40	560.0000
199	NM_001128588	-19.10	100.0000	-23.20	120.0000	-28.00	140.0000	-28.60	160.0000	-34.40	180.0000	-37.90	200.0000	-40.30	220.0000	-49.80	240.0000	-52.90	260.0000	-54.40	280.0000	-55.30	300.0000	-60.60	320.0000	-66.60	340.0000	-78.00	360.0000	-85.90	380.0000	-94.80	400.0000	-105.80	420.0000	-115.10	440.0000	-118.10	460.0000	-130.00	480.0000	-133.50	500.0000	-141.70	520.0000	-146.80	540.0000	-160.90	560.0000
200	NM_003567	-15.30	100.0000	-21.60	120.0000	-26.60	140.0000	-29.10	160.0000	-32.00	180.0000	-35.40	200.0000	-40.50	220.0000	-42.80	240.0000	-47.90	260.0000	-56.00	280.0000	-61.60	300.0000	-69.00	320.0000	-72.70	340.0000	-78.20	360.0000	-83.90	380.0000	-91.50	400.0000	-96.20	420.0000	-103.10	440.0000	-109.70	460.0000	-114.60	480.0000	-119.60	500.0000	-127.30	520.0000	-130.10	540.0000	-143.80	560.0000
201	NM_013976	-20.90	100.0000	-24.60	120.0000	-30.60	140.0000	-35.10	160.0000	-47.00	180.0000	-51.80	200.0000	-59.10	220.0000	-72.70	240.0000	-76.60	260.0000	-82.50	280.0000	-88.10	300.0000	-98.30	320.0000	-107.80	340.0000	-108.30	360.0000	-120.30	380.0000	-130.10	400.0000	-137.40	420.0000	-143.20	440.0000	-152.80	460.0000	-161.80	480.0000	-172.90	500.0000	-181.70	516.0000	-184.80	526.0000	-189.30	536.0000
202	NM_001280787	-19.30	100.0000	-29.90	120.0000	-36.60	140.0000	-41.90	160.0000	-49.00	180.0000	-53.80	200.0000	-56.50	218.0000	-58.80	228.0000	-66.90	238.0000	-69.10	248.0000	-71.40	258.0000	-76.50	268.0000	-81.90	278.0000	-81.90	288.0000	-90.60	298.0000	-97.00	308.0000	-98.60	318.0000	-98.60	328.0000	-99.80	338.0000	-102.70	348.0000	-104.40	358.0000	-104.40	368.0000	-110.70	378.0000	-112.70	388.0000
203	NM_001171610	-32.70	100.0000	-36.60	120.0000	-47.20	140.0000	-54.90	160.0000	-62.80	180.0000	-70.30	200.0000	-75.80	220.0000	-82.90	240.0000	-100.40	260.0000	-102.70	280.0000	-104.40	300.0000	-112.60	320.0000	-117.70	340.0000	-124.00	360.0000	-130.60	380.0000	-135.40	400.0000	-137.80	420.0000	-140.70	440.0000	-146.70	460.0000	-148.60	480.0000	-165.00	500.0000	-171.20	520.0000	-173.20	540.0000	-177.30	560.0000
204	NM_001281443	-24.30	100.0000	-28.50	120.0000	-36.60	140.0000	-40.50	160.0000	-51.20	180.0000	-62.30	200.0000	-68.70	220.0000	-77.90	240.0000	-90.90	260.0000	-97.90	280.0000	-99.20	300.0000	-102.50	320.0000	-110.30	340.0000	-116.20	360.0000	-117.50	380.0000	-122.10	400.0000	-131.50	420.0000	-143.30	440.0000	-159.00	460.0000	-164.00	480.0000	-173.00	500.0000	-182.70	520.0000	-185.10	540.0000	-191.70	560.0000
205	NM_000450	-20.50	100.0000	-24.70	120.0000	-29.20	140.0000	-32.90	160.0000	-40.30	180.0000	-46.30	200.0000	-54.30	220.0000	-62.70	240.0000	-67.70	260.0000	-67.80	280.0000	-73.00	300.0000	-76.50	320.0000	-88.60	340.0000	-96.20	360.0000	-99.10	380.0000	-103.50	400.0000	-114.00	420.0000	-118.70	440.0000	-129.80	460.0000	-138.10	480.0000	-144.60	500.0000	-150.40	520.0000	-156.40	540.0000	-165.80	560.0000
206	NM_000655	-14.40	100.0000	-18.70	120.0000	-22.90	140.0000	-25.40	160.0000	-34.40	180.0000	-40.90	200.0000	-46.30	220.0000	-49.50	240.0000	-54.00	260.0000	-67.10	280.0000	-68.90	300.0000	-73.80	320.0000	-77.40	340.0000	-78.60	360.0000	-82.70	380.0000	-89.50	400.0000	-95.80	420.0000	-101.90	440.0000	-104.50	460.0000	-107.50	480.0000	-119.10	500.0000	-123.10	520.0000	-124.90	540.0000	-130.20	560.0000
207	NM_001017365	-15.50	100.0000	-25.90	120.0000	-27.70	133.0000	-27.70	143.0000	-27.70	153.0000	-32.60	163.0000	-37.00	173.0000	-37.00	183.0000	-45.60	193.0000	-45.40	203.0000	-51.30	213.0000	-54.10	223.0000	-54.60	233.0000	-59.70	243.0000	-61.80	253.0000	-62.10	263.0000	-66.60	273.0000	-75.00	283.0000	-77.80	293.0000	-82.60	303.0000	-85.40	313.0000	-87.50	323.0000	-91.00	333.0000	-91.10	343.0000
208	NM_001017366	-15.50	100.0000	-25.90	120.0000	-27.70	133.0000	-27.70	143.0000	-27.70	153.0000	-32.60	163.0000	-37.00	173.0000	-37.00	183.0000	-45.60	193.0000	-45.40	203.0000	-51.30	213.0000	-54.10	223.0000	-54.60	233.0000	-59.70	243.0000	-61.80	253.0000	-62.10	263.0000	-66.60	273.0000	-75.00	283.0000	-77.80	293.0000	-82.60	303.0000	-85.40	313.0000	-87.50	323.0000	-91.00	333.0000	-91.10	343.0000
209	NM_001306075	-28.10	100.0000	-34.40	120.0000	-45.10	140.0000	-48.90	160.0000	-58.30	180.0000	-68.80	200.0000	-72.30	220.0000	-78.40	240.0000	-88.50	260.0000	-96.60	280.0000	-96.60	300.0000	-105.20	320.0000	-107.30	340.0000	-113.80	360.0000	-115.90	380.0000	-124.70	400.0000	-125.30	420.0000	-131.10	440.0000	-136.90	460.0000	-145.00	480.0000	-155.50	500.0000	-159.50	520.0000	-164.50	540.0000	-168.60	560.0000
210	NM_004341	-35.80	100.0000	-44.50	120.0000	-52.30	140.0000	-62.40	160.0000	-67.60	180.0000	-79.40	200.0000	-86.30	220.0000	-90.00	240.0000	-96.00	260.0000	-107.40	280.0000	-112.40	300.0000	-125.60	320.0000	-138.50	340.0000	-143.90	360.0000	-149.80	380.0000	-164.30	400.0000	-166.60	420.0000	-172.10	440.0000	-175.70	460.0000	-181.00	480.0000	-181.00	500.0000	-188.60	520.0000	-190.80	540.0000	-198.60	554.0000
211	NM_018401	-23.30	100.0000	-38.50	120.0000	-42.60	140.0000	-54.30	160.0000	-66.30	180.0000	-67.30	200.0000	-74.20	220.0000	-77.50	240.0000	-93.00	260.0000	-100.30	280.0000	-111.80	300.0000	-116.40	320.0000	-124.90	340.0000	-131.60	360.0000	-137.20	380.0000	-142.60	400.0000	-149.80	420.0000	-154.90	440.0000	-165.00	460.0000	-177.20	480.0000	-179.90	500.0000	-187.70	520.0000	-187.70	540.0000	-193.30	560.0000
212	NM_198531	-31.90	100.0000	-38.10	120.0000	-50.60	140.0000	-55.10	160.0000	-60.20	180.0000	-65.00	200.0000	-74.70	220.0000	-80.40	240.0000	-88.90	260.0000	-95.10	280.0000	-102.70	300.0000	-111.00	320.0000	-118.00	340.0000	-122.70	360.0000	-132.30	380.0000	-137.40	400.0000	-148.00	420.0000	-155.60	440.0000	-161.40	460.0000	-173.00	480.0000	-185.70	500.0000	-195.00	520.0000	-202.40	540.0000	-216.20	560.0000
213	NM_001306090	-18.90	100.0000	-28.80	120.0000	-34.90	140.0000	-40.40	160.0000	-53.40	180.0000	-63.80	200.0000	-70.70	220.0000	-76.10	240.0000	-86.20	260.0000	-92.60	280.0000	-103.40	300.0000	-110.30	320.0000	-119.00	340.0000	-120.80	360.0000	-125.20	380.0000	-129.50	400.0000	-139.50	420.0000	-145.40	440.0000	-154.50	460.0000	-158.80	480.0000	-169.60	500.0000	-180.90	520.0000	-185.00	540.0000	-185.20	560.0000
214	NM_175907	-9.10	100.0000	-13.60	120.0000	-17.80	140.0000	-19.70	160.0000	-25.40	180.0000	-32.20	200.0000	-35.00	220.0000	-42.00	240.0000	-48.40	260.0000	-58.50	280.0000	-67.10	300.0000	-72.50	320.0000	-76.70	340.0000	-86.00	360.0000	-90.50	380.0000	-93.90	400.0000	-94.20	420.0000	-103.80	440.0000	-107.20	460.0000	-116.90	480.0000	-119.00	500.0000	-128.90	520.0000	-130.80	540.0000	-140.00	560.0000
215	NM_007082	-40.30	100.0000	-45.90	120.0000	-49.10	140.0000	-53.40	160.0000	-63.40	180.0000	-73.90	200.0000	-78.10	220.0000	-82.70	240.0000	-86.00	260.0000	-91.70	280.0000	-99.20	300.0000	-99.90	320.0000	-101.40	340.0000	-108.90	360.0000	-113.10	380.0000	-115.10	400.0000	-122.90	420.0000	-130.70	440.0000	-132.90	455.0000	-140.30	465.0000	-140.80	475.0000	-145.20	485.0000	-146.50	495.0000	-147.50	505.0000
216	NM_013412	-37.20	100.0000	-38.40	120.0000	-46.00	140.0000	-51.60	160.0000	-60.30	180.0000	-70.30	200.0000	-82.40	220.0000	-82.40	240.0000	-87.80	260.0000	-92.00	280.0000	-93.20	300.0000	-101.70	320.0000	-106.30	340.0000	-108.90	360.0000	-116.90	380.0000	-121.40	400.0000	-133.10	420.0000	-138.50	440.0000	-145.10	460.0000	-152.80	480.0000	-158.90	500.0000	-163.60	520.0000	-164.40	540.0000	-165.50	560.0000
217	NM_000545	-34.20	100.0000	-38.70	120.0000	-51.00	140.0000	-56.40	160.0000	-67.10	180.0000	-75.30	200.0000	-82.90	220.0000	-93.50	240.0000	-101.60	260.0000	-107.70	280.0000	-114.50	300.0000	-128.20	320.0000	-140.80	340.0000	-146.60	360.0000	-157.90	380.0000	-167.50	400.0000	-179.90	420.0000	-191.40	440.0000	-196.20	460.0000	-204.90	480.0000	-210.20	500.0000	-222.80	520.0000	-228.20	540.0000	-234.20	560.0000
218	NM_019556	-14.60	100.0000	-16.80	120.0000	-18.00	140.0000	-22.60	160.0000	-24.60	180.0000	-29.10	200.0000	-37.60	220.0000	-43.00	240.0000	-50.90	260.0000	-60.30	280.0000	-64.90	300.0000	-66.40	320.0000	-75.00	340.0000	-80.70	360.0000	-86.20	380.0000	-89.50	400.0000	-95.50	420.0000	-100.70	440.0000	-103.60	460.0000	-104.10	480.0000	-107.60	500.0000	-111.60	520.0000	-112.80	540.0000	-113.70	560.0000
219	NM_001306200	-24.60	100.0000	-28.20	120.0000	-36.40	140.0000	-38.90	160.0000	-50.20	180.0000	-52.90	200.0000	-59.00	220.0000	-66.80	240.0000	-75.60	260.0000	-77.50	280.0000	-85.60	300.0000	-91.10	320.0000	-98.60	340.0000	-103.50	360.0000	-104.70	380.0000	-110.80	400.0000	-121.20	420.0000	-123.20	440.0000	-131.00	460.0000	-137.80	480.0000	-141.30	500.0000	-146.40	520.0000	-156.90	540.0000	-161.30	560.0000
220	NM_003248	-12.90	100.0000	-13.60	120.0000	-13.60	140.0000	-15.20	160.0000	-19.97	180.0000	-19.97	200.0000	-22.64	220.0000	-31.44	240.0000	-40.24	260.0000	-44.90	280.0000	-47.54	293.0000	-49.74	303.0000	-54.94	313.0000	-58.90	323.0000	-64.40	333.0000	-64.40	343.0000	-68.80	353.0000	-76.84	363.0000	-77.54	373.0000	-83.30	383.0000	-86.50	393.0000	-90.24	403.0000	-98.10	413.0000	-100.94	423.0000
221	NM_001306213	-12.90	100.0000	-13.60	120.0000	-13.60	140.0000	-15.20	160.0000	-19.97	180.0000	-19.97	200.0000	-22.64	220.0000	-31.44	240.0000	-40.24	260.0000	-44.90	280.0000	-47.54	293.0000	-49.74	303.0000	-54.94	313.0000	-58.90	323.0000	-64.40	333.0000	-64.40	343.0000	-68.80	353.0000	-76.84	363.0000	-77.54	373.0000	-83.30	383.0000	-86.50	393.0000	-90.24	403.0000	-98.10	413.0000	-100.94	423.0000
222	NM_178835	-28.00	100.0000	-30.30	120.0000	-30.30	140.0000	-35.20	160.0000	-43.00	180.0000	-48.70	200.0000	-52.60	220.0000	-56.80	240.0000	-62.40	260.0000	-70.60	280.0000	-73.40	300.0000	-83.70	320.0000	-92.30	340.0000	-100.20	360.0000	-105.90	380.0000	-113.00	400.0000	-117.30	420.0000	-133.60	440.0000	-139.10	460.0000	-142.80	480.0000	-148.40	500.0000	-158.80	520.0000	-168.20	540.0000	-179.10	560.0000
223	NM_004537	-16.50	100.0000	-20.90	120.0000	-23.10	140.0000	-26.30	160.0000	-30.20	180.0000	-34.80	200.0000	-42.70	220.0000	-45.20	240.0000	-46.60	260.0000	-50.20	280.0000	-54.30	300.0000	-61.40	320.0000	-69.30	340.0000	-75.10	360.0000	-78.00	380.0000	-83.60	400.0000	-84.80	420.0000	-93.00	440.0000	-94.80	460.0000	-100.20	480.0000	-113.90	500.0000	-116.00	520.0000	-123.10	540.0000	-126.30	560.0000
224	NM_001143995	-10.10	100.0000	-21.00	120.0000	-33.30	140.0000	-35.20	160.0000	-39.10	180.0000	-41.30	200.0000	-50.60	220.0000	-56.00	240.0000	-59.20	260.0000	-70.20	280.0000	-71.40	300.0000	-78.50	320.0000	-84.80	340.0000	-88.80	360.0000	-93.50	380.0000	-99.30	400.0000	-103.20	420.0000	-104.70	440.0000	-115.80	460.0000	-117.50	480.0000	-128.70	500.0000	-129.50	520.0000	-133.30	540.0000	-143.20	560.0000
225	NM_018093	-13.90	97.0000	-19.90	107.0000	-24.90	117.0000	-32.50	127.0000	-36.60	137.0000	-40.90	147.0000	-46.00	157.0000	-54.00	167.0000	-55.00	177.0000	-56.80	187.0000	-59.90	197.0000	-60.80	207.0000	-60.80	217.0000	-64.10	227.0000	-70.30	237.0000	-73.90	247.0000	-77.10	257.0000	-78.70	267.0000	-80.10	277.0000	-87.50	287.0000	-92.10	297.0000	-98.10	307.0000	-100.90	317.0000	-104.80	327.0000
226	NM_018484	-26.60	100.0000	-31.90	120.0000	-32.80	140.0000	-45.40	160.0000	-54.20	180.0000	-61.90	200.0000	-74.40	220.0000	-82.50	240.0000	-92.00	260.0000	-101.30	280.0000	-111.90	300.0000	-117.60	320.0000	-128.60	340.0000	-134.80	360.0000	-141.30	380.0000	-151.70	400.0000	-155.50	420.0000	-161.80	440.0000	-169.60	460.0000	-183.10	480.0000	-193.00	500.0000	-206.80	520.0000	-208.20	540.0000	-213.40	560.0000
227	NM_001307990	-28.20	100.0000	-39.60	120.0000	-43.60	140.0000	-54.60	160.0000	-56.10	180.0000	-69.30	200.0000	-81.50	220.0000	-91.80	240.0000	-98.80	260.0000	-103.40	280.0000	-107.90	300.0000	-118.70	320.0000	-129.00	340.0000	-143.60	360.0000	-153.70	380.0000	-160.20	400.0000	-169.10	420.0000	-186.30	440.0000	-196.50	460.0000	-199.00	480.0000	-207.20	500.0000	-219.80	520.0000	-227.60	540.0000	-240.80	560.0000
228	NM_004579	-28.20	100.0000	-39.60	120.0000	-43.60	140.0000	-54.60	160.0000	-56.10	180.0000	-69.30	200.0000	-81.50	220.0000	-91.80	240.0000	-98.80	260.0000	-103.40	280.0000	-107.90	300.0000	-118.70	320.0000	-129.00	340.0000	-143.60	360.0000	-153.70	380.0000	-160.20	400.0000	-169.10	420.0000	-186.30	440.0000	-196.50	460.0000	-199.00	480.0000	-207.20	500.0000	-219.80	520.0000	-227.60	540.0000	-240.80	560.0000
229	NM_001128212	-18.50	100.0000	-23.50	120.0000	-25.30	140.0000	-30.20	160.0000	-31.60	180.0000	-35.70	200.0000	-36.40	220.0000	-38.20	240.0000	-42.10	260.0000	-46.50	280.0000	-49.90	300.0000	-51.90	320.0000	-57.20	340.0000	-62.70	360.0000	-67.80	380.0000	-70.60	400.0000	-71.70	420.0000	-77.20	440.0000	-83.00	460.0000	-86.00	480.0000	-87.90	490.0000	-90.00	500.0000	-91.70	510.0000	-96.80	520.0000
230	NM_006033	-29.90	100.0000	-40.00	120.0000	-49.10	140.0000	-54.20	160.0000	-57.70	180.0000	-64.20	200.0000	-73.20	220.0000	-77.60	240.0000	-84.80	260.0000	-95.10	280.0000	-101.50	300.0000	-113.90	320.0000	-122.10	340.0000	-131.90	360.0000	-139.60	380.0000	-146.10	400.0000	-151.70	420.0000	-162.30	440.0000	-164.70	460.0000	-170.20	480.0000	-176.60	500.0000	-185.40	520.0000	-189.60	540.0000	-199.70	560.0000
231	NM_003797	-19.60	100.0000	-22.20	120.0000	-29.40	140.0000	-37.80	160.0000	-39.50	180.0000	-48.50	200.0000	-58.50	220.0000	-65.70	240.0000	-66.80	260.0000	-74.70	280.0000	-79.30	300.0000	-82.30	320.0000	-89.20	340.0000	-94.80	360.0000	-98.60	380.0000	-103.70	400.0000	-111.80	420.0000	-115.30	440.0000	-123.30	460.0000	-127.10	480.0000	-141.00	500.0000	-144.10	520.0000	-147.60	540.0000	-152.80	560.0000
232	NM_022648	-48.10	100.0000	-53.40	120.0000	-56.90	140.0000	-58.50	160.0000	-64.90	180.0000	-73.50	200.0000	-79.60	220.0000	-88.90	240.0000	-94.40	260.0000	-101.70	280.0000	-108.00	300.0000	-122.20	320.0000	-131.90	340.0000	-137.10	360.0000	-140.40	380.0000	-144.90	400.0000	-151.10	420.0000	-154.50	440.0000	-162.50	460.0000	-169.50	480.0000	-175.70	500.0000	-179.40	520.0000	-186.90	540.0000	-196.30	560.0000
233	NM_001308038	-15.20	100.0000	-15.90	120.0000	-15.90	140.0000	-18.70	160.0000	-19.80	180.0000	-21.22	200.0000	-26.90	220.0000	-29.50	240.0000	-36.10	260.0000	-36.30	280.0000	-39.20	300.0000	-39.20	320.0000	-44.60	340.0000	-48.50	360.0000	-51.00	380.0000	-57.80	400.0000	-62.30	420.0000	-66.90	440.0000	-70.80	460.0000	-74.80	480.0000	-79.20	500.0000	-84.00	520.0000	-86.00	540.0000	-89.30	560.0000
234	NM_173666	-19.60	100.0000	-20.10	120.0000	-21.90	140.0000	-25.30	160.0000	-30.00	180.0000	-32.60	200.0000	-38.90	220.0000	-44.40	240.0000	-47.30	260.0000	-54.20	280.0000	-56.40	300.0000	-59.90	320.0000	-64.70	340.0000	-64.70	360.0000	-66.30	380.0000	-70.80	400.0000	-75.20	420.0000	-80.60	440.0000	-87.10	460.0000	-93.10	480.0000	-95.10	500.0000	-97.10	520.0000	-102.90	540.0000	-114.40	560.0000
235	NM_001281300	-32.30	100.0000	-38.50	120.0000	-48.50	140.0000	-55.10	160.0000	-63.00	180.0000	-74.60	200.0000	-86.30	220.0000	-90.80	240.0000	-92.30	260.0000	-101.80	280.0000	-116.50	300.0000	-124.00	320.0000	-132.10	340.0000	-145.00	360.0000	-153.40	380.0000	-165.70	400.0000	-178.90	420.0000	-190.40	440.0000	-201.30	460.0000	-207.80	480.0000	-213.50	500.0000	-221.80	520.0000	-234.70	540.0000	-248.20	560.0000
236	NM_182493	-19.30	100.0000	-25.00	120.0000	-30.10	140.0000	-31.50	160.0000	-37.40	180.0000	-44.20	200.0000	-44.20	220.0000	-44.90	240.0000	-47.90	260.0000	-54.10	280.0000	-57.50	300.0000	-67.60	320.0000	-75.50	340.0000	-78.70	360.0000	-86.80	380.0000	-92.70	400.0000	-98.00	420.0000	-103.40	440.0000	-108.20	460.0000	-113.20	480.0000	-122.00	500.0000	-133.10	520.0000	-137.30	540.0000	-141.20	560.0000
237	NM_004421	-37.60	100.0000	-51.30	120.0000	-63.80	140.0000	-69.10	160.0000	-81.70	180.0000	-92.90	200.0000	-105.50	220.0000	-114.00	240.0000	-128.20	260.0000	-134.20	280.0000	-142.80	300.0000	-157.10	320.0000	-174.00	340.0000	-180.50	360.0000	-190.30	380.0000	-203.30	400.0000	-209.50	420.0000	-217.50	440.0000	-232.10	460.0000	-241.00	480.0000	-246.10	500.0000	-264.40	520.0000	-271.40	540.0000	-279.30	560.0000
238	NM_002828	-21.60	100.0000	-22.40	120.0000	-30.70	140.0000	-40.00	160.0000	-42.80	180.0000	-47.70	200.0000	-51.20	220.0000	-52.80	240.0000	-57.40	260.0000	-63.40	280.0000	-67.20	300.0000	-72.30	320.0000	-77.10	340.0000	-81.90	360.0000	-91.80	380.0000	-94.90	400.0000	-107.00	420.0000	-107.50	440.0000	-111.40	460.0000	-113.40	480.0000	-119.90	500.0000	-126.10	520.0000	-130.50	540.0000	-135.30	560.0000
239	NM_001145796	-13.60	100.0000	-24.70	120.0000	-42.20	140.0000	-48.80	160.0000	-57.70	180.0000	-71.00	200.0000	-82.50	220.0000	-87.40	240.0000	-90.70	260.0000	-100.70	280.0000	-112.20	300.0000	-118.40	320.0000	-124.70	340.0000	-135.00	360.0000	-143.70	380.0000	-153.20	400.0000	-159.90	420.0000	-166.80	440.0000	-173.70	460.0000	-186.80	480.0000	-200.20	500.0000	-211.50	520.0000	-223.90	540.0000	-232.20	560.0000
240	NM_080423	-12.30	100.0000	-16.20	120.0000	-22.30	140.0000	-27.10	160.0000	-33.00	180.0000	-41.20	200.0000	-45.10	220.0000	-52.00	240.0000	-54.10	260.0000	-55.40	280.0000	-57.30	300.0000	-64.10	320.0000	-67.30	340.0000	-74.60	360.0000	-77.60	380.0000	-81.20	400.0000	-86.80	420.0000	-90.20	440.0000	-94.90	460.0000	-99.20	480.0000	-100.40	500.0000	-104.90	520.0000	-109.50	540.0000	-116.20	560.0000
241	NM_001040649	-30.10	100.0000	-33.00	120.0000	-43.10	140.0000	-46.10	160.0000	-52.50	180.0000	-60.50	200.0000	-62.60	220.0000	-68.40	240.0000	-71.30	260.0000	-77.30	280.0000	-81.40	300.0000	-88.30	320.0000	-93.80	340.0000	-100.30	360.0000	-106.90	380.0000	-117.00	400.0000	-125.50	420.0000	-133.90	440.0000	-133.90	453.0000	-135.70	463.0000	-136.10	473.0000	-141.40	483.0000	-142.10	493.0000	-145.10	503.0000
242	NM_001207013	-9.30	100.0000	-10.40	120.0000	-15.50	140.0000	-21.30	160.0000	-24.00	180.0000	-31.20	200.0000	-36.40	220.0000	-44.80	240.0000	-50.40	260.0000	-53.80	280.0000	-58.20	300.0000	-62.80	320.0000	-73.30	340.0000	-76.40	360.0000	-83.00	380.0000	-84.90	400.0000	-90.00	420.0000	-95.00	440.0000	-99.60	460.0000	-99.60	480.0000	-101.30	500.0000	-104.10	520.0000	-109.10	540.0000	-114.10	560.0000
243	NM_001145795	-20.90	100.0000	-36.80	120.0000	-51.80	140.0000	-57.80	160.0000	-66.20	180.0000	-75.00	200.0000	-87.70	220.0000	-97.30	240.0000	-109.70	260.0000	-115.90	280.0000	-124.80	300.0000	-134.30	320.0000	-139.10	340.0000	-148.50	360.0000	-156.50	380.0000	-169.10	400.0000	-178.60	420.0000	-189.20	440.0000	-204.70	460.0000	-210.40	480.0000	-217.70	500.0000	-228.50	520.0000	-234.50	540.0000	-244.40	560.0000
244	NM_015503	-13.60	100.0000	-24.70	120.0000	-42.20	140.0000	-48.80	160.0000	-57.70	180.0000	-71.00	200.0000	-82.50	220.0000	-87.40	240.0000	-90.70	260.0000	-100.70	280.0000	-112.20	300.0000	-118.40	320.0000	-124.70	340.0000	-135.00	360.0000	-143.70	380.0000	-153.20	400.0000	-159.90	420.0000	-166.80	440.0000	-173.70	460.0000	-186.80	480.0000	-200.20	500.0000	-211.50	520.0000	-223.90	540.0000	-232.20	560.0000
245	NM_001145797	-17.40	100.0000	-20.90	120.0000	-33.10	140.0000	-49.60	160.0000	-60.30	180.0000	-71.00	200.0000	-79.00	220.0000	-89.70	240.0000	-96.00	260.0000	-106.00	280.0000	-108.40	300.0000	-120.90	320.0000	-132.40	340.0000	-141.60	360.0000	-147.10	380.0000	-153.00	400.0000	-159.10	420.0000	-170.50	440.0000	-179.20	460.0000	-187.10	480.0000	-199.60	500.0000	-209.50	520.0000	-219.20	540.0000	-229.20	560.0000
246	NM_080422	-9.30	100.0000	-10.40	120.0000	-15.50	140.0000	-21.30	160.0000	-24.00	180.0000	-31.20	200.0000	-36.40	220.0000	-44.80	240.0000	-50.40	260.0000	-53.80	280.0000	-58.20	300.0000	-62.80	320.0000	-73.30	340.0000	-76.40	360.0000	-83.00	380.0000	-84.90	400.0000	-90.00	420.0000	-95.00	440.0000	-99.60	460.0000	-99.60	480.0000	-101.30	500.0000	-104.10	520.0000	-109.10	540.0000	-114.10	560.0000
247	NM_005246	-20.30	100.0000	-25.40	120.0000	-31.20	140.0000	-34.30	160.0000	-38.60	180.0000	-40.90	200.0000	-44.20	220.0000	-51.60	240.0000	-54.90	260.0000	-62.10	280.0000	-66.50	300.0000	-72.60	320.0000	-73.90	340.0000	-78.80	360.0000	-81.10	380.0000	-86.40	400.0000	-94.70	420.0000	-98.90	440.0000	-104.90	460.0000	-112.00	480.0000	-118.80	500.0000	-121.70	520.0000	-134.10	540.0000	-137.40	560.0000
248	NM_001128166	-11.50	100.0000	-16.20	120.0000	-19.20	140.0000	-25.20	160.0000	-28.00	180.0000	-40.80	200.0000	-47.40	220.0000	-53.50	240.0000	-55.60	260.0000	-59.80	280.0000	-65.00	300.0000	-69.60	320.0000	-69.90	340.0000	-77.60	360.0000	-82.20	380.0000	-88.00	400.0000	-95.30	420.0000	-102.10	440.0000	-105.40	460.0000	-121.00	480.0000	-124.50	500.0000	-129.70	520.0000	-144.70	540.0000	-146.60	560.0000
249	NM_002578	-11.50	100.0000	-16.20	120.0000	-19.20	140.0000	-25.20	160.0000	-28.00	180.0000	-40.80	200.0000	-47.40	220.0000	-53.50	240.0000	-55.60	260.0000	-59.80	280.0000	-65.00	300.0000	-69.60	320.0000	-69.90	340.0000	-77.60	360.0000	-82.20	380.0000	-88.00	400.0000	-95.30	420.0000	-102.10	440.0000	-105.40	460.0000	-121.00	480.0000	-124.50	500.0000	-129.70	520.0000	-144.70	540.0000	-146.60	560.0000
250	NM_022757	-23.00	100.0000	-28.30	120.0000	-31.80	140.0000	-38.10	160.0000	-41.70	180.0000	-46.00	200.0000	-51.80	220.0000	-52.80	240.0000	-60.10	260.0000	-60.40	280.0000	-68.10	300.0000	-75.10	320.0000	-79.50	340.0000	-83.50	360.0000	-93.30	380.0000	-96.00	400.0000	-103.00	420.0000	-109.00	440.0000	-114.60	460.0000	-117.10	480.0000	-120.60	500.0000	-126.30	520.0000	-134.10	540.0000	-139.50	560.0000
251	NM_025134	-16.20	100.0000	-19.80	120.0000	-22.60	140.0000	-33.30	160.0000	-45.20	180.0000	-46.80	200.0000	-48.80	220.0000	-50.10	240.0000	-63.00	260.0000	-67.70	280.0000	-72.00	300.0000	-75.70	320.0000	-79.10	340.0000	-86.00	360.0000	-88.10	380.0000	-98.40	400.0000	-101.30	420.0000	-107.70	440.0000	-110.80	460.0000	-113.20	480.0000	-113.20	500.0000	-123.10	520.0000	-126.50	540.0000	-128.60	560.0000
252	NM_018110	-39.70	100.0000	-54.10	120.0000	-55.10	140.0000	-57.60	160.0000	-71.00	180.0000	-79.00	200.0000	-88.60	220.0000	-96.60	240.0000	-109.90	260.0000	-116.00	280.0000	-125.20	300.0000	-134.50	320.0000	-141.40	340.0000	-150.70	360.0000	-158.00	380.0000	-165.70	400.0000	-171.60	420.0000	-175.10	440.0000	-181.60	460.0000	-183.80	480.0000	-193.20	500.0000	-197.70	520.0000	-200.40	540.0000	-208.40	560.0000
253	NM_001099640	-28.70	100.0000	-38.70	120.0000	-39.20	140.0000	-44.90	160.0000	-49.60	180.0000	-59.00	200.0000	-67.60	220.0000	-71.10	240.0000	-79.10	260.0000	-87.50	280.0000	-96.70	300.0000	-102.40	320.0000	-110.80	340.0000	-118.30	360.0000	-119.90	380.0000	-130.20	400.0000	-138.50	420.0000	-141.70	440.0000	-148.40	460.0000	-154.20	480.0000	-163.60	500.0000	-172.70	520.0000	-177.70	540.0000	-183.70	560.0000
254	NM_144973	-17.40	100.0000	-29.80	120.0000	-36.60	140.0000	-41.20	160.0000	-46.00	180.0000	-55.50	200.0000	-63.50	220.0000	-73.50	240.0000	-74.00	260.0000	-76.40	280.0000	-87.10	300.0000	-88.20	320.0000	-95.00	340.0000	-104.10	360.0000	-107.30	380.0000	-113.90	400.0000	-114.20	420.0000	-121.80	440.0000	-125.90	460.0000	-136.10	480.0000	-136.10	500.0000	-139.50	520.0000	-143.90	540.0000	-144.00	560.0000
255	NM_001159587	-12.10	100.0000	-16.20	120.0000	-16.70	140.0000	-20.40	160.0000	-34.40	180.0000	-41.10	200.0000	-46.90	220.0000	-52.80	240.0000	-63.70	260.0000	-71.00	280.0000	-76.10	300.0000	-80.00	320.0000	-85.70	340.0000	-90.50	360.0000	-96.60	380.0000	-108.90	400.0000	-114.00	420.0000	-121.40	440.0000	-121.70	460.0000	-126.30	480.0000	-129.10	500.0000	-133.80	520.0000	-138.90	540.0000	-142.50	560.0000
256	NM_080867	-11.60	100.0000	-14.00	120.0000	-17.40	140.0000	-20.50	160.0000	-24.90	180.0000	-33.50	200.0000	-39.90	220.0000	-45.70	240.0000	-47.00	260.0000	-50.20	280.0000	-55.40	300.0000	-62.40	320.0000	-64.70	340.0000	-68.40	360.0000	-72.30	380.0000	-77.50	400.0000	-80.60	420.0000	-88.60	440.0000	-98.80	460.0000	-103.90	480.0000	-107.30	500.0000	-110.90	520.0000	-111.70	540.0000	-116.70	560.0000
257	NM_018286	-28.70	100.0000	-38.70	120.0000	-39.20	140.0000	-44.90	160.0000	-49.60	180.0000	-59.00	200.0000	-67.60	220.0000	-71.10	240.0000	-79.10	260.0000	-87.50	280.0000	-96.70	300.0000	-102.40	320.0000	-110.80	340.0000	-118.30	360.0000	-119.90	380.0000	-130.20	400.0000	-138.50	420.0000	-141.70	440.0000	-148.40	460.0000	-154.20	480.0000	-163.60	500.0000	-172.70	520.0000	-177.70	540.0000	-183.70	560.0000
258	NM_022726	-12.30	100.0000	-15.40	120.0000	-19.60	140.0000	-20.30	160.0000	-26.20	180.0000	-28.50	200.0000	-31.20	220.0000	-41.40	240.0000	-47.70	260.0000	-53.10	280.0000	-55.00	300.0000	-58.80	320.0000	-65.70	340.0000	-73.30	360.0000	-74.30	380.0000	-81.90	400.0000	-87.10	420.0000	-90.60	440.0000	-98.60	460.0000	-101.50	480.0000	-104.70	500.0000	-117.10	520.0000	-120.80	540.0000	-125.00	560.0000
259	NM_001243251	-18.00	100.0000	-29.50	120.0000	-36.00	140.0000	-44.60	160.0000	-46.90	180.0000	-51.60	200.0000	-61.00	220.0000	-71.60	240.0000	-73.40	260.0000	-75.00	280.0000	-83.90	300.0000	-88.50	320.0000	-92.40	340.0000	-98.10	360.0000	-104.40	380.0000	-109.00	400.0000	-115.70	420.0000	-118.80	440.0000	-126.20	460.0000	-132.70	480.0000	-141.30	500.0000	-146.90	520.0000	-149.40	540.0000	-154.60	560.0000
260	NM_024678	-18.00	100.0000	-29.50	120.0000	-36.00	140.0000	-44.60	160.0000	-46.90	180.0000	-51.60	200.0000	-61.00	220.0000	-71.60	240.0000	-73.40	260.0000	-75.00	280.0000	-83.90	300.0000	-88.50	320.0000	-92.40	340.0000	-98.10	360.0000	-104.40	380.0000	-109.00	400.0000	-115.70	420.0000	-118.80	440.0000	-126.20	460.0000	-132.70	480.0000	-141.30	500.0000	-146.90	520.0000	-149.40	540.0000	-154.60	560.0000
261	NM_001242397	-12.60	100.0000	-15.40	120.0000	-21.70	140.0000	-24.40	160.0000	-31.80	180.0000	-32.00	200.0000	-39.20	220.0000	-43.20	240.0000	-49.90	260.0000	-52.30	280.0000	-55.20	300.0000	-58.80	320.0000	-63.30	340.0000	-67.70	360.0000	-70.30	380.0000	-71.80	400.0000	-76.30	420.0000	-80.00	440.0000	-86.60	460.0000	-92.50	480.0000	-101.20	500.0000	-106.20	520.0000	-110.60	540.0000	-112.40	560.0000
262	NM_002822	-12.60	100.0000	-15.40	120.0000	-21.70	140.0000	-24.40	160.0000	-31.80	180.0000	-32.00	200.0000	-39.20	220.0000	-43.20	240.0000	-49.90	260.0000	-52.30	280.0000	-55.20	300.0000	-58.80	320.0000	-63.30	340.0000	-67.70	360.0000	-70.30	380.0000	-71.80	400.0000	-76.30	420.0000	-80.00	440.0000	-86.60	460.0000	-92.50	480.0000	-101.20	500.0000	-106.20	520.0000	-110.60	540.0000	-112.40	560.0000
263	NM_007284	-35.00	100.0000	-49.20	120.0000	-62.60	140.0000	-75.00	160.0000	-83.00	180.0000	-88.20	200.0000	-96.00	220.0000	-107.10	240.0000	-111.60	260.0000	-120.10	280.0000	-128.50	300.0000	-148.30	320.0000	-149.80	340.0000	-156.40	360.0000	-164.30	380.0000	-177.50	400.0000	-190.10	420.0000	-198.50	440.0000	-204.20	460.0000	-215.80	480.0000	-230.20	500.0000	-236.60	520.0000	-247.20	540.0000	-253.70	560.0000
264	NM_002052	-20.10	100.0000	-28.70	120.0000	-35.40	140.0000	-50.10	160.0000	-62.10	180.0000	-75.90	200.0000	-81.50	220.0000	-83.40	240.0000	-93.00	260.0000	-96.20	280.0000	-97.90	300.0000	-109.40	320.0000	-120.90	340.0000	-124.30	360.0000	-129.30	380.0000	-137.70	400.0000	-152.20	420.0000	-158.10	440.0000	-166.40	460.0000	-175.80	480.0000	-186.90	500.0000	-197.30	520.0000	-204.80	540.0000	-209.50	560.0000
265	NM_031946	-32.30	100.0000	-38.50	120.0000	-48.50	140.0000	-55.10	160.0000	-63.00	180.0000	-74.60	200.0000	-86.30	220.0000	-90.80	240.0000	-92.30	260.0000	-101.80	280.0000	-116.50	300.0000	-124.00	320.0000	-132.10	340.0000	-145.00	360.0000	-153.40	380.0000	-165.70	400.0000	-178.90	420.0000	-190.40	440.0000	-201.30	460.0000	-207.80	480.0000	-213.50	500.0000	-221.80	520.0000	-234.70	540.0000	-248.20	560.0000
266	NM_001042535	-19.50	100.0000	-33.40	120.0000	-37.90	140.0000	-42.00	160.0000	-53.40	180.0000	-61.80	200.0000	-67.50	220.0000	-69.70	240.0000	-75.80	260.0000	-79.40	280.0000	-90.80	300.0000	-94.40	320.0000	-103.00	340.0000	-111.00	360.0000	-125.70	380.0000	-141.50	400.0000	-150.30	420.0000	-159.00	440.0000	-172.00	460.0000	-176.50	480.0000	-183.70	500.0000	-195.40	520.0000	-209.70	540.0000	-219.40	560.0000
267	NM_001308304	-19.50	100.0000	-33.40	120.0000	-40.00	140.0000	-45.60	160.0000	-58.50	180.0000	-76.10	200.0000	-85.30	220.0000	-85.70	240.0000	-89.00	260.0000	-92.80	280.0000	-98.80	300.0000	-106.60	320.0000	-118.60	340.0000	-133.20	360.0000	-145.90	380.0000	-156.80	400.0000	-169.70	420.0000	-182.40	440.0000	-187.00	460.0000	-198.00	480.0000	-202.50	500.0000	-211.10	520.0000	-222.70	540.0000	-232.50	560.0000
268	NM_006965	-15.50	100.0000	-20.50	120.0000	-22.20	140.0000	-24.10	160.0000	-27.10	180.0000	-32.80	200.0000	-39.00	220.0000	-43.20	240.0000	-48.90	260.0000	-49.40	280.0000	-50.60	300.0000	-56.50	320.0000	-60.00	340.0000	-64.80	360.0000	-70.80	380.0000	-71.40	400.0000	-75.60	420.0000	-79.50	440.0000	-83.00	460.0000	-85.80	480.0000	-90.90	500.0000	-98.40	520.0000	-107.50	540.0000	-108.20	560.0000
269	NM_014048	-19.80	100.0000	-24.70	120.0000	-29.20	140.0000	-36.30	160.0000	-38.70	180.0000	-47.70	200.0000	-47.70	220.0000	-57.40	240.0000	-66.50	260.0000	-70.90	280.0000	-78.20	300.0000	-88.50	320.0000	-92.20	340.0000	-98.10	360.0000	-104.30	380.0000	-107.10	400.0000	-110.20	420.0000	-113.30	440.0000	-116.80	460.0000	-121.60	480.0000	-127.10	500.0000	-130.80	520.0000	-137.10	540.0000	-141.00	560.0000
270	NM_014498	-20.50	100.0000	-32.80	120.0000	-34.20	140.0000	-35.20	160.0000	-40.00	180.0000	-40.50	200.0000	-41.60	220.0000	-47.90	240.0000	-50.60	260.0000	-53.90	280.0000	-55.10	300.0000	-56.40	320.0000	-59.70	340.0000	-69.90	360.0000	-73.90	380.0000	-74.90	400.0000	-76.60	420.0000	-79.60	440.0000	-83.40	460.0000	-86.40	480.0000	-96.50	500.0000	-97.80	520.0000	-100.40	540.0000	-103.00	560.0000
271	NM_020307	-28.70	100.0000	-34.70	120.0000	-39.80	140.0000	-45.00	160.0000	-48.70	180.0000	-51.20	200.0000	-57.00	220.0000	-59.60	240.0000	-67.60	260.0000	-75.70	280.0000	-78.00	300.0000	-83.20	320.0000	-90.90	340.0000	-91.70	360.0000	-94.40	380.0000	-101.60	400.0000	-101.60	420.0000	-104.80	440.0000	-107.20	460.0000	-110.80	480.0000	-116.10	500.0000	-121.40	520.0000	-126.60	540.0000	-131.30	560.0000
272	NM_001018	-17.80	85.0000	-20.10	95.0000	-22.10	105.0000	-22.10	115.0000	-25.10	125.0000	-28.40	135.0000	-36.90	145.0000	-38.40	155.0000	-44.80	165.0000	-46.90	175.0000	-46.90	185.0000	-55.70	195.0000	-61.90	205.0000	-68.20	215.0000	-68.20	225.0000	-76.10	235.0000	-76.10	245.0000	-82.00	255.0000	-89.30	265.0000	-93.30	275.0000	-96.50	285.0000	-97.40	295.0000	-103.00	305.0000	-104.20	315.0000
273	NM_173657	-11.60	100.0000	-13.60	120.0000	-19.20	140.0000	-20.60	160.0000	-23.10	180.0000	-31.20	200.0000	-31.80	220.0000	-34.20	240.0000	-39.20	260.0000	-46.40	280.0000	-49.60	300.0000	-49.80	320.0000	-53.70	340.0000	-54.50	360.0000	-58.70	380.0000	-61.70	400.0000	-65.10	420.0000	-67.40	440.0000	-72.40	460.0000	-77.00	480.0000	-80.40	500.0000	-82.90	520.0000	-89.20	540.0000	-93.90	560.0000
274	NM_001308235	-39.10	100.0000	-52.00	120.0000	-61.20	140.0000	-69.00	160.0000	-80.40	180.0000	-91.80	200.0000	-103.40	220.0000	-113.30	240.0000	-122.30	260.0000	-136.80	280.0000	-144.20	300.0000	-152.50	320.0000	-160.80	340.0000	-166.00	360.0000	-174.00	380.0000	-176.30	400.0000	-180.20	420.0000	-188.40	440.0000	-201.10	460.0000	-207.10	473.0000	-212.50	483.0000	-215.80	493.0000	-221.60	503.0000	-228.40	513.0000
275	NM_173505	-11.30	100.0000	-12.80	120.0000	-14.80	140.0000	-23.90	160.0000	-28.40	180.0000	-28.60	200.0000	-41.00	220.0000	-41.50	240.0000	-53.90	260.0000	-54.80	280.0000	-61.20	300.0000	-70.80	320.0000	-74.10	340.0000	-80.00	360.0000	-90.60	380.0000	-99.20	400.0000	-104.70	420.0000	-112.60	440.0000	-117.60	460.0000	-121.60	480.0000	-130.30	500.0000	-137.20	520.0000	-137.40	540.0000	-139.60	560.0000
276	NM_004058	-37.50	100.0000	-45.70	120.0000	-51.30	140.0000	-57.10	160.0000	-66.60	180.0000	-71.80	200.0000	-85.50	220.0000	-100.70	240.0000	-108.50	260.0000	-118.70	280.0000	-132.60	300.0000	-151.60	320.0000	-165.90	340.0000	-178.30	360.0000	-184.20	380.0000	-194.90	400.0000	-204.10	420.0000	-214.90	440.0000	-221.30	460.0000	-233.20	480.0000	-242.60	500.0000	-249.70	520.0000	-254.00	540.0000	-264.00	560.0000
277	NM_080590	-37.50	100.0000	-45.70	120.0000	-51.30	140.0000	-57.10	160.0000	-66.60	180.0000	-71.80	200.0000	-82.10	220.0000	-98.20	240.0000	-108.10	260.0000	-124.10	280.0000	-131.90	300.0000	-141.90	320.0000	-156.20	340.0000	-165.60	360.0000	-177.50	380.0000	-185.30	400.0000	-197.20	420.0000	-209.40	440.0000	-213.70	460.0000	-229.40	480.0000	-240.90	500.0000	-249.90	520.0000	-257.20	540.0000	-270.00	560.0000
278	NM_001308278	-19.10	100.0000	-23.20	120.0000	-28.00	140.0000	-28.60	160.0000	-34.40	180.0000	-37.90	200.0000	-40.30	220.0000	-49.80	240.0000	-52.90	260.0000	-54.40	280.0000	-55.30	300.0000	-60.60	320.0000	-66.60	340.0000	-78.00	360.0000	-85.90	380.0000	-94.80	400.0000	-105.80	420.0000	-115.10	440.0000	-118.10	460.0000	-130.00	480.0000	-133.50	500.0000	-141.70	520.0000	-146.80	540.0000	-160.90	560.0000
279	NM_001308293	-20.90	100.0000	-36.80	120.0000	-51.80	140.0000	-57.80	160.0000	-66.20	180.0000	-75.00	200.0000	-87.70	220.0000	-97.30	240.0000	-109.70	260.0000	-115.90	280.0000	-124.80	300.0000	-134.30	320.0000	-139.10	340.0000	-148.50	360.0000	-156.50	380.0000	-169.10	400.0000	-178.60	420.0000	-189.20	440.0000	-204.70	460.0000	-210.40	480.0000	-217.70	500.0000	-228.50	520.0000	-234.50	540.0000	-244.40	560.0000
280	NM_015967	-11.20	100.0000	-12.70	120.0000	-18.70	140.0000	-21.60	160.0000	-28.90	180.0000	-29.60	200.0000	-31.30	220.0000	-39.30	240.0000	-39.90	260.0000	-41.80	280.0000	-50.80	300.0000	-51.60	320.0000	-53.00	340.0000	-62.90	360.0000	-65.80	380.0000	-68.60	400.0000	-79.20	420.0000	-84.00	440.0000	-87.00	460.0000	-93.50	480.0000	-95.10	500.0000	-101.50	520.0000	-104.80	540.0000	-108.70	560.0000
281	NM_001017928	-13.60	100.0000	-20.60	120.0000	-26.00	140.0000	-29.10	160.0000	-34.70	180.0000	-37.00	200.0000	-41.40	220.0000	-45.00	240.0000	-51.60	260.0000	-54.30	280.0000	-59.40	300.0000	-63.60	320.0000	-66.10	340.0000	-71.80	360.0000	-73.70	380.0000	-77.10	400.0000	-82.10	420.0000	-83.40	440.0000	-86.50	460.0000	-92.00	480.0000	-92.90	500.0000	-102.60	520.0000	-107.20	540.0000	-111.70	558.0000
282	NM_001308341	-23.87	100.0000	-39.10	120.0000	-43.60	140.0000	-49.10	160.0000	-50.80	180.0000	-57.30	200.0000	-66.60	220.0000	-77.30	240.0000	-89.70	260.0000	-102.20	280.0000	-107.00	300.0000	-117.30	320.0000	-132.70	340.0000	-143.60	360.0000	-160.60	380.0000	-167.80	400.0000	-176.30	420.0000	-181.00	440.0000	-193.30	460.0000	-204.50	480.0000	-210.00	500.0000	-218.60	520.0000	-221.70	540.0000	-229.70	560.0000
283	NM_203475	-24.20	100.0000	-33.30	120.0000	-49.20	140.0000	-57.20	160.0000	-58.70	180.0000	-63.70	200.0000	-74.50	220.0000	-80.60	240.0000	-83.10	260.0000	-87.60	280.0000	-91.50	300.0000	-104.20	320.0000	-104.20	340.0000	-109.40	360.0000	-111.70	380.0000	-123.30	400.0000	-140.60	420.0000	-148.10	440.0000	-161.20	460.0000	-170.20	480.0000	-182.00	500.0000	-189.10	520.0000	-197.70	540.0000	-203.70	560.0000
284	NM_182763	-20.90	100.0000	-26.10	120.0000	-37.00	140.0000	-44.00	160.0000	-50.90	180.0000	-56.60	200.0000	-61.90	220.0000	-68.70	240.0000	-72.60	260.0000	-80.90	280.0000	-82.70	300.0000	-91.40	320.0000	-102.90	340.0000	-103.30	360.0000	-111.80	380.0000	-116.60	400.0000	-122.60	420.0000	-134.20	440.0000	-138.50	460.0000	-143.90	480.0000	-153.50	500.0000	-161.60	520.0000	-167.40	540.0000	-172.90	560.0000
285	NM_173475	-35.00	100.0000	-46.00	120.0000	-49.10	140.0000	-49.10	160.0000	-52.50	180.0000	-57.90	200.0000	-68.40	220.0000	-78.50	240.0000	-85.20	260.0000	-89.10	280.0000	-95.00	300.0000	-101.20	320.0000	-110.20	340.0000	-120.90	360.0000	-123.10	380.0000	-126.50	400.0000	-133.90	420.0000	-143.50	440.0000	-150.60	460.0000	-154.00	480.0000	-157.50	500.0000	-161.20	520.0000	-165.80	540.0000	-168.50	560.0000
286	NM_031443	-32.80	100.0000	-35.00	120.0000	-45.60	140.0000	-50.60	160.0000	-64.50	180.0000	-75.80	200.0000	-86.50	220.0000	-99.90	240.0000	-109.60	260.0000	-118.90	280.0000	-130.40	300.0000	-133.80	320.0000	-146.30	340.0000	-159.00	360.0000	-163.80	380.0000	-172.10	400.0000	-178.20	420.0000	-188.20	440.0000	-197.10	460.0000	-208.10	480.0000	-212.50	500.0000	-220.00	520.0000	-232.10	540.0000	-247.50	560.0000
287	NM_001126059	-29.90	100.0000	-35.50	120.0000	-49.20	140.0000	-60.00	160.0000	-63.90	180.0000	-73.60	200.0000	-79.90	220.0000	-88.20	240.0000	-100.80	260.0000	-103.10	280.0000	-104.80	300.0000	-116.20	320.0000	-121.50	340.0000	-131.90	360.0000	-135.70	380.0000	-144.50	400.0000	-146.60	420.0000	-150.90	440.0000	-155.80	460.0000	-162.10	480.0000	-173.80	500.0000	-179.50	520.0000	-190.80	540.0000	-193.10	560.0000
288	NM_022825	-24.20	100.0000	-33.30	120.0000	-49.20	140.0000	-57.20	160.0000	-58.70	180.0000	-63.70	200.0000	-74.50	220.0000	-80.60	240.0000	-83.10	260.0000	-87.60	280.0000	-91.50	300.0000	-104.20	320.0000	-104.20	340.0000	-109.40	360.0000	-111.70	380.0000	-123.30	400.0000	-140.60	420.0000	-148.10	440.0000	-161.20	460.0000	-170.20	480.0000	-182.00	500.0000	-189.10	520.0000	-197.70	540.0000	-203.70	560.0000
289	NM_001174085	-35.30	100.0000	-43.10	120.0000	-50.20	140.0000	-59.50	160.0000	-69.10	180.0000	-80.00	200.0000	-86.00	220.0000	-92.90	240.0000	-104.20	260.0000	-116.90	280.0000	-121.80	300.0000	-134.00	320.0000	-141.80	340.0000	-155.90	360.0000	-158.60	380.0000	-162.30	400.0000	-170.90	420.0000	-179.60	440.0000	-190.90	460.0000	-192.10	480.0000	-197.10	500.0000	-201.10	520.0000	-207.50	540.0000	-218.10	560.0000
290	NM_015319	-15.50	100.0000	-20.30	120.0000	-21.30	140.0000	-33.30	160.0000	-36.80	180.0000	-48.50	200.0000	-54.70	220.0000	-60.30	240.0000	-80.40	260.0000	-87.30	280.0000	-93.60	300.0000	-98.70	320.0000	-103.20	340.0000	-110.60	360.0000	-116.90	380.0000	-119.40	400.0000	-122.70	420.0000	-130.20	440.0000	-138.90	460.0000	-148.60	480.0000	-161.20	500.0000	-165.50	520.0000	-173.40	540.0000	-179.40	560.0000
291	NM_022165	-17.40	100.0000	-25.50	120.0000	-29.90	140.0000	-38.60	160.0000	-48.40	177.0000	-51.30	187.0000	-51.30	197.0000	-54.10	207.0000	-59.80	217.0000	-65.70	227.0000	-69.00	237.0000	-77.30	247.0000	-78.60	257.0000	-87.20	267.0000	-87.30	277.0000	-92.70	287.0000	-96.40	297.0000	-103.50	307.0000	-105.80	317.0000	-107.10	327.0000	-113.80	337.0000	-117.70	347.0000	-124.80	357.0000	-128.80	367.0000
292	NM_017844	-31.80	100.0000	-39.70	120.0000	-49.70	140.0000	-55.30	160.0000	-62.00	180.0000	-70.90	200.0000	-76.90	220.0000	-86.80	240.0000	-92.40	260.0000	-104.00	280.0000	-105.90	300.0000	-110.90	320.0000	-122.90	340.0000	-136.40	360.0000	-140.60	377.0000	-143.10	387.0000	-144.60	397.0000	-151.80	407.0000	-157.90	417.0000	-164.80	427.0000	-171.10	437.0000	-173.30	447.0000	-175.10	457.0000	-180.20	467.0000
293	NM_001282167	-24.20	100.0000	-33.30	120.0000	-49.20	140.0000	-57.20	160.0000	-58.70	180.0000	-63.70	200.0000	-74.50	220.0000	-80.60	240.0000	-83.10	260.0000	-87.60	280.0000	-91.50	300.0000	-104.20	320.0000	-104.20	340.0000	-109.40	360.0000	-111.70	380.0000	-123.30	400.0000	-140.60	420.0000	-148.10	440.0000	-161.20	460.0000	-170.20	480.0000	-182.00	500.0000	-189.10	520.0000	-197.70	540.0000	-203.70	560.0000
294	NM_170754	-15.50	100.0000	-20.30	120.0000	-21.30	140.0000	-33.30	160.0000	-36.80	180.0000	-48.50	200.0000	-54.70	220.0000	-60.30	240.0000	-80.40	260.0000	-87.30	280.0000	-93.60	300.0000	-98.70	320.0000	-103.20	340.0000	-110.60	360.0000	-116.90	380.0000	-119.40	400.0000	-122.70	420.0000	-130.20	440.0000	-138.90	460.0000	-148.60	480.0000	-161.20	500.0000	-165.50	520.0000	-173.40	540.0000	-179.40	560.0000
295	NM_078474	-29.80	100.0000	-37.20	120.0000	-42.50	140.0000	-49.10	160.0000	-56.80	180.0000	-58.60	200.0000	-67.20	220.0000	-76.60	240.0000	-83.30	260.0000	-90.20	280.0000	-97.40	300.0000	-105.20	320.0000	-109.00	340.0000	-117.50	360.0000	-125.10	380.0000	-129.60	400.0000	-132.30	420.0000	-134.30	440.0000	-142.80	460.0000	-145.30	480.0000	-151.60	500.0000	-160.10	520.0000	-165.70	540.0000	-179.10	560.0000
296	NM_001167935	-32.80	100.0000	-35.00	120.0000	-45.60	140.0000	-50.60	160.0000	-64.50	180.0000	-75.80	200.0000	-86.50	220.0000	-99.90	240.0000	-109.60	260.0000	-118.90	280.0000	-130.40	300.0000	-133.80	320.0000	-146.30	340.0000	-159.00	360.0000	-163.80	380.0000	-172.10	400.0000	-178.20	420.0000	-188.20	440.0000	-197.10	460.0000	-208.10	480.0000	-212.50	500.0000	-220.00	520.0000	-232.10	540.0000	-247.50	560.0000
297	NM_153635	-13.10	100.0000	-17.90	120.0000	-22.90	140.0000	-32.10	160.0000	-39.30	180.0000	-55.20	200.0000	-69.90	220.0000	-78.00	240.0000	-88.10	260.0000	-97.70	280.0000	-104.00	300.0000	-114.90	320.0000	-122.00	340.0000	-125.40	360.0000	-127.50	380.0000	-134.60	400.0000	-142.90	420.0000	-149.50	436.0000	-154.00	446.0000	-157.30	456.0000	-164.80	466.0000	-170.30	476.0000	-176.20	486.0000	-183.10	496.0000
298	NM_020828	-10.00	100.0000	-14.40	120.0000	-17.50	140.0000	-17.60	160.0000	-18.30	180.0000	-23.90	200.0000	-27.00	220.0000	-31.00	240.0000	-32.00	260.0000	-39.70	280.0000	-40.20	300.0000	-44.60	320.0000	-51.30	340.0000	-58.50	360.0000	-67.10	380.0000	-70.60	400.0000	-72.90	420.0000	-79.30	440.0000	-82.50	460.0000	-83.50	480.0000	-89.50	500.0000	-93.70	520.0000	-97.20	540.0000	-99.80	560.0000
299	NM_153370	-28.90	100.0000	-37.30	120.0000	-44.40	140.0000	-52.70	160.0000	-65.30	180.0000	-69.70	200.0000	-77.90	220.0000	-89.30	240.0000	-104.90	260.0000	-113.30	280.0000	-119.70	300.0000	-134.50	320.0000	-141.00	340.0000	-149.00	360.0000	-159.40	380.0000	-163.50	400.0000	-169.90	420.0000	-174.20	440.0000	-185.50	460.0000	-189.90	480.0000	-199.30	500.0000	-213.90	520.0000	-228.30	540.0000	-229.50	560.0000
300	NM_013274	-35.30	100.0000	-43.10	120.0000	-50.20	140.0000	-59.50	160.0000	-69.10	180.0000	-80.00	200.0000	-86.00	220.0000	-92.90	240.0000	-104.20	260.0000	-116.90	280.0000	-121.80	300.0000	-134.00	320.0000	-141.80	340.0000	-155.90	360.0000	-158.60	380.0000	-162.30	400.0000	-170.90	420.0000	-179.60	440.0000	-190.90	460.0000	-192.10	480.0000	-197.10	500.0000	-201.10	520.0000	-207.50	540.0000	-218.10	560.0000
301	NM_001126057	-30.40	100.0000	-33.50	120.0000	-37.60	140.0000	-38.40	160.0000	-43.60	180.0000	-43.70	200.0000	-49.70	220.0000	-52.10	237.0000	-54.80	247.0000	-58.70	257.0000	-64.90	267.0000	-72.40	277.0000	-74.70	287.0000	-81.40	297.0000	-85.90	307.0000	-89.00	317.0000	-93.50	327.0000	-95.50	337.0000	-96.30	347.0000	-105.50	357.0000	-116.30	367.0000	-116.70	377.0000	-121.40	387.0000	-125.90	397.0000
302	NM_203473	-24.20	100.0000	-33.30	120.0000	-49.20	140.0000	-57.20	160.0000	-58.70	180.0000	-63.70	200.0000	-74.50	220.0000	-80.60	240.0000	-83.10	260.0000	-87.60	280.0000	-91.50	300.0000	-104.20	320.0000	-104.20	340.0000	-109.40	360.0000	-111.70	380.0000	-123.30	400.0000	-140.60	420.0000	-148.10	440.0000	-161.20	460.0000	-170.20	480.0000	-182.00	500.0000	-189.10	520.0000	-197.70	540.0000	-203.70	560.0000
303	NM_001174084	-35.30	100.0000	-43.10	120.0000	-50.20	140.0000	-59.50	160.0000	-69.10	180.0000	-80.00	200.0000	-86.00	220.0000	-92.90	240.0000	-104.20	260.0000	-116.90	280.0000	-121.80	300.0000	-134.00	320.0000	-141.80	340.0000	-155.90	360.0000	-158.60	380.0000	-162.30	400.0000	-170.90	420.0000	-179.60	440.0000	-190.90	460.0000	-192.10	480.0000	-197.10	500.0000	-201.10	520.0000	-207.50	540.0000	-218.10	560.0000
304	NM_001190348	-30.40	100.0000	-33.50	120.0000	-37.60	140.0000	-38.40	160.0000	-43.60	180.0000	-43.70	200.0000	-49.70	220.0000	-52.10	237.0000	-53.50	247.0000	-62.00	257.0000	-61.90	267.0000	-69.50	277.0000	-86.00	287.0000	-90.00	297.0000	-96.80	307.0000	-98.80	317.0000	-107.60	327.0000	-107.60	337.0000	-113.90	347.0000	-113.90	357.0000	-113.90	367.0000	-120.20	377.0000	-121.70	387.0000	-127.80	397.0000
305	NM_001029835	-32.80	100.0000	-35.00	120.0000	-45.60	140.0000	-50.60	160.0000	-64.50	180.0000	-75.80	200.0000	-86.50	220.0000	-99.90	240.0000	-109.60	260.0000	-118.90	280.0000	-130.40	300.0000	-133.80	320.0000	-146.30	340.0000	-159.00	360.0000	-163.80	380.0000	-172.10	400.0000	-178.20	420.0000	-188.20	440.0000	-197.10	460.0000	-208.10	480.0000	-212.50	500.0000	-220.00	520.0000	-232.10	540.0000	-247.50	560.0000
306	NM_001190347	-29.90	100.0000	-35.50	120.0000	-49.20	140.0000	-60.00	160.0000	-63.90	180.0000	-73.60	200.0000	-79.90	220.0000	-88.20	240.0000	-100.80	260.0000	-103.10	280.0000	-105.70	300.0000	-110.10	320.0000	-124.30	340.0000	-134.50	360.0000	-141.70	380.0000	-152.30	400.0000	-155.20	420.0000	-165.30	440.0000	-170.00	460.0000	-176.60	480.0000	-179.00	500.0000	-187.10	520.0000	-198.30	540.0000	-200.80	560.0000
307	NM_001271620	-21.90	100.0000	-31.80	120.0000	-39.30	140.0000	-45.30	160.0000	-46.90	180.0000	-55.20	200.0000	-59.30	220.0000	-63.80	240.0000	-70.50	260.0000	-77.10	280.0000	-84.50	300.0000	-92.20	320.0000	-95.70	340.0000	-103.50	360.0000	-108.70	380.0000	-115.70	400.0000	-121.10	420.0000	-128.20	440.0000	-134.00	460.0000	-137.20	480.0000	-143.70	500.0000	-150.00	520.0000	-152.50	540.0000	-161.30	560.0000
308	NM_198576	-20.80	100.0000	-22.20	120.0000	-30.70	140.0000	-44.50	160.0000	-54.70	180.0000	-68.60	200.0000	-78.20	220.0000	-90.60	240.0000	-95.70	260.0000	-109.20	280.0000	-117.10	300.0000	-125.80	320.0000	-138.10	340.0000	-147.30	360.0000	-155.00	380.0000	-169.70	400.0000	-181.90	420.0000	-193.10	440.0000	-196.80	460.0000	-205.00	480.0000	-223.10	500.0000	-235.80	520.0000	-243.30	540.0000	-254.50	560.0000
309	NM_001080538	-30.20	100.0000	-38.00	120.0000	-44.40	140.0000	-44.50	160.0000	-49.10	180.0000	-60.30	200.0000	-63.50	220.0000	-66.90	240.0000	-73.50	260.0000	-79.20	280.0000	-82.30	300.0000	-89.90	320.0000	-94.20	340.0000	-101.00	360.0000	-103.90	380.0000	-113.20	400.0000	-120.00	420.0000	-122.30	440.0000	-123.60	460.0000	-129.50	480.0000	-133.60	500.0000	-138.00	520.0000	-143.60	540.0000	-148.00	560.0000
310	NM_001204830	-10.80	100.0000	-15.40	120.0000	-18.20	140.0000	-18.20	151.0000	-19.10	161.0000	-21.10	171.0000	-22.40	181.0000	-23.80	191.0000	-28.20	201.0000	-28.40	211.0000	-31.50	221.0000	-32.20	231.0000	-33.50	241.0000	-35.10	251.0000	-39.70	261.0000	-40.10	271.0000	-43.70	281.0000	-43.70	291.0000	-47.60	301.0000	-49.40	311.0000	-49.10	321.0000	-50.20	331.0000	-54.30	341.0000	-60.10	351.0000
311	NM_145199	-10.80	100.0000	-15.40	120.0000	-18.20	140.0000	-18.20	151.0000	-19.10	161.0000	-21.10	171.0000	-22.40	181.0000	-23.80	191.0000	-28.20	201.0000	-28.40	211.0000	-31.50	221.0000	-32.20	231.0000	-33.50	241.0000	-35.10	251.0000	-39.70	261.0000	-40.10	271.0000	-43.70	281.0000	-43.70	291.0000	-47.60	301.0000	-49.40	311.0000	-49.10	321.0000	-50.20	331.0000	-54.30	341.0000	-60.10	351.0000
312	NM_001152	-21.10	100.0000	-27.20	120.0000	-34.50	140.0000	-37.40	160.0000	-48.00	180.0000	-49.90	200.0000	-56.60	220.0000	-67.70	240.0000	-79.30	260.0000	-84.00	280.0000	-90.00	300.0000	-90.40	320.0000	-96.60	340.0000	-107.70	360.0000	-115.70	380.0000	-118.00	400.0000	-119.80	420.0000	-121.70	440.0000	-128.20	460.0000	-130.90	480.0000	-135.60	500.0000	-138.80	520.0000	-148.60	540.0000	-152.10	560.0000
313	NM_033087	-14.30	100.0000	-17.70	120.0000	-20.30	140.0000	-21.70	160.0000	-33.90	180.0000	-40.80	200.0000	-45.70	220.0000	-49.50	240.0000	-54.40	260.0000	-55.30	280.0000	-59.60	300.0000	-64.90	320.0000	-67.70	340.0000	-77.80	360.0000	-81.70	380.0000	-82.70	400.0000	-89.10	420.0000	-93.90	440.0000	-97.20	460.0000	-102.30	480.0000	-108.80	500.0000	-116.00	520.0000	-120.60	540.0000	-125.60	560.0000
314	NM_173660	-36.30	100.0000	-42.50	120.0000	-57.00	140.0000	-63.80	160.0000	-77.20	180.0000	-86.90	200.0000	-97.80	220.0000	-114.10	240.0000	-120.90	260.0000	-139.10	280.0000	-149.50	300.0000	-166.80	320.0000	-171.10	340.0000	-178.90	360.0000	-191.60	380.0000	-203.10	400.0000	-211.60	420.0000	-226.20	440.0000	-233.70	460.0000	-244.10	480.0000	-258.30	500.0000	-270.50	520.0000	-282.90	540.0000	-288.10	560.0000
315	NM_144988	-11.70	100.0000	-19.50	120.0000	-24.60	140.0000	-28.10	160.0000	-29.70	180.0000	-37.00	200.0000	-43.00	220.0000	-47.00	240.0000	-53.80	260.0000	-55.50	280.0000	-60.30	300.0000	-63.30	320.0000	-68.90	340.0000	-75.80	360.0000	-78.90	380.0000	-83.20	400.0000	-86.40	420.0000	-94.90	440.0000	-98.70	460.0000	-106.30	480.0000	-109.30	500.0000	-114.90	520.0000	-118.40	540.0000	-126.60	560.0000
316	NM_001382	-15.10	100.0000	-22.60	120.0000	-27.40	140.0000	-38.30	160.0000	-39.80	180.0000	-48.20	200.0000	-53.70	220.0000	-57.50	240.0000	-59.10	260.0000	-61.90	280.0000	-62.20	300.0000	-65.80	320.0000	-76.10	340.0000	-81.30	360.0000	-93.60	380.0000	-100.00	400.0000	-105.70	420.0000	-121.00	440.0000	-125.30	460.0000	-130.70	480.0000	-133.60	500.0000	-138.50	520.0000	-143.90	540.0000	-155.50	560.0000
317	NM_001845	-18.20	100.0000	-29.00	120.0000	-30.20	140.0000	-31.30	160.0000	-34.30	180.0000	-42.90	200.0000	-44.90	220.0000	-47.10	240.0000	-54.50	260.0000	-64.00	280.0000	-64.00	300.0000	-71.50	320.0000	-78.10	340.0000	-82.70	360.0000	-89.90	380.0000	-95.70	400.0000	-102.70	420.0000	-110.50	440.0000	-116.30	460.0000	-124.50	480.0000	-130.80	500.0000	-137.90	520.0000	-141.10	540.0000	-149.80	560.0000
318	NM_145197	-10.80	100.0000	-15.40	120.0000	-18.20	140.0000	-18.20	151.0000	-19.10	161.0000	-21.10	171.0000	-22.40	181.0000	-23.80	191.0000	-28.20	201.0000	-28.40	211.0000	-31.50	221.0000	-32.20	231.0000	-33.50	241.0000	-35.10	251.0000	-39.70	261.0000	-40.10	271.0000	-43.70	281.0000	-43.70	291.0000	-47.60	301.0000	-49.40	311.0000	-49.10	321.0000	-50.20	331.0000	-54.30	341.0000	-60.10	351.0000
319	NM_015929	-10.80	100.0000	-15.40	120.0000	-18.20	140.0000	-18.20	151.0000	-19.10	161.0000	-21.10	171.0000	-22.40	181.0000	-23.80	191.0000	-28.20	201.0000	-28.40	211.0000	-31.50	221.0000	-32.20	231.0000	-33.50	241.0000	-35.10	251.0000	-39.70	261.0000	-40.10	271.0000	-43.70	281.0000	-43.70	291.0000	-47.60	301.0000	-49.40	311.0000	-49.10	321.0000	-50.20	331.0000	-54.30	341.0000	-60.10	351.0000
320	NM_002223	-23.80	100.0000	-34.80	120.0000	-39.40	140.0000	-41.60	160.0000	-44.60	180.0000	-52.40	200.0000	-55.10	220.0000	-61.40	240.0000	-64.20	260.0000	-71.50	280.0000	-79.10	300.0000	-81.50	320.0000	-91.30	340.0000	-97.20	360.0000	-100.80	380.0000	-109.10	400.0000	-111.90	420.0000	-117.60	440.0000	-125.80	460.0000	-132.30	480.0000	-132.90	500.0000	-140.40	520.0000	-144.90	540.0000	-155.50	560.0000
321	NM_001605	-37.00	100.0000	-47.70	120.0000	-49.40	140.0000	-55.70	160.0000	-61.10	180.0000	-71.00	200.0000	-83.00	220.0000	-93.10	240.0000	-95.20	260.0000	-108.00	280.0000	-115.80	300.0000	-122.50	320.0000	-124.90	340.0000	-134.80	360.0000	-144.20	380.0000	-153.80	400.0000	-159.20	420.0000	-161.60	440.0000	-172.50	460.0000	-183.80	480.0000	-184.20	500.0000	-188.10	520.0000	-195.40	540.0000	-200.80	560.0000
322	NM_001305242	-27.10	100.0000	-32.30	120.0000	-37.70	140.0000	-40.60	160.0000	-42.10	180.0000	-50.30	200.0000	-60.90	220.0000	-64.70	240.0000	-67.70	260.0000	-70.00	280.0000	-71.90	300.0000	-75.70	320.0000	-85.60	340.0000	-92.30	360.0000	-94.60	380.0000	-99.10	400.0000	-104.00	420.0000	-108.80	440.0000	-110.10	460.0000	-115.60	480.0000	-120.20	500.0000	-125.00	520.0000	-130.70	540.0000	-134.00	560.0000
323	NM_080538	-33.00	100.0000	-37.10	120.0000	-43.60	140.0000	-49.40	160.0000	-59.30	180.0000	-61.50	200.0000	-69.10	220.0000	-75.40	240.0000	-82.00	260.0000	-91.80	280.0000	-93.70	300.0000	-103.90	320.0000	-111.10	340.0000	-113.50	360.0000	-122.10	380.0000	-129.10	400.0000	-140.20	420.0000	-149.30	440.0000	-155.10	460.0000	-161.70	480.0000	-172.80	500.0000	-178.90	520.0000	-181.90	540.0000	-189.20	560.0000
324	NM_017778	-20.10	100.0000	-28.30	120.0000	-39.80	140.0000	-43.40	160.0000	-51.00	180.0000	-54.90	200.0000	-59.70	220.0000	-64.60	240.0000	-72.90	260.0000	-80.90	280.0000	-88.50	300.0000	-90.50	320.0000	-92.30	340.0000	-98.60	360.0000	-101.60	380.0000	-103.90	400.0000	-112.40	420.0000	-117.90	440.0000	-125.60	460.0000	-133.10	480.0000	-136.50	500.0000	-139.60	520.0000	-144.80	540.0000	-145.50	560.0000
325	NM_004239	-19.50	100.0000	-25.20	120.0000	-25.90	140.0000	-29.60	160.0000	-38.40	180.0000	-41.90	200.0000	-51.30	220.0000	-61.10	240.0000	-64.00	260.0000	-69.10	280.0000	-73.10	300.0000	-76.10	320.0000	-85.20	340.0000	-94.60	360.0000	-96.80	380.0000	-103.50	400.0000	-106.90	420.0000	-113.60	440.0000	-115.50	460.0000	-120.80	480.0000	-121.60	500.0000	-125.30	520.0000	-126.90	540.0000	-130.20	560.0000
326	NM_004429	-38.80	100.0000	-43.80	120.0000	-51.20	140.0000	-61.10	160.0000	-66.70	180.0000	-70.20	200.0000	-70.20	220.0000	-77.10	240.0000	-80.50	260.0000	-80.50	280.0000	-83.70	300.0000	-95.50	320.0000	-113.20	340.0000	-127.50	360.0000	-136.70	380.0000	-141.20	400.0000	-147.00	420.0000	-166.30	440.0000	-177.20	460.0000	-188.20	480.0000	-197.30	500.0000	-202.20	520.0000	-211.00	540.0000	-215.20	560.0000
327	NM_001008393	-13.50	100.0000	-15.50	120.0000	-22.90	140.0000	-29.10	160.0000	-31.50	180.0000	-36.30	200.0000	-41.80	220.0000	-48.00	240.0000	-50.20	260.0000	-53.10	280.0000	-58.70	300.0000	-63.50	320.0000	-70.90	340.0000	-78.10	360.0000	-88.40	380.0000	-88.70	400.0000	-95.80	420.0000	-101.40	440.0000	-108.30	460.0000	-116.80	480.0000	-134.00	500.0000	-137.80	520.0000	-148.60	540.0000	-153.40	560.0000
328	NM_001007525	-22.10	100.0000	-28.40	120.0000	-36.50	140.0000	-44.50	160.0000	-53.40	180.0000	-66.50	200.0000	-75.60	220.0000	-81.60	240.0000	-92.20	260.0000	-98.30	280.0000	-101.00	300.0000	-108.30	320.0000	-111.60	340.0000	-119.20	360.0000	-130.50	380.0000	-134.90	400.0000	-140.50	420.0000	-151.80	440.0000	-157.60	460.0000	-167.80	480.0000	-171.20	500.0000	-173.00	520.0000	-180.80	540.0000	-186.20	560.0000
329	NM_178493	-38.20	100.0000	-47.10	120.0000	-63.10	140.0000	-66.90	160.0000	-73.70	180.0000	-85.20	200.0000	-100.20	220.0000	-105.40	240.0000	-116.50	260.0000	-120.30	280.0000	-127.60	300.0000	-135.10	320.0000	-142.00	340.0000	-146.40	360.0000	-155.00	380.0000	-163.20	400.0000	-172.70	420.0000	-179.20	440.0000	-196.40	460.0000	-199.30	480.0000	-207.80	500.0000	-220.90	520.0000	-222.90	540.0000	-227.60	560.0000
330	NM_017421	-17.20	100.0000	-23.80	120.0000	-30.70	140.0000	-36.70	160.0000	-42.50	180.0000	-44.30	200.0000	-50.20	220.0000	-51.70	240.0000	-59.00	258.0000	-63.70	268.0000	-63.70	278.0000	-65.40	288.0000	-71.60	298.0000	-76.00	308.0000	-76.50	318.0000	-78.20	328.0000	-79.60	338.0000	-80.90	348.0000	-80.90	358.0000	-92.80	368.0000	-92.80	378.0000	-97.40	388.0000	-100.10	398.0000	-100.10	408.0000
331	NM_001286562	-25.90	100.0000	-28.60	120.0000	-36.80	140.0000	-43.50	160.0000	-60.50	180.0000	-70.40	200.0000	-77.00	220.0000	-84.40	240.0000	-88.70	260.0000	-93.90	280.0000	-105.50	300.0000	-105.90	320.0000	-108.80	340.0000	-111.00	360.0000	-119.70	380.0000	-131.20	400.0000	-138.40	420.0000	-142.60	440.0000	-144.50	460.0000	-147.20	480.0000	-154.50	500.0000	-158.00	520.0000	-160.30	540.0000	-164.60	560.0000
332	NM_001290355	-17.30	100.0000	-23.30	120.0000	-23.80	140.0000	-32.40	160.0000	-38.30	180.0000	-44.10	200.0000	-53.30	220.0000	-60.30	240.0000	-66.10	260.0000	-73.00	280.0000	-75.20	300.0000	-77.70	320.0000	-82.60	340.0000	-84.40	360.0000	-87.30	380.0000	-90.20	400.0000	-95.20	420.0000	-102.60	440.0000	-110.60	460.0000	-117.60	480.0000	-121.30	500.0000	-127.90	520.0000	-132.40	540.0000	-138.00	560.0000
333	NM_014433	-20.30	97.0000	-22.10	107.0000	-26.30	117.0000	-26.50	127.0000	-35.90	137.0000	-37.80	147.0000	-42.20	157.0000	-47.40	167.0000	-49.50	177.0000	-60.20	187.0000	-63.10	197.0000	-64.50	207.0000	-69.30	217.0000	-72.10	227.0000	-79.40	237.0000	-81.90	247.0000	-81.90	257.0000	-86.10	267.0000	-90.30	277.0000	-95.70	287.0000	-103.60	297.0000	-111.20	307.0000	-111.20	317.0000	-113.80	327.0000
334	NM_001043318	-36.30	100.0000	-45.00	120.0000	-47.50	140.0000	-50.50	160.0000	-56.90	180.0000	-68.20	200.0000	-76.30	220.0000	-82.10	240.0000	-90.30	260.0000	-98.40	280.0000	-108.90	300.0000	-116.60	320.0000	-125.10	340.0000	-138.10	360.0000	-153.60	380.0000	-158.50	400.0000	-166.40	420.0000	-175.80	440.0000	-187.60	460.0000	-201.40	480.0000	-214.90	500.0000	-228.60	520.0000	-233.50	540.0000	-238.30	560.0000
335	NM_001308150	-23.40	100.0000	-29.10	120.0000	-33.60	140.0000	-41.40	160.0000	-43.70	176.0000	-46.60	186.0000	-47.50	196.0000	-49.80	206.0000	-49.80	216.0000	-54.60	226.0000	-54.70	236.0000	-55.00	246.0000	-62.40	256.0000	-65.70	266.0000	-68.70	276.0000	-69.20	286.0000	-74.00	296.0000	-77.90	306.0000	-79.00	316.0000	-89.60	326.0000	-98.20	336.0000	-98.40	346.0000	-105.90	356.0000	-106.50	366.0000
336	NM_030627	-22.60	100.0000	-25.60	120.0000	-32.40	140.0000	-38.80	160.0000	-47.20	180.0000	-51.40	200.0000	-64.60	220.0000	-67.50	240.0000	-71.70	260.0000	-76.40	280.0000	-80.30	300.0000	-85.60	320.0000	-91.90	340.0000	-96.90	360.0000	-100.80	380.0000	-106.00	400.0000	-115.10	420.0000	-119.50	440.0000	-123.10	460.0000	-128.90	480.0000	-135.80	500.0000	-142.90	520.0000	-152.80	540.0000	-165.80	560.0000
337	NM_001308192	-22.60	100.0000	-25.60	120.0000	-32.40	140.0000	-38.80	160.0000	-47.20	180.0000	-51.40	200.0000	-64.60	220.0000	-67.50	240.0000	-71.70	260.0000	-76.40	280.0000	-80.30	300.0000	-85.60	320.0000	-91.90	340.0000	-96.90	360.0000	-100.80	380.0000	-106.00	400.0000	-115.10	420.0000	-119.50	440.0000	-123.10	460.0000	-128.90	480.0000	-135.80	500.0000	-142.90	520.0000	-152.80	540.0000	-165.80	560.0000
338	NM_001007559	-17.40	100.0000	-23.70	120.0000	-29.70	140.0000	-37.40	160.0000	-37.40	180.0000	-45.10	200.0000	-48.20	220.0000	-59.80	240.0000	-65.10	260.0000	-68.10	280.0000	-83.40	300.0000	-90.50	320.0000	-98.70	340.0000	-99.90	360.0000	-106.00	380.0000	-110.60	400.0000	-114.70	420.0000	-119.00	440.0000	-126.90	460.0000	-133.00	480.0000	-135.50	500.0000	-138.50	520.0000	-139.80	540.0000	-148.80	560.0000
339	NM_005637	-17.40	100.0000	-23.70	120.0000	-29.70	140.0000	-37.40	160.0000	-37.40	180.0000	-45.10	200.0000	-48.20	220.0000	-59.80	240.0000	-65.10	260.0000	-68.10	280.0000	-83.40	300.0000	-90.50	320.0000	-98.70	340.0000	-99.90	360.0000	-106.00	380.0000	-110.60	400.0000	-114.70	420.0000	-119.00	440.0000	-126.90	460.0000	-133.00	480.0000	-135.50	500.0000	-138.50	520.0000	-139.80	540.0000	-148.80	560.0000
340	NM_001308204	-28.80	100.0000	-33.00	120.0000	-38.20	140.0000	-47.60	160.0000	-53.30	180.0000	-58.00	200.0000	-60.90	220.0000	-65.40	240.0000	-73.00	260.0000	-75.60	280.0000	-75.60	300.0000	-82.20	320.0000	-84.70	340.0000	-92.60	360.0000	-96.80	380.0000	-102.20	400.0000	-109.20	420.0000	-112.30	440.0000	-116.70	460.0000	-117.90	480.0000	-125.00	500.0000	-127.00	520.0000	-131.30	540.0000	-134.40	560.0000
341	NM_001308205	-28.80	100.0000	-33.00	120.0000	-38.20	140.0000	-47.60	160.0000	-53.30	180.0000	-58.00	200.0000	-60.90	220.0000	-65.40	240.0000	-73.00	260.0000	-75.60	280.0000	-75.60	300.0000	-82.20	320.0000	-84.70	340.0000	-92.60	360.0000	-96.80	380.0000	-102.20	400.0000	-109.20	420.0000	-112.30	440.0000	-116.70	460.0000	-117.90	480.0000	-125.00	500.0000	-127.00	520.0000	-131.30	540.0000	-134.40	560.0000
342	NM_198567	-24.70	100.0000	-30.70	120.0000	-34.60	140.0000	-41.60	160.0000	-45.20	180.0000	-50.00	200.0000	-52.70	220.0000	-62.00	240.0000	-73.20	260.0000	-75.10	280.0000	-81.00	300.0000	-88.00	320.0000	-92.60	340.0000	-94.90	360.0000	-98.00	380.0000	-103.70	400.0000	-105.30	420.0000	-111.70	440.0000	-111.70	460.0000	-114.10	480.0000	-115.60	500.0000	-127.10	520.0000	-130.40	540.0000	-134.00	560.0000
343	NM_003799	-26.80	100.0000	-29.00	120.0000	-30.00	140.0000	-34.90	160.0000	-43.30	180.0000	-47.00	200.0000	-50.40	220.0000	-59.90	240.0000	-64.40	260.0000	-68.30	280.0000	-71.50	300.0000	-79.20	320.0000	-85.20	340.0000	-92.20	360.0000	-97.90	380.0000	-99.80	400.0000	-106.40	420.0000	-106.50	440.0000	-111.60	460.0000	-116.10	480.0000	-124.60	500.0000	-124.60	520.0000	-126.50	540.0000	-127.80	560.0000
344	NM_015272	-23.30	100.0000	-24.50	120.0000	-28.10	140.0000	-33.00	160.0000	-45.20	180.0000	-48.60	200.0000	-51.10	220.0000	-60.20	240.0000	-68.70	260.0000	-74.00	280.0000	-78.50	300.0000	-84.40	320.0000	-87.60	340.0000	-94.80	360.0000	-104.70	380.0000	-112.40	400.0000	-120.50	420.0000	-129.60	440.0000	-130.10	460.0000	-139.50	480.0000	-144.90	500.0000	-148.70	520.0000	-154.80	540.0000	-157.60	560.0000
345	NM_020313	-26.30	100.0000	-26.60	120.0000	-35.80	140.0000	-43.30	160.0000	-48.90	180.0000	-52.00	200.0000	-60.30	220.0000	-70.50	240.0000	-75.10	260.0000	-84.90	280.0000	-102.70	300.0000	-111.70	320.0000	-117.50	340.0000	-123.50	360.0000	-127.60	380.0000	-134.30	400.0000	-141.60	420.0000	-148.00	440.0000	-162.50	460.0000	-164.00	480.0000	-172.20	500.0000	-180.00	520.0000	-190.10	540.0000	-200.60	560.0000
346	NM_194312	-23.30	100.0000	-34.40	120.0000	-36.70	140.0000	-46.80	160.0000	-54.60	180.0000	-72.50	200.0000	-80.50	220.0000	-91.30	240.0000	-92.10	260.0000	-108.30	280.0000	-117.00	300.0000	-127.50	320.0000	-131.50	340.0000	-144.40	360.0000	-158.10	380.0000	-158.80	400.0000	-169.80	420.0000	-180.80	440.0000	-188.30	460.0000	-197.10	480.0000	-204.90	500.0000	-211.30	520.0000	-219.10	540.0000	-230.70	560.0000
347	NM_001282949	-40.60	100.0000	-45.90	120.0000	-52.80	140.0000	-65.30	160.0000	-76.30	180.0000	-82.40	200.0000	-93.20	220.0000	-99.70	240.0000	-108.20	260.0000	-111.10	280.0000	-113.50	300.0000	-118.70	320.0000	-123.30	340.0000	-125.50	360.0000	-126.90	380.0000	-133.00	400.0000	-135.00	420.0000	-144.30	440.0000	-146.70	460.0000	-155.60	480.0000	-163.40	500.0000	-169.90	520.0000	-179.60	540.0000	-188.80	560.0000
348	NM_001282951	-40.60	100.0000	-45.90	120.0000	-52.80	140.0000	-65.30	160.0000	-76.30	180.0000	-82.40	200.0000	-93.20	220.0000	-99.70	240.0000	-108.20	260.0000	-111.10	280.0000	-113.50	300.0000	-118.70	320.0000	-123.30	340.0000	-125.50	360.0000	-126.90	380.0000	-133.00	400.0000	-135.00	420.0000	-144.30	440.0000	-146.70	460.0000	-155.60	480.0000	-163.40	500.0000	-169.90	520.0000	-179.60	540.0000	-188.80	560.0000
349	NM_001282950	-30.90	100.0000	-45.20	120.0000	-54.00	140.0000	-63.60	160.0000	-73.40	180.0000	-79.50	200.0000	-89.70	220.0000	-99.90	240.0000	-101.70	260.0000	-107.30	280.0000	-114.00	300.0000	-115.60	320.0000	-121.20	340.0000	-124.90	360.0000	-135.90	380.0000	-141.40	400.0000	-142.00	420.0000	-145.60	440.0000	-147.90	460.0000	-155.10	480.0000	-160.20	500.0000	-162.90	520.0000	-172.20	540.0000	-178.90	560.0000
350	NM_022730	-40.60	100.0000	-45.90	120.0000	-52.80	140.0000	-65.30	160.0000	-76.30	180.0000	-82.40	200.0000	-93.20	220.0000	-99.70	240.0000	-108.20	260.0000	-111.10	280.0000	-113.50	300.0000	-118.70	320.0000	-123.30	340.0000	-125.50	360.0000	-126.90	380.0000	-133.00	400.0000	-135.00	420.0000	-144.30	440.0000	-146.70	460.0000	-155.60	480.0000	-163.40	500.0000	-169.90	520.0000	-179.60	540.0000	-188.80	560.0000
351	NM_001282952	-40.60	100.0000	-45.90	120.0000	-52.80	140.0000	-65.30	160.0000	-76.30	180.0000	-82.40	200.0000	-93.20	220.0000	-99.70	240.0000	-108.20	260.0000	-111.10	280.0000	-113.50	300.0000	-118.70	320.0000	-123.30	340.0000	-125.50	360.0000	-126.90	380.0000	-133.00	400.0000	-135.00	420.0000	-144.30	440.0000	-146.70	460.0000	-155.60	480.0000	-163.40	500.0000	-169.90	520.0000	-179.60	540.0000	-188.80	560.0000
352	NM_000164	-32.90	100.0000	-43.20	120.0000	-50.60	140.0000	-60.50	160.0000	-71.70	180.0000	-79.20	200.0000	-89.40	220.0000	-101.00	240.0000	-111.30	260.0000	-129.60	280.0000	-129.60	300.0000	-135.40	320.0000	-142.50	340.0000	-150.60	360.0000	-159.10	380.0000	-165.40	400.0000	-166.10	420.0000	-169.10	440.0000	-183.80	460.0000	-192.30	480.0000	-202.30	500.0000	-215.20	520.0000	-222.40	540.0000	-228.90	560.0000
353	NM_005793	-32.10	100.0000	-34.90	120.0000	-39.90	140.0000	-48.90	160.0000	-64.20	180.0000	-68.30	200.0000	-78.40	220.0000	-92.40	240.0000	-99.40	260.0000	-109.10	280.0000	-116.80	300.0000	-121.20	320.0000	-130.80	340.0000	-133.60	360.0000	-141.90	380.0000	-146.90	400.0000	-151.20	420.0000	-159.00	440.0000	-167.30	460.0000	-171.80	480.0000	-182.30	500.0000	-184.10	520.0000	-191.30	540.0000	-207.40	560.0000
354	NM_001308426	-32.10	100.0000	-34.90	120.0000	-39.90	140.0000	-48.90	160.0000	-64.20	180.0000	-68.30	200.0000	-78.40	220.0000	-92.40	240.0000	-99.40	260.0000	-109.10	280.0000	-116.80	300.0000	-121.20	320.0000	-130.80	340.0000	-133.60	360.0000	-141.90	380.0000	-146.90	400.0000	-151.20	420.0000	-159.00	440.0000	-167.30	460.0000	-171.80	480.0000	-182.30	500.0000	-184.10	520.0000	-191.30	540.0000	-207.40	560.0000
355	NM_001308430	-32.60	100.0000	-42.30	120.0000	-48.80	140.0000	-51.90	160.0000	-58.90	180.0000	-64.50	200.0000	-76.60	220.0000	-86.80	240.0000	-88.60	260.0000	-102.70	280.0000	-114.90	300.0000	-121.40	320.0000	-127.50	340.0000	-136.50	360.0000	-146.90	380.0000	-147.90	400.0000	-151.80	420.0000	-161.80	440.0000	-167.10	460.0000	-173.70	480.0000	-184.80	500.0000	-193.10	520.0000	-195.50	540.0000	-208.10	560.0000
356	NM_001308431	-32.60	100.0000	-42.30	120.0000	-48.80	140.0000	-51.90	160.0000	-58.90	180.0000	-64.50	200.0000	-76.60	220.0000	-86.80	240.0000	-88.60	260.0000	-102.70	280.0000	-114.90	300.0000	-121.40	320.0000	-127.50	340.0000	-136.50	360.0000	-146.90	380.0000	-147.90	400.0000	-151.80	420.0000	-161.80	440.0000	-167.10	460.0000	-173.70	480.0000	-184.80	500.0000	-193.10	520.0000	-195.50	540.0000	-208.10	560.0000
357	NM_001308435	-32.10	100.0000	-34.90	120.0000	-39.90	140.0000	-48.90	160.0000	-64.20	180.0000	-68.30	200.0000	-78.40	220.0000	-92.40	240.0000	-99.40	260.0000	-109.10	280.0000	-116.80	300.0000	-121.20	320.0000	-130.00	340.0000	-135.30	360.0000	-140.30	380.0000	-146.90	400.0000	-152.00	420.0000	-160.70	440.0000	-161.50	460.0000	-165.50	480.0000	-177.20	500.0000	-180.70	520.0000	-187.10	540.0000	-197.20	560.0000
358	NM_025146	-13.90	100.0000	-18.20	120.0000	-20.70	140.0000	-24.70	160.0000	-28.00	180.0000	-32.30	200.0000	-36.20	220.0000	-41.80	240.0000	-48.30	260.0000	-51.80	280.0000	-58.90	300.0000	-61.50	320.0000	-70.20	340.0000	-73.30	360.0000	-74.60	380.0000	-78.90	400.0000	-80.70	420.0000	-88.40	440.0000	-97.10	460.0000	-102.60	480.0000	-107.70	500.0000	-112.50	520.0000	-114.60	540.0000	-124.70	560.0000
359	NM_147127	-28.20	100.0000	-38.20	120.0000	-46.30	140.0000	-50.90	160.0000	-57.20	180.0000	-59.50	200.0000	-62.90	220.0000	-73.50	240.0000	-81.20	260.0000	-83.90	280.0000	-86.60	300.0000	-93.80	320.0000	-99.70	340.0000	-107.60	360.0000	-115.50	380.0000	-119.50	400.0000	-122.80	420.0000	-129.00	440.0000	-134.30	460.0000	-140.90	480.0000	-148.30	500.0000	-162.30	520.0000	-164.00	540.0000	-169.00	560.0000
360	NM_001166136	-28.20	100.0000	-38.20	120.0000	-46.30	140.0000	-50.90	160.0000	-57.20	180.0000	-59.50	200.0000	-62.90	220.0000	-73.50	240.0000	-81.20	260.0000	-83.90	280.0000	-86.60	300.0000	-93.80	320.0000	-99.70	340.0000	-107.60	360.0000	-115.50	380.0000	-119.50	400.0000	-122.80	420.0000	-129.00	440.0000	-134.30	460.0000	-140.90	480.0000	-148.30	500.0000	-162.30	520.0000	-164.00	540.0000	-169.00	560.0000
361	NM_001307994	-18.50	100.0000	-23.50	120.0000	-25.30	140.0000	-30.20	160.0000	-31.60	180.0000	-35.70	200.0000	-36.40	220.0000	-38.20	240.0000	-42.10	260.0000	-46.50	280.0000	-49.90	300.0000	-51.90	320.0000	-57.20	340.0000	-62.70	360.0000	-67.80	380.0000	-70.60	400.0000	-71.70	420.0000	-77.20	440.0000	-83.00	460.0000	-86.00	480.0000	-87.90	490.0000	-90.00	500.0000	-91.70	510.0000	-96.80	520.0000
362	NM_001290149	-36.00	100.0000	-46.40	120.0000	-56.10	140.0000	-64.30	160.0000	-73.70	180.0000	-81.80	200.0000	-84.90	220.0000	-92.60	240.0000	-104.80	260.0000	-115.50	280.0000	-118.90	300.0000	-129.70	320.0000	-140.80	340.0000	-145.70	360.0000	-157.20	380.0000	-163.70	400.0000	-167.90	420.0000	-174.80	440.0000	-192.60	460.0000	-200.00	480.0000	-212.30	500.0000	-220.60	520.0000	-227.10	540.0000	-239.80	560.0000
363	NM_001301190	-23.70	100.0000	-37.50	120.0000	-47.40	140.0000	-61.70	160.0000	-69.90	180.0000	-79.20	200.0000	-89.10	220.0000	-93.10	240.0000	-100.10	260.0000	-106.00	280.0000	-120.60	300.0000	-127.20	320.0000	-132.30	340.0000	-138.90	360.0000	-152.90	380.0000	-159.90	400.0000	-167.40	420.0000	-174.00	440.0000	-186.40	460.0000	-197.90	480.0000	-204.00	500.0000	-214.60	520.0000	-221.80	540.0000	-227.50	560.0000
364	NM_052836	-23.30	100.0000	-32.20	120.0000	-43.30	140.0000	-59.10	160.0000	-63.00	180.0000	-69.50	200.0000	-79.40	220.0000	-85.50	240.0000	-95.20	260.0000	-110.20	280.0000	-124.80	300.0000	-128.60	320.0000	-135.50	340.0000	-148.30	360.0000	-151.10	380.0000	-156.40	400.0000	-168.30	420.0000	-175.70	440.0000	-187.70	460.0000	-192.30	480.0000	-199.30	500.0000	-206.30	520.0000	-218.60	540.0000	-228.00	560.0000
365	NM_001303628	-29.00	100.0000	-37.20	120.0000	-40.60	140.0000	-43.90	160.0000	-45.00	180.0000	-49.00	200.0000	-56.10	220.0000	-58.40	240.0000	-60.80	260.0000	-70.40	280.0000	-71.70	300.0000	-75.90	320.0000	-83.10	340.0000	-87.00	360.0000	-89.50	380.0000	-99.30	400.0000	-103.30	420.0000	-111.10	440.0000	-123.80	460.0000	-130.10	480.0000	-131.70	500.0000	-138.00	520.0000	-143.40	540.0000	-156.70	560.0000
366	NM_001302891	-20.50	100.0000	-30.70	120.0000	-36.20	140.0000	-38.00	160.0000	-44.00	180.0000	-46.90	200.0000	-48.40	220.0000	-53.90	240.0000	-55.30	260.0000	-59.90	280.0000	-63.60	300.0000	-65.00	320.0000	-70.30	340.0000	-76.40	360.0000	-80.70	380.0000	-82.30	400.0000	-86.50	420.0000	-93.00	440.0000	-97.30	460.0000	-104.80	480.0000	-110.00	500.0000	-113.10	520.0000	-120.40	540.0000	-122.50	560.0000
367	NM_001302632	-25.40	100.0000	-33.90	120.0000	-39.20	140.0000	-48.60	160.0000	-53.70	180.0000	-62.00	200.0000	-71.60	220.0000	-79.50	240.0000	-82.50	260.0000	-84.80	280.0000	-93.30	300.0000	-97.60	320.0000	-107.80	340.0000	-109.30	360.0000	-115.80	380.0000	-125.80	400.0000	-137.90	420.0000	-146.10	440.0000	-151.40	460.0000	-156.80	480.0000	-166.30	500.0000	-172.30	520.0000	-174.20	540.0000	-175.70	560.0000
368	NM_001304808	-32.70	100.0000	-35.30	120.0000	-41.20	140.0000	-43.50	160.0000	-50.60	180.0000	-54.90	200.0000	-60.20	220.0000	-65.50	240.0000	-77.20	260.0000	-80.40	280.0000	-82.90	300.0000	-92.50	320.0000	-93.50	340.0000	-103.70	360.0000	-113.00	380.0000	-118.60	400.0000	-123.70	420.0000	-134.70	440.0000	-140.30	460.0000	-148.90	480.0000	-157.90	500.0000	-167.90	520.0000	-173.40	540.0000	-182.10	560.0000
369	NM_001290325	-12.40	100.0000	-15.00	120.0000	-20.90	140.0000	-21.30	160.0000	-26.80	180.0000	-35.10	200.0000	-35.10	220.0000	-38.90	240.0000	-42.20	260.0000	-46.20	280.0000	-53.80	300.0000	-57.80	320.0000	-61.80	340.0000	-63.50	360.0000	-70.00	380.0000	-73.00	400.0000	-78.50	420.0000	-84.00	440.0000	-86.70	460.0000	-90.00	480.0000	-97.00	500.0000	-100.70	520.0000	-103.20	540.0000	-106.60	560.0000
370	NM_001297723	-28.10	100.0000	-35.10	120.0000	-42.60	140.0000	-46.50	160.0000	-48.30	180.0000	-54.00	200.0000	-55.50	220.0000	-62.70	240.0000	-69.80	260.0000	-76.40	280.0000	-81.30	300.0000	-90.30	320.0000	-99.90	340.0000	-106.30	360.0000	-115.00	380.0000	-115.00	400.0000	-128.80	420.0000	-135.90	440.0000	-142.00	460.0000	-151.50	480.0000	-157.90	500.0000	-162.00	520.0000	-165.50	540.0000	-171.00	560.0000
371	NM_001291721	-28.00	100.0000	-34.70	120.0000	-38.20	140.0000	-44.70	160.0000	-53.50	180.0000	-58.90	200.0000	-67.70	220.0000	-70.80	240.0000	-74.10	260.0000	-74.20	280.0000	-82.50	300.0000	-98.20	320.0000	-105.90	340.0000	-111.30	360.0000	-116.40	380.0000	-121.90	400.0000	-126.80	420.0000	-132.90	440.0000	-134.50	460.0000	-142.40	480.0000	-148.30	500.0000	-154.80	520.0000	-161.80	540.0000	-163.10	560.0000
372	NM_001304337	-26.60	100.0000	-27.60	120.0000	-33.70	140.0000	-43.10	160.0000	-47.20	173.0000	-49.30	183.0000	-53.50	193.0000	-58.20	203.0000	-58.50	213.0000	-62.90	223.0000	-69.20	233.0000	-70.20	243.0000	-73.90	253.0000	-76.80	263.0000	-77.90	273.0000	-83.50	283.0000	-85.80	293.0000	-86.80	303.0000	-88.20	313.0000	-95.80	323.0000	-104.20	333.0000	-108.30	343.0000	-109.70	353.0000	-115.30	363.0000
373	NM_001291918	-8.50	67.0000	-9.40	77.0000	-14.30	87.0000	-14.70	97.0000	-16.50	107.0000	-19.70	117.0000	-24.40	127.0000	-24.50	137.0000	-28.30	147.0000	-31.80	157.0000	-33.30	167.0000	-34.20	177.0000	-35.10	187.0000	-38.40	197.0000	-43.50	207.0000	-45.60	217.0000	-46.10	227.0000	-50.50	237.0000	-50.80	247.0000	-51.90	257.0000	-53.70	267.0000	-53.70	277.0000	-53.70	287.0000	-53.80	297.0000
374	NM_006764	-36.60	100.0000	-38.30	120.0000	-48.00	140.0000	-50.80	160.0000	-55.40	180.0000	-66.40	200.0000	-68.40	220.0000	-72.90	240.0000	-75.90	260.0000	-86.70	280.0000	-101.50	300.0000	-106.70	320.0000	-117.40	340.0000	-118.70	360.0000	-124.40	380.0000	-134.30	400.0000	-141.50	420.0000	-147.70	440.0000	-156.70	460.0000	-168.90	480.0000	-179.00	500.0000	-191.00	520.0000	-199.80	540.0000	-213.70	560.0000
375	NM_001144943	-30.80	100.0000	-32.50	120.0000	-36.50	140.0000	-49.00	160.0000	-55.50	180.0000	-65.40	200.0000	-70.80	220.0000	-78.40	240.0000	-93.10	260.0000	-96.20	280.0000	-108.80	300.0000	-116.60	320.0000	-119.20	340.0000	-128.80	360.0000	-134.70	380.0000	-146.50	400.0000	-153.00	420.0000	-164.70	440.0000	-178.80	460.0000	-183.10	480.0000	-193.50	500.0000	-204.50	520.0000	-207.50	540.0000	-219.90	560.0000
376	NM_000937	-36.10	100.0000	-50.30	120.0000	-58.90	140.0000	-61.80	160.0000	-68.70	180.0000	-71.70	200.0000	-76.70	220.0000	-80.90	240.0000	-88.40	260.0000	-94.30	280.0000	-96.30	300.0000	-98.50	320.0000	-104.90	340.0000	-104.90	360.0000	-107.60	380.0000	-111.30	400.0000	-113.61	420.0000	-120.31	440.0000	-123.71	460.0000	-123.71	480.0000	-125.31	500.0000	-126.31	520.0000	-126.81	540.0000	-127.11	560.0000
377	NM_001308151	-23.40	100.0000	-30.80	120.0000	-39.20	140.0000	-43.70	160.0000	-50.50	180.0000	-57.20	200.0000	-64.80	220.0000	-73.40	240.0000	-81.10	260.0000	-82.30	280.0000	-94.20	296.0000	-94.30	306.0000	-97.10	316.0000	-101.80	326.0000	-101.80	336.0000	-101.80	346.0000	-106.30	356.0000	-108.90	366.0000	-117.60	376.0000	-117.60	386.0000	-119.00	396.0000	-119.00	406.0000	-123.40	416.0000	-124.80	426.0000
378	NM_001293697	-25.80	100.0000	-35.20	120.0000	-37.90	140.0000	-41.80	160.0000	-50.10	180.0000	-49.90	200.0000	-54.40	220.0000	-56.20	240.0000	-60.80	260.0000	-65.10	280.0000	-74.80	300.0000	-81.10	320.0000	-85.80	340.0000	-95.80	360.0000	-100.30	380.0000	-106.50	400.0000	-122.40	420.0000	-135.90	440.0000	-142.80	460.0000	-154.70	480.0000	-158.90	500.0000	-163.90	520.0000	-176.40	540.0000	-183.30	560.0000
379	NM_001290153	-36.00	100.0000	-46.40	120.0000	-56.10	140.0000	-64.30	160.0000	-73.70	180.0000	-81.80	200.0000	-84.90	220.0000	-92.60	240.0000	-104.80	260.0000	-115.50	280.0000	-118.90	300.0000	-129.70	320.0000	-140.80	340.0000	-145.70	360.0000	-157.20	380.0000	-163.70	400.0000	-167.90	420.0000	-174.80	440.0000	-192.60	460.0000	-200.00	480.0000	-212.30	500.0000	-220.60	520.0000	-227.10	540.0000	-239.80	560.0000
380	NM_001306085	-31.90	100.0000	-38.10	120.0000	-50.60	140.0000	-55.10	160.0000	-60.20	180.0000	-65.00	200.0000	-74.70	220.0000	-80.40	240.0000	-88.90	260.0000	-95.70	280.0000	-98.90	300.0000	-107.40	320.0000	-112.90	340.0000	-123.00	360.0000	-127.30	380.0000	-139.40	400.0000	-151.40	420.0000	-163.50	440.0000	-172.60	460.0000	-179.60	480.0000	-197.50	500.0000	-199.10	520.0000	-209.80	540.0000	-211.00	560.0000
381	NM_001308383	-29.90	100.0000	-35.50	120.0000	-49.20	140.0000	-60.00	160.0000	-63.90	180.0000	-73.60	200.0000	-79.90	220.0000	-88.20	240.0000	-100.80	260.0000	-103.10	280.0000	-104.80	300.0000	-116.20	320.0000	-121.50	340.0000	-131.90	360.0000	-135.70	380.0000	-144.50	400.0000	-146.60	420.0000	-150.90	440.0000	-155.80	460.0000	-162.10	480.0000	-173.80	500.0000	-179.50	520.0000	-190.80	540.0000	-193.10	560.0000
382	NM_001291728	-32.20	100.0000	-34.90	120.0000	-38.20	140.0000	-47.30	160.0000	-48.10	180.0000	-49.60	200.0000	-61.30	220.0000	-70.50	240.0000	-85.70	260.0000	-93.40	280.0000	-94.20	300.0000	-100.00	320.0000	-106.30	340.0000	-119.70	360.0000	-133.70	380.0000	-146.20	400.0000	-156.60	420.0000	-163.50	440.0000	-185.50	460.0000	-187.60	480.0000	-195.20	500.0000	-212.00	520.0000	-222.30	540.0000	-229.30	560.0000
383	NM_001302617	-13.50	100.0000	-16.70	120.0000	-22.70	140.0000	-30.20	160.0000	-30.20	180.0000	-38.60	200.0000	-41.50	220.0000	-44.50	240.0000	-47.30	260.0000	-51.70	280.0000	-58.80	300.0000	-67.10	320.0000	-73.70	340.0000	-76.90	360.0000	-81.90	380.0000	-86.30	400.0000	-91.40	420.0000	-100.00	439.0000	-105.60	449.0000	-107.50	459.0000	-110.60	469.0000	-111.80	479.0000	-112.60	489.0000	-113.10	499.0000
384	NM_001308142	-19.80	100.0000	-24.70	120.0000	-29.20	140.0000	-36.30	160.0000	-38.70	180.0000	-47.70	200.0000	-47.70	220.0000	-57.40	240.0000	-66.50	260.0000	-70.90	280.0000	-78.20	300.0000	-88.50	320.0000	-92.20	340.0000	-98.10	360.0000	-104.30	380.0000	-107.10	400.0000	-110.20	420.0000	-113.30	440.0000	-116.80	460.0000	-121.60	480.0000	-127.10	500.0000	-130.80	520.0000	-137.10	540.0000	-141.00	560.0000
385	NM_001303229	-30.80	100.0000	-40.50	120.0000	-43.10	140.0000	-52.90	160.0000	-55.50	180.0000	-61.60	200.0000	-72.10	220.0000	-76.20	240.0000	-81.00	260.0000	-87.50	280.0000	-92.80	300.0000	-100.70	320.0000	-103.40	340.0000	-110.20	360.0000	-111.30	380.0000	-117.10	400.0000	-122.50	420.0000	-126.20	440.0000	-136.90	460.0000	-144.40	480.0000	-147.70	500.0000	-154.90	520.0000	-158.80	540.0000	-165.10	560.0000
386	NM_001271562	-24.60	100.0000	-26.50	120.0000	-32.10	140.0000	-37.50	160.0000	-39.60	180.0000	-43.30	200.0000	-45.10	220.0000	-53.10	240.0000	-61.80	260.0000	-68.80	280.0000	-73.50	300.0000	-84.80	320.0000	-92.90	340.0000	-103.90	360.0000	-108.70	380.0000	-118.50	400.0000	-126.90	420.0000	-140.70	440.0000	-143.40	460.0000	-152.50	480.0000	-157.90	500.0000	-166.40	520.0000	-176.90	540.0000	-186.30	560.0000
387	NM_001307924	-22.30	100.0000	-29.20	120.0000	-34.80	140.0000	-36.40	160.0000	-40.70	180.0000	-44.80	200.0000	-52.40	220.0000	-53.10	240.0000	-59.50	260.0000	-62.40	280.0000	-63.30	300.0000	-65.40	320.0000	-68.20	340.0000	-71.90	360.0000	-79.80	380.0000	-82.20	400.0000	-89.50	420.0000	-93.30	440.0000	-99.60	460.0000	-103.90	480.0000	-113.80	500.0000	-119.30	520.0000	-124.70	540.0000	-126.70	560.0000
388	NM_001308229	-11.60	100.0000	-13.60	120.0000	-19.20	140.0000	-20.60	160.0000	-23.10	180.0000	-31.20	200.0000	-31.80	220.0000	-34.20	240.0000	-39.20	260.0000	-46.40	280.0000	-49.60	300.0000	-49.80	320.0000	-53.70	340.0000	-54.50	360.0000	-58.70	380.0000	-61.70	400.0000	-65.10	420.0000	-67.40	440.0000	-72.40	460.0000	-77.00	480.0000	-80.40	500.0000	-82.90	520.0000	-89.20	540.0000	-93.90	560.0000
389	NM_001289979	-21.70	100.0000	-35.00	120.0000	-35.70	140.0000	-38.50	160.0000	-55.50	180.0000	-64.10	200.0000	-65.50	220.0000	-69.90	240.0000	-76.70	260.0000	-85.30	280.0000	-86.10	300.0000	-97.90	320.0000	-99.60	340.0000	-109.40	360.0000	-119.60	380.0000	-130.00	400.0000	-135.70	420.0000	-149.50	440.0000	-155.90	460.0000	-158.30	480.0000	-170.60	500.0000	-175.90	520.0000	-180.20	540.0000	-196.30	560.0000
390	NM_001304802	-24.70	100.0000	-31.00	120.0000	-38.80	140.0000	-46.80	160.0000	-51.80	180.0000	-59.90	200.0000	-64.90	220.0000	-75.00	240.0000	-83.00	260.0000	-92.30	280.0000	-92.30	300.0000	-96.90	320.0000	-99.30	340.0000	-102.10	360.0000	-116.60	380.0000	-123.40	400.0000	-128.70	420.0000	-140.80	440.0000	-147.50	460.0000	-149.50	480.0000	-152.90	500.0000	-153.90	520.0000	-157.70	540.0000	-167.90	560.0000
391	NM_001286212	-11.10	100.0000	-14.60	120.0000	-17.30	140.0000	-22.00	160.0000	-25.00	180.0000	-30.70	200.0000	-36.20	220.0000	-37.20	240.0000	-41.00	260.0000	-46.80	280.0000	-53.50	300.0000	-55.50	320.0000	-57.70	340.0000	-66.90	360.0000	-71.10	380.0000	-76.50	400.0000	-82.40	420.0000	-89.30	440.0000	-91.50	460.0000	-94.40	480.0000	-100.50	500.0000	-104.20	520.0000	-107.20	540.0000	-112.70	560.0000
392	NM_001304536	-16.30	100.0000	-20.60	120.0000	-26.40	140.0000	-29.70	160.0000	-31.30	180.0000	-34.80	200.0000	-40.70	220.0000	-48.20	240.0000	-50.40	260.0000	-69.10	280.0000	-74.70	300.0000	-81.80	320.0000	-88.60	340.0000	-91.80	360.0000	-99.00	380.0000	-105.30	400.0000	-116.90	420.0000	-126.00	440.0000	-132.30	460.0000	-136.10	480.0000	-136.80	500.0000	-142.60	520.0000	-146.10	540.0000	-151.70	560.0000
393	NM_001289746	-26.80	100.0000	-36.10	120.0000	-41.30	140.0000	-47.10	160.0000	-53.20	180.0000	-54.50	200.0000	-60.10	220.0000	-79.10	240.0000	-78.90	260.0000	-85.90	280.0000	-99.00	300.0000	-104.90	320.0000	-113.10	340.0000	-116.40	360.0000	-123.90	380.0000	-132.20	400.0000	-138.00	415.0000	-143.80	425.0000	-151.00	435.0000	-152.50	445.0000	-154.70	455.0000	-154.70	465.0000	-154.70	475.0000	-157.10	485.0000
394	NM_001303108	-20.70	100.0000	-21.60	120.0000	-23.70	140.0000	-34.10	160.0000	-42.10	180.0000	-52.70	200.0000	-56.50	220.0000	-63.80	240.0000	-69.80	260.0000	-80.40	280.0000	-84.40	300.0000	-92.90	320.0000	-102.30	340.0000	-110.00	360.0000	-121.00	380.0000	-127.30	400.0000	-133.30	420.0000	-136.80	440.0000	-142.40	460.0000	-154.40	480.0000	-160.50	500.0000	-170.10	520.0000	-180.20	540.0000	-181.80	560.0000
395	NM_001306146	-30.40	100.0000	-33.90	120.0000	-38.80	140.0000	-44.20	160.0000	-49.50	180.0000	-50.00	200.0000	-56.60	220.0000	-63.90	240.0000	-68.30	260.0000	-69.90	280.0000	-76.30	300.0000	-88.30	320.0000	-91.70	340.0000	-97.50	360.0000	-105.40	380.0000	-109.80	400.0000	-118.20	420.0000	-128.60	440.0000	-132.30	460.0000	-143.40	480.0000	-156.60	500.0000	-157.20	520.0000	-162.80	540.0000	-167.70	560.0000
396	NM_001305102	-22.80	100.0000	-27.10	120.0000	-31.70	140.0000	-39.50	160.0000	-40.70	180.0000	-54.00	200.0000	-56.30	220.0000	-58.10	240.0000	-67.40	260.0000	-73.60	280.0000	-76.70	300.0000	-78.50	320.0000	-81.30	340.0000	-83.50	360.0000	-87.40	380.0000	-88.40	400.0000	-95.70	420.0000	-101.60	440.0000	-107.60	460.0000	-114.60	480.0000	-123.40	500.0000	-123.40	520.0000	-128.30	540.0000	-129.20	560.0000
397	NM_001303538	-16.20	100.0000	-22.70	120.0000	-29.70	140.0000	-35.40	160.0000	-36.20	180.0000	-41.50	200.0000	-44.00	220.0000	-54.10	240.0000	-60.00	260.0000	-70.30	280.0000	-76.70	300.0000	-81.50	320.0000	-91.10	340.0000	-99.60	360.0000	-105.50	380.0000	-114.00	400.0000	-121.40	420.0000	-124.20	440.0000	-131.90	460.0000	-145.70	480.0000	-151.70	500.0000	-161.00	520.0000	-162.50	540.0000	-178.20	560.0000
398	NM_001305204	-17.10	100.0000	-22.90	120.0000	-30.10	140.0000	-40.60	160.0000	-47.70	180.0000	-55.60	200.0000	-60.00	220.0000	-65.60	240.0000	-72.10	260.0000	-77.20	280.0000	-86.10	300.0000	-88.80	320.0000	-91.80	340.0000	-98.60	360.0000	-100.90	380.0000	-102.50	396.0000	-106.60	406.0000	-112.10	416.0000	-115.00	426.0000	-115.00	436.0000	-121.90	446.0000	-121.90	456.0000	-123.00	466.0000	-126.10	476.0000
399	NM_001303501	-24.90	100.0000	-35.50	120.0000	-39.20	140.0000	-48.90	160.0000	-58.20	180.0000	-66.60	200.0000	-79.90	220.0000	-83.50	240.0000	-90.90	260.0000	-100.30	280.0000	-109.10	300.0000	-120.50	320.0000	-126.70	340.0000	-137.10	360.0000	-150.20	380.0000	-156.20	400.0000	-168.50	420.0000	-175.50	440.0000	-180.60	460.0000	-184.10	480.0000	-193.80	500.0000	-208.00	520.0000	-215.20	540.0000	-226.70	560.0000
400	NM_001301833	-27.90	100.0000	-31.70	120.0000	-42.90	140.0000	-46.30	160.0000	-49.60	180.0000	-61.20	200.0000	-70.70	220.0000	-72.40	240.0000	-75.90	260.0000	-78.30	280.0000	-85.40	300.0000	-94.50	320.0000	-97.30	340.0000	-99.30	360.0000	-102.30	380.0000	-107.30	400.0000	-118.20	420.0000	-124.10	440.0000	-124.10	460.0000	-128.10	480.0000	-132.90	500.0000	-137.60	520.0000	-143.80	540.0000	-148.30	560.0000
401	NM_173667	-26.20	100.0000	-29.40	120.0000	-37.90	140.0000	-44.70	160.0000	-47.70	180.0000	-49.50	200.0000	-57.20	220.0000	-61.30	240.0000	-62.90	260.0000	-70.50	280.0000	-75.00	300.0000	-81.20	320.0000	-81.70	340.0000	-84.90	360.0000	-84.90	380.0000	-89.00	400.0000	-93.60	420.0000	-94.20	440.0000	-101.20	460.0000	-105.80	480.0000	-114.80	500.0000	-123.10	520.0000	-126.60	540.0000	-130.00	560.0000
402	NM_025031	-22.00	100.0000	-22.00	120.0000	-27.30	140.0000	-32.70	160.0000	-36.00	180.0000	-38.87	200.0000	-47.60	220.0000	-52.00	240.0000	-55.17	260.0000	-61.27	280.0000	-63.10	300.0000	-67.77	320.0000	-76.37	340.0000	-80.27	360.0000	-86.00	380.0000	-94.80	400.0000	-96.37	420.0000	-99.37	440.0000	-102.77	460.0000	-107.57	480.0000	-114.07	499.0000	-117.07	509.0000	-119.67	519.0000	-122.57	529.0000
403	NM_001300776	-12.50	100.0000	-14.70	120.0000	-20.80	140.0000	-24.00	160.0000	-28.10	180.0000	-29.70	200.0000	-34.00	220.0000	-36.40	240.0000	-42.40	260.0000	-47.50	280.0000	-50.70	300.0000	-53.70	320.0000	-61.80	340.0000	-68.20	360.0000	-73.80	380.0000	-74.60	400.0000	-78.90	420.0000	-87.20	440.0000	-87.20	460.0000	-91.30	480.0000	-101.40	500.0000	-101.70	520.0000	-109.00	540.0000	-110.90	560.0000
404	NM_001308026	-30.90	100.0000	-34.40	120.0000	-40.50	140.0000	-44.10	160.0000	-57.00	180.0000	-59.10	200.0000	-66.80	220.0000	-68.50	240.0000	-74.30	260.0000	-79.60	280.0000	-87.90	300.0000	-97.40	320.0000	-101.00	340.0000	-113.40	360.0000	-121.50	380.0000	-130.50	400.0000	-134.90	420.0000	-140.90	440.0000	-142.20	460.0000	-150.40	480.0000	-157.80	500.0000	-167.70	520.0000	-173.10	540.0000	-175.70	560.0000
405	NM_001308122	-20.40	100.0000	-26.50	120.0000	-32.70	140.0000	-39.70	160.0000	-45.10	180.0000	-51.20	200.0000	-55.70	220.0000	-57.80	240.0000	-66.60	260.0000	-68.70	280.0000	-79.20	300.0000	-81.20	320.0000	-87.30	340.0000	-97.70	360.0000	-102.70	380.0000	-106.70	400.0000	-116.70	420.0000	-116.70	440.0000	-119.30	460.0000	-122.30	480.0000	-125.70	500.0000	-136.40	520.0000	-136.60	540.0000	-138.90	560.0000
406	NM_004459	-15.10	100.0000	-22.90	120.0000	-23.30	140.0000	-30.10	160.0000	-32.70	180.0000	-43.10	200.0000	-46.10	220.0000	-49.40	240.0000	-54.80	260.0000	-62.60	280.0000	-63.20	300.0000	-67.60	320.0000	-74.40	340.0000	-80.60	360.0000	-80.60	380.0000	-81.50	400.0000	-86.00	420.0000	-88.60	440.0000	-97.90	460.0000	-106.50	480.0000	-109.20	500.0000	-115.20	520.0000	-119.70	540.0000	-123.90	560.0000
407	NM_001290746	-49.30	100.0000	-54.70	120.0000	-58.90	140.0000	-61.70	160.0000	-70.80	180.0000	-83.60	200.0000	-88.50	220.0000	-95.70	240.0000	-108.20	260.0000	-119.60	280.0000	-127.30	300.0000	-138.80	320.0000	-144.50	340.0000	-153.50	360.0000	-161.30	380.0000	-167.10	400.0000	-172.30	420.0000	-172.30	440.0000	-182.70	460.0000	-186.70	480.0000	-189.90	500.0000	-194.60	520.0000	-199.70	540.0000	-202.80	560.0000
408	NM_001039380	-21.30	100.0000	-29.00	120.0000	-33.70	140.0000	-40.00	160.0000	-45.70	180.0000	-49.30	200.0000	-60.60	220.0000	-67.80	240.0000	-72.50	260.0000	-73.20	280.0000	-77.90	300.0000	-79.00	320.0000	-84.20	340.0000	-92.60	360.0000	-95.60	380.0000	-98.00	400.0000	-99.10	420.0000	-99.10	440.0000	-100.60	460.0000	-107.00	480.0000	-115.50	500.0000	-119.60	520.0000	-130.30	540.0000	-140.90	560.0000
409	NM_001308419	-17.40	100.0000	-25.50	120.0000	-29.90	140.0000	-38.60	160.0000	-48.40	177.0000	-51.30	187.0000	-51.30	197.0000	-54.10	207.0000	-59.80	217.0000	-65.70	227.0000	-69.00	237.0000	-77.30	247.0000	-78.60	257.0000	-87.20	267.0000	-87.30	277.0000	-91.00	287.0000	-92.10	297.0000	-97.00	307.0000	-100.70	317.0000	-107.10	327.0000	-109.40	337.0000	-113.90	347.0000	-116.30	357.0000	-118.30	367.0000
410	NM_001305842	-28.70	100.0000	-34.00	120.0000	-41.70	140.0000	-49.60	160.0000	-57.30	180.0000	-57.50	200.0000	-64.70	220.0000	-72.80	240.0000	-75.40	260.0000	-80.50	280.0000	-83.20	300.0000	-86.90	320.0000	-93.30	340.0000	-93.30	360.0000	-96.20	380.0000	-101.40	400.0000	-103.90	420.0000	-111.70	440.0000	-112.90	460.0000	-116.50	480.0000	-119.80	500.0000	-123.70	520.0000	-125.20	540.0000	-132.80	560.0000
411	NM_001301685	-17.90	100.0000	-22.40	120.0000	-25.80	140.0000	-30.30	160.0000	-34.00	180.0000	-38.80	200.0000	-41.20	220.0000	-43.40	240.0000	-45.80	259.0000	-49.90	269.0000	-53.80	279.0000	-54.10	289.0000	-58.70	299.0000	-60.10	309.0000	-63.50	319.0000	-67.80	329.0000	-69.10	339.0000	-69.10	349.0000	-71.00	359.0000	-74.90	369.0000	-76.90	379.0000	-78.90	389.0000	-80.90	399.0000	-80.90	409.0000
412	NM_001308046	-38.00	100.0000	-52.40	120.0000	-58.40	140.0000	-64.80	160.0000	-73.90	180.0000	-85.80	200.0000	-94.80	220.0000	-110.70	240.0000	-119.10	260.0000	-128.80	280.0000	-136.30	300.0000	-149.10	320.0000	-162.70	340.0000	-177.30	360.0000	-188.80	380.0000	-194.00	400.0000	-200.90	420.0000	-211.60	440.0000	-219.80	460.0000	-232.80	480.0000	-241.10	500.0000	-247.90	520.0000	-257.10	540.0000	-267.30	560.0000
413	NM_001291942	-8.40	100.0000	-16.70	120.0000	-23.00	140.0000	-25.10	160.0000	-29.30	180.0000	-33.10	200.0000	-37.10	220.0000	-44.60	240.0000	-51.20	260.0000	-56.40	280.0000	-63.00	300.0000	-70.60	320.0000	-73.40	340.0000	-75.70	360.0000	-80.50	380.0000	-86.00	400.0000	-89.00	420.0000	-91.60	440.0000	-93.80	460.0000	-103.00	480.0000	-109.20	500.0000	-110.10	520.0000	-121.00	540.0000	-127.50	560.0000
414	NM_001297578	-28.60	100.0000	-39.20	120.0000	-41.90	140.0000	-52.20	160.0000	-56.20	180.0000	-58.00	200.0000	-58.30	220.0000	-69.30	240.0000	-82.80	260.0000	-87.70	280.0000	-94.20	300.0000	-105.20	320.0000	-109.80	340.0000	-113.10	360.0000	-124.50	380.0000	-135.70	400.0000	-144.70	420.0000	-151.10	440.0000	-160.40	460.0000	-165.50	480.0000	-171.90	500.0000	-182.00	520.0000	-193.00	540.0000	-194.70	560.0000
415	NM_001289910	-37.70	100.0000	-43.10	120.0000	-48.00	140.0000	-58.80	160.0000	-69.10	180.0000	-79.90	200.0000	-87.20	220.0000	-96.20	240.0000	-99.50	260.0000	-110.60	280.0000	-117.20	300.0000	-127.60	320.0000	-132.90	340.0000	-145.80	360.0000	-155.90	380.0000	-158.00	400.0000	-168.60	420.0000	-173.30	440.0000	-183.80	460.0000	-187.80	480.0000	-195.40	500.0000	-204.20	520.0000	-209.10	540.0000	-217.10	560.0000
416	NM_001308381	-30.90	100.0000	-45.20	120.0000	-54.00	140.0000	-63.60	160.0000	-73.40	180.0000	-79.50	200.0000	-89.70	220.0000	-99.90	240.0000	-101.70	260.0000	-107.30	280.0000	-114.00	300.0000	-115.60	320.0000	-121.20	340.0000	-124.90	360.0000	-136.80	380.0000	-137.70	400.0000	-141.70	420.0000	-147.90	440.0000	-150.40	460.0000	-155.60	480.0000	-157.90	500.0000	-162.10	520.0000	-168.00	540.0000	-178.20	560.0000
417	NM_001304288	-24.10	100.0000	-30.20	120.0000	-42.20	140.0000	-46.50	160.0000	-50.20	180.0000	-54.80	200.0000	-60.90	220.0000	-65.10	240.0000	-74.30	260.0000	-78.10	280.0000	-80.30	300.0000	-92.00	320.0000	-95.60	340.0000	-98.70	353.0000	-102.90	363.0000	-106.70	373.0000	-110.90	383.0000	-116.00	393.0000	-118.40	403.0000	-125.70	413.0000	-129.00	423.0000	-133.60	433.0000	-134.50	443.0000	-137.00	453.0000
418	NM_001291980	-44.00	100.0000	-51.40	120.0000	-59.80	140.0000	-63.00	160.0000	-69.30	180.0000	-76.50	200.0000	-89.40	220.0000	-99.30	240.0000	-104.40	260.0000	-115.10	280.0000	-120.40	300.0000	-130.50	320.0000	-142.90	340.0000	-155.30	360.0000	-168.90	380.0000	-178.80	400.0000	-185.90	420.0000	-193.40	440.0000	-200.10	460.0000	-212.00	480.0000	-226.50	500.0000	-238.70	520.0000	-243.50	540.0000	-253.90	560.0000
419	NM_001291291	-29.50	100.0000	-38.60	120.0000	-51.10	140.0000	-55.90	160.0000	-60.60	180.0000	-71.00	200.0000	-82.10	220.0000	-85.70	240.0000	-93.20	260.0000	-96.90	280.0000	-102.40	300.0000	-112.00	320.0000	-115.60	340.0000	-128.30	360.0000	-140.70	380.0000	-147.00	400.0000	-160.70	420.0000	-166.00	440.0000	-175.20	460.0000	-191.40	480.0000	-196.60	500.0000	-206.20	520.0000	-211.90	540.0000	-228.80	560.0000
420	NM_001301716	-37.80	100.0000	-48.50	120.0000	-57.30	140.0000	-66.40	160.0000	-71.50	180.0000	-79.50	200.0000	-93.50	220.0000	-101.50	240.0000	-108.80	260.0000	-109.70	280.0000	-113.90	300.0000	-121.10	320.0000	-127.10	340.0000	-130.10	360.0000	-134.90	380.0000	-139.70	400.0000	-145.70	420.0000	-148.50	440.0000	-155.30	460.0000	-160.10	480.0000	-165.70	500.0000	-176.10	520.0000	-176.10	540.0000	-178.50	560.0000
421	NM_001308103	-21.20	100.0000	-26.40	120.0000	-31.10	140.0000	-35.60	160.0000	-41.90	180.0000	-45.80	200.0000	-52.20	220.0000	-58.90	240.0000	-63.50	260.0000	-67.20	280.0000	-77.70	300.0000	-80.00	320.0000	-87.20	340.0000	-90.80	360.0000	-94.70	380.0000	-100.70	400.0000	-108.40	420.0000	-112.10	440.0000	-121.50	460.0000	-129.00	480.0000	-133.90	500.0000	-139.90	520.0000	-145.30	540.0000	-152.30	560.0000
422	NM_001308081	-19.60	100.0000	-20.10	120.0000	-21.90	140.0000	-25.30	160.0000	-30.00	180.0000	-32.60	200.0000	-38.90	220.0000	-44.40	240.0000	-47.30	260.0000	-54.20	280.0000	-56.40	300.0000	-59.90	320.0000	-64.70	340.0000	-64.70	360.0000	-66.30	380.0000	-70.80	400.0000	-75.20	420.0000	-80.60	440.0000	-87.10	460.0000	-93.10	480.0000	-95.10	500.0000	-97.10	520.0000	-102.90	540.0000	-114.40	560.0000
423	NM_001297741	-23.60	100.0000	-23.60	120.0000	-24.50	140.0000	-33.60	160.0000	-39.10	180.0000	-48.80	200.0000	-52.00	220.0000	-56.60	240.0000	-65.90	260.0000	-72.00	280.0000	-76.30	300.0000	-81.70	320.0000	-87.30	340.0000	-96.00	360.0000	-103.40	380.0000	-108.30	400.0000	-113.50	420.0000	-119.90	440.0000	-122.90	460.0000	-126.00	480.0000	-128.90	500.0000	-136.00	520.0000	-143.90	540.0000	-153.90	560.0000
424	NM_001301779	-22.60	100.0000	-33.80	120.0000	-40.30	140.0000	-49.80	160.0000	-53.10	180.0000	-61.90	200.0000	-70.70	220.0000	-74.50	240.0000	-81.20	260.0000	-86.00	280.0000	-93.50	300.0000	-100.40	320.0000	-105.80	340.0000	-117.00	360.0000	-116.80	380.0000	-133.30	400.0000	-137.20	420.0000	-140.40	440.0000	-148.30	460.0000	-163.80	480.0000	-174.80	500.0000	-176.40	520.0000	-192.50	540.0000	-201.10	560.0000
425	NM_001308064	-29.00	100.0000	-30.00	120.0000	-38.70	140.0000	-45.50	160.0000	-54.20	180.0000	-58.10	200.0000	-63.80	220.0000	-70.80	240.0000	-72.20	260.0000	-78.40	280.0000	-82.70	300.0000	-86.30	320.0000	-92.10	340.0000	-93.40	360.0000	-95.00	380.0000	-100.70	400.0000	-104.10	420.0000	-108.40	440.0000	-117.30	460.0000	-121.80	480.0000	-124.10	500.0000	-131.40	520.0000	-136.90	540.0000	-138.70	560.0000
426	NM_001308231	-16.00	100.0000	-24.20	120.0000	-30.00	140.0000	-34.00	160.0000	-36.60	180.0000	-39.40	200.0000	-43.80	220.0000	-52.30	240.0000	-59.50	260.0000	-69.50	280.0000	-76.90	300.0000	-83.30	320.0000	-84.50	340.0000	-97.30	360.0000	-105.50	380.0000	-109.80	400.0000	-110.50	420.0000	-115.40	440.0000	-125.40	460.0000	-128.60	480.0000	-136.20	500.0000	-136.60	520.0000	-145.40	540.0000	-152.20	560.0000
427	NM_001297763	-10.80	100.0000	-12.90	120.0000	-25.40	140.0000	-26.80	160.0000	-30.80	180.0000	-35.70	200.0000	-39.20	220.0000	-42.50	240.0000	-42.80	260.0000	-47.50	280.0000	-50.20	300.0000	-54.30	320.0000	-60.70	340.0000	-62.20	360.0000	-65.20	380.0000	-76.40	400.0000	-82.40	420.0000	-82.60	440.0000	-90.80	460.0000	-94.80	480.0000	-102.70	500.0000	-111.70	520.0000	-112.60	540.0000	-116.00	560.0000
428	NM_001293695	-25.80	100.0000	-35.20	120.0000	-37.90	140.0000	-41.80	160.0000	-50.10	180.0000	-49.90	200.0000	-54.40	220.0000	-56.20	240.0000	-60.80	260.0000	-65.10	280.0000	-74.80	300.0000	-81.10	320.0000	-85.80	340.0000	-95.80	360.0000	-100.30	380.0000	-106.50	400.0000	-122.40	420.0000	-135.90	440.0000	-142.80	460.0000	-154.70	480.0000	-158.90	500.0000	-163.90	520.0000	-176.40	540.0000	-183.30	560.0000
429	NM_001300832	-44.40	100.0000	-63.10	120.0000	-77.00	140.0000	-91.10	160.0000	-91.10	180.0000	-96.10	200.0000	-105.80	220.0000	-117.90	240.0000	-124.80	260.0000	-129.30	280.0000	-136.40	300.0000	-147.80	320.0000	-161.40	340.0000	-173.90	360.0000	-184.00	380.0000	-201.90	400.0000	-207.70	420.0000	-217.60	440.0000	-227.80	460.0000	-237.00	480.0000	-247.50	500.0000	-253.70	520.0000	-261.70	540.0000	-271.30	560.0000
430	NM_001307985	-26.60	100.0000	-31.90	120.0000	-32.80	140.0000	-45.40	160.0000	-54.20	180.0000	-61.90	200.0000	-74.40	220.0000	-82.50	240.0000	-92.00	260.0000	-101.30	280.0000	-111.90	300.0000	-117.60	320.0000	-128.60	340.0000	-134.80	360.0000	-141.30	380.0000	-151.70	400.0000	-155.50	420.0000	-161.80	440.0000	-169.60	460.0000	-183.10	480.0000	-193.00	500.0000	-206.80	520.0000	-208.20	540.0000	-214.40	560.0000
431	NM_001300796	-26.60	100.0000	-31.60	120.0000	-39.60	140.0000	-49.60	160.0000	-54.20	180.0000	-56.20	200.0000	-60.80	220.0000	-68.90	240.0000	-75.90	260.0000	-80.30	280.0000	-92.50	300.0000	-97.40	320.0000	-105.80	340.0000	-108.60	360.0000	-111.20	380.0000	-115.30	400.0000	-117.20	420.0000	-120.40	440.0000	-126.20	460.0000	-129.80	480.0000	-132.60	500.0000	-141.60	520.0000	-148.20	540.0000	-154.10	560.0000
432	NM_152856	-23.60	100.0000	-33.10	120.0000	-35.70	140.0000	-47.10	160.0000	-60.50	180.0000	-67.80	200.0000	-80.00	220.0000	-88.00	240.0000	-100.50	260.0000	-102.30	280.0000	-112.60	300.0000	-117.50	320.0000	-131.30	340.0000	-137.40	360.0000	-145.50	380.0000	-160.00	400.0000	-164.20	420.0000	-167.10	436.0000	-174.10	446.0000	-175.80	456.0000	-182.80	466.0000	-189.20	476.0000	-189.20	486.0000	-192.90	496.0000
433	NM_001293642	-25.90	100.0000	-30.10	120.0000	-35.60	140.0000	-38.70	160.0000	-43.40	180.0000	-53.90	200.0000	-63.60	220.0000	-68.60	240.0000	-80.50	260.0000	-89.00	280.0000	-96.40	300.0000	-100.90	320.0000	-114.20	340.0000	-114.30	360.0000	-126.20	380.0000	-134.10	400.0000	-147.20	420.0000	-149.90	440.0000	-155.70	460.0000	-163.40	480.0000	-165.20	500.0000	-172.80	520.0000	-181.20	540.0000	-187.70	560.0000
434	NM_172056	-18.10	100.0000	-25.80	120.0000	-33.40	140.0000	-38.00	160.0000	-50.40	180.0000	-62.90	200.0000	-70.40	220.0000	-85.10	240.0000	-90.10	260.0000	-93.50	280.0000	-99.00	300.0000	-110.50	320.0000	-112.60	340.0000	-122.90	360.0000	-136.70	380.0000	-146.10	400.0000	-151.10	420.0000	-163.30	440.0000	-175.80	460.0000	-176.90	480.0000	-182.70	500.0000	-198.90	520.0000	-216.30	540.0000	-220.70	560.0000
435	NM_001142470	-22.50	100.0000	-26.90	120.0000	-27.50	140.0000	-31.10	160.0000	-31.10	180.0000	-36.10	200.0000	-43.50	220.0000	-52.00	240.0000	-59.40	260.0000	-62.60	280.0000	-66.00	300.0000	-80.30	320.0000	-87.50	340.0000	-91.70	360.0000	-100.20	380.0000	-104.70	400.0000	-107.60	420.0000	-112.80	440.0000	-119.50	460.0000	-126.40	480.0000	-127.80	500.0000	-129.00	520.0000	-134.00	540.0000	-142.70	560.0000
436	NM_001303618	-19.30	100.0000	-27.40	120.0000	-29.20	140.0000	-35.70	160.0000	-35.80	180.0000	-38.00	200.0000	-50.90	220.0000	-56.40	240.0000	-61.90	260.0000	-65.30	280.0000	-66.30	300.0000	-67.60	320.0000	-74.40	340.0000	-77.70	360.0000	-82.60	380.0000	-88.10	400.0000	-90.70	420.0000	-90.80	440.0000	-94.30	460.0000	-99.30	480.0000	-113.90	500.0000	-118.10	520.0000	-125.00	540.0000	-128.20	560.0000
437	NM_001303620	-22.80	100.0000	-27.10	120.0000	-28.50	140.0000	-43.20	160.0000	-65.30	180.0000	-72.10	200.0000	-77.20	220.0000	-93.00	240.0000	-93.80	260.0000	-102.30	280.0000	-107.70	300.0000	-118.50	320.0000	-125.50	340.0000	-128.00	360.0000	-140.00	380.0000	-154.30	400.0000	-162.60	420.0000	-170.50	440.0000	-181.70	460.0000	-188.60	480.0000	-196.80	500.0000	-208.00	520.0000	-232.90	540.0000	-240.90	560.0000
438	NM_001303107	-20.70	100.0000	-21.60	120.0000	-23.70	140.0000	-34.10	160.0000	-42.10	180.0000	-52.70	200.0000	-56.50	220.0000	-63.80	240.0000	-69.80	260.0000	-80.40	280.0000	-84.40	300.0000	-92.90	320.0000	-102.30	340.0000	-110.00	360.0000	-121.00	380.0000	-127.30	400.0000	-133.30	420.0000	-136.80	440.0000	-142.40	460.0000	-154.40	480.0000	-160.50	500.0000	-170.10	520.0000	-180.20	540.0000	-181.80	560.0000
439	NM_001306089	-29.80	100.0000	-37.00	120.0000	-45.90	140.0000	-50.10	160.0000	-60.10	180.0000	-65.80	200.0000	-70.20	220.0000	-78.20	240.0000	-84.10	260.0000	-88.30	280.0000	-96.50	300.0000	-101.40	320.0000	-103.80	340.0000	-108.40	360.0000	-115.40	380.0000	-128.50	400.0000	-133.10	420.0000	-139.50	440.0000	-143.50	460.0000	-153.00	480.0000	-162.90	500.0000	-171.50	520.0000	-184.00	540.0000	-191.50	560.0000
440	NM_001308396	-28.70	100.0000	-38.70	120.0000	-47.90	140.0000	-57.00	160.0000	-58.50	180.0000	-58.70	200.0000	-62.00	220.0000	-67.40	240.0000	-75.60	260.0000	-82.40	280.0000	-87.90	300.0000	-91.60	320.0000	-103.10	340.0000	-109.80	360.0000	-122.40	380.0000	-130.40	400.0000	-136.80	420.0000	-144.40	440.0000	-150.00	460.0000	-157.40	480.0000	-163.30	500.0000	-166.10	520.0000	-175.70	540.0000	-177.00	554.0000
441	NM_001293298	-25.30	100.0000	-34.80	120.0000	-41.30	140.0000	-49.40	160.0000	-65.30	180.0000	-69.40	200.0000	-84.10	220.0000	-91.80	240.0000	-95.70	260.0000	-105.80	280.0000	-111.00	300.0000	-123.40	320.0000	-136.50	340.0000	-142.60	360.0000	-148.00	380.0000	-154.60	400.0000	-169.10	420.0000	-175.10	440.0000	-179.80	460.0000	-184.20	480.0000	-193.00	500.0000	-198.00	520.0000	-200.20	540.0000	-209.50	560.0000
442	NM_001290214	-15.80	100.0000	-19.70	120.0000	-24.60	140.0000	-26.80	160.0000	-29.50	180.0000	-35.50	200.0000	-39.10	220.0000	-44.50	240.0000	-55.80	260.0000	-65.20	280.0000	-69.10	300.0000	-78.50	320.0000	-86.40	340.0000	-92.50	360.0000	-98.70	380.0000	-109.30	400.0000	-113.20	420.0000	-113.70	440.0000	-118.80	460.0000	-125.50	480.0000	-133.60	500.0000	-136.50	520.0000	-143.40	540.0000	-144.00	560.0000
443	NM_001308211	-16.90	100.0000	-21.40	120.0000	-25.10	140.0000	-30.10	160.0000	-30.90	180.0000	-33.60	200.0000	-41.00	217.0000	-45.30	227.0000	-50.50	237.0000	-54.30	247.0000	-54.90	257.0000	-58.80	267.0000	-59.50	277.0000	-62.40	287.0000	-68.10	297.0000	-68.80	307.0000	-69.50	317.0000	-75.20	327.0000	-77.90	337.0000	-81.30	347.0000	-82.30	357.0000	-87.30	367.0000	-96.10	377.0000	-100.10	387.0000
444	NM_001304492	-13.40	100.0000	-13.60	120.0000	-20.70	140.0000	-24.80	160.0000	-31.20	180.0000	-35.80	200.0000	-42.30	220.0000	-47.60	240.0000	-50.90	260.0000	-56.20	280.0000	-57.70	300.0000	-64.80	320.0000	-68.90	340.0000	-73.60	360.0000	-80.30	380.0000	-82.70	400.0000	-85.00	420.0000	-88.80	440.0000	-93.10	460.0000	-101.00	480.0000	-105.30	500.0000	-108.50	520.0000	-116.20	540.0000	-118.10	560.0000
445	NM_173832	-32.00	100.0000	-35.90	120.0000	-44.70	140.0000	-58.00	160.0000	-65.60	180.0000	-76.20	200.0000	-83.70	220.0000	-91.30	240.0000	-100.00	260.0000	-108.50	280.0000	-114.10	300.0000	-128.10	320.0000	-134.10	340.0000	-144.70	360.0000	-152.50	380.0000	-159.80	400.0000	-166.80	420.0000	-169.10	440.0000	-177.70	460.0000	-186.80	480.0000	-197.00	500.0000	-203.90	520.0000	-211.30	540.0000	-219.00	560.0000
446	NM_001306160	-24.20	66.0000	-24.20	76.0000	-26.10	86.0000	-26.70	96.0000	-28.20	106.0000	-33.20	116.0000	-45.20	126.0000	-45.20	136.0000	-46.10	146.0000	-49.10	156.0000	-49.30	166.0000	-52.40	176.0000	-52.40	186.0000	-54.00	196.0000	-59.30	206.0000	-60.30	216.0000	-66.30	226.0000	-67.70	236.0000	-68.50	246.0000	-75.70	256.0000	-79.50	266.0000	-83.80	276.0000	-89.70	286.0000	-89.70	296.0000
447	NM_001306215	-22.90	100.0000	-28.00	120.0000	-35.40	140.0000	-36.50	160.0000	-39.30	180.0000	-46.00	200.0000	-51.80	220.0000	-58.80	240.0000	-62.60	260.0000	-72.00	280.0000	-83.90	300.0000	-84.60	320.0000	-96.90	340.0000	-101.30	360.0000	-108.60	380.0000	-118.30	400.0000	-121.20	420.0000	-124.70	440.0000	-133.80	460.0000	-145.00	480.0000	-150.20	500.0000	-165.80	520.0000	-168.80	540.0000	-178.90	560.0000
448	NM_001303251	-15.20	100.0000	-17.20	120.0000	-18.80	140.0000	-21.00	160.0000	-27.00	180.0000	-29.20	200.0000	-34.60	220.0000	-38.20	240.0000	-42.00	260.0000	-48.80	280.0000	-55.50	300.0000	-56.40	320.0000	-64.40	340.0000	-66.50	360.0000	-68.40	380.0000	-73.90	400.0000	-77.80	420.0000	-80.00	440.0000	-83.90	460.0000	-88.10	480.0000	-97.50	500.0000	-100.60	520.0000	-108.40	540.0000	-111.00	560.0000
449	NM_001291877	-15.30	100.0000	-16.80	120.0000	-20.60	140.0000	-28.30	160.0000	-33.10	180.0000	-40.00	200.0000	-45.70	220.0000	-51.60	240.0000	-60.50	260.0000	-62.70	280.0000	-67.50	300.0000	-72.60	320.0000	-76.40	340.0000	-85.90	360.0000	-96.20	380.0000	-99.20	400.0000	-105.20	420.0000	-121.00	440.0000	-124.10	460.0000	-135.10	480.0000	-138.00	500.0000	-146.80	520.0000	-151.20	540.0000	-156.20	560.0000
450	NM_001308273	-27.40	100.0000	-33.60	120.0000	-42.00	140.0000	-48.70	160.0000	-55.50	180.0000	-64.00	200.0000	-69.80	220.0000	-78.70	240.0000	-91.80	260.0000	-97.30	280.0000	-101.80	300.0000	-110.60	320.0000	-119.20	340.0000	-123.20	360.0000	-131.50	380.0000	-136.40	400.0000	-149.20	420.0000	-153.50	440.0000	-160.00	460.0000	-167.20	480.0000	-171.70	500.0000	-173.60	520.0000	-177.20	540.0000	-182.50	560.0000
451	NM_001304372	-37.50	100.0000	-45.00	120.0000	-56.10	140.0000	-64.20	160.0000	-77.80	180.0000	-81.90	200.0000	-89.40	220.0000	-101.30	240.0000	-110.40	260.0000	-119.50	280.0000	-130.70	300.0000	-138.60	320.0000	-149.80	340.0000	-162.20	360.0000	-169.50	380.0000	-172.30	400.0000	-172.80	420.0000	-180.10	440.0000	-186.60	460.0000	-197.20	480.0000	-214.60	500.0000	-218.50	520.0000	-229.40	540.0000	-237.00	560.0000
452	NM_001308358	-26.20	100.0000	-35.00	120.0000	-36.40	140.0000	-42.50	160.0000	-49.20	180.0000	-57.80	200.0000	-62.10	220.0000	-65.80	240.0000	-78.30	260.0000	-84.30	280.0000	-91.80	300.0000	-97.30	320.0000	-108.10	340.0000	-118.80	360.0000	-129.00	380.0000	-138.20	400.0000	-143.10	420.0000	-149.60	440.0000	-155.80	460.0000	-164.20	480.0000	-166.90	500.0000	-174.10	520.0000	-176.80	540.0000	-183.20	560.0000
453	NM_001291954	-16.40	100.0000	-21.80	120.0000	-26.34	140.0000	-33.20	160.0000	-41.40	180.0000	-48.00	200.0000	-54.40	220.0000	-58.10	240.0000	-59.50	260.0000	-61.50	280.0000	-66.20	300.0000	-68.20	320.0000	-71.90	340.0000	-76.70	360.0000	-80.50	380.0000	-83.60	400.0000	-87.00	420.0000	-93.00	440.0000	-100.30	460.0000	-105.50	480.0000	-108.20	500.0000	-117.80	520.0000	-121.20	540.0000	-126.00	560.0000
454	NM_001302554	-46.70	100.0000	-56.00	120.0000	-64.70	140.0000	-68.90	160.0000	-80.60	180.0000	-93.10	200.0000	-101.90	220.0000	-117.30	240.0000	-131.00	260.0000	-138.50	280.0000	-145.10	300.0000	-151.00	320.0000	-155.10	340.0000	-163.80	360.0000	-179.80	380.0000	-189.70	400.0000	-198.90	420.0000	-200.50	440.0000	-200.50	460.0000	-208.00	480.0000	-224.00	500.0000	-236.30	520.0000	-254.00	540.0000	-261.00	560.0000
455	NM_001256696	-30.20	100.0000	-34.90	120.0000	-46.50	140.0000	-54.50	160.0000	-64.10	180.0000	-78.20	200.0000	-87.40	220.0000	-93.10	240.0000	-104.50	260.0000	-110.80	280.0000	-116.60	300.0000	-120.10	320.0000	-130.60	340.0000	-134.30	360.0000	-134.60	370.0000	-141.10	380.0000	-143.20	390.0000	-143.20	400.0000	-146.80	410.0000	-149.30	420.0000	-150.30	430.0000	-154.10	440.0000	-158.00	450.0000	-161.10	460.0000
456	NM_001308263	-19.10	100.0000	-26.30	120.0000	-31.70	140.0000	-38.10	160.0000	-46.30	180.0000	-55.40	200.0000	-56.10	220.0000	-57.90	240.0000	-62.50	260.0000	-67.20	280.0000	-70.40	300.0000	-73.70	320.0000	-85.70	340.0000	-87.70	360.0000	-93.30	380.0000	-99.60	400.0000	-106.40	420.0000	-111.70	440.0000	-116.80	460.0000	-120.20	480.0000	-125.20	500.0000	-133.60	520.0000	-142.90	540.0000	-148.90	560.0000
457	NM_001304363	-19.80	100.0000	-25.30	120.0000	-32.30	140.0000	-37.40	160.0000	-41.40	180.0000	-51.60	200.0000	-56.20	220.0000	-61.90	240.0000	-68.70	260.0000	-69.10	280.0000	-73.20	300.0000	-81.60	320.0000	-86.50	340.0000	-92.10	360.0000	-94.30	380.0000	-100.50	400.0000	-103.00	420.0000	-104.90	440.0000	-114.70	460.0000	-120.10	480.0000	-125.90	500.0000	-130.50	520.0000	-131.60	540.0000	-137.20	560.0000
458	NM_001302946	-10.10	100.0000	-12.70	120.0000	-21.80	140.0000	-25.20	160.0000	-31.90	180.0000	-31.60	200.0000	-35.10	220.0000	-41.40	240.0000	-46.80	260.0000	-54.10	280.0000	-62.00	300.0000	-65.10	320.0000	-71.40	340.0000	-80.60	360.0000	-86.10	380.0000	-93.30	400.0000	-96.90	420.0000	-107.70	440.0000	-113.60	460.0000	-116.50	480.0000	-123.10	500.0000	-128.20	520.0000	-129.70	540.0000	-134.90	560.0000
459	NM_001308007	-19.60	100.0000	-22.20	120.0000	-29.40	140.0000	-37.80	160.0000	-39.50	180.0000	-48.50	200.0000	-58.50	220.0000	-65.70	240.0000	-66.80	260.0000	-74.70	280.0000	-79.30	300.0000	-82.30	320.0000	-89.20	340.0000	-94.80	360.0000	-98.60	380.0000	-103.70	400.0000	-111.80	420.0000	-115.30	440.0000	-123.30	460.0000	-127.10	480.0000	-141.00	500.0000	-144.10	520.0000	-147.60	540.0000	-152.80	560.0000
460	NM_001301687	-28.70	100.0000	-36.60	120.0000	-41.00	140.0000	-50.70	160.0000	-58.10	180.0000	-66.40	200.0000	-76.10	220.0000	-86.70	240.0000	-100.90	260.0000	-107.20	280.0000	-123.50	300.0000	-130.60	320.0000	-136.60	340.0000	-150.90	360.0000	-158.70	380.0000	-170.40	400.0000	-176.10	420.0000	-187.30	440.0000	-200.30	460.0000	-209.00	480.0000	-216.50	500.0000	-221.00	520.0000	-230.20	540.0000	-245.80	560.0000
461	NM_001305019	-28.60	100.0000	-38.20	120.0000	-47.80	140.0000	-57.70	160.0000	-68.70	180.0000	-77.70	200.0000	-90.20	220.0000	-102.10	240.0000	-124.10	260.0000	-129.20	280.0000	-134.00	300.0000	-144.60	320.0000	-149.10	340.0000	-163.70	360.0000	-176.00	380.0000	-183.30	400.0000	-189.30	420.0000	-205.40	440.0000	-210.40	460.0000	-219.80	480.0000	-223.30	500.0000	-234.70	520.0000	-247.40	540.0000	-252.40	560.0000
462	NM_001303458	-11.50	100.0000	-15.20	120.0000	-19.30	140.0000	-24.40	160.0000	-25.50	180.0000	-29.90	200.0000	-32.90	220.0000	-38.50	240.0000	-45.40	260.0000	-45.90	280.0000	-52.90	300.0000	-58.00	320.0000	-62.20	340.0000	-65.30	360.0000	-70.10	380.0000	-74.30	400.0000	-74.30	420.0000	-84.60	440.0000	-92.10	460.0000	-94.90	479.0000	-96.90	489.0000	-97.00	499.0000	-101.50	509.0000	-103.70	519.0000
463	NM_001290260	-15.80	100.0000	-21.70	120.0000	-31.10	140.0000	-33.00	160.0000	-39.60	180.0000	-47.00	200.0000	-49.00	220.0000	-55.00	240.0000	-58.20	260.0000	-59.90	280.0000	-64.60	300.0000	-68.20	320.0000	-71.00	340.0000	-71.60	360.0000	-77.20	380.0000	-84.20	400.0000	-89.00	420.0000	-91.10	440.0000	-92.70	460.0000	-98.90	480.0000	-107.40	500.0000	-109.90	520.0000	-114.10	540.0000	-118.30	560.0000
464	NM_001291572	-25.00	100.0000	-29.50	120.0000	-33.20	140.0000	-43.40	160.0000	-52.10	180.0000	-52.40	200.0000	-57.80	220.0000	-66.80	240.0000	-70.70	260.0000	-76.00	280.0000	-82.10	300.0000	-85.00	320.0000	-96.20	340.0000	-97.40	360.0000	-101.80	380.0000	-106.60	400.0000	-111.90	420.0000	-114.10	440.0000	-126.90	460.0000	-132.30	480.0000	-142.60	500.0000	-148.80	520.0000	-156.30	540.0000	-166.10	560.0000
465	NM_001306151	-21.00	100.0000	-22.40	120.0000	-26.30	140.0000	-31.70	160.0000	-36.40	180.0000	-46.50	200.0000	-50.70	220.0000	-53.30	240.0000	-63.10	260.0000	-65.50	280.0000	-71.00	300.0000	-76.10	320.0000	-81.70	340.0000	-88.70	360.0000	-92.40	380.0000	-96.70	400.0000	-98.40	420.0000	-104.00	440.0000	-104.90	460.0000	-112.70	480.0000	-117.00	500.0000	-121.00	520.0000	-132.00	540.0000	-138.10	560.0000
466	NM_001306159	-40.30	100.0000	-45.90	120.0000	-49.10	140.0000	-53.40	160.0000	-63.40	180.0000	-73.90	200.0000	-78.10	220.0000	-82.70	240.0000	-86.00	260.0000	-91.70	280.0000	-99.20	300.0000	-99.90	320.0000	-101.40	340.0000	-108.90	360.0000	-113.10	380.0000	-115.10	400.0000	-122.90	420.0000	-130.70	440.0000	-132.90	455.0000	-140.30	465.0000	-140.80	475.0000	-145.20	485.0000	-146.50	495.0000	-147.50	505.0000
467	NM_001301790	-23.80	100.0000	-24.50	120.0000	-29.10	140.0000	-36.70	160.0000	-42.50	180.0000	-52.40	200.0000	-56.90	220.0000	-67.10	240.0000	-70.70	260.0000	-77.30	280.0000	-81.10	300.0000	-92.70	320.0000	-99.60	340.0000	-107.60	360.0000	-111.50	380.0000	-115.00	400.0000	-122.50	420.0000	-126.90	440.0000	-134.10	460.0000	-142.10	480.0000	-153.10	500.0000	-156.00	520.0000	-163.50	540.0000	-169.30	560.0000
468	NM_001304993	-38.90	100.0000	-41.90	120.0000	-48.70	140.0000	-57.70	160.0000	-61.50	180.0000	-69.70	200.0000	-82.20	220.0000	-95.10	240.0000	-106.50	260.0000	-116.50	280.0000	-126.60	300.0000	-134.10	320.0000	-141.20	340.0000	-149.60	360.0000	-152.60	380.0000	-155.70	397.0000	-160.20	407.0000	-163.80	417.0000	-171.20	427.0000	-177.60	437.0000	-180.60	447.0000	-181.60	457.0000	-186.60	467.0000	-195.20	477.0000
469	NM_001301187	-42.00	100.0000	-62.40	120.0000	-68.10	140.0000	-73.00	160.0000	-77.30	180.0000	-78.00	200.0000	-83.30	220.0000	-95.30	240.0000	-95.70	260.0000	-100.90	280.0000	-112.50	300.0000	-123.80	320.0000	-127.70	340.0000	-133.70	360.0000	-136.40	380.0000	-145.20	400.0000	-151.30	420.0000	-151.70	440.0000	-161.40	460.0000	-163.80	480.0000	-182.30	500.0000	-185.60	520.0000	-194.40	540.0000	-203.30	560.0000
470	NM_001303007	-38.90	100.0000	-46.10	120.0000	-46.10	140.0000	-55.90	160.0000	-63.40	180.0000	-69.30	200.0000	-79.30	220.0000	-87.10	240.0000	-90.40	260.0000	-99.70	280.0000	-107.60	300.0000	-121.80	320.0000	-134.10	340.0000	-138.00	360.0000	-140.70	380.0000	-146.80	400.0000	-150.30	410.0000	-154.40	420.0000	-160.00	430.0000	-164.20	440.0000	-167.30	450.0000	-169.40	460.0000	-172.70	470.0000	-178.10	480.0000
471	NM_001302703	-20.10	100.0000	-26.00	120.0000	-26.00	140.0000	-30.10	160.0000	-31.30	180.0000	-40.70	200.0000	-49.40	220.0000	-58.40	240.0000	-60.70	260.0000	-68.50	280.0000	-69.00	300.0000	-70.90	320.0000	-77.40	340.0000	-79.90	360.0000	-88.90	380.0000	-88.90	395.0000	-88.90	405.0000	-90.90	415.0000	-91.60	425.0000	-94.30	435.0000	-94.80	445.0000	-99.60	455.0000	-101.00	465.0000	-103.80	475.0000
472	NM_001290787	-28.70	100.0000	-34.90	120.0000	-54.00	140.0000	-60.20	160.0000	-73.70	180.0000	-87.90	200.0000	-98.40	220.0000	-103.10	240.0000	-105.70	260.0000	-117.70	280.0000	-118.90	300.0000	-131.80	320.0000	-145.50	340.0000	-160.90	360.0000	-173.70	380.0000	-189.70	400.0000	-196.40	420.0000	-201.40	440.0000	-207.10	460.0000	-215.40	480.0000	-225.30	500.0000	-236.70	520.0000	-251.20	540.0000	-256.10	560.0000
473	NM_001304341	-17.20	100.0000	-22.90	120.0000	-28.80	140.0000	-35.00	160.0000	-40.70	180.0000	-47.60	200.0000	-53.40	220.0000	-55.70	240.0000	-62.30	260.0000	-75.50	280.0000	-80.00	300.0000	-85.70	320.0000	-89.00	340.0000	-92.60	360.0000	-95.80	380.0000	-101.20	400.0000	-107.50	420.0000	-121.10	440.0000	-127.30	460.0000	-130.00	480.0000	-132.20	500.0000	-137.10	520.0000	-137.80	540.0000	-143.27	560.0000
474	NM_001291339	-32.30	100.0000	-36.10	120.0000	-38.70	140.0000	-42.50	160.0000	-46.80	180.0000	-51.80	200.0000	-58.00	220.0000	-66.60	240.0000	-73.60	260.0000	-76.30	280.0000	-78.10	300.0000	-83.70	320.0000	-90.40	340.0000	-94.70	360.0000	-97.80	380.0000	-99.90	400.0000	-110.40	420.0000	-118.10	440.0000	-121.10	460.0000	-125.70	480.0000	-127.40	500.0000	-131.90	520.0000	-135.10	540.0000	-139.30	560.0000
475	NM_001289912	-21.60	100.0000	-28.50	120.0000	-31.50	140.0000	-37.50	160.0000	-41.90	180.0000	-43.60	200.0000	-48.10	220.0000	-55.94	240.0000	-57.34	260.0000	-71.04	280.0000	-77.54	300.0000	-83.50	320.0000	-90.80	340.0000	-99.30	360.0000	-104.20	380.0000	-115.60	400.0000	-128.60	420.0000	-137.40	440.0000	-145.10	460.0000	-153.70	480.0000	-166.20	500.0000	-170.00	520.0000	-179.30	540.0000	-185.30	560.0000
476	NM_001303134	-14.00	100.0000	-18.60	120.0000	-22.70	140.0000	-25.30	160.0000	-33.20	180.0000	-34.60	200.0000	-38.90	220.0000	-45.50	240.0000	-57.40	260.0000	-58.30	280.0000	-60.70	300.0000	-67.80	320.0000	-72.40	340.0000	-80.10	360.0000	-85.10	380.0000	-90.90	400.0000	-93.60	420.0000	-96.50	440.0000	-97.60	460.0000	-99.90	480.0000	-105.00	500.0000	-108.50	520.0000	-115.40	540.0000	-120.30	560.0000
477	NM_001302704	-20.10	100.0000	-26.00	120.0000	-26.00	140.0000	-30.10	160.0000	-31.30	180.0000	-40.70	200.0000	-49.40	220.0000	-58.40	240.0000	-60.70	260.0000	-68.50	280.0000	-69.00	300.0000	-70.90	320.0000	-77.40	340.0000	-79.90	360.0000	-88.90	380.0000	-88.90	395.0000	-88.90	405.0000	-90.90	415.0000	-91.60	425.0000	-94.30	435.0000	-94.80	445.0000	-99.60	455.0000	-101.00	465.0000	-103.80	475.0000
478	NM_001199744	-22.10	100.0000	-32.30	120.0000	-40.40	140.0000	-44.30	160.0000	-51.80	180.0000	-65.50	200.0000	-72.70	220.0000	-78.20	240.0000	-83.90	260.0000	-88.10	280.0000	-90.60	297.0000	-94.50	307.0000	-99.30	317.0000	-100.40	327.0000	-107.20	337.0000	-116.10	347.0000	-116.60	357.0000	-117.30	367.0000	-122.20	377.0000	-124.30	387.0000	-127.40	397.0000	-128.10	407.0000	-129.30	417.0000	-130.30	427.0000
479	NM_001290075	-31.20	100.0000	-37.50	120.0000	-44.90	140.0000	-52.20	160.0000	-60.90	180.0000	-65.30	200.0000	-72.90	220.0000	-84.40	240.0000	-87.30	260.0000	-93.80	280.0000	-99.80	300.0000	-112.50	320.0000	-120.10	340.0000	-125.10	360.0000	-129.50	380.0000	-136.20	400.0000	-143.10	420.0000	-152.80	440.0000	-161.00	460.0000	-170.00	480.0000	-182.00	500.0000	-191.70	520.0000	-200.70	540.0000	-209.30	560.0000
480	NM_020702	-29.80	100.0000	-34.50	120.0000	-40.10	140.0000	-43.10	160.0000	-48.10	180.0000	-51.20	200.0000	-59.20	220.0000	-66.30	240.0000	-75.40	260.0000	-80.40	280.0000	-90.00	300.0000	-102.30	320.0000	-116.30	340.0000	-128.80	360.0000	-137.30	380.0000	-141.20	400.0000	-143.40	420.0000	-156.50	440.0000	-166.20	460.0000	-172.90	480.0000	-174.90	500.0000	-181.00	520.0000	-194.20	540.0000	-215.07	560.0000
481	NM_001290983	-18.30	100.0000	-24.70	120.0000	-27.10	140.0000	-33.00	160.0000	-39.70	180.0000	-45.30	200.0000	-47.00	220.0000	-51.00	240.0000	-55.80	260.0000	-62.40	280.0000	-68.90	300.0000	-73.00	320.0000	-76.40	340.0000	-80.40	360.0000	-81.70	380.0000	-86.60	400.0000	-92.20	420.0000	-101.50	440.0000	-105.80	460.0000	-109.10	480.0000	-112.30	500.0000	-117.80	520.0000	-124.60	540.0000	-131.90	560.0000
482	NM_001278235	-20.80	100.0000	-26.40	120.0000	-28.10	140.0000	-33.50	160.0000	-48.00	180.0000	-51.10	200.0000	-57.80	220.0000	-64.30	240.0000	-69.90	260.0000	-85.70	280.0000	-95.80	300.0000	-105.20	320.0000	-112.40	340.0000	-117.90	360.0000	-126.50	380.0000	-129.10	400.0000	-142.00	420.0000	-144.70	440.0000	-146.50	460.0000	-152.20	480.0000	-161.20	500.0000	-165.00	520.0000	-179.20	540.0000	-183.20	560.0000
483	NM_001304443	-28.10	100.0000	-42.20	120.0000	-45.50	140.0000	-49.50	160.0000	-53.90	180.0000	-59.20	200.0000	-61.00	220.0000	-66.00	240.0000	-70.30	260.0000	-82.50	280.0000	-87.80	297.0000	-87.80	307.0000	-88.00	317.0000	-89.80	327.0000	-93.50	337.0000	-95.00	347.0000	-95.00	357.0000	-96.20	367.0000	-104.00	377.0000	-108.90	387.0000	-108.90	397.0000	-110.20	407.0000	-112.50	417.0000	-112.80	427.0000
484	NM_001306188	-10.60	100.0000	-20.30	120.0000	-20.70	140.0000	-22.80	160.0000	-24.90	180.0000	-29.90	200.0000	-30.10	220.0000	-32.10	240.0000	-36.60	260.0000	-42.20	280.0000	-51.70	300.0000	-51.70	320.0000	-56.70	340.0000	-63.10	360.0000	-69.30	380.0000	-74.30	400.0000	-79.30	420.0000	-88.60	440.0000	-91.40	460.0000	-93.50	480.0000	-96.10	500.0000	-103.90	520.0000	-107.30	540.0000	-107.70	560.0000
485	NM_001301410	-19.50	100.0000	-22.80	120.0000	-32.40	140.0000	-38.60	160.0000	-49.30	180.0000	-52.40	200.0000	-57.50	220.0000	-60.00	240.0000	-68.80	260.0000	-75.00	280.0000	-78.80	300.0000	-89.70	320.0000	-91.50	340.0000	-99.10	360.0000	-103.80	380.0000	-108.80	400.0000	-115.40	420.0000	-125.30	440.0000	-131.10	460.0000	-134.90	480.0000	-140.90	500.0000	-147.10	520.0000	-149.30	540.0000	-154.10	560.0000
486	NM_001282338	-19.40	100.0000	-25.30	120.0000	-29.00	140.0000	-36.20	160.0000	-39.20	180.0000	-50.20	200.0000	-53.30	220.0000	-58.20	240.0000	-63.30	260.0000	-70.10	280.0000	-75.80	300.0000	-81.70	320.0000	-86.20	340.0000	-88.90	360.0000	-98.00	380.0000	-101.40	400.0000	-107.30	420.0000	-112.00	440.0000	-118.60	460.0000	-127.70	480.0000	-132.50	500.0000	-137.50	520.0000	-143.30	540.0000	-151.40	560.0000
487	NM_001297553	-21.50	100.0000	-28.10	120.0000	-32.40	140.0000	-41.50	160.0000	-50.70	180.0000	-57.30	200.0000	-58.00	220.0000	-65.50	240.0000	-71.20	260.0000	-71.50	280.0000	-90.80	300.0000	-106.10	320.0000	-118.70	340.0000	-127.30	360.0000	-129.90	380.0000	-139.50	400.0000	-144.40	420.0000	-152.60	440.0000	-171.00	460.0000	-179.50	480.0000	-182.20	500.0000	-188.40	520.0000	-195.80	540.0000	-203.80	560.0000
488	NM_001307931	-21.60	100.0000	-33.90	120.0000	-41.20	140.0000	-45.40	160.0000	-51.40	180.0000	-59.80	200.0000	-70.20	220.0000	-75.60	240.0000	-76.80	260.0000	-79.90	280.0000	-86.10	300.0000	-87.10	320.0000	-97.40	340.0000	-102.10	360.0000	-108.40	380.0000	-112.70	400.0000	-116.30	420.0000	-122.00	440.0000	-125.70	460.0000	-134.80	480.0000	-145.90	500.0000	-154.10	520.0000	-157.70	540.0000	-162.10	560.0000
489	NM_001308230	-31.10	100.0000	-36.80	120.0000	-41.50	140.0000	-50.90	160.0000	-61.50	180.0000	-67.70	200.0000	-73.00	220.0000	-86.80	240.0000	-95.50	260.0000	-97.10	280.0000	-105.40	300.0000	-112.60	320.0000	-128.50	340.0000	-144.60	360.0000	-153.20	380.0000	-171.60	400.0000	-178.60	420.0000	-186.70	440.0000	-194.90	460.0000	-207.50	480.0000	-217.10	500.0000	-220.20	520.0000	-232.20	540.0000	-235.70	560.0000
490	NM_001304797	-37.40	100.0000	-37.40	120.0000	-39.60	140.0000	-47.60	160.0000	-50.10	180.0000	-61.20	200.0000	-73.80	220.0000	-82.00	240.0000	-91.20	260.0000	-102.60	280.0000	-112.30	300.0000	-119.50	320.0000	-126.40	340.0000	-132.90	360.0000	-140.40	380.0000	-149.40	400.0000	-155.90	420.0000	-170.20	440.0000	-176.50	460.0000	-183.70	480.0000	-187.80	500.0000	-199.10	520.0000	-207.60	540.0000	-217.70	560.0000
491	NM_007105	-17.10	100.0000	-19.00	120.0000	-22.60	140.0000	-26.60	160.0000	-34.30	180.0000	-38.20	200.0000	-46.10	220.0000	-56.90	240.0000	-59.10	260.0000	-65.80	280.0000	-73.70	300.0000	-84.30	320.0000	-91.20	340.0000	-105.50	360.0000	-114.80	380.0000	-125.10	400.0000	-132.40	420.0000	-145.60	440.0000	-150.50	460.0000	-158.40	480.0000	-163.00	500.0000	-164.10	520.0000	-171.10	540.0000	-182.40	560.0000
492	NM_001303234	-32.20	100.0000	-40.90	120.0000	-44.00	140.0000	-51.50	160.0000	-56.20	180.0000	-66.10	200.0000	-71.70	220.0000	-74.60	240.0000	-82.50	260.0000	-85.80	280.0000	-90.20	300.0000	-102.00	320.0000	-106.60	340.0000	-118.50	360.0000	-132.10	380.0000	-141.90	400.0000	-150.00	420.0000	-160.80	440.0000	-165.70	460.0000	-167.10	480.0000	-172.80	500.0000	-174.80	520.0000	-183.10	540.0000	-189.70	560.0000
493	NM_001306145	-25.80	100.0000	-32.50	120.0000	-35.70	140.0000	-37.50	160.0000	-44.00	180.0000	-45.90	200.0000	-50.70	220.0000	-53.10	240.0000	-55.90	260.0000	-63.20	280.0000	-64.60	300.0000	-67.90	320.0000	-71.00	340.0000	-74.80	360.0000	-78.10	380.0000	-86.20	400.0000	-90.00	411.0000	-94.90	421.0000	-95.20	431.0000	-105.80	441.0000	-105.80	451.0000	-111.80	461.0000	-112.20	471.0000	-116.90	481.0000
494	NM_182530	-10.60	100.0000	-17.00	120.0000	-18.80	140.0000	-22.60	160.0000	-26.50	180.0000	-27.30	200.0000	-31.20	220.0000	-37.00	240.0000	-39.80	260.0000	-45.80	280.0000	-49.70	300.0000	-54.00	320.0000	-61.20	340.0000	-70.10	360.0000	-73.10	380.0000	-76.30	394.0000	-80.90	404.0000	-86.40	414.0000	-89.50	424.0000	-92.30	434.0000	-93.90	444.0000	-97.80	454.0000	-98.90	464.0000	-103.90	474.0000
495	NM_001290357	-16.40	100.0000	-17.50	120.0000	-20.60	140.0000	-26.60	160.0000	-33.70	180.0000	-33.70	200.0000	-38.00	220.0000	-41.60	240.0000	-44.30	260.0000	-52.50	280.0000	-55.80	300.0000	-61.20	320.0000	-68.20	340.0000	-70.60	360.0000	-74.60	380.0000	-78.60	400.0000	-83.50	420.0000	-85.20	440.0000	-93.50	460.0000	-96.30	480.0000	-107.10	500.0000	-107.60	520.0000	-112.90	540.0000	-118.00	560.0000
496	NM_001292025	-29.60	100.0000	-41.10	120.0000	-45.30	140.0000	-56.60	160.0000	-65.80	180.0000	-73.10	200.0000	-79.90	220.0000	-87.20	240.0000	-101.40	260.0000	-106.10	280.0000	-110.80	300.0000	-116.30	320.0000	-122.40	340.0000	-126.10	360.0000	-130.80	380.0000	-139.60	400.0000	-141.90	420.0000	-151.00	440.0000	-165.40	460.0000	-166.20	480.0000	-171.50	500.0000	-178.50	520.0000	-186.60	540.0000	-195.80	560.0000
497	NM_001307977	-13.90	97.0000	-19.90	107.0000	-24.90	117.0000	-32.50	127.0000	-36.60	137.0000	-40.90	147.0000	-46.00	157.0000	-54.00	167.0000	-55.00	177.0000	-56.80	187.0000	-59.90	197.0000	-60.80	207.0000	-60.80	217.0000	-64.10	227.0000	-68.50	237.0000	-73.50	247.0000	-74.60	257.0000	-78.40	267.0000	-82.50	277.0000	-86.60	287.0000	-90.00	297.0000	-92.70	307.0000	-94.20	317.0000	-99.50	327.0000
498	NM_001289937	-30.30	100.0000	-43.70	120.0000	-54.70	140.0000	-59.20	160.0000	-69.60	180.0000	-73.00	200.0000	-80.50	220.0000	-95.10	240.0000	-102.80	260.0000	-108.30	280.0000	-118.60	300.0000	-127.30	320.0000	-127.50	340.0000	-138.00	360.0000	-153.70	380.0000	-158.90	400.0000	-166.90	420.0000	-169.30	440.0000	-176.20	460.0000	-181.10	480.0000	-189.10	500.0000	-201.10	520.0000	-205.50	540.0000	-220.60	560.0000
499	NM_001291571	-12.60	100.0000	-17.60	120.0000	-17.60	140.0000	-27.80	160.0000	-37.90	180.0000	-41.60	200.0000	-51.70	220.0000	-59.10	240.0000	-66.30	260.0000	-68.20	280.0000	-71.80	300.0000	-83.60	320.0000	-94.00	340.0000	-102.50	360.0000	-112.80	380.0000	-114.30	400.0000	-118.60	420.0000	-118.60	434.0000	-121.10	444.0000	-124.00	454.0000	-128.20	464.0000	-133.00	474.0000	-137.10	484.0000	-139.40	494.0000
500	NM_001291430	-15.00	100.0000	-20.40	120.0000	-23.10	140.0000	-35.10	160.0000	-44.20	180.0000	-51.80	200.0000	-56.70	220.0000	-58.00	240.0000	-62.30	260.0000	-66.60	280.0000	-68.20	300.0000	-68.20	320.0000	-68.20	335.0000	-68.30	345.0000	-82.80	355.0000	-90.00	365.0000	-96.00	375.0000	-102.70	385.0000	-110.00	395.0000	-114.50	405.0000	-121.40	415.0000	-123.60	425.0000	-126.90	435.0000	-129.40	445.0000
501	NM_001291447	-18.90	100.0000	-23.90	120.0000	-24.20	140.0000	-31.90	160.0000	-40.90	180.0000	-51.80	200.0000	-61.80	220.0000	-69.20	240.0000	-80.10	260.0000	-83.10	280.0000	-88.90	300.0000	-97.40	320.0000	-101.80	340.0000	-107.90	360.0000	-119.60	380.0000	-129.80	400.0000	-135.40	420.0000	-140.80	440.0000	-145.60	460.0000	-151.10	480.0000	-157.20	500.0000	-167.00	520.0000	-172.40	540.0000	-178.40	560.0000
502	NM_001291952	-16.40	100.0000	-21.80	120.0000	-26.34	140.0000	-33.20	160.0000	-41.40	180.0000	-48.00	200.0000	-54.40	220.0000	-58.10	240.0000	-59.50	260.0000	-61.50	280.0000	-66.20	300.0000	-68.20	320.0000	-71.90	340.0000	-76.70	360.0000	-80.50	380.0000	-83.60	400.0000	-87.00	420.0000	-93.00	440.0000	-100.30	460.0000	-105.50	480.0000	-108.20	500.0000	-117.80	520.0000	-121.20	540.0000	-126.00	560.0000
503	NM_001297624	-10.10	100.0000	-17.50	120.0000	-22.90	140.0000	-26.80	160.0000	-27.50	180.0000	-33.30	200.0000	-34.50	220.0000	-41.40	240.0000	-44.90	260.0000	-50.10	280.0000	-60.30	300.0000	-61.90	320.0000	-69.90	340.0000	-70.00	360.0000	-73.90	380.0000	-78.50	400.0000	-80.90	420.0000	-81.50	440.0000	-89.20	460.0000	-93.30	480.0000	-94.90	500.0000	-96.70	520.0000	-103.90	540.0000	-105.10	560.0000
504	NM_001308256	-21.20	100.0000	-25.60	120.0000	-34.70	140.0000	-42.90	160.0000	-45.40	180.0000	-52.10	200.0000	-57.30	220.0000	-65.40	240.0000	-70.70	260.0000	-75.80	280.0000	-80.40	300.0000	-83.10	320.0000	-87.20	340.0000	-90.90	360.0000	-93.40	380.0000	-98.80	400.0000	-100.60	420.0000	-104.50	440.0000	-107.70	460.0000	-112.50	480.0000	-114.30	500.0000	-118.90	520.0000	-129.00	540.0000	-130.60	560.0000
505	NM_001306077	-26.30	100.0000	-30.40	120.0000	-32.70	140.0000	-39.90	160.0000	-46.20	180.0000	-59.00	200.0000	-68.90	220.0000	-69.80	240.0000	-74.20	260.0000	-79.50	280.0000	-82.60	300.0000	-94.50	320.0000	-98.50	340.0000	-108.60	360.0000	-110.90	380.0000	-120.70	400.0000	-124.90	420.0000	-131.80	440.0000	-138.70	460.0000	-147.70	480.0000	-159.30	500.0000	-162.10	520.0000	-168.00	540.0000	-173.50	560.0000
506	NM_001256695	-17.40	100.0000	-27.40	120.0000	-35.50	140.0000	-37.00	160.0000	-49.60	180.0000	-52.40	200.0000	-56.80	220.0000	-62.80	240.0000	-69.70	260.0000	-75.20	280.0000	-80.00	300.0000	-84.30	320.0000	-91.00	340.0000	-96.00	360.0000	-100.80	380.0000	-106.10	400.0000	-114.60	420.0000	-117.30	440.0000	-123.30	460.0000	-125.60	480.0000	-133.20	500.0000	-138.00	520.0000	-140.90	540.0000	-149.60	560.0000
507	NM_001300975	-20.50	100.0000	-24.30	120.0000	-33.30	140.0000	-35.30	160.0000	-40.40	180.0000	-41.10	200.0000	-46.20	220.0000	-50.00	240.0000	-54.50	260.0000	-54.50	280.0000	-55.50	300.0000	-60.80	320.0000	-65.10	340.0000	-69.70	360.0000	-72.00	380.0000	-77.20	400.0000	-81.60	420.0000	-84.10	440.0000	-87.40	460.0000	-93.10	480.0000	-98.60	500.0000	-104.90	520.0000	-107.90	540.0000	-110.80	560.0000
508	NM_001282927	-28.50	100.0000	-39.30	120.0000	-40.70	140.0000	-50.50	160.0000	-54.50	180.0000	-54.60	200.0000	-59.80	220.0000	-63.80	240.0000	-70.80	260.0000	-73.60	280.0000	-78.80	300.0000	-79.70	320.0000	-84.50	340.0000	-87.80	360.0000	-91.50	380.0000	-103.90	400.0000	-107.60	420.0000	-118.40	440.0000	-120.60	460.0000	-125.00	480.0000	-128.00	500.0000	-135.40	520.0000	-138.30	540.0000	-146.40	560.0000
509	NM_001293294	-12.80	100.0000	-15.80	120.0000	-23.50	140.0000	-26.00	160.0000	-32.30	180.0000	-49.10	200.0000	-62.10	220.0000	-73.50	240.0000	-78.40	260.0000	-91.90	280.0000	-106.60	300.0000	-112.10	320.0000	-115.10	340.0000	-125.30	360.0000	-125.80	380.0000	-132.40	400.0000	-135.10	420.0000	-136.20	440.0000	-139.80	460.0000	-149.40	480.0000	-164.80	500.0000	-180.40	520.0000	-187.60	540.0000	-197.60	560.0000
510	NM_003890	-26.90	100.0000	-33.30	120.0000	-43.10	140.0000	-50.00	160.0000	-62.70	180.0000	-74.80	200.0000	-79.80	220.0000	-85.90	240.0000	-95.60	260.0000	-98.50	280.0000	-103.30	300.0000	-106.00	320.0000	-111.10	334.0000	-117.80	344.0000	-127.10	354.0000	-131.10	364.0000	-132.70	374.0000	-138.40	384.0000	-140.20	394.0000	-143.10	404.0000	-145.20	414.0000	-150.20	424.0000	-155.10	434.0000	-161.70	444.0000
511	NM_001308339	-17.40	100.0000	-29.80	120.0000	-36.60	140.0000	-41.20	160.0000	-46.00	180.0000	-55.50	200.0000	-63.50	220.0000	-73.50	240.0000	-74.00	260.0000	-76.40	280.0000	-87.10	300.0000	-88.20	320.0000	-95.00	340.0000	-104.10	360.0000	-107.30	380.0000	-113.90	400.0000	-114.20	420.0000	-121.80	440.0000	-125.90	460.0000	-136.10	480.0000	-136.10	500.0000	-139.50	520.0000	-143.90	540.0000	-144.00	560.0000
512	NM_001301856	-11.80	100.0000	-20.30	120.0000	-25.90	140.0000	-31.80	160.0000	-40.70	180.0000	-48.20	200.0000	-51.90	220.0000	-54.20	240.0000	-62.40	260.0000	-66.90	280.0000	-67.60	300.0000	-68.10	320.0000	-68.50	340.0000	-77.30	360.0000	-81.40	380.0000	-85.90	400.0000	-90.80	420.0000	-97.00	440.0000	-104.60	460.0000	-115.30	480.0000	-122.40	500.0000	-123.90	520.0000	-131.80	540.0000	-138.70	560.0000
513	NM_001306158	-37.20	100.0000	-38.40	120.0000	-46.00	140.0000	-51.60	160.0000	-60.30	180.0000	-70.30	200.0000	-82.40	220.0000	-82.40	240.0000	-87.80	260.0000	-92.00	280.0000	-93.20	300.0000	-101.70	320.0000	-106.30	340.0000	-108.90	360.0000	-116.90	380.0000	-121.40	400.0000	-133.10	420.0000	-138.50	440.0000	-145.10	460.0000	-152.80	480.0000	-158.90	500.0000	-163.60	520.0000	-164.40	540.0000	-165.50	560.0000
514	NM_001292009	-9.50	100.0000	-13.10	120.0000	-16.20	140.0000	-16.60	160.0000	-19.60	180.0000	-25.10	200.0000	-29.20	220.0000	-34.00	240.0000	-38.40	260.0000	-41.20	280.0000	-42.90	300.0000	-46.60	320.0000	-51.70	340.0000	-54.80	360.0000	-59.00	380.0000	-61.40	400.0000	-68.60	420.0000	-70.50	440.0000	-76.70	460.0000	-83.30	480.0000	-83.30	500.0000	-85.10	520.0000	-94.00	540.0000	-95.40	560.0000
515	NM_001304445	-12.30	100.0000	-16.00	120.0000	-19.20	140.0000	-26.40	160.0000	-31.00	180.0000	-37.40	200.0000	-41.90	220.0000	-43.30	240.0000	-44.90	260.0000	-50.90	280.0000	-56.90	300.0000	-59.10	320.0000	-63.10	340.0000	-65.70	360.0000	-68.60	380.0000	-74.50	400.0000	-80.90	420.0000	-89.40	440.0000	-99.10	460.0000	-105.40	480.0000	-108.40	500.0000	-112.60	520.0000	-118.40	540.0000	-119.40	560.0000
516	NM_001304947	-31.80	100.0000	-40.20	120.0000	-43.50	140.0000	-48.70	160.0000	-52.60	180.0000	-59.50	200.0000	-73.30	220.0000	-73.10	240.0000	-77.50	260.0000	-82.00	280.0000	-85.40	300.0000	-90.10	320.0000	-95.60	340.0000	-103.70	360.0000	-106.10	380.0000	-112.00	400.0000	-126.20	420.0000	-134.20	440.0000	-139.30	460.0000	-143.20	480.0000	-154.80	500.0000	-165.80	520.0000	-169.00	540.0000	-177.50	560.0000
517	NM_001301229	-21.30	100.0000	-22.30	120.0000	-26.40	140.0000	-32.90	160.0000	-46.20	180.0000	-52.67	200.0000	-53.80	220.0000	-56.17	240.0000	-64.17	260.0000	-67.17	280.0000	-71.30	300.0000	-74.17	320.0000	-79.20	340.0000	-82.60	360.0000	-91.30	380.0000	-106.17	400.0000	-108.47	420.0000	-110.97	440.0000	-119.37	460.0000	-124.87	480.0000	-126.87	500.0000	-132.20	520.0000	-146.20	540.0000	-150.20	560.0000
518	NM_173541	-39.30	100.0000	-54.70	120.0000	-61.60	140.0000	-67.60	160.0000	-80.00	180.0000	-91.60	200.0000	-101.80	220.0000	-110.80	240.0000	-126.50	260.0000	-143.90	280.0000	-149.60	300.0000	-157.70	320.0000	-174.60	340.0000	-182.90	360.0000	-189.50	380.0000	-204.70	400.0000	-208.40	420.0000	-209.70	440.0000	-209.80	460.0000	-214.90	480.0000	-219.90	500.0000	-225.20	520.0000	-227.30	530.0000	-228.70	540.0000
519	NM_001308155	-20.50	100.0000	-32.80	120.0000	-34.20	140.0000	-35.20	160.0000	-40.00	180.0000	-40.50	200.0000	-41.60	220.0000	-47.90	240.0000	-50.60	260.0000	-53.90	280.0000	-55.10	300.0000	-56.40	320.0000	-59.70	340.0000	-69.90	360.0000	-73.90	380.0000	-74.90	400.0000	-76.60	420.0000	-79.60	440.0000	-83.40	460.0000	-86.40	480.0000	-96.50	500.0000	-97.80	520.0000	-100.40	540.0000	-103.00	560.0000
520	NM_001301175	-31.70	100.0000	-37.90	120.0000	-43.60	140.0000	-50.20	160.0000	-60.00	180.0000	-73.70	200.0000	-82.30	220.0000	-91.00	240.0000	-100.00	260.0000	-107.60	280.0000	-117.80	300.0000	-123.20	320.0000	-125.70	340.0000	-131.40	360.0000	-137.20	380.0000	-142.00	400.0000	-154.50	420.0000	-156.70	440.0000	-163.30	460.0000	-172.50	480.0000	-183.00	500.0000	-184.20	520.0000	-189.60	540.0000	-192.20	560.0000
521	NM_001307975	-12.70	100.0000	-18.90	120.0000	-20.20	140.0000	-24.70	160.0000	-30.50	180.0000	-34.30	200.0000	-36.60	220.0000	-43.20	240.0000	-45.60	260.0000	-50.30	280.0000	-51.20	300.0000	-52.50	320.0000	-57.30	340.0000	-63.00	360.0000	-64.50	380.0000	-72.90	400.0000	-77.80	420.0000	-85.10	440.0000	-92.60	460.0000	-95.90	480.0000	-102.70	500.0000	-108.80	520.0000	-112.50	540.0000	-120.70	560.0000
522	NM_001300794	-30.90	100.0000	-40.10	120.0000	-46.10	140.0000	-49.60	160.0000	-53.60	173.0000	-57.80	183.0000	-59.70	193.0000	-62.20	203.0000	-66.80	213.0000	-69.90	223.0000	-81.30	233.0000	-84.40	243.0000	-91.80	253.0000	-92.70	263.0000	-97.60	273.0000	-97.60	283.0000	-98.20	293.0000	-98.90	303.0000	-103.90	313.0000	-115.60	323.0000	-127.60	333.0000	-132.60	343.0000	-139.50	353.0000	-143.20	363.0000
523	NM_001308317	-23.00	100.0000	-28.30	120.0000	-31.80	140.0000	-38.10	160.0000	-41.70	180.0000	-46.00	200.0000	-51.80	220.0000	-52.80	240.0000	-60.10	260.0000	-60.40	280.0000	-68.10	300.0000	-75.10	320.0000	-79.50	340.0000	-83.50	360.0000	-93.30	380.0000	-96.00	400.0000	-103.00	420.0000	-109.00	440.0000	-114.60	460.0000	-117.10	480.0000	-120.60	500.0000	-126.30	520.0000	-134.10	540.0000	-139.50	560.0000
524	NM_001289972	-10.20	100.0000	-15.40	120.0000	-19.30	140.0000	-28.20	160.0000	-31.80	180.0000	-41.40	200.0000	-46.30	220.0000	-50.90	240.0000	-53.50	260.0000	-57.50	280.0000	-70.20	300.0000	-78.00	320.0000	-80.60	340.0000	-83.50	360.0000	-97.80	380.0000	-97.80	400.0000	-101.40	420.0000	-103.30	440.0000	-110.10	460.0000	-114.00	480.0000	-123.50	500.0000	-126.30	520.0000	-133.30	540.0000	-138.50	560.0000
525	NM_001301780	-22.60	100.0000	-33.80	120.0000	-40.30	140.0000	-49.80	160.0000	-53.10	180.0000	-61.90	200.0000	-70.70	220.0000	-74.50	240.0000	-81.20	260.0000	-86.00	280.0000	-93.50	300.0000	-100.40	320.0000	-105.80	340.0000	-117.00	360.0000	-116.80	380.0000	-133.30	400.0000	-137.20	420.0000	-140.40	440.0000	-148.30	460.0000	-163.80	480.0000	-174.80	500.0000	-176.40	520.0000	-192.50	540.0000	-201.10	560.0000
526	NM_182626	-24.70	100.0000	-34.30	120.0000	-39.10	140.0000	-47.60	160.0000	-59.10	180.0000	-70.30	200.0000	-77.40	220.0000	-86.20	240.0000	-93.60	260.0000	-101.10	280.0000	-105.90	300.0000	-113.80	320.0000	-122.30	340.0000	-133.10	360.0000	-140.80	380.0000	-148.70	400.0000	-158.50	420.0000	-165.80	440.0000	-174.90	460.0000	-188.10	480.0000	-193.20	500.0000	-203.70	520.0000	-213.80	540.0000	-219.60	560.0000
527	NM_001308031	-20.30	100.0000	-25.40	120.0000	-31.20	140.0000	-34.30	160.0000	-38.60	180.0000	-40.90	200.0000	-44.20	220.0000	-51.60	240.0000	-54.90	260.0000	-62.10	280.0000	-66.50	300.0000	-72.60	320.0000	-73.90	340.0000	-78.80	360.0000	-81.10	380.0000	-86.40	400.0000	-94.70	420.0000	-98.90	440.0000	-104.90	460.0000	-112.00	480.0000	-118.80	500.0000	-121.70	520.0000	-134.10	540.0000	-137.40	560.0000
528	NM_001300953	-17.10	100.0000	-21.30	120.0000	-26.10	140.0000	-28.60	160.0000	-32.00	180.0000	-33.90	200.0000	-35.90	220.0000	-45.80	240.0000	-47.90	260.0000	-59.40	280.0000	-69.20	300.0000	-70.70	320.0000	-73.70	340.0000	-80.50	360.0000	-89.60	380.0000	-95.50	400.0000	-101.20	420.0000	-106.70	440.0000	-107.50	460.0000	-108.20	480.0000	-110.90	500.0000	-118.60	520.0000	-123.30	540.0000	-126.30	560.0000
529	NM_001304493	-13.40	100.0000	-13.60	120.0000	-20.70	140.0000	-24.80	160.0000	-31.20	180.0000	-35.80	200.0000	-42.30	220.0000	-47.60	240.0000	-50.90	260.0000	-56.20	280.0000	-57.70	300.0000	-64.80	320.0000	-68.90	340.0000	-73.60	360.0000	-80.30	380.0000	-82.70	400.0000	-85.00	420.0000	-88.80	440.0000	-93.10	460.0000	-101.00	480.0000	-105.30	500.0000	-108.50	520.0000	-116.20	540.0000	-118.10	560.0000
530	NM_001293296	-12.80	100.0000	-15.80	120.0000	-23.50	140.0000	-26.00	160.0000	-32.30	180.0000	-49.10	200.0000	-62.10	220.0000	-73.50	240.0000	-78.40	260.0000	-91.90	280.0000	-106.60	300.0000	-112.10	320.0000	-115.10	340.0000	-125.30	360.0000	-125.80	380.0000	-132.40	400.0000	-135.10	420.0000	-136.20	440.0000	-139.80	460.0000	-149.40	480.0000	-164.80	500.0000	-180.40	520.0000	-187.60	540.0000	-197.60	560.0000
531	NM_182684	-48.90	100.0000	-58.00	120.0000	-65.30	140.0000	-73.40	160.0000	-79.30	180.0000	-87.70	200.0000	-94.10	220.0000	-100.60	240.0000	-105.70	260.0000	-114.80	280.0000	-128.10	300.0000	-132.10	320.0000	-138.40	340.0000	-144.10	360.0000	-150.90	380.0000	-150.90	400.0000	-160.10	420.0000	-164.40	440.0000	-172.00	460.0000	-184.00	480.0000	-197.40	500.0000	-215.20	520.0000	-223.50	540.0000	-232.20	560.0000
532	NM_001302691	-28.10	100.0000	-38.20	120.0000	-55.10	140.0000	-67.90	160.0000	-79.70	180.0000	-85.30	200.0000	-99.90	220.0000	-103.60	240.0000	-107.80	260.0000	-112.40	280.0000	-119.80	295.0000	-122.00	305.0000	-127.30	315.0000	-133.40	325.0000	-141.40	335.0000	-149.60	345.0000	-155.60	355.0000	-160.90	365.0000	-161.50	375.0000	-168.90	385.0000	-173.40	395.0000	-178.10	405.0000	-186.20	415.0000	-193.60	425.0000
533	NM_001308388	-27.90	100.0000	-33.20	120.0000	-38.60	137.0000	-48.70	147.0000	-51.40	157.0000	-55.50	167.0000	-55.30	177.0000	-56.80	187.0000	-64.00	197.0000	-66.00	207.0000	-71.60	217.0000	-73.60	227.0000	-79.00	237.0000	-84.70	247.0000	-88.10	257.0000	-89.50	267.0000	-97.00	277.0000	-100.90	287.0000	-105.30	297.0000	-106.90	307.0000	-110.30	317.0000	-113.10	327.0000	-122.00	337.0000	-135.60	347.0000
534	NM_001308201	-17.40	100.0000	-23.70	120.0000	-29.70	140.0000	-37.40	160.0000	-37.40	180.0000	-45.10	200.0000	-48.20	220.0000	-59.80	240.0000	-65.10	260.0000	-68.10	280.0000	-83.40	300.0000	-90.50	320.0000	-98.70	340.0000	-99.90	360.0000	-106.00	380.0000	-110.60	400.0000	-114.70	420.0000	-119.00	440.0000	-126.90	460.0000	-133.00	480.0000	-135.50	500.0000	-138.50	520.0000	-139.80	540.0000	-148.80	560.0000
535	NM_001308023	-48.10	100.0000	-53.40	120.0000	-56.90	140.0000	-58.50	160.0000	-64.90	180.0000	-73.50	200.0000	-79.60	220.0000	-88.90	240.0000	-94.40	260.0000	-101.70	280.0000	-108.00	300.0000	-122.20	320.0000	-131.90	340.0000	-137.10	360.0000	-140.40	380.0000	-144.90	400.0000	-151.10	420.0000	-154.50	440.0000	-162.50	460.0000	-169.50	480.0000	-175.70	500.0000	-179.40	520.0000	-186.90	540.0000	-196.30	560.0000
536	NM_001308326	-13.60	100.0000	-20.60	120.0000	-26.00	140.0000	-29.10	160.0000	-34.70	180.0000	-37.00	200.0000	-41.40	220.0000	-45.00	240.0000	-51.60	260.0000	-54.30	280.0000	-59.40	300.0000	-63.60	320.0000	-66.10	340.0000	-71.80	360.0000	-73.70	380.0000	-77.10	400.0000	-82.10	420.0000	-83.40	440.0000	-86.50	460.0000	-92.00	480.0000	-92.90	500.0000	-102.60	520.0000	-107.20	540.0000	-111.70	558.0000
537	NM_001306092	-19.10	100.0000	-27.10	120.0000	-39.80	140.0000	-41.40	160.0000	-50.90	180.0000	-57.50	200.0000	-68.00	220.0000	-78.10	240.0000	-84.70	260.0000	-92.50	280.0000	-100.50	300.0000	-106.50	320.0000	-113.50	340.0000	-119.10	360.0000	-125.40	376.0000	-127.70	386.0000	-131.00	396.0000	-135.20	406.0000	-139.70	416.0000	-142.30	426.0000	-146.90	436.0000	-153.00	446.0000	-157.80	456.0000	-160.80	466.0000
538	NM_001304793	-28.10	100.0000	-33.00	120.0000	-39.10	140.0000	-45.90	160.0000	-53.10	180.0000	-60.80	200.0000	-71.60	220.0000	-80.50	240.0000	-85.30	260.0000	-97.00	280.0000	-106.40	300.0000	-107.40	320.0000	-112.70	340.0000	-117.80	360.0000	-126.30	380.0000	-127.70	400.0000	-131.80	420.0000	-143.30	440.0000	-146.60	460.0000	-146.80	480.0000	-159.80	500.0000	-161.70	520.0000	-165.70	540.0000	-173.80	560.0000
539	NM_001302084	-37.90	100.0000	-49.30	120.0000	-57.50	140.0000	-66.80	160.0000	-74.80	180.0000	-85.50	200.0000	-92.20	220.0000	-105.30	240.0000	-118.90	260.0000	-137.00	280.0000	-144.10	300.0000	-159.20	320.0000	-170.10	340.0000	-179.30	360.0000	-197.10	380.0000	-202.90	400.0000	-218.60	420.0000	-232.00	440.0000	-240.00	460.0000	-252.60	480.0000	-266.40	500.0000	-270.90	520.0000	-276.40	540.0000	-289.10	560.0000
540	NM_001305009	-14.90	100.0000	-20.70	120.0000	-36.20	140.0000	-38.60	160.0000	-45.80	180.0000	-52.00	200.0000	-54.70	220.0000	-59.20	240.0000	-64.50	260.0000	-70.80	280.0000	-76.80	300.0000	-83.80	320.0000	-86.80	340.0000	-88.80	360.0000	-90.20	380.0000	-92.00	400.0000	-94.60	420.0000	-100.90	440.0000	-102.90	460.0000	-107.10	480.0000	-110.40	500.0000	-115.80	520.0000	-122.50	540.0000	-130.70	560.0000
541	NM_001306070	-15.60	100.0000	-16.50	120.0000	-18.90	140.0000	-22.80	160.0000	-28.90	180.0000	-34.10	200.0000	-37.80	220.0000	-40.90	240.0000	-44.70	260.0000	-48.30	280.0000	-51.50	300.0000	-55.70	320.0000	-62.30	340.0000	-64.90	360.0000	-67.00	380.0000	-78.50	400.0000	-81.50	420.0000	-83.50	440.0000	-90.20	460.0000	-94.80	480.0000	-100.80	500.0000	-104.50	520.0000	-106.90	540.0000	-110.10	560.0000
542	NM_001291774	-36.10	100.0000	-44.40	120.0000	-47.00	140.0000	-56.70	160.0000	-62.00	180.0000	-67.90	200.0000	-75.80	220.0000	-80.80	240.0000	-94.70	260.0000	-100.10	280.0000	-104.60	300.0000	-112.30	320.0000	-120.10	340.0000	-122.70	360.0000	-134.40	380.0000	-139.40	400.0000	-146.30	420.0000	-153.90	437.0000	-154.70	447.0000	-156.70	457.0000	-165.70	467.0000	-165.70	477.0000	-168.30	487.0000	-173.60	497.0000
543	NM_001308185	-18.10	100.0000	-22.00	111.0000	-22.00	121.0000	-26.90	131.0000	-27.00	141.0000	-31.00	151.0000	-33.80	161.0000	-35.40	171.0000	-36.90	181.0000	-37.00	191.0000	-37.80	201.0000	-42.10	211.0000	-42.60	221.0000	-47.90	231.0000	-50.80	241.0000	-54.60	251.0000	-54.60	261.0000	-55.10	271.0000	-57.20	281.0000	-59.10	291.0000	-62.00	301.0000	-62.00	311.0000	-64.90	321.0000	-64.90	331.0000
544	NM_001308078	-14.60	100.0000	-25.20	120.0000	-28.50	140.0000	-35.90	160.0000	-38.70	180.0000	-43.80	200.0000	-53.90	220.0000	-57.50	240.0000	-68.30	260.0000	-79.40	280.0000	-88.40	300.0000	-91.40	320.0000	-100.70	340.0000	-111.30	360.0000	-130.30	380.0000	-137.90	400.0000	-155.70	420.0000	-165.30	440.0000	-177.60	460.0000	-184.90	480.0000	-188.30	500.0000	-195.10	520.0000	-197.80	540.0000	-202.40	560.0000
545	NM_001271156	-32.00	100.0000	-35.90	120.0000	-44.70	140.0000	-58.00	160.0000	-65.60	180.0000	-76.20	200.0000	-83.70	220.0000	-91.30	240.0000	-100.00	260.0000	-108.50	280.0000	-114.10	300.0000	-128.10	320.0000	-134.10	340.0000	-144.70	360.0000	-152.50	380.0000	-159.80	400.0000	-166.80	420.0000	-169.10	440.0000	-177.70	460.0000	-186.80	480.0000	-197.00	500.0000	-203.90	520.0000	-211.30	540.0000	-219.00	560.0000
546	NM_001308006	-29.90	100.0000	-40.00	120.0000	-49.10	140.0000	-54.20	160.0000	-57.70	180.0000	-64.20	200.0000	-73.20	220.0000	-77.60	240.0000	-84.80	260.0000	-95.10	280.0000	-101.50	300.0000	-113.90	320.0000	-122.10	340.0000	-131.90	360.0000	-139.60	380.0000	-146.10	400.0000	-151.70	420.0000	-162.30	440.0000	-164.70	460.0000	-170.20	480.0000	-176.60	500.0000	-185.40	520.0000	-189.60	540.0000	-199.70	560.0000
547	NM_001300923	-12.80	100.0000	-15.80	120.0000	-23.50	140.0000	-26.00	160.0000	-32.30	180.0000	-49.10	200.0000	-62.10	220.0000	-73.50	240.0000	-78.40	260.0000	-91.90	280.0000	-106.60	300.0000	-112.10	320.0000	-115.10	340.0000	-125.30	360.0000	-125.80	380.0000	-132.40	400.0000	-135.10	420.0000	-136.20	440.0000	-139.80	460.0000	-149.40	480.0000	-164.80	500.0000	-180.40	520.0000	-187.60	540.0000	-197.60	560.0000
548	NM_001304792	-11.30	100.0000	-11.80	120.0000	-15.10	140.0000	-23.00	160.0000	-27.20	180.0000	-30.00	200.0000	-33.30	220.0000	-39.40	240.0000	-45.50	260.0000	-51.10	280.0000	-56.00	300.0000	-59.10	320.0000	-67.00	340.0000	-70.80	360.0000	-76.40	380.0000	-80.60	400.0000	-82.90	420.0000	-97.10	440.0000	-99.60	460.0000	-100.20	480.0000	-104.10	500.0000	-117.60	520.0000	-120.40	540.0000	-128.60	560.0000
549	NM_001308045	-23.50	100.0000	-31.20	120.0000	-34.10	140.0000	-38.90	160.0000	-41.50	180.0000	-45.00	200.0000	-49.90	220.0000	-61.10	240.0000	-65.70	260.0000	-68.90	280.0000	-71.80	300.0000	-73.20	320.0000	-77.10	340.0000	-84.70	360.0000	-94.00	380.0000	-97.70	400.0000	-100.70	420.0000	-106.60	440.0000	-112.30	460.0000	-113.50	480.0000	-115.30	500.0000	-120.70	520.0000	-125.80	540.0000	-133.10	560.0000
550	NM_001308440	-22.70	100.0000	-24.90	120.0000	-31.40	140.0000	-38.70	160.0000	-44.70	180.0000	-46.00	200.0000	-53.80	220.0000	-60.20	240.0000	-65.70	260.0000	-74.80	280.0000	-83.70	300.0000	-88.70	320.0000	-97.50	340.0000	-103.60	360.0000	-111.10	380.0000	-117.70	400.0000	-121.30	420.0000	-125.40	440.0000	-130.20	460.0000	-139.40	480.0000	-144.30	500.0000	-154.60	520.0000	-162.90	540.0000	-168.30	560.0000
551	NM_001308382	-35.30	100.0000	-43.10	120.0000	-50.20	140.0000	-59.50	160.0000	-69.10	180.0000	-80.00	200.0000	-86.00	220.0000	-92.90	240.0000	-104.20	260.0000	-116.90	280.0000	-121.80	300.0000	-134.00	320.0000	-141.80	340.0000	-155.90	360.0000	-158.60	380.0000	-162.30	400.0000	-170.90	420.0000	-179.60	440.0000	-190.90	460.0000	-192.10	480.0000	-197.10	500.0000	-201.10	520.0000	-207.50	540.0000	-218.10	560.0000
552	NM_001297577	-28.60	100.0000	-39.20	120.0000	-41.90	140.0000	-52.20	160.0000	-56.20	180.0000	-58.00	200.0000	-58.30	220.0000	-69.30	240.0000	-82.80	260.0000	-87.70	280.0000	-94.20	300.0000	-105.20	320.0000	-109.80	340.0000	-113.10	360.0000	-124.50	380.0000	-135.70	400.0000	-144.70	420.0000	-151.10	440.0000	-160.50	460.0000	-165.70	480.0000	-170.10	500.0000	-184.20	520.0000	-194.60	540.0000	-195.50	560.0000
553	NM_001308340	-18.20	100.0000	-18.20	120.0000	-21.70	140.0000	-28.20	160.0000	-36.60	180.0000	-37.60	200.0000	-42.00	220.0000	-45.60	240.0000	-53.90	260.0000	-63.00	280.0000	-65.20	300.0000	-72.97	320.0000	-81.00	340.0000	-87.70	360.0000	-95.70	380.0000	-97.00	400.0000	-105.60	420.0000	-111.00	440.0000	-114.97	460.0000	-125.00	480.0000	-133.80	500.0000	-141.90	520.0000	-145.50	540.0000	-154.90	560.0000
554	NM_001308069	-38.50	100.0000	-46.90	120.0000	-52.10	140.0000	-63.10	160.0000	-75.20	180.0000	-80.10	200.0000	-91.20	220.0000	-97.90	240.0000	-107.90	260.0000	-111.30	280.0000	-129.60	300.0000	-135.30	320.0000	-144.10	340.0000	-154.80	360.0000	-159.90	380.0000	-171.80	400.0000	-180.30	420.0000	-187.20	440.0000	-197.10	460.0000	-204.80	480.0000	-215.50	500.0000	-225.40	520.0000	-233.00	540.0000	-238.30	560.0000
555	NM_001308054	-25.50	100.0000	-30.90	120.0000	-37.80	140.0000	-43.50	160.0000	-46.20	180.0000	-50.00	200.0000	-58.90	220.0000	-67.10	240.0000	-76.10	260.0000	-79.10	280.0000	-82.70	300.0000	-87.00	320.0000	-98.30	338.0000	-104.20	348.0000	-110.50	358.0000	-113.30	368.0000	-118.00	378.0000	-118.00	388.0000	-129.00	398.0000	-131.00	408.0000	-136.90	418.0000	-138.80	428.0000	-144.20	438.0000	-147.00	448.0000
556	NM_001290155	-36.00	100.0000	-46.40	120.0000	-56.10	140.0000	-64.30	160.0000	-73.70	180.0000	-81.80	200.0000	-84.90	220.0000	-92.60	240.0000	-104.80	260.0000	-115.50	280.0000	-118.90	300.0000	-129.70	320.0000	-140.80	340.0000	-145.70	360.0000	-157.20	380.0000	-163.70	400.0000	-167.90	420.0000	-174.80	440.0000	-192.60	460.0000	-200.00	480.0000	-212.30	500.0000	-220.60	520.0000	-227.10	540.0000	-239.80	560.0000
557	NM_001301195	-42.00	100.0000	-62.40	120.0000	-68.10	140.0000	-73.00	160.0000	-77.30	180.0000	-78.00	200.0000	-83.30	220.0000	-95.30	240.0000	-95.70	260.0000	-100.90	280.0000	-112.50	300.0000	-123.80	320.0000	-127.70	340.0000	-133.70	360.0000	-136.40	380.0000	-145.20	400.0000	-151.30	420.0000	-151.70	440.0000	-161.40	460.0000	-163.80	480.0000	-182.30	500.0000	-185.60	520.0000	-194.40	540.0000	-203.30	560.0000
558	NM_022068	-7.80	100.0000	-9.60	120.0000	-9.60	140.0000	-14.40	160.0000	-24.30	180.0000	-25.90	200.0000	-34.20	220.0000	-40.20	240.0000	-44.20	260.0000	-50.20	280.0000	-56.50	300.0000	-60.80	320.0000	-66.10	340.0000	-69.40	360.0000	-74.80	380.0000	-83.80	400.0000	-88.70	420.0000	-93.60	440.0000	-99.80	460.0000	-103.30	480.0000	-112.10	500.0000	-119.00	520.0000	-127.40	540.0000	-132.40	560.0000
559	NM_001291641	-42.30	100.0000	-43.10	120.0000	-56.90	140.0000	-64.00	160.0000	-73.90	180.0000	-78.40	200.0000	-89.00	220.0000	-94.30	240.0000	-106.70	260.0000	-114.10	280.0000	-120.50	300.0000	-127.20	320.0000	-130.30	340.0000	-134.70	360.0000	-136.80	380.0000	-142.40	400.0000	-150.50	420.0000	-156.10	440.0000	-160.30	460.0000	-169.30	480.0000	-179.10	500.0000	-189.60	520.0000	-194.60	540.0000	-205.70	560.0000
560	NM_001291412	-16.30	100.0000	-20.10	120.0000	-32.50	140.0000	-39.60	160.0000	-41.40	180.0000	-50.20	200.0000	-57.90	220.0000	-59.60	240.0000	-70.10	260.0000	-74.10	280.0000	-78.40	300.0000	-85.30	320.0000	-89.90	340.0000	-92.80	360.0000	-98.10	380.0000	-103.70	400.0000	-107.90	420.0000	-113.60	440.0000	-117.30	460.0000	-121.90	480.0000	-132.40	500.0000	-136.20	520.0000	-138.20	540.0000	-141.60	560.0000
561	NM_001307960	-30.90	100.0000	-34.40	120.0000	-40.50	140.0000	-44.10	160.0000	-57.00	180.0000	-59.10	200.0000	-66.80	220.0000	-68.50	240.0000	-74.30	260.0000	-79.60	280.0000	-87.90	300.0000	-97.40	320.0000	-101.00	340.0000	-113.40	360.0000	-121.50	380.0000	-130.50	400.0000	-134.90	420.0000	-140.90	440.0000	-142.20	460.0000	-150.40	480.0000	-157.80	500.0000	-167.70	520.0000	-173.10	540.0000	-175.70	560.0000
562	NM_001308156	-21.00	100.0000	-22.30	120.0000	-23.30	140.0000	-28.80	160.0000	-32.60	180.0000	-37.20	200.0000	-42.50	220.0000	-45.50	240.0000	-54.60	260.0000	-58.40	280.0000	-59.50	300.0000	-65.20	320.0000	-68.10	340.0000	-70.90	355.0000	-73.90	365.0000	-77.00	375.0000	-78.90	385.0000	-83.60	395.0000	-86.00	405.0000	-86.00	415.0000	-86.00	425.0000	-87.00	435.0000	-88.80	445.0000	-93.50	455.0000
563	NM_001303540	-16.20	100.0000	-22.70	120.0000	-29.70	140.0000	-35.40	160.0000	-36.20	180.0000	-41.50	200.0000	-44.00	220.0000	-54.10	240.0000	-60.00	260.0000	-70.30	280.0000	-76.70	300.0000	-81.50	320.0000	-91.10	340.0000	-99.60	360.0000	-105.50	380.0000	-114.00	400.0000	-121.40	420.0000	-124.20	440.0000	-131.90	460.0000	-145.70	480.0000	-151.70	500.0000	-161.00	520.0000	-162.50	540.0000	-178.20	560.0000
564	NM_001293237	-33.00	100.0000	-36.40	120.0000	-39.10	140.0000	-53.30	160.0000	-55.10	180.0000	-72.00	200.0000	-78.20	220.0000	-84.30	240.0000	-87.30	260.0000	-95.30	280.0000	-103.90	300.0000	-106.30	320.0000	-112.50	340.0000	-121.40	360.0000	-127.70	380.0000	-139.40	400.0000	-152.80	420.0000	-159.50	440.0000	-167.70	460.0000	-171.60	480.0000	-175.00	500.0000	-181.60	520.0000	-186.80	540.0000	-195.20	560.0000
565	NM_001308116	-10.80	100.0000	-14.90	120.0000	-22.00	140.0000	-29.70	160.0000	-32.90	180.0000	-41.30	200.0000	-47.70	220.0000	-50.50	240.0000	-59.50	260.0000	-61.80	280.0000	-63.80	300.0000	-73.70	320.0000	-74.60	340.0000	-87.00	360.0000	-92.00	380.0000	-94.30	400.0000	-95.90	420.0000	-98.70	440.0000	-101.20	460.0000	-106.30	480.0000	-114.30	500.0000	-119.70	520.0000	-123.60	540.0000	-127.90	560.0000
566	NM_001297700	-26.70	100.0000	-34.40	120.0000	-35.50	140.0000	-38.80	160.0000	-44.60	180.0000	-55.70	200.0000	-63.50	220.0000	-70.80	240.0000	-76.40	260.0000	-84.50	279.0000	-90.00	289.0000	-97.90	299.0000	-103.30	309.0000	-107.10	319.0000	-110.50	329.0000	-110.70	339.0000	-114.20	349.0000	-119.70	359.0000	-121.50	369.0000	-127.80	379.0000	-134.80	389.0000	-142.90	399.0000	-144.80	409.0000	-148.00	419.0000
567	NM_001290150	-36.00	100.0000	-46.40	120.0000	-56.10	140.0000	-64.30	160.0000	-73.70	180.0000	-81.80	200.0000	-84.90	220.0000	-92.60	240.0000	-104.80	260.0000	-115.50	280.0000	-118.90	300.0000	-129.70	320.0000	-140.80	340.0000	-145.70	360.0000	-157.20	380.0000	-163.70	400.0000	-167.90	420.0000	-174.80	440.0000	-192.60	460.0000	-200.00	480.0000	-212.30	500.0000	-220.60	520.0000	-227.10	540.0000	-239.80	560.0000
568	NM_001294343	-13.50	100.0000	-20.10	120.0000	-27.10	140.0000	-38.80	160.0000	-49.10	180.0000	-61.60	200.0000	-69.50	220.0000	-73.90	240.0000	-79.20	260.0000	-90.10	280.0000	-101.20	300.0000	-104.20	320.0000	-108.60	340.0000	-114.80	360.0000	-119.10	380.0000	-126.10	400.0000	-133.60	420.0000	-137.20	440.0000	-139.80	460.0000	-142.20	480.0000	-154.10	500.0000	-161.40	520.0000	-168.00	540.0000	-179.70	560.0000
569	NM_001308093	-20.10	100.0000	-28.70	120.0000	-35.40	140.0000	-50.10	160.0000	-62.10	180.0000	-75.90	200.0000	-81.50	220.0000	-83.40	240.0000	-93.00	260.0000	-96.20	280.0000	-97.90	300.0000	-109.40	320.0000	-120.90	340.0000	-124.30	360.0000	-129.30	380.0000	-137.70	400.0000	-152.20	420.0000	-158.10	440.0000	-166.40	460.0000	-175.80	480.0000	-186.90	500.0000	-197.30	520.0000	-204.80	540.0000	-209.50	560.0000
570	NM_001303098	-26.50	100.0000	-37.90	120.0000	-50.50	140.0000	-55.80	160.0000	-67.00	180.0000	-71.50	200.0000	-85.50	220.0000	-102.90	240.0000	-108.90	260.0000	-116.10	280.0000	-123.50	300.0000	-133.30	320.0000	-142.70	340.0000	-152.20	360.0000	-161.90	380.0000	-165.00	400.0000	-173.60	420.0000	-186.50	440.0000	-202.20	460.0000	-217.80	480.0000	-225.80	500.0000	-232.70	520.0000	-237.60	540.0000	-240.30	560.0000
571	NM_001301196	-23.70	100.0000	-37.50	120.0000	-47.40	140.0000	-61.70	160.0000	-69.90	180.0000	-79.20	200.0000	-89.10	220.0000	-93.10	240.0000	-100.10	260.0000	-106.00	280.0000	-120.60	300.0000	-127.20	320.0000	-132.30	340.0000	-138.90	360.0000	-152.90	380.0000	-159.90	400.0000	-167.40	420.0000	-174.00	440.0000	-186.40	460.0000	-197.90	480.0000	-204.00	500.0000	-214.60	520.0000	-221.80	540.0000	-227.50	560.0000
572	NM_001308333	-20.40	100.0000	-28.60	120.0000	-32.20	140.0000	-39.60	160.0000	-46.10	180.0000	-58.40	200.0000	-64.20	220.0000	-67.40	240.0000	-74.20	260.0000	-75.30	280.0000	-89.40	300.0000	-96.30	320.0000	-100.30	340.0000	-101.20	360.0000	-106.90	380.0000	-111.30	400.0000	-120.60	420.0000	-134.60	440.0000	-137.70	460.0000	-143.40	480.0000	-152.90	500.0000	-158.40	520.0000	-167.20	540.0000	-171.10	560.0000
573	NM_001290217	-11.50	100.0000	-14.50	120.0000	-20.20	140.0000	-22.30	160.0000	-28.00	180.0000	-39.40	200.0000	-41.81	220.0000	-46.60	240.0000	-57.70	260.0000	-59.30	280.0000	-60.60	300.0000	-63.50	320.0000	-68.40	340.0000	-69.90	360.0000	-71.60	380.0000	-79.50	400.0000	-80.40	420.0000	-84.40	440.0000	-86.40	460.0000	-87.50	480.0000	-95.10	500.0000	-99.70	520.0000	-102.80	540.0000	-108.40	560.0000
574	NM_001306091	-8.20	100.0000	-13.90	120.0000	-19.70	140.0000	-22.40	160.0000	-28.30	180.0000	-29.30	200.0000	-36.50	220.0000	-37.00	240.0000	-37.50	260.0000	-40.30	280.0000	-42.80	300.0000	-45.80	320.0000	-50.90	340.0000	-52.80	360.0000	-55.80	380.0000	-63.50	400.0000	-65.80	420.0000	-68.90	440.0000	-68.90	460.0000	-70.90	480.0000	-78.00	500.0000	-80.10	520.0000	-85.40	540.0000	-88.90	560.0000
575	NM_001289861	-24.10	100.0000	-28.30	120.0000	-30.00	140.0000	-36.50	160.0000	-39.90	180.0000	-43.90	200.0000	-49.00	220.0000	-53.60	240.0000	-57.60	260.0000	-68.10	280.0000	-71.80	300.0000	-76.70	320.0000	-76.70	340.0000	-84.50	360.0000	-91.40	380.0000	-95.70	400.0000	-99.40	420.0000	-106.70	440.0000	-111.50	460.0000	-115.40	480.0000	-118.70	500.0000	-124.20	520.0000	-129.20	540.0000	-134.60	560.0000
576	NM_001306179	-34.20	100.0000	-38.70	120.0000	-51.00	140.0000	-56.40	160.0000	-67.10	180.0000	-75.30	200.0000	-82.90	220.0000	-93.50	240.0000	-101.60	260.0000	-107.70	280.0000	-114.50	300.0000	-128.20	320.0000	-140.80	340.0000	-146.60	360.0000	-157.90	380.0000	-167.50	400.0000	-179.90	420.0000	-191.40	440.0000	-196.20	460.0000	-204.90	480.0000	-210.20	500.0000	-222.80	520.0000	-228.20	540.0000	-234.20	560.0000
577	NM_001306093	-9.10	100.0000	-13.60	120.0000	-17.80	140.0000	-19.70	160.0000	-25.40	180.0000	-32.20	200.0000	-35.00	220.0000	-42.00	240.0000	-48.40	260.0000	-58.50	280.0000	-67.10	300.0000	-72.50	320.0000	-76.70	340.0000	-86.00	360.0000	-90.50	380.0000	-93.90	400.0000	-94.20	420.0000	-103.80	440.0000	-107.20	460.0000	-116.90	480.0000	-119.00	500.0000	-128.90	520.0000	-130.80	540.0000	-140.00	560.0000
578	NM_001289745	-26.80	100.0000	-36.10	120.0000	-41.30	140.0000	-47.10	160.0000	-53.20	180.0000	-54.50	200.0000	-60.10	220.0000	-79.10	240.0000	-78.90	260.0000	-85.90	280.0000	-99.00	300.0000	-104.90	320.0000	-113.10	340.0000	-116.40	360.0000	-123.90	380.0000	-132.20	400.0000	-138.00	415.0000	-143.80	425.0000	-151.00	435.0000	-152.50	445.0000	-154.70	455.0000	-154.70	465.0000	-154.70	475.0000	-157.10	485.0000
579	NM_001293291	-12.80	100.0000	-15.80	120.0000	-23.50	140.0000	-26.00	160.0000	-32.30	180.0000	-49.10	200.0000	-62.10	220.0000	-73.50	240.0000	-78.40	260.0000	-91.90	280.0000	-106.60	300.0000	-112.10	320.0000	-115.10	340.0000	-125.30	360.0000	-125.80	380.0000	-132.40	400.0000	-135.10	420.0000	-136.20	440.0000	-139.80	460.0000	-149.40	480.0000	-164.80	500.0000	-180.40	520.0000	-187.60	540.0000	-197.60	560.0000
580	NM_001308294	-13.60	100.0000	-24.70	120.0000	-42.20	140.0000	-48.80	160.0000	-57.70	180.0000	-71.00	200.0000	-82.50	220.0000	-87.40	240.0000	-90.70	260.0000	-100.70	280.0000	-112.20	300.0000	-118.40	320.0000	-124.70	340.0000	-135.00	360.0000	-143.70	380.0000	-153.20	400.0000	-159.90	420.0000	-166.80	440.0000	-173.70	460.0000	-186.80	480.0000	-200.20	500.0000	-211.50	520.0000	-223.90	540.0000	-232.20	560.0000
581	NM_001303542	-27.50	100.0000	-36.70	120.0000	-46.00	140.0000	-59.80	160.0000	-61.40	180.0000	-69.10	200.0000	-72.00	220.0000	-79.60	240.0000	-86.70	260.0000	-89.60	280.0000	-98.50	300.0000	-111.70	320.0000	-117.40	340.0000	-128.60	360.0000	-135.90	380.0000	-148.20	400.0000	-152.30	420.0000	-166.20	440.0000	-169.80	460.0000	-176.00	480.0000	-186.00	500.0000	-187.30	520.0000	-201.00	540.0000	-216.40	560.0000
582	NM_001297666	-26.20	100.0000	-28.60	120.0000	-29.10	140.0000	-35.20	160.0000	-38.00	180.0000	-48.60	200.0000	-55.40	220.0000	-59.20	240.0000	-67.10	260.0000	-72.80	280.0000	-76.70	300.0000	-81.20	320.0000	-86.80	340.0000	-95.80	360.0000	-109.20	380.0000	-117.80	400.0000	-129.70	420.0000	-135.60	440.0000	-141.10	460.0000	-143.60	480.0000	-146.10	500.0000	-154.60	520.0000	-161.50	540.0000	-170.60	560.0000
583	NM_001300804	-52.60	100.0000	-56.30	120.0000	-70.50	140.0000	-84.40	160.0000	-90.40	180.0000	-95.30	200.0000	-98.80	220.0000	-104.90	240.0000	-111.50	260.0000	-115.10	280.0000	-118.20	300.0000	-127.60	320.0000	-145.00	340.0000	-157.10	360.0000	-172.70	380.0000	-177.50	400.0000	-189.90	420.0000	-202.90	440.0000	-209.70	460.0000	-210.90	480.0000	-218.60	500.0000	-224.00	520.0000	-239.30	540.0000	-245.60	560.0000
584	NM_001306086	-14.20	100.0000	-17.20	120.0000	-22.40	140.0000	-28.80	160.0000	-36.70	180.0000	-46.50	200.0000	-54.40	220.0000	-57.30	240.0000	-63.80	260.0000	-67.50	280.0000	-71.90	300.0000	-75.30	320.0000	-77.30	340.0000	-85.20	360.0000	-88.00	380.0000	-94.90	400.0000	-97.10	420.0000	-101.40	440.0000	-110.00	460.0000	-114.40	480.0000	-117.90	500.0000	-119.20	520.0000	-121.30	540.0000	-127.30	560.0000
585	NM_001301409	-21.80	100.0000	-26.00	120.0000	-27.80	140.0000	-33.70	160.0000	-37.10	180.0000	-48.40	200.0000	-51.50	220.0000	-60.50	240.0000	-66.60	260.0000	-67.50	280.0000	-77.20	300.0000	-87.30	320.0000	-87.70	340.0000	-92.00	360.0000	-98.50	380.0000	-103.70	400.0000	-109.40	420.0000	-119.50	440.0000	-128.40	460.0000	-137.50	480.0000	-145.60	500.0000	-154.70	520.0000	-157.40	540.0000	-162.80	560.0000
586	NM_001308170	-27.90	100.0000	-34.90	120.0000	-37.70	140.0000	-48.70	160.0000	-63.50	180.0000	-70.60	200.0000	-80.20	220.0000	-85.00	240.0000	-91.20	260.0000	-96.10	280.0000	-102.80	300.0000	-113.30	320.0000	-125.50	340.0000	-129.50	360.0000	-132.20	380.0000	-144.70	400.0000	-149.70	420.0000	-160.10	440.0000	-171.10	460.0000	-176.90	480.0000	-189.90	500.0000	-203.20	520.0000	-207.60	540.0000	-214.40	560.0000
587	NM_001302835	-18.80	100.0000	-23.50	120.0000	-28.20	140.0000	-33.30	160.0000	-41.00	180.0000	-46.70	200.0000	-52.20	220.0000	-53.70	240.0000	-55.60	260.0000	-62.40	280.0000	-67.80	300.0000	-71.60	320.0000	-75.50	340.0000	-79.90	360.0000	-85.50	380.0000	-90.10	400.0000	-96.30	420.0000	-100.60	440.0000	-107.30	460.0000	-110.40	480.0000	-113.90	500.0000	-116.90	520.0000	-125.40	540.0000	-135.10	560.0000
588	NM_001306147	-14.50	100.0000	-20.30	120.0000	-29.60	140.0000	-34.80	160.0000	-37.20	180.0000	-41.50	200.0000	-44.00	220.0000	-50.00	240.0000	-61.60	260.0000	-63.80	280.0000	-65.40	300.0000	-67.30	320.0000	-72.30	340.0000	-78.00	360.0000	-81.20	380.0000	-87.80	400.0000	-94.90	420.0000	-102.80	440.0000	-111.10	460.0000	-113.20	480.0000	-119.70	500.0000	-122.30	520.0000	-127.70	540.0000	-131.70	560.0000
589	NM_001293163	-26.20	100.0000	-27.80	120.0000	-32.80	140.0000	-37.40	160.0000	-41.70	180.0000	-51.70	200.0000	-54.80	220.0000	-60.80	240.0000	-64.20	260.0000	-71.90	280.0000	-81.30	300.0000	-91.60	320.0000	-99.50	340.0000	-105.70	360.0000	-112.80	380.0000	-121.60	400.0000	-127.70	420.0000	-132.50	440.0000	-143.70	460.0000	-148.60	480.0000	-156.50	500.0000	-160.60	520.0000	-170.20	540.0000	-172.50	560.0000
590	NM_001290151	-36.00	100.0000	-46.40	120.0000	-56.10	140.0000	-64.30	160.0000	-73.70	180.0000	-81.80	200.0000	-84.90	220.0000	-92.60	240.0000	-104.80	260.0000	-115.50	280.0000	-118.90	300.0000	-129.70	320.0000	-140.80	340.0000	-145.70	360.0000	-157.20	380.0000	-163.70	400.0000	-167.90	420.0000	-174.80	440.0000	-192.60	460.0000	-200.00	480.0000	-212.30	500.0000	-220.60	520.0000	-227.10	540.0000	-239.80	560.0000
591	NM_001303039	-26.20	100.0000	-39.20	120.0000	-56.80	140.0000	-58.30	160.0000	-66.70	180.0000	-84.40	200.0000	-101.40	220.0000	-111.60	240.0000	-111.60	260.0000	-117.10	280.0000	-125.40	300.0000	-133.40	320.0000	-138.00	340.0000	-150.80	360.0000	-161.10	380.0000	-171.50	400.0000	-175.60	420.0000	-180.90	440.0000	-189.10	460.0000	-197.30	480.0000	-201.70	500.0000	-210.30	520.0000	-219.60	540.0000	-224.70	560.0000
592	NM_130444	-33.00	100.0000	-35.60	120.0000	-49.90	140.0000	-63.90	160.0000	-77.10	180.0000	-87.00	200.0000	-100.90	220.0000	-112.40	240.0000	-123.40	260.0000	-127.00	280.0000	-138.30	300.0000	-142.40	320.0000	-147.60	340.0000	-148.80	360.0000	-155.90	380.0000	-163.10	400.0000	-167.10	420.0000	-172.80	440.0000	-180.40	460.0000	-187.00	480.0000	-191.10	500.0000	-202.70	520.0000	-214.70	540.0000	-229.80	560.0000
593	NM_001303110	-15.80	100.0000	-21.70	120.0000	-27.50	140.0000	-34.60	160.0000	-44.10	180.0000	-46.30	200.0000	-52.80	220.0000	-56.10	240.0000	-68.40	260.0000	-73.10	280.0000	-78.30	300.0000	-86.80	320.0000	-91.80	340.0000	-94.40	360.0000	-101.40	380.0000	-105.40	400.0000	-108.90	420.0000	-120.00	440.0000	-124.70	460.0000	-134.40	480.0000	-139.80	500.0000	-153.10	520.0000	-156.60	540.0000	-164.00	560.0000
594	NM_001303474	-42.40	100.0000	-50.00	120.0000	-60.40	140.0000	-65.60	160.0000	-69.60	180.0000	-84.10	200.0000	-90.80	220.0000	-97.90	240.0000	-100.30	260.0000	-103.20	280.0000	-106.40	300.0000	-115.60	320.0000	-123.50	340.0000	-128.20	360.0000	-141.10	380.0000	-145.10	400.0000	-150.20	420.0000	-164.70	440.0000	-170.90	460.0000	-176.70	480.0000	-182.10	500.0000	-183.40	520.0000	-186.60	540.0000	-199.00	560.0000
595	NM_001306219	-17.70	100.0000	-26.40	120.0000	-30.50	140.0000	-34.70	160.0000	-45.50	180.0000	-45.20	200.0000	-54.80	220.0000	-58.90	240.0000	-60.20	260.0000	-64.30	280.0000	-67.70	300.0000	-71.50	320.0000	-74.90	340.0000	-82.40	360.0000	-85.90	380.0000	-95.20	400.0000	-96.20	420.0000	-96.20	440.0000	-104.20	460.0000	-113.80	480.0000	-116.60	500.0000	-129.70	520.0000	-134.50	540.0000	-140.20	560.0000
596	NM_001304795	-22.20	100.0000	-31.50	120.0000	-39.10	140.0000	-41.10	160.0000	-47.90	180.0000	-55.30	200.0000	-56.90	220.0000	-68.90	240.0000	-77.70	260.0000	-82.50	280.0000	-87.10	300.0000	-95.20	320.0000	-101.30	340.0000	-105.20	360.0000	-109.60	380.0000	-115.20	400.0000	-117.10	420.0000	-118.80	440.0000	-121.90	460.0000	-136.30	480.0000	-148.20	500.0000	-155.80	520.0000	-160.40	540.0000	-173.20	560.0000
597	NM_032712	-36.00	100.0000	-46.40	120.0000	-56.10	140.0000	-64.30	160.0000	-73.70	180.0000	-81.80	200.0000	-84.90	220.0000	-92.60	240.0000	-104.80	260.0000	-115.50	280.0000	-118.90	300.0000	-129.70	320.0000	-140.80	340.0000	-145.70	360.0000	-157.20	380.0000	-163.70	400.0000	-167.90	420.0000	-174.80	440.0000	-192.60	460.0000	-200.00	480.0000	-212.30	500.0000	-220.60	520.0000	-227.10	540.0000	-239.80	560.0000
598	NM_001291733	-24.90	100.0000	-30.30	120.0000	-38.20	140.0000	-48.90	160.0000	-51.40	180.0000	-63.80	200.0000	-72.50	220.0000	-74.40	240.0000	-83.40	260.0000	-91.10	280.0000	-92.20	300.0000	-103.80	320.0000	-110.60	340.0000	-120.40	360.0000	-126.90	380.0000	-135.20	400.0000	-143.10	420.0000	-151.80	440.0000	-159.50	460.0000	-163.90	480.0000	-172.10	500.0000	-181.90	520.0000	-191.10	540.0000	-197.90	560.0000
599	NM_001300855	-24.90	100.0000	-37.30	120.0000	-47.00	140.0000	-53.00	160.0000	-60.00	180.0000	-67.70	200.0000	-74.20	220.0000	-79.30	240.0000	-86.10	260.0000	-92.80	280.0000	-104.80	300.0000	-116.30	320.0000	-123.30	340.0000	-132.40	360.0000	-138.60	380.0000	-145.90	400.0000	-158.60	420.0000	-171.00	440.0000	-177.60	460.0000	-184.40	480.0000	-188.20	500.0000	-194.50	520.0000	-200.20	540.0000	-209.10	560.0000
600	NM_001290296	-12.80	100.0000	-19.10	120.0000	-26.50	140.0000	-30.20	160.0000	-32.50	180.0000	-33.90	200.0000	-39.70	220.0000	-43.20	240.0000	-50.20	260.0000	-56.70	280.0000	-61.70	300.0000	-70.10	320.0000	-72.30	340.0000	-76.50	360.0000	-80.20	380.0000	-83.90	400.0000	-90.00	420.0000	-92.90	440.0000	-96.60	460.0000	-106.40	480.0000	-114.40	500.0000	-118.90	520.0000	-122.80	540.0000	-132.40	560.0000
601	NM_001305011	-14.90	100.0000	-20.70	120.0000	-36.20	140.0000	-38.60	160.0000	-45.80	180.0000	-52.00	200.0000	-54.70	220.0000	-59.20	240.0000	-64.50	260.0000	-70.80	280.0000	-76.80	300.0000	-83.80	320.0000	-86.80	340.0000	-88.80	360.0000	-90.20	380.0000	-92.00	400.0000	-94.60	420.0000	-100.90	440.0000	-102.90	460.0000	-107.10	480.0000	-110.40	500.0000	-115.80	520.0000	-122.50	540.0000	-130.70	560.0000
602	NM_001290318	-10.90	100.0000	-17.60	120.0000	-23.10	140.0000	-26.90	160.0000	-35.10	180.0000	-44.60	200.0000	-48.30	220.0000	-62.50	240.0000	-67.60	260.0000	-72.40	280.0000	-78.00	300.0000	-82.20	320.0000	-87.20	340.0000	-95.40	360.0000	-100.50	380.0000	-107.10	400.0000	-117.50	420.0000	-126.60	440.0000	-132.10	460.0000	-138.30	480.0000	-142.00	500.0000	-145.70	520.0000	-155.00	540.0000	-158.80	560.0000
603	NM_001271934	-17.10	100.0000	-19.70	120.0000	-29.20	140.0000	-35.90	160.0000	-46.70	180.0000	-54.70	200.0000	-61.30	220.0000	-69.30	240.0000	-78.70	260.0000	-83.30	280.0000	-89.50	300.0000	-94.10	320.0000	-98.60	340.0000	-105.80	360.0000	-111.90	380.0000	-125.30	400.0000	-132.10	420.0000	-139.90	440.0000	-148.10	460.0000	-150.50	480.0000	-157.00	500.0000	-159.90	520.0000	-163.70	540.0000	-169.70	560.0000
604	NM_001190255	-26.90	100.0000	-28.70	120.0000	-34.50	140.0000	-44.50	160.0000	-52.70	180.0000	-55.00	200.0000	-62.80	220.0000	-69.90	240.0000	-72.80	260.0000	-73.90	280.0000	-81.50	300.0000	-85.20	320.0000	-91.40	340.0000	-94.80	360.0000	-95.40	380.0000	-100.90	400.0000	-102.80	420.0000	-106.50	440.0000	-112.60	460.0000	-121.50	480.0000	-128.60	500.0000	-135.60	520.0000	-139.40	540.0000	-143.20	560.0000
605	NM_001173523	-21.30	100.0000	-23.40	120.0000	-28.70	140.0000	-39.60	160.0000	-40.20	180.0000	-51.00	200.0000	-54.30	220.0000	-58.70	240.0000	-62.90	260.0000	-71.70	280.0000	-75.60	300.0000	-77.80	320.0000	-85.40	340.0000	-92.90	360.0000	-100.70	380.0000	-111.30	400.0000	-115.00	420.0000	-120.80	440.0000	-127.10	460.0000	-132.60	480.0000	-132.60	500.0000	-140.40	520.0000	-142.70	540.0000	-152.60	560.0000
606	NM_001291974	-27.80	100.0000	-35.10	120.0000	-38.30	140.0000	-42.00	160.0000	-51.40	180.0000	-56.80	200.0000	-63.10	220.0000	-68.30	240.0000	-69.90	260.0000	-74.90	280.0000	-79.00	300.0000	-80.20	320.0000	-85.40	340.0000	-87.30	360.0000	-94.90	380.0000	-100.20	400.0000	-109.40	420.0000	-110.40	440.0000	-123.40	460.0000	-126.40	480.0000	-129.90	500.0000	-133.40	520.0000	-134.80	540.0000	-142.30	560.0000
607	NM_001304811	-11.80	100.0000	-16.50	120.0000	-23.20	140.0000	-29.50	160.0000	-32.20	180.0000	-40.00	200.0000	-41.50	220.0000	-50.90	240.0000	-50.90	260.0000	-54.70	280.0000	-61.60	300.0000	-65.40	320.0000	-70.30	340.0000	-75.30	360.0000	-79.20	380.0000	-82.50	400.0000	-86.00	420.0000	-89.30	440.0000	-92.90	460.0000	-94.70	480.0000	-101.80	500.0000	-104.50	520.0000	-110.00	540.0000	-111.30	560.0000
608	NM_001303447	-14.70	100.0000	-23.30	120.0000	-25.00	140.0000	-28.40	160.0000	-32.60	180.0000	-35.30	200.0000	-45.60	220.0000	-50.10	235.0000	-49.90	245.0000	-54.20	255.0000	-62.10	265.0000	-66.70	275.0000	-74.00	285.0000	-77.30	295.0000	-81.70	305.0000	-83.30	315.0000	-85.50	325.0000	-88.70	335.0000	-89.30	345.0000	-92.00	355.0000	-102.80	365.0000	-104.00	375.0000	-111.60	385.0000	-118.80	395.0000
609	NM_001308018	-18.40	100.0000	-21.80	120.0000	-27.10	140.0000	-34.30	160.0000	-38.20	180.0000	-41.80	200.0000	-54.10	220.0000	-57.20	240.0000	-62.50	260.0000	-68.80	280.0000	-71.70	300.0000	-76.70	320.0000	-82.90	340.0000	-91.20	360.0000	-95.80	380.0000	-100.80	400.0000	-103.80	420.0000	-107.90	440.0000	-111.80	460.0000	-115.80	480.0000	-123.70	500.0000	-129.30	520.0000	-134.70	540.0000	-140.30	560.0000
610	NM_001257387	-26.40	100.0000	-33.00	120.0000	-38.70	140.0000	-43.50	160.0000	-46.60	180.0000	-50.50	200.0000	-53.10	220.0000	-58.60	240.0000	-62.20	260.0000	-65.80	280.0000	-71.70	300.0000	-79.80	314.0000	-81.40	324.0000	-86.90	334.0000	-89.90	344.0000	-91.30	354.0000	-92.30	364.0000	-95.80	374.0000	-100.60	384.0000	-101.60	394.0000	-102.20	404.0000	-107.10	414.0000	-111.50	424.0000	-116.20	434.0000
611	NM_001302378	-33.00	100.0000	-36.80	120.0000	-43.00	140.0000	-45.80	160.0000	-55.90	180.0000	-66.60	200.0000	-71.80	220.0000	-77.30	240.0000	-81.40	260.0000	-92.80	280.0000	-102.90	300.0000	-108.40	320.0000	-114.70	340.0000	-121.80	360.0000	-124.60	380.0000	-125.40	400.0000	-130.00	420.0000	-138.40	440.0000	-148.20	460.0000	-161.90	480.0000	-174.60	500.0000	-182.00	520.0000	-190.70	540.0000	-193.60	560.0000
612	NM_001307922	-16.10	100.0000	-25.00	120.0000	-26.00	140.0000	-28.80	160.0000	-36.30	180.0000	-36.60	200.0000	-39.00	220.0000	-45.80	240.0000	-47.70	260.0000	-55.30	280.0000	-59.50	300.0000	-62.20	320.0000	-65.10	340.0000	-68.90	360.0000	-70.90	380.0000	-77.50	400.0000	-81.70	420.0000	-83.90	440.0000	-85.60	460.0000	-91.80	480.0000	-95.50	500.0000	-101.00	520.0000	-107.50	540.0000	-111.40	560.0000
613	NM_001297598	-29.00	100.0000	-36.70	120.0000	-45.50	140.0000	-49.30	160.0000	-59.00	180.0000	-65.80	200.0000	-67.60	220.0000	-81.20	240.0000	-82.40	260.0000	-82.80	280.0000	-88.80	300.0000	-93.70	320.0000	-98.70	340.0000	-100.70	360.0000	-106.50	380.0000	-111.30	400.0000	-117.50	420.0000	-118.20	440.0000	-129.10	460.0000	-137.60	480.0000	-142.30	500.0000	-144.50	520.0000	-151.10	540.0000	-153.00	560.0000
614	NM_001290139	-36.30	100.0000	-52.30	120.0000	-56.50	140.0000	-72.50	160.0000	-77.10	180.0000	-89.30	200.0000	-99.70	220.0000	-108.70	240.0000	-127.20	260.0000	-138.30	280.0000	-144.20	300.0000	-150.90	320.0000	-159.00	340.0000	-172.50	360.0000	-185.70	380.0000	-195.30	400.0000	-207.30	420.0000	-219.50	440.0000	-233.50	460.0000	-234.70	480.0000	-244.20	500.0000	-248.20	519.0000	-254.90	529.0000	-258.10	539.0000
615	NM_001308248	-14.40	100.0000	-22.50	120.0000	-27.10	140.0000	-29.00	160.0000	-33.50	180.0000	-39.30	200.0000	-41.40	220.0000	-50.60	240.0000	-60.60	260.0000	-69.00	280.0000	-77.50	300.0000	-81.40	320.0000	-90.80	340.0000	-97.00	360.0000	-102.40	380.0000	-105.60	400.0000	-107.10	420.0000	-109.10	440.0000	-115.10	460.0000	-123.50	480.0000	-126.10	500.0000	-128.90	520.0000	-133.70	540.0000	-138.80	560.0000
616	NM_001308445	-13.90	100.0000	-18.20	120.0000	-20.70	140.0000	-24.70	160.0000	-28.00	180.0000	-32.30	200.0000	-36.20	220.0000	-41.80	240.0000	-48.30	260.0000	-51.80	280.0000	-58.90	300.0000	-61.50	320.0000	-70.20	340.0000	-73.30	360.0000	-74.60	380.0000	-78.90	400.0000	-80.70	420.0000	-88.40	440.0000	-97.10	460.0000	-102.60	480.0000	-107.70	500.0000	-112.50	520.0000	-114.60	540.0000	-124.70	560.0000
617	NM_001300881	-39.30	100.0000	-42.70	120.0000	-45.60	140.0000	-55.70	160.0000	-74.40	180.0000	-82.10	200.0000	-94.20	220.0000	-106.80	240.0000	-122.90	260.0000	-130.00	280.0000	-140.00	300.0000	-163.50	320.0000	-174.10	340.0000	-178.30	360.0000	-192.60	380.0000	-195.90	400.0000	-209.50	420.0000	-214.00	440.0000	-229.20	460.0000	-241.70	480.0000	-249.80	500.0000	-257.80	520.0000	-270.50	540.0000	-278.20	560.0000
618	NM_001308226	-17.80	85.0000	-20.10	95.0000	-22.10	105.0000	-22.10	115.0000	-25.10	125.0000	-28.40	135.0000	-36.90	145.0000	-38.40	155.0000	-44.80	165.0000	-46.90	175.0000	-46.90	185.0000	-55.70	195.0000	-61.90	205.0000	-68.20	215.0000	-68.20	225.0000	-76.10	235.0000	-76.10	245.0000	-82.00	255.0000	-89.30	265.0000	-93.30	275.0000	-96.50	285.0000	-97.40	295.0000	-103.00	305.0000	-104.20	315.0000
619	NM_013310	-40.30	100.0000	-59.50	120.0000	-65.20	140.0000	-70.10	160.0000	-77.60	180.0000	-88.10	200.0000	-93.80	220.0000	-104.00	240.0000	-112.60	260.0000	-118.80	280.0000	-123.20	300.0000	-130.60	320.0000	-135.70	340.0000	-142.90	360.0000	-150.60	380.0000	-165.50	400.0000	-166.60	412.0000	-173.60	422.0000	-175.50	432.0000	-182.30	442.0000	-186.60	452.0000	-190.60	462.0000	-197.70	472.0000	-207.70	482.0000
620	NM_001308375	-31.80	100.0000	-39.70	120.0000	-49.70	140.0000	-55.30	160.0000	-62.00	180.0000	-70.90	200.0000	-76.90	220.0000	-86.80	240.0000	-92.40	260.0000	-104.00	280.0000	-105.90	300.0000	-110.90	320.0000	-122.90	340.0000	-136.40	360.0000	-140.60	377.0000	-143.10	387.0000	-144.60	397.0000	-151.80	407.0000	-157.90	417.0000	-164.80	427.0000	-171.10	437.0000	-173.30	447.0000	-175.10	457.0000	-180.20	467.0000
621	NM_015038	-21.30	100.0000	-28.40	120.0000	-29.60	140.0000	-34.10	160.0000	-36.80	180.0000	-41.30	200.0000	-49.10	220.0000	-57.00	240.0000	-58.30	260.0000	-65.40	280.0000	-68.10	300.0000	-74.40	320.0000	-77.50	340.0000	-89.60	360.0000	-91.20	380.0000	-98.80	400.0000	-107.90	420.0000	-114.40	440.0000	-118.70	460.0000	-124.00	480.0000	-128.40	500.0000	-135.40	520.0000	-145.30	540.0000	-151.60	560.0000
622	NM_001292008	-19.80	100.0000	-23.90	120.0000	-29.40	140.0000	-33.20	160.0000	-39.10	180.0000	-42.70	200.0000	-49.90	220.0000	-54.90	240.0000	-62.20	260.0000	-67.70	280.0000	-72.30	300.0000	-81.30	320.0000	-84.10	340.0000	-88.40	360.0000	-89.20	380.0000	-92.30	400.0000	-101.80	420.0000	-107.40	440.0000	-110.80	460.0000	-116.70	480.0000	-120.80	500.0000	-128.20	520.0000	-133.60	540.0000	-136.70	560.0000
623	NM_001308319	-16.20	100.0000	-19.80	120.0000	-22.60	140.0000	-33.30	160.0000	-45.20	180.0000	-46.80	200.0000	-48.80	220.0000	-50.10	240.0000	-63.00	260.0000	-67.70	280.0000	-72.00	300.0000	-75.70	320.0000	-79.10	340.0000	-86.00	360.0000	-88.10	380.0000	-98.40	400.0000	-101.30	420.0000	-107.70	440.0000	-110.80	460.0000	-113.20	480.0000	-113.20	500.0000	-123.10	520.0000	-126.50	540.0000	-128.60	560.0000
624	NM_001307940	-15.60	100.0000	-19.30	120.0000	-21.90	132.0000	-22.30	142.0000	-24.90	152.0000	-26.10	162.0000	-26.90	172.0000	-28.10	182.0000	-30.80	192.0000	-34.00	202.0000	-34.00	212.0000	-34.00	222.0000	-40.30	232.0000	-40.30	242.0000	-42.50	252.0000	-42.50	262.0000	-43.60	272.0000	-45.00	282.0000	-49.70	292.0000	-52.00	302.0000	-54.40	312.0000	-57.10	322.0000	-59.40	332.0000	-63.70	342.0000
625	NM_001289980	-21.70	100.0000	-35.00	120.0000	-35.70	140.0000	-38.50	160.0000	-55.50	180.0000	-64.10	200.0000	-65.50	220.0000	-69.90	240.0000	-76.70	260.0000	-85.30	280.0000	-86.10	300.0000	-97.90	320.0000	-99.60	340.0000	-109.40	360.0000	-119.60	380.0000	-130.00	400.0000	-135.70	420.0000	-149.50	440.0000	-155.90	460.0000	-158.30	480.0000	-170.60	500.0000	-175.90	520.0000	-180.20	540.0000	-196.30	560.0000
626	NM_006010	-23.90	100.0000	-27.70	120.0000	-29.20	140.0000	-34.60	160.0000	-37.60	180.0000	-48.10	200.0000	-54.80	220.0000	-59.50	240.0000	-62.10	260.0000	-66.50	280.0000	-78.20	300.0000	-83.10	320.0000	-90.50	340.0000	-97.20	360.0000	-102.40	380.0000	-111.10	400.0000	-117.70	420.0000	-125.10	440.0000	-129.30	460.0000	-132.10	480.0000	-138.50	500.0000	-147.10	520.0000	-152.80	540.0000	-156.90	560.0000
627	NM_001301159	-43.10	100.0000	-59.80	120.0000	-73.80	140.0000	-81.50	160.0000	-89.30	180.0000	-105.30	200.0000	-112.30	220.0000	-122.90	240.0000	-134.60	260.0000	-143.90	280.0000	-160.20	300.0000	-165.20	320.0000	-173.70	340.0000	-184.70	360.0000	-189.90	380.0000	-203.70	400.0000	-214.80	420.0000	-220.70	440.0000	-236.90	460.0000	-245.10	480.0000	-257.60	500.0000	-271.70	520.0000	-282.40	540.0000	-293.00	560.0000
628	NM_001293626	-6.90	100.0000	-10.30	120.0000	-11.80	140.0000	-17.70	160.0000	-18.90	180.0000	-20.27	200.0000	-21.90	220.0000	-26.27	240.0000	-31.37	260.0000	-34.07	280.0000	-35.37	300.0000	-39.67	320.0000	-43.27	340.0000	-49.37	360.0000	-54.77	380.0000	-57.87	400.0000	-64.27	420.0000	-68.57	440.0000	-75.07	460.0000	-77.87	480.0000	-79.47	500.0000	-82.47	520.0000	-85.87	535.0000	-91.51	545.0000
629	NM_001305017	-22.30	100.0000	-29.90	120.0000	-32.60	140.0000	-34.40	160.0000	-37.80	180.0000	-39.20	200.0000	-43.20	220.0000	-49.80	240.0000	-54.80	260.0000	-56.40	280.0000	-61.00	300.0000	-61.70	320.0000	-68.80	340.0000	-73.50	360.0000	-75.40	380.0000	-78.10	400.0000	-79.30	420.0000	-89.80	440.0000	-92.20	460.0000	-95.70	480.0000	-103.40	500.0000	-107.20	511.0000	-110.30	521.0000	-112.20	531.0000
630	NM_001300807	-32.10	100.0000	-33.50	120.0000	-42.80	140.0000	-54.90	160.0000	-64.90	180.0000	-71.10	200.0000	-76.50	220.0000	-92.60	240.0000	-97.20	260.0000	-106.90	280.0000	-112.00	300.0000	-112.10	320.0000	-124.80	340.0000	-138.20	360.0000	-141.60	380.0000	-146.40	400.0000	-150.10	420.0000	-157.20	440.0000	-161.60	460.0000	-163.90	480.0000	-171.80	500.0000	-182.30	520.0000	-194.80	540.0000	-197.70	560.0000
631	NM_001305020	-44.50	100.0000	-57.90	120.0000	-61.20	140.0000	-68.00	160.0000	-74.60	180.0000	-80.30	200.0000	-84.60	220.0000	-93.50	240.0000	-102.90	260.0000	-112.90	280.0000	-129.20	300.0000	-134.20	320.0000	-142.80	340.0000	-152.00	360.0000	-162.50	380.0000	-173.60	400.0000	-181.50	420.0000	-196.70	440.0000	-210.80	460.0000	-218.30	480.0000	-226.20	500.0000	-239.40	520.0000	-254.10	540.0000	-263.80	560.0000
632	NM_001304480	-24.90	100.0000	-33.10	120.0000	-36.80	140.0000	-45.00	160.0000	-50.70	180.0000	-50.50	200.0000	-58.80	220.0000	-67.40	240.0000	-67.90	260.0000	-75.00	280.0000	-81.20	300.0000	-84.90	320.0000	-88.90	340.0000	-93.70	360.0000	-103.00	380.0000	-108.30	400.0000	-109.40	420.0000	-117.20	440.0000	-124.30	460.0000	-126.90	480.0000	-136.60	500.0000	-142.30	520.0000	-145.80	540.0000	-150.40	560.0000
633	NM_182905	-30.80	100.0000	-35.90	120.0000	-47.40	140.0000	-57.60	160.0000	-61.70	180.0000	-75.30	200.0000	-85.80	220.0000	-96.50	240.0000	-104.00	260.0000	-111.60	280.0000	-120.20	300.0000	-132.50	320.0000	-140.20	340.0000	-148.20	360.0000	-157.80	380.0000	-166.30	400.0000	-173.50	420.0000	-185.40	440.0000	-193.30	460.0000	-201.10	480.0000	-206.30	500.0000	-212.60	520.0000	-215.80	540.0000	-217.70	560.0000
634	NM_001290043	-47.40	100.0000	-54.40	120.0000	-68.00	140.0000	-76.30	160.0000	-84.60	180.0000	-92.60	200.0000	-99.90	220.0000	-107.80	240.0000	-115.00	260.0000	-130.30	280.0000	-133.70	300.0000	-137.80	320.0000	-148.70	340.0000	-156.10	360.0000	-170.00	380.0000	-178.40	400.0000	-182.50	420.0000	-193.30	440.0000	-202.50	460.0000	-210.40	480.0000	-219.80	500.0000	-226.30	520.0000	-229.80	540.0000	-233.50	560.0000
635	NM_001306220	-17.70	100.0000	-26.40	120.0000	-30.50	140.0000	-34.70	160.0000	-45.50	180.0000	-45.20	200.0000	-54.80	220.0000	-58.90	240.0000	-60.20	260.0000	-64.30	280.0000	-67.70	300.0000	-71.50	320.0000	-74.90	340.0000	-82.40	360.0000	-85.90	380.0000	-95.20	400.0000	-96.20	420.0000	-96.20	440.0000	-104.20	460.0000	-113.80	480.0000	-116.60	500.0000	-129.70	520.0000	-134.50	540.0000	-140.20	560.0000
636	NM_001300722	-40.50	100.0000	-52.00	120.0000	-63.60	140.0000	-64.10	160.0000	-68.10	180.0000	-79.30	200.0000	-94.50	220.0000	-104.60	240.0000	-118.50	260.0000	-124.90	280.0000	-126.40	300.0000	-135.00	320.0000	-143.10	340.0000	-146.40	360.0000	-155.90	380.0000	-168.60	400.0000	-174.40	420.0000	-178.90	440.0000	-183.60	460.0000	-191.00	480.0000	-194.80	500.0000	-198.90	511.0000	-206.40	521.0000	-206.70	531.0000
637	NM_001302836	-18.80	100.0000	-23.50	120.0000	-28.20	140.0000	-33.30	160.0000	-41.00	180.0000	-46.70	200.0000	-52.20	220.0000	-53.70	240.0000	-55.60	260.0000	-62.40	280.0000	-67.80	300.0000	-71.60	320.0000	-75.50	340.0000	-79.90	360.0000	-85.50	380.0000	-90.10	400.0000	-96.30	420.0000	-100.60	440.0000	-107.30	460.0000	-110.40	480.0000	-113.90	500.0000	-116.90	520.0000	-125.40	540.0000	-135.10	560.0000
638	NM_001290118	-20.10	100.0000	-24.00	120.0000	-30.90	140.0000	-36.00	160.0000	-41.80	180.0000	-47.50	200.0000	-53.40	220.0000	-57.10	240.0000	-63.10	260.0000	-67.70	280.0000	-78.40	300.0000	-85.00	320.0000	-90.80	340.0000	-95.50	360.0000	-98.90	380.0000	-108.60	400.0000	-113.90	420.0000	-122.30	440.0000	-128.50	460.0000	-128.80	480.0000	-134.20	500.0000	-139.50	520.0000	-143.50	540.0000	-149.70	560.0000
639	NM_001306140	-21.90	100.0000	-26.10	120.0000	-31.30	140.0000	-41.40	160.0000	-45.30	180.0000	-51.70	200.0000	-57.20	220.0000	-61.20	240.0000	-64.00	260.0000	-69.50	280.0000	-78.00	300.0000	-83.00	320.0000	-85.00	340.0000	-95.10	360.0000	-103.20	380.0000	-111.30	400.0000	-121.60	420.0000	-128.00	440.0000	-137.20	460.0000	-143.40	480.0000	-157.90	500.0000	-167.70	520.0000	-176.30	540.0000	-184.70	560.0000
640	NM_001297594	-22.90	100.0000	-36.70	120.0000	-48.50	140.0000	-57.20	160.0000	-57.80	180.0000	-58.10	200.0000	-64.10	220.0000	-73.90	240.0000	-76.20	260.0000	-78.40	280.0000	-78.40	300.0000	-80.90	320.0000	-91.50	340.0000	-100.30	360.0000	-103.40	380.0000	-109.40	400.0000	-111.60	420.0000	-114.40	440.0000	-118.20	460.0000	-131.90	480.0000	-139.80	500.0000	-144.80	520.0000	-149.00	540.0000	-157.60	560.0000
641	NM_001300727	-30.30	100.0000	-38.30	120.0000	-40.70	140.0000	-42.40	160.0000	-51.10	180.0000	-64.30	200.0000	-71.90	220.0000	-81.10	240.0000	-88.20	260.0000	-94.70	280.0000	-104.90	300.0000	-113.60	320.0000	-122.50	340.0000	-124.40	360.0000	-129.40	380.0000	-132.30	400.0000	-138.20	420.0000	-152.70	440.0000	-159.90	460.0000	-165.80	480.0000	-171.70	500.0000	-179.40	520.0000	-191.00	540.0000	-195.60	560.0000
642	NM_001303499	-24.90	100.0000	-35.50	120.0000	-39.20	140.0000	-48.90	160.0000	-58.20	180.0000	-66.60	200.0000	-79.90	220.0000	-83.50	240.0000	-90.90	260.0000	-100.30	280.0000	-109.10	300.0000	-120.50	320.0000	-126.70	340.0000	-137.10	360.0000	-150.20	380.0000	-156.20	400.0000	-168.50	420.0000	-175.50	440.0000	-180.60	460.0000	-184.10	480.0000	-193.80	500.0000	-208.00	520.0000	-215.20	540.0000	-226.70	560.0000
643	NM_001306076	-13.30	100.0000	-13.30	120.0000	-17.70	140.0000	-21.90	160.0000	-24.40	180.0000	-30.50	200.0000	-35.30	220.0000	-36.90	240.0000	-40.10	260.0000	-44.60	280.0000	-49.50	300.0000	-49.50	320.0000	-49.50	340.0000	-51.90	360.0000	-56.10	380.0000	-61.30	400.0000	-64.10	420.0000	-70.70	440.0000	-74.80	460.0000	-76.40	480.0000	-77.00	500.0000	-80.30	513.0000	-80.90	523.0000	-84.00	533.0000
644	NM_001307951	-10.10	100.0000	-21.00	120.0000	-33.30	140.0000	-35.20	160.0000	-39.10	180.0000	-41.30	200.0000	-50.60	220.0000	-56.00	240.0000	-59.20	260.0000	-70.20	280.0000	-71.40	300.0000	-78.50	320.0000	-84.80	340.0000	-88.80	360.0000	-93.50	380.0000	-99.30	400.0000	-103.20	420.0000	-104.70	440.0000	-115.80	460.0000	-117.50	480.0000	-128.70	500.0000	-129.50	520.0000	-133.30	540.0000	-143.20	560.0000
645	NM_001303614	-33.70	100.0000	-44.10	120.0000	-54.00	140.0000	-56.30	160.0000	-64.70	180.0000	-80.60	200.0000	-84.10	220.0000	-91.70	240.0000	-96.80	260.0000	-107.90	280.0000	-117.50	300.0000	-121.90	320.0000	-125.20	340.0000	-131.00	360.0000	-141.70	380.0000	-146.40	400.0000	-156.50	420.0000	-165.50	440.0000	-178.50	460.0000	-184.90	480.0000	-198.80	500.0000	-201.40	520.0000	-214.00	540.0000	-225.60	560.0000
646	NM_001304748	-18.00	100.0000	-26.50	120.0000	-37.10	140.0000	-47.30	160.0000	-51.50	180.0000	-61.60	200.0000	-66.30	220.0000	-74.30	240.0000	-87.00	260.0000	-94.50	280.0000	-108.50	300.0000	-125.10	320.0000	-135.90	340.0000	-147.30	360.0000	-155.90	380.0000	-165.40	400.0000	-169.90	420.0000	-182.70	440.0000	-190.60	460.0000	-198.30	480.0000	-205.80	500.0000	-209.00	520.0000	-217.40	540.0000	-220.50	560.0000
647	NM_001195032	-17.10	100.0000	-22.80	120.0000	-23.30	140.0000	-28.50	160.0000	-32.90	180.0000	-35.50	200.0000	-37.80	220.0000	-41.70	240.0000	-44.00	260.0000	-45.40	280.0000	-58.20	290.0000	-59.20	300.0000	-62.50	310.0000	-69.20	320.0000	-85.60	330.0000	-86.30	340.0000	-94.40	350.0000	-100.10	360.0000	-100.10	370.0000	-100.90	380.0000	-102.70	390.0000	-106.80	400.0000	-111.50	410.0000	-115.70	420.0000
648	NM_001304263	-24.40	100.0000	-31.70	120.0000	-40.40	140.0000	-50.40	160.0000	-55.60	180.0000	-62.60	200.0000	-71.80	220.0000	-81.80	240.0000	-89.70	260.0000	-95.30	280.0000	-108.20	300.0000	-109.60	320.0000	-115.10	340.0000	-122.00	360.0000	-125.30	380.0000	-128.20	400.0000	-130.90	420.0000	-136.40	440.0000	-140.10	460.0000	-147.70	480.0000	-157.20	500.0000	-161.80	520.0000	-162.70	540.0000	-167.10	560.0000
649	NM_001290062	-34.80	100.0000	-40.30	120.0000	-43.70	140.0000	-49.40	160.0000	-62.90	180.0000	-70.10	200.0000	-86.90	220.0000	-90.30	240.0000	-99.50	260.0000	-106.30	280.0000	-122.50	300.0000	-135.60	320.0000	-140.40	340.0000	-144.90	360.0000	-155.40	380.0000	-164.30	400.0000	-181.80	420.0000	-192.60	440.0000	-208.30	460.0000	-216.00	480.0000	-221.00	500.0000	-227.20	520.0000	-239.10	540.0000	-249.30	560.0000
650	NM_001290210	-24.90	100.0000	-27.60	120.0000	-37.10	140.0000	-40.50	160.0000	-47.80	180.0000	-50.80	200.0000	-58.60	220.0000	-60.20	240.0000	-66.10	260.0000	-68.70	280.0000	-71.10	300.0000	-72.50	320.0000	-80.40	340.0000	-91.30	360.0000	-93.30	380.0000	-100.00	400.0000	-105.70	420.0000	-112.30	440.0000	-120.10	460.0000	-128.80	480.0000	-133.80	500.0000	-135.70	520.0000	-143.40	540.0000	-149.20	560.0000
651	NM_001301365	-14.10	100.0000	-18.30	120.0000	-29.30	140.0000	-39.60	160.0000	-43.80	180.0000	-49.40	200.0000	-53.20	220.0000	-56.40	240.0000	-62.30	260.0000	-68.80	280.0000	-74.50	300.0000	-78.50	320.0000	-79.70	340.0000	-84.70	360.0000	-88.00	380.0000	-95.80	400.0000	-100.40	420.0000	-105.80	440.0000	-113.10	460.0000	-116.50	480.0000	-120.60	500.0000	-125.10	520.0000	-130.90	540.0000	-134.00	560.0000
652	NM_001304435	-26.00	100.0000	-26.80	120.0000	-32.70	140.0000	-45.90	160.0000	-53.30	180.0000	-55.30	200.0000	-61.80	220.0000	-68.40	240.0000	-74.60	260.0000	-78.00	280.0000	-81.30	300.0000	-83.30	320.0000	-85.50	340.0000	-93.00	360.0000	-94.40	380.0000	-98.10	400.0000	-104.90	420.0000	-117.10	440.0000	-128.70	460.0000	-135.30	480.0000	-142.80	500.0000	-149.00	520.0000	-161.00	540.0000	-165.80	560.0000
653	NM_001302769	-20.50	100.0000	-24.90	120.0000	-30.50	140.0000	-41.90	160.0000	-53.50	180.0000	-59.70	200.0000	-64.60	220.0000	-70.60	240.0000	-72.20	260.0000	-72.40	280.0000	-74.00	300.0000	-80.60	320.0000	-92.80	340.0000	-103.00	360.0000	-113.30	380.0000	-113.30	400.0000	-116.40	420.0000	-128.30	440.0000	-133.80	460.0000	-140.20	480.0000	-147.30	500.0000	-152.50	520.0000	-155.30	540.0000	-163.10	560.0000
654	NM_001302490	-44.10	100.0000	-56.10	120.0000	-57.00	140.0000	-60.20	160.0000	-68.70	180.0000	-82.50	200.0000	-92.00	220.0000	-92.90	240.0000	-102.20	260.0000	-110.60	280.0000	-125.10	300.0000	-133.00	320.0000	-140.00	340.0000	-149.30	360.0000	-155.20	380.0000	-161.30	400.0000	-167.30	420.0000	-175.80	440.0000	-181.50	460.0000	-191.80	480.0000	-203.30	500.0000	-211.00	520.0000	-216.10	540.0000	-230.60	560.0000
655	NM_001297699	-26.70	100.0000	-34.40	120.0000	-35.50	140.0000	-38.80	160.0000	-44.60	180.0000	-55.70	200.0000	-63.50	220.0000	-70.80	240.0000	-76.40	260.0000	-84.50	279.0000	-90.00	289.0000	-97.90	299.0000	-103.30	309.0000	-107.10	319.0000	-110.50	329.0000	-110.70	339.0000	-114.20	349.0000	-119.70	359.0000	-121.50	369.0000	-127.80	379.0000	-134.80	389.0000	-142.90	399.0000	-144.80	409.0000	-148.00	419.0000
656	NM_001304370	-38.30	100.0000	-39.10	120.0000	-48.00	140.0000	-59.70	160.0000	-67.90	180.0000	-78.90	200.0000	-93.90	220.0000	-108.60	240.0000	-116.70	260.0000	-122.10	280.0000	-136.80	300.0000	-149.80	320.0000	-157.90	340.0000	-170.20	360.0000	-177.40	380.0000	-181.60	400.0000	-192.10	420.0000	-197.70	440.0000	-208.60	460.0000	-218.50	480.0000	-222.40	500.0000	-232.40	520.0000	-237.60	540.0000	-247.90	560.0000
657	NM_001304796	-21.00	100.0000	-30.70	120.0000	-36.50	140.0000	-38.10	160.0000	-44.40	180.0000	-50.80	200.0000	-55.40	220.0000	-64.50	240.0000	-71.70	260.0000	-85.90	280.0000	-97.20	300.0000	-103.20	320.0000	-108.10	340.0000	-114.60	360.0000	-120.20	380.0000	-123.60	400.0000	-128.50	420.0000	-132.70	440.0000	-133.60	460.0000	-138.70	480.0000	-143.60	500.0000	-147.80	520.0000	-153.40	540.0000	-156.70	560.0000
658	NM_001297721	-28.10	100.0000	-35.10	120.0000	-42.60	140.0000	-46.50	160.0000	-48.30	180.0000	-54.00	200.0000	-55.50	220.0000	-62.70	240.0000	-69.80	260.0000	-76.40	280.0000	-81.30	300.0000	-90.30	320.0000	-99.90	340.0000	-106.30	360.0000	-115.00	380.0000	-115.00	400.0000	-128.80	420.0000	-135.90	440.0000	-142.00	460.0000	-151.50	480.0000	-157.90	500.0000	-162.00	520.0000	-165.50	540.0000	-171.00	560.0000
659	NM_001304513	-22.00	100.0000	-26.80	120.0000	-31.87	140.0000	-36.40	160.0000	-40.70	180.0000	-49.20	200.0000	-54.30	220.0000	-56.50	240.0000	-63.70	260.0000	-71.20	280.0000	-79.50	300.0000	-88.20	320.0000	-93.80	340.0000	-102.30	360.0000	-108.40	380.0000	-114.40	400.0000	-123.50	420.0000	-129.00	440.0000	-142.50	460.0000	-148.10	480.0000	-154.40	500.0000	-163.80	520.0000	-165.50	540.0000	-171.20	560.0000
660	NM_001301828	-43.30	100.0000	-49.10	120.0000	-54.90	140.0000	-59.30	160.0000	-70.60	180.0000	-77.40	200.0000	-82.90	220.0000	-93.80	240.0000	-98.80	260.0000	-112.20	280.0000	-127.00	300.0000	-134.90	320.0000	-145.50	340.0000	-148.20	360.0000	-156.80	380.0000	-159.50	400.0000	-171.60	420.0000	-172.10	436.0000	-181.20	446.0000	-181.40	456.0000	-186.40	466.0000	-188.80	476.0000	-197.00	486.0000	-200.80	496.0000
661	NM_001297662	-31.90	100.0000	-41.20	120.0000	-50.00	140.0000	-52.50	160.0000	-63.30	180.0000	-78.90	200.0000	-86.30	220.0000	-93.80	240.0000	-104.40	260.0000	-117.90	280.0000	-124.70	300.0000	-128.70	320.0000	-137.50	340.0000	-141.60	360.0000	-152.80	380.0000	-158.90	400.0000	-163.40	420.0000	-170.70	440.0000	-175.10	460.0000	-188.10	480.0000	-194.30	500.0000	-204.10	520.0000	-214.90	540.0000	-220.10	560.0000
662	NM_001290152	-36.00	100.0000	-46.40	120.0000	-56.10	140.0000	-64.30	160.0000	-73.70	180.0000	-81.80	200.0000	-84.90	220.0000	-92.60	240.0000	-104.80	260.0000	-115.50	280.0000	-118.90	300.0000	-129.70	320.0000	-140.80	340.0000	-145.70	360.0000	-157.20	380.0000	-163.70	400.0000	-167.90	420.0000	-174.80	440.0000	-192.60	460.0000	-200.00	480.0000	-212.30	500.0000	-220.60	520.0000	-227.10	540.0000	-239.80	560.0000
663	NM_001164465	-12.60	100.0000	-18.20	120.0000	-22.50	140.0000	-26.90	160.0000	-33.80	180.0000	-38.90	200.0000	-45.10	220.0000	-48.80	240.0000	-56.50	260.0000	-62.10	280.0000	-67.50	300.0000	-71.80	320.0000	-79.40	340.0000	-83.60	360.0000	-87.10	380.0000	-91.50	400.0000	-97.30	420.0000	-105.70	440.0000	-108.70	460.0000	-116.80	480.0000	-123.40	500.0000	-127.90	520.0000	-135.30	540.0000	-143.80	560.0000
664	NM_001308257	-21.20	100.0000	-25.60	120.0000	-34.70	140.0000	-42.90	160.0000	-45.40	180.0000	-52.10	200.0000	-57.30	220.0000	-65.40	240.0000	-70.70	260.0000	-75.80	280.0000	-80.40	300.0000	-83.10	320.0000	-87.20	340.0000	-90.90	360.0000	-93.40	380.0000	-98.80	400.0000	-100.60	420.0000	-104.50	440.0000	-107.70	460.0000	-112.50	480.0000	-114.30	500.0000	-118.90	520.0000	-129.00	540.0000	-130.60	560.0000
665	NM_001288723	-31.00	100.0000	-37.90	120.0000	-45.10	140.0000	-55.80	160.0000	-65.80	180.0000	-67.50	200.0000	-77.90	220.0000	-82.90	240.0000	-89.30	260.0000	-96.40	280.0000	-99.70	300.0000	-107.40	320.0000	-110.00	340.0000	-123.40	360.0000	-130.40	380.0000	-135.90	400.0000	-142.30	420.0000	-154.20	440.0000	-165.30	460.0000	-180.00	480.0000	-195.70	500.0000	-202.40	520.0000	-208.40	540.0000	-211.40	560.0000
666	NM_001306084	-15.10	100.0000	-19.40	120.0000	-24.20	140.0000	-31.20	160.0000	-34.60	180.0000	-38.50	200.0000	-45.80	220.0000	-45.80	240.0000	-50.40	260.0000	-54.90	280.0000	-58.30	300.0000	-60.80	320.0000	-65.30	340.0000	-71.40	360.0000	-74.10	380.0000	-78.70	400.0000	-79.40	420.0000	-87.90	440.0000	-96.50	460.0000	-101.60	480.0000	-107.50	500.0000	-115.50	520.0000	-121.00	540.0000	-126.20	560.0000
667	NM_001308347	-26.30	100.0000	-26.60	120.0000	-35.80	140.0000	-43.30	160.0000	-48.90	180.0000	-52.00	200.0000	-60.30	220.0000	-70.50	240.0000	-75.10	260.0000	-84.90	280.0000	-102.70	300.0000	-111.70	320.0000	-117.50	340.0000	-123.50	360.0000	-127.60	380.0000	-134.30	400.0000	-141.60	420.0000	-148.00	440.0000	-162.50	460.0000	-164.00	480.0000	-172.20	500.0000	-180.00	520.0000	-190.10	540.0000	-200.60	560.0000
668	NM_001302777	-18.80	100.0000	-28.40	120.0000	-33.60	140.0000	-39.10	160.0000	-44.40	180.0000	-49.90	200.0000	-51.50	220.0000	-51.90	240.0000	-59.20	260.0000	-64.00	280.0000	-67.00	300.0000	-71.10	320.0000	-75.80	340.0000	-92.50	360.0000	-100.00	380.0000	-105.10	400.0000	-107.70	420.0000	-121.50	440.0000	-133.80	460.0000	-136.50	480.0000	-146.00	500.0000	-149.70	520.0000	-156.00	540.0000	-164.60	560.0000
669	NM_001308123	-24.00	100.0000	-29.00	120.0000	-42.20	140.0000	-50.30	160.0000	-53.10	180.0000	-61.50	200.0000	-73.20	220.0000	-76.20	240.0000	-80.60	260.0000	-83.70	280.0000	-87.30	300.0000	-97.00	320.0000	-99.30	340.0000	-104.00	357.0000	-104.90	367.0000	-107.70	377.0000	-114.80	387.0000	-117.50	397.0000	-119.70	407.0000	-127.00	417.0000	-130.00	427.0000	-134.90	437.0000	-138.80	447.0000	-139.50	457.0000
670	NM_001304524	-39.30	100.0000	-46.70	120.0000	-54.30	140.0000	-69.40	160.0000	-83.50	180.0000	-88.50	200.0000	-94.30	220.0000	-101.90	240.0000	-107.60	260.0000	-113.70	280.0000	-121.80	300.0000	-132.60	320.0000	-145.20	340.0000	-149.00	360.0000	-153.90	380.0000	-160.80	400.0000	-173.00	420.0000	-179.50	440.0000	-192.60	460.0000	-197.60	480.0000	-202.70	500.0000	-207.00	520.0000	-214.90	540.0000	-217.30	558.0000
671	NM_001258330	-26.30	100.0000	-27.40	120.0000	-32.30	140.0000	-39.40	160.0000	-43.60	180.0000	-49.90	200.0000	-58.80	220.0000	-68.40	240.0000	-75.80	260.0000	-79.80	280.0000	-84.80	300.0000	-90.10	320.0000	-93.90	340.0000	-98.50	360.0000	-104.10	380.0000	-114.50	400.0000	-119.90	420.0000	-128.00	440.0000	-130.50	460.0000	-135.40	480.0000	-143.20	500.0000	-149.80	520.0000	-155.20	540.0000	-158.50	560.0000
672	NM_001297778	-29.90	100.0000	-38.30	120.0000	-40.40	140.0000	-46.20	160.0000	-49.50	180.0000	-54.60	200.0000	-57.00	220.0000	-65.90	240.0000	-70.20	260.0000	-76.90	280.0000	-85.80	300.0000	-92.80	320.0000	-99.70	340.0000	-106.10	360.0000	-112.80	380.0000	-118.50	400.0000	-129.80	420.0000	-134.00	440.0000	-138.90	460.0000	-147.80	480.0000	-152.80	500.0000	-153.00	520.0000	-160.00	540.0000	-170.40	560.0000
673	NM_001308433	-32.60	100.0000	-42.30	120.0000	-48.80	140.0000	-51.90	160.0000	-58.90	180.0000	-64.50	200.0000	-76.60	220.0000	-86.80	240.0000	-88.60	260.0000	-102.70	280.0000	-114.90	300.0000	-121.40	320.0000	-127.50	340.0000	-136.50	360.0000	-146.90	380.0000	-147.90	400.0000	-151.80	420.0000	-161.80	440.0000	-167.10	460.0000	-173.70	480.0000	-184.80	500.0000	-193.10	520.0000	-195.50	540.0000	-208.10	560.0000
674	NM_001277348	-28.70	100.0000	-43.50	120.0000	-46.70	140.0000	-51.30	160.0000	-56.10	180.0000	-63.90	200.0000	-68.70	220.0000	-73.20	240.0000	-80.20	260.0000	-85.80	280.0000	-94.70	300.0000	-102.60	320.0000	-107.80	340.0000	-112.20	360.0000	-120.80	380.0000	-122.30	400.0000	-129.80	420.0000	-133.40	440.0000	-136.90	460.0000	-140.40	480.0000	-147.70	500.0000	-152.40	520.0000	-165.90	540.0000	-165.90	560.0000
675	NM_001304762	-40.40	100.0000	-50.90	120.0000	-61.30	140.0000	-65.60	160.0000	-82.90	180.0000	-90.00	200.0000	-97.80	220.0000	-106.30	240.0000	-118.00	260.0000	-123.40	280.0000	-139.40	300.0000	-145.80	320.0000	-151.00	340.0000	-166.30	360.0000	-179.70	380.0000	-190.30	400.0000	-195.20	420.0000	-208.60	440.0000	-216.10	460.0000	-225.60	480.0000	-229.60	500.0000	-235.40	520.0000	-240.50	535.0000	-245.80	545.0000
676	NM_001284364	-23.80	100.0000	-33.50	120.0000	-42.30	140.0000	-46.10	160.0000	-56.40	180.0000	-63.20	200.0000	-68.70	220.0000	-78.00	240.0000	-84.80	260.0000	-90.30	280.0000	-99.20	300.0000	-116.60	320.0000	-122.80	340.0000	-130.80	360.0000	-140.10	380.0000	-154.60	400.0000	-166.40	420.0000	-179.40	440.0000	-198.40	460.0000	-206.40	480.0000	-218.80	500.0000	-222.90	520.0000	-229.90	540.0000	-241.40	560.0000
677	NM_001305142	-46.10	100.0000	-50.70	120.0000	-51.70	140.0000	-52.90	160.0000	-59.50	180.0000	-67.00	200.0000	-70.80	213.0000	-73.40	223.0000	-76.10	233.0000	-81.70	243.0000	-90.60	253.0000	-93.20	263.0000	-93.60	273.0000	-101.70	283.0000	-101.70	293.0000	-104.70	303.0000	-105.50	313.0000	-110.00	323.0000	-112.40	333.0000	-115.20	343.0000	-123.10	353.0000	-123.90	363.0000	-130.20	373.0000	-132.80	383.0000
678	NM_001291970	-20.10	100.0000	-24.90	120.0000	-32.20	140.0000	-38.30	160.0000	-48.30	180.0000	-63.40	200.0000	-66.20	220.0000	-67.80	240.0000	-73.80	260.0000	-76.80	280.0000	-88.70	300.0000	-94.70	320.0000	-101.20	340.0000	-103.70	360.0000	-104.90	380.0000	-111.20	400.0000	-118.30	420.0000	-119.10	440.0000	-129.70	460.0000	-132.20	480.0000	-137.00	500.0000	-142.00	520.0000	-145.90	540.0000	-147.50	560.0000
679	NM_001301188	-23.70	100.0000	-37.50	120.0000	-47.40	140.0000	-61.70	160.0000	-69.90	180.0000	-79.20	200.0000	-89.10	220.0000	-93.10	240.0000	-100.10	260.0000	-106.00	280.0000	-120.60	300.0000	-127.20	320.0000	-132.30	340.0000	-138.90	360.0000	-152.90	380.0000	-159.90	400.0000	-167.40	420.0000	-174.00	440.0000	-186.40	460.0000	-197.90	480.0000	-204.00	500.0000	-214.60	520.0000	-221.80	540.0000	-227.50	560.0000
680	NM_001301718	-37.80	100.0000	-48.50	120.0000	-57.30	140.0000	-66.40	160.0000	-71.50	180.0000	-79.50	200.0000	-93.50	220.0000	-101.50	240.0000	-108.80	260.0000	-109.70	280.0000	-113.90	300.0000	-121.10	320.0000	-127.10	340.0000	-130.10	360.0000	-134.90	380.0000	-139.70	400.0000	-145.70	420.0000	-148.50	440.0000	-155.30	460.0000	-160.10	480.0000	-165.70	500.0000	-176.10	520.0000	-176.10	540.0000	-178.50	560.0000
681	NM_001290137	-36.30	100.0000	-52.30	120.0000	-56.50	140.0000	-72.50	160.0000	-77.10	180.0000	-89.30	200.0000	-99.70	220.0000	-108.70	240.0000	-127.20	260.0000	-138.30	280.0000	-144.20	300.0000	-150.90	320.0000	-159.00	340.0000	-172.50	360.0000	-185.70	380.0000	-195.30	400.0000	-207.30	420.0000	-219.50	440.0000	-233.50	460.0000	-234.70	480.0000	-244.20	500.0000	-248.20	519.0000	-254.90	529.0000	-258.10	539.0000
682	NM_001306171	-15.00	100.0000	-23.00	120.0000	-27.50	140.0000	-29.70	160.0000	-32.50	180.0000	-41.70	200.0000	-46.30	220.0000	-48.40	240.0000	-51.50	260.0000	-59.60	280.0000	-59.70	300.0000	-63.80	320.0000	-66.80	340.0000	-71.30	360.0000	-73.90	380.0000	-76.80	400.0000	-78.60	420.0000	-83.40	440.0000	-90.80	460.0000	-94.20	480.0000	-99.80	500.0000	-101.30	520.0000	-108.10	540.0000	-117.20	560.0000
683	NM_001303473	-42.40	100.0000	-50.00	120.0000	-60.40	140.0000	-65.60	160.0000	-69.60	180.0000	-84.10	200.0000	-90.80	220.0000	-97.90	240.0000	-100.30	260.0000	-103.20	280.0000	-106.40	300.0000	-115.60	320.0000	-123.50	340.0000	-128.20	360.0000	-141.10	380.0000	-145.10	400.0000	-150.20	420.0000	-164.70	440.0000	-170.90	460.0000	-176.70	480.0000	-182.10	500.0000	-183.40	520.0000	-186.60	540.0000	-199.00	560.0000
684	NM_001301861	-20.80	100.0000	-25.30	120.0000	-33.30	140.0000	-35.00	160.0000	-38.40	180.0000	-44.40	200.0000	-49.90	220.0000	-53.30	240.0000	-62.10	260.0000	-67.90	280.0000	-74.90	300.0000	-80.90	320.0000	-90.40	340.0000	-95.40	360.0000	-104.70	380.0000	-110.20	400.0000	-115.60	420.0000	-130.10	440.0000	-137.40	460.0000	-142.20	480.0000	-153.30	500.0000	-168.10	520.0000	-175.00	540.0000	-185.30	560.0000
685	NM_001308334	-23.30	100.0000	-24.50	120.0000	-28.10	140.0000	-33.00	160.0000	-45.20	180.0000	-48.60	200.0000	-51.10	220.0000	-60.20	240.0000	-68.70	260.0000	-74.00	280.0000	-78.50	300.0000	-84.40	320.0000	-87.60	340.0000	-94.80	360.0000	-104.70	380.0000	-112.40	400.0000	-120.50	420.0000	-129.60	440.0000	-130.10	460.0000	-139.50	480.0000	-144.90	500.0000	-148.70	520.0000	-154.80	540.0000	-157.60	560.0000
686	NM_001308196	-24.70	100.0000	-30.70	120.0000	-34.60	140.0000	-41.60	160.0000	-45.20	180.0000	-50.00	200.0000	-52.70	220.0000	-62.00	240.0000	-73.20	260.0000	-75.10	280.0000	-81.00	300.0000	-88.00	320.0000	-92.60	340.0000	-94.90	360.0000	-98.00	380.0000	-103.70	400.0000	-105.30	420.0000	-111.70	440.0000	-111.70	460.0000	-114.10	480.0000	-115.60	500.0000	-127.10	520.0000	-130.40	540.0000	-134.00	560.0000
687	NM_001281784	-23.90	100.0000	-31.10	120.0000	-31.10	140.0000	-37.10	160.0000	-42.70	180.0000	-44.80	200.0000	-45.70	220.0000	-55.40	240.0000	-59.60	260.0000	-63.10	280.0000	-83.80	300.0000	-91.10	320.0000	-96.10	340.0000	-102.90	360.0000	-110.60	380.0000	-119.40	400.0000	-130.30	420.0000	-136.30	440.0000	-142.50	460.0000	-149.00	480.0000	-153.60	500.0000	-159.50	520.0000	-164.60	540.0000	-168.70	560.0000
688	NM_001300721	-40.50	100.0000	-52.00	120.0000	-63.60	140.0000	-64.10	160.0000	-68.10	180.0000	-79.30	200.0000	-94.50	220.0000	-104.60	240.0000	-118.50	260.0000	-124.90	280.0000	-126.40	300.0000	-135.00	320.0000	-143.10	340.0000	-146.40	360.0000	-155.90	380.0000	-168.60	400.0000	-174.40	420.0000	-178.90	440.0000	-183.60	460.0000	-191.00	480.0000	-194.80	500.0000	-198.90	511.0000	-206.40	521.0000	-206.70	531.0000
689	NM_001291949	-19.70	100.0000	-26.10	120.0000	-33.40	140.0000	-35.00	160.0000	-39.50	180.0000	-42.00	200.0000	-48.90	220.0000	-59.30	240.0000	-61.50	260.0000	-72.20	280.0000	-79.70	300.0000	-85.00	320.0000	-88.50	340.0000	-95.50	360.0000	-99.30	380.0000	-106.80	400.0000	-117.00	420.0000	-122.60	440.0000	-131.20	460.0000	-138.40	480.0000	-141.40	500.0000	-143.50	520.0000	-155.10	540.0000	-162.90	560.0000
690	NM_001300898	-17.20	100.0000	-22.70	120.0000	-31.80	140.0000	-41.70	160.0000	-57.60	180.0000	-62.80	200.0000	-66.60	220.0000	-69.80	240.0000	-75.20	260.0000	-79.60	280.0000	-80.50	300.0000	-91.10	320.0000	-94.60	340.0000	-97.10	360.0000	-106.00	380.0000	-108.80	400.0000	-112.00	420.0000	-113.80	440.0000	-114.30	460.0000	-117.20	480.0000	-121.50	500.0000	-125.63	520.0000	-129.60	540.0000	-137.10	560.0000
691	NM_001290212	-44.60	100.0000	-50.60	120.0000	-60.90	140.0000	-75.00	160.0000	-85.70	180.0000	-105.20	200.0000	-116.60	220.0000	-132.00	240.0000	-139.30	260.0000	-146.90	280.0000	-156.80	300.0000	-164.80	320.0000	-178.50	340.0000	-188.70	360.0000	-195.20	380.0000	-208.00	400.0000	-219.90	420.0000	-234.70	440.0000	-249.50	460.0000	-267.70	480.0000	-273.20	500.0000	-279.20	520.0000	-287.60	540.0000	-301.30	560.0000
692	NM_001289751	-14.60	100.0000	-27.30	120.0000	-31.40	140.0000	-34.20	160.0000	-39.20	180.0000	-41.00	200.0000	-52.60	220.0000	-53.20	240.0000	-59.00	260.0000	-60.20	280.0000	-62.40	300.0000	-71.50	320.0000	-74.80	340.0000	-83.20	360.0000	-87.00	380.0000	-93.50	400.0000	-96.60	420.0000	-100.80	440.0000	-103.40	460.0000	-111.80	480.0000	-120.90	500.0000	-124.10	520.0000	-129.70	540.0000	-137.10	560.0000
693	NM_001304764	-39.70	100.0000	-46.40	120.0000	-55.40	140.0000	-61.90	160.0000	-68.20	180.0000	-72.60	200.0000	-78.80	220.0000	-86.50	240.0000	-96.20	260.0000	-105.00	280.0000	-109.70	300.0000	-111.50	320.0000	-118.20	340.0000	-128.10	360.0000	-138.90	380.0000	-148.90	400.0000	-161.20	420.0000	-170.80	440.0000	-177.40	460.0000	-185.00	480.0000	-185.80	500.0000	-196.70	520.0000	-204.60	540.0000	-214.90	560.0000
694	NM_001290154	-36.00	100.0000	-46.40	120.0000	-56.10	140.0000	-64.30	160.0000	-73.70	180.0000	-81.80	200.0000	-84.90	220.0000	-92.60	240.0000	-104.80	260.0000	-115.50	280.0000	-118.90	300.0000	-129.70	320.0000	-140.80	340.0000	-145.70	360.0000	-157.20	380.0000	-163.70	400.0000	-167.90	420.0000	-174.80	440.0000	-192.60	460.0000	-200.00	480.0000	-212.30	500.0000	-220.60	520.0000	-227.10	540.0000	-239.80	560.0000
695	NM_001293197	-38.00	100.0000	-46.70	120.0000	-49.10	140.0000	-51.10	160.0000	-63.90	180.0000	-72.70	200.0000	-76.10	220.0000	-86.70	240.0000	-95.40	260.0000	-100.30	280.0000	-102.20	300.0000	-111.50	320.0000	-121.30	340.0000	-127.00	360.0000	-135.20	380.0000	-146.40	400.0000	-164.00	420.0000	-171.30	440.0000	-177.60	460.0000	-177.60	480.0000	-180.50	500.0000	-186.00	520.0000	-200.50	540.0000	-207.50	559.0000
696	NM_001308195	-24.70	100.0000	-30.70	120.0000	-34.60	140.0000	-41.60	160.0000	-45.20	180.0000	-50.00	200.0000	-52.70	220.0000	-62.00	240.0000	-73.20	260.0000	-75.10	280.0000	-81.00	300.0000	-88.00	320.0000	-92.60	340.0000	-94.90	360.0000	-98.00	380.0000	-103.70	400.0000	-105.30	420.0000	-111.70	440.0000	-111.70	460.0000	-114.10	480.0000	-115.60	500.0000	-127.10	520.0000	-130.40	540.0000	-134.00	560.0000
697	NM_001305115	-42.70	100.0000	-55.30	120.0000	-65.00	140.0000	-72.30	160.0000	-77.80	180.0000	-79.70	200.0000	-87.10	220.0000	-100.20	240.0000	-105.90	260.0000	-121.60	280.0000	-130.10	300.0000	-141.40	320.0000	-152.70	340.0000	-164.80	360.0000	-171.70	380.0000	-185.40	400.0000	-191.90	420.0000	-203.40	440.0000	-213.70	460.0000	-227.90	480.0000	-234.70	500.0000	-238.70	520.0000	-242.30	540.0000	-250.40	560.0000
698	NM_001308305	-19.50	100.0000	-33.40	120.0000	-37.90	140.0000	-42.00	160.0000	-53.40	180.0000	-61.80	200.0000	-67.50	220.0000	-69.70	240.0000	-75.80	260.0000	-79.40	280.0000	-90.80	300.0000	-94.40	320.0000	-103.00	340.0000	-111.00	360.0000	-125.70	380.0000	-141.50	400.0000	-150.30	420.0000	-159.00	440.0000	-172.00	460.0000	-176.50	480.0000	-183.70	500.0000	-195.40	520.0000	-209.70	540.0000	-219.40	560.0000
699	NM_001304794	-23.60	100.0000	-30.80	120.0000	-38.70	140.0000	-41.90	160.0000	-44.60	180.0000	-48.30	200.0000	-51.70	220.0000	-56.80	240.0000	-61.20	260.0000	-69.30	280.0000	-77.80	300.0000	-83.20	320.0000	-85.70	340.0000	-87.60	360.0000	-90.20	380.0000	-102.20	400.0000	-103.60	420.0000	-107.30	440.0000	-116.10	460.0000	-127.60	480.0000	-135.50	500.0000	-147.90	520.0000	-151.50	540.0000	-163.60	560.0000
700	NM_001304364	-19.80	100.0000	-25.30	120.0000	-32.30	140.0000	-37.40	160.0000	-41.40	180.0000	-51.60	200.0000	-56.20	220.0000	-61.90	240.0000	-68.70	260.0000	-69.10	280.0000	-73.20	300.0000	-81.60	320.0000	-86.50	340.0000	-92.10	360.0000	-94.30	380.0000	-100.50	400.0000	-103.00	420.0000	-104.90	440.0000	-114.70	460.0000	-120.10	480.0000	-125.90	500.0000	-130.50	520.0000	-131.60	540.0000	-137.20	560.0000
701	NM_001130049	-28.10	100.0000	-32.50	120.0000	-32.80	140.0000	-42.30	160.0000	-48.50	180.0000	-56.00	200.0000	-58.50	220.0000	-64.10	240.0000	-73.00	260.0000	-81.80	280.0000	-87.20	300.0000	-93.90	319.0000	-97.70	329.0000	-101.00	339.0000	-109.20	349.0000	-114.20	359.0000	-114.60	369.0000	-120.20	379.0000	-123.10	389.0000	-127.80	399.0000	-131.00	409.0000	-135.00	419.0000	-139.50	429.0000	-139.60	439.0000
702	NM_001134367	-35.20	100.0000	-35.50	120.0000	-38.80	140.0000	-43.10	160.0000	-52.70	180.0000	-59.70	200.0000	-68.40	220.0000	-72.80	240.0000	-78.40	260.0000	-83.30	280.0000	-95.40	300.0000	-102.90	320.0000	-105.10	340.0000	-111.60	360.0000	-115.00	380.0000	-122.30	400.0000	-129.80	420.0000	-132.00	440.0000	-142.10	460.0000	-151.00	480.0000	-162.40	500.0000	-170.60	520.0000	-180.40	540.0000	-183.30	560.0000
703	NM_001290230	-7.30	100.0000	-21.00	120.0000	-35.40	140.0000	-41.00	160.0000	-44.30	180.0000	-57.50	200.0000	-59.80	220.0000	-63.80	240.0000	-73.60	260.0000	-77.70	280.0000	-82.50	300.0000	-92.40	320.0000	-102.80	340.0000	-108.20	360.0000	-109.70	380.0000	-112.30	400.0000	-115.50	420.0000	-121.30	440.0000	-136.00	460.0000	-144.20	480.0000	-149.10	500.0000	-158.70	520.0000	-170.20	540.0000	-170.20	560.0000
704	NM_001304523	-39.30	100.0000	-46.70	120.0000	-54.30	140.0000	-69.40	160.0000	-83.50	180.0000	-88.50	200.0000	-94.30	220.0000	-101.90	240.0000	-107.60	260.0000	-113.70	280.0000	-121.80	300.0000	-132.60	320.0000	-145.20	340.0000	-149.00	360.0000	-153.90	380.0000	-160.80	400.0000	-173.00	420.0000	-179.50	440.0000	-192.60	460.0000	-197.60	480.0000	-202.70	500.0000	-207.00	520.0000	-214.90	540.0000	-217.30	558.0000
705	NM_001303269	-18.00	100.0000	-20.00	120.0000	-25.40	140.0000	-29.20	160.0000	-32.90	180.0000	-38.50	200.0000	-43.70	220.0000	-51.20	240.0000	-54.50	260.0000	-57.40	280.0000	-59.10	300.0000	-65.00	320.0000	-67.50	340.0000	-76.20	354.0000	-80.20	364.0000	-80.60	374.0000	-83.90	384.0000	-85.80	394.0000	-88.80	404.0000	-91.70	414.0000	-92.10	424.0000	-99.70	434.0000	-99.70	444.0000	-101.60	454.0000
706	NM_001308251	-15.30	100.0000	-21.60	120.0000	-26.60	140.0000	-29.10	160.0000	-32.00	180.0000	-35.40	200.0000	-40.50	220.0000	-42.80	240.0000	-47.90	260.0000	-56.00	280.0000	-61.60	300.0000	-69.00	320.0000	-72.70	340.0000	-78.20	360.0000	-83.90	380.0000	-91.50	400.0000	-96.20	420.0000	-103.10	440.0000	-109.70	460.0000	-114.60	480.0000	-119.60	500.0000	-127.30	520.0000	-130.10	540.0000	-143.80	560.0000
707	NM_001292030	-26.50	100.0000	-30.00	120.0000	-35.30	140.0000	-38.60	160.0000	-45.80	180.0000	-54.50	200.0000	-55.90	220.0000	-73.10	240.0000	-80.80	260.0000	-83.10	280.0000	-83.10	300.0000	-92.60	320.0000	-93.90	340.0000	-101.00	360.0000	-103.60	380.0000	-112.10	400.0000	-117.20	420.0000	-118.30	440.0000	-125.30	460.0000	-140.70	480.0000	-144.40	500.0000	-149.40	520.0000	-152.90	540.0000	-156.80	560.0000
708	NM_001291622	-17.80	100.0000	-18.00	120.0000	-23.50	140.0000	-28.20	160.0000	-33.90	180.0000	-38.60	200.0000	-42.60	220.0000	-51.40	240.0000	-55.50	260.0000	-63.10	280.0000	-67.70	300.0000	-73.80	320.0000	-75.60	340.0000	-78.80	360.0000	-80.40	380.0000	-84.10	400.0000	-86.60	420.0000	-92.60	440.0000	-96.10	460.0000	-101.00	480.0000	-106.30	500.0000	-108.30	520.0000	-118.90	540.0000	-123.90	560.0000
709	NM_001308191	-22.60	100.0000	-25.60	120.0000	-32.40	140.0000	-38.80	160.0000	-47.20	180.0000	-51.40	200.0000	-64.60	220.0000	-67.50	240.0000	-71.70	260.0000	-76.40	280.0000	-80.30	300.0000	-85.60	320.0000	-91.90	340.0000	-96.90	360.0000	-100.80	380.0000	-106.00	400.0000	-115.10	420.0000	-119.50	440.0000	-123.10	460.0000	-128.90	480.0000	-135.80	500.0000	-142.90	520.0000	-152.80	540.0000	-165.80	560.0000
710	NM_001301228	-21.30	100.0000	-22.30	120.0000	-26.40	140.0000	-32.90	160.0000	-46.20	180.0000	-52.67	200.0000	-53.80	220.0000	-56.17	240.0000	-64.17	260.0000	-67.17	280.0000	-71.30	300.0000	-74.17	320.0000	-79.20	340.0000	-82.60	360.0000	-91.30	380.0000	-106.17	400.0000	-108.47	420.0000	-110.97	440.0000	-119.37	460.0000	-124.87	480.0000	-126.87	500.0000	-132.20	520.0000	-146.20	540.0000	-150.20	560.0000
711	NM_001290223	-25.00	100.0000	-25.40	120.0000	-28.80	140.0000	-38.60	160.0000	-39.10	180.0000	-52.10	200.0000	-53.30	220.0000	-54.60	240.0000	-55.20	260.0000	-72.70	280.0000	-76.70	300.0000	-82.10	320.0000	-88.10	340.0000	-98.20	360.0000	-111.70	380.0000	-123.90	400.0000	-132.80	420.0000	-143.40	440.0000	-153.60	460.0000	-160.10	480.0000	-166.60	500.0000	-177.90	520.0000	-189.90	540.0000	-195.50	560.0000
712	NM_198988	-32.40	100.0000	-32.30	120.0000	-39.50	140.0000	-50.90	160.0000	-60.10	180.0000	-67.90	200.0000	-75.10	220.0000	-83.60	240.0000	-89.00	260.0000	-96.20	280.0000	-99.60	300.0000	-109.00	320.0000	-118.60	340.0000	-129.50	360.0000	-141.70	380.0000	-144.60	400.0000	-153.80	420.0000	-162.40	440.0000	-169.70	460.0000	-180.00	480.0000	-183.40	500.0000	-192.70	520.0000	-201.40	540.0000	-210.10	560.0000
713	NM_001305141	-46.10	100.0000	-50.70	120.0000	-51.70	140.0000	-52.90	160.0000	-59.50	180.0000	-67.00	200.0000	-70.80	213.0000	-73.40	223.0000	-76.10	233.0000	-81.70	243.0000	-90.60	253.0000	-93.20	263.0000	-93.60	273.0000	-101.70	283.0000	-101.70	293.0000	-104.70	303.0000	-105.50	313.0000	-110.00	323.0000	-112.40	333.0000	-115.20	343.0000	-123.10	353.0000	-123.90	363.0000	-130.20	373.0000	-132.80	383.0000
714	NM_001308287	-21.60	100.0000	-22.40	120.0000	-30.70	140.0000	-40.00	160.0000	-42.80	180.0000	-47.70	200.0000	-51.20	220.0000	-52.80	240.0000	-57.40	260.0000	-63.40	280.0000	-67.20	300.0000	-72.30	320.0000	-77.10	340.0000	-81.90	360.0000	-91.80	380.0000	-94.90	400.0000	-107.00	420.0000	-107.50	440.0000	-111.40	460.0000	-113.40	480.0000	-119.90	500.0000	-126.10	520.0000	-130.50	540.0000	-135.30	560.0000
715	NM_001307978	-26.00	100.0000	-33.10	120.0000	-43.00	140.0000	-47.40	160.0000	-55.70	180.0000	-59.90	200.0000	-66.70	220.0000	-70.80	240.0000	-75.70	260.0000	-84.00	280.0000	-86.20	300.0000	-98.40	320.0000	-104.80	340.0000	-104.80	360.0000	-111.70	380.0000	-121.70	400.0000	-125.50	420.0000	-132.40	440.0000	-148.60	460.0000	-148.60	480.0000	-153.10	500.0000	-154.80	520.0000	-166.20	540.0000	-172.50	560.0000
716	NM_001304494	-13.40	100.0000	-13.60	120.0000	-20.70	140.0000	-24.80	160.0000	-31.20	180.0000	-35.80	200.0000	-42.30	220.0000	-47.60	240.0000	-50.90	260.0000	-56.20	280.0000	-57.70	300.0000	-64.80	320.0000	-68.90	340.0000	-73.60	360.0000	-80.30	380.0000	-82.70	400.0000	-85.00	420.0000	-88.80	440.0000	-93.10	460.0000	-101.00	480.0000	-105.30	500.0000	-108.50	520.0000	-116.20	540.0000	-118.10	560.0000
717	NM_001306079	-35.80	100.0000	-44.50	120.0000	-52.30	140.0000	-62.40	160.0000	-67.60	180.0000	-79.40	200.0000	-86.30	220.0000	-90.00	240.0000	-96.00	260.0000	-107.40	280.0000	-112.40	300.0000	-125.60	320.0000	-138.50	340.0000	-143.90	360.0000	-149.80	380.0000	-164.30	400.0000	-166.60	420.0000	-172.10	440.0000	-175.70	460.0000	-181.00	480.0000	-181.00	500.0000	-188.60	520.0000	-190.80	540.0000	-198.60	554.0000
718	NM_001301140	-24.60	100.0000	-28.20	120.0000	-31.90	140.0000	-38.60	160.0000	-46.60	180.0000	-47.50	200.0000	-48.70	220.0000	-62.30	240.0000	-66.70	260.0000	-74.90	280.0000	-81.20	300.0000	-88.30	320.0000	-94.30	340.0000	-99.10	360.0000	-107.90	380.0000	-110.30	400.0000	-119.30	420.0000	-128.10	440.0000	-134.10	460.0000	-136.80	480.0000	-139.70	500.0000	-146.40	520.0000	-151.40	540.0000	-162.70	560.0000
719	NM_001290076	-31.20	100.0000	-37.50	120.0000	-44.90	140.0000	-52.20	160.0000	-60.90	180.0000	-65.30	200.0000	-72.90	220.0000	-84.40	240.0000	-87.30	260.0000	-93.80	280.0000	-99.80	300.0000	-112.50	320.0000	-120.10	340.0000	-125.10	360.0000	-129.50	380.0000	-136.20	400.0000	-143.10	420.0000	-152.80	440.0000	-161.00	460.0000	-170.00	480.0000	-182.00	500.0000	-191.70	520.0000	-200.70	540.0000	-209.30	560.0000
720	NM_001300972	-20.90	100.0000	-27.50	120.0000	-28.30	140.0000	-30.70	160.0000	-36.80	180.0000	-37.30	200.0000	-42.20	220.0000	-47.60	240.0000	-52.00	260.0000	-58.90	280.0000	-65.60	300.0000	-70.40	320.0000	-77.70	340.0000	-78.70	360.0000	-80.30	380.0000	-89.30	400.0000	-91.40	419.0000	-95.40	429.0000	-95.50	439.0000	-97.10	449.0000	-99.10	459.0000	-100.10	469.0000	-102.10	479.0000	-105.40	489.0000
721	NM_001302489	-44.10	100.0000	-56.10	120.0000	-57.00	140.0000	-60.20	160.0000	-68.70	180.0000	-82.50	200.0000	-92.00	220.0000	-92.90	240.0000	-102.20	260.0000	-110.60	280.0000	-125.10	300.0000	-133.00	320.0000	-140.00	340.0000	-149.30	360.0000	-155.20	380.0000	-161.30	400.0000	-167.30	420.0000	-175.80	440.0000	-181.50	460.0000	-191.80	480.0000	-203.30	500.0000	-211.00	520.0000	-216.10	540.0000	-230.60	560.0000
722	NM_032360	-24.90	100.0000	-32.70	120.0000	-35.30	140.0000	-43.90	160.0000	-48.90	180.0000	-54.10	200.0000	-60.60	220.0000	-61.80	240.0000	-71.70	260.0000	-76.80	280.0000	-82.20	296.0000	-85.40	306.0000	-91.30	316.0000	-96.30	326.0000	-96.90	336.0000	-98.60	346.0000	-107.50	356.0000	-107.80	366.0000	-110.80	376.0000	-111.00	386.0000	-115.00	396.0000	-118.60	406.0000	-121.40	416.0000	-132.70	426.0000
723	NM_002691	-35.50	100.0000	-41.30	120.0000	-50.70	140.0000	-54.10	151.0000	-54.60	161.0000	-59.60	171.0000	-63.80	181.0000	-67.90	191.0000	-74.80	201.0000	-77.00	211.0000	-83.10	221.0000	-86.60	231.0000	-92.10	241.0000	-93.70	251.0000	-104.30	261.0000	-106.40	271.0000	-108.90	281.0000	-112.60	291.0000	-118.10	301.0000	-120.00	311.0000	-123.90	321.0000	-126.00	331.0000	-135.10	341.0000	-138.10	351.0000
724	NM_001256849	-35.50	100.0000	-41.30	120.0000	-50.70	140.0000	-54.10	151.0000	-54.60	161.0000	-59.60	171.0000	-63.80	181.0000	-67.90	191.0000	-74.80	201.0000	-77.00	211.0000	-83.10	221.0000	-86.60	231.0000	-92.10	241.0000	-93.70	251.0000	-104.30	261.0000	-106.40	271.0000	-108.90	281.0000	-112.60	291.0000	-118.10	301.0000	-120.00	311.0000	-123.90	321.0000	-126.00	331.0000	-135.10	341.0000	-138.10	351.0000
725	NM_178518	-39.30	100.0000	-52.60	120.0000	-68.30	140.0000	-84.10	160.0000	-92.60	180.0000	-104.30	200.0000	-116.90	220.0000	-130.20	240.0000	-140.40	260.0000	-154.80	280.0000	-164.00	300.0000	-168.60	320.0000	-175.20	340.0000	-179.70	353.0000	-185.40	363.0000	-188.90	373.0000	-196.00	383.0000	-196.80	393.0000	-204.30	403.0000	-213.30	413.0000	-215.10	423.0000	-224.90	433.0000	-226.30	443.0000	-233.60	453.0000
726	NM_031361	-15.90	100.0000	-17.80	120.0000	-18.80	140.0000	-25.30	160.0000	-32.50	180.0000	-35.60	200.0000	-50.70	220.0000	-59.90	240.0000	-63.70	260.0000	-64.40	280.0000	-68.20	300.0000	-72.50	320.0000	-82.70	340.0000	-84.20	360.0000	-89.50	380.0000	-95.80	400.0000	-107.10	420.0000	-110.60	440.0000	-115.80	460.0000	-117.40	480.0000	-129.20	500.0000	-130.00	520.0000	-134.40	540.0000	-139.60	560.0000
727	NM_001282418	-14.70	100.0000	-21.60	120.0000	-23.80	140.0000	-26.80	160.0000	-31.70	180.0000	-36.20	200.0000	-44.50	220.0000	-48.90	240.0000	-53.00	260.0000	-59.20	280.0000	-64.30	300.0000	-69.30	320.0000	-79.30	340.0000	-80.60	360.0000	-83.80	380.0000	-85.70	400.0000	-90.50	420.0000	-95.40	440.0000	-99.50	460.0000	-102.60	480.0000	-110.90	500.0000	-117.40	520.0000	-120.00	540.0000	-122.40	560.0000
728	NM_022918	-14.20	100.0000	-17.30	120.0000	-22.20	140.0000	-25.60	160.0000	-32.60	180.0000	-38.10	200.0000	-40.10	220.0000	-47.70	240.0000	-49.70	260.0000	-57.40	280.0000	-60.30	300.0000	-66.00	320.0000	-72.20	340.0000	-79.20	360.0000	-79.20	380.0000	-88.20	400.0000	-93.80	420.0000	-103.20	440.0000	-110.90	460.0000	-113.60	480.0000	-114.40	500.0000	-114.70	520.0000	-116.50	540.0000	-125.80	560.0000
729	NM_001168724	-14.20	100.0000	-17.30	120.0000	-22.20	140.0000	-25.60	160.0000	-32.60	180.0000	-38.10	200.0000	-40.10	220.0000	-47.70	240.0000	-49.70	260.0000	-57.40	280.0000	-60.30	300.0000	-66.00	320.0000	-72.20	340.0000	-79.20	360.0000	-79.20	380.0000	-88.20	400.0000	-93.80	420.0000	-103.20	440.0000	-110.90	460.0000	-113.60	480.0000	-114.40	500.0000	-114.70	520.0000	-116.50	540.0000	-125.80	560.0000
730	NM_004448	-30.90	100.0000	-41.60	120.0000	-52.10	140.0000	-59.10	160.0000	-71.20	180.0000	-82.30	200.0000	-87.00	220.0000	-93.30	240.0000	-97.70	260.0000	-103.70	280.0000	-105.40	300.0000	-114.10	320.0000	-128.10	340.0000	-139.30	360.0000	-144.10	380.0000	-153.10	400.0000	-166.90	420.0000	-178.20	440.0000	-185.90	460.0000	-196.70	480.0000	-201.30	500.0000	-210.60	520.0000	-220.00	540.0000	-227.20	560.0000
731	NM_001005862	-30.90	100.0000	-41.60	120.0000	-52.10	140.0000	-59.10	160.0000	-71.20	180.0000	-82.30	200.0000	-87.00	220.0000	-93.30	240.0000	-97.70	260.0000	-103.70	280.0000	-105.40	300.0000	-114.10	320.0000	-128.10	340.0000	-139.30	360.0000	-144.10	380.0000	-153.10	400.0000	-166.90	420.0000	-178.20	440.0000	-185.90	460.0000	-196.70	480.0000	-201.30	500.0000	-210.60	520.0000	-220.00	540.0000	-227.20	560.0000
732	NM_175629	-28.00	100.0000	-28.00	120.0000	-31.90	140.0000	-39.90	160.0000	-41.20	180.0000	-49.50	200.0000	-55.70	220.0000	-59.50	240.0000	-60.80	260.0000	-64.00	280.0000	-69.30	300.0000	-75.80	320.0000	-81.60	340.0000	-91.40	360.0000	-99.30	380.0000	-103.90	400.0000	-106.10	420.0000	-118.90	440.0000	-118.90	460.0000	-122.00	480.0000	-127.50	500.0000	-128.30	520.0000	-130.30	540.0000	-139.40	560.0000
733	NM_001289938	-31.40	100.0000	-38.20	120.0000	-49.30	140.0000	-55.50	160.0000	-56.90	180.0000	-63.60	200.0000	-70.60	220.0000	-75.00	240.0000	-79.30	260.0000	-83.80	280.0000	-89.50	300.0000	-96.00	320.0000	-100.60	340.0000	-106.00	353.0000	-108.70	363.0000	-118.60	373.0000	-121.80	383.0000	-126.70	393.0000	-131.30	403.0000	-131.10	413.0000	-138.10	423.0000	-146.80	433.0000	-149.20	443.0000	-149.60	453.0000
734	NM_001289936	-30.90	100.0000	-41.60	120.0000	-52.10	140.0000	-59.10	160.0000	-71.20	180.0000	-82.30	200.0000	-87.00	220.0000	-93.30	240.0000	-97.70	260.0000	-103.70	280.0000	-105.40	300.0000	-114.10	320.0000	-128.10	340.0000	-139.30	360.0000	-144.10	380.0000	-153.10	400.0000	-166.90	420.0000	-178.20	440.0000	-185.90	460.0000	-196.70	480.0000	-201.30	500.0000	-210.60	520.0000	-220.00	540.0000	-227.20	560.0000
735	NM_020394	-8.40	100.0000	-12.30	120.0000	-21.30	140.0000	-21.30	160.0000	-26.30	180.0000	-28.40	200.0000	-32.40	220.0000	-34.20	240.0000	-42.30	260.0000	-49.60	280.0000	-59.40	300.0000	-64.00	320.0000	-65.20	340.0000	-65.80	360.0000	-69.40	380.0000	-74.40	400.0000	-75.20	420.0000	-79.40	440.0000	-85.10	460.0000	-92.70	480.0000	-98.40	500.0000	-109.70	520.0000	-111.10	540.0000	-113.10	560.0000
736	NM_001042750	-14.70	100.0000	-21.60	120.0000	-23.80	140.0000	-26.80	160.0000	-31.70	180.0000	-36.20	200.0000	-44.50	220.0000	-48.90	240.0000	-53.00	260.0000	-59.20	280.0000	-64.30	300.0000	-69.30	320.0000	-79.30	340.0000	-80.60	360.0000	-83.80	380.0000	-85.70	400.0000	-90.50	420.0000	-95.40	440.0000	-100.40	460.0000	-106.00	480.0000	-112.80	500.0000	-121.50	520.0000	-122.50	540.0000	-129.80	560.0000
737	NM_138957	-21.90	100.0000	-29.10	120.0000	-32.40	140.0000	-36.60	160.0000	-42.30	180.0000	-44.90	200.0000	-52.60	220.0000	-55.70	240.0000	-61.10	260.0000	-63.90	280.0000	-66.70	300.0000	-71.60	320.0000	-79.20	340.0000	-82.00	354.0000	-83.10	364.0000	-84.90	374.0000	-86.60	384.0000	-91.30	394.0000	-95.70	404.0000	-98.40	414.0000	-98.40	424.0000	-104.20	434.0000	-105.50	444.0000	-109.10	454.0000
738	NM_001204221	-24.90	100.0000	-29.60	120.0000	-38.90	140.0000	-41.80	160.0000	-45.80	180.0000	-53.30	200.0000	-58.70	220.0000	-63.60	240.0000	-66.40	260.0000	-75.70	280.0000	-76.20	300.0000	-79.10	320.0000	-89.60	340.0000	-93.60	360.0000	-99.00	380.0000	-101.90	400.0000	-108.50	420.0000	-114.20	440.0000	-119.50	460.0000	-124.10	480.0000	-130.90	500.0000	-131.90	510.0000	-132.90	520.0000	-139.80	530.0000
739	NM_032882	-53.40	100.0000	-66.50	120.0000	-82.50	140.0000	-92.20	160.0000	-103.30	180.0000	-113.60	200.0000	-121.60	220.0000	-134.30	240.0000	-138.90	260.0000	-148.40	280.0000	-159.00	300.0000	-173.80	320.0000	-183.90	340.0000	-198.90	360.0000	-208.60	380.0000	-216.30	400.0000	-221.40	420.0000	-227.30	440.0000	-231.40	460.0000	-241.40	480.0000	-261.00	500.0000	-266.10	520.0000	-280.20	540.0000	-288.50	560.0000
740	NM_001171991	-19.80	100.0000	-21.30	120.0000	-26.20	140.0000	-32.40	160.0000	-35.70	180.0000	-42.90	200.0000	-50.40	220.0000	-56.20	240.0000	-58.80	260.0000	-69.40	280.0000	-70.40	300.0000	-76.10	320.0000	-80.70	340.0000	-84.80	360.0000	-92.90	380.0000	-96.40	400.0000	-106.20	420.0000	-108.70	440.0000	-122.40	460.0000	-127.70	480.0000	-136.90	500.0000	-142.20	520.0000	-145.70	540.0000	-148.70	560.0000
741	NM_004029	-22.20	100.0000	-36.60	120.0000	-43.30	140.0000	-44.80	160.0000	-50.60	180.0000	-57.60	190.0000	-62.50	200.0000	-66.80	210.0000	-71.70	220.0000	-76.00	230.0000	-81.60	240.0000	-88.00	250.0000	-90.00	260.0000	-92.20	270.0000	-96.20	280.0000	-105.50	290.0000	-109.70	300.0000	-116.40	310.0000	-116.40	320.0000	-116.40	330.0000	-124.80	340.0000	-131.70	350.0000	-134.90	360.0000	-136.80	370.0000
742	NM_005333	-19.80	100.0000	-21.30	120.0000	-26.20	140.0000	-32.40	160.0000	-35.70	180.0000	-42.90	200.0000	-50.40	220.0000	-56.20	240.0000	-58.80	260.0000	-69.40	280.0000	-70.40	300.0000	-76.10	320.0000	-80.70	340.0000	-84.80	360.0000	-92.90	380.0000	-96.40	400.0000	-106.20	420.0000	-108.70	440.0000	-122.40	460.0000	-127.70	480.0000	-136.90	500.0000	-142.20	520.0000	-145.70	540.0000	-148.70	560.0000
743	NM_001572	-22.20	100.0000	-36.60	120.0000	-43.30	140.0000	-44.80	160.0000	-50.60	180.0000	-57.60	190.0000	-62.50	200.0000	-66.80	210.0000	-71.70	220.0000	-76.00	230.0000	-81.60	240.0000	-88.00	250.0000	-90.00	260.0000	-92.20	270.0000	-96.20	280.0000	-105.50	290.0000	-109.70	300.0000	-116.40	310.0000	-116.40	320.0000	-116.40	330.0000	-124.80	340.0000	-131.70	350.0000	-134.90	360.0000	-136.80	370.0000
744	NM_001122608	-19.80	100.0000	-21.30	120.0000	-26.20	140.0000	-32.40	160.0000	-35.70	180.0000	-42.90	200.0000	-50.40	220.0000	-56.20	240.0000	-58.80	260.0000	-69.40	280.0000	-70.40	300.0000	-76.10	320.0000	-80.70	340.0000	-84.80	360.0000	-92.90	380.0000	-96.40	400.0000	-106.20	420.0000	-108.70	440.0000	-122.40	460.0000	-127.70	480.0000	-136.90	500.0000	-142.20	520.0000	-145.70	540.0000	-148.70	560.0000
745	NM_015401	-32.30	100.0000	-37.20	120.0000	-42.50	140.0000	-46.20	160.0000	-53.70	180.0000	-64.80	200.0000	-73.70	220.0000	-82.10	240.0000	-96.30	260.0000	-107.00	280.0000	-112.90	300.0000	-126.80	320.0000	-133.70	340.0000	-147.60	360.0000	-151.00	380.0000	-160.70	400.0000	-166.40	420.0000	-179.20	440.0000	-184.40	460.0000	-190.80	480.0000	-198.10	500.0000	-201.90	520.0000	-210.10	540.0000	-223.70	560.0000
746	NM_001098416	-32.30	100.0000	-37.20	120.0000	-42.50	140.0000	-46.20	160.0000	-53.70	180.0000	-64.80	200.0000	-73.70	220.0000	-82.10	240.0000	-96.30	260.0000	-107.00	280.0000	-112.90	300.0000	-126.80	320.0000	-133.70	340.0000	-147.60	360.0000	-151.00	380.0000	-160.70	400.0000	-166.40	420.0000	-179.20	440.0000	-184.40	460.0000	-190.80	480.0000	-198.10	500.0000	-201.90	520.0000	-210.10	540.0000	-223.70	560.0000
747	NM_001308090	-32.30	100.0000	-37.20	120.0000	-42.50	140.0000	-46.20	160.0000	-53.70	180.0000	-64.80	200.0000	-73.70	220.0000	-82.10	240.0000	-96.30	260.0000	-107.00	280.0000	-112.90	300.0000	-126.80	320.0000	-133.70	340.0000	-147.60	360.0000	-151.00	380.0000	-160.70	400.0000	-166.40	420.0000	-179.20	440.0000	-184.40	460.0000	-190.80	480.0000	-198.10	500.0000	-201.90	520.0000	-210.10	540.0000	-223.70	560.0000
748	NM_002061	-13.40	100.0000	-14.20	120.0000	-21.50	140.0000	-25.20	160.0000	-29.80	180.0000	-38.40	200.0000	-51.60	220.0000	-58.60	240.0000	-62.30	260.0000	-72.50	280.0000	-77.60	300.0000	-82.70	320.0000	-89.80	340.0000	-90.30	360.0000	-101.30	380.0000	-104.50	400.0000	-106.50	420.0000	-109.50	440.0000	-111.40	460.0000	-116.50	480.0000	-122.00	500.0000	-125.10	520.0000	-131.30	540.0000	-134.70	560.0000
749	NM_001308253	-13.40	100.0000	-14.20	120.0000	-21.50	140.0000	-25.20	160.0000	-29.80	180.0000	-38.40	200.0000	-51.60	220.0000	-58.60	240.0000	-62.30	260.0000	-72.50	280.0000	-77.60	300.0000	-82.70	320.0000	-89.80	340.0000	-90.30	360.0000	-101.30	380.0000	-104.50	400.0000	-106.50	420.0000	-109.50	440.0000	-111.40	460.0000	-116.50	480.0000	-122.00	500.0000	-125.10	520.0000	-131.30	540.0000	-134.70	560.0000
750	NM_001256299	-31.60	100.0000	-37.40	120.0000	-48.20	140.0000	-54.50	160.0000	-61.80	180.0000	-69.60	200.0000	-82.50	220.0000	-90.30	240.0000	-100.10	260.0000	-106.90	280.0000	-121.40	300.0000	-127.60	320.0000	-136.40	340.0000	-140.30	360.0000	-151.40	380.0000	-158.40	400.0000	-163.30	420.0000	-171.50	440.0000	-182.90	460.0000	-190.80	480.0000	-206.80	500.0000	-213.80	520.0000	-219.20	540.0000	-221.20	560.0000
751	NM_001127696	-7.50	100.0000	-16.50	120.0000	-24.10	140.0000	-30.90	160.0000	-37.70	180.0000	-41.60	200.0000	-43.60	220.0000	-50.30	240.0000	-53.70	260.0000	-56.60	280.0000	-62.50	300.0000	-68.70	320.0000	-72.60	340.0000	-76.10	360.0000	-80.90	380.0000	-87.20	400.0000	-89.60	420.0000	-91.70	440.0000	-97.20	460.0000	-102.90	480.0000	-108.40	500.0000	-114.20	520.0000	-116.70	540.0000	-123.30	560.0000
752	NM_005413	-7.40	100.0000	-10.60	120.0000	-19.80	140.0000	-21.30	160.0000	-22.70	180.0000	-26.50	200.0000	-35.00	220.0000	-39.74	240.0000	-48.30	260.0000	-55.20	280.0000	-67.54	300.0000	-75.84	320.0000	-83.14	340.0000	-85.34	360.0000	-88.84	380.0000	-91.24	400.0000	-97.84	420.0000	-101.04	440.0000	-109.84	460.0000	-109.84	480.0000	-116.64	500.0000	-117.94	520.0000	-124.14	540.0000	-130.94	560.0000
753	NM_004171	-16.70	100.0000	-20.40	120.0000	-22.80	140.0000	-27.50	160.0000	-29.90	180.0000	-33.10	200.0000	-37.10	220.0000	-41.90	240.0000	-42.80	260.0000	-49.90	280.0000	-59.80	300.0000	-63.40	320.0000	-69.50	340.0000	-76.80	360.0000	-80.10	380.0000	-82.40	400.0000	-86.20	420.0000	-91.90	440.0000	-95.90	460.0000	-101.50	480.0000	-110.90	500.0000	-121.50	520.0000	-127.00	540.0000	-130.80	560.0000
754	NM_001171660	-34.40	100.0000	-37.00	120.0000	-40.00	140.0000	-40.70	160.0000	-54.30	180.0000	-66.10	200.0000	-79.70	220.0000	-91.10	240.0000	-97.40	260.0000	-102.60	280.0000	-112.40	300.0000	-123.00	320.0000	-133.10	340.0000	-144.50	360.0000	-157.10	380.0000	-163.70	400.0000	-169.70	420.0000	-176.50	440.0000	-180.50	460.0000	-188.10	480.0000	-197.10	500.0000	-203.30	520.0000	-210.20	540.0000	-211.80	560.0000
755	NM_001278664	-9.10	100.0000	-18.60	120.0000	-22.50	140.0000	-24.60	160.0000	-31.70	180.0000	-38.50	200.0000	-47.10	220.0000	-47.40	240.0000	-47.40	260.0000	-48.60	280.0000	-52.10	300.0000	-56.50	320.0000	-60.10	340.0000	-61.70	360.0000	-65.00	380.0000	-70.90	400.0000	-74.90	420.0000	-77.80	440.0000	-81.90	460.0000	-93.70	480.0000	-98.70	500.0000	-103.90	520.0000	-107.30	540.0000	-107.40	560.0000
756	NM_003017	-21.70	100.0000	-24.40	120.0000	-28.10	140.0000	-34.70	160.0000	-43.80	180.0000	-45.70	200.0000	-51.70	220.0000	-57.00	240.0000	-66.30	260.0000	-68.20	280.0000	-75.70	300.0000	-85.70	320.0000	-91.10	340.0000	-99.80	360.0000	-102.10	380.0000	-112.40	400.0000	-116.90	420.0000	-125.90	440.0000	-128.80	460.0000	-131.70	480.0000	-136.80	500.0000	-144.40	520.0000	-148.30	540.0000	-153.20	560.0000
757	NM_032164	-33.40	100.0000	-35.70	120.0000	-46.00	140.0000	-48.20	160.0000	-52.10	180.0000	-56.80	200.0000	-57.80	220.0000	-66.00	240.0000	-73.20	260.0000	-80.50	280.0000	-82.80	300.0000	-91.50	320.0000	-94.60	340.0000	-100.00	360.0000	-112.60	380.0000	-116.80	400.0000	-123.40	420.0000	-136.80	440.0000	-143.50	460.0000	-149.00	480.0000	-166.40	500.0000	-170.60	520.0000	-171.20	540.0000	-177.90	560.0000
758	NM_033239	-21.10	100.0000	-26.30	120.0000	-27.50	140.0000	-28.30	160.0000	-38.40	180.0000	-45.70	200.0000	-50.80	220.0000	-59.70	240.0000	-75.90	260.0000	-76.70	280.0000	-85.50	300.0000	-95.20	320.0000	-109.50	340.0000	-118.00	360.0000	-136.40	380.0000	-148.10	400.0000	-155.60	420.0000	-161.50	440.0000	-167.60	460.0000	-174.60	480.0000	-179.00	500.0000	-183.50	520.0000	-185.20	540.0000	-191.40	560.0000
759	NM_000022	-22.70	100.0000	-35.80	120.0000	-40.00	140.0000	-43.80	160.0000	-47.60	180.0000	-48.10	200.0000	-52.60	220.0000	-55.40	240.0000	-62.90	260.0000	-68.80	280.0000	-74.90	300.0000	-81.90	320.0000	-86.30	340.0000	-93.90	360.0000	-102.20	380.0000	-108.20	400.0000	-113.50	420.0000	-119.60	440.0000	-131.40	460.0000	-136.60	480.0000	-139.10	500.0000	-147.20	520.0000	-150.70	540.0000	-158.10	560.0000
760	NM_001020820	-18.10	100.0000	-24.40	120.0000	-29.30	140.0000	-32.30	160.0000	-43.00	180.0000	-49.60	200.0000	-50.80	220.0000	-55.00	240.0000	-60.40	260.0000	-64.40	280.0000	-69.10	300.0000	-75.50	320.0000	-86.30	340.0000	-90.20	360.0000	-91.90	380.0000	-97.80	400.0000	-99.20	420.0000	-103.60	440.0000	-105.40	460.0000	-107.90	480.0000	-123.10	500.0000	-129.20	520.0000	-129.60	540.0000	-129.60	560.0000
761	NM_001278678	-9.10	100.0000	-18.60	120.0000	-22.50	140.0000	-24.60	160.0000	-31.70	180.0000	-38.50	200.0000	-47.10	220.0000	-47.40	240.0000	-47.40	260.0000	-48.60	280.0000	-52.10	300.0000	-56.50	320.0000	-60.10	340.0000	-61.70	360.0000	-65.00	380.0000	-70.90	400.0000	-74.90	420.0000	-77.80	440.0000	-81.90	460.0000	-93.70	480.0000	-98.70	500.0000	-103.90	520.0000	-107.30	540.0000	-107.40	560.0000
762	NM_001243228	-15.40	100.0000	-20.90	120.0000	-25.90	140.0000	-27.20	160.0000	-35.90	180.0000	-42.10	200.0000	-43.70	220.0000	-48.00	240.0000	-49.50	260.0000	-54.00	280.0000	-61.60	300.0000	-70.10	320.0000	-72.40	340.0000	-78.20	360.0000	-82.00	380.0000	-85.20	400.0000	-90.80	420.0000	-93.20	440.0000	-100.40	460.0000	-103.40	480.0000	-113.30	500.0000	-117.40	520.0000	-121.50	540.0000	-131.30	560.0000
763	NM_001040084	-24.80	100.0000	-28.30	120.0000	-34.50	140.0000	-42.90	160.0000	-57.20	180.0000	-65.40	200.0000	-72.10	220.0000	-76.70	240.0000	-79.60	260.0000	-83.40	280.0000	-92.70	300.0000	-101.50	320.0000	-108.60	340.0000	-122.20	360.0000	-131.30	380.0000	-132.60	400.0000	-136.70	420.0000	-141.00	440.0000	-143.10	460.0000	-144.50	480.0000	-155.40	500.0000	-166.60	520.0000	-175.60	540.0000	-187.00	560.0000
764	NM_000248	-26.40	100.0000	-27.80	120.0000	-33.80	140.0000	-40.30	160.0000	-44.20	180.0000	-47.80	200.0000	-50.00	220.0000	-57.80	240.0000	-61.80	260.0000	-68.90	280.0000	-71.10	300.0000	-75.10	320.0000	-80.70	340.0000	-86.60	360.0000	-92.00	380.0000	-96.10	400.0000	-102.40	420.0000	-103.00	440.0000	-116.30	460.0000	-122.80	480.0000	-122.80	500.0000	-126.10	520.0000	-130.70	540.0000	-138.70	560.0000
765	NM_001040458	-16.10	100.0000	-18.00	120.0000	-21.80	140.0000	-30.70	160.0000	-37.40	180.0000	-43.70	200.0000	-48.20	220.0000	-52.60	240.0000	-58.90	260.0000	-59.10	280.0000	-66.40	300.0000	-70.30	320.0000	-79.10	340.0000	-82.40	360.0000	-85.70	380.0000	-88.30	400.0000	-95.80	420.0000	-104.70	440.0000	-106.30	460.0000	-114.10	480.0000	-118.10	500.0000	-123.70	520.0000	-131.10	540.0000	-139.00	560.0000
766	NM_152298	-27.90	100.0000	-34.00	120.0000	-44.10	140.0000	-49.30	160.0000	-53.60	180.0000	-54.40	200.0000	-56.20	220.0000	-61.00	240.0000	-69.50	260.0000	-79.40	280.0000	-83.10	300.0000	-91.30	320.0000	-103.20	340.0000	-105.70	360.0000	-106.40	380.0000	-113.50	400.0000	-120.50	420.0000	-124.30	440.0000	-129.50	460.0000	-138.60	480.0000	-141.40	500.0000	-146.60	520.0000	-153.30	540.0000	-161.50	560.0000
767	NM_015979	-11.10	100.0000	-20.80	120.0000	-29.10	140.0000	-33.70	160.0000	-34.40	180.0000	-36.50	200.0000	-40.30	220.0000	-43.70	240.0000	-44.80	260.0000	-49.70	280.0000	-56.50	300.0000	-58.50	320.0000	-67.70	340.0000	-71.90	360.0000	-78.50	380.0000	-82.80	400.0000	-86.50	420.0000	-95.00	440.0000	-100.00	460.0000	-105.80	480.0000	-115.30	500.0000	-122.20	520.0000	-129.10	540.0000	-135.70	560.0000
768	NM_002675	-29.20	100.0000	-41.30	120.0000	-53.40	140.0000	-56.00	160.0000	-62.40	180.0000	-67.60	200.0000	-78.90	220.0000	-92.70	240.0000	-99.50	260.0000	-112.80	280.0000	-116.30	300.0000	-125.00	320.0000	-132.70	340.0000	-139.40	360.0000	-146.20	380.0000	-157.20	396.0000	-157.20	406.0000	-164.60	416.0000	-164.80	426.0000	-167.30	436.0000	-172.50	446.0000	-179.90	456.0000	-184.90	466.0000	-185.50	476.0000
769	NM_005612	-18.90	100.0000	-21.00	120.0000	-24.50	140.0000	-25.70	160.0000	-30.60	180.0000	-34.60	200.0000	-42.20	220.0000	-47.10	240.0000	-55.20	260.0000	-63.30	280.0000	-66.80	300.0000	-73.60	320.0000	-77.30	340.0000	-87.50	360.0000	-89.40	380.0000	-94.20	400.0000	-102.20	420.0000	-106.90	440.0000	-111.90	460.0000	-114.20	480.0000	-123.00	500.0000	-129.30	520.0000	-129.70	540.0000	-135.20	560.0000
770	NM_001134663	-12.70	100.0000	-13.50	120.0000	-19.60	140.0000	-22.90	160.0000	-25.70	180.0000	-39.80	200.0000	-44.70	220.0000	-48.10	240.0000	-49.80	260.0000	-53.90	280.0000	-57.50	300.0000	-65.20	320.0000	-73.40	340.0000	-81.00	360.0000	-87.70	380.0000	-89.20	400.0000	-99.20	420.0000	-109.50	440.0000	-115.60	460.0000	-121.20	480.0000	-130.60	500.0000	-136.70	520.0000	-139.40	540.0000	-141.40	560.0000
771	NM_006722	-26.40	100.0000	-27.80	120.0000	-33.80	140.0000	-40.30	160.0000	-44.20	180.0000	-47.80	200.0000	-50.00	220.0000	-57.80	240.0000	-61.80	260.0000	-68.90	280.0000	-71.10	300.0000	-75.10	320.0000	-80.70	340.0000	-86.60	360.0000	-92.00	380.0000	-96.10	400.0000	-102.40	420.0000	-103.00	440.0000	-116.30	460.0000	-122.80	480.0000	-122.80	500.0000	-126.10	520.0000	-130.70	540.0000	-138.70	560.0000
772	NM_001040424	-37.30	100.0000	-41.90	120.0000	-47.80	140.0000	-56.50	160.0000	-68.50	180.0000	-71.10	200.0000	-73.80	220.0000	-89.00	240.0000	-94.20	260.0000	-99.00	280.0000	-104.50	300.0000	-112.90	320.0000	-117.70	340.0000	-121.10	360.0000	-128.70	380.0000	-134.50	400.0000	-144.00	420.0000	-151.50	440.0000	-159.50	460.0000	-159.50	480.0000	-165.70	500.0000	-173.90	520.0000	-178.90	540.0000	-189.20	560.0000
773	NM_001286563	-20.50	100.0000	-25.30	120.0000	-26.10	140.0000	-28.50	160.0000	-37.70	180.0000	-43.90	200.0000	-48.10	220.0000	-51.80	240.0000	-55.10	260.0000	-59.70	280.0000	-65.60	300.0000	-72.80	320.0000	-75.80	340.0000	-86.70	360.0000	-102.90	380.0000	-104.50	400.0000	-108.40	420.0000	-120.10	440.0000	-127.10	460.0000	-136.40	480.0000	-143.90	500.0000	-147.00	520.0000	-159.50	540.0000	-159.70	560.0000
774	NM_004993	-7.50	100.0000	-16.50	120.0000	-24.10	140.0000	-30.90	160.0000	-37.70	180.0000	-41.60	200.0000	-43.60	220.0000	-50.30	240.0000	-53.70	260.0000	-56.60	280.0000	-62.50	300.0000	-68.70	320.0000	-72.60	340.0000	-76.10	360.0000	-80.90	380.0000	-87.20	400.0000	-89.60	420.0000	-91.70	440.0000	-97.20	460.0000	-102.90	480.0000	-108.40	500.0000	-114.20	520.0000	-116.70	540.0000	-123.30	560.0000
775	NM_001173454	-14.10	100.0000	-23.30	120.0000	-28.80	140.0000	-30.50	160.0000	-38.50	180.0000	-40.30	200.0000	-47.60	220.0000	-53.40	240.0000	-62.40	260.0000	-70.90	280.0000	-71.60	300.0000	-79.60	320.0000	-84.20	340.0000	-85.40	360.0000	-90.60	380.0000	-96.10	400.0000	-99.00	420.0000	-106.20	440.0000	-111.10	460.0000	-114.80	480.0000	-115.60	500.0000	-117.00	520.0000	-124.10	540.0000	-129.10	560.0000
776	NM_006769	-19.20	100.0000	-26.50	120.0000	-31.10	140.0000	-34.30	160.0000	-39.90	180.0000	-42.60	200.0000	-48.70	220.0000	-54.70	240.0000	-63.10	260.0000	-65.50	280.0000	-73.10	300.0000	-75.50	320.0000	-79.20	340.0000	-82.50	360.0000	-89.80	380.0000	-98.10	400.0000	-108.00	420.0000	-112.00	440.0000	-119.80	460.0000	-124.50	480.0000	-134.70	500.0000	-138.20	520.0000	-140.20	540.0000	-150.10	560.0000
777	NM_001193508	-18.90	100.0000	-21.00	120.0000	-24.50	140.0000	-25.70	160.0000	-30.60	180.0000	-34.60	200.0000	-42.20	220.0000	-47.10	240.0000	-55.20	260.0000	-63.30	280.0000	-66.80	300.0000	-73.60	320.0000	-77.30	340.0000	-87.50	360.0000	-89.40	380.0000	-94.20	400.0000	-102.20	420.0000	-106.90	440.0000	-111.90	460.0000	-114.20	480.0000	-123.00	500.0000	-129.30	520.0000	-129.70	540.0000	-135.20	560.0000
778	NM_203282	-9.10	100.0000	-18.60	120.0000	-22.50	140.0000	-24.60	160.0000	-31.70	180.0000	-38.50	200.0000	-47.10	220.0000	-47.40	240.0000	-47.40	260.0000	-48.60	280.0000	-52.10	300.0000	-56.50	320.0000	-60.10	340.0000	-61.70	360.0000	-65.00	380.0000	-70.90	400.0000	-74.90	420.0000	-77.80	440.0000	-81.90	460.0000	-93.70	480.0000	-98.70	500.0000	-103.90	520.0000	-107.30	540.0000	-107.40	560.0000
779	NM_001160138	-14.30	100.0000	-19.00	120.0000	-25.40	140.0000	-29.70	160.0000	-31.00	180.0000	-36.20	200.0000	-42.40	220.0000	-44.10	240.0000	-52.40	260.0000	-58.30	280.0000	-59.30	300.0000	-66.80	320.0000	-75.30	340.0000	-77.90	360.0000	-79.80	380.0000	-82.40	400.0000	-85.50	420.0000	-91.70	440.0000	-92.20	460.0000	-97.80	480.0000	-103.50	500.0000	-104.80	520.0000	-113.60	540.0000	-119.40	560.0000
780	NM_001144831	-25.30	100.0000	-28.50	120.0000	-39.60	140.0000	-52.50	160.0000	-52.50	180.0000	-52.50	200.0000	-56.70	220.0000	-64.00	240.0000	-64.50	260.0000	-68.50	280.0000	-73.80	300.0000	-79.40	320.0000	-85.50	340.0000	-90.20	360.0000	-95.80	380.0000	-104.20	400.0000	-112.70	420.0000	-132.30	440.0000	-140.70	460.0000	-147.40	480.0000	-151.70	500.0000	-154.60	520.0000	-160.10	540.0000	-171.70	560.0000
781	NM_016252	-18.40	100.0000	-21.60	120.0000	-26.80	140.0000	-33.00	160.0000	-38.00	180.0000	-43.80	200.0000	-46.60	220.0000	-51.10	240.0000	-56.40	260.0000	-62.70	280.0000	-66.00	300.0000	-71.00	320.0000	-80.70	340.0000	-87.50	360.0000	-90.20	380.0000	-95.50	400.0000	-104.80	420.0000	-109.60	440.0000	-114.50	460.0000	-120.00	480.0000	-128.20	500.0000	-131.90	520.0000	-139.60	540.0000	-142.40	560.0000
782	NM_001127500	-21.40	100.0000	-25.40	120.0000	-31.50	140.0000	-36.80	160.0000	-40.50	180.0000	-45.70	200.0000	-48.70	220.0000	-52.10	240.0000	-56.90	260.0000	-62.50	280.0000	-64.10	300.0000	-66.90	320.0000	-76.80	340.0000	-83.40	360.0000	-89.30	380.0000	-95.30	400.0000	-98.20	420.0000	-110.90	440.0000	-111.80	460.0000	-118.70	480.0000	-126.40	500.0000	-126.40	520.0000	-136.60	540.0000	-142.50	560.0000
783	NM_197960	-17.60	100.0000	-20.00	120.0000	-24.50	140.0000	-24.50	160.0000	-28.20	180.0000	-35.40	200.0000	-41.80	220.0000	-47.50	240.0000	-52.70	260.0000	-58.70	280.0000	-68.60	300.0000	-70.30	320.0000	-79.40	340.0000	-81.40	360.0000	-85.20	380.0000	-90.10	400.0000	-92.30	420.0000	-97.10	440.0000	-101.30	460.0000	-106.20	480.0000	-107.30	500.0000	-111.20	520.0000	-117.10	540.0000	-123.60	560.0000
784	NM_001184967	-26.40	100.0000	-27.80	120.0000	-33.80	140.0000	-40.30	160.0000	-44.20	180.0000	-47.80	200.0000	-50.00	220.0000	-57.80	240.0000	-61.80	260.0000	-68.90	280.0000	-71.10	300.0000	-75.10	320.0000	-80.70	340.0000	-86.60	360.0000	-92.00	380.0000	-96.10	400.0000	-102.40	420.0000	-103.00	440.0000	-116.30	460.0000	-122.80	480.0000	-122.80	500.0000	-126.10	520.0000	-130.70	540.0000	-138.70	560.0000
785	NM_001020819	-18.10	100.0000	-24.40	120.0000	-29.30	140.0000	-32.30	160.0000	-43.00	180.0000	-49.60	200.0000	-50.80	220.0000	-55.00	240.0000	-60.40	260.0000	-64.40	280.0000	-69.10	300.0000	-75.50	320.0000	-86.30	340.0000	-90.20	360.0000	-91.90	380.0000	-97.80	400.0000	-99.20	420.0000	-103.60	440.0000	-105.40	460.0000	-107.90	480.0000	-123.10	500.0000	-129.20	520.0000	-129.60	540.0000	-129.60	560.0000
786	NM_001243230	-15.40	100.0000	-20.90	120.0000	-25.90	140.0000	-27.20	160.0000	-35.90	180.0000	-42.10	200.0000	-43.70	220.0000	-48.00	240.0000	-49.50	260.0000	-54.00	280.0000	-61.60	300.0000	-70.10	320.0000	-72.40	340.0000	-78.20	360.0000	-82.00	380.0000	-85.20	400.0000	-90.80	420.0000	-93.20	440.0000	-100.40	460.0000	-103.40	480.0000	-113.30	500.0000	-117.40	520.0000	-121.50	540.0000	-131.30	560.0000
787	NM_015931	-30.00	100.0000	-37.30	120.0000	-44.80	140.0000	-52.10	160.0000	-55.80	180.0000	-61.50	200.0000	-63.40	220.0000	-69.00	240.0000	-70.60	260.0000	-78.80	280.0000	-79.80	300.0000	-86.20	320.0000	-87.60	340.0000	-96.40	360.0000	-103.20	380.0000	-108.20	400.0000	-117.30	420.0000	-119.10	440.0000	-124.60	460.0000	-128.40	480.0000	-143.10	500.0000	-146.20	520.0000	-147.70	540.0000	-155.60	560.0000
788	NM_033240	-30.30	100.0000	-39.10	120.0000	-50.60	140.0000	-58.50	160.0000	-61.20	180.0000	-66.60	200.0000	-75.60	220.0000	-84.50	240.0000	-96.90	260.0000	-99.00	280.0000	-103.70	300.0000	-115.80	320.0000	-122.00	340.0000	-128.10	360.0000	-139.60	380.0000	-144.80	400.0000	-161.40	420.0000	-162.40	440.0000	-169.10	460.0000	-176.00	480.0000	-188.40	500.0000	-196.70	520.0000	-207.70	540.0000	-216.10	560.0000
789	NM_001033081	-18.00	100.0000	-20.10	120.0000	-24.10	140.0000	-27.90	160.0000	-35.20	180.0000	-44.50	200.0000	-51.00	220.0000	-55.24	240.0000	-62.20	260.0000	-75.60	280.0000	-76.40	300.0000	-85.50	320.0000	-97.70	340.0000	-107.80	360.0000	-114.90	380.0000	-119.30	400.0000	-124.90	420.0000	-133.80	440.0000	-144.80	460.0000	-152.90	480.0000	-160.10	500.0000	-167.40	520.0000	-177.40	540.0000	-187.00	560.0000
790	NM_001164780	-7.50	100.0000	-16.50	120.0000	-24.10	140.0000	-30.90	160.0000	-37.70	180.0000	-41.60	200.0000	-43.60	220.0000	-50.30	240.0000	-53.70	260.0000	-56.60	280.0000	-62.50	300.0000	-68.70	320.0000	-72.60	340.0000	-76.10	360.0000	-80.90	380.0000	-87.20	400.0000	-89.60	420.0000	-91.70	440.0000	-97.20	460.0000	-102.90	480.0000	-108.40	500.0000	-114.20	520.0000	-116.70	540.0000	-123.30	560.0000
791	NM_001300900	-30.20	100.0000	-33.30	120.0000	-37.90	140.0000	-44.00	160.0000	-51.20	180.0000	-63.60	200.0000	-68.50	220.0000	-74.70	240.0000	-80.40	260.0000	-88.90	280.0000	-94.90	300.0000	-108.90	320.0000	-115.80	340.0000	-123.30	360.0000	-133.90	380.0000	-147.80	400.0000	-153.80	420.0000	-166.50	440.0000	-174.30	460.0000	-188.70	480.0000	-198.30	500.0000	-209.20	520.0000	-211.20	540.0000	-222.10	560.0000
792	NM_001290188	-18.10	100.0000	-24.40	120.0000	-29.30	140.0000	-32.30	160.0000	-43.00	180.0000	-49.60	200.0000	-50.80	220.0000	-55.00	240.0000	-60.40	260.0000	-64.40	280.0000	-69.10	300.0000	-75.50	320.0000	-86.30	340.0000	-90.20	360.0000	-91.90	380.0000	-97.80	400.0000	-99.20	420.0000	-103.60	440.0000	-105.40	460.0000	-107.90	480.0000	-123.10	500.0000	-129.20	520.0000	-129.60	540.0000	-129.60	560.0000
793	NM_001303	-50.50	100.0000	-63.20	120.0000	-69.40	140.0000	-72.40	160.0000	-81.80	180.0000	-92.60	200.0000	-96.00	220.0000	-100.80	240.0000	-112.10	260.0000	-117.80	280.0000	-124.30	300.0000	-125.90	320.0000	-129.40	340.0000	-130.80	360.0000	-134.50	380.0000	-137.10	400.0000	-141.40	420.0000	-146.60	440.0000	-152.70	460.0000	-165.10	480.0000	-170.50	500.0000	-175.20	520.0000	-185.20	540.0000	-192.50	560.0000
794	NM_003199	-15.40	100.0000	-20.90	120.0000	-25.90	140.0000	-27.20	160.0000	-35.90	180.0000	-42.10	200.0000	-43.70	220.0000	-48.00	240.0000	-49.50	260.0000	-54.00	280.0000	-61.60	300.0000	-70.10	320.0000	-72.40	340.0000	-78.20	360.0000	-82.00	380.0000	-85.20	400.0000	-90.80	420.0000	-93.20	440.0000	-100.40	460.0000	-103.40	480.0000	-113.30	500.0000	-117.40	520.0000	-121.50	540.0000	-131.30	560.0000
795	NM_005338	-10.70	100.0000	-15.90	120.0000	-28.30	140.0000	-35.70	160.0000	-39.40	180.0000	-48.40	200.0000	-57.70	220.0000	-62.30	240.0000	-66.30	260.0000	-71.20	280.0000	-72.50	300.0000	-77.90	320.0000	-82.90	340.0000	-92.30	360.0000	-99.60	380.0000	-102.20	400.0000	-106.20	420.0000	-113.70	440.0000	-121.10	460.0000	-127.80	480.0000	-134.00	500.0000	-138.60	520.0000	-145.40	540.0000	-157.00	560.0000
796	NM_015097	-23.20	100.0000	-27.20	120.0000	-27.80	140.0000	-30.70	160.0000	-33.00	180.0000	-38.50	200.0000	-42.30	220.0000	-48.00	240.0000	-53.60	260.0000	-55.60	280.0000	-60.30	300.0000	-73.90	320.0000	-76.60	340.0000	-87.60	360.0000	-88.60	380.0000	-91.30	400.0000	-94.60	420.0000	-101.10	440.0000	-102.60	460.0000	-110.00	480.0000	-113.60	500.0000	-115.10	520.0000	-118.30	540.0000	-122.30	560.0000
797	NM_001297623	-11.10	100.0000	-23.30	120.0000	-23.70	140.0000	-24.50	160.0000	-26.70	180.0000	-30.50	200.0000	-34.60	220.0000	-39.20	240.0000	-47.90	260.0000	-49.50	280.0000	-54.30	300.0000	-61.50	320.0000	-62.20	340.0000	-66.80	360.0000	-75.00	380.0000	-80.00	400.0000	-80.40	420.0000	-85.80	440.0000	-91.90	460.0000	-92.70	480.0000	-94.90	500.0000	-104.20	520.0000	-114.10	540.0000	-123.70	560.0000
798	NM_001243234	-15.40	100.0000	-20.90	120.0000	-25.90	140.0000	-27.20	160.0000	-35.90	180.0000	-42.10	200.0000	-43.70	220.0000	-48.00	240.0000	-49.50	260.0000	-54.00	280.0000	-61.60	300.0000	-70.10	320.0000	-72.40	340.0000	-78.20	360.0000	-82.00	380.0000	-85.20	400.0000	-90.80	420.0000	-93.20	440.0000	-100.40	460.0000	-103.40	480.0000	-113.30	500.0000	-117.40	520.0000	-121.50	540.0000	-131.30	560.0000
799	NM_001301169	-26.80	100.0000	-34.10	120.0000	-36.80	140.0000	-44.00	160.0000	-49.90	180.0000	-60.10	200.0000	-66.20	220.0000	-71.90	240.0000	-88.10	260.0000	-91.20	280.0000	-96.90	300.0000	-99.70	320.0000	-100.60	340.0000	-112.40	360.0000	-118.40	380.0000	-122.10	400.0000	-135.70	420.0000	-147.40	440.0000	-151.80	460.0000	-159.30	480.0000	-163.30	500.0000	-169.50	520.0000	-174.90	540.0000	-185.20	560.0000
800	NM_012295	-29.20	100.0000	-39.70	120.0000	-52.30	140.0000	-66.90	160.0000	-75.10	180.0000	-82.10	200.0000	-86.80	220.0000	-91.10	240.0000	-100.00	260.0000	-106.70	280.0000	-113.50	300.0000	-122.00	320.0000	-135.60	340.0000	-142.90	360.0000	-150.30	380.0000	-157.40	400.0000	-169.90	420.0000	-169.90	440.0000	-180.80	460.0000	-185.00	480.0000	-188.70	500.0000	-201.00	520.0000	-206.30	540.0000	-209.90	560.0000
801	NM_001048230	-28.60	100.0000	-35.40	120.0000	-40.90	140.0000	-49.10	160.0000	-53.40	180.0000	-59.20	200.0000	-70.90	220.0000	-85.30	240.0000	-98.00	260.0000	-101.90	280.0000	-105.10	300.0000	-111.50	320.0000	-116.10	340.0000	-117.50	360.0000	-124.90	380.0000	-137.60	400.0000	-146.30	420.0000	-154.00	440.0000	-159.20	460.0000	-170.70	480.0000	-180.90	500.0000	-184.90	520.0000	-188.10	540.0000	-192.40	560.0000
802	NM_033093	-15.70	100.0000	-21.30	120.0000	-27.50	140.0000	-34.90	160.0000	-49.10	180.0000	-53.50	200.0000	-58.00	220.0000	-69.30	240.0000	-71.60	260.0000	-80.30	280.0000	-87.90	300.0000	-94.10	320.0000	-103.50	340.0000	-108.10	360.0000	-112.60	380.0000	-118.20	400.0000	-120.40	420.0000	-123.10	440.0000	-129.50	460.0000	-138.90	480.0000	-145.10	500.0000	-149.60	520.0000	-158.90	540.0000	-166.30	560.0000
803	NM_138356	-22.40	100.0000	-32.00	120.0000	-47.20	140.0000	-51.30	160.0000	-58.00	180.0000	-66.00	200.0000	-67.50	220.0000	-71.20	240.0000	-90.20	260.0000	-91.40	280.0000	-96.70	300.0000	-101.70	320.0000	-114.00	340.0000	-117.70	360.0000	-126.40	380.0000	-136.00	400.0000	-141.60	420.0000	-147.90	440.0000	-150.70	460.0000	-166.50	480.0000	-177.10	500.0000	-184.00	520.0000	-195.50	540.0000	-199.40	560.0000
804	NM_001015878	-31.00	100.0000	-38.30	120.0000	-44.00	140.0000	-48.00	160.0000	-50.10	180.0000	-59.80	200.0000	-61.20	220.0000	-63.60	240.0000	-69.20	260.0000	-81.90	271.0000	-82.00	281.0000	-82.00	291.0000	-87.60	301.0000	-91.20	311.0000	-92.90	321.0000	-96.80	331.0000	-97.70	341.0000	-103.30	351.0000	-106.20	361.0000	-113.30	371.0000	-118.40	381.0000	-122.40	391.0000	-124.70	401.0000	-127.10	411.0000
805	NM_001033082	-18.00	100.0000	-20.10	120.0000	-24.10	140.0000	-27.90	160.0000	-35.20	180.0000	-44.50	200.0000	-51.00	220.0000	-55.24	240.0000	-62.20	260.0000	-75.60	280.0000	-76.40	300.0000	-85.50	320.0000	-97.70	340.0000	-107.80	360.0000	-114.90	380.0000	-119.30	400.0000	-124.90	420.0000	-133.80	440.0000	-144.80	460.0000	-152.90	480.0000	-160.10	500.0000	-167.40	520.0000	-177.40	540.0000	-187.00	560.0000
806	NM_001011645	-12.40	100.0000	-16.80	120.0000	-18.90	140.0000	-30.80	160.0000	-37.50	180.0000	-52.70	200.0000	-56.20	220.0000	-57.90	240.0000	-63.60	260.0000	-67.80	280.0000	-73.60	300.0000	-81.60	320.0000	-84.50	340.0000	-86.90	360.0000	-95.00	380.0000	-95.30	400.0000	-95.30	420.0000	-96.70	440.0000	-101.40	460.0000	-103.10	480.0000	-107.70	500.0000	-110.25	520.0000	-115.65	540.0000	-126.45	560.0000
807	NM_138373	-18.10	100.0000	-24.40	120.0000	-29.30	140.0000	-32.30	160.0000	-43.00	180.0000	-49.60	200.0000	-50.80	220.0000	-55.00	240.0000	-60.40	260.0000	-64.40	280.0000	-69.10	300.0000	-75.50	320.0000	-86.30	340.0000	-90.20	360.0000	-91.90	380.0000	-97.80	400.0000	-99.20	420.0000	-103.60	440.0000	-105.40	460.0000	-107.90	480.0000	-123.10	500.0000	-129.20	520.0000	-129.60	540.0000	-129.60	560.0000
808	NM_001001390	-15.70	100.0000	-19.30	120.0000	-26.00	140.0000	-30.40	160.0000	-34.40	180.0000	-40.30	200.0000	-43.80	220.0000	-50.50	240.0000	-56.10	260.0000	-60.20	280.0000	-68.60	300.0000	-77.60	320.0000	-81.80	340.0000	-89.50	360.0000	-93.70	380.0000	-98.30	400.0000	-101.40	420.0000	-103.10	440.0000	-108.90	460.0000	-114.50	480.0000	-125.80	500.0000	-135.30	520.0000	-140.20	540.0000	-148.50	560.0000
809	NM_001278675	-24.60	100.0000	-31.90	120.0000	-36.00	140.0000	-40.70	160.0000	-45.00	180.0000	-47.20	200.0000	-53.40	220.0000	-64.60	240.0000	-68.80	260.0000	-79.10	280.0000	-87.50	300.0000	-96.90	320.0000	-100.90	340.0000	-107.70	360.0000	-115.30	380.0000	-121.60	400.0000	-128.90	420.0000	-135.70	440.0000	-144.90	460.0000	-152.40	480.0000	-155.90	500.0000	-165.80	520.0000	-172.20	540.0000	-184.20	560.0000
810	NM_001243232	-15.40	100.0000	-20.90	120.0000	-25.90	140.0000	-27.20	160.0000	-35.90	180.0000	-42.10	200.0000	-43.70	220.0000	-48.00	240.0000	-49.50	260.0000	-54.00	280.0000	-61.60	300.0000	-70.10	320.0000	-72.40	340.0000	-78.20	360.0000	-82.00	380.0000	-85.20	400.0000	-90.80	420.0000	-93.20	440.0000	-100.40	460.0000	-103.40	480.0000	-113.30	500.0000	-117.40	520.0000	-121.50	540.0000	-131.30	560.0000
811	NM_001243227	-15.40	100.0000	-20.90	120.0000	-25.90	140.0000	-27.20	160.0000	-35.90	180.0000	-42.10	200.0000	-43.70	220.0000	-48.00	240.0000	-49.50	260.0000	-54.00	280.0000	-61.60	300.0000	-70.10	320.0000	-72.40	340.0000	-78.20	360.0000	-82.00	380.0000	-85.20	400.0000	-90.80	420.0000	-93.20	440.0000	-100.40	460.0000	-103.40	480.0000	-113.30	500.0000	-117.40	520.0000	-121.50	540.0000	-131.30	560.0000
812	NM_001077180	-24.60	100.0000	-30.20	120.0000	-36.10	140.0000	-41.40	160.0000	-47.80	180.0000	-62.20	200.0000	-66.50	220.0000	-69.70	240.0000	-73.20	260.0000	-78.20	280.0000	-78.20	300.0000	-84.80	320.0000	-88.80	340.0000	-93.10	360.0000	-96.80	380.0000	-100.80	400.0000	-105.70	420.0000	-116.10	440.0000	-116.40	460.0000	-123.10	480.0000	-129.90	500.0000	-140.40	520.0000	-146.70	540.0000	-152.20	560.0000
813	NM_001083962	-15.40	100.0000	-20.90	120.0000	-25.90	140.0000	-27.20	160.0000	-35.90	180.0000	-42.10	200.0000	-43.70	220.0000	-48.00	240.0000	-49.50	260.0000	-54.00	280.0000	-61.60	300.0000	-70.10	320.0000	-72.40	340.0000	-78.20	360.0000	-82.00	380.0000	-85.20	400.0000	-90.80	420.0000	-93.20	440.0000	-100.40	460.0000	-103.40	480.0000	-113.30	500.0000	-117.40	520.0000	-121.50	540.0000	-131.30	560.0000
814	NM_172387	-20.50	100.0000	-22.30	120.0000	-26.10	140.0000	-30.50	160.0000	-33.60	180.0000	-44.10	200.0000	-44.50	220.0000	-48.80	240.0000	-58.10	260.0000	-63.80	280.0000	-72.30	300.0000	-81.80	320.0000	-88.60	340.0000	-96.00	360.0000	-108.80	380.0000	-114.30	400.0000	-124.30	420.0000	-132.20	440.0000	-138.40	460.0000	-147.30	480.0000	-164.50	500.0000	-170.80	520.0000	-179.60	540.0000	-188.60	560.0000
815	NM_001127697	-7.50	100.0000	-16.50	120.0000	-24.10	140.0000	-30.90	160.0000	-37.70	180.0000	-41.60	200.0000	-43.60	220.0000	-50.30	240.0000	-53.70	260.0000	-56.60	280.0000	-62.50	300.0000	-68.70	320.0000	-72.60	340.0000	-76.10	360.0000	-80.90	380.0000	-87.20	400.0000	-89.60	420.0000	-91.70	440.0000	-97.20	460.0000	-102.90	480.0000	-108.40	500.0000	-114.20	520.0000	-116.70	540.0000	-123.30	560.0000
816	NM_030660	-7.50	100.0000	-16.50	120.0000	-24.10	140.0000	-30.90	160.0000	-37.70	180.0000	-41.60	200.0000	-43.60	220.0000	-50.30	240.0000	-53.70	260.0000	-56.60	280.0000	-62.50	300.0000	-68.70	320.0000	-72.60	340.0000	-76.10	360.0000	-80.90	380.0000	-87.20	400.0000	-89.60	420.0000	-91.70	440.0000	-97.20	460.0000	-102.90	480.0000	-108.40	500.0000	-114.20	520.0000	-116.70	540.0000	-123.30	560.0000
817	NM_021975	-36.00	100.0000	-40.80	120.0000	-48.50	140.0000	-54.30	160.0000	-64.00	180.0000	-73.50	200.0000	-86.30	220.0000	-88.40	240.0000	-105.10	260.0000	-117.80	280.0000	-121.30	300.0000	-126.30	320.0000	-130.30	340.0000	-134.70	360.0000	-146.20	380.0000	-147.80	400.0000	-157.50	420.0000	-168.60	440.0000	-178.90	460.0000	-190.00	480.0000	-193.70	500.0000	-202.00	520.0000	-208.70	540.0000	-215.50	560.0000
818	NM_001001389	-15.70	100.0000	-19.30	120.0000	-26.00	140.0000	-30.40	160.0000	-34.40	180.0000	-40.30	200.0000	-43.80	220.0000	-50.50	240.0000	-56.10	260.0000	-60.20	280.0000	-68.60	300.0000	-77.60	320.0000	-81.80	340.0000	-89.50	360.0000	-93.70	380.0000	-98.30	400.0000	-101.40	420.0000	-103.10	440.0000	-108.90	460.0000	-114.50	480.0000	-125.80	500.0000	-135.30	520.0000	-140.20	540.0000	-148.50	560.0000
819	NM_001006941	-25.00	100.0000	-42.20	120.0000	-49.40	140.0000	-50.90	160.0000	-52.70	180.0000	-61.20	200.0000	-68.70	220.0000	-80.60	240.0000	-83.70	260.0000	-92.20	280.0000	-106.40	300.0000	-114.10	320.0000	-118.50	340.0000	-121.80	360.0000	-126.50	375.0000	-133.30	385.0000	-138.20	395.0000	-146.00	405.0000	-146.90	415.0000	-150.20	425.0000	-153.40	435.0000	-157.60	445.0000	-171.40	455.0000	-171.50	465.0000
820	NM_198177	-26.40	100.0000	-27.80	120.0000	-33.80	140.0000	-40.30	160.0000	-44.20	180.0000	-47.80	200.0000	-50.00	220.0000	-57.80	240.0000	-61.80	260.0000	-68.90	280.0000	-71.10	300.0000	-75.10	320.0000	-80.70	340.0000	-86.60	360.0000	-92.00	380.0000	-96.10	400.0000	-102.40	420.0000	-103.00	440.0000	-116.30	460.0000	-122.80	480.0000	-122.80	500.0000	-126.10	520.0000	-130.70	540.0000	-138.70	560.0000
821	NM_153257	-11.10	100.0000	-23.30	120.0000	-23.70	140.0000	-24.50	160.0000	-26.70	180.0000	-30.50	200.0000	-34.60	220.0000	-39.20	240.0000	-47.90	260.0000	-49.50	280.0000	-54.30	300.0000	-61.50	320.0000	-62.20	340.0000	-66.80	360.0000	-75.00	380.0000	-80.00	400.0000	-80.40	420.0000	-85.80	440.0000	-91.90	460.0000	-92.70	480.0000	-94.90	500.0000	-104.20	520.0000	-114.10	540.0000	-123.70	560.0000
822	NM_172390	-24.60	100.0000	-31.90	120.0000	-36.00	140.0000	-40.70	160.0000	-45.00	180.0000	-47.20	200.0000	-53.40	220.0000	-64.60	240.0000	-68.80	260.0000	-79.10	280.0000	-87.50	300.0000	-96.90	320.0000	-100.90	340.0000	-107.70	360.0000	-115.30	380.0000	-121.60	400.0000	-128.90	420.0000	-135.70	440.0000	-144.90	460.0000	-152.40	480.0000	-155.90	500.0000	-165.80	520.0000	-172.20	540.0000	-184.20	560.0000
823	NM_001320	-13.30	100.0000	-18.00	120.0000	-23.90	140.0000	-26.70	160.0000	-28.30	180.0000	-40.90	200.0000	-44.70	220.0000	-54.70	240.0000	-58.80	260.0000	-62.60	280.0000	-69.80	294.0000	-70.30	304.0000	-75.20	314.0000	-79.60	324.0000	-86.80	334.0000	-86.80	344.0000	-88.70	354.0000	-89.10	364.0000	-93.40	374.0000	-95.50	384.0000	-98.10	394.0000	-103.60	404.0000	-103.80	414.0000	-106.00	424.0000
824	NM_001202470	-18.60	100.0000	-24.50	120.0000	-31.00	140.0000	-34.20	160.0000	-40.90	180.0000	-49.60	200.0000	-52.70	220.0000	-59.80	240.0000	-60.20	260.0000	-69.00	280.0000	-74.90	300.0000	-78.70	320.0000	-81.80	340.0000	-89.00	360.0000	-93.60	380.0000	-98.50	400.0000	-109.50	420.0000	-113.10	440.0000	-116.20	460.0000	-123.20	480.0000	-136.60	500.0000	-149.20	520.0000	-155.80	540.0000	-158.20	560.0000
825	NM_020975	-18.10	100.0000	-24.30	120.0000	-30.30	140.0000	-30.30	160.0000	-37.20	180.0000	-47.30	200.0000	-57.30	220.0000	-63.40	240.0000	-71.40	260.0000	-77.60	280.0000	-83.10	300.0000	-84.80	320.0000	-90.50	340.0000	-99.40	360.0000	-104.50	380.0000	-112.10	400.0000	-114.30	420.0000	-120.70	440.0000	-127.70	460.0000	-133.00	480.0000	-139.70	500.0000	-146.00	520.0000	-149.20	540.0000	-157.10	560.0000
826	NM_002301	-19.40	100.0000	-23.80	120.0000	-31.70	140.0000	-34.20	160.0000	-38.10	180.0000	-42.40	200.0000	-42.40	220.0000	-51.10	239.0000	-53.10	249.0000	-54.70	259.0000	-55.10	269.0000	-55.50	279.0000	-61.90	289.0000	-66.00	299.0000	-70.40	309.0000	-71.80	319.0000	-72.80	329.0000	-79.60	339.0000	-81.60	349.0000	-85.90	359.0000	-87.40	369.0000	-91.90	379.0000	-96.90	389.0000	-101.60	399.0000
827	NM_001290192	-18.10	100.0000	-24.40	120.0000	-29.30	140.0000	-32.30	160.0000	-43.00	180.0000	-49.60	200.0000	-50.80	220.0000	-55.00	240.0000	-60.40	260.0000	-64.40	280.0000	-69.10	300.0000	-75.50	320.0000	-86.30	340.0000	-90.20	360.0000	-91.90	380.0000	-97.80	400.0000	-99.20	420.0000	-103.60	440.0000	-105.40	460.0000	-107.90	480.0000	-123.10	500.0000	-129.20	520.0000	-129.60	540.0000	-129.60	560.0000
828	NM_001243235	-15.40	100.0000	-20.90	120.0000	-25.90	140.0000	-27.20	160.0000	-35.90	180.0000	-42.10	200.0000	-43.70	220.0000	-48.00	240.0000	-49.50	260.0000	-54.00	280.0000	-61.60	300.0000	-70.10	320.0000	-72.40	340.0000	-78.20	360.0000	-82.00	380.0000	-85.20	400.0000	-90.80	420.0000	-93.20	440.0000	-100.40	460.0000	-103.40	480.0000	-113.30	500.0000	-117.40	520.0000	-121.50	540.0000	-131.30	560.0000
829	NM_001301170	-25.80	100.0000	-34.70	120.0000	-45.40	140.0000	-46.10	160.0000	-50.50	180.0000	-55.60	200.0000	-59.20	220.0000	-70.60	240.0000	-82.90	260.0000	-96.10	280.0000	-102.00	300.0000	-113.50	320.0000	-120.50	340.0000	-128.20	360.0000	-133.70	380.0000	-140.20	400.0000	-145.10	420.0000	-155.40	440.0000	-174.60	460.0000	-183.20	480.0000	-185.90	500.0000	-191.90	520.0000	-201.40	540.0000	-204.50	560.0000
830	NM_005376	-31.30	100.0000	-36.50	120.0000	-48.00	140.0000	-59.60	160.0000	-68.00	180.0000	-81.30	200.0000	-86.10	220.0000	-95.70	240.0000	-104.60	260.0000	-112.70	280.0000	-124.30	300.0000	-130.70	320.0000	-141.60	340.0000	-144.90	360.0000	-156.30	380.0000	-161.10	400.0000	-165.90	420.0000	-176.10	440.0000	-181.10	460.0000	-194.00	480.0000	-201.60	500.0000	-204.90	520.0000	-222.10	540.0000	-228.00	560.0000
831	NM_000674	-28.60	100.0000	-35.40	120.0000	-40.90	140.0000	-49.10	160.0000	-53.40	180.0000	-59.20	200.0000	-70.90	220.0000	-85.30	240.0000	-98.00	260.0000	-101.90	280.0000	-105.10	300.0000	-111.50	320.0000	-116.10	340.0000	-117.50	360.0000	-124.90	380.0000	-137.60	400.0000	-146.30	420.0000	-154.00	440.0000	-159.20	460.0000	-170.70	480.0000	-180.90	500.0000	-184.90	520.0000	-188.10	540.0000	-192.40	560.0000
832	NM_002586	-33.00	100.0000	-39.00	120.0000	-47.70	140.0000	-55.40	160.0000	-61.00	180.0000	-64.50	200.0000	-70.80	220.0000	-74.40	240.0000	-89.50	260.0000	-97.00	280.0000	-106.30	300.0000	-117.20	320.0000	-120.50	340.0000	-125.30	360.0000	-135.50	380.0000	-143.50	400.0000	-152.00	420.0000	-163.00	440.0000	-167.50	460.0000	-171.90	480.0000	-175.40	500.0000	-179.30	520.0000	-184.30	540.0000	-190.20	560.0000
833	NM_001129819	-34.40	100.0000	-37.00	120.0000	-40.00	140.0000	-40.70	160.0000	-54.30	180.0000	-66.10	200.0000	-79.70	220.0000	-91.10	240.0000	-97.40	260.0000	-102.60	280.0000	-112.40	300.0000	-123.00	320.0000	-133.10	340.0000	-144.50	360.0000	-157.10	380.0000	-163.70	400.0000	-169.70	420.0000	-176.50	440.0000	-180.50	460.0000	-188.10	480.0000	-197.10	500.0000	-203.30	520.0000	-210.20	540.0000	-211.80	560.0000
834	NM_198159	-26.40	100.0000	-27.80	120.0000	-33.80	140.0000	-40.30	160.0000	-44.20	180.0000	-47.80	200.0000	-50.00	220.0000	-57.80	240.0000	-61.80	260.0000	-68.90	280.0000	-71.10	300.0000	-75.10	320.0000	-80.70	340.0000	-86.60	360.0000	-92.00	380.0000	-96.10	400.0000	-102.40	420.0000	-103.00	440.0000	-116.30	460.0000	-122.80	480.0000	-122.80	500.0000	-126.10	520.0000	-130.70	540.0000	-138.70	560.0000
835	NM_000044	-12.40	100.0000	-16.80	120.0000	-18.90	140.0000	-30.80	160.0000	-37.50	180.0000	-52.70	200.0000	-56.20	220.0000	-57.90	240.0000	-63.60	260.0000	-67.80	280.0000	-73.60	300.0000	-81.60	320.0000	-84.50	340.0000	-86.90	360.0000	-95.00	380.0000	-95.30	400.0000	-95.30	420.0000	-96.70	440.0000	-101.40	460.0000	-103.10	480.0000	-107.70	500.0000	-110.25	520.0000	-115.65	540.0000	-126.45	560.0000
836	NM_001173455	-14.10	100.0000	-23.30	120.0000	-28.80	140.0000	-30.50	160.0000	-38.50	180.0000	-40.30	200.0000	-47.60	220.0000	-53.40	240.0000	-62.40	260.0000	-70.90	280.0000	-71.60	300.0000	-79.60	320.0000	-84.20	340.0000	-85.40	360.0000	-90.60	380.0000	-96.10	400.0000	-99.00	420.0000	-106.20	440.0000	-111.10	460.0000	-114.80	480.0000	-115.60	500.0000	-117.00	520.0000	-124.10	540.0000	-129.10	560.0000
837	NM_001290189	-18.10	100.0000	-24.40	120.0000	-29.30	140.0000	-32.30	160.0000	-43.00	180.0000	-49.60	200.0000	-50.80	220.0000	-55.00	240.0000	-60.40	260.0000	-64.40	280.0000	-69.10	300.0000	-75.50	320.0000	-86.30	340.0000	-90.20	360.0000	-91.90	380.0000	-97.80	400.0000	-99.20	420.0000	-103.60	440.0000	-105.40	460.0000	-107.90	480.0000	-123.10	500.0000	-129.20	520.0000	-129.60	540.0000	-129.60	560.0000
838	NM_000088	-13.80	100.0000	-22.20	120.0000	-28.96	140.0000	-30.90	160.0000	-32.96	180.0000	-34.26	200.0000	-42.26	220.0000	-45.20	240.0000	-50.70	260.0000	-59.00	280.0000	-66.00	300.0000	-73.80	320.0000	-76.40	340.0000	-76.40	360.0000	-81.70	380.0000	-86.30	400.0000	-89.00	420.0000	-90.90	440.0000	-98.00	460.0000	-102.60	480.0000	-104.20	500.0000	-112.20	520.0000	-119.10	540.0000	-126.00	560.0000
839	NM_001271702	-24.80	100.0000	-28.30	120.0000	-34.50	140.0000	-42.90	160.0000	-57.20	180.0000	-65.40	200.0000	-72.10	220.0000	-76.70	240.0000	-79.60	260.0000	-83.40	280.0000	-92.70	300.0000	-101.50	320.0000	-108.60	340.0000	-122.20	360.0000	-131.30	380.0000	-132.60	400.0000	-136.70	420.0000	-141.00	440.0000	-143.10	460.0000	-144.50	480.0000	-155.40	500.0000	-166.60	520.0000	-175.60	540.0000	-187.00	560.0000
840	NM_001301168	-22.40	100.0000	-32.00	120.0000	-47.20	140.0000	-51.30	160.0000	-58.00	180.0000	-66.00	200.0000	-67.50	220.0000	-71.20	240.0000	-90.20	260.0000	-91.40	280.0000	-96.70	300.0000	-101.70	320.0000	-114.00	340.0000	-117.70	360.0000	-126.40	380.0000	-136.00	400.0000	-141.60	420.0000	-147.90	440.0000	-150.70	460.0000	-166.50	480.0000	-177.10	500.0000	-184.00	520.0000	-195.50	540.0000	-199.40	560.0000
841	NM_000347	-37.50	100.0000	-38.20	120.0000	-42.50	140.0000	-53.60	160.0000	-61.60	180.0000	-65.70	200.0000	-69.50	220.0000	-85.20	240.0000	-94.30	260.0000	-103.30	280.0000	-108.20	300.0000	-119.80	320.0000	-123.60	340.0000	-127.50	360.0000	-132.80	380.0000	-137.50	400.0000	-137.50	420.0000	-146.20	440.0000	-150.20	460.0000	-156.00	480.0000	-164.20	500.0000	-171.40	518.0000	-174.70	528.0000	-179.30	538.0000
842	NM_003200	-28.40	100.0000	-35.20	120.0000	-43.20	140.0000	-51.70	160.0000	-63.40	180.0000	-73.60	200.0000	-76.60	220.0000	-84.30	240.0000	-87.40	260.0000	-88.30	280.0000	-99.90	300.0000	-107.50	320.0000	-113.50	340.0000	-125.50	360.0000	-136.50	380.0000	-149.40	400.0000	-154.00	420.0000	-162.00	440.0000	-166.30	460.0000	-168.90	480.0000	-184.00	500.0000	-192.90	520.0000	-198.50	540.0000	-207.20	560.0000
843	NM_001020818	-18.10	100.0000	-24.40	120.0000	-29.30	140.0000	-32.30	160.0000	-43.00	180.0000	-49.60	200.0000	-50.80	220.0000	-55.00	240.0000	-60.40	260.0000	-64.40	280.0000	-69.10	300.0000	-75.50	320.0000	-86.30	340.0000	-90.20	360.0000	-91.90	380.0000	-97.80	400.0000	-99.20	420.0000	-103.60	440.0000	-105.40	460.0000	-107.90	480.0000	-123.10	500.0000	-129.20	520.0000	-129.60	540.0000	-129.60	560.0000
844	NM_001162422	-31.50	100.0000	-37.80	120.0000	-51.60	140.0000	-58.00	160.0000	-61.90	180.0000	-62.50	200.0000	-68.90	220.0000	-74.10	240.0000	-86.80	260.0000	-89.20	280.0000	-91.80	300.0000	-98.30	320.0000	-105.80	340.0000	-105.80	360.0000	-112.70	380.0000	-116.60	400.0000	-123.20	420.0000	-129.10	440.0000	-132.80	460.0000	-140.70	480.0000	-148.90	500.0000	-154.00	520.0000	-161.60	540.0000	-169.90	560.0000
845	NM_001282934	-37.30	100.0000	-41.90	120.0000	-47.80	140.0000	-56.50	160.0000	-68.50	180.0000	-71.10	200.0000	-73.80	220.0000	-89.00	240.0000	-94.20	260.0000	-99.00	280.0000	-104.50	300.0000	-112.90	320.0000	-117.70	340.0000	-121.10	360.0000	-128.70	380.0000	-134.50	400.0000	-144.00	420.0000	-151.50	440.0000	-159.50	460.0000	-159.50	480.0000	-165.70	500.0000	-173.90	520.0000	-178.90	540.0000	-189.20	560.0000
846	NM_033250	-21.10	100.0000	-26.30	120.0000	-27.50	140.0000	-28.30	160.0000	-38.40	180.0000	-45.70	200.0000	-50.80	220.0000	-59.70	240.0000	-75.90	260.0000	-76.70	280.0000	-85.50	300.0000	-95.20	320.0000	-109.50	340.0000	-118.00	360.0000	-136.40	380.0000	-148.10	400.0000	-155.60	420.0000	-161.50	440.0000	-167.60	460.0000	-174.60	480.0000	-179.00	500.0000	-183.50	520.0000	-185.20	540.0000	-191.40	560.0000
847	NM_001134664	-12.70	100.0000	-13.50	120.0000	-19.60	140.0000	-22.90	160.0000	-25.70	180.0000	-39.80	200.0000	-44.70	220.0000	-48.10	240.0000	-49.80	260.0000	-53.90	280.0000	-57.50	300.0000	-65.20	320.0000	-73.40	340.0000	-81.00	360.0000	-87.70	380.0000	-89.20	400.0000	-99.20	420.0000	-109.50	440.0000	-115.60	460.0000	-121.20	480.0000	-130.60	500.0000	-136.70	520.0000	-139.40	540.0000	-141.40	560.0000
848	NM_004417	-27.70	100.0000	-32.90	120.0000	-35.90	140.0000	-40.10	160.0000	-50.40	180.0000	-58.90	200.0000	-59.30	220.0000	-65.90	240.0000	-68.80	260.0000	-79.80	280.0000	-89.40	300.0000	-102.60	320.0000	-111.80	340.0000	-120.20	360.0000	-129.60	380.0000	-142.50	400.0000	-143.20	420.0000	-145.80	440.0000	-149.50	460.0000	-159.60	480.0000	-166.40	500.0000	-176.30	520.0000	-181.30	540.0000	-189.40	560.0000
849	NM_001024858	-26.30	100.0000	-44.10	120.0000	-53.10	140.0000	-65.30	160.0000	-80.90	180.0000	-85.40	200.0000	-94.70	220.0000	-106.30	240.0000	-112.70	260.0000	-117.00	280.0000	-129.40	300.0000	-131.90	320.0000	-144.20	340.0000	-156.80	360.0000	-161.30	380.0000	-173.50	400.0000	-180.40	420.0000	-196.30	440.0000	-205.40	460.0000	-212.10	480.0000	-217.90	500.0000	-227.60	520.0000	-237.60	540.0000	-249.40	560.0000
850	NM_022115	-37.30	100.0000	-41.90	120.0000	-47.80	140.0000	-56.50	160.0000	-68.50	180.0000	-71.10	200.0000	-73.80	220.0000	-89.00	240.0000	-94.20	260.0000	-99.00	280.0000	-104.50	300.0000	-112.90	320.0000	-117.70	340.0000	-121.10	360.0000	-128.70	380.0000	-134.50	400.0000	-144.00	420.0000	-151.50	440.0000	-159.50	460.0000	-159.50	480.0000	-165.20	496.0000	-166.10	506.0000	-166.30	516.0000	-174.40	526.0000
851	NM_004230	-28.40	100.0000	-40.90	120.0000	-51.00	140.0000	-59.30	160.0000	-70.50	180.0000	-80.70	200.0000	-96.10	220.0000	-109.90	240.0000	-114.50	260.0000	-123.00	280.0000	-130.30	300.0000	-139.50	320.0000	-148.30	340.0000	-157.30	360.0000	-167.60	380.0000	-176.80	400.0000	-184.40	420.0000	-194.40	440.0000	-204.80	460.0000	-215.40	480.0000	-223.30	500.0000	-232.30	520.0000	-237.90	540.0000	-255.20	560.0000
852	NM_033092	-5.10	100.0000	-6.40	120.0000	-8.00	140.0000	-12.90	160.0000	-12.90	180.0000	-15.70	200.0000	-16.70	220.0000	-21.30	240.0000	-30.40	260.0000	-36.10	280.0000	-44.20	300.0000	-52.20	320.0000	-54.30	340.0000	-66.40	360.0000	-72.40	380.0000	-73.60	400.0000	-78.20	420.0000	-87.20	440.0000	-90.30	460.0000	-95.70	480.0000	-100.10	500.0000	-106.90	520.0000	-115.30	540.0000	-120.10	560.0000
853	NM_001163286	-16.10	100.0000	-23.20	120.0000	-24.70	140.0000	-26.20	160.0000	-31.80	180.0000	-33.90	200.0000	-49.30	220.0000	-58.80	240.0000	-67.10	260.0000	-73.70	280.0000	-82.30	300.0000	-85.40	320.0000	-93.00	340.0000	-97.80	360.0000	-102.70	380.0000	-116.00	400.0000	-127.60	420.0000	-131.30	440.0000	-134.80	460.0000	-141.70	480.0000	-150.70	500.0000	-156.50	520.0000	-165.50	540.0000	-173.30	560.0000
854	NM_005293	-44.30	100.0000	-50.50	120.0000	-53.50	140.0000	-73.50	160.0000	-78.70	180.0000	-83.50	200.0000	-90.70	220.0000	-100.00	240.0000	-109.80	260.0000	-118.00	280.0000	-128.70	300.0000	-135.60	320.0000	-142.00	340.0000	-154.60	360.0000	-159.80	380.0000	-169.70	400.0000	-180.70	420.0000	-188.30	440.0000	-198.20	460.0000	-205.70	480.0000	-215.30	500.0000	-224.80	520.0000	-230.80	540.0000	-242.50	560.0000
855	NM_001267700	-25.30	100.0000	-28.50	120.0000	-39.60	140.0000	-52.50	160.0000	-52.50	180.0000	-52.50	200.0000	-56.70	220.0000	-64.00	240.0000	-64.50	260.0000	-68.50	280.0000	-73.80	300.0000	-79.40	320.0000	-85.50	340.0000	-90.20	360.0000	-94.00	380.0000	-99.40	400.0000	-109.80	420.0000	-120.70	440.0000	-131.60	460.0000	-138.00	480.0000	-146.60	500.0000	-152.90	520.0000	-158.30	540.0000	-167.10	560.0000
856	NM_020485	-14.10	100.0000	-16.50	120.0000	-22.70	140.0000	-28.40	160.0000	-31.90	180.0000	-38.50	200.0000	-42.60	220.0000	-46.90	240.0000	-52.80	260.0000	-64.00	280.0000	-67.30	300.0000	-70.80	320.0000	-76.60	340.0000	-84.40	360.0000	-88.00	380.0000	-92.30	400.0000	-93.80	420.0000	-100.60	440.0000	-105.40	460.0000	-114.30	480.0000	-120.00	500.0000	-122.90	520.0000	-124.60	540.0000	-126.50	558.0000
857	NM_001270521	-11.10	100.0000	-20.80	120.0000	-29.10	140.0000	-33.70	160.0000	-34.40	180.0000	-36.50	200.0000	-40.30	220.0000	-43.70	240.0000	-44.80	260.0000	-49.70	280.0000	-56.50	300.0000	-58.50	320.0000	-67.70	340.0000	-71.90	360.0000	-78.50	380.0000	-82.80	400.0000	-86.50	420.0000	-95.00	440.0000	-100.00	460.0000	-105.80	480.0000	-115.30	500.0000	-122.20	520.0000	-129.10	540.0000	-135.70	560.0000
858	NM_001278669	-20.50	100.0000	-22.30	120.0000	-26.10	140.0000	-30.50	160.0000	-33.60	180.0000	-44.10	200.0000	-44.50	220.0000	-48.80	240.0000	-58.10	260.0000	-63.80	280.0000	-72.30	300.0000	-81.80	320.0000	-88.60	340.0000	-96.00	360.0000	-108.80	380.0000	-114.30	400.0000	-124.30	420.0000	-132.20	440.0000	-138.40	460.0000	-147.30	480.0000	-164.50	500.0000	-170.80	520.0000	-179.60	540.0000	-188.60	560.0000
859	NM_000334	-29.20	100.0000	-37.20	120.0000	-51.30	140.0000	-63.00	160.0000	-71.30	180.0000	-90.00	200.0000	-93.40	220.0000	-107.10	240.0000	-124.30	260.0000	-132.10	280.0000	-139.10	300.0000	-147.30	320.0000	-158.20	340.0000	-168.30	360.0000	-175.60	380.0000	-180.30	400.0000	-194.60	420.0000	-209.00	440.0000	-216.00	460.0000	-229.10	480.0000	-232.70	500.0000	-235.40	520.0000	-245.60	540.0000	-258.30	560.0000
860	NM_001243198	-10.70	100.0000	-15.90	120.0000	-28.30	140.0000	-35.70	160.0000	-39.40	180.0000	-48.40	200.0000	-57.70	220.0000	-62.30	240.0000	-66.30	260.0000	-71.20	280.0000	-72.50	300.0000	-77.90	320.0000	-82.90	340.0000	-92.30	360.0000	-99.60	380.0000	-102.20	400.0000	-106.20	420.0000	-113.70	440.0000	-121.10	460.0000	-127.80	480.0000	-134.00	500.0000	-138.60	520.0000	-145.40	540.0000	-157.00	560.0000
861	NM_001039706	-14.30	100.0000	-19.00	120.0000	-25.40	140.0000	-29.70	160.0000	-31.00	180.0000	-36.20	200.0000	-42.40	220.0000	-44.10	240.0000	-52.40	260.0000	-58.30	280.0000	-59.30	300.0000	-66.80	320.0000	-75.30	340.0000	-77.90	360.0000	-79.80	380.0000	-82.40	400.0000	-85.50	420.0000	-91.70	440.0000	-92.20	460.0000	-97.80	480.0000	-103.50	500.0000	-104.80	520.0000	-113.60	540.0000	-119.40	560.0000
862	NM_001195193	-27.90	100.0000	-34.00	120.0000	-44.10	140.0000	-49.30	160.0000	-53.60	180.0000	-54.40	200.0000	-56.20	220.0000	-61.00	240.0000	-69.50	260.0000	-79.40	280.0000	-83.10	300.0000	-91.30	320.0000	-103.20	340.0000	-105.70	360.0000	-106.40	380.0000	-113.50	400.0000	-120.50	420.0000	-124.30	440.0000	-129.50	460.0000	-138.60	480.0000	-141.40	500.0000	-146.60	520.0000	-153.30	540.0000	-161.50	560.0000
863	NM_033034	-17.20	100.0000	-21.10	120.0000	-23.50	140.0000	-27.40	160.0000	-28.00	180.0000	-28.10	200.0000	-28.10	220.0000	-31.30	240.0000	-33.00	260.0000	-33.00	280.0000	-40.60	300.0000	-42.80	320.0000	-48.10	340.0000	-57.00	360.0000	-62.10	380.0000	-62.90	400.0000	-65.60	420.0000	-65.60	440.0000	-67.00	460.0000	-73.20	480.0000	-79.00	500.0000	-82.60	520.0000	-92.80	540.0000	-100.70	560.0000
864	NM_001202555	-15.70	100.0000	-19.30	120.0000	-26.00	140.0000	-30.40	160.0000	-34.40	180.0000	-40.30	200.0000	-43.80	220.0000	-50.50	240.0000	-56.10	260.0000	-60.20	280.0000	-68.60	300.0000	-77.60	320.0000	-81.80	340.0000	-89.50	360.0000	-93.70	380.0000	-98.30	400.0000	-101.40	420.0000	-103.10	440.0000	-108.90	460.0000	-114.50	480.0000	-125.80	500.0000	-135.30	520.0000	-140.20	540.0000	-148.50	560.0000
865	NM_000284	-14.10	100.0000	-23.30	120.0000	-28.80	140.0000	-30.50	160.0000	-38.50	180.0000	-40.30	200.0000	-47.60	220.0000	-53.40	240.0000	-62.40	260.0000	-70.90	280.0000	-71.60	300.0000	-79.60	320.0000	-84.20	340.0000	-85.40	360.0000	-90.60	380.0000	-96.10	400.0000	-99.00	420.0000	-106.20	440.0000	-111.10	460.0000	-114.80	480.0000	-115.60	500.0000	-117.00	520.0000	-124.10	540.0000	-129.10	560.0000
866	NM_033244	-27.80	100.0000	-34.60	120.0000	-45.60	140.0000	-56.90	160.0000	-66.20	180.0000	-72.50	200.0000	-76.60	220.0000	-84.30	240.0000	-88.20	260.0000	-98.80	280.0000	-102.00	300.0000	-107.90	320.0000	-120.00	340.0000	-126.00	360.0000	-134.10	380.0000	-149.10	400.0000	-153.40	420.0000	-166.60	440.0000	-169.10	460.0000	-180.00	480.0000	-184.70	500.0000	-190.90	520.0000	-201.40	540.0000	-205.30	560.0000
867	NM_004827	-3.90	100.0000	-5.10	120.0000	-13.70	140.0000	-19.80	160.0000	-25.40	180.0000	-30.80	200.0000	-32.50	220.0000	-41.80	240.0000	-50.60	260.0000	-53.80	280.0000	-60.40	300.0000	-65.90	320.0000	-69.10	340.0000	-71.90	360.0000	-73.70	380.0000	-81.20	400.0000	-86.40	420.0000	-88.50	440.0000	-91.70	460.0000	-101.50	480.0000	-104.50	500.0000	-105.30	520.0000	-109.00	540.0000	-113.00	560.0000
868	NM_033238	-40.80	100.0000	-47.70	120.0000	-63.10	140.0000	-68.10	160.0000	-75.10	180.0000	-88.80	200.0000	-97.40	220.0000	-105.40	240.0000	-109.30	260.0000	-116.50	280.0000	-127.50	300.0000	-133.00	320.0000	-138.50	340.0000	-142.70	360.0000	-148.10	380.0000	-166.00	400.0000	-170.50	420.0000	-188.30	440.0000	-195.80	460.0000	-204.40	480.0000	-209.10	500.0000	-217.50	520.0000	-224.90	540.0000	-235.70	560.0000
869	NM_023936	-30.20	100.0000	-33.30	120.0000	-37.90	140.0000	-44.00	160.0000	-51.20	180.0000	-63.60	200.0000	-68.50	220.0000	-74.70	240.0000	-80.40	260.0000	-88.90	280.0000	-94.90	300.0000	-108.90	320.0000	-115.80	340.0000	-123.30	360.0000	-133.90	380.0000	-147.80	400.0000	-153.80	420.0000	-166.50	440.0000	-174.30	460.0000	-188.70	480.0000	-198.30	500.0000	-209.20	520.0000	-211.20	540.0000	-222.10	560.0000
870	NM_020630	-8.00	100.0000	-13.80	120.0000	-15.10	140.0000	-15.80	160.0000	-19.20	180.0000	-23.90	200.0000	-28.10	220.0000	-41.60	240.0000	-49.00	260.0000	-52.70	280.0000	-56.90	300.0000	-62.30	320.0000	-73.20	340.0000	-75.60	360.0000	-81.30	380.0000	-85.20	400.0000	-94.00	420.0000	-102.60	440.0000	-105.80	460.0000	-116.90	480.0000	-125.70	500.0000	-132.80	520.0000	-137.40	540.0000	-144.00	560.0000
871	NM_016449	-34.50	100.0000	-40.90	120.0000	-57.30	140.0000	-61.30	160.0000	-68.90	180.0000	-72.80	200.0000	-75.40	220.0000	-80.80	240.0000	-83.90	260.0000	-86.30	280.0000	-95.00	300.0000	-100.60	320.0000	-103.20	340.0000	-110.20	360.0000	-113.20	380.0000	-121.50	400.0000	-129.20	420.0000	-139.00	440.0000	-145.70	460.0000	-149.70	480.0000	-155.60	500.0000	-165.00	520.0000	-172.50	540.0000	-174.60	560.0000
872	NM_001164779	-7.50	100.0000	-16.50	120.0000	-24.10	140.0000	-30.90	160.0000	-37.70	180.0000	-41.60	200.0000	-43.60	220.0000	-50.30	240.0000	-53.70	260.0000	-56.60	280.0000	-62.50	300.0000	-68.70	320.0000	-72.60	340.0000	-76.10	360.0000	-80.90	380.0000	-87.20	400.0000	-89.60	420.0000	-91.70	440.0000	-97.20	460.0000	-102.90	480.0000	-108.40	500.0000	-114.20	520.0000	-116.70	540.0000	-123.30	560.0000
873	NM_005238	-31.50	100.0000	-37.80	120.0000	-51.60	140.0000	-58.00	160.0000	-61.90	180.0000	-62.50	200.0000	-68.90	220.0000	-74.10	240.0000	-86.80	260.0000	-89.20	280.0000	-91.80	300.0000	-98.30	320.0000	-105.80	340.0000	-105.80	360.0000	-112.70	380.0000	-116.60	400.0000	-123.20	420.0000	-129.10	440.0000	-132.80	460.0000	-140.70	480.0000	-148.90	500.0000	-154.00	520.0000	-161.60	540.0000	-169.90	560.0000
874	NM_001001392	-17.10	100.0000	-26.20	120.0000	-33.80	140.0000	-34.50	160.0000	-42.10	180.0000	-44.30	200.0000	-51.20	220.0000	-56.30	240.0000	-60.20	260.0000	-69.50	280.0000	-76.80	300.0000	-80.40	320.0000	-83.80	340.0000	-88.20	360.0000	-89.50	380.0000	-97.20	400.0000	-102.80	420.0000	-113.80	440.0000	-114.80	460.0000	-121.80	480.0000	-126.10	500.0000	-136.30	520.0000	-140.90	540.0000	-147.40	560.0000
875	NM_033249	-29.20	100.0000	-41.30	120.0000	-53.40	140.0000	-56.00	160.0000	-62.40	180.0000	-67.60	200.0000	-78.90	220.0000	-92.70	240.0000	-99.50	260.0000	-112.80	280.0000	-116.30	300.0000	-125.00	320.0000	-132.70	340.0000	-139.40	360.0000	-146.20	380.0000	-157.20	396.0000	-157.20	406.0000	-164.60	416.0000	-164.80	426.0000	-167.30	436.0000	-172.50	446.0000	-179.90	456.0000	-184.90	466.0000	-185.50	476.0000
876	NM_001278661	-9.10	100.0000	-18.60	120.0000	-22.50	140.0000	-24.60	160.0000	-31.70	180.0000	-38.50	200.0000	-47.10	220.0000	-47.40	240.0000	-47.40	260.0000	-48.60	280.0000	-52.10	300.0000	-56.50	320.0000	-60.10	340.0000	-61.70	360.0000	-65.00	380.0000	-70.90	400.0000	-74.90	420.0000	-77.80	440.0000	-81.90	460.0000	-93.70	480.0000	-98.70	500.0000	-103.90	520.0000	-107.30	540.0000	-107.40	560.0000
877	NM_197961	-17.60	100.0000	-20.00	120.0000	-24.50	140.0000	-24.50	160.0000	-28.20	180.0000	-35.40	200.0000	-41.80	220.0000	-47.50	240.0000	-52.70	260.0000	-58.70	280.0000	-68.60	300.0000	-70.30	320.0000	-79.40	340.0000	-81.40	360.0000	-85.20	380.0000	-90.10	400.0000	-92.30	420.0000	-97.10	440.0000	-101.30	460.0000	-106.20	480.0000	-107.30	500.0000	-111.20	520.0000	-117.10	540.0000	-123.60	560.0000
878	NM_194279	-27.00	100.0000	-30.60	120.0000	-35.90	140.0000	-40.70	160.0000	-44.20	180.0000	-46.80	200.0000	-53.40	220.0000	-64.00	240.0000	-70.30	260.0000	-72.60	280.0000	-84.50	300.0000	-88.30	320.0000	-93.80	340.0000	-106.70	360.0000	-107.00	380.0000	-111.50	400.0000	-122.30	420.0000	-125.10	440.0000	-128.90	460.0000	-141.10	480.0000	-151.00	500.0000	-153.70	520.0000	-160.30	540.0000	-164.70	560.0000
879	NM_015604	-29.80	100.0000	-37.40	120.0000	-48.20	140.0000	-56.20	160.0000	-64.40	180.0000	-75.90	200.0000	-79.90	220.0000	-89.60	240.0000	-96.80	260.0000	-101.20	280.0000	-103.50	300.0000	-108.70	320.0000	-120.80	340.0000	-120.80	360.0000	-123.50	380.0000	-133.80	400.0000	-143.40	420.0000	-150.20	440.0000	-155.30	460.0000	-163.30	480.0000	-167.50	500.0000	-169.60	520.0000	-174.40	540.0000	-185.90	560.0000
880	NM_001957	-16.40	100.0000	-16.40	120.0000	-25.10	140.0000	-29.60	160.0000	-33.40	180.0000	-40.30	200.0000	-42.60	220.0000	-43.90	240.0000	-51.90	260.0000	-56.90	280.0000	-66.00	300.0000	-74.40	320.0000	-76.30	340.0000	-77.80	360.0000	-80.10	380.0000	-82.30	400.0000	-83.50	420.0000	-85.40	440.0000	-90.60	460.0000	-98.40	480.0000	-108.20	500.0000	-117.00	520.0000	-123.00	540.0000	-126.10	560.0000
881	NM_001164410	-36.30	100.0000	-40.70	120.0000	-55.90	140.0000	-73.40	160.0000	-85.60	180.0000	-91.50	200.0000	-106.70	220.0000	-112.60	240.0000	-120.60	260.0000	-125.10	280.0000	-126.50	300.0000	-135.80	320.0000	-137.50	340.0000	-137.70	360.0000	-144.10	380.0000	-147.30	397.0000	-154.20	407.0000	-158.60	417.0000	-169.60	427.0000	-171.10	437.0000	-172.60	447.0000	-173.10	457.0000	-181.60	467.0000	-181.80	477.0000
882	NM_001697	-22.60	100.0000	-26.30	120.0000	-28.40	140.0000	-29.90	153.0000	-33.90	163.0000	-37.00	173.0000	-38.40	183.0000	-42.50	193.0000	-48.70	203.0000	-48.70	213.0000	-51.00	223.0000	-55.70	233.0000	-57.80	243.0000	-59.60	253.0000	-60.30	263.0000	-61.50	273.0000	-66.30	283.0000	-67.20	293.0000	-68.70	303.0000	-75.70	313.0000	-77.90	323.0000	-81.10	333.0000	-84.00	343.0000	-85.30	353.0000
883	NM_001142352	-16.40	100.0000	-18.30	120.0000	-26.10	136.0000	-26.10	146.0000	-27.90	156.0000	-30.70	166.0000	-30.70	176.0000	-32.20	186.0000	-35.20	196.0000	-38.80	206.0000	-38.90	216.0000	-47.50	226.0000	-52.40	236.0000	-52.40	246.0000	-52.40	256.0000	-52.40	266.0000	-55.70	276.0000	-56.50	286.0000	-56.50	296.0000	-56.60	306.0000	-59.00	316.0000	-61.70	326.0000	-64.40	336.0000	-64.40	346.0000
884	NM_001258299	-19.90	100.0000	-25.10	120.0000	-33.10	140.0000	-35.20	160.0000	-42.60	180.0000	-50.90	200.0000	-54.40	220.0000	-66.80	240.0000	-67.80	260.0000	-72.70	280.0000	-82.90	300.0000	-89.30	320.0000	-93.80	340.0000	-96.50	360.0000	-101.60	380.0000	-107.10	400.0000	-110.80	420.0000	-119.30	440.0000	-125.10	455.0000	-130.30	465.0000	-130.30	475.0000	-132.90	485.0000	-133.60	495.0000	-135.20	505.0000
885	NM_022110	-16.00	74.0000	-19.80	84.0000	-21.90	94.0000	-24.40	104.0000	-32.60	114.0000	-34.60	124.0000	-35.40	134.0000	-40.60	144.0000	-43.60	154.0000	-46.00	164.0000	-48.40	174.0000	-54.20	184.0000	-60.70	194.0000	-64.90	204.0000	-66.90	214.0000	-69.10	224.0000	-76.80	234.0000	-81.10	244.0000	-86.90	254.0000	-93.60	264.0000	-95.60	274.0000	-102.10	284.0000	-110.00	294.0000	-113.40	304.0000
886	NM_017612	-9.90	100.0000	-13.80	120.0000	-23.70	140.0000	-27.40	160.0000	-30.60	180.0000	-37.10	200.0000	-42.20	220.0000	-42.90	240.0000	-50.30	260.0000	-54.80	280.0000	-57.80	300.0000	-58.40	320.0000	-62.70	340.0000	-70.50	360.0000	-73.20	380.0000	-78.60	400.0000	-90.80	420.0000	-93.60	440.0000	-102.60	460.0000	-105.40	480.0000	-113.70	500.0000	-116.20	520.0000	-124.20	540.0000	-129.60	560.0000
887	NM_016203	-21.00	100.0000	-27.30	120.0000	-35.80	140.0000	-36.80	160.0000	-43.20	180.0000	-47.20	200.0000	-57.60	220.0000	-59.10	240.0000	-66.30	260.0000	-70.20	280.0000	-74.90	300.0000	-76.60	320.0000	-84.30	340.0000	-93.20	360.0000	-97.40	380.0000	-100.50	400.0000	-106.50	420.0000	-117.60	440.0000	-124.10	460.0000	-130.60	480.0000	-131.50	500.0000	-137.30	520.0000	-142.60	540.0000	-142.60	560.0000
888	NM_001143678	-18.90	100.0000	-23.90	120.0000	-35.90	140.0000	-39.00	160.0000	-51.10	180.0000	-56.40	200.0000	-60.00	220.0000	-64.30	240.0000	-70.50	260.0000	-74.70	280.0000	-80.50	300.0000	-82.90	320.0000	-91.70	340.0000	-97.20	360.0000	-104.90	380.0000	-109.30	400.0000	-110.60	420.0000	-117.20	440.0000	-120.90	460.0000	-125.50	480.0000	-133.90	500.0000	-142.90	520.0000	-154.50	540.0000	-165.90	560.0000
889	NM_024429	-21.00	100.0000	-27.30	120.0000	-35.80	140.0000	-36.80	160.0000	-43.20	180.0000	-47.20	200.0000	-57.60	220.0000	-59.10	240.0000	-66.30	260.0000	-70.20	280.0000	-74.90	300.0000	-76.60	320.0000	-84.30	340.0000	-93.20	360.0000	-97.40	380.0000	-100.50	400.0000	-106.50	420.0000	-117.60	440.0000	-124.10	460.0000	-130.60	480.0000	-131.50	500.0000	-137.30	520.0000	-142.60	540.0000	-142.60	560.0000
890	NM_005627	-18.90	100.0000	-23.90	120.0000	-35.90	140.0000	-39.00	160.0000	-51.10	180.0000	-56.40	200.0000	-60.00	220.0000	-64.30	240.0000	-70.50	260.0000	-74.70	280.0000	-80.50	300.0000	-82.90	320.0000	-91.70	340.0000	-97.20	360.0000	-104.90	380.0000	-109.30	400.0000	-110.60	420.0000	-117.20	440.0000	-120.90	460.0000	-125.50	480.0000	-133.90	500.0000	-142.90	520.0000	-154.50	540.0000	-165.90	560.0000
891	NM_001143676	-18.90	100.0000	-23.90	120.0000	-35.90	140.0000	-39.00	160.0000	-51.10	180.0000	-56.40	200.0000	-60.00	220.0000	-64.30	240.0000	-70.50	260.0000	-74.70	280.0000	-80.50	300.0000	-82.90	320.0000	-91.70	340.0000	-97.20	360.0000	-104.90	380.0000	-109.30	400.0000	-110.60	420.0000	-117.20	440.0000	-120.90	460.0000	-125.50	480.0000	-133.90	500.0000	-142.90	520.0000	-154.50	540.0000	-165.90	560.0000
892	NM_001304527	-21.00	100.0000	-27.30	120.0000	-35.80	140.0000	-36.80	160.0000	-43.20	180.0000	-47.20	200.0000	-57.60	220.0000	-59.10	240.0000	-66.30	260.0000	-70.20	280.0000	-74.90	300.0000	-76.60	320.0000	-84.30	340.0000	-93.20	360.0000	-97.40	380.0000	-100.50	400.0000	-106.50	420.0000	-117.60	440.0000	-124.10	460.0000	-130.60	480.0000	-131.50	500.0000	-137.30	520.0000	-142.60	540.0000	-142.60	560.0000
893	NM_000967	-22.80	100.0000	-23.60	118.0000	-28.50	128.0000	-33.30	138.0000	-37.50	148.0000	-38.30	158.0000	-40.80	168.0000	-40.80	178.0000	-41.00	188.0000	-44.70	198.0000	-52.60	208.0000	-55.50	218.0000	-60.80	228.0000	-63.20	238.0000	-67.20	248.0000	-69.10	258.0000	-76.40	268.0000	-78.40	278.0000	-82.40	288.0000	-86.60	298.0000	-89.90	308.0000	-94.50	318.0000	-97.60	328.0000	-98.30	338.0000
894	NM_001256442	-22.50	100.0000	-27.80	120.0000	-31.30	140.0000	-43.30	160.0000	-46.50	180.0000	-47.40	200.0000	-51.60	220.0000	-60.90	240.0000	-78.30	260.0000	-85.90	280.0000	-98.70	300.0000	-114.20	320.0000	-132.90	340.0000	-142.70	360.0000	-146.80	380.0000	-152.70	400.0000	-158.20	420.0000	-171.50	440.0000	-177.80	460.0000	-186.40	480.0000	-189.30	500.0000	-206.60	520.0000	-209.60	540.0000	-216.40	560.0000
895	NM_001291543	-15.90	100.0000	-16.20	120.0000	-19.10	140.0000	-22.80	160.0000	-33.50	180.0000	-38.60	200.0000	-48.70	220.0000	-55.30	240.0000	-61.40	260.0000	-65.40	280.0000	-66.10	300.0000	-73.70	320.0000	-76.90	340.0000	-79.50	360.0000	-84.60	379.0000	-84.70	389.0000	-87.00	399.0000	-89.10	409.0000	-89.10	419.0000	-91.30	429.0000	-95.50	439.0000	-95.50	449.0000	-103.80	459.0000	-104.20	469.0000
896	NM_001256443	-32.60	100.0000	-36.80	120.0000	-44.00	140.0000	-44.70	160.0000	-46.50	180.0000	-52.30	200.0000	-57.50	220.0000	-65.10	240.0000	-81.70	260.0000	-97.60	280.0000	-111.10	300.0000	-116.40	320.0000	-117.80	340.0000	-134.50	360.0000	-139.80	380.0000	-149.10	400.0000	-153.60	420.0000	-159.40	440.0000	-175.20	460.0000	-181.90	480.0000	-188.50	500.0000	-192.20	520.0000	-198.50	540.0000	-208.17	560.0000
897	NM_005087	-15.30	100.0000	-18.40	120.0000	-18.40	140.0000	-19.00	160.0000	-25.30	180.0000	-28.60	200.0000	-39.60	220.0000	-44.70	240.0000	-48.40	260.0000	-55.20	280.0000	-63.70	300.0000	-66.80	320.0000	-71.80	340.0000	-73.20	360.0000	-76.90	380.0000	-78.30	400.0000	-86.10	420.0000	-88.80	440.0000	-93.40	460.0000	-97.10	480.0000	-99.80	500.0000	-108.40	520.0000	-112.60	540.0000	-115.60	560.0000
898	NM_001013439	-15.30	100.0000	-18.40	120.0000	-18.40	140.0000	-19.00	160.0000	-25.30	180.0000	-28.60	200.0000	-39.60	220.0000	-44.70	240.0000	-48.40	260.0000	-55.20	280.0000	-63.70	300.0000	-66.80	320.0000	-71.80	340.0000	-73.20	360.0000	-76.90	380.0000	-78.30	400.0000	-86.10	420.0000	-88.80	440.0000	-93.40	460.0000	-97.10	480.0000	-99.80	500.0000	-108.40	520.0000	-112.60	540.0000	-115.60	560.0000
899	NM_006839	-15.50	100.0000	-23.30	120.0000	-28.30	140.0000	-29.30	160.0000	-36.20	180.0000	-40.10	200.0000	-48.80	220.0000	-53.00	240.0000	-62.40	260.0000	-64.30	280.0000	-70.10	300.0000	-72.10	320.0000	-77.70	340.0000	-84.80	360.0000	-90.50	380.0000	-96.80	400.0000	-104.40	420.0000	-109.50	440.0000	-111.60	460.0000	-119.40	480.0000	-128.00	500.0000	-131.50	520.0000	-134.00	540.0000	-137.90	560.0000
900	NM_001100170	-15.50	100.0000	-23.30	120.0000	-28.30	140.0000	-29.30	160.0000	-36.20	180.0000	-40.10	200.0000	-48.80	220.0000	-53.00	240.0000	-62.40	260.0000	-64.30	280.0000	-70.10	300.0000	-72.10	320.0000	-77.70	340.0000	-84.80	360.0000	-90.50	380.0000	-96.80	400.0000	-104.40	420.0000	-109.50	440.0000	-111.60	460.0000	-119.40	480.0000	-128.00	500.0000	-131.50	520.0000	-134.00	540.0000	-137.90	560.0000
901	NM_016263	-27.40	100.0000	-33.00	120.0000	-37.60	140.0000	-49.20	160.0000	-53.10	180.0000	-63.10	200.0000	-72.20	220.0000	-91.10	240.0000	-107.20	260.0000	-116.00	280.0000	-126.30	300.0000	-127.70	320.0000	-133.90	340.0000	-139.60	360.0000	-144.60	380.0000	-156.30	400.0000	-171.40	420.0000	-177.90	440.0000	-184.80	460.0000	-193.20	480.0000	-203.50	500.0000	-207.90	520.0000	-223.30	540.0000	-225.60	560.0000
902	NM_001256264	-37.80	100.0000	-45.00	120.0000	-52.40	140.0000	-57.40	160.0000	-70.90	180.0000	-80.90	200.0000	-84.00	220.0000	-92.10	240.0000	-95.10	260.0000	-99.30	280.0000	-114.30	300.0000	-120.90	320.0000	-126.10	340.0000	-140.10	360.0000	-150.40	380.0000	-156.20	400.0000	-163.40	420.0000	-167.50	440.0000	-173.20	460.0000	-181.50	480.0000	-189.90	500.0000	-198.00	520.0000	-200.50	540.0000	-200.80	560.0000
903	NM_001297764	-26.00	100.0000	-31.30	120.0000	-34.90	140.0000	-47.10	160.0000	-53.50	180.0000	-64.50	200.0000	-72.80	220.0000	-81.40	240.0000	-85.90	260.0000	-89.50	280.0000	-94.90	300.0000	-100.60	320.0000	-109.70	340.0000	-121.90	360.0000	-130.20	380.0000	-140.70	400.0000	-146.20	420.0000	-155.00	440.0000	-161.80	460.0000	-170.00	480.0000	-182.00	500.0000	-185.90	520.0000	-191.40	540.0000	-204.10	560.0000
904	NM_001303416	-23.30	100.0000	-33.60	120.0000	-36.60	140.0000	-41.40	160.0000	-44.40	180.0000	-50.60	200.0000	-56.40	220.0000	-64.40	240.0000	-75.80	260.0000	-84.80	280.0000	-92.20	300.0000	-98.10	320.0000	-108.50	340.0000	-117.60	360.0000	-126.80	380.0000	-131.70	400.0000	-136.00	420.0000	-145.70	440.0000	-151.40	460.0000	-155.60	480.0000	-159.90	500.0000	-160.30	520.0000	-166.10	540.0000	-170.60	560.0000
905	NM_001184939	-28.20	100.0000	-32.80	120.0000	-33.70	140.0000	-39.90	160.0000	-41.70	180.0000	-42.70	200.0000	-48.10	220.0000	-52.50	240.0000	-60.00	260.0000	-72.50	280.0000	-76.50	300.0000	-80.70	320.0000	-85.30	340.0000	-90.10	360.0000	-98.10	380.0000	-101.80	400.0000	-108.50	420.0000	-114.90	440.0000	-116.90	460.0000	-125.00	480.0000	-134.70	500.0000	-143.10	520.0000	-143.10	540.0000	-149.40	560.0000
906	NM_020909	-26.00	100.0000	-33.40	120.0000	-39.80	140.0000	-46.10	160.0000	-53.20	180.0000	-59.20	200.0000	-61.40	220.0000	-69.30	240.0000	-71.50	260.0000	-74.30	280.0000	-82.30	300.0000	-85.00	320.0000	-94.70	340.0000	-101.60	360.0000	-104.10	380.0000	-112.90	400.0000	-116.70	420.0000	-122.70	440.0000	-126.20	460.0000	-128.30	480.0000	-133.70	500.0000	-137.50	520.0000	-143.80	540.0000	-153.50	560.0000
907	NM_153676	-21.10	100.0000	-32.70	120.0000	-43.10	140.0000	-45.40	160.0000	-52.90	180.0000	-60.50	200.0000	-62.30	220.0000	-69.50	240.0000	-71.30	260.0000	-76.80	280.0000	-89.50	300.0000	-98.40	320.0000	-103.90	340.0000	-110.20	360.0000	-119.90	380.0000	-130.10	400.0000	-140.90	420.0000	-152.20	440.0000	-158.00	460.0000	-170.60	480.0000	-175.70	500.0000	-186.20	520.0000	-189.20	540.0000	-198.50	560.0000
908	NM_001256265	-37.80	100.0000	-45.00	120.0000	-52.40	140.0000	-57.40	160.0000	-70.90	180.0000	-80.90	200.0000	-84.00	220.0000	-92.10	240.0000	-95.10	260.0000	-99.30	280.0000	-114.30	300.0000	-120.90	320.0000	-126.10	340.0000	-140.10	360.0000	-150.40	380.0000	-156.20	400.0000	-163.40	420.0000	-167.50	440.0000	-173.20	460.0000	-181.50	480.0000	-189.90	500.0000	-198.00	520.0000	-200.50	540.0000	-200.80	560.0000
909	NM_001130867	-13.20	100.0000	-17.10	120.0000	-17.80	140.0000	-23.10	160.0000	-27.30	180.0000	-29.50	195.0000	-31.00	205.0000	-35.30	215.0000	-37.90	225.0000	-40.80	235.0000	-48.40	245.0000	-49.90	255.0000	-53.40	265.0000	-57.30	275.0000	-58.60	285.0000	-65.50	295.0000	-68.10	305.0000	-72.60	315.0000	-74.80	325.0000	-81.40	335.0000	-84.40	345.0000	-90.50	355.0000	-100.10	365.0000	-101.90	375.0000
910	NM_018941	-37.90	100.0000	-47.10	120.0000	-53.50	140.0000	-60.50	160.0000	-66.80	180.0000	-70.60	200.0000	-75.80	220.0000	-79.60	240.0000	-81.60	260.0000	-85.80	280.0000	-94.20	300.0000	-101.00	320.0000	-108.90	340.0000	-118.60	360.0000	-119.70	380.0000	-124.50	400.0000	-135.10	420.0000	-141.80	440.0000	-153.90	460.0000	-168.80	480.0000	-171.50	500.0000	-178.70	520.0000	-182.40	540.0000	-191.90	560.0000
911	NM_005709	-26.00	100.0000	-31.30	120.0000	-34.90	140.0000	-47.10	160.0000	-53.50	180.0000	-64.50	200.0000	-72.80	220.0000	-81.40	240.0000	-85.90	260.0000	-89.50	280.0000	-94.90	300.0000	-100.60	320.0000	-109.70	340.0000	-121.90	360.0000	-130.20	380.0000	-140.70	400.0000	-146.20	420.0000	-155.00	440.0000	-161.80	460.0000	-170.00	480.0000	-182.00	500.0000	-185.90	520.0000	-191.40	540.0000	-204.10	560.0000
912	NM_016434	-30.40	100.0000	-44.20	120.0000	-51.70	140.0000	-65.00	160.0000	-80.50	180.0000	-86.60	200.0000	-93.30	220.0000	-97.70	240.0000	-103.80	260.0000	-114.40	280.0000	-118.80	300.0000	-125.90	320.0000	-133.90	340.0000	-141.60	360.0000	-151.20	380.0000	-166.70	400.0000	-179.90	420.0000	-192.70	440.0000	-204.90	460.0000	-216.20	480.0000	-231.90	500.0000	-239.50	520.0000	-242.00	540.0000	-248.50	560.0000
913	NM_021232	-35.70	98.0000	-37.20	108.0000	-45.20	118.0000	-46.60	128.0000	-49.00	138.0000	-54.40	148.0000	-61.60	158.0000	-63.60	168.0000	-66.40	178.0000	-72.00	188.0000	-78.40	198.0000	-83.80	208.0000	-83.60	218.0000	-89.20	228.0000	-96.20	238.0000	-96.20	248.0000	-97.80	258.0000	-103.20	268.0000	-107.00	278.0000	-109.80	288.0000	-112.60	298.0000	-117.60	308.0000	-122.80	318.0000	-123.90	328.0000
914	NM_001303418	-23.30	100.0000	-33.60	120.0000	-36.60	140.0000	-41.40	160.0000	-44.40	180.0000	-50.60	200.0000	-56.40	220.0000	-64.40	240.0000	-75.80	260.0000	-84.80	280.0000	-92.20	300.0000	-98.10	320.0000	-108.50	340.0000	-117.60	360.0000	-126.80	380.0000	-131.70	400.0000	-136.00	420.0000	-145.70	440.0000	-151.40	460.0000	-155.60	480.0000	-159.90	500.0000	-160.30	520.0000	-166.10	540.0000	-170.60	560.0000
915	NM_001283009	-29.40	100.0000	-38.50	120.0000	-48.80	140.0000	-53.70	160.0000	-57.50	180.0000	-66.70	200.0000	-83.40	220.0000	-101.30	240.0000	-108.10	260.0000	-123.00	280.0000	-133.80	300.0000	-145.70	320.0000	-153.00	340.0000	-166.00	360.0000	-178.70	380.0000	-188.40	400.0000	-197.20	420.0000	-210.60	440.0000	-219.90	460.0000	-225.10	480.0000	-236.10	500.0000	-245.60	520.0000	-255.60	540.0000	-270.10	560.0000
916	NM_032957	-30.40	100.0000	-44.20	120.0000	-51.70	140.0000	-65.00	160.0000	-80.50	180.0000	-86.60	200.0000	-93.30	220.0000	-97.70	240.0000	-103.80	260.0000	-114.40	280.0000	-118.80	300.0000	-125.90	320.0000	-133.90	340.0000	-141.60	360.0000	-151.20	380.0000	-166.70	400.0000	-179.90	420.0000	-192.70	440.0000	-204.90	460.0000	-216.20	480.0000	-231.90	500.0000	-239.50	520.0000	-242.00	540.0000	-248.50	560.0000
917	NM_001184938	-28.20	100.0000	-32.80	120.0000	-33.70	140.0000	-39.90	160.0000	-41.70	180.0000	-42.70	200.0000	-48.10	220.0000	-52.50	240.0000	-60.00	260.0000	-72.50	280.0000	-76.50	300.0000	-80.70	320.0000	-85.30	340.0000	-90.10	360.0000	-98.10	380.0000	-101.80	400.0000	-108.50	420.0000	-114.90	440.0000	-116.90	460.0000	-125.00	480.0000	-134.70	500.0000	-143.10	520.0000	-143.10	540.0000	-149.40	560.0000
918	NM_000400	-30.20	100.0000	-40.90	120.0000	-49.00	140.0000	-63.00	160.0000	-71.00	180.0000	-76.20	200.0000	-81.10	220.0000	-90.90	240.0000	-96.70	260.0000	-103.60	280.0000	-111.80	300.0000	-123.20	320.0000	-129.40	340.0000	-133.40	360.0000	-144.20	380.0000	-149.60	400.0000	-160.70	420.0000	-171.50	440.0000	-182.20	460.0000	-189.10	478.0000	-191.10	488.0000	-196.20	498.0000	-199.60	508.0000	-206.00	518.0000
919	NM_001026383	-18.10	100.0000	-24.50	120.0000	-26.70	140.0000	-29.80	160.0000	-41.90	180.0000	-45.40	200.0000	-45.90	220.0000	-50.00	240.0000	-53.10	259.0000	-53.10	269.0000	-59.70	279.0000	-59.70	289.0000	-59.70	299.0000	-59.70	309.0000	-61.50	319.0000	-61.50	329.0000	-64.00	339.0000	-64.00	349.0000	-64.30	359.0000	-68.20	369.0000	-68.50	379.0000	-68.80	389.0000	-72.10	399.0000	-75.90	409.0000
920	NM_014020	-30.70	100.0000	-40.90	120.0000	-50.90	140.0000	-58.80	160.0000	-64.30	180.0000	-74.00	200.0000	-78.60	220.0000	-86.10	240.0000	-92.10	260.0000	-100.10	280.0000	-104.40	300.0000	-107.80	320.0000	-113.00	340.0000	-119.90	360.0000	-123.60	380.0000	-127.00	400.0000	-128.60	420.0000	-134.30	440.0000	-139.30	460.0000	-145.60	480.0000	-153.70	493.0000	-155.80	503.0000	-157.50	513.0000	-164.30	523.0000
921	NM_002018	-37.80	100.0000	-45.00	120.0000	-52.40	140.0000	-57.40	160.0000	-70.90	180.0000	-80.90	200.0000	-84.00	220.0000	-92.10	240.0000	-95.10	260.0000	-99.30	280.0000	-114.30	300.0000	-120.90	320.0000	-126.10	340.0000	-140.10	360.0000	-150.40	380.0000	-156.20	400.0000	-163.40	420.0000	-167.50	440.0000	-173.20	460.0000	-181.50	480.0000	-189.90	500.0000	-198.00	520.0000	-200.50	540.0000	-200.80	560.0000
922	NM_194318	-25.00	100.0000	-30.20	120.0000	-37.40	140.0000	-41.90	160.0000	-49.60	180.0000	-54.40	200.0000	-68.90	220.0000	-75.10	240.0000	-84.40	260.0000	-85.50	280.0000	-90.40	300.0000	-95.70	320.0000	-103.20	340.0000	-113.00	360.0000	-114.80	380.0000	-125.00	400.0000	-127.20	420.0000	-130.90	440.0000	-136.20	460.0000	-139.40	480.0000	-146.70	500.0000	-157.60	520.0000	-162.50	540.0000	-166.50	560.0000
923	NM_138701	-10.90	100.0000	-12.00	120.0000	-20.70	140.0000	-24.50	160.0000	-28.40	180.0000	-34.70	200.0000	-37.50	220.0000	-45.40	240.0000	-48.50	260.0000	-53.10	280.0000	-57.10	300.0000	-58.60	320.0000	-63.60	340.0000	-69.60	360.0000	-72.60	380.0000	-79.60	400.0000	-86.50	420.0000	-93.10	440.0000	-96.70	460.0000	-101.30	480.0000	-104.20	500.0000	-111.00	520.0000	-118.70	540.0000	-126.80	560.0000
924	NM_023078	-37.40	100.0000	-40.90	120.0000	-52.50	140.0000	-67.30	160.0000	-75.60	180.0000	-84.80	200.0000	-86.40	220.0000	-97.80	240.0000	-107.40	260.0000	-125.20	280.0000	-137.90	300.0000	-147.60	320.0000	-158.50	340.0000	-165.90	360.0000	-181.30	380.0000	-189.20	400.0000	-196.10	420.0000	-203.60	440.0000	-215.70	460.0000	-224.30	480.0000	-234.10	500.0000	-245.60	520.0000	-250.50	540.0000	-256.40	560.0000
925	NM_001258205	-26.50	100.0000	-33.70	120.0000	-40.70	140.0000	-43.60	160.0000	-53.90	180.0000	-59.90	200.0000	-66.10	220.0000	-73.50	240.0000	-77.60	260.0000	-82.50	280.0000	-93.80	300.0000	-98.00	320.0000	-107.70	340.0000	-110.20	360.0000	-118.10	380.0000	-126.70	400.0000	-137.80	420.0000	-145.10	440.0000	-151.10	460.0000	-157.70	480.0000	-166.70	500.0000	-173.60	520.0000	-175.80	540.0000	-187.40	560.0000
926	NM_016138	-18.20	100.0000	-20.10	120.0000	-27.10	140.0000	-35.10	160.0000	-39.60	180.0000	-46.00	200.0000	-53.80	220.0000	-56.90	240.0000	-62.10	260.0000	-63.50	280.0000	-65.70	300.0000	-77.00	320.0000	-81.10	340.0000	-88.70	360.0000	-93.90	380.0000	-98.40	400.0000	-103.20	420.0000	-108.60	440.0000	-110.20	460.0000	-125.00	480.0000	-133.70	500.0000	-148.70	520.0000	-154.90	540.0000	-156.70	560.0000
927	NM_001190983	-18.20	100.0000	-20.10	120.0000	-27.10	140.0000	-35.10	160.0000	-39.60	180.0000	-46.00	200.0000	-53.80	220.0000	-56.90	240.0000	-62.10	260.0000	-63.50	280.0000	-65.70	300.0000	-77.00	320.0000	-81.10	340.0000	-88.70	360.0000	-93.90	380.0000	-98.40	400.0000	-103.20	420.0000	-108.60	440.0000	-110.20	460.0000	-125.00	480.0000	-133.70	500.0000	-148.70	520.0000	-154.90	540.0000	-156.70	560.0000
928	NM_001958	-40.40	100.0000	-58.90	120.0000	-65.20	140.0000	-74.00	160.0000	-85.90	180.0000	-100.00	200.0000	-107.70	220.0000	-118.40	240.0000	-127.00	260.0000	-137.60	280.0000	-141.90	300.0000	-154.60	320.0000	-159.20	340.0000	-167.90	360.0000	-180.00	380.0000	-183.70	400.0000	-192.30	420.0000	-197.90	440.0000	-211.40	460.0000	-219.10	480.0000	-228.50	500.0000	-235.50	520.0000	-235.50	540.0000	-249.50	560.0000
929	NM_001242848	-17.40	100.0000	-24.80	120.0000	-34.80	140.0000	-34.80	160.0000	-42.40	180.0000	-49.60	200.0000	-61.90	220.0000	-74.80	240.0000	-77.30	260.0000	-83.10	280.0000	-88.70	300.0000	-97.30	320.0000	-103.50	340.0000	-106.50	360.0000	-110.70	380.0000	-115.70	400.0000	-118.20	420.0000	-126.50	440.0000	-131.10	460.0000	-138.40	480.0000	-141.50	500.0000	-143.30	520.0000	-146.80	540.0000	-151.90	560.0000
930	NM_012396	-28.60	100.0000	-36.90	120.0000	-42.10	140.0000	-47.20	160.0000	-59.80	180.0000	-67.00	200.0000	-76.00	220.0000	-88.80	240.0000	-101.20	260.0000	-107.40	280.0000	-129.90	300.0000	-136.80	320.0000	-144.40	340.0000	-155.30	360.0000	-163.80	380.0000	-172.90	400.0000	-179.10	420.0000	-188.90	440.0000	-197.40	460.0000	-204.00	480.0000	-217.80	500.0000	-231.70	520.0000	-242.60	540.0000	-252.50	560.0000
931	NM_001309474	-23.10	100.0000	-34.50	120.0000	-43.00	140.0000	-46.50	160.0000	-53.60	178.0000	-56.20	188.0000	-60.50	198.0000	-63.10	208.0000	-66.40	218.0000	-69.80	228.0000	-71.10	238.0000	-75.40	248.0000	-75.40	258.0000	-78.80	268.0000	-81.40	278.0000	-81.60	288.0000	-81.60	298.0000	-82.50	308.0000	-82.90	318.0000	-82.90	328.0000	-82.90	338.0000	-87.00	348.0000	-88.40	358.0000	-91.60	368.0000
932	NM_001309443	-16.30	100.0000	-25.80	120.0000	-30.30	140.0000	-32.60	160.0000	-38.20	180.0000	-42.40	200.0000	-50.10	220.0000	-56.70	240.0000	-57.20	260.0000	-59.30	280.0000	-69.60	300.0000	-74.40	320.0000	-78.70	340.0000	-85.70	360.0000	-87.30	380.0000	-91.90	400.0000	-101.50	420.0000	-108.20	440.0000	-112.60	460.0000	-117.20	480.0000	-122.50	500.0000	-128.30	520.0000	-136.70	540.0000	-150.60	560.0000
933	NM_003118	-16.30	100.0000	-25.80	120.0000	-30.30	140.0000	-32.60	160.0000	-38.20	180.0000	-42.40	200.0000	-50.10	220.0000	-56.70	240.0000	-57.20	260.0000	-59.30	280.0000	-69.60	300.0000	-74.40	320.0000	-78.70	340.0000	-85.70	360.0000	-87.30	380.0000	-91.90	400.0000	-101.50	420.0000	-108.20	440.0000	-112.60	460.0000	-117.20	480.0000	-122.50	500.0000	-128.30	520.0000	-136.70	540.0000	-150.60	560.0000
934	NM_014344	-27.50	100.0000	-37.00	120.0000	-48.60	140.0000	-59.10	160.0000	-62.30	180.0000	-75.30	200.0000	-85.90	220.0000	-93.60	240.0000	-95.10	260.0000	-100.40	280.0000	-108.40	300.0000	-117.60	320.0000	-124.07	340.0000	-129.30	360.0000	-141.00	380.0000	-155.80	400.0000	-168.80	420.0000	-173.60	440.0000	-179.00	460.0000	-191.00	480.0000	-193.40	500.0000	-201.50	520.0000	-213.80	540.0000	-220.30	560.0000
935	NM_032492	-21.20	100.0000	-23.20	120.0000	-31.10	140.0000	-35.80	160.0000	-46.80	180.0000	-57.10	200.0000	-69.20	220.0000	-79.40	240.0000	-81.90	260.0000	-87.50	280.0000	-91.60	300.0000	-104.00	320.0000	-111.60	340.0000	-116.70	360.0000	-124.50	380.0000	-136.90	400.0000	-144.50	420.0000	-147.40	440.0000	-152.90	460.0000	-166.10	480.0000	-169.70	500.0000	-174.40	520.0000	-181.10	540.0000	-184.70	560.0000
936	NM_032511	-24.10	100.0000	-28.50	120.0000	-35.70	140.0000	-36.40	160.0000	-46.20	180.0000	-50.40	200.0000	-56.00	220.0000	-60.30	240.0000	-67.80	260.0000	-74.00	280.0000	-75.40	300.0000	-83.30	320.0000	-85.70	340.0000	-88.50	360.0000	-93.00	380.0000	-98.20	400.0000	-103.10	420.0000	-105.90	440.0000	-113.20	460.0000	-117.00	480.0000	-122.90	500.0000	-132.20	520.0000	-134.80	540.0000	-138.80	560.0000
937	NM_145204	-20.90	100.0000	-24.10	120.0000	-35.20	140.0000	-37.10	160.0000	-41.40	180.0000	-47.50	200.0000	-57.80	220.0000	-58.50	240.0000	-63.90	260.0000	-69.70	280.0000	-74.70	300.0000	-82.80	320.0000	-86.30	340.0000	-88.90	360.0000	-95.70	380.0000	-102.30	400.0000	-108.60	420.0000	-112.30	440.0000	-117.70	460.0000	-120.50	480.0000	-128.40	500.0000	-128.40	520.0000	-137.00	540.0000	-139.30	560.0000
938	NM_001282657	-19.40	100.0000	-22.50	120.0000	-29.40	140.0000	-37.00	160.0000	-40.40	180.0000	-48.80	200.0000	-54.10	220.0000	-56.40	240.0000	-57.30	260.0000	-66.50	280.0000	-68.80	300.0000	-74.00	320.0000	-79.60	340.0000	-88.20	360.0000	-89.50	380.0000	-99.80	400.0000	-106.40	420.0000	-110.20	440.0000	-116.30	460.0000	-124.20	480.0000	-125.10	500.0000	-132.00	520.0000	-140.60	540.0000	-144.60	560.0000
939	NM_001282656	-19.40	100.0000	-22.50	120.0000	-29.40	140.0000	-37.00	160.0000	-40.40	180.0000	-48.80	200.0000	-54.10	220.0000	-56.40	240.0000	-57.30	260.0000	-66.50	280.0000	-68.80	300.0000	-74.00	320.0000	-79.60	340.0000	-88.20	360.0000	-89.50	380.0000	-99.80	400.0000	-106.40	420.0000	-110.20	440.0000	-116.30	460.0000	-124.20	480.0000	-125.10	500.0000	-132.00	520.0000	-140.60	540.0000	-144.60	560.0000
940	NM_003442	-19.40	100.0000	-22.50	120.0000	-29.40	140.0000	-37.00	160.0000	-40.40	180.0000	-48.80	200.0000	-54.10	220.0000	-56.40	240.0000	-57.30	260.0000	-66.50	280.0000	-68.80	300.0000	-74.00	320.0000	-79.60	340.0000	-88.20	360.0000	-89.50	380.0000	-99.80	400.0000	-106.40	420.0000	-110.20	440.0000	-116.30	460.0000	-124.20	480.0000	-125.10	500.0000	-132.00	520.0000	-140.60	540.0000	-144.60	560.0000
941	NM_001238	-26.40	100.0000	-33.20	120.0000	-43.20	140.0000	-53.10	160.0000	-53.50	180.0000	-58.20	200.0000	-62.40	220.0000	-70.80	240.0000	-78.20	260.0000	-85.40	280.0000	-96.80	300.0000	-99.50	320.0000	-102.70	340.0000	-110.10	360.0000	-111.70	380.0000	-116.00	400.0000	-126.50	420.0000	-134.10	440.0000	-136.90	460.0000	-141.90	480.0000	-152.30	500.0000	-165.60	520.0000	-168.30	540.0000	-183.70	560.0000
942	NM_001098511	-12.40	100.0000	-20.60	120.0000	-30.50	140.0000	-32.30	160.0000	-36.00	180.0000	-45.20	200.0000	-49.60	220.0000	-53.20	240.0000	-55.20	260.0000	-57.70	280.0000	-62.00	300.0000	-65.70	320.0000	-72.60	340.0000	-81.00	360.0000	-85.80	380.0000	-88.90	400.0000	-92.50	420.0000	-101.10	440.0000	-108.00	460.0000	-116.20	480.0000	-122.20	500.0000	-123.00	520.0000	-128.50	540.0000	-133.80	560.0000
943	NM_001278182	-16.40	100.0000	-24.60	120.0000	-29.80	140.0000	-32.10	160.0000	-35.30	180.0000	-39.40	200.0000	-42.20	220.0000	-48.40	240.0000	-55.60	260.0000	-63.00	280.0000	-69.30	300.0000	-74.40	320.0000	-78.50	340.0000	-86.10	360.0000	-87.00	380.0000	-89.20	400.0000	-93.70	420.0000	-101.20	440.0000	-105.10	460.0000	-105.10	480.0000	-117.90	500.0000	-127.50	520.0000	-127.50	540.0000	-134.40	560.0000
944	NM_004501	-11.70	100.0000	-17.90	120.0000	-21.40	140.0000	-28.10	160.0000	-28.70	180.0000	-30.60	200.0000	-42.00	220.0000	-51.50	240.0000	-54.30	260.0000	-59.80	280.0000	-64.20	300.0000	-67.90	320.0000	-70.90	340.0000	-72.20	360.0000	-79.80	380.0000	-87.60	400.0000	-92.90	420.0000	-104.60	440.0000	-106.40	460.0000	-117.00	480.0000	-119.60	500.0000	-127.10	520.0000	-134.10	540.0000	-139.10	560.0000
945	NM_004370	-16.20	100.0000	-17.70	120.0000	-28.60	140.0000	-40.00	160.0000	-56.90	180.0000	-60.40	200.0000	-69.80	220.0000	-78.80	240.0000	-82.90	260.0000	-91.50	280.0000	-96.80	300.0000	-105.40	320.0000	-108.50	340.0000	-113.90	360.0000	-117.10	380.0000	-129.20	400.0000	-145.80	420.0000	-152.20	440.0000	-159.20	460.0000	-162.50	480.0000	-171.40	500.0000	-175.80	520.0000	-186.80	540.0000	-194.30	560.0000
946	NM_002079	-10.70	100.0000	-12.80	120.0000	-14.60	140.0000	-20.30	160.0000	-31.10	180.0000	-37.70	200.0000	-44.30	220.0000	-51.40	240.0000	-61.60	260.0000	-71.10	280.0000	-78.70	300.0000	-83.50	320.0000	-93.60	340.0000	-97.40	360.0000	-102.00	380.0000	-109.80	400.0000	-117.30	420.0000	-117.30	440.0000	-124.60	460.0000	-126.50	480.0000	-130.50	500.0000	-135.40	520.0000	-139.60	540.0000	-148.80	560.0000
947	NM_021072	-14.00	100.0000	-19.30	120.0000	-21.10	140.0000	-23.80	160.0000	-30.10	180.0000	-32.60	200.0000	-38.80	220.0000	-43.60	240.0000	-53.80	260.0000	-63.00	280.0000	-65.30	300.0000	-68.60	320.0000	-74.30	340.0000	-79.50	360.0000	-89.60	380.0000	-99.90	400.0000	-102.70	420.0000	-110.30	440.0000	-115.90	460.0000	-122.10	480.0000	-128.10	500.0000	-138.10	520.0000	-140.50	540.0000	-143.90	560.0000
948	NM_031844	-11.70	100.0000	-17.90	120.0000	-21.40	140.0000	-28.10	160.0000	-28.70	180.0000	-30.60	200.0000	-42.00	220.0000	-51.50	240.0000	-54.30	260.0000	-59.80	280.0000	-64.20	300.0000	-67.90	320.0000	-70.90	340.0000	-72.20	360.0000	-79.80	380.0000	-87.60	400.0000	-92.90	420.0000	-104.60	440.0000	-106.40	460.0000	-117.00	480.0000	-119.60	500.0000	-127.10	520.0000	-134.10	540.0000	-139.10	560.0000
949	NM_001145549	-21.90	100.0000	-34.00	120.0000	-38.20	140.0000	-48.20	160.0000	-56.20	180.0000	-63.10	200.0000	-67.90	220.0000	-72.10	240.0000	-78.30	260.0000	-84.20	280.0000	-90.10	300.0000	-97.30	320.0000	-104.20	340.0000	-106.30	360.0000	-115.20	380.0000	-118.50	400.0000	-121.30	420.0000	-130.30	440.0000	-136.20	460.0000	-145.60	480.0000	-149.10	500.0000	-159.20	520.0000	-164.00	540.0000	-169.60	560.0000
950	NM_005360	-12.90	100.0000	-16.10	120.0000	-21.10	140.0000	-28.60	160.0000	-34.80	180.0000	-37.20	200.0000	-40.80	220.0000	-42.80	240.0000	-49.60	260.0000	-58.40	280.0000	-69.80	300.0000	-76.00	320.0000	-81.20	340.0000	-91.50	360.0000	-96.70	380.0000	-106.10	400.0000	-116.90	420.0000	-127.60	440.0000	-133.10	460.0000	-135.00	480.0000	-141.60	500.0000	-146.60	520.0000	-152.00	540.0000	-155.20	560.0000
951	NM_001256164	-21.40	100.0000	-26.60	120.0000	-26.40	140.0000	-35.10	160.0000	-39.10	180.0000	-44.90	200.0000	-53.00	220.0000	-57.50	240.0000	-59.20	260.0000	-63.90	280.0000	-67.20	300.0000	-72.10	320.0000	-82.80	340.0000	-87.10	360.0000	-94.00	380.0000	-98.20	400.0000	-98.20	420.0000	-101.90	440.0000	-107.70	460.0000	-119.30	480.0000	-120.20	500.0000	-124.30	520.0000	-130.00	540.0000	-131.20	560.0000
952	NM_001256165	-21.40	100.0000	-26.60	120.0000	-26.40	140.0000	-35.10	160.0000	-39.10	180.0000	-44.90	200.0000	-53.00	220.0000	-57.50	240.0000	-59.20	260.0000	-63.90	280.0000	-67.20	300.0000	-72.10	320.0000	-82.80	340.0000	-87.10	360.0000	-94.00	380.0000	-98.20	400.0000	-98.20	420.0000	-101.90	440.0000	-107.70	460.0000	-119.30	480.0000	-120.20	500.0000	-124.30	520.0000	-130.00	540.0000	-131.20	560.0000
953	NM_002143	-29.70	100.0000	-32.00	120.0000	-42.00	140.0000	-44.00	160.0000	-62.50	180.0000	-72.30	200.0000	-77.40	220.0000	-83.60	240.0000	-95.60	260.0000	-104.90	280.0000	-111.20	300.0000	-117.10	320.0000	-130.70	340.0000	-135.50	360.0000	-141.70	380.0000	-143.70	400.0000	-153.50	420.0000	-162.40	440.0000	-176.80	460.0000	-182.20	480.0000	-191.00	500.0000	-196.20	520.0000	-199.90	540.0000	-208.80	560.0000
954	NM_019026	-21.40	100.0000	-26.60	120.0000	-26.40	140.0000	-35.10	160.0000	-39.10	180.0000	-44.90	200.0000	-53.00	220.0000	-57.50	240.0000	-59.20	260.0000	-63.90	280.0000	-67.20	300.0000	-72.10	320.0000	-82.80	340.0000	-87.10	360.0000	-94.00	380.0000	-98.20	400.0000	-98.20	420.0000	-101.90	440.0000	-107.70	460.0000	-119.30	480.0000	-120.20	500.0000	-124.30	520.0000	-130.00	540.0000	-131.20	560.0000
955	NM_001080514	-27.50	100.0000	-35.80	120.0000	-45.80	140.0000	-54.60	160.0000	-59.50	180.0000	-72.10	200.0000	-76.30	220.0000	-88.00	240.0000	-101.80	260.0000	-114.30	280.0000	-124.70	300.0000	-135.20	320.0000	-141.60	340.0000	-152.60	360.0000	-160.60	380.0000	-172.90	400.0000	-183.30	420.0000	-197.90	440.0000	-208.80	460.0000	-212.50	480.0000	-218.20	500.0000	-231.70	520.0000	-233.50	540.0000	-243.80	560.0000
956	NM_030810	-21.90	100.0000	-34.00	120.0000	-38.20	140.0000	-48.20	160.0000	-56.20	180.0000	-63.10	200.0000	-67.90	220.0000	-72.10	240.0000	-78.30	260.0000	-84.20	280.0000	-90.10	300.0000	-97.30	320.0000	-104.20	340.0000	-106.30	360.0000	-115.20	380.0000	-118.50	400.0000	-121.30	420.0000	-130.30	440.0000	-136.20	460.0000	-145.60	480.0000	-149.10	500.0000	-159.20	520.0000	-164.00	540.0000	-169.60	560.0000
957	NM_001031804	-21.50	100.0000	-35.60	120.0000	-44.60	140.0000	-50.90	160.0000	-57.50	180.0000	-63.70	200.0000	-73.20	220.0000	-77.70	240.0000	-86.60	260.0000	-94.40	280.0000	-95.60	300.0000	-99.30	320.0000	-101.30	340.0000	-106.10	360.0000	-108.90	380.0000	-116.70	400.0000	-119.50	420.0000	-123.00	440.0000	-141.72	460.0000	-149.62	480.0000	-157.80	500.0000	-171.42	520.0000	-182.10	540.0000	-189.52	560.0000
958	NM_181714	-9.20	100.0000	-15.00	120.0000	-16.70	140.0000	-18.90	160.0000	-24.30	180.0000	-24.90	200.0000	-32.50	220.0000	-37.90	240.0000	-43.80	260.0000	-46.10	280.0000	-47.50	300.0000	-52.20	320.0000	-52.90	340.0000	-61.30	360.0000	-61.70	380.0000	-66.90	400.0000	-72.10	420.0000	-80.70	440.0000	-82.50	460.0000	-85.10	480.0000	-85.20	500.0000	-90.50	520.0000	-110.00	540.0000	-113.90	560.0000
959	NM_001256488	-12.30	100.0000	-12.30	120.0000	-16.80	140.0000	-21.40	160.0000	-26.30	180.0000	-29.50	200.0000	-35.30	220.0000	-41.10	240.0000	-49.20	260.0000	-58.50	280.0000	-70.10	300.0000	-72.80	320.0000	-77.70	340.0000	-89.10	360.0000	-99.00	380.0000	-106.80	400.0000	-110.10	420.0000	-119.80	440.0000	-127.40	460.0000	-133.20	480.0000	-138.70	500.0000	-147.40	520.0000	-152.40	540.0000	-160.80	560.0000
960	NM_001291420	-12.90	100.0000	-18.70	120.0000	-24.40	140.0000	-32.20	160.0000	-36.40	180.0000	-43.00	200.0000	-49.50	220.0000	-54.70	240.0000	-60.80	260.0000	-67.10	280.0000	-72.70	300.0000	-77.20	320.0000	-83.20	340.0000	-86.40	360.0000	-90.30	380.0000	-96.80	400.0000	-100.40	420.0000	-107.80	440.0000	-113.00	460.0000	-117.30	480.0000	-120.20	500.0000	-123.70	520.0000	-133.30	540.0000	-138.10	560.0000
961	NM_005895	-26.90	100.0000	-37.90	120.0000	-48.70	140.0000	-58.30	160.0000	-60.40	180.0000	-65.50	200.0000	-70.00	220.0000	-78.70	240.0000	-89.00	260.0000	-91.60	280.0000	-103.40	300.0000	-113.00	320.0000	-116.60	340.0000	-125.40	360.0000	-131.70	380.0000	-135.10	400.0000	-143.50	420.0000	-150.20	440.0000	-157.10	460.0000	-165.80	480.0000	-172.80	500.0000	-175.30	520.0000	-185.10	540.0000	-194.10	560.0000
962	NM_001122769	-9.20	100.0000	-15.00	120.0000	-16.70	140.0000	-18.90	160.0000	-24.30	180.0000	-24.90	200.0000	-32.50	220.0000	-37.90	240.0000	-43.80	260.0000	-46.10	280.0000	-47.50	300.0000	-52.20	320.0000	-52.90	340.0000	-61.30	360.0000	-61.70	380.0000	-66.90	400.0000	-72.10	420.0000	-80.70	440.0000	-82.50	460.0000	-85.10	480.0000	-85.20	500.0000	-90.50	520.0000	-110.00	540.0000	-113.90	560.0000
963	NM_001142301	-14.70	100.0000	-19.20	120.0000	-22.70	140.0000	-28.00	160.0000	-31.10	180.0000	-34.90	200.0000	-39.50	220.0000	-40.50	240.0000	-45.00	260.0000	-50.00	280.0000	-56.80	300.0000	-69.80	320.0000	-72.90	340.0000	-74.00	360.0000	-81.50	380.0000	-85.80	400.0000	-88.30	420.0000	-95.30	440.0000	-97.60	460.0000	-105.00	480.0000	-107.90	500.0000	-109.40	520.0000	-113.00	540.0000	-120.00	560.0000
964	NM_032142	-28.10	100.0000	-34.40	120.0000	-34.40	140.0000	-37.90	160.0000	-41.10	180.0000	-49.90	200.0000	-54.00	220.0000	-60.00	240.0000	-60.80	260.0000	-66.70	280.0000	-70.80	300.0000	-71.50	320.0000	-73.90	340.0000	-78.30	360.0000	-87.70	380.0000	-88.50	400.0000	-95.90	420.0000	-99.80	440.0000	-104.70	460.0000	-108.70	480.0000	-112.00	500.0000	-114.90	520.0000	-118.20	540.0000	-129.50	560.0000
[truncated: 22,438 more rows]
[truncated: 4 more columns]
