# Supplementary material for: Genome-wide analysis of lncRNA stability in human
Source: PLoS Comput Biol. 2021 Apr 16;17(4):e1008918. doi: 10.1371/journal.pcbi.1008918 (PMC8081339; doi:10.1371/journal.pcbi.1008918)
Supplement: S15 Table — (CSV) [file pcbi.1008918.s015.csv]

	lncrna_id	noncode	lncrna_source	lncrna_name	ensembl	louse	length	X0C_FPKM	X0N_FPKM	X6C_FPKM	X6N_FPKM	X12C_FPKM	X12N_FPKM	X24C_FPKM	X24N_FPKM	X0C_count	X0N_count	X6C_count	X6N_count	X12C_count	X12N_count	X24C_count	X24N_count
1	NONHSAT133317.2	NONHSAT133317.2	lncipedia	lnc-FBP2-3-1_dup1	-	9:94485452-94511578	635	0.0000	5.0420	0.0000	1.0830	0.0000	0.3606	0.0000	0.1778	0.0000	33.0000	0.0000	12.0000	0.0000	4.0000	0.0000	2.0000
2	NONHSAT213755.1	NONHSAT213755.1	PMID24035497	intronic719	-	7:99404225-99404485	261	0.8812	11.1500	0.2459	0.2195	0.0000	0.2193	0.2710	1.2980	5.0000	30.0000	1.0000	1.0000	0.0000	1.0000	1.0000	6.0000
3	ENST00000506093	NONHSAT100218.2	lncipedia	lnc-PAPD7-1-1_dup1	RP11-332J15.3	5:6765891-6771953	596	0.0000	0.0000	0.0000	0.0000	0.3374	0.0000	0.2373	0.0000	0.0000	0.0000	0.0000	0.0000	4.0000	0.0000	2.0000	0.0000
4	NONHSAT148806.1	NONHSAT148806.1	PMID24463510	LocusForward_59965	-	1:41028535-41059477	305	0.0000	37.2200	0.0000	0.0000	0.0000	0.0000	0.0000	0.9256	0.0000	117.0000	0.0000	0.0000	0.0000	0.0000	0.0000	5.0000
5	NONHSAT083772.2	NONHSAT083772.2	lncipedia	lnc-VPREB1-7-10_dup1	-	22:22309655-22321421	786	0.0000	0.3704	0.0000	0.3646	0.0000	0.3642	0.3599	0.0000	0.0000	3.0000	0.0000	5.0000	0.0000	5.0000	4.0000	0.0000
6	ENST00000567096	NONHSAT051855.2	lncipedia	lnc-FBXL16-1-1_dup1	LA16c-380A1.1	16:710746-711277	446	0.0000	0.6528	0.0000	0.5140	0.0000	0.0000	0.0000	0.3798	0.0000	3.0000	0.0000	4.0000	0.0000	0.0000	0.0000	3.0000
7	ENST00000567090	NONHSAT142755.2	lncipedia	lnc-POLR2C-1-1	AC009052.12	16:57461055-57462737	298	0.0000	0.0000	0.0000	0.0000	0.0000	0.0000	0.0000	0.5684	0.0000	0.0000	0.0000	0.0000	0.0000	0.0000	0.0000	3.0000
8	ENST00000567093	NONHSAT144129.2	lncipedia	lnc-KIAA0182-1-1_dup1,lnc-KIAA0182-1-1	CTD-2542L18.1	16:85592266-85595720	3455	0.0799	5.3640	0.0929	0.9290	0.0146	0.4308	0.1433	0.0327	6.0000	191.0000	5.0000	56.0000	1.0000	26.0000	7.0000	2.0000
9	NONHSAT067972.2	NONHSAT067972.2	lncipedia	lnc-GP6-2-10_dup1,lnc-GP6-2-10	-	19:55063047-55063833	787	0.0585	0.4932	0.0816	0.0728	0.0639	0.0727	0.0000	0.0717	1.0000	4.0000	1.0000	1.0000	1.0000	1.0000	0.0000	1.0000
10	NONHSAT149120.1	NONHSAT149120.1	PMID24463510	blastnMacaque.Locus_187911	-	1:67857914-67858193	280	0.0000	3.8110	0.0000	1.2280	0.0000	0.0000	0.2526	0.0000	0.0000	11.0000	0.0000	6.0000	0.0000	0.0000	1.0000	0.0000
11	ENST00000422008	NONHSAT007688.2	lncipedia	lnc-SERPINC1-1-24	GAS5	1:173864484-173867030	497	0.8329	6.2470	0.3874	0.2307	0.1012	0.2304	0.2846	0.5680	9.0000	32.0000	3.0000	2.0000	1.0000	2.0000	2.0000	5.0000
12	NONHSAT041057.2	NONHSAT041057.2	lncipedia	lnc-SNURF-1-40_dup1	-	15:25109552-25119360	1166	0.1183	0.4160	0.8806	0.3441	0.6036	0.3928	0.0000	0.1453	3.0000	5.0000	16.0000	7.0000	14.0000	8.0000	0.0000	3.0000
13	NONHSAT216357.1	NONHSAT216357.1	PMID24108091	m121218_154352_00126_c100449542550000001523046302151300_s2_p0/19355/ccs.path1	-	8:124271734-124277814	724	3.8750	0.0000	0.0887	0.0791	0.5555	0.0790	0.4884	0.9358	61.0000	0.0000	1.0000	1.0000	8.0000	1.0000	5.0000	12.0000
14	NONHSAT107508.2	NONHSAT107508.2	lncipedia	lnc-RPP40-1-1_dup1	-	6:5044485-5054814	3239	0.0000	0.2097	0.0595	0.0354	0.0000	0.0707	0.0000	0.0523	0.0000	7.0000	3.0000	2.0000	0.0000	4.0000	0.0000	3.0000
15	NONHSAT128939.2	NONHSAT128939.2	lncipedia	lnc-ZNF572-1-20_dup1	-	8:124943496-124951087	2523	0.0000	0.0000	0.0000	0.4771	0.0000	0.0908	0.0000	0.0000	0.0000	0.0000	0.0000	21.0000	0.0000	4.0000	0.0000	0.0000
16	NONHSAT009808.2	NONHSAT009808.2	lncipedia	lnc-CNIH3-2-8_dup1	-	1:224457806-224460694	2877	0.1918	0.0000	0.0000	0.0000	0.0000	0.0000	0.0000	0.0000	12.0000	0.0000	0.0000	0.0000	0.0000	0.0000	0.0000	0.0000
17	NONHSAT200580.1	NONHSAT200580.1	PMID24463510	-	-	4:151401334-151408836	531	0.0000	0.0000	0.1209	0.0000	0.0000	0.3234	0.0000	0.2127	0.0000	0.0000	1.0000	0.0000	0.0000	3.0000	0.0000	2.0000
18	NONHSAT200805.1	NONHSAT200805.1	lncipedia	lnc-ACSL1-4-1_dup1	-	4:184743240-184774552	1277	0.0000	0.2280	0.0000	0.0449	0.0000	0.0897	0.0000	0.0000	0.0000	3.0000	0.0000	1.0000	0.0000	2.0000	0.0000	0.0000
19	NONHSAT064192.2	NONHSAT064192.2	lncipedia	lnc-ANKRD27-2-6_dup1	-	19:32390050-32405539	951	0.0967	0.0000	0.0000	0.0603	0.4229	0.0000	0.3718	3.7400	2.0000	0.0000	0.0000	1.0000	8.0000	0.0000	5.0000	63.0000
20	ENST00000304425	NONHSAT220560.1	PMID24463510	-	MIR31HG	9:21455642-21559669	745	21.0500	1.9530	36.2700	5.9240	30.5000	4.3030	26.0100	2.2740	341.0000	15.0000	421.0000	77.0000	452.0000	56.0000	274.0000	30.0000
21	ENST00000622469	NONHSAT208949.1	gencode	-	ZNRD1-AS1	6:30010829-30012273	1445	0.0000	1.1410	0.0444	0.4363	0.0000	0.1981	0.0489	0.4298	0.0000	17.0000	1.0000	11.0000	0.0000	5.0000	1.0000	11.0000
22	ENST00000622466	ENST00000622466	ensembl:lincRNA	-	RP11-817G13.3	14:69154311-69154804	494	0.0000	0.5893	0.0000	0.2321	0.2035	0.1158	0.0000	0.2286	0.0000	3.0000	0.0000	2.0000	2.0000	1.0000	0.0000	2.0000
23	NONHSAT173497.1	NONHSAT173497.1	lncipedia	lnc-GNG13-3-1_dup1	-	16:915762-920914	3222	0.0000	1.1440	0.0000	0.8183	0.0156	0.5508	0.0220	0.0526	0.0000	38.0000	0.0000	46.0000	1.0000	31.0000	1.0000	3.0000
24	NONHSAT041826.2	NONHSAT041826.2	lncipedia	lnc-PHGR1-1-3_dup1	-	15:40324495-40326712	1312	0.0000	0.0000	0.0000	0.0000	0.0000	0.0000	0.0000	0.8607	0.0000	0.0000	0.0000	0.0000	0.0000	0.0000	0.0000	20.0000
25	ENST00000573772	NONHSAT145193.2	lncipedia	lnc-USP6-2-4_dup1	RP11-333E1.1	17:5223371-5248069	410	0.0000	2.1300	0.0000	0.0000	0.0000	0.1396	0.0000	0.0000	0.0000	9.0000	0.0000	0.0000	0.0000	1.0000	0.0000	0.0000
26	ENST00000597830	ENST00000597830	ensembl:lincRNA	-	SCGB1B2P	19:34576733-34577460	403	0.3424	0.0000	0.3185	0.1422	0.1248	0.2842	0.0000	1.4010	3.0000	0.0000	2.0000	1.0000	1.0000	2.0000	0.0000	10.0000
27	ENST00000627172	NONHSAT181612.1	ensembl	-	CYP1B1-AS1	2:38083173-38131567	995	0.0462	2.8280	0.0000	0.2880	0.0000	0.1726	0.0711	0.2837	1.0000	29.0000	0.0000	5.0000	0.0000	3.0000	1.0000	5.0000
28	NONHSAT181355.1	NONHSAT181355.1	PMID24463510	blastnMacaque.Locus_60800	-	2:18777811-18780737	273	0.0000	1.0660	0.0000	0.0000	0.0000	0.0000	0.0000	0.0000	0.0000	3.0000	0.0000	0.0000	0.0000	0.0000	0.0000	0.0000
29	NONHSAT212506.1	NONHSAT212506.1	PMID24108091	m121218_042125_00126_c100418802550000001523036412191223_s2_p0/13300/ccs.path1	-	7:107186462-107202521	1994	0.0231	0.0973	0.0322	0.0287	0.0252	0.0287	0.0355	0.0283	1.0000	2.0000	1.0000	1.0000	1.0000	1.0000	1.0000	1.0000
30	ENST00000439362	ENST00000439362	ensembl:lincRNA	-	MIR4435-2HG	2:111207776-111495048	1522	0.0000	0.0000	0.0422	0.1883	0.1321	0.0000	0.0929	0.0000	0.0000	0.0000	1.0000	5.0000	4.0000	0.0000	2.0000	0.0000
31	NONHSAT059915.2	NONHSAT059915.2	lncipedia	lnc-ZNF516-4-2_dup1	-	18:76224284-76232681	1490	0.0000	0.0000	0.0000	0.1154	0.0000	0.0000	0.0000	0.0000	0.0000	0.0000	0.0000	3.0000	0.0000	0.0000	0.0000	0.0000
32	NONHSAT069916.2	NONHSAT069916.2	lncipedia	lnc-LCLAT1-1-1_dup1	-	2:30689068-30697523	4255	0.0216	0.2280	0.1207	0.0808	0.1300	0.0538	0.2992	0.1327	2.0000	10.0000	8.0000	6.0000	11.0000	4.0000	18.0000	10.0000
33	NONHSAT169771.1	NONHSAT169771.1	PMID24463510	blastnPan.Locus_61031	-	14:104842344-104843823	497	0.0000	0.5858	0.0000	0.2307	0.0000	0.2304	0.0000	0.0000	0.0000	3.0000	0.0000	2.0000	0.0000	2.0000	0.0000	0.0000
34	NONHSAT080293.2	NONHSAT080293.2	lncipedia	lnc-CEBPB-7-4_dup1	-	20:50293562-50314920	2672	0.4303	1.0170	0.0000	0.4290	0.0000	0.2999	0.0000	1.0350	25.0000	28.0000	0.0000	20.0000	0.0000	14.0000	0.0000	49.0000
35	NONHSAT172699.1	NONHSAT172699.1	PMID24463510	LocusForward_11702	-	16:14487077-14488680	700	0.1971	0.8315	1.4670	1.0640	1.0050	1.5540	1.0100	2.4200	3.0000	6.0000	16.0000	13.0000	14.0000	19.0000	10.0000	30.0000
36	NONHSAT090779.2	NONHSAT090779.2	lncipedia	lnc-MINA-5-1_dup1	-	3:97800731-97821967	545	0.0000	0.0000	0.0000	0.0000	0.0000	0.3151	0.0000	1.1400	0.0000	0.0000	0.0000	0.0000	0.0000	3.0000	0.0000	11.0000
37	ENST00000591069	NONHSAT124859.2	lncipedia	lnc-AC068020.1-1-5	FAM86B3P	8:8236211-8244296	577	0.5580	1.0090	0.1112	0.0000	0.0000	0.0992	0.2451	1.3700	7.0000	6.0000	1.0000	0.0000	0.0000	1.0000	2.0000	14.0000
38	NONHSAT134018.2	NONHSAT134018.2	lncipedia	lnc-C9orf147-1-3_dup1,lnc-C9orf147-1-3	-	9:112485564-112486673	1110	0.0829	2.6220	0.1156	1.4970	0.0453	0.0516	0.0000	2.5940	2.0000	30.0000	2.0000	29.0000	1.0000	1.0000	0.0000	51.0000
39	ENST00000625156	NONHSAT032332.2	lncipedia	lnc-IFT88-1-1_dup1,lnc-IFT88-1-1	RP11-261P13.5	13:20712431-20714146	1716	0.0536	0.0565	0.0000	0.0334	0.0000	0.1334	0.0412	0.0987	2.0000	1.0000	0.0000	1.0000	0.0000	4.0000	1.0000	3.0000
40	ENST00000625152	NONHSAT173312.1	gencode	-	RP11-133M8.3	16:78872739-78873505	767	0.0000	4.9330	0.1674	0.8220	0.0656	0.2985	0.1844	0.0000	0.0000	39.0000	2.0000	11.0000	1.0000	4.0000	2.0000	0.0000
41	ENST00000625150	NONHSAT166919.1	ensembl	-	RP11-157H4.1	13:73844683-73845130	448	0.0000	3.8980	0.0000	0.1279	0.0000	0.1277	0.0000	0.0000	0.0000	18.0000	0.0000	1.0000	0.0000	1.0000	0.0000	0.0000
42	MSTRG.21646.1	-	-	-	-	15:44567349-44570200	329	0.0000	1.4740	0.0000	0.5227	0.1528	2.7840	0.0000	0.5148	0.0000	5.0000	0.0000	3.0000	1.0000	16.0000	0.0000	3.0000
43	NONHSAT098254.2	NONHSAT098254.2	lncipedia	lnc-MFSD8-7-1_dup1,lnc-MFSD8-7-1	-	4:128059904-128060477	574	0.8013	0.0000	0.0000	0.1998	0.0000	0.5984	0.0000	1.8690	10.0000	0.0000	0.0000	2.0000	0.0000	6.0000	0.0000	19.0000
44	NONHSAT006134.2	NONHSAT006134.2	lncipedia	lnc-NBPF16-4-2	-	1:144460449-144461630	763	0.2411	3.1790	0.5888	1.4270	0.1318	3.0760	0.1854	1.4800	4.0000	25.0000	7.0000	19.0000	2.0000	41.0000	2.0000	20.0000
45	NONHSAT135577.2	NONHSAT135577.2	lncipedia	lnc-LCN6-1-7	-	9:136724594-136728184	853	10.1400	0.9100	2.4830	1.5450	2.2400	1.9460	2.0730	1.6550	188.0000	8.0000	33.0000	23.0000	38.0000	29.0000	25.0000	25.0000
46	ENST00000421771	NONHSAT081539.2	lncipedia	lnc-GABPA-3-3_dup1	AP001596.6	21:26390136-26471698	1078	0.0000	0.1799	0.0000	0.0000	0.0933	0.0000	0.0000	0.0000	0.0000	2.0000	0.0000	0.0000	2.0000	0.0000	0.0000	0.0000
47	NONHSAT192585.1	NONHSAT192585.1	PMID24463510	-	-	22:50583027-50597249	2899	0.0000	0.4016	0.0221	0.2768	0.0694	1.0070	0.0000	1.5970	0.0000	12.0000	1.0000	14.0000	4.0000	51.0000	0.0000	82.0000
48	ENST00000559267	NONHSAT047695.2	lncipedia	lnc-RP11-210M15.2.1-3-14_dup1	RP11-210M15.2	15:80344853-80398007	436	0.0000	2.6710	0.0000	0.6572	0.0000	0.0000	0.0000	0.5180	0.0000	12.0000	0.0000	5.0000	0.0000	0.0000	0.0000	4.0000
49	NONHSAT219942.1	NONHSAT219942.1	PMID24463510	-	-	9:104927554-104929597	558	0.0000	0.3476	0.0000	0.1027	0.0000	0.1026	0.0000	0.0000	0.0000	2.0000	0.0000	1.0000	0.0000	1.0000	0.0000	0.0000
50	NONHSAT175337.1	NONHSAT175337.1	PMID24108091	m121212_154612_00126_c100418772550000001523036412191283_s2_p0/32072/ccs.path1	-	17:49423294-49424934	1576	0.0000	0.0615	0.0000	0.0000	0.0000	0.0000	0.0000	0.0717	0.0000	1.0000	0.0000	0.0000	0.0000	0.0000	0.0000	2.0000
51	NONHSAT214053.1	NONHSAT214053.1	lncipedia	lnc-JHDM1D-2-1_dup1	-	7:140046805-140050902	2736	0.0336	2.0210	0.0235	0.4399	0.0184	0.2720	0.0259	0.0619	2.0000	57.0000	1.0000	21.0000	1.0000	13.0000	1.0000	3.0000
52	ENST00000624289	NONHSAT173888.1	gencode	-	RP11-44F14.7	16:53478957-53481550	2594	0.0000	1.3090	0.0000	0.4198	0.0000	0.2428	0.0000	0.0871	0.0000	35.0000	0.0000	19.0000	0.0000	11.0000	0.0000	4.0000
53	ENST00000624286	NONHSAT173773.1	gencode	-	RP11-1072A3.3	16:30984630-30988270	3641	0.0379	1.6790	0.0176	1.3070	0.0138	1.5250	0.0194	1.6590	3.0000	63.0000	1.0000	83.0000	1.0000	97.0000	1.0000	107.0000
54	NONHSAT192606.1	NONHSAT192606.1	PMID24108091	m121218_111110_00126_c100418802550000001523036412191226_s1_p0/17762/ccs.path1	-	22:17790314-17808866	851	0.2162	1.0260	0.1508	0.1347	0.0000	0.2018	0.1662	0.1990	4.0000	9.0000	2.0000	2.0000	0.0000	3.0000	2.0000	3.0000
55	ENST00000624282	NONHSAT175650.1	gencode	-	RP11-75C10.6	17:77444704-77447167	2464	0.0373	5.3160	0.1563	1.4190	0.0000	0.3253	0.0000	0.1604	2.0000	135.0000	6.0000	61.0000	0.0000	14.0000	0.0000	7.0000
56	NONHSAT185333.1	NONHSAT185333.1	PMID24108091	m121218_111110_00126_c100418802550000001523036412191226_s1_p0/62258/ccs.path1	-	2:110211529-110212521	401	29.3600	0.2419	0.8002	0.1429	8.4000	1.8560	14.9900	0.2816	256.0000	1.0000	5.0000	1.0000	67.0000	13.0000	85.0000	2.0000
57	NONHSAT190941.1	NONHSAT190941.1	lncipedia	lnc-MORC3-1-1	-	21:36288575-36289099	525	0.0876	0.3695	0.1223	0.1091	0.0958	0.1090	0.1347	0.1075	1.0000	2.0000	1.0000	1.0000	1.0000	1.0000	1.0000	1.0000
58	NONHSAT204220.1	NONHSAT204220.1	PMID24463510	blastnMacaque.Locus_313701	-	5:61318049-61320854	625	0.0000	0.7762	0.0000	0.0917	0.0000	0.0000	0.0000	0.0000	0.0000	5.0000	0.0000	1.0000	0.0000	0.0000	0.0000	0.0000
59	NONHSAT199399.1	NONHSAT199399.1	PMID24108091	m121218_132759_00126_c100418802550000001523036412191227_s1_p0/74009/ccs.path1	-	4:173334774-173357605	728	0.0000	0.0000	0.0000	0.1575	0.0000	0.2359	0.0000	0.3878	0.0000	0.0000	0.0000	2.0000	0.0000	3.0000	0.0000	5.0000
60	ENST00000529416	NONHSAT024240.2	lncipedia	lnc-DRD2-1-3_dup1	RP11-839D17.3	11:113278437-113283990	743	0.0000	0.0000	0.0000	0.2314	0.0000	0.0000	0.0000	0.1520	0.0000	0.0000	0.0000	3.0000	0.0000	0.0000	0.0000	2.0000
61	ENST00000411999	NONHSAT076208.2	lncipedia	lnc-PGAP1-3-1_dup1	AC017035.2	2:197028711-197030143	1115	0.0000	0.4351	0.0000	0.0000	0.0000	0.0513	0.0000	0.0000	0.0000	5.0000	0.0000	0.0000	0.0000	1.0000	0.0000	0.0000
62	NONHSAT175978.1	NONHSAT175978.1	lncipedia	lnc-ZSWIM7-1-1_dup1	-	17:15652166-16046481	514	0.0000	0.0000	0.0000	3.6800	0.0000	0.0000	0.0000	0.0000	0.0000	0.0000	0.0000	33.0000	0.0000	0.0000	0.0000	0.0000
63	NONHSAT151178.1	NONHSAT151178.1	PMID24463510	LocusReverse_57962	-	1:16459749-16460091	243	0.0000	2.3950	0.0000	4.0100	0.0000	3.7690	0.0000	1.3940	0.0000	6.0000	0.0000	17.0000	0.0000	16.0000	0.0000	6.0000
64	NONHSAT106495.2	NONHSAT106495.2	lncipedia	lnc-GMDS-9-1_dup1,lnc-GMDS-9-1	-	6:1474602-1476867	2266	0.0000	0.1713	0.0000	0.0000	0.0000	0.0000	0.0000	0.0000	0.0000	4.0000	0.0000	0.0000	0.0000	0.0000	0.0000	0.0000
65	NONHSAT148870.1	NONHSAT148870.1	PMID24035497	intronic34	-	1:44776300-44776620	321	12.0400	9.0670	0.0000	0.3572	0.3132	0.5350	0.4407	4.0460	84.0000	30.0000	0.0000	2.0000	2.0000	3.0000	2.0000	23.0000
66	NONHSAT006720.2	NONHSAT006720.2	lncipedia	lnc-HCN3-1-1	-	1:155262445-155263591	827	0.1112	0.0000	0.4656	0.0000	0.0000	0.1385	0.0000	0.7510	2.0000	0.0000	6.0000	0.0000	0.0000	2.0000	0.0000	11.0000
67	ENST00000454781	ENST00000454781	ensembl:antisense	-	CASC2	10:118047004-118100139	2216	0.3113	0.0000	1.2450	0.1811	0.0681	0.0000	0.0000	0.0000	15.0000	0.0000	43.0000	7.0000	3.0000	0.0000	0.0000	0.0000
68	NONHSAT004631.2	NONHSAT004631.2	lncipedia	lnc-SLC44A3-1-12_dup1	-	1:94927476-94963269	1386	0.0000	0.0000	0.0000	0.0000	0.6529	1.4040	0.5613	1.7920	0.0000	0.0000	0.0000	0.0000	18.0000	34.0000	11.0000	44.0000
69	NONHSAT135725.2	NONHSAT135725.2	lncipedia	lnc-ENTPD8-1-1	-	9:137378662-137379538	810	0.0568	2.0360	0.0792	0.3538	0.0000	0.7068	0.1746	0.2788	1.0000	17.0000	1.0000	5.0000	0.0000	10.0000	2.0000	4.0000
70	NONHSAT095674.2	NONHSAT095674.2	lncipedia	lnc-CD38-2-8_dup1	-	4:16226663-16258187	2496	0.1290	0.0000	0.0514	0.0000	0.0000	0.2064	0.0850	0.0000	7.0000	0.0000	2.0000	0.0000	0.0000	9.0000	3.0000	0.0000
71	NONHSAT163382.1	NONHSAT163382.1	PMID24463510	-	-	12:25924172-25959766	4252	0.0325	0.5704	0.1207	0.1348	0.0355	0.4578	0.0499	0.5577	3.0000	25.0000	8.0000	10.0000	3.0000	34.0000	3.0000	42.0000
72	NONHSAT041554.2	NONHSAT041554.2	lncipedia	lnc-AVEN-3-1	-	15:33837666-33851624	1001	0.0000	1.0660	0.1282	0.6298	0.2009	0.2860	0.0000	0.1692	0.0000	11.0000	2.0000	11.0000	4.0000	5.0000	0.0000	3.0000
73	NONHSAT031983.2	NONHSAT031983.2	lncipedia	lnc-STX2-1-1_dup1	-	12:130769820-130775778	1024	0.0000	0.4737	0.0000	0.2239	0.0000	0.0000	0.0000	0.0000	0.0000	5.0000	0.0000	4.0000	0.0000	0.0000	0.0000	0.0000
74	NONHSAT139202.2	NONHSAT139202.2	lncipedia	lnc-CTAG1A-1-3	-	X:154562398-154563983	724	0.8259	9.6490	0.3545	9.7380	0.3472	13.6800	0.2931	18.2500	13.0000	72.0000	4.0000	123.0000	5.0000	173.0000	3.0000	234.0000
75	NONHSAT007233.2	NONHSAT007233.2	lncipedia	lnc-UAP1-3-1_dup1,lnc-UAP1-3-1	-	1:162612705-162613384	680	0.0000	1.2840	0.0000	0.1686	0.0740	0.3367	0.0000	0.0830	0.0000	9.0000	0.0000	2.0000	1.0000	4.0000	0.0000	1.0000
76	NONHSAT209560.1	NONHSAT209560.1	lncipedia	lnc-TRAF3IP2-2-1	-	6:111767513-111767805	293	0.0000	0.9936	0.0000	0.1956	0.0000	0.0000	0.0000	0.0000	0.0000	3.0000	0.0000	1.0000	0.0000	0.0000	0.0000	0.0000
77	NONHSAT181461.1	NONHSAT181461.1	lncipedia	lnc-FAM59B-4-1	-	2:26066569-26068517	1949	0.0472	30.7100	0.2634	4.9110	0.0516	2.8200	0.0363	0.8111	2.0000	617.0000	8.0000	167.0000	2.0000	96.0000	1.0000	28.0000
78	ENST00000598141	NONHSAT062894.2	lncipedia	lnc-NXNL1-3-4_dup1	CTD-3131K8.2	19:17489801-17492389	476	0.3865	1.6310	0.5393	0.4816	0.3168	0.6014	0.7429	0.5931	4.0000	8.0000	4.0000	4.0000	3.0000	5.0000	5.0000	5.0000
79	NONHSAT163308.1	NONHSAT163308.1	PMID24035497	intronic527	-	12:10866747-10866987	241	0.0000	2.0130	0.0000	1.4270	0.0000	0.9501	0.0000	0.0000	0.0000	5.0000	0.0000	6.0000	0.0000	4.0000	0.0000	0.0000
80	NONHSAT090470.2	NONHSAT090470.2	lncipedia	lnc-SHQ1-2-1_dup1	-	3:72993471-72997112	755	0.0609	0.0000	0.0000	0.2278	0.0666	0.1517	0.0000	0.4487	1.0000	0.0000	0.0000	3.0000	1.0000	2.0000	0.0000	6.0000
81	NONHSAT148302.1	NONHSAT148302.1	PMID24108091	m130128_100622_00126_c100457742550000001523064703201385_s2_p0/5256/ccs.path1	-	1:6216568-6222941	593	0.0776	1.6360	0.1082	1.7400	0.0000	1.6410	0.0000	0.9521	1.0000	10.0000	1.0000	18.0000	0.0000	17.0000	0.0000	10.0000
82	NONHSAT079608.2	NONHSAT079608.2	lncipedia	lnc-RPN2-2-1_dup1,lnc-RPN2-2-1	-	20:37246677-37247023	347	0.0000	0.8390	0.0000	1.1560	0.0000	0.8250	0.0000	0.0000	0.0000	3.0000	0.0000	7.0000	0.0000	5.0000	0.0000	0.0000
83	ENST00000566875	NONHSAT046884.2	lncipedia	lnc-FEM1B-1-1_dup1,lnc-FEM1B-1-1	HMGN2P40	15:68254549-68254939	391	0.0000	0.0000	0.0000	0.0000	0.1286	0.0000	0.0000	0.2888	0.0000	0.0000	0.0000	0.0000	1.0000	0.0000	0.0000	2.0000
84	NONHSAT066006.2	NONHSAT066006.2	lncipedia	lnc-AC092295.7.1-5-4	-	19:36490808-36493839	3032	0.4703	0.4160	0.1270	0.3214	0.0995	0.6797	0.2566	1.1920	31.0000	13.0000	6.0000	17.0000	6.0000	36.0000	11.0000	64.0000
85	NONHSAT129048.2	NONHSAT129048.2	lncipedia	lnc-MYC-2-39_dup1	-	8:127794533-128101252	1900	2.6390	6.3830	1.2500	3.6500	1.5080	2.7120	1.2280	2.6150	109.0000	125.0000	37.0000	121.0000	57.0000	90.0000	33.0000	88.0000
86	NONHSAT184359.1	NONHSAT184359.1	lncipedia	lnc-DNMT3A-2-1_dup1	-	2:25222677-25229349	419	0.5489	3.2420	0.1532	2.0520	0.9599	1.2300	0.6752	1.7520	5.0000	14.0000	1.0000	15.0000	8.0000	9.0000	4.0000	13.0000
87	NONHSAT170925.1	NONHSAT170925.1	PMID24108091	m130128_100622_00126_c100457742550000001523064703201385_s2_p0/17852/ccs.path1	-	15:66487251-66491518	1167	4.4140	0.9145	6.7090	3.7330	4.9970	4.2680	5.8780	4.1120	112.0000	11.0000	122.0000	76.0000	116.0000	87.0000	97.0000	85.0000
88	NONHSAT041429.2	NONHSAT041429.2	lncipedia	lnc-TRPM1-1-14_dup1	-	15:31221839-31224144	2172	0.0000	0.0893	0.0000	0.3167	0.0000	0.1054	0.0000	0.0780	0.0000	2.0000	0.0000	12.0000	0.0000	4.0000	0.0000	3.0000
89	ENST00000564650	NONHSAT094875.2	lncipedia	lnc-LRPAP1-1-1	RP11-529E10.6	4:3503597-3504457	861	0.0534	3.9440	0.5963	1.9970	0.8174	1.6620	0.5749	1.2460	1.0000	35.0000	8.0000	30.0000	14.0000	25.0000	7.0000	19.0000
90	NONHSAT188643.1	NONHSAT188643.1	PMID25116943	LCAT_00152734	-	20:31593300-31603529	10230	0.1259	1.2800	0.0565	0.9749	0.0639	1.1020	0.0553	0.9659	28.0000	135.0000	9.0000	174.0000	13.0000	197.0000	8.0000	175.0000
91	NONHSAT051856.2	NONHSAT051856.2	lncipedia	lnc-METRN-1-1_dup1,lnc-METRN-1-1	-	16:717619-719654	2036	0.2033	0.4765	0.3152	0.2534	0.2222	0.3374	0.3126	0.2496	9.0000	10.0000	10.0000	9.0000	9.0000	12.0000	9.0000	9.0000
92	ENST00000593581	NONHSAT060897.2	lncipedia	lnc-KANK3-2-1_dup1	RAB11B-AS1	19:8374379-8390685	1013	0.4540	0.2874	0.3168	0.1698	0.4963	0.7347	0.3491	0.6688	10.0000	3.0000	5.0000	3.0000	10.0000	13.0000	5.0000	12.0000
93	NONHSAT219117.1	NONHSAT219117.1	PMID24108091	m121212_111138_00126_c100418772550000001523036412191281_s1_p0/61314/ccs.path1	-	9:2017717-2039625	634	0.1451	0.0000	0.1012	0.0904	0.0793	0.0903	0.1116	0.0891	2.0000	0.0000	1.0000	1.0000	1.0000	1.0000	1.0000	1.0000
94	NONHSAT162038.1	NONHSAT162038.1	lncipedia	lnc-DNM1L-4-1	-	12:32600875-32601080	206	0.8932	2.3550	0.0000	0.0000	0.0000	0.2778	0.0000	0.0000	4.0000	5.0000	0.0000	0.0000	0.0000	1.0000	0.0000	0.0000
95	ENST00000560029	NONHSAT142611.2	lncipedia	lnc-IRX3-4-19_dup1	CRNDE	16:54918870-54920616	659	0.2094	0.8833	0.0974	0.7828	0.0763	0.6950	0.7512	1.6280	3.0000	6.0000	1.0000	9.0000	1.0000	8.0000	7.0000	19.0000
96	NONHSAT067276.2	NONHSAT067276.2	lncipedia	lnc-NUP62-1-4	-	19:49887382-49929529	723	0.2545	0.0000	0.0000	0.0000	0.0000	0.0000	0.0000	0.0000	4.0000	0.0000	0.0000	0.0000	0.0000	0.0000	0.0000	0.0000
97	ENST00000607001	ENST00000607001	ensembl:lincRNA	-	RP11-79P5.9	5:73497550-73498293	744	0.0000	0.0000	0.0000	0.0770	0.0000	0.0769	0.0000	0.0759	0.0000	0.0000	0.0000	1.0000	0.0000	1.0000	0.0000	1.0000
98	ENST00000607005	ENST00000607005	ensembl:processed_transcript	-	CTD-2228K2.7	5:477244-479950	435	0.1057	0.2230	0.1476	0.1317	0.0000	0.1316	0.0000	0.1298	1.0000	1.0000	1.0000	1.0000	0.0000	1.0000	0.0000	1.0000
99	NONHSAT193939.1	NONHSAT193939.1	lncipedia	lnc-ABHD6-3-1	-	3:58140523-58140772	250	0.0000	7.3740	0.0000	1.8340	0.2011	2.0610	0.0000	3.1620	0.0000	19.0000	0.0000	8.0000	1.0000	9.0000	0.0000	14.0000
100	ENST00000615941	NONHSAT167221.1	ensembl	-	RP11-381O6.1	13:107465984-107466674	691	0.0000	3.9310	0.2787	0.1659	0.0000	0.0000	0.0000	0.0000	0.0000	28.0000	3.0000	2.0000	0.0000	0.0000	0.0000	0.0000
101	MSTRG.22265.1	-	-	-	-	15:64371852-64372356	386	0.1192	0.2513	0.0000	4.0090	0.6511	3.2630	0.5497	2.7790	1.0000	1.0000	0.0000	27.0000	5.0000	22.0000	3.0000	19.0000
102	NONHSAT208315.1	NONHSAT208315.1	PMID25116943	LCAT_00212416	-	6:158245185-158263004	509	0.2711	0.0000	0.0000	0.0000	0.3951	0.0000	0.4168	0.3328	3.0000	0.0000	0.0000	0.0000	4.0000	0.0000	3.0000	3.0000
103	NONHSAT157151.1	NONHSAT157151.1	lncipedia	lnc-NDST2-2-1	-	10:73785577-73788240	2272	0.0000	0.0000	0.0000	0.0505	0.0000	0.0504	0.0000	0.0497	0.0000	0.0000	0.0000	2.0000	0.0000	2.0000	0.0000	2.0000
104	NONHSAT199599.1	NONHSAT199599.1	PMID25116943	LCAT_00187929	-	4:189684684-189695619	10522	0.0000	0.0000	0.0000	0.0000	0.0000	0.0000	0.0000	0.0537	0.0000	0.0000	0.0000	0.0000	0.0000	0.0000	0.0000	10.0000
105	ENST00000490024	NONHSAT125345.2	lncipedia	lnc-CSGALNACT1-4-1_dup1,lnc-CSGALNACT1-4-1	RPL35P6	8:18774547-18774918	372	0.1236	13.0400	0.1725	0.9245	0.4054	0.7695	0.1901	0.1518	1.0000	50.0000	1.0000	6.0000	3.0000	5.0000	1.0000	1.0000
106	NONHSAT108565.2	NONHSAT108565.2	lncipedia	lnc-HLA-A-3-1_dup1	-	6:29926329-29929725	2516	0.0183	0.0386	0.0000	0.0456	0.0200	0.0000	0.0000	0.0000	1.0000	1.0000	0.0000	2.0000	1.0000	0.0000	0.0000	0.0000
107	NONHSAT213231.1	NONHSAT213231.1	PMID24108091	m121219_094927_00126_c100449542550000001523046302151307_s1_p0/28751/ccs.path1	-	7:17875573-17940476	752	0.1223	0.1290	0.0854	0.0762	0.0669	0.0761	0.0941	0.0751	2.0000	1.0000	1.0000	1.0000	1.0000	1.0000	1.0000	1.0000
108	NONHSAT158687.1	NONHSAT158687.1	lncipedia	lnc-RASSF7-3-1_dup1	-	11:549477-550106	535	0.0860	0.5442	0.0000	0.1071	0.0000	0.2141	0.0000	0.2111	1.0000	3.0000	0.0000	1.0000	0.0000	2.0000	0.0000	2.0000
109	NONHSAT010242.2	NONHSAT010242.2	lncipedia	lnc-PCNXL2-3-1_dup1,lnc-PCNXL2-3-1	-	1:232948116-232950623	2508	0.1284	0.3482	0.1535	1.3480	0.1002	2.5570	0.0564	3.2420	7.0000	9.0000	6.0000	59.0000	5.0000	112.0000	2.0000	144.0000
110	ENST00000606358	NONHSAT203667.1	lncipedia	lnc-TMED9-2-1_dup1,lnc-TMED9-2-1	RP11-1277A3.3	5:177554824-177555364	541	0.0850	0.0000	0.0000	0.2119	0.0000	0.8466	0.0000	0.6262	1.0000	0.0000	0.0000	2.0000	0.0000	8.0000	0.0000	6.0000
111	NONHSAT183165.1	NONHSAT183165.1	PMID24463510	LocusForward_51452	-	2:177553111-177558905	394	0.0000	0.7389	0.0000	0.5819	0.2552	1.0170	0.8975	4.2990	0.0000	3.0000	0.0000	4.0000	2.0000	7.0000	5.0000	30.0000
112	ENST00000607945	NONHSAT214010.1	lncipedia	lnc-AKR1B1-1-3_dup1	RP11-38M8.1	7:134416290-134432431	396	0.0000	0.7352	0.3242	0.5789	0.2539	0.8674	0.1786	0.8554	0.0000	3.0000	2.0000	4.0000	2.0000	6.0000	1.0000	6.0000
113	ENST00000446695	ENST00000446695	ensembl:antisense	-	MFI2-AS1	3:197003132-197003730	204	0.2255	0.0000	0.3146	0.0000	0.2465	0.0000	0.3467	0.0000	1.0000	0.0000	1.0000	0.0000	1.0000	0.0000	1.0000	0.0000
114	ENST00000543817	NONHSAT160403.1	PMID24463510	-	RP11-21A7A.3	11:64118272-64119210	575	0.1600	2.3620	0.2233	0.5981	0.3497	1.0950	0.1230	0.4910	2.0000	14.0000	2.0000	6.0000	4.0000	11.0000	1.0000	5.0000
115	ENST00000603208	NONHSAT083334.2	lncipedia	lnc-DGCR2-3-1_dup1,lnc-DGCR2-3-1	AC000095.9	22:19018043-19018916	874	0.1579	2.7750	0.3671	1.3120	0.3451	2.2270	0.0000	1.0340	3.0000	25.0000	5.0000	20.0000	6.0000	34.0000	0.0000	16.0000
116	NONHSAT216864.1	NONHSAT216864.1	PMID24108091	m121218_020727_00126_c100418802550000001523036412191222_s1_p0/24442/ccs.path1	-	8:24954244-24956373	964	0.2863	0.1006	2.1300	1.0700	4.2760	0.8314	4.6950	3.6310	6.0000	1.0000	32.0000	18.0000	82.0000	14.0000	64.0000	62.0000
117	NONHSAT191557.1	NONHSAT191557.1	PMID24463510	-	-	21:43457163-43479535	2803	0.0328	0.2769	0.0229	0.1227	0.0179	0.2042	0.0252	0.0403	2.0000	8.0000	1.0000	6.0000	1.0000	10.0000	1.0000	2.0000
118	ENST00000501177	ENST00000501177	ensembl:lincRNA	-	CRNDE	16:54918863-54928551	614	0.0749	0.1580	0.1045	0.0933	0.0819	0.0932	0.1152	0.0920	1.0000	1.0000	1.0000	1.0000	1.0000	1.0000	1.0000	1.0000
119	NONHSAT143590.2	NONHSAT143590.2	lncipedia	lnc-ZFHX3-6-1_dup1,lnc-ZFHX3-6-1	-	16:72574807-72575163	357	0.0000	2.1740	0.0000	0.0000	0.0000	0.0000	0.0000	0.0000	0.0000	8.0000	0.0000	0.0000	0.0000	0.0000	0.0000	0.0000
120	NONHSAT162134.1	NONHSAT162134.1	PMID25116943	LCAT_00053770	-	12:47379154-47393632	5476	0.0336	0.3898	0.0000	0.0523	0.0092	0.0418	0.0000	0.0412	4.0000	22.0000	0.0000	5.0000	1.0000	4.0000	0.0000	4.0000
121	ENST00000503768	NONHSAT172023.1	lncipedia	lnc-RP11-82I10.1.1-1-1	LINC00923	15:97742218-97874550	2036	0.0000	1.5730	0.0000	0.9572	0.0741	0.0563	0.0347	0.0000	0.0000	33.0000	0.0000	34.0000	3.0000	2.0000	1.0000	0.0000
122	NONHSAT164098.1	NONHSAT164098.1	PMID24108091	m130127_174513_00126_c100456792550000001523064703201347_s1_p0/33528/ccs.path1	-	12:120158583-120162004	565	0.0814	0.1717	0.1136	0.1014	0.0890	0.1013	0.1252	0.0999	1.0000	1.0000	1.0000	1.0000	1.0000	1.0000	1.0000	1.0000
123	NONHSAT125439.2	NONHSAT125439.2	lncipedia	lnc-NPM2-3-1_dup1,lnc-NPM2-3-1	-	8:21924797-21926965	2169	0.0424	12.8400	0.0000	4.3340	0.0927	2.4550	0.0000	0.6508	2.0000	287.0000	0.0000	164.0000	4.0000	93.0000	0.0000	25.0000
124	NONHSAT204653.1	NONHSAT204653.1	lncipedia	lnc-ALDH7A1-8-1_dup1	-	5:126156141-126163026	574	0.0000	0.1690	0.0000	0.1998	0.0000	0.0000	0.0000	0.0000	0.0000	1.0000	0.0000	2.0000	0.0000	0.0000	0.0000	0.0000
125	ENST00000558945	NONHSAT041922.2	lncipedia	lnc-AC012652.1.1-1-2	OIP5-AS1	15:41283990-41298781	1269	0.9061	0.0000	0.0000	0.3162	0.0792	0.0000	0.0557	0.1335	25.0000	0.0000	0.0000	7.0000	2.0000	0.0000	1.0000	3.0000
126	ENST00000504773	NONHSAT008790.2	lncipedia	lnc-RNPEP-1-1	RP11-510N19.5	1:202011370-202015657	987	1.9570	2.7520	0.1951	0.8711	0.0510	0.7540	0.0000	1.3160	42.0000	28.0000	3.0000	15.0000	1.0000	13.0000	0.0000	23.0000
127	NONHSAT087855.2	NONHSAT087855.2	lncipedia	lnc-FANCD2-1-2	-	3:9986893-10007003	4695	0.3527	0.2687	0.0000	0.2075	0.0107	0.8657	0.2109	1.8760	36.0000	13.0000	0.0000	17.0000	1.0000	71.0000	14.0000	156.0000
128	NONHSAT060419.2	NONHSAT060419.2	lncipedia	lnc-AMH-1-1	-	19:2243482-2245186	589	0.3124	0.3293	0.1090	0.0973	0.0854	0.0972	0.1201	0.1917	4.0000	2.0000	1.0000	1.0000	1.0000	1.0000	1.0000	2.0000
129	NONHSAT000685.2	NONHSAT000685.2	lncipedia	lnc-DNAJC11-1-2_dup1,lnc-DNAJC11-1-2	-	1:6783980-6784534	555	0.6630	0.5246	0.1156	0.6197	0.2717	0.2063	0.6372	3.4590	8.0000	3.0000	1.0000	6.0000	3.0000	2.0000	5.0000	34.0000
130	NONHSAT108303.2	NONHSAT108303.2	lncipedia	lnc-ZNF322-1-1_dup1	-	6:26634383-26636780	530	0.0000	0.0000	0.0000	0.0000	0.7589	0.0000	0.0000	0.0000	0.0000	0.0000	0.0000	0.0000	8.0000	0.0000	0.0000	0.0000
131	MSTRG.30776.1	-	-	-	-	18:21568904-21572785	1717	0.1072	16.7300	0.1121	4.8400	0.0000	2.8010	0.0000	0.4275	4.0000	296.0000	3.0000	145.0000	0.0000	84.0000	0.0000	13.0000
132	NONHSAT166930.1	NONHSAT166930.1	PMID24463510	-	-	13:75629235-75632136	2044	0.0000	0.0000	0.0000	0.0000	0.0492	0.1120	0.0000	0.0276	0.0000	0.0000	0.0000	0.0000	2.0000	4.0000	0.0000	1.0000
133	ENST00000426785	NONHSAT013420.2	lncipedia	lnc-MBL2-5-3_dup1	PRKG1-AS1	10:52251965-52297915	1111	0.0414	0.5239	0.1155	0.2579	0.0453	0.1031	0.1910	0.0000	1.0000	6.0000	2.0000	5.0000	1.0000	2.0000	3.0000	0.0000
134	ENST00000447209	NONHSAT138938.2	lncipedia	lnc-IDS-1-3_dup1	LINC00893	X:149533739-149540793	564	0.2447	0.0000	0.0000	0.2033	0.0000	0.8121	0.0000	0.8008	3.0000	0.0000	0.0000	2.0000	0.0000	8.0000	0.0000	8.0000
135	NONHSAT204489.1	NONHSAT204489.1	PMID24108091	m130127_103756_00126_c100456792550000001523064703201344_s2_p0/58782/ccs.path1	-	5:96775579-96783097	1405	0.2291	0.1381	0.3197	0.2448	4.2580	0.0407	4.9830	0.2411	7.0000	2.0000	7.0000	6.0000	119.0000	1.0000	99.0000	6.0000
136	ENST00000623273	NONHSAT105007.2	lncipedia	lnc-PANK3-15-1_dup1	CTB-174D11.3	5:169012148-169013146	999	0.0921	8.5470	0.0000	1.0330	0.0000	0.3438	0.0000	0.3391	2.0000	88.0000	0.0000	18.0000	0.0000	6.0000	0.0000	6.0000
137	ENST00000623274	NONHSAT171899.1	gencode	-	RP11-97O12.5	15:88477871-88478387	517	0.0000	1.5010	0.0000	0.4434	0.0000	0.0000	0.0000	0.0000	0.0000	8.0000	0.0000	4.0000	0.0000	0.0000	0.0000	0.0000
138	NONHSAT163851.1	NONHSAT163851.1	PMID24463510	blastnPan.Locus_138666	-	12:93154570-93156423	388	0.0000	0.7503	0.0000	0.0000	0.0000	0.0000	0.0000	0.1455	0.0000	3.0000	0.0000	0.0000	0.0000	0.0000	0.0000	1.0000
139	ENST00000507483	NONHSAT199425.1	PMID24463510	-	RP11-440I14.3	4:174536640-174540784	792	0.0000	0.3676	0.0000	0.6514	0.3174	0.9397	0.0893	1.1410	0.0000	3.0000	0.0000	9.0000	5.0000	13.0000	1.0000	16.0000
140	ENST00000507486	NONHSAT098549.2	lncipedia	lnc-INPP4B-2-2_dup1	RP11-284M14.1	4:143177660-143184829	759	0.3636	0.0000	0.4228	0.0000	0.0000	0.4526	0.0000	0.0744	6.0000	0.0000	5.0000	0.0000	0.0000	6.0000	0.0000	1.0000
141	ENST00000426698	NONHSAT087869.2	lncipedia	lnc-PRRT3-1-4_dup1	AC022007.5	3:10008303-10011114	579	0.2383	0.5028	0.1109	0.2970	0.0869	0.0000	0.1221	0.4876	3.0000	3.0000	1.0000	3.0000	1.0000	0.0000	1.0000	5.0000
142	NONHSAT072483.2	NONHSAT072483.2	lncipedia	lnc-FAHD2A-1-1	-	2:95402700-95413130	535	0.1720	0.0000	0.7197	0.1071	0.1879	0.1070	0.1322	0.0000	2.0000	0.0000	6.0000	1.0000	2.0000	1.0000	1.0000	0.0000
143	NONHSAT168813.1	NONHSAT168813.1	lncipedia	lnc-SLC24A4-6-1	-	14:92137206-92141887	4682	0.0590	3.9580	0.0274	0.5876	0.0107	0.5624	0.0302	0.1568	6.0000	191.0000	2.0000	48.0000	1.0000	46.0000	2.0000	13.0000
144	NONHSAT095672.2	NONHSAT095672.2	lncipedia	lnc-CD38-2-1_dup1	-	4:16226663-16258187	2547	0.0903	0.4571	0.0252	0.8776	0.0395	0.0225	0.0278	0.0000	5.0000	12.0000	1.0000	39.0000	2.0000	1.0000	1.0000	0.0000
145	NONHSAT130710.2	NONHSAT130710.2	lncipedia	lnc-SPINK4-1-8_dup1	-	9:33177414-33180531	1546	0.0000	0.0627	0.0000	0.0000	0.0650	0.0000	0.0458	0.0000	0.0000	1.0000	0.0000	0.0000	2.0000	0.0000	1.0000	0.0000
146	NONHSAT180405.1	NONHSAT180405.1	PMID24108091	m121218_132759_00126_c100418802550000001523036412191227_s1_p0/45198/ccs.path1	-	19:39433231-39435931	515	117.8000	0.0000	40.1300	0.2226	0.0976	20.2300	56.7100	0.0000	1319.0000	0.0000	322.0000	2.0000	1.0000	182.0000	413.0000	0.0000
147	ENST00000584131	NONHSAT055324.2	lncipedia	lnc-AC037487.1-3-2_dup1	RP11-927P21.1	17:64892801-64901281	280	0.0000	9.0090	0.2292	2.6610	0.0000	1.2270	0.0000	0.4033	0.0000	26.0000	1.0000	13.0000	0.0000	6.0000	0.0000	2.0000
148	NONHSAT053552.2	NONHSAT053552.2	lncipedia	lnc-IGFBP4-1-1	-	17:40517015-40521069	390	0.2359	2.7360	0.6582	0.4409	0.7734	3.2290	1.2690	4.7770	2.0000	11.0000	4.0000	3.0000	6.0000	22.0000	7.0000	33.0000
149	NONHSAT083629.2	NONHSAT083629.2	lncipedia	lnc-P2RX6-1-4_dup1	-	22:21056511-21062264	1436	0.0000	0.1351	0.0000	0.2395	0.0000	0.0000	0.0000	0.2752	0.0000	2.0000	0.0000	6.0000	0.0000	0.0000	0.0000	7.0000
150	ENST00000582990	NONHSAT052184.2	lncipedia	lnc-KCNJ12-2-1_dup1	RP11-728E14.2	17:21457434-21458989	404	0.0000	0.0000	0.0000	0.4256	0.0000	0.0000	0.0000	0.1398	0.0000	0.0000	0.0000	3.0000	0.0000	0.0000	0.0000	1.0000
151	NONHSAT070301.2	NONHSAT070301.2	lncipedia	lnc-PKDCC-5-1_dup1	-	2:41931606-41960039	1982	0.0000	0.1469	0.0324	0.0289	0.0000	0.0000	0.0000	0.2279	0.0000	3.0000	1.0000	1.0000	0.0000	0.0000	0.0000	8.0000
152	NONHSAT153576.1	NONHSAT153576.1	PMID25116943	LCAT_00024196	-	1:35666640-35667762	1123	0.0000	0.0000	0.0000	0.0000	0.0000	0.0000	0.0000	0.1508	0.0000	0.0000	0.0000	0.0000	0.0000	0.0000	0.0000	3.0000
153	MSTRG.35755.1	-	-	-	-	2:38592154-38597683	2651	0.1041	14.0900	0.0726	3.9780	0.0000	2.4190	0.0000	0.7454	6.0000	385.0000	3.0000	184.0000	0.0000	112.0000	0.0000	35.0000
154	NONHSAT152863.1	NONHSAT152863.1	PMID24108091	m121218_020727_00126_c100418802550000001523036412191222_s2_p0/22514/ccs.path1	-	1:212020373-212035511	1008	0.3194	1.5400	0.0637	0.7392	0.0499	0.6247	0.1403	0.2240	7.0000	16.0000	1.0000	13.0000	1.0000	11.0000	2.0000	4.0000
155	NONHSAT178125.1	NONHSAT178125.1	PMID24463510	LocusForward_8631	-	18:79952979-79956506	667	0.0000	0.4365	0.0000	0.0000	0.0000	0.0000	0.0000	0.0000	0.0000	3.0000	0.0000	0.0000	0.0000	0.0000	0.0000	0.0000
156	NONHSAT087425.2	NONHSAT087425.2	lncipedia	lnc-BRD1-5-1_dup1	-	22:49845105-49851184	1396	0.3295	0.0000	0.0000	0.1232	0.0000	0.1230	0.0000	0.2831	10.0000	0.0000	0.0000	3.0000	0.0000	3.0000	0.0000	7.0000
157	NONHSAT066738.2	NONHSAT066738.2	lncipedia	lnc-AC011481.1-1-3_dup1	-	19:44926803-44931386	754	0.1220	0.0000	0.0000	0.0000	0.0667	0.1519	0.0000	0.0000	2.0000	0.0000	0.0000	0.0000	1.0000	2.0000	0.0000	0.0000
158	ENST00000364730	NONHSAT092378.2	lncipedia	lnc-RBP1-3-1_dup1,lnc-RBP1-3-1	RN7SKP124	3:139584105-139584445	341	0.1349	0.0000	0.0000	0.1680	0.0000	0.1678	0.0000	0.0000	1.0000	0.0000	0.0000	1.0000	0.0000	1.0000	0.0000	0.0000
159	NONHSAT061530.2	NONHSAT061530.2	lncipedia	lnc-TPM4-2-2	-	19:16013823-16028837	8014	0.0057	0.0000	0.0000	0.0072	0.0000	0.0000	0.0000	0.0070	1.0000	0.0000	0.0000	1.0000	0.0000	0.0000	0.0000	1.0000
160	NONHSAT199374.1	NONHSAT199374.1	PMID24035497	intronic315	-	4:168832983-168833223	241	0.5726	19.3200	0.0000	6.4210	0.0000	6.8890	1.7610	5.3890	3.0000	48.0000	0.0000	27.0000	0.0000	29.0000	6.0000	23.0000
161	NONHSAT185662.1	NONHSAT185662.1	PMID26117828	PNCT_HSA066592	-	2:150151643-150166476	1596	0.3170	0.1215	0.0000	0.0359	0.0000	0.2511	0.0000	0.1415	11.0000	2.0000	0.0000	1.0000	0.0000	7.0000	0.0000	4.0000
162	ENST00000583643	NONHSAT052314.2	lncipedia	lnc-WSB1-4-1_dup1,lnc-WSB1-4-1	RP11-720N19.2	17:27465112-27465541	430	0.0000	3.3840	0.0000	1.4660	0.0000	0.6657	0.0000	0.1313	0.0000	15.0000	0.0000	11.0000	0.0000	5.0000	0.0000	1.0000
163	NONHSAT165554.1	NONHSAT165554.1	PMID24108091	m121219_030035_00126_c100449542550000001523046302151304_s1_p0/66900/ccs.path1	-	13:39037692-39047868	1110	0.0000	0.0000	0.0000	0.0000	0.0000	0.0000	0.0000	0.2035	0.0000	0.0000	0.0000	0.0000	0.0000	0.0000	0.0000	4.0000
164	NONHSAT066773.2	NONHSAT066773.2	lncipedia	lnc-PPP1R13L-4-1	-	19:45351464-45351737	274	0.1679	1.4160	0.2343	0.2091	0.3669	0.2089	0.2581	0.8242	1.0000	4.0000	1.0000	1.0000	2.0000	1.0000	1.0000	4.0000
165	NONHSAT209148.1	NONHSAT209148.1	PMID24108091	m121218_154352_00126_c100449542550000001523046302151300_s2_p0/44157/ccs.path1	-	6:44258674-44260172	741	0.0621	0.1309	0.0866	0.0773	0.0000	0.0772	0.4772	0.0762	1.0000	1.0000	1.0000	1.0000	0.0000	1.0000	5.0000	1.0000
166	NONHSAT191397.1	NONHSAT191397.1	lncipedia	lnc-TCP10L-3-1	-	21:32515217-32515670	454	0.0000	0.4272	0.0000	0.3788	0.0000	0.3783	0.0000	0.0000	0.0000	2.0000	0.0000	3.0000	0.0000	3.0000	0.0000	0.0000
167	NONHSAT166757.1	NONHSAT166757.1	PMID24108091	m121218_132759_00126_c100418802550000001523036412191227_s2_p0/41092/ccs.path1	-	13:49210782-49212271	1210	0.0000	0.1603	0.0000	0.0000	0.0831	0.0000	0.1169	0.0000	0.0000	2.0000	0.0000	0.0000	2.0000	0.0000	2.0000	0.0000
168	NONHSAT153257.1	NONHSAT153257.1	PMID26117828	PNCT_HSA010399	-	1:243065664-243067405	951	0.0000	1.9380	0.2699	0.1206	0.0000	0.2408	0.0000	1.0090	0.0000	19.0000	4.0000	2.0000	0.0000	4.0000	0.0000	17.0000
169	NONHSAT186422.1	NONHSAT186422.1	PMID24035497	intronic216	-	2:231456316-231456596	281	0.9822	7.5960	0.0000	1.8360	0.1789	2.0370	0.0000	2.2100	6.0000	22.0000	0.0000	9.0000	1.0000	10.0000	0.0000	11.0000
170	NONHSAT161837.1	NONHSAT161837.1	PMID24108091	m130127_103756_00126_c100456792550000001523064703201344_s1_p0/41294/ccs.path1	-	12:9663830-9680966	859	0.0000	7.6800	0.0000	4.8040	0.1170	2.7990	0.0000	0.3286	0.0000	68.0000	0.0000	72.0000	2.0000	42.0000	0.0000	5.0000
171	ENST00000574716	NONHSAT176361.1	PMID24463510	-	RP11-515O17.2	17:55271504-55273653	1740	0.1322	0.0000	0.2951	0.1318	0.3756	0.0658	0.3658	0.2596	5.0000	0.0000	8.0000	4.0000	13.0000	2.0000	9.0000	8.0000
172	ENST00000447479	NONHSAT008632.2	lncipedia	lnc-C1orf53-2-1	RP11-448G4.2	1:197735636-197736107	472	0.0975	0.0000	0.1360	0.0000	0.1065	0.1212	0.1498	0.0000	1.0000	0.0000	1.0000	0.0000	1.0000	1.0000	1.0000	0.0000
173	NONHSAT202187.1	NONHSAT202187.1	PMID23934149	TCONS_00340582	-	5:6547436-6551687	3261	0.0000	0.0000	0.0000	0.0000	0.0000	0.0000	0.0000	0.0693	0.0000	0.0000	0.0000	0.0000	0.0000	0.0000	0.0000	4.0000
174	NONHSAT176303.1	NONHSAT176303.1	lncipedia	lnc-PRR15L-6-1	-	17:47911202-47917102	1432	0.0000	0.1355	0.0000	0.1201	0.0351	0.2399	0.0000	0.1971	0.0000	2.0000	0.0000	3.0000	1.0000	6.0000	0.0000	5.0000
175	NONHSAT079147.2	NONHSAT079147.2	lncipedia	lnc-ABHD12-2-1_dup1,lnc-ABHD12-2-1	-	20:25287915-25288767	853	0.4314	1.4790	0.9028	2.0830	1.2380	2.0810	1.3260	0.6619	8.0000	13.0000	12.0000	31.0000	21.0000	31.0000	16.0000	10.0000
176	ENST00000519870	ENST00000519870	ensembl:antisense	-	EXTL3-AS1	8:28700125-28701253	893	0.0000	0.0000	0.0000	0.0000	0.0000	0.0000	0.0000	0.1897	0.0000	0.0000	0.0000	0.0000	0.0000	0.0000	0.0000	3.0000
177	NONHSAT202678.1	NONHSAT202678.1	PMID24035497	intronic342	-	5:66016905-66017125	221	0.6244	5.2690	0.5809	2.0750	0.4549	2.0720	0.3200	1.0220	3.0000	12.0000	2.0000	8.0000	2.0000	8.0000	1.0000	4.0000
178	ENST00000460471	NONHSAT122844.2	lncipedia	lnc-MDFIC-1-4_dup1	LINC01393	7:115118212-115122225	784	0.0000	0.0000	0.0000	0.0000	0.0000	0.2921	0.0000	0.0000	0.0000	0.0000	0.0000	0.0000	0.0000	4.0000	0.0000	0.0000
179	ENST00000616078	ENST00000616078	ensembl:lincRNA	-	AC034110.1	18:76690089-76691543	1455	0.0000	0.0000	0.0000	0.0000	0.0346	0.0393	0.0000	0.0388	0.0000	0.0000	0.0000	0.0000	1.0000	1.0000	0.0000	1.0000
180	NONHSAT176686.1	NONHSAT176686.1	PMID25116943	LCAT_00113171	-	17:82344135-82352948	7886	0.0000	0.0000	0.0000	0.0291	0.0000	0.0000	0.0000	0.0000	0.0000	0.0000	0.0000	4.0000	0.0000	0.0000	0.0000	0.0000
181	NONHSAT178311.1	NONHSAT178311.1	PMID24108091	m130127_103756_00126_c100456792550000001523064703201344_s1_p0/55167/ccs.path1	-	18:28147290-28177971	1504	4.8630	5.6770	5.6750	10.9800	5.5820	16.0200	7.4290	18.3600	159.0000	88.0000	133.0000	288.0000	167.0000	421.0000	158.0000	489.0000
182	ENST00000559543	NONHSAT048338.2	lncipedia	lnc-MESP2-2-1_dup1	MRPL15P1	15:89752296-89753493	878	0.1572	0.1105	0.0000	0.2611	0.0000	0.5217	0.0000	0.1286	3.0000	1.0000	0.0000	4.0000	0.0000	8.0000	0.0000	2.0000
183	NONHSAT138305.2	NONHSAT138305.2	lncipedia	lnc-ZCCHC12-1-5_dup1,lnc-ZCCHC12-1-5	-	X:118839577-118839937	361	0.3823	0.2687	0.1778	1.1110	0.2785	0.3172	0.1959	0.9384	3.0000	1.0000	1.0000	7.0000	2.0000	2.0000	1.0000	6.0000
184	NONHSAT121218.2	NONHSAT121218.2	lncipedia	lnc-RABGEF1-2-7_dup1	-	7:66668450-66669731	766	0.0000	1.2670	0.0000	0.1497	0.0000	0.0000	0.0000	0.0000	0.0000	10.0000	0.0000	2.0000	0.0000	0.0000	0.0000	0.0000
185	ENST00000484016	NONHSAT028701.2	lncipedia	lnc-ORMDL2-1-18	TMEM198B	12:55832159-55834988	896	0.0000	0.0000	0.0000	0.0000	0.0000	0.0000	0.0000	0.2521	0.0000	0.0000	0.0000	0.0000	0.0000	0.0000	0.0000	4.0000
186	ENST00000604634	NONHSAT011420.2	lncipedia	lnc-ECHDC3-4-1_dup1,lnc-ECHDC3-4-1	RP11-138I18.1	10:11611305-11612227	923	0.0498	0.0000	0.0000	0.1242	0.0000	0.3102	0.0000	0.1835	1.0000	0.0000	0.0000	2.0000	0.0000	5.0000	0.0000	3.0000
187	NONHSAT207166.1	NONHSAT207166.1	lncipedia	lnc-HMGA1-8-1	-	6:34001072-34024992	12327	0.0000	0.0000	0.0000	0.0000	0.0000	0.0000	0.0000	0.0137	0.0000	0.0000	0.0000	0.0000	0.0000	0.0000	0.0000	3.0000
188	NONHSAT161776.1	NONHSAT161776.1	lncipedia	lnc-PLEKHG6-5-1	-	12:6380483-6380812	330	0.0000	0.2939	0.0000	0.8683	0.0000	0.3470	0.2143	0.5133	0.0000	1.0000	0.0000	5.0000	0.0000	2.0000	1.0000	3.0000
189	NONHSAT002010.2	NONHSAT002010.2	lncipedia	lnc-EPB41-4-1_dup1,lnc-EPB41-4-1	-	1:29145480-29146766	1287	0.1787	0.0000	0.0000	0.0445	0.0000	0.0000	0.0000	0.0000	5.0000	0.0000	0.0000	1.0000	0.0000	0.0000	0.0000	0.0000
190	NONHSAT099224.2	NONHSAT099224.2	lncipedia	lnc-HMGB2-3-6_dup1	-	4:173166513-173168667	983	0.0000	0.1973	0.0000	0.5831	0.0000	0.2912	0.0720	0.9190	0.0000	2.0000	0.0000	10.0000	0.0000	5.0000	1.0000	16.0000
191	ENST00000413552	NONHSAT122777.2	lncipedia	lnc-IMMP2L-5-1	AC003080.4	7:111971222-111971988	767	0.0000	10.2500	0.0837	1.4200	0.0000	0.7464	0.0000	1.1040	0.0000	81.0000	1.0000	19.0000	0.0000	10.0000	0.0000	15.0000
192	ENST00000561207	NONHSAT043906.2	lncipedia	lnc-TMOD3-1-1_dup1	RP11-430B1.1	15:52033707-52035625	381	0.1207	4.8380	0.1685	1.0530	0.1320	1.3520	0.0000	0.1482	1.0000	19.0000	1.0000	7.0000	1.0000	9.0000	0.0000	1.0000
193	ENST00000561202	NONHSAT044112.2	lncipedia	lnc-FAM63B-2-2_dup1	RP11-50C13.2	15:58521311-58523371	1757	0.0000	0.0000	0.0000	0.0000	0.0000	0.0000	0.0000	0.2571	0.0000	0.0000	0.0000	0.0000	0.0000	0.0000	0.0000	8.0000
194	ENST00000415386	NONHSAT001136.2	lncipedia	lnc-SPATA21-1-1	RP5-875O13.1	1:16533886-16535649	1548	0.1486	0.0000	0.0829	0.0000	0.0000	0.0000	0.0000	0.6565	5.0000	0.0000	2.0000	0.0000	0.0000	0.0000	0.0000	18.0000
195	NONHSAT202890.1	NONHSAT202890.1	PMID24463510	blastnGorilla.Locus_224556	-	5:91438441-91438828	388	0.0000	2.5010	0.1654	0.0000	0.0000	0.2952	0.0000	0.0000	0.0000	10.0000	1.0000	0.0000	0.0000	2.0000	0.0000	0.0000
196	NONHSAT152240.1	NONHSAT152240.1	refseq	NR_103871	-	1:147155106-147172589	5295	1.0160	5.7170	1.8060	2.7930	1.8420	3.0600	2.1500	2.6760	117.0000	312.0000	149.0000	258.0000	194.0000	283.0000	161.0000	251.0000
197	NONHSAT168482.1	NONHSAT168482.1	PMID25116943	LCAT_00080335	-	14:55968313-55972484	4172	0.0000	0.0930	0.0000	0.0275	0.0000	0.0686	0.0000	0.0135	0.0000	4.0000	0.0000	2.0000	0.0000	5.0000	0.0000	1.0000
198	NONHSAT159678.1	NONHSAT159678.1	PMID24108091	m121218_154352_00126_c100449542550000001523046302151300_s2_p0/69184/ccs.path1	-	11:114296465-114312514	901	28.8900	0.7537	29.7000	8.6520	18.7500	4.7020	25.7400	3.6350	566.0000	7.0000	417.0000	136.0000	336.0000	74.0000	328.0000	58.0000
199	NONHSAT002262.2	NONHSAT002262.2	lncipedia	lnc-TRIM62-1-1_dup1	-	1:33138093-33140875	255	0.0000	2.2830	0.0000	0.4497	0.0000	0.8979	0.0000	0.0000	0.0000	6.0000	0.0000	2.0000	0.0000	4.0000	0.0000	0.0000
200	MSTRG.66277.1	-	-	-	-	9:92391553-92393669	1963	0.0234	12.5500	0.0000	1.2850	0.0256	0.6416	0.0360	0.1438	1.0000	254.0000	0.0000	44.0000	1.0000	22.0000	1.0000	5.0000
201	NONHSAT186517.1	NONHSAT186517.1	PMID24108091	m130128_004308_00126_c100457742550000001523064703201381_s1_p0/63812/ccs.path1	-	2:239235422-239400923	2031	0.0453	1.1460	0.0316	0.9877	0.0248	0.9020	0.0348	0.6394	2.0000	24.0000	1.0000	35.0000	1.0000	32.0000	1.0000	23.0000
202	NONHSAT054942.2	NONHSAT054942.2	lncipedia	lnc-LPO-1-17	-	17:58328938-58353286	1610	0.0000	0.0000	0.0000	0.0000	0.0000	1.8490	0.0000	0.0000	0.0000	0.0000	0.0000	0.0000	0.0000	52.0000	0.0000	0.0000
203	NONHSAT148507.1	NONHSAT148507.1	PMID25116943	LCAT_00002105	-	1:22152484-22158093	5610	0.0738	2.8880	0.0343	0.1737	0.0090	0.1939	0.0126	0.1208	9.0000	167.0000	3.0000	17.0000	1.0000	19.0000	1.0000	12.0000
204	MSTRG.37134.1	-	-	-	-	2:93653069-93660881	348	0.0000	7.8060	0.0000	2.8000	0.0000	1.1520	0.0000	0.0000	0.0000	28.0000	0.0000	17.0000	0.0000	7.0000	0.0000	0.0000
205	NONHSAT077522.2	NONHSAT077522.2	lncipedia	lnc-HJURP-6-1_dup1	-	2:233974216-233979931	647	0.2133	0.0000	0.0000	0.0886	0.0000	0.0000	0.0000	0.0000	3.0000	0.0000	0.0000	1.0000	0.0000	0.0000	0.0000	0.0000
206	NONHSAT222520.1	NONHSAT222520.1	PMID24108091	m121219_030035_00126_c100449542550000001523046302151304_s2_p0/29014/ccs.path1	-	X:13689150-13705470	1796	0.1024	2.7010	0.0357	1.1490	0.0280	0.7013	0.0394	0.2515	4.0000	50.0000	1.0000	36.0000	1.0000	22.0000	1.0000	8.0000
207	NONHSAT168503.1	NONHSAT168503.1	PMID24108091	m121219_073256_00126_c100449542550000001523046302151306_s2_p0/5908/ccs.path1	-	14:58222913-58224322	1329	0.0346	1.8980	0.0483	0.1725	0.0378	0.0431	0.0532	0.0425	1.0000	26.0000	1.0000	4.0000	1.0000	1.0000	1.0000	1.0000
208	ENST00000369071	NONHSAT156226.1	lncipedia	lnc-C10orf85-2-1_dup1,lnc-C10orf85-2-1	LINC01561	10:120597949-120600124	2176	0.1057	0.0446	0.5899	0.0263	0.3465	0.6051	0.7475	0.8303	5.0000	1.0000	20.0000	1.0000	15.0000	23.0000	23.0000	32.0000
209	ENST00000602461	NONHSAT136802.2	lncipedia	lnc-CXorf36-1-5	MIR222HG	X:45745211-45770274	1379	0.3335	14.9200	0.0000	1.7460	0.0729	0.9964	0.1026	1.5970	10.0000	212.0000	0.0000	42.0000	2.0000	24.0000	2.0000	39.0000
210	NONHSAT213069.1	NONHSAT213069.1	PMID24108091	m121212_224522_00126_c100418772550000001523036412191286_s1_p0/6943/ccs.path1	-	7:501211-519829	1313	1.3310	0.0739	0.0978	0.3056	0.0766	0.2180	0.2155	0.2150	38.0000	1.0000	2.0000	7.0000	2.0000	5.0000	4.0000	5.0000
211	NONHSAT140832.2	NONHSAT140832.2	lncipedia	lnc-RP11-1212A22.2.1-3-1	-	16:18347860-18348716	384	0.2396	0.7582	1.5040	0.2986	0.1309	0.2982	1.2890	0.2941	2.0000	3.0000	9.0000	2.0000	1.0000	2.0000	7.0000	2.0000
212	ENST00000521905	NONHSAT127836.2	lncipedia	lnc-PLEKHF2-2-2_dup1	C8orf37-AS1	8:95268836-95653710	617	0.0000	0.0000	0.0000	0.0000	0.0000	0.0000	0.3439	0.0000	0.0000	0.0000	0.0000	0.0000	0.0000	0.0000	3.0000	0.0000
213	NONHSAT221472.1	NONHSAT221472.1	PMID25116943	LCAT_00254758	-	9:136128165-136129565	1401	0.0000	0.0000	0.0000	0.0000	0.0000	0.0000	0.0000	0.1209	0.0000	0.0000	0.0000	0.0000	0.0000	0.0000	0.0000	3.0000
214	NONHSAT079657.2	NONHSAT079657.2	lncipedia	lnc-KIAA1755-5-16_dup1	-	20:38420592-38435319	1073	4.4150	0.0000	0.4187	0.9081	0.4685	1.0140	0.0659	0.9472	103.0000	0.0000	7.0000	17.0000	10.0000	19.0000	1.0000	18.0000
215	NONHSAT070349.2	NONHSAT070349.2	lncipedia	lnc-MTA3-5-1_dup1,lnc-MTA3-5-1	-	2:42792613-42803537	10925	0.0000	0.1332	0.0000	0.0315	0.0092	0.0157	0.0194	0.0103	0.0000	15.0000	0.0000	6.0000	2.0000	3.0000	3.0000	2.0000
216	ENST00000506448	NONHSAT092096.2	lncipedia	lnc-TMCC1-10-4	FAM86HP	3:130102764-130104114	464	0.4957	1.0450	0.4150	1.6060	0.0000	1.1100	0.0000	1.2170	5.0000	5.0000	3.0000	13.0000	0.0000	9.0000	0.0000	10.0000
217	NONHSAT092846.2	NONHSAT092846.2	lncipedia	lnc-GMPS-1-4_dup1	-	3:155854758-155863700	1455	0.2845	0.0000	0.0882	0.0000	0.5528	0.0000	0.0486	0.0000	9.0000	0.0000	2.0000	0.0000	16.0000	0.0000	1.0000	0.0000
218	ENST00000427551	NONHSAT223239.1	PMID24463510	-	ZFX-AS1	X:24146225-24149654	417	0.0000	0.0000	0.0000	0.2750	0.0000	0.4119	0.0000	1.8960	0.0000	0.0000	0.0000	2.0000	0.0000	3.0000	0.0000	14.0000
219	ENST00000590952	NONHSAT066039.2	lncipedia	lnc-ZNF461-1-4_dup1	LINC01534	19:36686427-36687437	550	0.2509	3.3520	0.5834	4.1690	0.0914	4.3720	0.7714	6.7750	3.0000	19.0000	5.0000	40.0000	1.0000	42.0000	6.0000	66.0000
220	NONHSAT056354.2	NONHSAT056354.2	lncipedia	lnc-SGSH-1-7_dup1	-	17:80201519-80206150	1260	0.0000	0.6161	0.0000	0.0000	0.0000	0.0000	0.1123	0.0000	0.0000	8.0000	0.0000	0.0000	0.0000	0.0000	2.0000	0.0000
221	NONHSAT159290.1	NONHSAT159290.1	PMID25116943	LCAT_00041602	-	11:67116663-67118791	2129	0.0000	0.0000	0.0302	0.0000	0.0000	0.0000	0.0000	0.0796	0.0000	0.0000	1.0000	0.0000	0.0000	0.0000	0.0000	3.0000
222	ENST00000435388	NONHSAT000883.2	lncipedia	lnc-TARDBP-2-2_dup1	RP4-635E18.6	1:11099675-11102100	440	0.8362	0.0000	0.1459	0.0000	0.0000	0.1301	0.0000	0.0000	8.0000	0.0000	1.0000	0.0000	0.0000	1.0000	0.0000	0.0000
223	ENST00000507311	NONHSAT099076.2	lncipedia	lnc-C4orf39-2-2_dup1	LINC01207	4:164754131-164803795	3123	0.0000	0.0621	0.0000	0.0000	0.0161	0.0000	0.0000	0.0000	0.0000	2.0000	0.0000	0.0000	1.0000	0.0000	0.0000	0.0000
224	NONHSAT150473.1	NONHSAT150473.1	PMID24108091	m121212_224522_00126_c100418772550000001523036412191286_s2_p0/67808/ccs.path1	-	1:212615243-212620772	1538	14.2100	0.0000	0.0000	0.0000	0.0000	0.0000	0.0000	0.0000	475.0000	0.0000	0.0000	0.0000	0.0000	0.0000	0.0000	0.0000
225	NONHSAT030405.2	NONHSAT030405.2	lncipedia	lnc-C12orf73-1-1	-	12:104030744-104032248	1389	0.0000	0.2096	0.0000	0.0000	0.0000	0.0000	0.0000	0.0000	0.0000	3.0000	0.0000	0.0000	0.0000	0.0000	0.0000	0.0000
226	MSTRG.50961.1	-	-	-	-	4:182377612-182383382	3023	0.0000	6.1940	0.0000	0.5498	0.0000	0.1894	0.0000	0.0000	0.0000	193.0000	0.0000	29.0000	0.0000	10.0000	0.0000	0.0000
227	NONHSAT198720.1	NONHSAT198720.1	PMID24108091	m130127_103756_00126_c100456792550000001523064703201344_s2_p0/73680/ccs.path1	-	4:75012663-75047274	1679	0.0000	0.0000	0.0000	0.0000	0.1796	0.0000	0.0000	0.0000	0.0000	0.0000	0.0000	0.0000	6.0000	0.0000	0.0000	0.0000
228	NONHSAT046695.2	NONHSAT046695.2	lncipedia	lnc-PIF1-1-1_dup1	-	15:64835840-64836309	323	0.0000	0.9013	0.0000	0.0000	0.0000	0.0000	0.0000	0.3496	0.0000	3.0000	0.0000	0.0000	0.0000	0.0000	0.0000	2.0000
229	NONHSAT016186.2	NONHSAT016186.2	lncipedia	lnc-PDCD11-5-1_dup1,lnc-PDCD11-5-1	-	10:103582361-103583674	1314	0.0000	0.0738	0.0000	0.0000	0.0000	0.0000	0.0000	0.0859	0.0000	1.0000	0.0000	0.0000	0.0000	0.0000	0.0000	2.0000
230	NONHSAT087505.2	NONHSAT087505.2	lncipedia	lnc-KLHDC7B-5-3	-	22:50570999-50572453	1455	0.0000	0.4667	0.0000	0.0394	0.0000	0.0787	0.0000	0.1164	0.0000	7.0000	0.0000	1.0000	0.0000	2.0000	0.0000	3.0000
231	NONHSAT183449.1	NONHSAT183449.1	PMID25116943	LCAT_00138176	-	2:206819556-206821106	1430	0.0000	0.2714	0.0000	0.2405	0.0000	0.0000	0.0000	0.0000	0.0000	4.0000	0.0000	6.0000	0.0000	0.0000	0.0000	0.0000
232	NONHSAT034183.2	NONHSAT034183.2	lncipedia	lnc-PCDH20-10-2	-	13:63828847-63844125	3223	0.0000	0.0000	0.0000	0.0178	0.0000	0.0178	0.0000	0.0526	0.0000	0.0000	0.0000	1.0000	0.0000	1.0000	0.0000	3.0000
233	NONHSAT220149.1	NONHSAT220149.1	lncipedia	lnc-GPR144-7-1_dup1	-	9:124281393-124300732	1085	0.1272	5.0080	0.1775	1.5320	0.1390	1.1080	0.3259	0.2602	3.0000	56.0000	3.0000	29.0000	3.0000	21.0000	5.0000	5.0000
234	NONHSAT055474.2	NONHSAT055474.2	lncipedia	lnc-KPNA2-1-16	-	17:68114412-68135927	10548	0.6890	4.2960	2.3240	2.3420	1.5250	4.3150	2.7350	3.2760	158.0000	467.0000	382.0000	431.0000	320.0000	795.0000	408.0000	612.0000
235	NONHSAT165591.1	NONHSAT165591.1	PMID24108091	m121212_111138_00126_c100418772550000001523036412191281_s1_p0/42832/ccs.path1	-	13:42198093-42200345	1147	0.0802	4.8210	0.0560	0.1999	0.0877	0.5989	0.0617	0.0492	2.0000	57.0000	1.0000	4.0000	2.0000	12.0000	1.0000	1.0000
236	NONHSAT096139.2	NONHSAT096139.2	lncipedia	lnc-NSUN7-2-1_dup1,lnc-NSUN7-2-1	-	4:40643032-40643967	936	0.0000	0.5183	0.0000	0.0612	0.0000	0.0000	0.0000	0.0000	0.0000	5.0000	0.0000	1.0000	0.0000	0.0000	0.0000	0.0000
237	NONHSAT183669.1	NONHSAT183669.1	PMID23934149	TCONS_00250575	-	2:226213114-226265217	3175	0.0435	0.0000	0.0000	0.0000	0.0000	0.0000	0.0000	0.0178	3.0000	0.0000	0.0000	0.0000	0.0000	0.0000	0.0000	1.0000
238	ENST00000622038	ENST00000622038	ensembl:lincRNA	-	RP11-346C4.3	13:107870383-107873372	2990	0.0000	0.2596	0.0000	0.0192	0.0168	0.0000	0.0000	0.0000	0.0000	8.0000	0.0000	1.0000	1.0000	0.0000	0.0000	0.0000
239	ENST00000622035	ENST00000622035	ensembl:antisense	-	XXbac-B476C20.9	22:18078055-18078775	721	0.0000	0.0000	0.0000	0.0795	0.1394	0.1588	0.0000	0.4698	0.0000	0.0000	0.0000	1.0000	2.0000	2.0000	0.0000	6.0000
240	NONHSAT076591.2	NONHSAT076591.2	lncipedia	lnc-KLF7-1-14_dup1	-	2:207219851-207260583	3375	0.0000	1.1790	0.0000	0.1529	0.0000	0.0678	0.0210	0.0335	0.0000	41.0000	0.0000	9.0000	0.0000	4.0000	1.0000	2.0000
241	NONHSAT102805.2	NONHSAT102805.2	lncipedia	lnc-FAM172A-2-7_dup1	-	5:93541872-93581032	3165	0.1163	0.4905	0.4664	0.0000	0.3494	0.0362	0.2234	0.4281	8.0000	16.0000	23.0000	0.0000	22.0000	2.0000	10.0000	24.0000
242	NONHSAT053482.2	NONHSAT053482.2	lncipedia	lnc-MIEN1-1-1_dup1,lnc-MIEN1-1-1	-	17:39757721-39763836	6116	0.0301	0.0000	0.0000	0.0000	0.0000	0.0000	0.0000	0.0000	4.0000	0.0000	0.0000	0.0000	0.0000	0.0000	0.0000	0.0000
243	ENST00000600473	NONHSAT066250.2	lncipedia	lnc-ECH1-5-1_dup1	AC008982.2	19:38844729-38845499	493	1.7730	32.4700	0.5207	1.5110	0.3059	1.6260	0.2869	3.5500	19.0000	165.0000	4.0000	13.0000	3.0000	14.0000	2.0000	31.0000
244	NONHSAT194948.1	NONHSAT194948.1	lncipedia	lnc-ZNF639-2-1	-	3:179338122-179338583	462	0.0996	0.0000	0.1389	0.1240	0.1088	0.1239	0.0000	0.1222	1.0000	0.0000	1.0000	1.0000	1.0000	1.0000	0.0000	1.0000
245	ENST00000455005	NONHSAT207312.1	PMID24463510	-	RP5-1120P11.3	6:44073913-44077952	1608	0.1716	0.0603	0.0000	0.0000	0.0000	0.0712	0.0000	0.0000	6.0000	1.0000	0.0000	0.0000	0.0000	2.0000	0.0000	0.0000
246	NONHSAT005398.2	NONHSAT005398.2	lncipedia	lnc-SLC22A15-5-1	-	1:115837846-115843917	6067	0.0000	0.0000	0.0000	0.0000	0.0000	0.0283	0.0000	0.0000	0.0000	0.0000	0.0000	0.0000	0.0000	3.0000	0.0000	0.0000
247	ENST00000608266	NONHSAT214044.1	lncipedia	lnc-KLRG2-3-1_dup1,lnc-KLRG2-3-1	RP11-634H22.1	7:139359032-139359566	535	5.1580	0.7254	1.7990	8.9990	1.4090	19.8000	1.5860	29.7600	60.0000	4.0000	15.0000	84.0000	15.0000	185.0000	12.0000	282.0000
248	NONHSAT182215.1	NONHSAT182215.1	PMID24108091	m121212_111138_00126_c100418772550000001523036412191281_s1_p0/27681/ccs.path1	-	2:97646091-97648193	1348	1.1260	0.5758	0.6189	4.2090	0.6340	9.0880	1.0490	8.7120	33.0000	8.0000	13.0000	99.0000	17.0000	214.0000	20.0000	208.0000
249	ENST00000625153	NONHSAT190664.1	ensembl	-	bP-21264C1.2	21:9325039-9354319	577	0.0797	0.5046	0.0000	0.0993	0.2614	0.0992	0.2451	0.3914	1.0000	3.0000	0.0000	1.0000	3.0000	1.0000	2.0000	4.0000
250	NONHSAT167264.1	NONHSAT167264.1	PMID24108091	m121218_180114_00126_c100449542550000001523046302151301_s1_p0/33071/ccs.path1	-	13:110176897-110195066	1520	0.0000	0.3191	0.0422	0.0754	0.0000	0.0377	0.0931	0.1486	0.0000	5.0000	1.0000	2.0000	0.0000	1.0000	2.0000	4.0000
251	NONHSAT159304.1	NONHSAT159304.1	PMID24108091	m121219_030035_00126_c100449542550000001523046302151304_s1_p0/20995/ccs.path1	-	11:67489394-67491101	695	0.1324	0.4189	0.1847	0.1650	0.2170	0.1648	0.2035	0.2437	2.0000	3.0000	2.0000	2.0000	3.0000	2.0000	2.0000	3.0000
252	ENST00000625151	NONHSAT035371.2	lncipedia	lnc-GAS6-6-1	LINC00552	13:113748511-113751089	2579	0.0000	0.0376	0.0000	0.0222	0.0000	0.1332	0.0000	0.0000	0.0000	1.0000	0.0000	1.0000	0.0000	6.0000	0.0000	0.0000
253	ENST00000458554	NONHSAT083956.2	lncipedia	lnc-C22orf43-1-34_dup1	AP000347.2	22:23678610-23690297	438	0.0000	0.0000	0.0000	0.3926	0.0000	0.5228	0.0000	0.0000	0.0000	0.0000	0.0000	3.0000	0.0000	4.0000	0.0000	0.0000
254	ENST00000585572	ENST00000585572	ensembl:processed_transcript	-	RP11-400F19.8	17:42536510-42562062	594	1.1620	0.1633	0.1081	0.1930	0.1692	0.0963	0.2381	0.5703	15.0000	1.0000	1.0000	2.0000	2.0000	1.0000	2.0000	6.0000
255	NONHSAT034898.2	NONHSAT034898.2	lncipedia	lnc-UBAC2-1-2_dup1,lnc-UBAC2-1-3_dup1,lnc-UBAC2-1-2,lnc-UBAC2-1-3	-	13:99086761-99088624	1864	0.5182	0.0520	0.0000	0.2152	0.0000	3.1020	0.0000	4.9370	21.0000	1.0000	0.0000	7.0000	0.0000	101.0000	0.0000	163.0000
256	NONHSAT146456.2	NONHSAT146456.2	lncipedia	lnc-EPN2-1-7_dup1	-	17:19271393-19274388	826	0.1671	2.1140	0.0777	0.5551	0.0609	0.8317	0.1712	0.0684	3.0000	18.0000	1.0000	8.0000	1.0000	12.0000	2.0000	1.0000
257	NONHSAT132811.2	NONHSAT132811.2	lncipedia	lnc-NAA35-6-5	-	9:85829455-85830576	405	0.0000	10.0600	0.0000	3.2550	0.7448	2.8270	0.0000	2.6490	0.0000	42.0000	0.0000	23.0000	6.0000	20.0000	0.0000	19.0000
258	NONHSAT107859.2	NONHSAT107859.2	lncipedia	lnc-DTNBP1-5-2_dup1	-	6:14789970-15090366	5333	0.0173	0.0000	0.0000	0.0000	0.0000	0.0000	0.0000	0.0212	2.0000	0.0000	0.0000	0.0000	0.0000	0.0000	0.0000	2.0000
259	NONHSAT171118.1	NONHSAT171118.1	refseq	NR_049748_dup1	-	15:84472875-84473486	612	84.4000	31.5500	36.9100	47.3000	28.3400	66.8800	37.9000	71.9600	1123.0000	199.0000	352.0000	505.0000	345.0000	715.0000	328.0000	780.0000
260	NONHSAT091035.2	NONHSAT091035.2	lncipedia	lnc-CCDC54-2-12_dup1	-	3:107242235-107285475	6753	0.0341	5.4020	0.1616	2.7840	0.4764	2.4920	0.1990	1.2290	5.0000	376.0000	17.0000	328.0000	64.0000	294.0000	19.0000	147.0000
261	ENST00000514607	NONHSAT017683.2	lncipedia	lnc-OR52H1-2-1	OR52H2P	11:5551662-5552563	902	0.0000	0.3228	0.0000	0.0000	0.0000	0.0000	0.0000	0.0000	0.0000	3.0000	0.0000	0.0000	0.0000	0.0000	0.0000	0.0000
262	NONHSAT083327.2	NONHSAT083327.2	lncipedia	lnc-DGCR6-2-22_dup1	-	22:19002528-19031005	583	0.3945	0.3327	0.8807	0.1967	0.2587	0.1964	0.0000	0.0000	5.0000	2.0000	8.0000	2.0000	3.0000	2.0000	0.0000	0.0000
263	ENST00000611793	ENST00000611793	ensembl:processed_transcript	-	MAGI2-AS3	7:79458390-79459640	599	0.0000	0.0000	0.0000	0.0000	0.0000	0.2867	0.0000	0.0000	0.0000	0.0000	0.0000	0.0000	0.0000	3.0000	0.0000	0.0000
264	NONHSAT123844.2	NONHSAT123844.2	lncipedia	lnc-EPHB6-2-1	-	7:142872083-142874399	2317	0.0000	0.0000	0.0000	0.0495	0.0000	0.0247	0.0000	0.0244	0.0000	0.0000	0.0000	2.0000	0.0000	1.0000	0.0000	1.0000
265	NONHSAT013684.2	NONHSAT013684.2	lncipedia	lnc-SIRT1-3-1_dup1,lnc-SIRT1-3-1	-	10:67852727-67853127	401	0.0000	0.0000	0.0000	0.1429	0.0000	0.0000	0.0000	0.2816	0.0000	0.0000	0.0000	1.0000	0.0000	0.0000	0.0000	2.0000
266	NONHSAT130744.2	NONHSAT130744.2	lncipedia	lnc-NOL6-1-8	-	9:33510619-33511163	438	0.1050	0.0000	0.1465	0.1308	0.1148	0.1307	0.1615	0.7734	1.0000	0.0000	1.0000	1.0000	1.0000	1.0000	1.0000	6.0000
267	ENST00000609087	ENST00000609087	ensembl:lincRNA	-	RP5-1068E13.7	20:18794529-18796067	1539	0.1494	0.0630	0.0417	2.9790	0.0653	4.3890	0.0919	12.4400	5.0000	1.0000	1.0000	80.0000	2.0000	118.0000	2.0000	339.0000
268	NONHSAT209934.1	NONHSAT209934.1	PMID25116943	LCAT_00212369	-	6:157262985-157265289	2305	0.0000	0.1263	0.0000	0.0995	0.0000	0.0248	0.0000	0.0000	0.0000	3.0000	0.0000	4.0000	0.0000	1.0000	0.0000	0.0000
269	ENST00000538101	NONHSAT021762.2	lncipedia	lnc-ROM1-2-1_dup1	RP11-864I4.4	11:62545999-62547699	391	0.7058	0.0000	0.1642	0.2933	0.3857	0.0000	0.5426	0.7220	6.0000	0.0000	1.0000	2.0000	3.0000	0.0000	3.0000	5.0000
270	NONHSAT194511.1	NONHSAT194511.1	PMID25116943	LCAT_00182146	-	3:137026122-137026901	780	0.0000	0.1243	0.0000	0.0000	0.0000	0.0734	0.0000	0.0724	0.0000	1.0000	0.0000	0.0000	0.0000	1.0000	0.0000	1.0000
271	NONHSAT179729.1	NONHSAT179729.1	PMID24108091	m130128_074542_00126_c100457742550000001523064703201384_s1_p0/77326/ccs.path1	-	19:38226961-38329229	874	0.1053	0.0000	0.0000	0.2623	0.0000	0.2620	0.3237	0.5814	2.0000	0.0000	0.0000	4.0000	0.0000	4.0000	4.0000	9.0000
272	MSTRG.67232.1	-	-	-	-	9:127579280-127580022	297	0.7744	6.8600	0.8643	2.5090	2.2000	3.6620	0.9525	3.8020	5.0000	21.0000	4.0000	13.0000	13.0000	19.0000	4.0000	20.0000
273	ENST00000479781	NONHSAT156981.1	ensembl	-	CH17-360D5.2	10:47908064-47991800	376	3.5480	3.3550	10.5800	3.5060	8.1560	4.4150	14.1100	6.3070	29.0000	13.0000	62.0000	23.0000	61.0000	29.0000	75.0000	42.0000
274	ENST00000504636	NONHSAT102618.2	lncipedia	lnc-RASA1-3-8_dup1	TMEM161B-AS1	5:88269044-88270430	1039	0.0000	3.4550	0.2471	4.2480	0.0484	6.6120	0.5445	2.7170	0.0000	37.0000	4.0000	77.0000	1.0000	120.0000	8.0000	50.0000
275	ENST00000607797	NONHSAT102788.2	lncipedia	lnc-FAM172A-2-34_dup1	NR2F1-AS1	5:93409359-93570793	3380	0.0000	0.0000	0.0000	0.2544	0.4016	0.2202	0.1674	0.0000	0.0000	0.0000	0.0000	15.0000	27.0000	13.0000	8.0000	0.0000
276	ENST00000570290	NONHSAT140429.2	lncipedia	lnc-PMM2-3-1_dup1	RP11-77H9.6	16:8869251-8870032	498	0.0000	0.0000	0.0000	0.0000	0.0000	0.3449	0.0000	0.0000	0.0000	0.0000	0.0000	0.0000	0.0000	3.0000	0.0000	0.0000
277	NONHSAT010319.2	NONHSAT010319.2	lncipedia	lnc-TOMM20-2-12_dup1	-	1:234952124-234960381	6131	0.0000	0.0000	0.0000	0.4020	0.0000	0.0000	0.0000	0.0645	0.0000	0.0000	0.0000	43.0000	0.0000	0.0000	0.0000	7.0000
278	ENST00000551503	NONHSAT027866.2	lncipedia	lnc-ARID2-3-2_dup1	RP11-96H19.1	12:46383679-46456268	829	0.3329	4.9150	0.6193	0.0000	0.0607	0.3453	0.0000	0.2724	6.0000	42.0000	8.0000	0.0000	1.0000	5.0000	0.0000	4.0000
279	NONHSAT114501.2	NONHSAT114501.2	lncipedia	lnc-C6orf225-1-2_dup1	-	6:112116233-112155678	676	0.0000	0.7176	0.0000	0.0000	0.0000	0.0000	0.0000	0.0000	0.0000	5.0000	0.0000	0.0000	0.0000	0.0000	0.0000	0.0000
280	NONHSAT159184.1	NONHSAT159184.1	PMID24035497	intronic512	-	11:62665373-62665573	201	0.2288	0.4825	0.3193	0.2851	0.2502	0.2847	0.3519	0.2809	1.0000	1.0000	1.0000	1.0000	1.0000	1.0000	1.0000	1.0000
281	NONHSAT121511.2	NONHSAT121511.2	lncipedia	lnc-GATSL2-1-5_dup1	-	7:75287566-75297760	1010	0.0455	0.1920	0.0636	0.1135	0.0498	0.1134	0.0700	0.0559	1.0000	2.0000	1.0000	2.0000	1.0000	2.0000	1.0000	1.0000
282	NONHSAT148104.2	NONHSAT148104.2	lncipedia	lnc-SRL-2-8_dup1	-	16:4246011-4252035	1653	0.0278	0.0000	0.0000	0.1040	0.0000	0.0000	0.0000	0.1708	1.0000	0.0000	0.0000	3.0000	0.0000	0.0000	0.0000	5.0000
283	ENST00000433110	NONHSAT156342.1	lncipedia	lnc-FOXI2-1-1_dup1	RP11-4C20.4	10:127934698-127936167	371	5.2070	14.3800	0.0000	0.0000	0.0000	0.0000	0.0000	0.0000	42.0000	55.0000	0.0000	0.0000	0.0000	0.0000	0.0000	0.0000
284	ENST00000433116	NONHSAT029325.2	lncipedia	lnc-CPM-2-5_dup1	RP11-637A17.2	12:68685569-68686837	550	0.0000	0.0000	0.0000	0.4168	0.0000	0.5205	0.0000	0.0000	0.0000	0.0000	0.0000	4.0000	0.0000	5.0000	0.0000	0.0000
285	NONHSAT169452.1	NONHSAT169452.1	PMID24463510	blastnMouse.ENSMUSG00000085644_dup1	-	14:68805329-68808425	660	0.0000	1.7640	0.0000	0.6947	0.0000	0.0000	0.0000	0.0855	0.0000	12.0000	0.0000	8.0000	0.0000	0.0000	0.0000	1.0000
286	NONHSAT161780.1	NONHSAT161780.1	PMID24108091	m121218_180114_00126_c100449542550000001523046302151301_s2_p0/36449/ccs.path1	-	12:6531056-6531954	649	0.0709	0.1494	0.0989	0.0883	0.0775	0.1765	0.1090	0.1740	1.0000	1.0000	1.0000	1.0000	1.0000	2.0000	1.0000	2.0000
287	NONHSAT171570.1	NONHSAT171570.1	PMID24463510	LocusReverse_33244	-	15:48675894-48717203	921	0.0000	0.2106	0.0000	0.3111	0.0000	0.1865	0.0768	0.1226	0.0000	2.0000	0.0000	5.0000	0.0000	3.0000	1.0000	2.0000
288	NONHSAT214098.1	NONHSAT214098.1	PMID25116943	LCAT_00232906	-	7:148940433-148941169	305	0.6032	0.9545	0.0000	2.2550	0.0000	3.1910	0.0000	2.5920	4.0000	3.0000	0.0000	12.0000	0.0000	17.0000	0.0000	14.0000
289	NONHSAT106075.2	NONHSAT106075.2	lncipedia	lnc-IRF4-2-1_dup1	-	6:693957-713766	387	0.0000	0.7523	0.0000	0.7405	0.0000	0.4438	0.0000	0.7294	0.0000	3.0000	0.0000	5.0000	0.0000	3.0000	0.0000	5.0000
290	ENST00000509924	NONHSAT204237.1	PMID24463510	-	CTD-2016O11.1	5:66206212-66209447	562	0.0000	0.0000	0.1142	0.1020	0.0000	0.3056	0.0000	0.2009	0.0000	0.0000	1.0000	1.0000	0.0000	3.0000	0.0000	2.0000
291	ENST00000509921	ENST00000509921	ensembl:lincRNA	-	LINC00847	5:180831039-180834871	822	0.0560	0.0000	0.0000	0.2092	0.0000	0.0000	0.0000	0.0687	1.0000	0.0000	0.0000	3.0000	0.0000	0.0000	0.0000	1.0000
292	NONHSAT033770.2	NONHSAT033770.2	lncipedia	lnc-TRIM13-6-1_dup1,lnc-TRIM13-6-1	-	13:49951876-49952521	646	0.0000	0.7509	0.0000	0.9760	0.0000	0.8862	0.0000	0.2622	0.0000	5.0000	0.0000	11.0000	0.0000	10.0000	0.0000	3.0000
293	NONHSAT181096.1	NONHSAT181096.1	PMID24463510	-	-	2:286420-301516	1195	0.0000	0.0000	0.0000	0.0000	0.0000	0.0479	0.0000	0.0945	0.0000	0.0000	0.0000	0.0000	0.0000	1.0000	0.0000	2.0000
294	NONHSAT152303.1	NONHSAT152303.1	PMID24108091	m121219_004319_00126_c100449542550000001523046302151303_s2_p0/15550/ccs.path1	-	1:151276236-151281654	916	0.0502	0.6355	0.1401	0.1252	0.3293	0.1875	0.0000	0.6164	1.0000	6.0000	2.0000	2.0000	6.0000	3.0000	0.0000	10.0000
295	NONHSAT005531.2	NONHSAT005531.2	lncipedia	lnc-HAO2-2-12	-	1:119140674-119161798	11471	0.1443	4.9990	0.0280	2.2190	0.1139	2.4450	0.0986	0.0098	36.0000	591.0000	5.0000	444.0000	26.0000	490.0000	16.0000	2.0000
296	NONHSAT162904.1	NONHSAT162904.1	PMID24108091	m121219_073256_00126_c100449542550000001523046302151306_s2_p0/7385/ccs.path1	-	12:122123339-122124394	936	0.0000	2.2800	0.0000	0.5512	0.0000	0.0611	0.0000	0.1206	0.0000	22.0000	0.0000	9.0000	0.0000	1.0000	0.0000	2.0000
297	NONHSAT215878.1	NONHSAT215878.1	PMID25116943	LCAT_00237536	-	8:61033073-61034240	1019	0.0000	0.2857	0.0000	0.0000	0.0000	0.0000	0.0000	0.0000	0.0000	3.0000	0.0000	0.0000	0.0000	0.0000	0.0000	0.0000
298	NONHSAT160340.1	NONHSAT160340.1	PMID24108091	m121219_004319_00126_c100449542550000001523046302151303_s1_p0/27032/ccs.path1	-	11:57484535-57488994	911	0.6564	0.8521	0.4227	0.3775	0.8829	0.5028	0.0000	0.7437	13.0000	8.0000	6.0000	6.0000	16.0000	8.0000	0.0000	12.0000
299	NONHSAT165710.1	NONHSAT165710.1	lncipedia	lnc-RNASEH2B-6-1	-	13:50664149-50664689	541	0.0000	0.7174	0.0000	0.0000	0.0000	0.0000	0.0000	0.1044	0.0000	4.0000	0.0000	0.0000	0.0000	0.0000	0.0000	1.0000
300	ENST00000556080	NONHSAT039703.2	lncipedia	lnc-SLC25A47-4-1_dup1	RP11-362L22.1	14:100406599-100407029	235	0.0000	13.6200	0.0000	0.0000	0.0000	0.7308	0.0000	0.0000	0.0000	33.0000	0.0000	0.0000	0.0000	3.0000	0.0000	0.0000
301	NONHSAT107124.2	NONHSAT107124.2	lncipedia	lnc-PSMG4-2-6_dup1	-	6:3461790-3469334	842	0.0000	0.2304	0.0762	0.0000	0.0000	0.0000	0.0000	0.0000	0.0000	2.0000	1.0000	0.0000	0.0000	0.0000	0.0000	0.0000
302	ENST00000609825	NONHSAT192716.1	lncipedia	lnc-DERL3-2-1_dup1,lnc-DERL3-2-1	KB-1125A3.11	22:23856427-23857039	613	0.0750	0.0000	0.0000	0.0000	0.0000	0.0934	0.0000	0.0921	1.0000	0.0000	0.0000	0.0000	0.0000	1.0000	0.0000	1.0000
303	NONHSAT169400.1	NONHSAT169400.1	PMID24108091	m121219_051625_00126_c100449542550000001523046302151305_s1_p0/8472/ccs.path1	-	14:61710747-61712722	1504	0.0918	14.7100	0.0000	0.1143	0.0000	0.1142	0.0000	0.4129	3.0000	228.0000	0.0000	3.0000	0.0000	3.0000	0.0000	11.0000
304	NONHSAT168440.1	NONHSAT168440.1	PMID24463510	blastnMacaque.Locus_427715	-	14:53391771-53392039	269	0.0000	0.7211	0.0000	0.6393	0.0000	0.2127	0.0000	0.0000	0.0000	2.0000	0.0000	3.0000	0.0000	1.0000	0.0000	0.0000
305	NONHSAT062896.2	NONHSAT062896.2	lncipedia	lnc-NXNL1-3-2_dup1,lnc-NXNL1-3-2	-	19:17507695-17511622	3928	0.1639	2.8900	0.0980	0.9631	0.0128	1.3120	0.0180	2.3000	14.0000	117.0000	6.0000	66.0000	1.0000	90.0000	1.0000	160.0000
306	NONHSAT008565.2	NONHSAT008565.2	lncipedia	lnc-CDC73-5-1_dup1	-	1:193255624-193264614	6412	0.4591	10.4000	0.6306	3.5400	0.3842	1.6250	0.4522	0.4579	64.0000	687.0000	63.0000	396.0000	49.0000	182.0000	41.0000	52.0000
307	NONHSAT000920.2	NONHSAT000920.2	lncipedia	lnc-CLCN6-1-5_dup1	-	1:11840319-11847616	1662	0.0277	1.6350	0.0000	0.1035	0.0605	1.5840	0.2128	0.6115	1.0000	28.0000	0.0000	3.0000	2.0000	46.0000	5.0000	18.0000
308	NONHSAT169235.1	NONHSAT169235.1	PMID26117828	PNCT_HSA032335	-	14:38002438-38017984	4377	0.0000	0.0000	0.0147	0.0131	0.0115	0.0000	0.0000	0.0000	0.0000	0.0000	1.0000	1.0000	1.0000	0.0000	0.0000	0.0000
309	NONHSAT179363.1	NONHSAT179363.1	lncipedia	lnc-FZR1-3-1	-	19:3419701-3419964	264	0.0000	1.1030	0.0000	0.2170	0.1905	0.0000	0.0000	0.2139	0.0000	3.0000	0.0000	1.0000	1.0000	0.0000	0.0000	1.0000
310	NONHSAT159071.1	NONHSAT159071.1	lncipedia	lnc-ACCS-2-1	-	11:44203058-44203514	457	0.0000	3.1840	0.0000	0.2509	0.0000	0.2506	0.0000	0.0000	0.0000	15.0000	0.0000	2.0000	0.0000	2.0000	0.0000	0.0000
311	ENST00000398859	NONHSAT141661.2	lncipedia	lnc-MVP-1-4_dup1	CDIPT-AS1	16:29863834-29868047	756	0.0000	0.0000	0.0000	0.0000	0.0665	0.0000	0.0000	0.1494	0.0000	0.0000	0.0000	0.0000	1.0000	0.0000	0.0000	2.0000
312	ENST00000418770	NONHSAT075118.2	lncipedia	lnc-BAZ2B-1-2_dup1	AC009961.3	2:159670712-159712018	375	0.0000	1.5520	0.0000	0.7641	0.8043	0.6106	0.7544	0.9034	0.0000	6.0000	0.0000	5.0000	6.0000	4.0000	4.0000	6.0000
313	NONHSAT208572.1	NONHSAT208572.1	PMID24108091	m121219_004319_00126_c100449542550000001523046302151303_s2_p0/42865/ccs.path2	-	6:170561876-170569783	710	0.3239	1.5030	0.1808	0.6458	0.1416	0.3225	0.3984	0.3181	5.0000	11.0000	2.0000	8.0000	2.0000	4.0000	4.0000	4.0000
314	ENST00000433920	NONHSAT015408.2	lncipedia	lnc-GLUD1-4-1	NUTM2A-AS1	10:87238667-87342612	876	0.3675	3.8760	0.8059	2.7480	0.3443	1.2420	0.2422	0.9024	7.0000	35.0000	11.0000	42.0000	6.0000	19.0000	3.0000	14.0000
315	ENST00000624285	NONHSAT056404.2	lncipedia	lnc-NPTX1-3-1_dup1,lnc-NPTX1-3-1	CTD-2526A2.4	17:80463451-80465593	2143	0.0000	0.0905	0.0000	0.2407	0.0000	0.1870	0.0000	0.2635	0.0000	2.0000	0.0000	9.0000	0.0000	7.0000	0.0000	10.0000
316	ENST00000630096	NONHSAT183183.1	gencode	-	TTN-AS1	2:178523176-178628771	915	0.0000	0.8483	0.0702	0.0626	0.2198	0.0000	0.0000	0.0000	0.0000	8.0000	1.0000	1.0000	4.0000	0.0000	0.0000	0.0000
317	ENST00000624429	NONHSAT209296.1	gencode	-	RP3-331H24.6	6:71386852-71390829	3978	0.1041	25.9000	0.0000	1.6430	0.0000	0.8347	0.0000	0.3406	9.0000	1062.0000	0.0000	114.0000	0.0000	58.0000	0.0000	24.0000
318	ENST00000535870	NONHSAT027531.2	lncipedia	lnc-FAM60A-1-2_dup1	DDX11-AS1	12:31050916-31060750	571	0.0000	0.0000	0.0000	0.0000	0.0000	0.0000	0.0000	0.4944	0.0000	0.0000	0.0000	0.0000	0.0000	0.0000	0.0000	5.0000
319	NONHSAT179835.1	NONHSAT179835.1	lncipedia	lnc-NPAS1-5-1	-	19:46966161-46967308	1148	0.0000	10.4000	0.0000	1.1980	0.0000	0.4987	0.0000	0.0984	0.0000	123.0000	0.0000	24.0000	0.0000	10.0000	0.0000	2.0000
320	NONHSAT199936.1	NONHSAT199936.1	PMID24108091	m130128_052502_00126_c100457742550000001523064703201383_s1_p0/37525/ccs.path1	-	4:48904137-48906749	567	0.1622	2.3960	0.1132	0.4043	0.0887	0.3029	0.1247	0.6970	2.0000	14.0000	1.0000	4.0000	1.0000	3.0000	1.0000	7.0000
321	NONHSAT150776.1	NONHSAT150776.1	PMID26117828	PNCT_HSA141055	-	1:234374362-234385023	1329	0.0346	2.1170	0.1449	0.5607	0.0378	0.4308	0.1596	0.5098	1.0000	29.0000	3.0000	13.0000	1.0000	10.0000	3.0000	12.0000
322	ENST00000605022	NONHSAT123751.2	lncipedia	lnc-SSBP1-2-1_dup1,lnc-SSBP1-2-1	TAS2R6P	7:141787815-141788640	826	0.0557	10.5700	0.0000	3.5390	0.3043	2.2180	0.0000	1.3670	1.0000	90.0000	0.0000	51.0000	5.0000	32.0000	0.0000	20.0000
323	NONHSAT182667.1	NONHSAT182667.1	PMID25116943	LCAT_00136113	-	2:132010930-132018959	8030	0.0000	0.0121	0.0000	0.0286	0.0000	0.0071	0.0000	0.0211	0.0000	1.0000	0.0000	4.0000	0.0000	1.0000	0.0000	3.0000
324	ENST00000634735	ENST00000634735	ensembl:lincRNA	-	LINC00856	10:78267310-78279707	535	0.2579	0.1813	0.0000	0.1071	0.0000	0.1070	0.0000	0.1055	3.0000	1.0000	0.0000	1.0000	0.0000	1.0000	0.0000	1.0000
325	NONHSAT130244.2	NONHSAT130244.2	lncipedia	lnc-C9orf146-2-5_dup1	-	9:14317085-14358087	1197	0.0384	0.3242	0.0000	0.0000	0.0420	0.1913	0.0000	0.0000	1.0000	4.0000	0.0000	0.0000	1.0000	4.0000	0.0000	0.0000
326	NONHSAT028197.2	NONHSAT028197.2	lncipedia	lnc-LARP4-3-1_dup1,lnc-LARP4-3-1	-	12:50297521-50298369	849	0.0000	4.4570	0.0000	0.6076	0.1776	0.4046	0.0000	0.0000	0.0000	39.0000	0.0000	9.0000	3.0000	6.0000	0.0000	0.0000
327	NONHSAT130947.2	NONHSAT130947.2	lncipedia	lnc-CD72-1-1_dup1,lnc-CD72-1-1	-	9:35603195-35605283	2089	0.9027	1.2540	0.1536	3.2930	0.3610	2.7950	0.1693	3.5140	41.0000	27.0000	5.0000	120.0000	15.0000	102.0000	5.0000	130.0000
328	NONHSAT168978.1	NONHSAT168978.1	PMID25116943	LCAT_00075411	-	14:102589215-102592283	2502	0.0000	0.0000	0.0000	0.0000	0.0000	0.0229	0.0000	0.2708	0.0000	0.0000	0.0000	0.0000	0.0000	1.0000	0.0000	12.0000
329	NONHSAT168564.1	NONHSAT168564.1	PMID24108091	m121213_010634_00126_c100418772550000001523036412191287_s2_p0/20689/ccs.path1	-	14:63976659-63983808	849	0.7043	0.2285	1.2850	0.6076	1.0070	25.0800	1.3330	16.3600	13.0000	2.0000	17.0000	9.0000	17.0000	372.0000	16.0000	246.0000
330	NONHSAT076100.2	NONHSAT076100.2	lncipedia	lnc-STAT1-2-3_dup1,lnc-STAT1-2-3	-	2:190876948-190880820	3873	0.4750	0.9770	0.1491	0.2516	0.1298	0.2365	0.0730	0.4957	40.0000	39.0000	9.0000	17.0000	10.0000	16.0000	4.0000	34.0000
331	NONHSAT022407.2	NONHSAT022407.2	lncipedia	lnc-RAD9A-4-1_dup1	-	11:67352533-67354001	1276	0.0721	0.0000	0.0503	0.0000	0.0000	0.4935	0.0000	0.0443	2.0000	0.0000	1.0000	0.0000	0.0000	11.0000	0.0000	1.0000
332	NONHSAT000815.2	NONHSAT000815.2	lncipedia	lnc-C1orf200-1-6	-	1:9672428-9687569	527	0.0873	0.0000	0.2436	0.0000	0.0000	0.0000	0.0000	0.0000	1.0000	0.0000	2.0000	0.0000	0.0000	0.0000	0.0000	0.0000
333	NONHSAT150158.1	NONHSAT150158.1	PMID24463510	-	-	1:184408338-184467278	468	0.0000	0.0000	0.0000	0.4899	0.0000	0.7340	0.0000	0.0000	0.0000	0.0000	0.0000	4.0000	0.0000	6.0000	0.0000	0.0000
334	ENST00000480284	NONHSAT212990.1	PMID24463510	-	MNX1-AS1	7:157010805-157016426	1041	6.4950	1.1180	2.7740	1.9820	2.2700	2.0900	2.0380	3.4710	147.0000	12.0000	45.0000	36.0000	47.0000	38.0000	30.0000	64.0000
335	NONHSAT173885.1	NONHSAT173885.1	lncipedia	lnc-TOX3-6-1_dup1	-	16:52923505-52927949	1821	0.0000	0.3196	0.0000	0.1574	0.0000	0.0943	0.0000	0.2480	0.0000	6.0000	0.0000	5.0000	0.0000	3.0000	0.0000	8.0000
336	NONHSAT171431.1	NONHSAT171431.1	PMID24108091	m121219_030035_00126_c100449542550000001523046302151304_s2_p0/64655/ccs.path1	-	15:34385745-34387590	1000	0.8739	67.4300	1.4760	37.3100	0.5027	45.0500	0.0000	61.4900	19.0000	695.0000	23.0000	651.0000	10.0000	787.0000	0.0000	1089.0000
337	NONHSAT100401.2	NONHSAT100401.2	lncipedia	lnc-FAM173B-6-1_dup1	-	5:10188103-10209059	1983	0.0000	1.4190	0.1942	0.7515	0.0254	0.3464	0.0000	0.2278	0.0000	29.0000	6.0000	26.0000	1.0000	12.0000	0.0000	8.0000
338	NONHSAT162216.1	NONHSAT162216.1	PMID24108091	m121212_202452_00126_c100418772550000001523036412191285_s1_p0/7690/ccs.path1	-	12:53063573-53064360	637	0.0722	0.1523	0.1008	0.1800	0.0789	0.1798	0.1110	0.1773	1.0000	1.0000	1.0000	2.0000	1.0000	2.0000	1.0000	2.0000
339	NONHSAT002187.2	NONHSAT002187.2	lncipedia	lnc-TMEM234-3-9_dup1	-	1:32231670-32235130	622	0.0000	2.0280	0.0000	0.0000	0.0000	0.0000	0.0000	0.0000	0.0000	13.0000	0.0000	0.0000	0.0000	0.0000	0.0000	0.0000
340	NONHSAT208188.1	NONHSAT208188.1	PMID24108091	m121219_094927_00126_c100449542550000001523046302151307_s1_p0/68120/ccs.path1	-	6:144820189-144829718	1864	0.0247	2.6550	0.0344	0.3690	0.0270	0.2150	0.0379	0.0303	1.0000	51.0000	1.0000	12.0000	1.0000	7.0000	1.0000	1.0000
341	NONHSAT166940.1	NONHSAT166940.1	PMID24108091	m121219_094927_00126_c100449542550000001523046302151307_s1_p0/28452/ccs.path1	-	13:77194153-77243952	1447	0.0000	1.6090	0.0000	1.8620	0.0000	0.1582	0.0000	0.0000	0.0000	24.0000	0.0000	47.0000	0.0000	4.0000	0.0000	0.0000
342	ENST00000511650	NONHSAT105482.2	lncipedia	lnc-FAM153C-5-1	RP11-1252I4.2	5:177939622-177983054	547	0.2523	0.0000	0.0000	0.1047	0.0000	0.2094	0.0000	0.0000	3.0000	0.0000	0.0000	1.0000	0.0000	2.0000	0.0000	0.0000
343	NONHSAT156796.1	NONHSAT156796.1	PMID24463510	CUFF.75296	-	10:26949739-26952560	2593	0.0000	1.5720	0.0000	0.6631	0.0000	0.2428	0.0000	0.0871	0.0000	42.0000	0.0000	30.0000	0.0000	11.0000	0.0000	4.0000
344	NONHSAT034994.2	NONHSAT034994.2	lncipedia	lnc-METTL21C-2-7_dup1	-	13:102292366-102394039	1120	0.0411	0.0000	0.0000	0.0512	0.0000	0.0511	0.0000	0.1008	1.0000	0.0000	0.0000	1.0000	0.0000	1.0000	0.0000	2.0000
345	NONHSAT159144.1	NONHSAT159144.1	PMID25116943	LCAT_00040586	-	11:59537752-59539106	1355	0.1358	3.7950	0.0000	2.5380	0.0371	1.9860	0.0000	2.7500	4.0000	53.0000	0.0000	60.0000	1.0000	47.0000	0.0000	66.0000
346	NONHSAT124679.2	NONHSAT124679.2	lncipedia	lnc-ERICH1-7-6	-	8:1758434-1763380	847	0.3258	0.0000	0.5304	0.2707	1.3060	0.0676	1.4190	0.1333	6.0000	0.0000	7.0000	4.0000	22.0000	1.0000	17.0000	2.0000
347	ENST00000419614	NONHSAT150209.1	PMID24463510	-	RP11-398M15.1	1:189775465-189814918	451	0.0000	0.6455	0.0000	0.0000	0.0000	0.0000	0.0000	0.0000	0.0000	3.0000	0.0000	0.0000	0.0000	0.0000	0.0000	0.0000
348	NONHSAT182473.1	NONHSAT182473.1	PMID24463510	blastnPan.CUFF.32315	-	2:113987525-113988900	1376	0.0000	3.8780	0.0000	0.6248	0.0000	0.0832	0.0000	0.2052	0.0000	55.0000	0.0000	15.0000	0.0000	2.0000	0.0000	5.0000
349	NONHSAT008989.2	NONHSAT008989.2	lncipedia	lnc-NUAK2-1-1_dup1	-	1:205282111-205295090	490	0.4694	0.5941	0.1310	0.1169	0.5129	0.5842	0.4330	0.3457	5.0000	3.0000	1.0000	1.0000	5.0000	5.0000	3.0000	3.0000
350	NONHSAT160227.1	NONHSAT160227.1	PMID25116943	LCAT_00046099	-	11:34598919-34620864	937	0.0000	0.0000	0.0000	0.1835	0.0000	0.4277	0.0000	0.3013	0.0000	0.0000	0.0000	3.0000	0.0000	7.0000	0.0000	5.0000
351	NONHSAT171803.1	NONHSAT171803.1	PMID24035497	intronic134	-	15:77394144-77394364	221	0.0000	4.3900	0.0000	1.2970	0.0000	0.2589	0.0000	0.0000	0.0000	10.0000	0.0000	5.0000	0.0000	1.0000	0.0000	0.0000
352	ENST00000629776	NONHSAT116024.2	lncipedia	lnc-FGFR1OP-15-1_dup1,lnc-FGFR1OP-15-1	LINC00602	6:165987551-165989615	2065	0.1559	0.2349	0.0000	0.4441	0.0000	0.8594	0.1027	0.9023	7.0000	5.0000	0.0000	16.0000	0.0000	31.0000	3.0000	33.0000
353	NONHSAT102744.2	NONHSAT102744.2	lncipedia	lnc-ARRDC3-1-10_dup1	-	5:91302941-91313657	8403	0.0493	8.4290	0.0917	1.4670	0.0658	1.4720	0.0000	1.0150	9.0000	730.0000	12.0000	215.0000	11.0000	216.0000	0.0000	151.0000
354	NONHSAT163474.1	NONHSAT163474.1	PMID24035497	intronic534	-	12:43796215-43796415	201	0.9154	22.2000	0.3193	0.8555	0.2502	1.7090	0.0000	0.5618	4.0000	46.0000	1.0000	3.0000	1.0000	6.0000	0.0000	2.0000
355	NONHSAT078335.2	NONHSAT078335.2	lncipedia	lnc-CDS2-1-3_dup1	-	20:5471196-5477134	3799	0.0000	0.0511	0.0000	0.0151	0.0000	0.0000	0.0000	0.0000	0.0000	2.0000	0.0000	1.0000	0.0000	0.0000	0.0000	0.0000
356	NONHSAT215642.1	NONHSAT215642.1	lncipedia	lnc-WRN-10-1_dup1	-	8:32145761-32219283	718	0.0000	0.9458	0.0000	0.3991	0.0000	0.1595	0.0000	0.0000	0.0000	7.0000	0.0000	5.0000	0.0000	2.0000	0.0000	0.0000
357	ENST00000591967	NONHSAT056035.2	lncipedia	lnc-ST6GALNAC2-3-3_dup1	RP11-666A8.8	17:76550841-76557648	474	0.4852	0.6142	0.1354	1.4510	0.3182	0.4831	0.4476	0.5956	5.0000	3.0000	1.0000	12.0000	3.0000	4.0000	3.0000	5.0000
358	NONHSAT166472.1	NONHSAT166472.1	lncipedia	lnc-CENPJ-3-1_dup1	-	13:24950276-24951385	435	0.0000	0.8922	0.0000	0.2636	0.0000	0.1316	0.0000	0.0000	0.0000	4.0000	0.0000	2.0000	0.0000	1.0000	0.0000	0.0000
359	NONHSAT084838.2	NONHSAT084838.2	lncipedia	lnc-OSBP2-2-12_dup1	-	22:30972263-30979391	5561	0.2564	16.6300	0.6809	9.4720	0.4339	8.4930	0.4197	7.0560	31.0000	953.0000	59.0000	919.0000	48.0000	825.0000	33.0000	695.0000
360	NONHSAT217477.1	NONHSAT217477.1	PMID24463510	-	-	8:106520475-106657549	698	0.0000	0.2779	0.0000	0.2464	0.0000	0.3280	0.0000	0.2427	0.0000	2.0000	0.0000	3.0000	0.0000	4.0000	0.0000	3.0000
361	NONHSAT149119.1	NONHSAT149119.1	PMID24463510	-	-	1:67832304-68202988	3933	0.0117	0.8387	0.0000	0.0729	0.0128	0.0728	0.0180	0.0287	1.0000	34.0000	0.0000	5.0000	1.0000	5.0000	1.0000	2.0000
362	NONHSAT061481.2	NONHSAT061481.2	lncipedia	lnc-CYP4F22-5-1	-	19:15332644-15337870	5227	0.0352	0.6496	0.0614	0.0329	0.0000	0.0986	0.0271	0.0972	4.0000	35.0000	5.0000	3.0000	0.0000	9.0000	2.0000	9.0000
363	NONHSAT084366.2	NONHSAT084366.2	lncipedia	lnc-KB-1995A5.13.1-1-1_dup1	-	22:24603216-24610545	430	0.0000	0.6771	0.0000	0.3999	0.0000	0.1331	0.0000	0.5252	0.0000	3.0000	0.0000	3.0000	0.0000	1.0000	0.0000	4.0000
364	NONHSAT200379.1	NONHSAT200379.1	PMID24463510	CUFF.434911	-	4:128552237-128553734	563	0.0817	0.0000	0.0000	0.0000	0.0000	0.1016	0.0000	0.2006	1.0000	0.0000	0.0000	0.0000	0.0000	1.0000	0.0000	2.0000
365	ENST00000586560	NONHSAT053920.2	lncipedia	lnc-TMUB2-3-1_dup1	CTB-175E5.7	17:44198882-44216565	528	0.0871	0.9187	0.0000	0.0000	0.0000	0.0000	0.0000	0.0000	1.0000	5.0000	0.0000	0.0000	0.0000	0.0000	0.0000	0.0000
366	NONHSAT208007.1	NONHSAT208007.1	PMID24463510	LocusForward_72950	-	6:126706297-126720242	203	0.0000	0.4778	0.0000	0.5648	0.0000	0.2819	0.3484	0.0000	0.0000	1.0000	0.0000	2.0000	0.0000	1.0000	1.0000	0.0000
367	NONHSAT175708.1	NONHSAT175708.1	PMID24463510	LocusForward_42099	-	17:79804731-79812479	525	0.1752	0.1847	0.0000	0.0000	0.0000	0.0000	0.0000	0.1075	2.0000	1.0000	0.0000	0.0000	0.0000	0.0000	0.0000	1.0000
368	NONHSAT129416.2	NONHSAT129416.2	lncipedia	lnc-GPR20-3-1_dup1	-	8:141254301-141266482	364	0.0000	1.5990	0.1763	0.3150	0.0000	0.3146	0.0000	0.1551	0.0000	6.0000	1.0000	2.0000	0.0000	2.0000	0.0000	1.0000
369	NONHSAT184976.1	NONHSAT184976.1	PMID24108091	m130127_103756_00126_c100456792550000001523064703201344_s2_p0/16657/ccs.path1	-	2:74474104-74474935	719	0.2559	1.4840	0.2678	2.2320	0.1398	1.9110	0.3935	3.2980	4.0000	11.0000	3.0000	28.0000	2.0000	24.0000	4.0000	42.0000
370	ENST00000426370	NONHSAT139230.2	lncipedia	lnc-RAB39B-1-1_dup1,lnc-RAB39B-1-1	RP13-228J13.6	X:155290360-155291353	994	0.1851	0.3905	0.4520	0.2883	0.8598	0.5184	0.7826	0.1136	4.0000	4.0000	7.0000	5.0000	17.0000	9.0000	11.0000	2.0000
371	NONHSAT150859.1	NONHSAT150859.1	PMID24108091	m121212_224522_00126_c100418772550000001523036412191286_s1_p0/66028/ccs.path1	-	1:243378710-243385396	1649	0.0000	6.2960	0.0779	0.4519	0.0000	0.2083	0.0000	0.1027	0.0000	107.0000	2.0000	13.0000	0.0000	6.0000	0.0000	3.0000
372	NONHSAT053287.2	NONHSAT053287.2	lncipedia	lnc-TBC1D3F-1-2	-	17:37741401-37747671	4530	0.1218	0.5569	0.0850	0.3543	0.0444	0.3918	0.0468	0.3365	12.0000	26.0000	6.0000	28.0000	4.0000	31.0000	3.0000	27.0000
373	NONHSAT160457.1	NONHSAT160457.1	PMID24463510	-	-	11:68009442-68017032	5297	0.0000	0.0000	0.0000	0.0000	0.0000	0.6160	0.0000	0.7142	0.0000	0.0000	0.0000	0.0000	0.0000	57.0000	0.0000	67.0000
374	NONHSAT134521.2	NONHSAT134521.2	lncipedia	lnc-CNTRL-1-9_dup1	-	9:120843042-120854373	3798	0.3028	0.0511	0.1014	0.3773	0.0927	0.7084	0.1862	0.7433	25.0000	2.0000	6.0000	25.0000	7.0000	47.0000	10.0000	50.0000
375	NONHSAT217165.1	NONHSAT217165.1	PMID24108091	m130128_074542_00126_c100457742550000001523064703201384_s1_p0/15360/ccs.path1	-	8:66674572-66677369	2109	0.0000	0.0000	0.0000	0.0000	0.0000	0.0000	0.0000	0.0803	0.0000	0.0000	0.0000	0.0000	0.0000	0.0000	0.0000	3.0000
376	NONHSAT037288.2	NONHSAT037288.2	lncipedia	lnc-SYT16-2-7	-	14:62117357-62134185	6635	0.0000	0.0000	0.0000	0.0173	0.0076	0.0000	0.0000	0.0000	0.0000	0.0000	0.0000	2.0000	1.0000	0.0000	0.0000	0.0000
377	NONHSAT171352.1	NONHSAT171352.1	lncipedia	lnc-POTEB-12-1_dup1	-	15:21318107-21323278	4295	0.0000	0.0678	0.0000	0.0934	0.0000	0.0933	0.0000	0.0263	0.0000	3.0000	0.0000	7.0000	0.0000	7.0000	0.0000	2.0000
378	NONHSAT166653.1	NONHSAT166653.1	PMID24108091	m121218_222657_00126_c100449542550000001523046302151302_s2_p0/20723/ccs.path1	-	13:40881223-40921653	1967	0.0234	0.1973	0.0326	0.0291	0.1022	0.0873	0.0000	1.6070	1.0000	4.0000	1.0000	1.0000	4.0000	3.0000	0.0000	56.0000
379	ENST00000399720	NONHSAT096326.2	lncipedia	lnc-OCIAD2-11-1_dup1	RP11-241F15.1	4:49486926-49489554	670	0.0000	15.9300	0.2874	1.1120	0.0751	0.9399	0.0000	0.0843	0.0000	110.0000	3.0000	13.0000	1.0000	11.0000	0.0000	1.0000
380	NONHSAT118773.2	NONHSAT118773.2	lncipedia	lnc-AC074389.6.1-3-1_dup1	-	7:1841616-1842176	337	0.0000	1.1520	0.0000	0.5103	0.0000	0.0000	0.0000	0.0000	0.0000	4.0000	0.0000	3.0000	0.0000	0.0000	0.0000	0.0000
381	NONHSAT169616.1	NONHSAT169616.1	PMID25116943	LCAT_00078638	-	14:90521450-90536144	7083	0.0065	0.0137	0.2175	0.0324	0.0000	0.0243	0.0100	0.0000	1.0000	1.0000	24.0000	4.0000	0.0000	3.0000	1.0000	0.0000
382	ENST00000584540	NONHSAT145839.2	lncipedia	lnc-ZNF286A-1-1_dup1	RP11-640I15.1	17:15651590-15654489	571	0.3222	0.3397	0.1124	0.1003	0.0000	0.4010	0.0000	0.3955	4.0000	2.0000	1.0000	1.0000	0.0000	4.0000	0.0000	4.0000
383	ENST00000584544	ENST00000584544	ensembl:processed_transcript	-	RP11-169F17.1	18:73151241-73264303	1396	0.0000	0.0000	0.0000	0.0000	0.0000	0.4101	0.0000	0.0000	0.0000	0.0000	0.0000	0.0000	0.0000	10.0000	0.0000	0.0000
384	NONHSAT181783.1	NONHSAT181783.1	PMID24035497	intronic627	-	2:55232892-55233332	441	1.2520	16.5000	0.7276	13.0000	0.2280	18.4300	0.1604	25.3500	12.0000	75.0000	5.0000	100.0000	2.0000	142.0000	1.0000	198.0000
385	NONHSAT199700.1	NONHSAT199700.1	PMID24108091	m130127_011620_00126_c100456792550000001523064703201340_s1_p0/47529/ccs.path1	-	4:6707704-6709351	1066	0.7335	2.0930	0.4816	0.4839	1.5090	0.0000	0.5971	0.0000	17.0000	23.0000	8.0000	9.0000	32.0000	0.0000	9.0000	0.0000
386	NONHSAT121678.2	NONHSAT121678.2	lncipedia	lnc-TMEM60-1-10_dup1	-	7:77685192-77696289	255	0.0000	0.0000	0.0000	0.0000	0.0000	0.0000	0.2774	0.4428	0.0000	0.0000	0.0000	0.0000	0.0000	0.0000	1.0000	2.0000
387	NONHSAT149845.1	NONHSAT149845.1	PMID24108091	m130127_103756_00126_c100456792550000001523064703201344_s1_p0/5655/ccs.path1	-	1:153641464-153645470	1511	1.9790	31.5300	0.5522	9.4070	0.0998	8.3350	0.2808	8.7070	65.0000	491.0000	13.0000	248.0000	3.0000	220.0000	6.0000	233.0000
388	NONHSAT216895.1	NONHSAT216895.1	PMID25116943	LCAT_00240638	-	8:29587035-29591294	3449	0.0400	0.0000	0.0000	0.0000	0.0000	0.0166	0.0000	0.0000	3.0000	0.0000	0.0000	0.0000	0.0000	1.0000	0.0000	0.0000
389	NONHSAT166259.1	NONHSAT166259.1	PMID25116943	LCAT_00071989	-	13:107867654-107873484	5831	0.0000	0.0000	0.0000	0.0000	0.0000	0.0393	0.0485	0.1743	0.0000	0.0000	0.0000	0.0000	0.0000	4.0000	4.0000	18.0000
390	ENST00000499525	NONHSAT108471.2	lncipedia	lnc-GPX5-1-1_dup1	RP5-1186N24.3	6:28587378-28591747	2874	0.9282	0.2025	0.0223	0.2393	0.0350	0.3187	0.0246	1.3560	58.0000	6.0000	1.0000	12.0000	2.0000	16.0000	1.0000	69.0000
391	ENST00000499522	ENST00000499522	ensembl:antisense	-	BAALC-AS1	8:103165929-103285907	1353	0.0000	0.0000	0.0000	0.0000	0.1115	0.0000	0.0000	0.0000	0.0000	0.0000	0.0000	0.0000	3.0000	0.0000	0.0000	0.0000
392	NONHSAT216379.1	NONHSAT216379.1	PMID25116943	LCAT_00245653	-	8:125622052-125626657	4606	0.0000	0.0000	0.0139	0.0249	0.0218	0.0373	0.0000	0.0490	0.0000	0.0000	1.0000	2.0000	2.0000	3.0000	0.0000	4.0000
393	NONHSAT037286.2	NONHSAT037286.2	lncipedia	lnc-SYT16-1-1_dup1,lnc-SYT16-1-1	-	14:62110875-62112550	1676	0.0000	0.0000	0.0766	0.0342	0.0600	0.1708	0.0000	0.0000	0.0000	0.0000	2.0000	1.0000	2.0000	5.0000	0.0000	0.0000
394	NONHSAT223565.1	NONHSAT223565.1	PMID24108091	m121218_154352_00126_c100449542550000001523046302151300_s1_p0/14126/ccs.path1	-	X:129446512-129448352	742	1.4880	3.5310	0.6920	5.8710	1.1520	2.8550	0.9531	1.9020	24.0000	27.0000	8.0000	76.0000	17.0000	37.0000	10.0000	25.0000
395	NONHSAT094312.2	NONHSAT094312.2	lncipedia	lnc-TCTEX1D2-3-1_dup1,lnc-TCTEX1D2-3-1	-	3:196234369-196237914	3546	0.9858	10.6200	6.9140	0.0162	19.9000	10.4600	17.2300	9.3630	76.0000	388.0000	382.0000	1.0000	1404.0000	648.0000	864.0000	588.0000
396	ENST00000429614	NONHSAT114390.2	lncipedia	lnc-C6orf183-3-3	CCDC162P	6:109294303-109308220	715	0.0000	0.8141	0.0000	0.4810	0.0000	0.7206	0.0000	1.1850	0.0000	6.0000	0.0000	6.0000	0.0000	9.0000	0.0000	15.0000
397	NONHSAT149978.1	NONHSAT149978.1	PMID24108091	m121218_085412_00126_c100418802550000001523036412191225_s1_p0/18744/ccs.path1	-	1:163327406-163328963	893	0.0515	4.1290	0.0719	0.7060	0.0563	0.7052	0.1584	0.5690	1.0000	38.0000	1.0000	11.0000	1.0000	11.0000	2.0000	9.0000
398	NONHSAT016710.2	NONHSAT016710.2	lncipedia	lnc-TACC2-1-2_dup1	-	10:121928191-121946998	684	0.6724	0.2836	0.2815	2.1790	0.2940	4.1010	0.1034	8.7500	10.0000	2.0000	3.0000	26.0000	4.0000	49.0000	1.0000	106.0000
399	ENST00000594056	NONHSAT060790.2	lncipedia	lnc-SH2D3A-2-1_dup1	CTD-3128G10.6	19:6748293-6751467	686	0.0000	0.7071	0.0000	0.1671	0.0000	0.4173	0.0000	0.0000	0.0000	5.0000	0.0000	2.0000	0.0000	5.0000	0.0000	0.0000
400	NONHSAT156555.1	NONHSAT156555.1	lncipedia	lnc-AKR1C2-9-3_dup1	-	10:4640186-4668070	1393	0.0000	0.4179	0.0000	0.1234	0.0000	0.1644	0.0000	0.0811	0.0000	6.0000	0.0000	3.0000	0.0000	4.0000	0.0000	2.0000
401	NONHSAT212702.1	NONHSAT212702.1	refseq	NR_024086	-	7:130543453-130546899	3447	0.0133	3.6870	0.0745	0.8979	0.0000	0.3488	0.0000	0.1147	1.0000	131.0000	4.0000	54.0000	0.0000	21.0000	0.0000	7.0000
402	ENST00000610106	NONHSAT175819.1	lncipedia	lnc-TLCD2-1-23_dup1	MIR22HG	17:1712767-1716208	450	0.0000	0.0000	0.5704	0.0000	0.1117	0.0000	0.0000	0.0000	0.0000	0.0000	4.0000	0.0000	1.0000	0.0000	0.0000	0.0000
403	NONHSAT054533.2	NONHSAT054533.2	lncipedia	lnc-NGFR-2-2_dup1,lnc-NGFR-2-2	-	17:49375306-49375721	416	0.0000	0.2331	0.0000	0.1377	0.1209	0.1376	0.0000	0.1357	0.0000	1.0000	0.0000	1.0000	1.0000	1.0000	0.0000	1.0000
404	NONHSAT029672.2	NONHSAT029672.2	lncipedia	lnc-LIN7A-2-1	-	12:80457573-80460902	522	0.1762	0.3716	0.2459	3.6240	0.3852	1.4260	0.5419	1.2980	2.0000	2.0000	2.0000	33.0000	4.0000	13.0000	4.0000	12.0000
405	ENST00000564464	ENST00000564464	ensembl:antisense	-	CTA-204B4.2	8:140505813-140508043	2231	0.0619	0.0869	0.2014	0.1028	0.1127	0.2566	0.6657	0.1771	3.0000	2.0000	7.0000	4.0000	5.0000	10.0000	21.0000	7.0000
406	ENST00000617652	NONHSAT176655.1	ensembl	-	RP11-1055B8.9	17:81345476-81345966	491	0.2810	0.7905	0.6535	3.0350	0.2047	5.3630	0.1440	10.3500	3.0000	4.0000	5.0000	26.0000	2.0000	46.0000	1.0000	90.0000
407	NONHSAT134514.2	NONHSAT134514.2	lncipedia	lnc-CNTRL-2-2_dup1	-	9:120793513-120796772	416	0.1106	0.2331	0.1543	0.1377	0.1209	0.1376	0.0000	0.1357	1.0000	1.0000	1.0000	1.0000	1.0000	1.0000	0.0000	1.0000
408	NONHSAT068244.2	NONHSAT068244.2	lncipedia	lnc-ZNF773-1-1	-	19:57508515-57517619	1746	0.5532	0.9447	0.0000	1.4770	0.0000	0.8525	0.0000	0.3880	21.0000	17.0000	0.0000	45.0000	0.0000	26.0000	0.0000	12.0000
409	ENST00000622988	NONHSAT002263.2	lncipedia	lnc-TRIM62-2-1_dup1,lnc-TRIM62-2-1	RP11-131M11.2	1:33141871-33143230	1360	0.1015	0.5708	0.0944	0.5900	0.0739	0.5472	0.1560	0.6228	3.0000	8.0000	2.0000	14.0000	2.0000	13.0000	3.0000	15.0000
410	ENST00000622989	NONHSAT172580.1	gencode	-	AJ003147.11	16:3273609-3275807	2199	0.0000	0.1324	0.0000	0.1043	0.0000	0.0781	0.0000	0.0257	0.0000	3.0000	0.0000	4.0000	0.0000	3.0000	0.0000	1.0000
411	ENST00000622985	ENST00000622985	ensembl:lincRNA	-	C18orf65	18:76495521-76498088	2076	0.2216	0.2337	0.2782	0.1104	0.0242	0.0000	0.2384	0.4352	10.0000	5.0000	9.0000	4.0000	1.0000	0.0000	7.0000	16.0000
412	NONHSAT033973.2	NONHSAT033973.2	lncipedia	lnc-NEK3-1-12_dup1	-	13:52170058-52194447	818	0.0000	0.0000	0.0000	0.0000	0.1844	0.0000	0.0000	0.0000	0.0000	0.0000	0.0000	0.0000	3.0000	0.0000	0.0000	0.0000
413	ENST00000622980	NONHSAT014123.2	lncipedia	lnc-ZNF503-AS2-10-1_dup1,lnc-ZNF503-AS2-10-1	RP11-43N22.1	10:76270206-76270800	595	0.0000	4.7290	0.0000	0.0963	0.0000	0.0000	0.0000	0.0000	0.0000	29.0000	0.0000	1.0000	0.0000	0.0000	0.0000	0.0000
414	NONHSAT192859.1	NONHSAT192859.1	PMID25116943	LCAT_00165906	-	22:35580096-35587699	1196	0.0769	0.0000	0.0537	0.0000	0.0420	0.0479	0.0000	0.0000	2.0000	0.0000	1.0000	0.0000	1.0000	1.0000	0.0000	0.0000
415	NONHSAT139135.2	NONHSAT139135.2	lncipedia	lnc-IRAK1-2-5	-	X:154032433-154088056	409	1.0120	26.0900	2.0400	0.0000	3.3190	0.0000	1.3830	2.4850	9.0000	110.0000	13.0000	0.0000	27.0000	0.0000	8.0000	18.0000
416	NONHSAT146037.2	NONHSAT146037.2	lncipedia	lnc-TNFRSF13B-3-1_dup1	-	17:17033374-17041313	764	0.0000	0.6349	0.0000	0.5252	0.0000	0.5245	0.0926	0.2217	0.0000	5.0000	0.0000	7.0000	0.0000	7.0000	1.0000	3.0000
417	ENST00000570314	NONHSAT054240.2	lncipedia	lnc-RPRML-3-12_dup1	RP11-156P1.3	17:47005618-47021623	254	0.0000	0.7636	0.0000	0.4514	0.1980	0.2253	0.0000	0.2223	0.0000	2.0000	0.0000	2.0000	1.0000	1.0000	0.0000	1.0000
418	NONHSAT156031.1	NONHSAT156031.1	lncipedia	lnc-SFR1-2-1	-	10:104017980-104018634	655	0.4915	3.2590	0.0980	0.2625	0.0768	0.2622	0.1080	0.0862	7.0000	22.0000	1.0000	3.0000	1.0000	3.0000	1.0000	1.0000
419	ENST00000609127	NONHSAT136793.2	lncipedia	lnc-KDM6A-2-2_dup1	LINC01204	X:45505412-45527239	2900	0.0000	0.0000	0.0000	0.0593	0.0000	0.0000	0.1219	0.0389	0.0000	0.0000	0.0000	3.0000	0.0000	0.0000	5.0000	2.0000
420	ENST00000399029	NONHSAT001935.2	lncipedia	lnc-PTAFR-1-1_dup1	RP5-1053E7.3	1:28120449-28121321	557	0.0000	0.0000	0.0000	0.0000	0.0000	0.1027	0.2539	0.0000	0.0000	0.0000	0.0000	0.0000	0.0000	1.0000	2.0000	0.0000
421	NONHSAT075904.2	NONHSAT075904.2	lncipedia	lnc-SSFA2-1-1_dup1,lnc-SSFA2-1-1	-	2:182126937-182128690	1754	0.0000	0.4425	0.0000	0.0000	0.0000	0.0000	0.0000	0.0000	0.0000	8.0000	0.0000	0.0000	0.0000	0.0000	0.0000	0.0000
422	NONHSAT064123.2	NONHSAT064123.2	lncipedia	lnc-URI1-1-1_dup1	-	19:30078205-30086000	960	0.0000	0.4043	0.0000	0.1194	0.0000	0.0000	0.0000	0.0000	0.0000	4.0000	0.0000	2.0000	0.0000	0.0000	0.0000	0.0000
423	NONHSAT008728.2	NONHSAT008728.2	lncipedia	lnc-IGFN1-3-1	-	1:201114315-201118222	3908	0.2472	2.2340	0.0493	2.0530	0.1158	2.3440	0.0724	2.4420	21.0000	90.0000	3.0000	140.0000	9.0000	160.0000	4.0000	169.0000
424	NONHSAT083304.2	NONHSAT083304.2	lncipedia	lnc-DGCR6-1-1	-	22:18939496-18947692	1156	0.0000	2.6020	0.0000	0.1983	0.0000	0.1981	0.0000	0.1954	0.0000	31.0000	0.0000	4.0000	0.0000	4.0000	0.0000	4.0000
425	NONHSAT151340.1	NONHSAT151340.1	lncipedia	lnc-SRSF4-2-1	-	1:29202207-29222701	2148	0.1499	3.2970	0.0598	0.2935	0.0468	0.2399	0.0659	0.4994	7.0000	73.0000	2.0000	11.0000	2.0000	9.0000	2.0000	19.0000
426	NONHSAT006113.2	NONHSAT006113.2	lncipedia	lnc-PPIAL4A-1-8_dup1	-	1:148432960-148459782	1074	1.5850	0.8130	0.1793	0.4269	0.1872	0.4265	0.3951	0.0000	37.0000	9.0000	3.0000	8.0000	4.0000	8.0000	6.0000	0.0000
427	NONHSAT182017.1	NONHSAT182017.1	lncipedia	lnc-C2orf78-2-1_dup1	-	2:73838640-73839851	390	0.0000	0.4974	0.0000	0.1469	0.1289	0.1467	0.0000	0.0000	0.0000	2.0000	0.0000	1.0000	1.0000	1.0000	0.0000	0.0000
428	NONHSAT171121.1	NONHSAT171121.1	PMID25116943	LCAT_00089955	-	15:84662123-84664377	2255	0.0408	0.0430	0.0000	0.0254	0.0000	0.0000	0.0000	0.0501	2.0000	1.0000	0.0000	1.0000	0.0000	0.0000	0.0000	2.0000
429	NONHSAT180146.1	NONHSAT180146.1	refseq	NR_104345	-	19:7868719-7874441	1861	0.0000	0.0000	0.0000	0.0924	0.0000	0.0308	0.0000	0.0000	0.0000	0.0000	0.0000	3.0000	0.0000	1.0000	0.0000	0.0000
430	ENST00000269395	NONHSAT133794.2	lncipedia	lnc-OR13C4-5-1_dup1,lnc-OR13C4-5-1	RP11-217O12.1	9:104328320-104329396	1077	0.0000	0.2703	0.0000	0.0000	0.0000	0.0000	0.0000	0.0000	0.0000	3.0000	0.0000	0.0000	0.0000	0.0000	0.0000	0.0000
431	NONHSAT211630.1	NONHSAT211630.1	lncipedia	lnc-MIOS-5-1_dup1	-	7:7233457-7244614	1956	0.0706	8.6310	0.2297	1.8460	0.2313	1.0830	0.0362	0.8082	3.0000	174.0000	7.0000	63.0000	9.0000	37.0000	1.0000	28.0000
432	ENST00000610972	NONHSAT220765.1	gencode	-	FAM95B1	9:66047087-66052734	1541	0.0000	0.0000	0.0000	0.2975	0.0000	0.0000	0.0000	0.0000	0.0000	0.0000	0.0000	8.0000	0.0000	0.0000	0.0000	0.0000
433	ENST00000610979	NONHSAT189948.1	ensembl	-	RP5-908M14.9	20:62386303-62386970	668	5.3710	6.2450	0.9607	7.3790	2.2580	9.3410	0.5294	19.6100	78.0000	43.0000	10.0000	86.0000	30.0000	109.0000	5.0000	232.0000
434	NONHSAT108591.2	NONHSAT108591.2	lncipedia	lnc-RNF39-4-11_dup1	-	6:30034897-30061194	812	0.0000	0.7169	0.1581	1.4120	0.2477	0.2115	0.0000	0.6258	0.0000	6.0000	2.0000	20.0000	4.0000	3.0000	0.0000	9.0000
435	NONHSAT114882.2	NONHSAT114882.2	lncipedia	lnc-ARHGAP18-1-3	-	6:129479613-129552586	2657	0.2250	1.1320	0.3140	0.3883	0.3027	0.1293	0.1597	0.0850	13.0000	31.0000	13.0000	18.0000	16.0000	6.0000	6.0000	4.0000
436	NONHSAT151528.1	NONHSAT151528.1	PMID24463510	blastnGorilla.Locus_60989	-	1:45297497-45299750	509	0.0000	0.3811	0.0000	0.2253	0.0000	0.1124	0.0000	0.0000	0.0000	2.0000	0.0000	2.0000	0.0000	1.0000	0.0000	0.0000
437	NONHSAT037547.2	NONHSAT037547.2	lncipedia	lnc-SMOC1-1-1_dup1	-	14:69811762-69816568	1541	0.0000	0.1259	0.0000	0.0372	0.0000	0.0000	0.0000	0.0000	0.0000	2.0000	0.0000	1.0000	0.0000	0.0000	0.0000	0.0000
438	NONHSAT157328.1	NONHSAT157328.1	PMID24463510	blastnMouse.LocusReverse_68093	-	10:91408305-91409596	249	0.0000	0.0000	0.0000	0.2301	0.0000	0.0000	0.0000	1.3600	0.0000	0.0000	0.0000	1.0000	0.0000	0.0000	0.0000	6.0000
439	NONHSAT203974.1	NONHSAT203974.1	PMID25116943	LCAT_00200311	-	5:28313406-28339581	2470	0.0000	0.0000	0.0000	0.0000	0.0000	0.0927	0.0000	0.0457	0.0000	0.0000	0.0000	0.0000	0.0000	4.0000	0.0000	2.0000
440	NONHSAT056484.2	NONHSAT056484.2	lncipedia	lnc-TMEM105-3-3_dup1,lnc-TMEM105-3-3	-	17:81387812-81394033	6222	0.3327	1.3250	0.0928	3.0490	0.2505	3.4320	0.4433	6.0800	45.0000	85.0000	9.0000	331.0000	31.0000	373.0000	39.0000	670.0000
441	NONHSAT215617.1	NONHSAT215617.1	PMID25116943	LCAT_00236774	-	8:29592575-29606182	8347	0.0276	0.0232	0.0000	0.0069	0.0000	0.0000	0.0000	0.0135	5.0000	2.0000	0.0000	1.0000	0.0000	0.0000	0.0000	2.0000
442	NONHSAT099545.2	NONHSAT099545.2	lncipedia	lnc-IRF2-1-3_dup1	-	4:184474881-184505090	854	0.0000	0.0000	0.0000	0.0671	0.1177	0.0000	0.0000	0.3967	0.0000	0.0000	0.0000	1.0000	2.0000	0.0000	0.0000	6.0000
443	ENST00000433684	ENST00000433684	ensembl:antisense	-	RP11-506B6.6	6:112236093-112307009	1365	0.0000	0.0000	0.0000	0.0420	0.0000	0.0000	0.1036	0.0827	0.0000	0.0000	0.0000	1.0000	0.0000	0.0000	2.0000	2.0000
444	NONHSAT033808.2	NONHSAT033808.2	lncipedia	lnc-DLEU1-2-1_dup1,lnc-DLEU1-2-1	-	13:50070970-50081506	10537	0.0000	0.0092	0.0000	0.0326	0.0000	0.0435	0.0000	0.2786	0.0000	1.0000	0.0000	6.0000	0.0000	8.0000	0.0000	52.0000
445	ENST00000471666	NONHSAT056409.2	lncipedia	lnc-RPTOR-1-1_dup1,lnc-RPTOR-1-1	RPL32P31	17:80542203-80542605	403	0.0000	0.0000	0.1593	0.0000	0.1248	0.0000	0.1755	0.1401	0.0000	0.0000	1.0000	0.0000	1.0000	0.0000	1.0000	1.0000
446	NONHSAT118679.2	NONHSAT118679.2	lncipedia	lnc-COX19-1-1_dup1	-	7:980014-980640	417	0.5515	1.3960	0.0000	0.9621	0.0000	1.2360	0.0000	0.4062	5.0000	6.0000	0.0000	7.0000	0.0000	9.0000	0.0000	3.0000
447	NONHSAT027371.2	NONHSAT027371.2	lncipedia	lnc-BHLHE41-2-21_dup1	-	12:25950422-25958097	506	0.0000	0.0000	0.0000	0.0000	0.1987	0.0000	0.0000	0.2232	0.0000	0.0000	0.0000	0.0000	2.0000	0.0000	0.0000	2.0000
448	NONHSAT054133.2	NONHSAT054133.2	lncipedia	lnc-CRHR1-6-1_dup1,lnc-CRHR1-6-1	-	17:45508056-45510415	2360	0.2729	24.8300	0.4895	6.0230	0.3834	7.7140	0.4495	5.9810	14.0000	604.0000	18.0000	248.0000	18.0000	318.0000	15.0000	250.0000
449	ENST00000475151	NONHSAT108279.2	lncipedia	lnc-BTN3A1-1-2_dup1	BTN2A3P	6:26423552-26428671	579	0.3178	2.1780	0.0000	1.7820	0.0869	1.2850	0.0000	1.7550	4.0000	13.0000	0.0000	18.0000	1.0000	13.0000	0.0000	18.0000
450	ENST00000576784	NONHSAT056565.2	lncipedia	lnc-GCGR-1-1_dup1	RP11-498C9.2	17:81843165-81843958	529	0.0000	0.3667	0.0000	0.0000	0.0000	0.0000	0.2674	0.0000	0.0000	2.0000	0.0000	0.0000	0.0000	0.0000	2.0000	0.0000
451	ENST00000567819	NONHSAT077838.2	lncipedia	lnc-ANKMY1-2-1_dup1,lnc-ANKMY1-2-2_dup1,lnc-ANKMY1-2-1,lnc-ANKMY1-2-2	CAPN10-AS1	2:240582700-240586699	4000	0.7589	1.9160	0.2086	3.3530	0.3519	4.9950	0.3890	6.6340	66.0000	79.0000	13.0000	234.0000	28.0000	349.0000	22.0000	470.0000
452	NONHSAT088826.2	NONHSAT088826.2	lncipedia	lnc-RBMS3-5-1_dup1,lnc-RBMS3-5-1	-	3:30665503-30666074	572	0.0000	5.7670	0.6732	2.1040	0.0879	1.4010	0.0000	0.4935	0.0000	34.0000	6.0000	21.0000	1.0000	14.0000	0.0000	5.0000
453	ENST00000444514	NONHSAT070599.2	lncipedia	lnc-KCNK12-4-1_dup1,lnc-KCNK12-4-1	RPL36AP15	2:47797826-47798091	266	0.0000	10.2100	0.0000	3.0170	0.0000	0.6457	0.0000	0.6368	0.0000	28.0000	0.0000	14.0000	0.0000	3.0000	0.0000	3.0000
454	ENST00000453068	NONHSAT121959.2	lncipedia	lnc-AKAP9-2-3	CYP51A1-AS1	7:92134604-92180725	2957	0.0000	0.0000	0.0000	0.2132	0.0000	0.0000	0.0000	0.0764	0.0000	0.0000	0.0000	11.0000	0.0000	0.0000	0.0000	4.0000
455	ENST00000569214	ENST00000569214	ensembl:antisense	-	RP11-872J21.3	14:96500810-96502321	1512	1.7640	0.3850	0.2971	2.6540	0.2992	3.5970	0.3274	11.5800	58.0000	6.0000	7.0000	70.0000	9.0000	95.0000	7.0000	310.0000
456	NONHSAT196174.1	NONHSAT196174.1	PMID24108091	m121218_020727_00126_c100418802550000001523036412191222_s1_p0/18946/ccs.path1	-	3:125446669-125451414	1268	3.3010	2.6780	0.7592	1.8980	0.3172	3.0700	0.6135	0.9351	91.0000	35.0000	15.0000	42.0000	8.0000	68.0000	11.0000	21.0000
457	NONHSAT008653.2	NONHSAT008653.2	lncipedia	lnc-ATP6V1G3-7-1_dup1	-	1:198775287-198796355	1185	0.0000	0.3275	0.0000	0.0000	0.0000	0.0000	0.0000	0.0000	0.0000	4.0000	0.0000	0.0000	0.0000	0.0000	0.0000	0.0000
458	ENST00000548468	ENST00000548468	ensembl:antisense	-	RP4-605O3.4	12:50112197-50165618	698	0.0659	0.0000	0.0920	0.0000	0.0720	0.0000	0.1013	0.3235	1.0000	0.0000	1.0000	0.0000	1.0000	0.0000	1.0000	4.0000
459	NONHSAT219854.1	NONHSAT219854.1	PMID24463510	-	-	9:94555154-94568031	1273	0.0361	0.4573	0.0000	0.4503	0.0395	0.5846	0.0000	0.8427	1.0000	6.0000	0.0000	10.0000	1.0000	13.0000	0.0000	19.0000
460	ENST00000449642	NONHSAT123091.2	lncipedia	lnc-SPAM1-4-10	POT1-AS1	7:124929915-125145234	3238	0.0852	0.0000	0.0198	0.0000	0.1863	0.0000	0.0000	0.2964	6.0000	0.0000	1.0000	0.0000	12.0000	0.0000	0.0000	17.0000
461	ENST00000449648	ENST00000449648	ensembl:processed_transcript	-	PRKCQ-AS1	10:6583679-6584298	421	0.1093	0.0000	0.1525	0.1361	0.1194	0.1359	0.1680	0.1341	1.0000	0.0000	1.0000	1.0000	1.0000	1.0000	1.0000	1.0000
462	NONHSAT138049.2	NONHSAT138049.2	lncipedia	lnc-MORF4L2-1-2_dup1,lnc-MORF4L2-1-2	-	X:103625104-103628719	3616	0.0636	3.4080	0.0000	1.3310	0.0139	0.7758	0.0196	0.4372	5.0000	127.0000	0.0000	84.0000	1.0000	49.0000	1.0000	28.0000
463	NONHSAT108096.2	NONHSAT108096.2	lncipedia	lnc-NRSN1-2-1_dup1	-	6:23398926-23404274	791	0.1163	0.2452	0.0000	0.1450	0.0000	0.0724	0.0000	0.2141	2.0000	2.0000	0.0000	2.0000	0.0000	1.0000	0.0000	3.0000
464	ENST00000413792	NONHSAT070144.2	lncipedia	lnc-CDC42EP3-1-8_dup1	LINC00211	2:37826247-37829432	1923	0.0718	0.0000	0.0334	0.2086	0.0000	0.0000	0.0000	0.0294	3.0000	0.0000	1.0000	7.0000	0.0000	0.0000	0.0000	1.0000
465	ENST00000413791	NONHSAT071430.2	lncipedia	lnc-C2orf42-3-4	PCBP1-AS1	2:70048687-70087421	743	0.0000	0.0000	0.1728	0.6171	0.2707	1.6180	0.0000	1.1400	0.0000	0.0000	2.0000	8.0000	4.0000	21.0000	0.0000	15.0000
466	ENST00000413797	NONHSAT137999.2	lncipedia	lnc-BHLHB9-7-1	RP11-522L3.5	X:102798396-102799560	659	0.0000	3.0920	0.0000	0.0870	0.0000	0.0000	0.0000	0.0000	0.0000	21.0000	0.0000	1.0000	0.0000	0.0000	0.0000	0.0000
467	NONHSAT051774.2	NONHSAT051774.2	lncipedia	lnc-SOLH-3-1_dup1	-	16:494649-495127	397	0.1159	22.4800	0.3234	5.7750	0.3799	4.3260	0.0000	1.9910	1.0000	92.0000	2.0000	40.0000	3.0000	30.0000	0.0000	14.0000
468	ENST00000569291	NONHSAT141905.2	lncipedia	lnc-ZNF843-2-3_dup1	RP11-452L6.1	16:31449535-31453493	449	0.0000	0.0000	0.2859	0.3830	0.0000	0.2551	0.0000	2.0120	0.0000	0.0000	2.0000	3.0000	0.0000	2.0000	0.0000	16.0000
469	ENST00000569292	NONHSAT008436.2	lncipedia	lnc-HMCN1-1-1_dup1	GS1-204I12.4	1:185655002-185657168	901	0.0000	0.4308	0.4274	0.1273	0.3348	0.4448	0.0785	0.1253	0.0000	4.0000	6.0000	2.0000	6.0000	7.0000	1.0000	2.0000
470	NONHSAT006085.2	NONHSAT006085.2	lncipedia	lnc-GPR89B-11-2_dup1	-	1:148279288-148291860	4415	0.5105	2.0660	0.3634	0.2596	0.3530	0.1945	0.2723	0.2814	49.0000	94.0000	25.0000	20.0000	31.0000	15.0000	17.0000	22.0000
471	NONHSAT195362.1	NONHSAT195362.1	PMID25116943	LCAT_00174329	-	3:5009840-5025785	2749	0.0000	0.8470	0.1167	0.2502	0.0000	0.0000	0.0000	0.3081	0.0000	24.0000	5.0000	12.0000	0.0000	0.0000	0.0000	15.0000
472	ENST00000469345	NONHSAT094143.2	lncipedia	lnc-ACAP2-2-1_dup1,lnc-ACAP2-2-1	RN7SL36P	3:195146728-195147003	276	0.0000	1.7580	0.0000	1.0380	0.0000	1.0370	0.2562	0.4091	0.0000	5.0000	0.0000	5.0000	0.0000	5.0000	1.0000	2.0000
473	ENST00000448513	NONHSAT122436.2	lncipedia	lnc-VGF-1-3	RP11-395B7.4	7:101014325-101017601	372	5.8110	0.0000	5.3480	0.7703	5.1350	0.7695	1.7110	1.2140	47.0000	0.0000	31.0000	5.0000	38.0000	5.0000	9.0000	8.0000
474	NONHSAT090921.2	NONHSAT090921.2	lncipedia	lnc-NFKBIZ-1-5_dup1	-	3:101959332-101961916	2342	0.0000	0.2485	0.0000	0.0490	0.0000	0.0000	0.0000	0.0000	0.0000	6.0000	0.0000	2.0000	0.0000	0.0000	0.0000	0.0000
475	NONHSAT155561.1	NONHSAT155561.1	lncipedia	lnc-ADO-2-1	-	10:63135235-63136566	1332	0.2072	1.0930	0.0482	0.9467	0.1510	1.7190	0.0000	1.8650	6.0000	15.0000	1.0000	22.0000	4.0000	40.0000	0.0000	44.0000
476	NONHSAT066656.2	NONHSAT066656.2	lncipedia	lnc-ZNF224-2-1_dup1	-	19:44081082-44086174	614	0.0749	0.1580	0.1045	0.0933	0.2456	0.0932	0.0000	0.0920	1.0000	1.0000	1.0000	1.0000	3.0000	1.0000	0.0000	1.0000
477	NONHSAT216113.1	NONHSAT216113.1	PMID24463510	blastnGorilla.Locus_18073	-	8:95338821-95344440	457	0.0000	0.0000	0.0000	0.0000	0.0000	0.0000	0.0000	0.3706	0.0000	0.0000	0.0000	0.0000	0.0000	0.0000	0.0000	3.0000
478	NONHSAT153004.1	NONHSAT153004.1	lncipedia	lnc-HHIPL2-6-1_dup1	-	1:222289730-222294262	790	0.0000	0.1228	0.0000	0.1451	0.0000	0.0000	0.0000	0.0000	0.0000	1.0000	0.0000	2.0000	0.0000	0.0000	0.0000	0.0000
479	NONHSAT124073.2	NONHSAT124073.2	lncipedia	lnc-ZNF467-1-9_dup1	-	7:149867694-149873862	3069	0.0150	0.0316	0.0209	0.0187	0.0164	0.0187	0.0230	0.9015	1.0000	1.0000	1.0000	1.0000	1.0000	1.0000	1.0000	49.0000
480	NONHSAT147392.2	NONHSAT147392.2	lncipedia	lnc-HLA-E-5-1	-	6:30485940-30486269	330	0.1394	0.0000	0.1945	0.1736	0.1524	0.1734	0.4286	0.1711	1.0000	0.0000	1.0000	1.0000	1.0000	1.0000	2.0000	1.0000
481	NONHSAT169784.1	NONHSAT169784.1	PMID24463510	-	-	14:105417582-105419740	1627	0.0283	0.0000	0.0395	0.1057	0.0309	0.0704	0.0435	0.0347	1.0000	0.0000	1.0000	3.0000	1.0000	2.0000	1.0000	1.0000
482	NONHSAT166342.1	NONHSAT166342.1	lncipedia	lnc-C13orf16-9-1_dup1	-	13:111157087-111157983	545	0.0000	3.3820	0.0000	1.3670	0.0000	1.0500	0.0000	0.4144	0.0000	19.0000	0.0000	13.0000	0.0000	10.0000	0.0000	4.0000
483	NONHSAT127028.2	NONHSAT127028.2	lncipedia	lnc-ADHFE1-1-2	-	8:66471542-66475976	1371	0.0336	0.0000	0.0000	0.1254	0.0000	0.2505	0.0000	0.0824	1.0000	0.0000	0.0000	3.0000	0.0000	6.0000	0.0000	2.0000
484	NONHSAT108425.2	NONHSAT108425.2	lncipedia	lnc-ZNF165-1-1_dup1	-	6:28090807-28095715	4055	0.0454	0.1675	0.0633	0.0424	0.0000	0.0424	0.0000	0.0418	4.0000	7.0000	4.0000	3.0000	0.0000	3.0000	0.0000	3.0000
485	NONHSAT078878.2	NONHSAT078878.2	lncipedia	lnc-SLC24A3-1-10_dup1	-	20:19757731-19871187	441	0.0000	0.8801	0.0000	0.2600	0.6840	0.3895	0.3207	0.0000	0.0000	4.0000	0.0000	2.0000	6.0000	3.0000	2.0000	0.0000
486	NONHSAT203495.1	NONHSAT203495.1	PMID25116943	LCAT_00198650	-	5:159985464-159993276	7813	0.3297	0.4098	0.4682	0.5429	0.7850	0.5129	0.6970	0.4119	56.0000	33.0000	57.0000	74.0000	122.0000	70.0000	77.0000	57.0000
487	ENST00000613153	NONHSAT177631.1	ensembl	-	RP11-54G14.1	18:35317396-35317848	453	0.0000	0.6427	0.1417	0.1265	0.0000	0.0000	0.0000	0.2493	0.0000	3.0000	1.0000	1.0000	0.0000	0.0000	0.0000	2.0000
488	ENST00000493028	NONHSAT052730.2	lncipedia	lnc-CORO6-2-1_dup1,lnc-CORO6-2-1	RPL21P123	17:29716279-29716685	407	0.0000	6.9130	0.0000	1.4080	0.0000	0.1406	0.0000	0.0000	0.0000	29.0000	0.0000	10.0000	0.0000	1.0000	0.0000	0.0000
489	NONHSAT001181.2	NONHSAT001181.2	lncipedia	lnc-MST1P9-1-1	-	1:16647399-16649402	1913	0.0000	0.2029	0.0000	0.1498	0.0000	0.2394	0.0000	0.0295	0.0000	4.0000	0.0000	5.0000	0.0000	8.0000	0.0000	1.0000
490	NONHSAT162017.1	NONHSAT162017.1	PMID24035497	intronic98	-	12:31086446-31086766	321	11.3200	15.7200	6.5980	8.3920	5.7950	13.3800	7.2700	10.0300	79.0000	52.0000	33.0000	47.0000	37.0000	75.0000	33.0000	57.0000
491	NONHSAT171169.1	NONHSAT171169.1	lncipedia	lnc-SEMA4B-2-1_dup1	-	15:90074516-90078409	2719	0.2199	4.6030	0.2360	0.8221	0.1479	0.2316	0.0780	0.7891	13.0000	129.0000	10.0000	39.0000	8.0000	11.0000	3.0000	38.0000
492	NONHSAT180381.1	NONHSAT180381.1	lncipedia	lnc-ZNF566-1-1	-	19:36443361-36563422	1869	0.0000	2.1800	0.0000	0.0614	0.0000	0.1532	0.0000	0.0302	0.0000	42.0000	0.0000	2.0000	0.0000	5.0000	0.0000	1.0000
493	NONHSAT157336.1	NONHSAT157336.1	PMID24108091	m121218_085412_00126_c100418802550000001523036412191225_s2_p0/16339/ccs.path1	-	10:93306432-93311371	1555	0.1775	43.4900	0.0413	0.4423	0.0323	0.0737	0.0910	0.0363	6.0000	697.0000	1.0000	12.0000	1.0000	2.0000	2.0000	1.0000
494	NONHSAT172701.1	NONHSAT172701.1	PMID24463510	blastnGorilla.Locus_178078	-	16:14498231-14498627	252	0.0000	1.1550	0.0000	0.2274	0.0000	0.2271	0.0000	0.0000	0.0000	3.0000	0.0000	1.0000	0.0000	1.0000	0.0000	0.0000
495	NONHSAT006747.2	NONHSAT006747.2	lncipedia	lnc-ASH1L-2-1_dup1	-	1:155609548-155610380	448	0.8213	0.0000	0.2865	1.9190	0.1122	2.3000	0.3157	3.1510	8.0000	0.0000	2.0000	15.0000	1.0000	18.0000	2.0000	25.0000
496	NONHSAT029816.2	NONHSAT029816.2	lncipedia	lnc-TMTC3-14-1	-	12:89524031-89540584	1492	0.0617	0.3901	0.1291	0.3842	0.1348	0.9976	0.1422	0.9082	2.0000	6.0000	3.0000	10.0000	4.0000	26.0000	3.0000	24.0000
497	ENST00000568809	NONHSAT137895.2	lncipedia	lnc-SRPX2-1-1_dup1,lnc-SRPX2-1-1	RP11-524D16__A.3	X:100673330-100673981	652	0.2116	1.7860	0.0000	1.6700	0.3084	0.7025	0.1085	0.9525	3.0000	12.0000	0.0000	19.0000	4.0000	8.0000	1.0000	11.0000
498	NONHSAT011080.2	NONHSAT011080.2	lncipedia	lnc-KLF6-7-2_dup1	-	10:4200637-4243765	6792	0.0000	0.0000	0.0000	0.0000	0.0074	0.0000	0.0312	0.0000	0.0000	0.0000	0.0000	0.0000	1.0000	0.0000	3.0000	0.0000
499	NONHSAT168391.1	NONHSAT168391.1	PMID24108091	m121212_224522_00126_c100418772550000001523036412191286_s2_p0/8500/ccs.path1	-	14:44897324-44905506	644	0.0000	0.0000	0.0000	0.1780	0.0000	0.0000	0.0000	0.0877	0.0000	0.0000	0.0000	2.0000	0.0000	0.0000	0.0000	1.0000
500	ENST00000610248	NONHSAT215295.1	lncipedia	lnc-AC144568.2.1-3-1_dup1,lnc-AC144568.2.1-3-1	RP5-855D21.2	8:237045-237669	625	0.0000	1.5520	0.2054	1.9260	0.3218	2.2900	0.0000	2.0780	0.0000	10.0000	2.0000	21.0000	4.0000	25.0000	0.0000	23.0000
501	NONHSAT107500.2	NONHSAT107500.2	lncipedia	lnc-CDYL-9-1_dup1,lnc-CDYL-9-1	-	6:5005822-5006848	1027	0.0000	0.7558	0.0000	0.2790	0.0000	0.5574	0.0000	0.6047	0.0000	8.0000	0.0000	5.0000	0.0000	10.0000	0.0000	11.0000
502	ENST00000619944	ENST00000619944	ensembl:processed_transcript	-	RP11-295P9.3	10:13646966-13655436	740	0.0000	0.1311	0.0000	0.0774	0.0000	0.0000	0.0000	0.0763	0.0000	1.0000	0.0000	1.0000	0.0000	0.0000	0.0000	1.0000
503	NONHSAT112279.2	NONHSAT112279.2	lncipedia	lnc-CCDC167-4-2_dup1,lnc-CCDC167-4-2	-	6:37651218-37651872	655	0.0000	0.2961	0.0980	0.1751	0.3070	0.0874	0.3239	0.0862	0.0000	2.0000	1.0000	2.0000	4.0000	1.0000	3.0000	1.0000
504	NONHSAT221295.1	NONHSAT221295.1	lncipedia	lnc-STRBP-9-1	-	9:123558884-123559471	588	0.0782	5.4450	0.0000	0.0974	0.0000	0.0000	0.2406	0.0960	1.0000	33.0000	0.0000	1.0000	0.0000	0.0000	2.0000	1.0000
505	NONHSAT211662.1	NONHSAT211662.1	PMID24108091	m130127_103756_00126_c100456792550000001523064703201344_s2_p0/79723/ccs.path1	-	7:10973915-10982582	732	3.3930	0.3977	0.8767	0.6264	0.2747	1.4080	0.2899	2.6230	54.0000	3.0000	10.0000	8.0000	4.0000	18.0000	3.0000	34.0000
506	NONHSAT184675.1	NONHSAT184675.1	lncipedia	lnc-FANCL-5-1	-	2:58057879-58058146	268	0.0000	1.8100	0.0000	0.2138	0.0000	0.0000	0.0000	0.0000	0.0000	5.0000	0.0000	1.0000	0.0000	0.0000	0.0000	0.0000
507	NONHSAT195508.1	NONHSAT195508.1	PMID24108091	m130127_081758_00126_c100456792550000001523064703201343_s1_p0/41620/ccs.path1	-	3:25636037-25664928	1371	0.0000	0.0707	0.0000	0.0418	0.0000	0.1670	0.0516	0.0824	0.0000	1.0000	0.0000	1.0000	0.0000	4.0000	1.0000	2.0000
508	NONHSAT192374.1	NONHSAT192374.1	PMID24463510	LocusForward_65515	-	22:39241468-39247548	563	0.0000	0.3445	0.0000	0.3054	0.0000	0.5085	0.0000	0.0000	0.0000	2.0000	0.0000	3.0000	0.0000	5.0000	0.0000	0.0000
509	NONHSAT153179.1	NONHSAT153179.1	PMID25116943	LCAT_00023219	-	1:235051223-235055706	3689	0.2369	0.6049	0.2436	0.2331	0.1635	0.3104	0.1725	0.2602	19.0000	23.0000	14.0000	15.0000	12.0000	20.0000	9.0000	17.0000
510	ENST00000435787	NONHSAT108537.2	lncipedia	lnc-ZFP57-8-1_dup1,lnc-ZFP57-8-1	ZDHHC20P1	6:29708125-29708547	423	0.0000	0.0000	0.1517	0.0000	0.2377	0.0000	0.1672	0.0000	0.0000	0.0000	1.0000	0.0000	2.0000	0.0000	1.0000	0.0000
511	NONHSAT162162.1	NONHSAT162162.1	PMID24463510	blastnMouse.ENSMUSG00000091050	-	12:48716467-48716784	206	0.0000	0.0000	0.0000	0.5566	0.0000	0.0000	0.0000	0.8222	0.0000	0.0000	0.0000	2.0000	0.0000	0.0000	0.0000	3.0000
512	NONHSAT135431.2	NONHSAT135431.2	lncipedia	lnc-OLFM1-2-1_dup1	-	9:135162735-135165306	827	0.0000	0.0000	0.0000	0.0000	0.0000	0.0000	0.0000	0.2048	0.0000	0.0000	0.0000	0.0000	0.0000	0.0000	0.0000	3.0000
513	NONHSAT200280.1	NONHSAT200280.1	PMID24463510	LocusReverse_88954	-	4:109431940-109433363	472	0.1949	0.6168	0.5438	0.7286	0.5325	1.2130	0.5994	2.7510	2.0000	3.0000	4.0000	6.0000	5.0000	10.0000	4.0000	23.0000
514	MSTRG.62750.1	-	-	-	-	8:38359255-38362242	2254	0.0408	10.3700	0.0570	3.1530	0.0223	1.2450	0.0000	0.1503	2.0000	241.0000	2.0000	124.0000	1.0000	49.0000	0.0000	6.0000
515	NONHSAT137291.2	NONHSAT137291.2	lncipedia	lnc-ZXDB-1-1_dup1	-	X:57640865-57654440	380	0.0000	0.0000	0.0000	0.0000	0.0000	0.4520	0.0000	0.7429	0.0000	0.0000	0.0000	0.0000	0.0000	3.0000	0.0000	5.0000
516	NONHSAT211819.1	NONHSAT211819.1	lncipedia	lnc-SNX10-6-1_dup1	-	7:26369921-26462891	1723	0.0000	0.2253	0.0000	0.1663	0.0875	0.0332	0.0000	0.0000	0.0000	4.0000	0.0000	5.0000	3.0000	1.0000	0.0000	0.0000
517	NONHSAT033622.2	NONHSAT033622.2	lncipedia	lnc-LRRC63-1-3_dup1	-	13:46052848-46101347	3508	0.0000	0.0000	0.0000	0.0327	0.0000	0.0163	0.0000	0.0000	0.0000	0.0000	0.0000	2.0000	0.0000	1.0000	0.0000	0.0000
518	NONHSAT037726.2	NONHSAT037726.2	lncipedia	lnc-HEATR4-9-1_dup1	-	14:73591872-73593837	680	0.0000	0.0000	0.0000	0.0000	0.0000	0.1684	0.0000	0.1661	0.0000	0.0000	0.0000	0.0000	0.0000	2.0000	0.0000	2.0000
519	ENST00000607090	NONHSAT209525.1	lncipedia	lnc-RTN4IP1-2-14_dup1	RP1-60O19.1	6:106774461-106782467	573	0.0000	0.1693	0.2240	1.0000	0.1754	0.2997	0.1234	0.2956	0.0000	1.0000	2.0000	10.0000	2.0000	3.0000	1.0000	3.0000
520	NONHSAT068723.2	NONHSAT068723.2	lncipedia	lnc-TRAPPC12-1-2	-	2:3519581-3524367	4787	0.0192	0.4256	0.2815	0.8860	0.2310	0.8730	0.1330	0.7431	2.0000	21.0000	21.0000	74.0000	22.0000	73.0000	9.0000	63.0000
521	NONHSAT096686.2	NONHSAT096686.2	lncipedia	lnc-CENPC1-2-1_dup1	-	4:67431967-67443637	2996	0.0000	0.9715	0.0000	0.7461	0.0503	0.2293	0.0000	0.0000	0.0000	30.0000	0.0000	39.0000	3.0000	12.0000	0.0000	0.0000
522	NONHSAT160781.1	NONHSAT160781.1	PMID24463510	blastnMacaque.Locus_245407	-	11:116180979-116194424	1191	0.0000	0.0000	0.0000	0.0000	0.0000	0.0000	0.0000	0.2370	0.0000	0.0000	0.0000	0.0000	0.0000	0.0000	0.0000	5.0000
523	ENST00000534160	NONHSAT106642.2	lncipedia	lnc-WRNIP1-2-22_dup1	GMDS-AS1	6:2306293-2352702	720	0.0639	4.3120	0.1783	0.9553	0.1396	0.6361	0.0000	0.1568	1.0000	32.0000	2.0000	12.0000	2.0000	8.0000	0.0000	2.0000
524	NONHSAT033579.2	NONHSAT033579.2	lncipedia	lnc-TPT1-2-1_dup1	-	13:45347390-45371856	6098	0.0000	0.0159	0.0105	0.0000	0.0000	0.0000	0.0232	0.0000	0.0000	1.0000	1.0000	0.0000	0.0000	0.0000	2.0000	0.0000
525	NONHSAT097769.2	NONHSAT097769.2	lncipedia	lnc-OSTC-3-1_dup1,lnc-OSTC-3-1	-	4:108682951-108683264	314	0.0000	0.0000	0.0000	0.5476	0.0000	0.7292	0.0000	0.0000	0.0000	0.0000	0.0000	3.0000	0.0000	4.0000	0.0000	0.0000
526	NONHSAT222326.1	NONHSAT222326.1	PMID25116943	LCAT_00256888	-	9:135995505-135996414	910	0.0000	0.2132	0.0000	0.1260	0.0000	0.1258	0.0000	0.0000	0.0000	2.0000	0.0000	2.0000	0.0000	2.0000	0.0000	0.0000
527	NONHSAT011233.2	NONHSAT011233.2	lncipedia	lnc-AL137145.1-2-9_dup1	-	10:6580526-6591068	5242	0.0088	0.6293	0.0245	0.4046	0.1439	0.4041	0.0000	0.2693	1.0000	34.0000	2.0000	37.0000	15.0000	37.0000	0.0000	25.0000
528	ENST00000625367	NONHSAT148859.1	gencode	-	RP5-1198O20.4	1:44104835-44107055	566	0.0000	1.0280	0.4535	0.0000	0.0000	0.0000	0.0000	0.0000	0.0000	6.0000	4.0000	0.0000	0.0000	0.0000	0.0000	0.0000
529	NONHSAT181490.1	NONHSAT181490.1	PMID24108091	m121219_073256_00126_c100449542550000001523046302151306_s1_p0/45202/ccs.path1	-	2:28924992-28946750	1081	0.1277	0.1794	0.1781	0.0530	0.0465	0.1589	0.0654	0.0522	3.0000	2.0000	3.0000	1.0000	1.0000	3.0000	1.0000	1.0000
530	ENST00000576842	NONHSAT142450.2	lncipedia	lnc-RP11-327F22.5.1-2-2_dup1	CTD-2034I21.2	16:50880209-50884101	2248	0.0000	0.0000	0.0571	0.0765	0.0000	0.0255	0.0000	0.0754	0.0000	0.0000	2.0000	3.0000	0.0000	1.0000	0.0000	3.0000
531	NONHSAT090296.2	NONHSAT090296.2	lncipedia	lnc-SLC25A26-1-4	-	3:66037998-66039117	848	0.0000	0.0000	0.0757	0.0000	0.0000	0.0675	0.0000	0.0666	0.0000	0.0000	1.0000	0.0000	0.0000	1.0000	0.0000	1.0000
532	NONHSAT162181.1	NONHSAT162181.1	lncipedia	lnc-DIP2B-1-1_dup1	-	12:50497193-50510079	1260	0.0000	2.9260	0.0509	0.6823	0.0798	0.4089	0.2245	0.1344	0.0000	38.0000	1.0000	15.0000	2.0000	9.0000	4.0000	3.0000
533	ENST00000599404	NONHSAT064311.2	lncipedia	lnc-SCGB2B2-4-1_dup1	CTD-2553L13.4	19:34638122-34640689	413	0.0000	2.5840	0.0000	0.6938	0.1218	0.5544	0.0000	0.4101	0.0000	11.0000	0.0000	5.0000	1.0000	4.0000	0.0000	3.0000
534	NONHSAT021730.2	NONHSAT021730.2	lncipedia	lnc-FTH1-1-1_dup1	-	11:61972714-61976702	562	0.0000	0.0000	0.0000	0.1020	0.0000	0.1018	0.0000	0.2009	0.0000	0.0000	0.0000	1.0000	0.0000	1.0000	0.0000	2.0000
535	ENST00000363997	NONHSAT095049.2	lncipedia	lnc-GRPEL1-4-1	RN7SKP36	4:7112088-7112399	312	0.1474	0.0000	0.0000	0.1836	0.0000	0.1834	0.0000	0.1810	1.0000	0.0000	0.0000	1.0000	0.0000	1.0000	0.0000	1.0000
536	NONHSAT162919.1	NONHSAT162919.1	PMID24108091	m130127_103756_00126_c100456792550000001523064703201344_s1_p0/21653/ccs.path1	-	12:122980730-122982899	763	2.7130	0.0000	2.6920	0.5258	3.0310	0.0000	3.7070	0.0000	45.0000	0.0000	32.0000	7.0000	46.0000	0.0000	40.0000	0.0000
537	NONHSAT195475.1	NONHSAT195475.1	refseq	NR_131179	-	3:20169480-20186233	2037	0.0226	0.1905	0.0315	0.0281	0.0247	0.9274	0.1389	0.0277	1.0000	4.0000	1.0000	1.0000	1.0000	33.0000	4.0000	1.0000
538	NONHSAT089161.2	NONHSAT089161.2	lncipedia	lnc-ULK4-7-5_dup1	-	3:40451503-40453312	471	0.0977	0.0000	0.1363	0.2434	0.1068	0.7293	0.1502	0.5994	1.0000	0.0000	1.0000	2.0000	1.0000	6.0000	1.0000	5.0000
539	NONHSAT128993.2	NONHSAT128993.2	lncipedia	lnc-TRIB1-4-3_dup1	-	8:126323936-126332579	2935	0.0000	0.0992	0.0000	0.0586	0.0000	0.0390	0.0000	0.0192	0.0000	3.0000	0.0000	3.0000	0.0000	2.0000	0.0000	1.0000
540	NONHSAT072971.2	NONHSAT072971.2	lncipedia	lnc-MRPS9-1-1	-	2:105102640-105103786	1033	0.0000	0.5635	0.0000	0.8323	0.0000	0.8867	0.0000	0.4919	0.0000	6.0000	0.0000	15.0000	0.0000	16.0000	0.0000	9.0000
541	NONHSAT074011.2	NONHSAT074011.2	lncipedia	lnc-GLI2-1-1_dup1	-	2:120724262-120734159	237	0.0000	0.0000	0.0000	0.4838	0.4242	0.2415	0.0000	0.2382	0.0000	0.0000	0.0000	2.0000	2.0000	1.0000	0.0000	1.0000
542	NONHSAT084626.2	NONHSAT084626.2	lncipedia	lnc-HSCB-1-27_dup1,lnc-HSCB-1-27	-	22:27921472-27922790	1319	0.0349	0.5148	0.0487	1.7820	0.0381	0.8680	0.0536	1.2410	1.0000	7.0000	1.0000	41.0000	1.0000	20.0000	1.0000	29.0000
543	ENST00000519454	ENST00000519454	ensembl:antisense	-	TPT1-AS1	13:45379284-45391157	709	0.0000	0.5474	0.1811	0.0000	0.0000	0.0000	0.0000	0.0000	0.0000	4.0000	2.0000	0.0000	0.0000	0.0000	0.0000	0.0000
544	NONHSAT165418.1	NONHSAT165418.1	PMID24108091	m121218_042125_00126_c100418802550000001523036412191223_s1_p0/27756/ccs.path1	-	13:28659136-28678495	872	0.0000	0.0000	0.0000	0.1972	0.0000	0.3283	0.0000	0.0000	0.0000	0.0000	0.0000	3.0000	0.0000	5.0000	0.0000	0.0000
545	NONHSAT155865.1	NONHSAT155865.1	PMID24108091	m130127_081758_00126_c100456792550000001523064703201343_s1_p0/19595/ccs.path1	-	10:90876023-90906063	1668	0.0827	0.1745	0.1924	0.1374	0.1507	0.3089	0.0424	0.4062	3.0000	3.0000	5.0000	4.0000	5.0000	9.0000	1.0000	12.0000
546	NONHSAT141013.2	NONHSAT141013.2	lncipedia	lnc-RP11-645C24.1.1-3-9	-	16:21797751-21800882	469	0.4904	1.0340	0.4106	0.1222	0.2143	0.2442	0.1508	0.6019	5.0000	5.0000	3.0000	1.0000	2.0000	2.0000	1.0000	5.0000
547	NONHSAT207860.1	NONHSAT207860.1	lncipedia	lnc-RFPL4B-1-2	-	6:112225914-112262425	36512	0.0000	0.0027	0.0000	0.0047	0.0014	0.0000	0.0019	0.0031	0.0000	1.0000	0.0000	3.0000	1.0000	0.0000	1.0000	2.0000
548	NONHSAT033484.2	NONHSAT033484.2	lncipedia	lnc-SERP2-1-6_dup1	-	13:44142341-44240458	2242	0.1436	0.0000	0.1145	0.0000	0.0897	0.0000	0.1262	0.0000	7.0000	0.0000	4.0000	0.0000	4.0000	0.0000	4.0000	0.0000
549	NONHSAT011546.2	NONHSAT011546.2	lncipedia	lnc-FRMD4A-4-1_dup1,lnc-FRMD4A-4-1	-	10:14524483-14527860	3378	0.2451	1.8380	1.3680	0.6957	1.0270	0.3051	0.7955	0.3343	18.0000	64.0000	72.0000	41.0000	69.0000	18.0000	38.0000	20.0000
550	ENST00000477392	NONHSAT124136.2	lncipedia	lnc-GIMAP8-1-2_dup1	LINC00996	7:150433654-150448140	2043	0.0675	0.0000	0.2199	0.1683	0.0246	0.0000	0.0000	0.1105	3.0000	0.0000	7.0000	6.0000	1.0000	0.0000	0.0000	4.0000
551	NONHSAT098169.2	NONHSAT098169.2	lncipedia	lnc-IL21-1-1_dup1	-	4:122730189-122732458	629	0.5118	0.3084	0.4081	0.0000	0.0000	0.2731	0.4498	0.8976	7.0000	2.0000	4.0000	0.0000	0.0000	3.0000	4.0000	10.0000
552	NONHSAT196104.1	NONHSAT196104.1	PMID24108091	m121219_004319_00126_c100449542550000001523046302151303_s2_p0/33458/ccs.path1	-	3:112544066-112561872	728	0.0632	0.1332	0.0882	0.0787	0.0000	0.0786	0.0972	0.0776	1.0000	1.0000	1.0000	1.0000	0.0000	1.0000	1.0000	1.0000
553	NONHSAT173489.1	NONHSAT173489.1	PMID25116943	LCAT_00095557	-	16:587613-589032	780	0.0000	0.0000	0.0000	0.2939	0.1289	0.2202	0.0000	2.8960	0.0000	0.0000	0.0000	4.0000	2.0000	3.0000	0.0000	40.0000
554	ENST00000541775	NONHSAT026230.2	lncipedia	lnc-CLSTN3-1-2_dup1	C1RL-AS1	12:7108308-7121851	5272	1.3780	39.6200	0.9495	21.3100	0.4672	20.3100	0.6439	16.7000	158.0000	2153.0000	78.0000	1960.0000	49.0000	1870.0000	48.0000	1559.0000
555	NONHSAT149090.1	NONHSAT149090.1	PMID25116943	LCAT_00004546	-	1:63669697-63670829	1133	0.0000	0.2570	0.0000	0.0506	0.0000	0.0505	0.0000	0.0000	0.0000	3.0000	0.0000	1.0000	0.0000	1.0000	0.0000	0.0000
556	NONHSAT074042.2	NONHSAT074042.2	lncipedia	lnc-TSN-2-10_dup1	-	2:121649654-121728560	1841	0.0250	0.0000	0.0000	0.0000	0.0000	0.0000	0.1152	0.0000	1.0000	0.0000	0.0000	0.0000	0.0000	0.0000	3.0000	0.0000
557	NONHSAT024737.2	NONHSAT024737.2	lncipedia	lnc-TBCEL-1-1_dup1,lnc-TBCEL-1-1	-	11:121190772-121191486	715	0.0000	0.4072	0.0000	0.2405	0.0000	0.0800	0.0000	0.0000	0.0000	3.0000	0.0000	3.0000	0.0000	1.0000	0.0000	0.0000
558	NONHSAT009805.2	NONHSAT009805.2	lncipedia	lnc-NVL-2-1_dup1	-	1:224435455-224437021	638	0.0000	0.0000	0.0000	0.0000	0.0000	0.2692	0.0000	0.3540	0.0000	0.0000	0.0000	0.0000	0.0000	3.0000	0.0000	4.0000
559	NONHSAT148587.1	NONHSAT148587.1	PMID24108091	m121219_073256_00126_c100449542550000001523046302151306_s2_p0/64573/ccs.path1	-	1:28279197-28281450	780	0.0590	0.1243	0.2469	0.0735	0.0645	0.0734	0.0907	0.0724	1.0000	1.0000	3.0000	1.0000	1.0000	1.0000	1.0000	1.0000
560	NONHSAT175907.1	NONHSAT175907.1	PMID24108091	m130127_152334_00126_c100456792550000001523064703201346_s1_p0/58859/ccs.path1	-	17:7685256-7687464	784	0.5867	0.2474	0.0000	0.0731	0.0641	0.0730	0.0000	0.0720	10.0000	2.0000	0.0000	1.0000	1.0000	1.0000	0.0000	1.0000
561	NONHSAT149125.1	NONHSAT149125.1	PMID24463510	-	-	1:68496677-68574547	1299	0.0000	0.1493	0.0000	0.1324	0.2709	0.1322	0.0545	0.0000	0.0000	2.0000	0.0000	3.0000	7.0000	3.0000	1.0000	0.0000
562	NONHSAT005009.2	NONHSAT005009.2	lncipedia	lnc-TAF13-1-1_dup1	-	1:109078636-109084920	451	0.0000	1.2910	0.1423	0.8896	0.0000	0.2539	0.0000	0.3756	0.0000	6.0000	1.0000	7.0000	0.0000	2.0000	0.0000	3.0000
563	NONHSAT151942.1	NONHSAT151942.1	PMID24035497	intronic48	-	1:93566299-93566539	241	0.0000	22.1400	0.0000	0.9513	0.0000	3.3260	0.0000	2.1080	0.0000	55.0000	0.0000	4.0000	0.0000	14.0000	0.0000	9.0000
564	NONHSAT133136.2	NONHSAT133136.2	lncipedia	lnc-SYK-6-3_dup1	-	9:91426164-91427126	530	0.0000	0.0000	0.2422	0.2163	0.0949	0.1080	0.1334	0.0000	0.0000	0.0000	2.0000	2.0000	1.0000	1.0000	1.0000	0.0000
565	NONHSAT208348.1	NONHSAT208348.1	PMID24108091	m121219_004319_00126_c100449542550000001523046302151303_s2_p0/16402/ccs.path1	-	6:159679119-159681850	1930	0.0715	0.0000	0.0333	0.0000	0.0000	0.0000	0.0000	0.0000	3.0000	0.0000	1.0000	0.0000	0.0000	0.0000	0.0000	0.0000
566	NONHSAT055938.2	NONHSAT055938.2	lncipedia	lnc-SAP30BP-1-1_dup1,lnc-SAP30BP-1-1	-	17:75710951-75711335	385	0.1195	4.5360	0.0000	0.8933	0.0000	0.7436	0.0000	0.0000	1.0000	18.0000	0.0000	6.0000	0.0000	5.0000	0.0000	0.0000
567	NONHSAT119428.2	NONHSAT119428.2	lncipedia	lnc-ITGB8-5-1_dup1,lnc-ITGB8-5-1	-	7:20414291-20415754	1464	0.0628	0.0000	0.3069	0.0391	0.0344	0.1173	0.0000	0.4242	2.0000	0.0000	7.0000	1.0000	1.0000	3.0000	0.0000	11.0000
568	NONHSAT138957.2	NONHSAT138957.2	lncipedia	lnc-MAGEA8-2-13_dup1	-	X:149938548-150016787	3182	0.0000	0.4878	0.0000	0.0360	0.0000	0.7017	0.0222	0.3017	0.0000	16.0000	0.0000	2.0000	0.0000	39.0000	1.0000	17.0000
569	ENST00000520944	NONHSAT127049.2	lncipedia	lnc-TCF24-2-2	SNHG6	8:66921818-66925596	638	8.2190	5.3220	14.5900	5.0310	11.9000	2.7820	11.0800	4.8670	114.0000	35.0000	145.0000	56.0000	151.0000	31.0000	100.0000	55.0000
570	NONHSAT080442.2	NONHSAT080442.2	lncipedia	lnc-MC3R-1-1_dup1	-	20:56172954-56175740	287	0.0000	0.0000	0.0000	0.0000	0.0000	0.0000	0.0000	1.1800	0.0000	0.0000	0.0000	0.0000	0.0000	0.0000	0.0000	6.0000
571	NONHSAT001174.2	NONHSAT001174.2	lncipedia	lnc-AL137798.1-3-2	-	1:16645574-16648092	1397	0.0000	0.4861	0.0000	0.1641	0.0000	0.3279	0.0000	0.4041	0.0000	7.0000	0.0000	4.0000	0.0000	8.0000	0.0000	10.0000
572	NONHSAT026992.2	NONHSAT026992.2	lncipedia	lnc-CDKN1B-1-1_dup1	-	12:12696389-12700078	1588	0.1738	0.0611	0.0808	0.5053	0.0317	1.2980	0.0445	4.6220	6.0000	1.0000	2.0000	14.0000	1.0000	36.0000	1.0000	130.0000
573	NONHSAT065951.2	NONHSAT065951.2	lncipedia	lnc-WDR62-2-2	-	19:36014509-36045973	1542	0.2983	0.5034	0.2497	0.9665	0.2608	2.0420	0.4586	1.2080	10.0000	8.0000	6.0000	26.0000	8.0000	55.0000	10.0000	33.0000
574	ENST00000565118	NONHSAT140847.2	lncipedia	lnc-TMC7-6-1_dup1	ABCC6P1	16:18571162-18573522	796	0.2311	0.1218	0.4837	0.3600	0.5053	0.0719	0.2665	0.6384	4.0000	1.0000	6.0000	5.0000	8.0000	1.0000	3.0000	9.0000
575	ENST00000565113	ENST00000565113	ensembl:processed_transcript	-	DYX1C1-CCPG1	15:55355248-55498360	4589	0.4109	0.0000	0.0000	0.0000	0.0000	0.0000	0.0000	0.0000	41.0000	0.0000	0.0000	0.0000	0.0000	0.0000	0.0000	0.0000
576	ENST00000565111	NONHSAT147815.2	lncipedia	lnc-PRSS27-1-1_dup1	CTD-3126B10.4	16:2644084-2645214	572	0.0000	0.1696	0.0000	0.2005	0.0000	0.0000	0.0000	0.0000	0.0000	1.0000	0.0000	2.0000	0.0000	0.0000	0.0000	0.0000
577	NONHSAT161449.1	NONHSAT161449.1	PMID25116943	LCAT_00051139	-	11:102315844-102316798	955	0.0000	0.1016	0.1344	0.1201	0.0527	0.0599	0.0000	0.4730	0.0000	1.0000	2.0000	2.0000	1.0000	1.0000	0.0000	8.0000
578	NONHSAT029366.2	NONHSAT029366.2	lncipedia	lnc-YEATS4-4-1_dup1,lnc-YEATS4-4-1	-	12:69426528-69427116	589	0.1562	1.1530	0.0000	0.4865	0.0000	1.1660	0.0000	0.3834	2.0000	7.0000	0.0000	5.0000	0.0000	12.0000	0.0000	4.0000
579	ENST00000571737	NONHSAT143743.2	lncipedia	lnc-CHST6-3-1	RP11-77K12.5	16:75504658-75516280	466	0.6909	1.4570	0.0000	0.4920	0.2157	0.3686	0.0000	0.2423	7.0000	7.0000	0.0000	4.0000	2.0000	3.0000	0.0000	2.0000
580	ENST00000452272	NONHSAT079510.2	lncipedia	lnc-C20orf173-4-1	FER1L4	20:35576230-35576586	260	0.1769	0.7460	0.2469	0.4410	0.1934	0.2201	0.2720	0.4343	1.0000	2.0000	1.0000	2.0000	1.0000	1.0000	1.0000	2.0000
581	NONHSAT172824.1	NONHSAT172824.1	PMID24108091	m121218_085412_00126_c100418802550000001523036412191225_s2_p0/68697/ccs.path1	-	16:28834540-28836394	1078	0.5973	1.3500	0.2381	0.0532	0.0467	0.4249	0.0656	0.3666	14.0000	15.0000	4.0000	1.0000	1.0000	8.0000	1.0000	7.0000
582	NONHSAT194385.1	NONHSAT194385.1	lncipedia	lnc-GTF2E1-2-1	-	3:120911230-120913263	2034	0.0000	0.0000	0.0000	0.0000	0.0000	0.0000	0.0000	0.1665	0.0000	0.0000	0.0000	0.0000	0.0000	0.0000	0.0000	6.0000
583	ENST00000559666	NONHSAT048031.2	lncipedia	lnc-ALPK3-1-1_dup1	RP11-7M10.2	15:84753122-84754502	429	0.0000	5.4280	0.2992	1.6030	0.0000	1.0680	0.0000	1.0530	0.0000	24.0000	2.0000	12.0000	0.0000	8.0000	0.0000	8.0000
584	ENST00000578216	NONHSAT024668.2	lncipedia	lnc-RP11-334E6.3.1-2-1_dup1	RP11-334E6.12	11:119417951-119419114	632	0.0000	0.3069	0.0000	0.5442	0.0000	0.0000	0.0000	0.0893	0.0000	2.0000	0.0000	6.0000	0.0000	0.0000	0.0000	1.0000
585	ENST00000578214	NONHSAT146396.2	lncipedia	lnc-TBC1D28-1-1_dup1,lnc-TBC1D28-1-1	RP11-815I9.4	17:18667629-18669461	1833	1.9570	2.9640	0.9103	2.7200	0.3565	1.5930	0.1543	0.8933	78.0000	56.0000	26.0000	87.0000	13.0000	51.0000	4.0000	29.0000
586	NONHSAT193454.1	NONHSAT193454.1	lncipedia	lnc-IRAK2-4-1_dup1	-	3:10260754-10268448	1707	0.0000	3.8080	0.0376	0.6044	0.0295	0.5701	0.0000	0.3969	0.0000	67.0000	1.0000	18.0000	1.0000	17.0000	0.0000	12.0000
587	NONHSAT185735.1	NONHSAT185735.1	PMID24108091	m130127_174513_00126_c100456792550000001523064703201347_s1_p0/69137/ccs.path1	-	2:159319052-159324848	1405	0.1637	0.2072	0.3197	0.1224	0.0716	0.1630	0.4530	0.1607	5.0000	3.0000	7.0000	3.0000	2.0000	4.0000	9.0000	4.0000
588	NONHSAT182048.1	NONHSAT182048.1	PMID23934149	TCONS_00235282	-	2:75265574-75268064	1576	0.0000	1.5390	0.0000	0.3273	0.0000	0.0363	0.0000	0.0000	0.0000	25.0000	0.0000	9.0000	0.0000	1.0000	0.0000	0.0000
589	NONHSAT107040.2	NONHSAT107040.2	lncipedia	lnc-SLC22A23-1-1_dup1	-	6:3261546-3266149	2783	0.0000	0.1046	0.0000	0.0000	0.0000	0.0000	0.0000	0.0000	0.0000	3.0000	0.0000	0.0000	0.0000	0.0000	0.0000	0.0000
590	ENST00000548347	NONHSAT028480.2	lncipedia	lnc-TARBP2-2-1	RP11-793H13.3	12:53513984-53517608	2297	0.0000	0.0000	0.0000	0.0000	0.0000	0.0000	0.0924	0.0983	0.0000	0.0000	0.0000	0.0000	0.0000	0.0000	3.0000	4.0000
591	NONHSAT213449.1	NONHSAT213449.1	PMID24463510	LocusReverse_5101	-	7:44992664-44999575	763	0.0000	0.0000	0.0841	0.0000	0.0000	0.0000	0.0000	1.6280	0.0000	0.0000	1.0000	0.0000	0.0000	0.0000	0.0000	22.0000
592	NONHSAT189760.1	NONHSAT189760.1	lncipedia	lnc-STAU1-5-1	-	20:48797293-48800696	3404	0.0000	1.1120	0.0000	0.0337	0.0000	0.0505	0.0000	0.0000	0.0000	39.0000	0.0000	2.0000	0.0000	3.0000	0.0000	0.0000
593	NONHSAT155720.1	NONHSAT155720.1	lncipedia	lnc-AL391421.1-3-1_dup1	-	10:77634111-77637806	2564	0.0000	0.0000	0.0000	0.0000	0.0000	0.0000	0.0000	0.0661	0.0000	0.0000	0.0000	0.0000	0.0000	0.0000	0.0000	3.0000
594	ENST00000449569	NONHSAT070235.2	lncipedia	lnc-TMEM178-1-4	AC007246.3	2:39437416-39601344	2517	0.1645	0.7324	0.7394	0.4099	0.6391	0.0227	0.3653	0.0000	9.0000	19.0000	29.0000	18.0000	32.0000	1.0000	13.0000	0.0000
595	ENST00000491760	NONHSAT097830.2	lncipedia	lnc-C4orf32-5-1_dup1,lnc-C4orf32-5-1	RP11-255I10.1	4:111551854-111552173	320	0.0000	0.3031	0.0000	0.1791	0.0000	0.0000	0.6630	0.0000	0.0000	1.0000	0.0000	1.0000	0.0000	0.0000	3.0000	0.0000
596	ENST00000491764	NONHSAT007527.2	lncipedia	lnc-FMO4-3-1_dup1,lnc-FMO4-3-1	GM2AP2	1:171392229-171392790	562	0.0000	0.0000	0.0000	0.0000	0.0000	0.0000	0.0000	0.3014	0.0000	0.0000	0.0000	0.0000	0.0000	0.0000	0.0000	3.0000
597	NONHSAT155198.1	NONHSAT155198.1	PMID24108091	m121218_111110_00126_c100418802550000001523036412191226_s1_p0/68906/ccs.path1	-	10:21614883-21673629	810	0.3407	5.2700	0.2377	3.4670	0.3103	1.9080	0.5238	1.1850	6.0000	44.0000	3.0000	49.0000	5.0000	27.0000	6.0000	17.0000
598	NONHSAT153098.1	NONHSAT153098.1	PMID25116943	LCAT_00022974	-	1:230549075-230550631	1557	0.0000	0.0000	0.0000	0.0000	0.0000	0.0000	0.0000	0.1088	0.0000	0.0000	0.0000	0.0000	0.0000	0.0000	0.0000	3.0000
599	ENST00000424351	NONHSAT068931.2	lncipedia	lnc-CMPK2-2-2_dup1	RNF144A-AS1	2:6914552-6918682	2954	0.1090	0.1970	0.1304	0.2328	0.0340	0.4264	0.1436	0.6881	7.0000	6.0000	6.0000	12.0000	2.0000	22.0000	6.0000	36.0000
600	NONHSAT208003.1	NONHSAT208003.1	lncipedia	lnc-CENPW-1-1_dup1	-	6:126218886-126243932	583	0.0000	0.6657	0.0000	0.2950	0.0000	0.0000	0.0000	0.0000	0.0000	4.0000	0.0000	3.0000	0.0000	0.0000	0.0000	0.0000
601	NONHSAT151258.1	NONHSAT151258.1	lncipedia	lnc-HNRNPR-2-1	-	1:23294917-23295117	201	0.0000	7.2400	0.0000	3.7070	0.2502	2.2790	0.0000	1.1240	0.0000	15.0000	0.0000	13.0000	1.0000	8.0000	0.0000	4.0000
602	NONHSAT150969.1	NONHSAT150969.1	PMID24108091	m121212_202452_00126_c100418772550000001523036412191285_s2_p0/15093/ccs.path1	-	1:1401910-1407167	694	0.7290	0.0000	0.8323	1.9000	0.5795	3.2170	0.3057	2.7660	11.0000	0.0000	9.0000	23.0000	8.0000	39.0000	3.0000	34.0000
603	ENST00000612163	NONHSAT175630.1	ensembl	-	RP11-318A15.8	17:76709760-76710045	286	0.0000	0.0000	0.0000	0.0000	0.0000	0.0000	0.0000	0.5922	0.0000	0.0000	0.0000	0.0000	0.0000	0.0000	0.0000	3.0000
604	ENST00000565929	NONHSAT143143.2	lncipedia	lnc-AGRP-4-1_dup1,lnc-AGRP-4-1	CTD-2012K14.6	16:67549219-67549733	515	0.0893	2.6380	0.0000	0.6678	0.0000	0.5559	0.0000	0.3289	1.0000	14.0000	0.0000	6.0000	0.0000	5.0000	0.0000	3.0000
605	NONHSAT100436.2	NONHSAT100436.2	lncipedia	lnc-ROPN1L-7-1_dup1,lnc-ROPN1L-7-1	-	5:10396618-10396995	378	0.0000	16.6800	0.0000	2.4260	0.0000	3.0290	0.0000	0.4481	0.0000	65.0000	0.0000	16.0000	0.0000	20.0000	0.0000	3.0000
606	NONHSAT106498.2	NONHSAT106498.2	lncipedia	lnc-FOXF2-7-1_dup1	-	6:1485227-1489210	1551	0.0000	0.2502	0.0000	0.2217	0.0000	0.0369	0.0000	0.0000	0.0000	4.0000	0.0000	6.0000	0.0000	1.0000	0.0000	0.0000
607	NONHSAT070715.2	NONHSAT070715.2	lncipedia	lnc-ACYP2-8-1_dup1,lnc-ACYP2-8-1	-	2:53991561-53992596	1036	0.2220	8.0540	0.0620	2.1020	0.0485	0.7184	0.0000	0.3815	5.0000	86.0000	1.0000	38.0000	1.0000	13.0000	0.0000	7.0000
608	NONHSAT087135.2	NONHSAT087135.2	lncipedia	lnc-PNPLA5-3-1_dup1	-	22:43999542-44018145	531	0.0866	2.1930	0.0000	0.4317	0.0000	1.0780	0.0000	0.3190	1.0000	12.0000	0.0000	4.0000	0.0000	10.0000	0.0000	3.0000
609	ENST00000613696	NONHSAT165944.1	ensembl	-	AC000403.4	13:76887551-76891135	3585	0.0000	0.0000	0.0537	0.0000	0.0000	0.0000	0.0197	0.0315	0.0000	0.0000	3.0000	0.0000	0.0000	0.0000	1.0000	2.0000
610	ENST00000613697	NONHSAT153009.1	ensembl	-	RP11-378J18.9	1:222486060-222504622	319	0.0000	4.5620	0.0000	0.8983	0.0000	1.7950	0.2217	1.2390	0.0000	15.0000	0.0000	5.0000	0.0000	10.0000	1.0000	7.0000
611	NONHSAT000164.2	NONHSAT000164.2	lncipedia	lnc-AL669831.1-3-9	-	1:827591-859446	6527	0.0987	0.2676	0.0000	0.2020	0.1694	0.2368	0.0000	0.0000	14.0000	18.0000	0.0000	23.0000	22.0000	27.0000	0.0000	0.0000
612	NONHSAT209059.1	NONHSAT209059.1	lncipedia	lnc-CCDC167-4-1_dup1	-	6:37651531-37654733	735	0.0000	0.0000	0.0873	0.0780	0.0000	0.3895	0.0000	0.1536	0.0000	0.0000	1.0000	1.0000	0.0000	5.0000	0.0000	2.0000
613	NONHSAT010432.2	NONHSAT010432.2	lncipedia	lnc-MTR-4-1_dup1,lnc-MTR-4-1	-	1:236910218-236910832	615	0.0000	0.4734	0.0000	0.3728	0.0000	0.2793	0.0000	0.0918	0.0000	3.0000	0.0000	4.0000	0.0000	3.0000	0.0000	1.0000
614	NONHSAT131323.2	NONHSAT131323.2	lncipedia	lnc-FOXD4L2-2-2	-	9:65288041-65291364	3221	0.1285	4.0360	0.0199	0.5694	0.0312	0.4266	0.0439	0.1227	9.0000	134.0000	1.0000	32.0000	2.0000	24.0000	2.0000	7.0000
615	NONHSAT176642.1	NONHSAT176642.1	lncipedia	lnc-TMEM105-1-1	-	17:80339898-81355859	2410	0.0000	0.0000	0.0000	0.0238	0.0209	0.0238	0.0000	0.0000	0.0000	0.0000	0.0000	1.0000	1.0000	1.0000	0.0000	0.0000
616	NONHSAT029665.2	NONHSAT029665.2	lncipedia	lnc-OTOGL-1-1_dup1	-	12:79934901-79940668	1190	0.0387	2.9350	0.0539	0.0000	0.0423	0.0000	0.0594	0.1423	1.0000	36.0000	1.0000	0.0000	1.0000	0.0000	1.0000	3.0000
617	NONHSAT212348.1	NONHSAT212348.1	PMID24108091	m121212_224522_00126_c100418772550000001523036412191286_s1_p0/39104/ccs.path1	-	7:90346740-90355575	1347	0.2049	21.6800	0.0477	5.7440	0.0373	2.0400	0.2100	2.0120	6.0000	301.0000	1.0000	135.0000	1.0000	48.0000	4.0000	48.0000
618	NONHSAT151716.1	NONHSAT151716.1	lncipedia	lnc-DOCK7-2-2_dup1	-	1:62773085-62783856	490	0.0000	0.1979	0.0000	0.0000	0.0000	0.0000	0.0000	0.3457	0.0000	1.0000	0.0000	0.0000	0.0000	0.0000	0.0000	3.0000
619	ENST00000507617	NONHSAT097790.2	lncipedia	lnc-SEC24B-2-1_dup1,lnc-SEC24B-2-1	HIGD1AP14	4:109673843-109674124	282	0.0000	1.3760	0.0000	0.6098	0.5348	0.4061	0.0000	0.0000	0.0000	4.0000	0.0000	3.0000	3.0000	2.0000	0.0000	0.0000
620	ENST00000462305	NONHSAT123921.2	lncipedia	lnc-ARHGEF35-1-5_dup1	OR2A1-AS1	7:144336768-144355681	773	0.0000	0.1255	0.0000	0.1483	0.0000	0.0000	0.0000	0.0730	0.0000	1.0000	0.0000	2.0000	0.0000	0.0000	0.0000	1.0000
621	NONHSAT010025.2	NONHSAT010025.2	lncipedia	lnc-HIST3H2A-1-1_dup1	-	1:228461163-228462312	1085	0.0000	0.3577	0.0000	0.5811	0.0000	0.2110	0.0000	0.5204	0.0000	4.0000	0.0000	11.0000	0.0000	4.0000	0.0000	10.0000
622	NONHSAT200251.1	NONHSAT200251.1	PMID24108091	m121219_030035_00126_c100449542550000001523046302151304_s1_p0/34484/ccs.path1	-	4:103079477-103082885	387	0.1189	0.2506	0.1659	0.2963	0.1299	0.1479	0.1828	0.5836	1.0000	1.0000	1.0000	2.0000	1.0000	1.0000	1.0000	4.0000
623	NONHSAT179809.1	NONHSAT179809.1	PMID24108091	m121218_180114_00126_c100449542550000001523046302151301_s2_p0/57155/ccs.path1	-	19:45886131-45889563	732	0.0000	0.0000	0.0877	0.0000	0.0000	0.0000	0.0000	0.1543	0.0000	0.0000	1.0000	0.0000	0.0000	0.0000	0.0000	2.0000
624	ENST00000399413	NONHSAT174840.1	gencode	-	AC129492.6	17:8079482-8081565	1804	4.2830	2.0440	1.1380	2.0020	0.3901	3.1730	0.8232	3.3180	168.0000	38.0000	32.0000	63.0000	14.0000	100.0000	21.0000	106.0000
625	NONHSAT212477.1	NONHSAT212477.1	PMID24108091	m121219_094927_00126_c100449542550000001523046302151307_s1_p0/67155/ccs.path1	-	7:103086748-103099764	1555	0.1183	0.3120	0.0000	0.2580	0.1616	0.1841	0.5457	0.2905	4.0000	5.0000	0.0000	7.0000	5.0000	5.0000	12.0000	8.0000
626	NONHSAT018298.2	NONHSAT018298.2	lncipedia	lnc-TMEM86A-2-6_dup1	-	11:18588782-18603914	395	0.0000	2.7020	0.1625	0.8707	0.0000	0.0000	0.7162	1.0010	0.0000	11.0000	1.0000	6.0000	0.0000	0.0000	4.0000	7.0000
627	NONHSAT078045.2	NONHSAT078045.2	lncipedia	lnc-AC131097.4.1-5-1_dup1	-	2:242159345-242161250	1445	0.6684	3.8940	0.5330	1.3090	0.2087	1.0300	0.7341	1.3680	21.0000	58.0000	12.0000	33.0000	6.0000	26.0000	15.0000	35.0000
628	NONHSAT133967.2	NONHSAT133967.2	lncipedia	lnc-MUSK-2-1	-	9:110579233-110581378	2049	0.7183	0.0473	0.8770	0.3357	0.4171	0.4191	0.2071	1.2680	32.0000	1.0000	28.0000	12.0000	17.0000	15.0000	6.0000	46.0000
629	ENST00000528629	NONHSAT125066.2	lncipedia	lnc-RP11-148O21.2.1-2-1_dup1	RP11-148O21.4	8:11556251-11558022	544	0.0000	0.5352	0.0000	0.2108	0.0000	0.4209	0.0000	1.0380	0.0000	3.0000	0.0000	2.0000	0.0000	4.0000	0.0000	10.0000
630	ENST00000503611	NONHSAT098981.2	lncipedia	lnc-TMEM144-1-1	RP11-597D13.9	4:158170752-158202877	2917	0.0000	0.0998	0.0220	0.1965	0.2413	0.2551	0.0000	0.0000	0.0000	3.0000	1.0000	10.0000	14.0000	13.0000	0.0000	0.0000
631	ENST00000584382	NONHSAT175080.1	lncipedia	lnc-RNF135-2-2_dup1	RP11-142O6.1	17:31133182-31138518	2780	0.0827	3.8040	0.0231	0.5773	0.0000	0.1236	0.0254	0.0000	5.0000	109.0000	1.0000	28.0000	0.0000	6.0000	1.0000	0.0000
632	NONHSAT003192.2	NONHSAT003192.2	lncipedia	lnc-C1orf185-3-1_dup1	-	1:51265853-51267044	579	0.0000	2.0110	0.1109	0.0990	0.0000	0.0988	0.0000	0.0000	0.0000	12.0000	1.0000	1.0000	0.0000	1.0000	0.0000	0.0000
633	NONHSAT161787.1	NONHSAT161787.1	lncipedia	lnc-COPS7A-2-1	-	12:6738084-6738455	372	0.4946	4.6950	1.5530	3.5440	0.4054	4.1550	0.9506	1.6690	4.0000	18.0000	9.0000	23.0000	3.0000	27.0000	5.0000	11.0000
634	NONHSAT092704.2	NONHSAT092704.2	lncipedia	lnc-SIAH2-1-3_dup1	-	3:150734376-150738983	1093	0.0000	0.8876	0.0000	0.1573	0.2300	0.1571	0.3882	0.2066	0.0000	10.0000	0.0000	3.0000	5.0000	3.0000	6.0000	4.0000
635	ENST00000585033	NONHSAT178140.1	ensembl	-	TYMSOS	18:641320-658269	560	1.5610	0.3464	0.0000	5.2200	0.6284	0.4089	1.2630	4.1340	19.0000	2.0000	0.0000	51.0000	7.0000	4.0000	10.0000	41.0000
636	NONHSAT170620.1	NONHSAT170620.1	PMID25116943	LCAT_00081750	-	15:34640895-34645331	233	0.1974	0.0000	0.0000	0.2459	0.6473	0.0000	0.0000	0.0000	1.0000	0.0000	0.0000	1.0000	3.0000	0.0000	0.0000	0.0000
637	NONHSAT208318.1	NONHSAT208318.1	lncipedia	lnc-TMEM181-2-1	-	6:158480022-158480247	226	0.2035	2.1460	0.0000	0.0000	0.0000	0.2532	0.0000	0.0000	1.0000	5.0000	0.0000	0.0000	0.0000	1.0000	0.0000	0.0000
638	NONHSAT151357.1	NONHSAT151357.1	PMID24108091	m121218_042125_00126_c100418802550000001523036412191223_s2_p0/66582/ccs.path1	-	1:31259691-31271431	726	0.0000	0.1336	0.0000	0.0789	0.0000	0.0000	0.0974	0.0000	0.0000	1.0000	0.0000	1.0000	0.0000	0.0000	1.0000	0.0000
639	NONHSAT088885.2	NONHSAT088885.2	lncipedia	lnc-CMTM7-2-1_dup1	-	3:32570335-32578571	1125	0.2044	0.0000	0.1712	0.0000	0.0000	0.0509	0.0000	0.2007	5.0000	0.0000	3.0000	0.0000	0.0000	1.0000	0.0000	4.0000
640	NONHSAT179852.1	NONHSAT179852.1	PMID24108091	m121218_042125_00126_c100418802550000001523036412191223_s2_p0/42476/ccs.path1	-	19:47778718-47784672	723	0.0000	0.0000	0.7101	0.0000	0.0000	0.0000	0.0000	0.0000	0.0000	0.0000	8.0000	0.0000	0.0000	0.0000	0.0000	0.0000
641	ENST00000582564	NONHSAT055173.2	lncipedia	lnc-MRC2-1-2_dup1	RP11-156L14.1	17:62706206-62737922	2277	0.2020	0.2982	0.0282	0.1510	0.0000	0.1006	0.0000	0.1240	10.0000	7.0000	1.0000	6.0000	0.0000	4.0000	0.0000	5.0000
642	ENST00000546324	NONHSAT022820.2	lncipedia	lnc-FAM168A-2-1_dup1	RP11-800A3.7	11:73307235-73309361	1695	0.8141	0.2290	0.3408	0.7101	0.2076	2.0260	0.0000	2.9310	30.0000	4.0000	9.0000	21.0000	7.0000	60.0000	0.0000	88.0000
643	NONHSAT189728.1	NONHSAT189728.1	PMID24463510	-	-	20:46013503-46022074	2242	0.1846	0.1299	0.1145	0.2045	0.1570	0.0000	0.2208	0.2015	9.0000	3.0000	4.0000	8.0000	7.0000	0.0000	7.0000	8.0000
644	NONHSAT203419.1	NONHSAT203419.1	PMID24108091	m121212_224522_00126_c100418772550000001523036412191286_s1_p0/69220/ccs.path1	-	5:150624654-150648523	834	1.2680	0.0000	0.0000	0.2749	0.0000	0.0000	1.1870	0.0000	23.0000	0.0000	0.0000	4.0000	0.0000	0.0000	14.0000	0.0000
645	NONHSAT057245.2	NONHSAT057245.2	lncipedia	lnc-PPP4R1-18-1_dup1	-	18:9912338-9914347	1585	0.0580	0.0000	0.0810	0.0000	0.0000	0.0723	0.0000	0.4275	2.0000	0.0000	2.0000	0.0000	0.0000	2.0000	0.0000	12.0000
646	NONHSAT212429.1	NONHSAT212429.1	PMID24108091	m121218_085412_00126_c100418802550000001523036412191225_s2_p0/57501/ccs.path1	-	7:99565388-99566311	814	1.4130	46.4800	1.7340	19.3600	2.2850	18.0700	1.9110	10.3400	25.0000	390.0000	22.0000	275.0000	37.0000	257.0000	22.0000	149.0000
647	NONHSAT192632.1	NONHSAT192632.1	PMID24108091	m121218_132759_00126_c100418802550000001523036412191227_s2_p0/60443/ccs.path1	-	22:19175588-19177874	1940	0.4031	1.2000	0.7939	0.3546	0.9847	0.9443	0.4739	0.8731	17.0000	24.0000	24.0000	12.0000	38.0000	32.0000	13.0000	30.0000
648	ENST00000564527	NONHSAT050857.2	lncipedia	lnc-SYNM-2-1_dup1	RP11-6O2.3	15:99139317-99145370	2677	0.0000	0.3262	0.0000	0.9421	0.0188	1.0690	0.0000	0.4007	0.0000	9.0000	0.0000	44.0000	1.0000	50.0000	0.0000	19.0000
649	ENST00000527100	NONHSAT024812.2	lncipedia	lnc-RP11-716H6.1.1-1-1_dup1	RP11-716H6.1	11:122294938-122301763	507	0.2722	8.9940	0.1266	0.6783	0.0992	0.1129	0.2790	0.1114	3.0000	47.0000	1.0000	6.0000	1.0000	1.0000	2.0000	1.0000
650	NONHSAT142476.2	NONHSAT142476.2	lncipedia	lnc-SALL1-6-1_dup1	-	16:51490313-51525536	842	0.0000	0.0000	0.0000	0.0000	0.3582	0.0000	0.0000	0.0000	0.0000	0.0000	0.0000	0.0000	6.0000	0.0000	0.0000	0.0000
651	NONHSAT219773.1	NONHSAT219773.1	lncipedia	lnc-C9orf47-2-1_dup1	-	9:88829634-88909579	2163	0.0000	0.0897	0.0000	0.0530	0.0000	0.0265	0.0000	0.0000	0.0000	2.0000	0.0000	2.0000	0.0000	1.0000	0.0000	0.0000
652	NONHSAT219452.1	NONHSAT219452.1	PMID24463510	-	-	9:35786647-35790433	407	0.0000	0.2383	0.0000	0.1408	0.0000	0.1406	0.0000	0.1387	0.0000	1.0000	0.0000	1.0000	0.0000	1.0000	0.0000	1.0000
653	NONHSAT173443.1	NONHSAT173443.1	PMID25116943	LCAT_00101185	-	16:88388337-88392187	3851	0.2986	2.4940	0.4999	3.2300	0.4569	2.9580	0.7713	2.3310	25.0000	99.0000	30.0000	217.0000	35.0000	199.0000	42.0000	159.0000
654	ENST00000624194	NONHSAT177629.1	gencode	-	RP11-158H5.2	18:35257040-35257512	473	0.0000	0.4101	0.0000	0.1211	0.0000	0.0000	0.0000	0.0000	0.0000	2.0000	0.0000	1.0000	0.0000	0.0000	0.0000	0.0000
655	ENST00000451596	NONHSAT131857.2	lncipedia	lnc-GDA-2-1_dup1	LINC01504	9:72305430-72315464	671	0.4113	0.0000	0.0000	0.8542	1.1990	0.9385	0.0000	0.9256	6.0000	0.0000	0.0000	10.0000	16.0000	11.0000	0.0000	11.0000
656	NONHSAT194719.1	NONHSAT194719.1	PMID24463510	blastnMouse.ENSMUSG00000091540	-	3:155853441-155854107	667	0.0000	0.0000	0.0000	0.0859	0.0000	0.5150	0.0000	3.4710	0.0000	0.0000	0.0000	1.0000	0.0000	6.0000	0.0000	41.0000
657	NONHSAT203744.1	NONHSAT203744.1	lncipedia	lnc-TERT-4-1_dup1	-	5:1097066-1102013	2894	0.0318	0.3352	0.0000	0.1981	0.0000	0.1385	0.0000	0.0585	2.0000	10.0000	0.0000	10.0000	0.0000	7.0000	0.0000	3.0000
658	NONHSAT115106.2	NONHSAT115106.2	lncipedia	lnc-MYB-13-1_dup1	-	6:135944251-135961821	17566	0.0262	7.8150	0.1644	5.6940	0.0658	2.8940	0.1087	1.1220	10.0000	1415.0000	45.0000	1745.0000	23.0000	888.0000	27.0000	349.0000
659	NONHSAT160715.1	NONHSAT160715.1	lncipedia	lnc-RDX-5-1_dup1	-	11:110427214-110429169	523	0.0000	0.0000	0.0000	0.0000	0.0000	0.0000	0.0000	0.6477	0.0000	0.0000	0.0000	0.0000	0.0000	0.0000	0.0000	6.0000
660	NONHSAT164068.1	NONHSAT164068.1	lncipedia	lnc-VSIG10-1-1_dup1	-	12:118174394-118176751	1770	0.0000	0.7674	0.0363	0.1295	0.0000	0.0323	0.0000	0.0000	0.0000	14.0000	1.0000	4.0000	0.0000	1.0000	0.0000	0.0000
661	NONHSAT176161.1	NONHSAT176161.1	PMID24463510	LocusReverse_42061	-	17:38703604-38704752	497	0.0000	0.0000	0.0000	1.0380	0.2023	0.8063	0.1423	0.0000	0.0000	0.0000	0.0000	9.0000	2.0000	7.0000	1.0000	0.0000
662	NONHSAT059365.2	NONHSAT059365.2	lncipedia	lnc-CCDC68-4-1_dup1,lnc-CCDC68-4-1	-	18:55222823-55224567	1745	0.0791	0.1112	0.1103	0.1314	0.0864	0.2625	0.1216	0.2265	3.0000	2.0000	3.0000	4.0000	3.0000	8.0000	3.0000	7.0000
663	ENST00000519795	NONHSAT204984.1	PMID24463510	-	CTB-178M22.2	5:168229583-168232357	503	0.1829	0.1928	0.7655	0.4558	0.6996	0.3414	0.1406	0.0000	2.0000	1.0000	6.0000	4.0000	7.0000	3.0000	1.0000	0.0000
664	NONHSAT160367.1	NONHSAT160367.1	PMID24108091	m121218_020727_00126_c100418802550000001523036412191222_s2_p0/74124/ccs.path1	-	11:61348810-61351080	924	0.0498	0.1050	0.0695	0.0620	0.0544	0.0619	0.0765	0.0611	1.0000	1.0000	1.0000	1.0000	1.0000	1.0000	1.0000	1.0000
665	NONHSAT192167.1	NONHSAT192167.1	lncipedia	lnc-MYO18B-3-1_dup1	-	22:25640645-25647450	5052	0.0000	1.9590	0.0254	0.1815	0.0100	0.0680	0.0140	0.0000	0.0000	102.0000	2.0000	16.0000	1.0000	6.0000	1.0000	0.0000
666	NONHSAT022409.2	NONHSAT022409.2	lncipedia	lnc-RAD9A-4-2_dup1,lnc-RAD9A-4-2	-	11:67353583-67359395	5813	0.4985	1.2850	0.0331	0.5522	0.0432	0.5417	0.0365	1.0980	63.0000	77.0000	3.0000	56.0000	5.0000	55.0000	3.0000	113.0000
667	ENST00000562143	NONHSAT124979.2	lncipedia	lnc-RP1L1-4-1	RP11-1E4.1	8:10050485-10054254	3770	0.0488	0.6434	0.0000	0.5777	0.0133	0.7744	0.0375	2.0070	4.0000	25.0000	0.0000	38.0000	1.0000	51.0000	2.0000	134.0000
668	ENST00000448942	NONHSAT115187.2	lncipedia	lnc-PERP-2-1_dup1	RP11-356I2.4	6:137857286-137867704	963	0.0955	0.0000	0.0000	0.0000	0.1044	0.0000	0.0000	0.0000	2.0000	0.0000	0.0000	0.0000	2.0000	0.0000	0.0000	0.0000
669	NONHSAT049672.2	NONHSAT049672.2	lncipedia	lnc-CHD2-6-3	-	15:92882843-92898747	1787	34.5400	1.3030	3.9150	2.0210	4.5860	1.9860	3.2060	2.5910	1342.0000	24.0000	109.0000	63.0000	163.0000	62.0000	81.0000	82.0000
670	ENST00000603200	NONHSAT219581.1	ensembl	-	RP11-561O23.5	9:68306528-68330436	2211	0.0000	0.0000	0.0000	0.2333	0.0000	0.0000	0.0000	0.0000	0.0000	0.0000	0.0000	9.0000	0.0000	0.0000	0.0000	0.0000
671	ENST00000603201	NONHSAT138254.2	lncipedia	lnc-LRCH2-1-1_dup1,lnc-LRCH2-1-1	RP5-878I13.2	X:115454733-115455194	462	0.1991	1.4700	0.5556	0.1240	0.3264	0.8674	0.0000	0.0000	2.0000	7.0000	4.0000	1.0000	3.0000	7.0000	0.0000	0.0000
672	ENST00000444919	NONHSAT075513.2	lncipedia	lnc-DLX2-4-3_dup1	AC093818.1	2:172552615-172556408	414	0.0000	0.0000	0.0000	0.1384	0.0000	0.1382	0.0000	0.1364	0.0000	0.0000	0.0000	1.0000	0.0000	1.0000	0.0000	1.0000
673	NONHSAT209908.1	NONHSAT209908.1	PMID24463510	LocusReverse_70746	-	6:155230916-155233242	429	0.1072	0.0000	0.0000	0.1336	0.0000	0.1334	0.0000	0.2632	1.0000	0.0000	0.0000	1.0000	0.0000	1.0000	0.0000	2.0000
674	NONHSAT157444.1	NONHSAT157444.1	PMID24463510	LocusReverse_16697	-	10:103965752-103967016	559	0.1646	0.0000	0.1148	0.1025	0.0000	0.2049	0.0000	2.3230	2.0000	0.0000	1.0000	1.0000	0.0000	2.0000	0.0000	23.0000
675	NONHSAT101110.2	NONHSAT101110.2	lncipedia	lnc-AC091435.1-1-5_dup1	-	5:38827928-38843937	2352	0.2151	17.4100	0.1091	4.9230	0.0641	3.8210	0.0301	1.7520	11.0000	422.0000	4.0000	202.0000	3.0000	157.0000	1.0000	73.0000
676	ENST00000563230	NONHSAT143839.2	lncipedia	lnc-CLEC3A-4-1_dup1	RP11-556H2.3	16:79090050-79101754	433	0.0000	2.0170	0.1482	0.1323	0.0000	0.3966	0.1633	0.0000	0.0000	9.0000	1.0000	1.0000	0.0000	3.0000	1.0000	0.0000
677	NONHSAT188651.1	NONHSAT188651.1	PMID24108091	m130127_055628_00126_c100456792550000001523064703201342_s2_p0/37582/ccs.path2	-	20:32323516-32328115	1626	0.1414	2.0880	0.0395	0.2115	0.0309	0.0704	0.0000	0.0695	5.0000	35.0000	1.0000	6.0000	1.0000	2.0000	0.0000	2.0000
678	NONHSAT057058.2	NONHSAT057058.2	lncipedia	lnc-AP001496.1-1-9_dup1	-	18:5236722-5245194	3956	0.0000	2.5260	0.0325	0.2318	0.0000	0.1013	0.0358	0.6994	0.0000	103.0000	2.0000	16.0000	0.0000	7.0000	2.0000	49.0000
679	NONHSAT155766.1	NONHSAT155766.1	PMID23934149	TCONS_00055319	-	10:80106725-80110271	3402	0.0000	0.0000	0.0000	0.0000	0.0000	0.1010	0.0000	0.0000	0.0000	0.0000	0.0000	0.0000	0.0000	6.0000	0.0000	0.0000
680	ENST00000552320	ENST00000552320	ensembl:lincRNA	-	RP1-90J4.1	12:47415008-47420179	483	0.0000	0.0000	0.1329	0.0000	0.1041	0.0000	0.1464	0.0000	0.0000	0.0000	1.0000	0.0000	1.0000	0.0000	1.0000	0.0000
681	NONHSAT220314.1	NONHSAT220314.1	PMID24035497	intronic419	-	9:133055549-133055769	221	1.4570	9.2190	1.4520	10.3700	0.9099	19.1700	0.9601	29.6400	7.0000	21.0000	5.0000	40.0000	4.0000	74.0000	3.0000	116.0000
682	NONHSAT143680.2	NONHSAT143680.2	lncipedia	lnc-CLEC18B-2-6	-	16:74360555-74368119	392	0.1173	1.2370	0.1637	0.5848	0.1283	0.8763	0.1804	0.8642	1.0000	5.0000	1.0000	4.0000	1.0000	6.0000	1.0000	6.0000
683	NONHSAT055904.2	NONHSAT055904.2	lncipedia	lnc-CASKIN2-1-3_dup1	-	17:75521184-75525052	1922	0.0000	0.0000	0.0000	0.2087	0.0000	0.2681	0.2943	0.0000	0.0000	0.0000	0.0000	7.0000	0.0000	9.0000	8.0000	0.0000
684	NONHSAT219950.1	NONHSAT219950.1	lncipedia	lnc-TAL2-2-1_dup1	-	9:105655879-105719619	2055	0.0895	3.4940	0.0625	0.4463	0.0000	0.2786	0.0344	0.0824	4.0000	74.0000	2.0000	16.0000	0.0000	10.0000	1.0000	3.0000
685	NONHSAT217096.1	NONHSAT217096.1	PMID24463510	-	-	8:60384589-60516796	4428	0.0000	0.0438	0.0000	0.0000	0.0114	0.0388	0.0000	0.0383	0.0000	2.0000	0.0000	0.0000	1.0000	3.0000	0.0000	3.0000
686	NONHSAT194397.1	NONHSAT194397.1	PMID24108091	m121212_224522_00126_c100418772550000001523036412191286_s2_p0/68122/ccs.path1	-	3:122826977-122860185	507	0.0907	0.1913	0.1266	0.2262	0.0992	0.2259	0.1395	0.2227	1.0000	1.0000	1.0000	2.0000	1.0000	2.0000	1.0000	2.0000
687	NONHSAT148494.1	NONHSAT148494.1	lncipedia	lnc-NBPF3-6-1_dup1	-	1:21288485-21290079	607	0.0000	0.0000	0.0000	0.0944	0.0000	0.0943	0.0000	0.1860	0.0000	0.0000	0.0000	1.0000	0.0000	1.0000	0.0000	2.0000
688	NONHSAT168435.1	NONHSAT168435.1	PMID24108091	m121219_073256_00126_c100449542550000001523046302151306_s1_p0/5166/ccs.path1	-	14:52775196-52777690	1535	0.1798	2.1490	0.0000	0.3734	0.1310	0.0000	0.0461	0.0000	6.0000	34.0000	0.0000	10.0000	4.0000	0.0000	1.0000	0.0000
689	ENST00000579049	NONHSAT058702.2	lncipedia	lnc-HRH4-3-1	RP11-178F10.1	18:24435364-24439638	281	0.0000	2.0710	0.0000	0.0000	0.0000	0.0000	0.0000	0.0000	0.0000	6.0000	0.0000	0.0000	0.0000	0.0000	0.0000	0.0000
690	NONHSAT168952.1	NONHSAT168952.1	PMID24463510	LocusForward_63835	-	14:100991544-100994098	286	0.0000	0.6782	0.0000	0.2003	0.0000	0.0000	0.0000	0.0000	0.0000	2.0000	0.0000	1.0000	0.0000	0.0000	0.0000	0.0000
691	NONHSAT125142.2	NONHSAT125142.2	lncipedia	lnc-FAM86B2-3-1	-	8:12414521-12419586	2042	0.1126	0.0950	0.0000	0.0562	0.0000	0.0280	0.0000	0.0000	5.0000	2.0000	0.0000	2.0000	0.0000	1.0000	0.0000	0.0000
692	NONHSAT175140.1	NONHSAT175140.1	lncipedia	lnc-MRM1-4-1_dup1	-	17:36604344-36620887	1252	0.0735	0.9300	0.0000	0.3662	0.0000	0.5487	0.0000	0.4059	2.0000	12.0000	0.0000	8.0000	0.0000	12.0000	0.0000	9.0000
693	NONHSAT127480.2	NONHSAT127480.2	lncipedia	lnc-CHMP4C-4-2_dup1	-	8:81885377-81923249	524	0.0000	0.0000	0.0000	0.0000	0.0000	0.0000	0.0000	0.3232	0.0000	0.0000	0.0000	0.0000	0.0000	0.0000	0.0000	3.0000
694	NONHSAT198333.1	NONHSAT198333.1	PMID25116943	LCAT_00184246	-	4:15917977-15933756	15780	0.0117	0.0000	0.0000	0.0000	0.0000	0.0000	0.0000	0.0072	4.0000	0.0000	0.0000	0.0000	0.0000	0.0000	0.0000	2.0000
695	NONHSAT211925.1	NONHSAT211925.1	PMID25116943	LCAT_00233980	-	7:33851688-33853169	1482	0.0000	0.2619	0.0000	0.0000	0.0000	0.0000	0.0000	0.0000	0.0000	4.0000	0.0000	0.0000	0.0000	0.0000	0.0000	0.0000
696	ENST00000568764	NONHSAT143828.2	lncipedia	lnc-CLEC3A-1-1_dup1	RP11-264L1.3	16:78534374-78535648	707	0.0651	4.2540	0.0908	0.3243	0.0711	0.4049	0.1000	0.0000	1.0000	31.0000	1.0000	4.0000	1.0000	5.0000	1.0000	0.0000
697	ENST00000560159	NONHSAT042423.2	lncipedia	lnc-USP50-2-1_dup1	RP11-562A8.5	15:50494018-50497080	297	0.0000	1.3070	0.0000	0.7719	0.0000	0.5783	0.0000	0.0000	0.0000	4.0000	0.0000	4.0000	0.0000	3.0000	0.0000	0.0000
698	NONHSAT134417.2	NONHSAT134417.2	lncipedia	lnc-DEC1-3-2_dup1	-	9:115664383-115692166	594	0.0000	2.7770	0.0000	0.0000	0.0000	0.0000	0.0000	0.0000	0.0000	17.0000	0.0000	0.0000	0.0000	0.0000	0.0000	0.0000
699	NONHSAT152217.1	NONHSAT152217.1	gencode	-	-	1:145168405-145216071	1414	0.0000	0.0000	0.1362	0.0000	0.2133	0.0000	0.0000	0.5590	0.0000	0.0000	3.0000	0.0000	6.0000	0.0000	0.0000	14.0000
700	ENST00000560153	ENST00000560153	ensembl:lincRNA	-	LINC00052	15:87576929-87579866	1966	0.0000	0.0000	0.0000	0.1166	0.0000	0.5242	0.0000	0.6605	0.0000	0.0000	0.0000	4.0000	0.0000	18.0000	0.0000	23.0000
701	ENST00000488398	NONHSAT123996.2	lncipedia	lnc-ZNF786-2-1_dup1,lnc-ZNF786-2-1	RN7SL521P	7:149125690-149125986	297	0.1549	0.6531	0.4322	3.0880	0.1693	4.2410	0.2381	11.4100	1.0000	2.0000	2.0000	16.0000	1.0000	22.0000	1.0000	60.0000
702	ENST00000334441	NONHSAT112146.2	lncipedia	lnc-SNRPC-1-1_dup1,lnc-SNRPC-1-1	RP11-140K17.2	6:34715613-34715940	328	0.0000	0.0000	0.0000	0.3496	0.0000	0.8728	0.0000	0.0000	0.0000	0.0000	0.0000	2.0000	0.0000	5.0000	0.0000	0.0000
703	ENST00000607135	NONHSAT204883.1	lncipedia	lnc-ATOX1-1-1_dup1,lnc-ATOX1-1-1	CTB-113P19.5	5:151724831-151725356	526	0.0000	0.1844	0.3661	0.2180	0.3823	0.3265	0.2689	0.0000	0.0000	1.0000	3.0000	2.0000	4.0000	3.0000	2.0000	0.0000
704	ENST00000607136	NONHSAT176588.1	lncipedia	lnc-ST6GALNAC2-3-4_dup1	RP11-666A8.8	17:76551780-76552931	538	0.0855	0.0000	0.0000	0.0000	0.0000	0.4256	0.0000	1.4690	1.0000	0.0000	0.0000	0.0000	0.0000	4.0000	0.0000	14.0000
705	NONHSAT150620.1	NONHSAT150620.1	lncipedia	lnc-FAM177B-4-1_dup1	-	1:222847339-222860338	981	0.0000	2.8680	0.0000	1.3440	0.0000	0.2334	0.0000	0.0000	0.0000	29.0000	0.0000	23.0000	0.0000	4.0000	0.0000	0.0000
706	NONHSAT183177.1	NONHSAT183177.1	lncipedia	lnc-DFNB59-3-1	-	2:178321264-178321566	303	0.0000	0.9608	0.0000	0.5675	0.0000	0.0000	0.0000	0.0000	0.0000	3.0000	0.0000	3.0000	0.0000	0.0000	0.0000	0.0000
707	ENST00000601990	NONHSAT066434.2	lncipedia	lnc-CYP2F1-1-1	CYP2T3P	19:41134722-41137308	817	0.0000	0.0000	0.0000	0.0701	0.0000	0.0701	0.0000	0.0691	0.0000	0.0000	0.0000	1.0000	0.0000	1.0000	0.0000	1.0000
708	ENST00000600642	ENST00000600642	ensembl:	-	-	13:113165002-113165183	182	0.0000	0.5329	0.0000	0.3148	0.0000	0.3144	0.3886	1.8610	0.0000	1.0000	0.0000	1.0000	0.0000	1.0000	1.0000	6.0000
709	ENST00000455294	NONHSAT173491.1	PMID24463510	-	AL022341.3	16:648473-649200	389	0.8276	0.0000	0.4950	0.0000	0.6461	0.0000	0.0000	0.0000	7.0000	0.0000	3.0000	0.0000	5.0000	0.0000	0.0000	0.0000
710	ENST00000589734	ENST00000589734	ensembl:antisense	-	AC005329.7	19:1393578-1394878	574	0.0801	0.0000	0.0000	0.0998	0.0000	0.0997	0.0000	0.0984	1.0000	0.0000	0.0000	1.0000	0.0000	1.0000	0.0000	1.0000
711	NONHSAT157531.1	NONHSAT157531.1	PMID24108091	m121218_111110_00126_c100418802550000001523036412191226_s2_p0/5662/ccs.path1	-	10:114574461-114601963	1276	0.0361	0.0760	0.1006	0.1348	0.0788	0.1794	0.0554	0.1770	1.0000	1.0000	2.0000	3.0000	2.0000	4.0000	1.0000	4.0000
712	ENST00000589730	NONHSAT054111.2	lncipedia	lnc-ARHGAP27-3-1_dup1	CTB-39G8.2	17:45371402-45372057	386	0.9532	0.0000	0.0000	0.0000	0.2604	0.4449	0.0000	0.0000	8.0000	0.0000	0.0000	0.0000	2.0000	3.0000	0.0000	0.0000
713	ENST00000592569	NONHSAT056220.2	lncipedia	lnc-PGS1-1-6	RP11-806H10.4	17:78360453-78373911	777	0.1184	0.0000	0.0000	0.0737	0.0000	0.0000	0.0000	0.0727	2.0000	0.0000	0.0000	1.0000	0.0000	0.0000	0.0000	1.0000
714	NONHSAT102763.2	NONHSAT102763.2	lncipedia	lnc-GPR98-10-2_dup1	-	5:91380352-91418773	638	0.9372	0.6083	0.0000	0.3593	0.2364	0.8973	0.1109	0.0000	13.0000	4.0000	0.0000	4.0000	3.0000	10.0000	1.0000	0.0000
715	NONHSAT094675.2	NONHSAT094675.2	lncipedia	lnc-C4orf42-5-1_dup1	-	4:1174803-1176744	1892	0.0000	3.2820	0.0000	0.3332	0.0000	0.0908	0.0000	0.0298	0.0000	64.0000	0.0000	11.0000	0.0000	3.0000	0.0000	1.0000
716	ENST00000569932	NONHSAT093392.2	lncipedia	lnc-ZNF639-1-2_dup1	RP11-255C15.3	3:179340322-179341887	1566	0.3231	0.8054	0.1639	1.4640	0.2568	0.9505	0.0000	0.3605	11.0000	13.0000	4.0000	40.0000	8.0000	26.0000	0.0000	10.0000
717	NONHSAT001076.2	NONHSAT001076.2	lncipedia	lnc-SPEN-1-1_dup1,lnc-SPEN-1-1	-	1:15946838-15947784	947	0.0000	0.8197	0.0000	0.4842	0.0000	0.2418	0.0747	0.2981	0.0000	8.0000	0.0000	8.0000	0.0000	4.0000	1.0000	5.0000
718	NONHSAT137282.2	NONHSAT137282.2	lncipedia	lnc-FAAH2-2-3_dup1	-	X:57121609-57128203	1677	0.0274	2.3720	0.0000	0.3076	0.0000	0.0683	0.0422	0.0337	1.0000	41.0000	0.0000	9.0000	0.0000	2.0000	1.0000	1.0000
719	NONHSAT173993.1	NONHSAT173993.1	PMID24108091	m121219_051625_00126_c100449542550000001523046302151305_s1_p0/50251/ccs.path1	-	16:68279563-68319335	1118	0.0411	0.0868	0.0000	0.0000	0.0000	0.0512	0.0000	0.0000	1.0000	1.0000	0.0000	0.0000	0.0000	1.0000	0.0000	0.0000
720	ENST00000505364	NONHSAT094694.2	lncipedia	lnc-C4orf42-1-6_dup1	CTBP1-AS2	4:1252991-1266163	2423	0.0759	0.1602	0.0265	0.2129	0.0622	0.0945	0.0584	0.0466	4.0000	4.0000	1.0000	9.0000	3.0000	4.0000	2.0000	2.0000
721	MSTRG.41308.1	-	-	-	-	20:45953978-45957578	1029	6.1240	5.9400	6.6110	1.5040	7.4750	1.8920	8.2470	0.7134	137.0000	63.0000	106.0000	27.0000	153.0000	34.0000	120.0000	13.0000
722	ENST00000505368	NONHSAT102765.2	lncipedia	lnc-GPR98-12-1	RAB5CP2	5:91476382-91477018	637	0.0000	0.4570	0.0000	0.0000	0.0000	0.0000	0.0000	0.0000	0.0000	3.0000	0.0000	0.0000	0.0000	0.0000	0.0000	0.0000
723	NONHSAT180370.1	NONHSAT180370.1	lncipedia	lnc-PRODH2-3-1	-	19:35788564-35788774	211	0.0000	0.0000	0.0000	0.0000	0.0000	0.0000	0.0000	1.0700	0.0000	0.0000	0.0000	0.0000	0.0000	0.0000	0.0000	4.0000
724	NONHSAT174747.1	NONHSAT174747.1	PMID24108091	m121218_154352_00126_c100449542550000001523046302151300_s2_p0/18929/ccs.path1	-	17:1464188-1474426	1051	0.0000	0.0000	0.0611	0.0000	0.0000	0.0000	0.0000	0.3223	0.0000	0.0000	1.0000	0.0000	0.0000	0.0000	0.0000	6.0000
725	ENST00000517983	NONHSAT128144.2	lncipedia	lnc-KB-1507C5.2.1-2-1_dup1	KB-1507C5.4	8:102978785-103000184	563	0.0000	1.0340	0.0000	0.0000	0.0000	0.0000	0.0000	0.0000	0.0000	6.0000	0.0000	0.0000	0.0000	0.0000	0.0000	0.0000
726	NONHSAT129020.2	NONHSAT129020.2	lncipedia	lnc-FAM84B-6-4_dup1	-	8:127116411-127144192	1198	0.5375	22.3500	0.5357	5.6930	0.5455	3.7270	0.6493	3.5350	14.0000	276.0000	10.0000	119.0000	13.0000	78.0000	11.0000	75.0000
727	ENST00000500853	NONHSAT125546.2	lncipedia	lnc-CHMP7-1-2	RP11-1149O23.3	8:23225221-23230926	1970	2.4980	1.0840	2.7040	1.7170	3.4710	2.3540	1.7950	1.6340	107.0000	22.0000	83.0000	59.0000	136.0000	81.0000	50.0000	57.0000
728	ENST00000500850	ENST00000500850	ensembl:lincRNA	-	CTD-2036P10.3	15:42740748-42743202	2017	0.0000	0.0000	0.0636	0.0000	0.0748	0.0000	0.1403	0.0000	0.0000	0.0000	2.0000	0.0000	3.0000	0.0000	4.0000	0.0000
729	NONHSAT144698.2	NONHSAT144698.2	lncipedia	lnc-C17orf97-1-2_dup1	-	17:352622-357534	1121	0.2462	0.0865	0.1718	0.4602	0.0897	0.3064	0.1262	0.5037	6.0000	1.0000	3.0000	9.0000	2.0000	6.0000	2.0000	10.0000
730	ENST00000429143	NONHSAT137590.2	lncipedia	lnc-ZCCHC13-16-1	RPSAP14	X:74031462-74031820	359	0.2563	2.9730	0.1788	0.3194	0.1401	0.3190	0.3940	0.1573	2.0000	11.0000	1.0000	2.0000	1.0000	2.0000	2.0000	1.0000
731	ENST00000565689	NONHSAT047172.2	lncipedia	lnc-STOML1-1-13_dup1	LOXL1-AS1	15:73908071-73919870	735	0.0626	0.0000	0.0000	0.0000	0.0000	0.0000	0.0000	0.2304	1.0000	0.0000	0.0000	0.0000	0.0000	0.0000	0.0000	3.0000
732	ENST00000565685	NONHSAT042058.2	lncipedia	lnc-TGM5-1-1_dup1	RP11-473C18.3	15:43184079-43185141	532	0.0000	0.1823	0.0000	0.2155	0.0000	0.1076	0.0000	1.1670	0.0000	1.0000	0.0000	2.0000	0.0000	1.0000	0.0000	11.0000
733	NONHSAT003407.2	NONHSAT003407.2	lncipedia	lnc-PCSK9-1-2_dup1,lnc-PCSK9-1-2	-	1:55215408-55217455	2048	0.3144	0.1895	0.3447	0.6157	0.4909	1.6770	0.2762	2.3430	14.0000	4.0000	11.0000	22.0000	20.0000	60.0000	8.0000	85.0000
734	MSTRG.43986.1	-	-	-	-	22:40605430-40612354	3117	0.0738	7.1900	0.0618	1.0480	0.1290	0.6061	0.0000	0.0725	5.0000	231.0000	3.0000	57.0000	8.0000	33.0000	0.0000	4.0000
735	ENST00000333139	NONHSAT160454.1	gencode	-	C11orf72	11:67602880-67606706	2431	0.0189	0.0798	0.0000	0.0000	0.0000	0.0000	0.0000	0.0232	1.0000	2.0000	0.0000	0.0000	0.0000	0.0000	0.0000	1.0000
736	NONHSAT016128.2	NONHSAT016128.2	lncipedia	lnc-TMEM180-1-18_dup1	-	10:102451026-102455622	816	0.2255	0.0000	0.2360	1.1940	0.0616	1.6840	0.0867	4.9130	4.0000	0.0000	3.0000	17.0000	1.0000	24.0000	1.0000	71.0000
737	NONHSAT176567.1	NONHSAT176567.1	PMID24108091	m121219_051625_00126_c100449542550000001523046302151305_s2_p0/6738/ccs.path1	-	17:75130229-75131320	832	2.6540	1.5160	0.6171	1.1020	0.3625	1.4450	0.5950	1.4930	48.0000	13.0000	8.0000	16.0000	6.0000	21.0000	7.0000	22.0000
738	NONHSAT124925.2	NONHSAT124925.2	lncipedia	lnc-RP11-10A14.4.1-2-9_dup1	-	8:9188999-9202858	713	0.2581	0.0000	0.1800	0.0804	0.0000	0.0000	0.3968	0.0000	4.0000	0.0000	2.0000	1.0000	0.0000	0.0000	4.0000	0.0000
739	NONHSAT036457.2	NONHSAT036457.2	lncipedia	lnc-RP11-537P22.1.1-1-2_dup1,lnc-RP11-537P22.1.1-1-2	-	14:37258724-37261129	2406	0.0765	0.9275	0.0000	0.3812	0.0627	0.2142	0.0000	0.0939	4.0000	23.0000	0.0000	16.0000	3.0000	9.0000	0.0000	4.0000
740	NONHSAT063998.2	NONHSAT063998.2	lncipedia	lnc-VSTM2B-9-3	-	19:27792778-27811071	6041	2.9470	7.8700	3.9840	3.7290	2.1050	4.4160	1.3460	4.2710	387.0000	490.0000	375.0000	393.0000	253.0000	466.0000	115.0000	457.0000
741	ENST00000607967	NONHSAT157433.1	lncipedia	lnc-ARL3-1-1_dup1,lnc-ARL3-1-1	RP11-47A8.5	10:102642792-102644140	1349	0.4432	0.0000	0.0000	0.2124	0.0000	0.3819	0.0000	1.6740	13.0000	0.0000	0.0000	5.0000	0.0000	9.0000	0.0000	40.0000
742	ENST00000607968	NONHSAT213798.1	lncipedia	lnc-SRPK2-7-1_dup1,lnc-SRPK2-7-1	CTB-152G17.6	7:105102838-105105483	2646	0.0522	4.3630	0.1698	1.2780	0.0000	0.6058	0.0000	0.0640	3.0000	119.0000	7.0000	59.0000	0.0000	28.0000	0.0000	3.0000
743	NONHSAT179408.1	NONHSAT179408.1	PMID24463510	LocusForward_38668	-	19:8008609-8015623	350	0.2628	1.1090	0.1834	0.6550	0.0000	0.9814	0.0000	1.7740	2.0000	4.0000	1.0000	4.0000	0.0000	6.0000	0.0000	11.0000
744	ENST00000542489	NONHSAT161945.1	PMID24463510	-	RP11-59N23.1	12:21759980-21766705	456	0.0000	0.0000	0.0000	0.7542	0.0000	0.0000	0.3102	0.0000	0.0000	0.0000	0.0000	6.0000	0.0000	0.0000	2.0000	0.0000
745	NONHSAT186202.1	NONHSAT186202.1	PMID24035497	intronic215	-	2:201642764-201642964	201	0.2288	0.4825	0.0000	1.4260	0.0000	1.7090	0.3519	3.6520	1.0000	1.0000	0.0000	5.0000	0.0000	6.0000	1.0000	13.0000
746	NONHSAT145519.2	NONHSAT145519.2	lncipedia	lnc-RANGRF-3-1	-	17:8262919-8264275	355	0.1296	0.2732	0.1808	0.1614	0.1416	0.1612	0.0000	0.1590	1.0000	1.0000	1.0000	1.0000	1.0000	1.0000	0.0000	1.0000
747	NONHSAT124167.2	NONHSAT124167.2	lncipedia	lnc-CDK5-2-10	-	7:151015182-151016520	1059	0.0000	0.0000	0.0000	0.0000	0.0000	0.1081	0.0000	0.1066	0.0000	0.0000	0.0000	0.0000	0.0000	2.0000	0.0000	2.0000
748	NONHSAT141070.2	NONHSAT141070.2	lncipedia	lnc-RP11-368J21.2.1-3-4	-	16:22437002-22451659	531	0.0866	1.6440	0.1209	0.1079	0.0947	0.1078	0.1332	0.1063	1.0000	9.0000	1.0000	1.0000	1.0000	1.0000	1.0000	1.0000
749	ENST00000464237	NONHSAT053820.2	lncipedia	lnc-NBR2-1-6	CTD-3199J23.6	17:43144956-43145255	300	0.4600	19.4000	0.2140	3.6300	1.1730	2.8620	0.7072	7.3400	3.0000	60.0000	1.0000	19.0000	7.0000	15.0000	3.0000	39.0000
750	NONHSAT060620.2	NONHSAT060620.2	lncipedia	lnc-CHAF1A-3-1	-	19:4477051-4479579	1846	0.0000	0.5256	0.0000	0.4347	0.0000	0.5892	0.0000	0.2141	0.0000	10.0000	0.0000	14.0000	0.0000	19.0000	0.0000	7.0000
751	NONHSAT037935.2	NONHSAT037935.2	lncipedia	lnc-IRF2BPL-5-1_dup1	-	14:76938037-76973199	2542	0.0000	0.1908	0.0000	0.1127	0.0000	0.0676	0.0000	0.0444	0.0000	5.0000	0.0000	5.0000	0.0000	3.0000	0.0000	2.0000
752	ENST00000580459	NONHSAT054341.2	lncipedia	lnc-SP6-2-2_dup1,lnc-SP6-2-2	RP11-6N17.4	17:47891854-47895792	3939	0.1868	0.6651	0.2933	3.2160	0.1531	0.5959	0.3411	4.7880	16.0000	27.0000	18.0000	221.0000	12.0000	41.0000	19.0000	334.0000
753	NONHSAT035068.2	NONHSAT035068.2	lncipedia	lnc-EFNB2-6-1	-	13:106557048-106562044	297	0.0000	1.3070	0.0000	0.1929	0.0000	0.0000	0.0000	0.0000	0.0000	4.0000	0.0000	1.0000	0.0000	0.0000	0.0000	0.0000
754	NONHSAT068033.2	NONHSAT068033.2	lncipedia	lnc-UBE2S-1-1_dup1,lnc-UBE2S-1-1	-	19:55399745-55400419	675	25.4200	2.8750	3.4230	4.5000	4.7670	4.0710	3.8770	0.3346	373.0000	20.0000	36.0000	53.0000	64.0000	48.0000	37.0000	4.0000
755	NONHSAT215539.1	NONHSAT215539.1	lncipedia	lnc-BMP1-2-1	-	8:22157889-22158099	211	0.0000	0.0000	0.0000	0.0000	0.0000	0.8140	0.0000	0.0000	0.0000	0.0000	0.0000	0.0000	0.0000	3.0000	0.0000	0.0000
756	NONHSAT007828.2	NONHSAT007828.2	lncipedia	lnc-C1orf220-5-1_dup1	-	1:178618066-178620351	1535	0.0000	0.1264	0.0000	0.0000	0.0000	0.0373	0.0000	0.0000	0.0000	2.0000	0.0000	0.0000	0.0000	1.0000	0.0000	0.0000
757	NONHSAT024073.2	NONHSAT024073.2	lncipedia	lnc-FDX1-1-1_dup1	-	11:110328405-110407612	2086	0.1543	0.0930	0.0000	0.0000	0.4097	0.0823	0.0000	0.1353	7.0000	2.0000	0.0000	0.0000	17.0000	3.0000	0.0000	5.0000
758	NONHSAT118892.2	NONHSAT118892.2	lncipedia	lnc-RBAK-2-7	-	7:4974082-4997218	1042	1.5890	1.3040	1.1090	1.4300	1.8330	1.6480	0.2715	2.2220	36.0000	14.0000	18.0000	26.0000	38.0000	30.0000	4.0000	41.0000
759	NONHSAT220934.1	NONHSAT220934.1	PMID24108091	m121218_085412_00126_c100418802550000001523036412191225_s1_p0/56075/ccs.path1	-	9:86288518-86309965	1221	0.0000	0.7152	0.0000	0.0000	0.0000	0.0000	0.0000	0.3699	0.0000	9.0000	0.0000	0.0000	0.0000	0.0000	0.0000	8.0000
760	ENST00000592422	NONHSAT054071.2	lncipedia	lnc-FMNL1-1-6_dup1	MAP3K14-AS1	17:45247954-45268393	831	1.0520	0.1167	0.3861	0.8277	0.0605	0.1378	0.0000	0.3397	19.0000	1.0000	5.0000	12.0000	1.0000	2.0000	0.0000	5.0000
761	ENST00000438002	NONHSAT001209.2	lncipedia	lnc-CROCC-1-1	RP11-108M9.3	1:16870945-16874079	2520	0.0548	0.0000	0.0000	0.0000	0.0000	0.0454	0.0000	0.0000	3.0000	0.0000	0.0000	0.0000	0.0000	2.0000	0.0000	0.0000
762	NONHSAT012600.2	NONHSAT012600.2	lncipedia	lnc-LYZL2-6-1_dup1,lnc-LYZL2-6-1	-	10:30926524-30927043	520	0.0000	1.4930	0.0000	0.4409	0.0000	0.6606	0.0000	0.4343	0.0000	8.0000	0.0000	4.0000	0.0000	6.0000	0.0000	4.0000
763	NONHSAT005365.2	NONHSAT005365.2	lncipedia	lnc-SYCP1-2-1_dup1	-	1:114581922-114586893	851	0.0000	0.1140	0.0000	0.0000	0.0000	0.0000	0.0000	0.1990	0.0000	1.0000	0.0000	0.0000	0.0000	0.0000	0.0000	3.0000
764	NONHSAT075340.2	NONHSAT075340.2	lncipedia	lnc-ABCB11-1-1_dup1,lnc-ABCB11-1-1	-	2:168846243-168846834	592	0.0000	1.4750	0.0000	2.0330	0.0000	1.2570	0.0000	0.8583	0.0000	9.0000	0.0000	21.0000	0.0000	13.0000	0.0000	9.0000
765	ENST00000466692	NONHSAT094728.2	lncipedia	lnc-FAM53A-1-3_dup1	RP11-1398P2.1	4:1574062-1580253	579	0.0794	0.0000	0.1109	0.0000	0.0869	0.0988	0.1221	0.0000	1.0000	0.0000	1.0000	0.0000	1.0000	1.0000	1.0000	0.0000
766	NONHSAT026124.2	NONHSAT026124.2	lncipedia	lnc-AC125494.1-4-1_dup1	-	12:6615719-6618324	2434	0.0000	0.2391	0.0000	0.0000	0.0000	0.0000	0.0000	0.0696	0.0000	6.0000	0.0000	0.0000	0.0000	0.0000	0.0000	3.0000
767	ENST00000620414	NONHSAT178301.1	ensembl	-	RP11-9E17.1	18:26542971-26545791	2821	3.0490	12.6600	4.6180	9.7530	2.5660	8.5840	1.4290	6.0040	187.0000	368.0000	203.0000	480.0000	144.0000	423.0000	57.0000	300.0000
768	NONHSAT150939.1	NONHSAT150939.1	PMID24108091	m121218_180114_00126_c100449542550000001523046302151301_s2_p0/69316/ccs.path1	-	1:800435-827509	936	0.0983	0.7255	0.2057	1.2860	0.1611	1.1010	0.3022	0.0603	2.0000	7.0000	3.0000	21.0000	3.0000	18.0000	4.0000	1.0000
769	NONHSAT175197.1	NONHSAT175197.1	PMID25116943	LCAT_00113835	-	17:40577658-40578871	1214	0.0000	0.0799	0.0000	0.0945	0.0000	0.0000	0.0000	0.0000	0.0000	1.0000	0.0000	2.0000	0.0000	0.0000	0.0000	0.0000
770	ENST00000528983	NONHSAT160381.1	PMID24463510	-	CTD-2531D15.4	11:62421845-62426724	510	0.1804	0.7610	0.0000	0.3372	0.3943	0.1122	0.0000	0.0000	2.0000	4.0000	0.0000	3.0000	4.0000	1.0000	0.0000	0.0000
771	ENST00000528982	NONHSAT017341.2	lncipedia	lnc-POLR2L-1-2_dup1	AP006621.8	11:823656-824645	464	0.0000	0.0000	0.0000	0.6176	0.0000	0.0000	0.0000	0.0000	0.0000	0.0000	0.0000	5.0000	0.0000	0.0000	0.0000	0.0000
772	NONHSAT161829.1	NONHSAT161829.1	PMID24463510	LocusForward_30953	-	12:9351876-9366384	360	0.0000	1.3470	0.0000	0.1592	0.0000	0.0000	0.0000	0.0000	0.0000	5.0000	0.0000	1.0000	0.0000	0.0000	0.0000	0.0000
773	NONHSAT157294.1	NONHSAT157294.1	lncipedia	lnc-GLUD1-9-1_dup1	-	10:87278422-87332633	1324	0.0695	13.8500	0.1454	4.0690	0.1139	2.9400	0.2671	0.9382	2.0000	189.0000	3.0000	94.0000	3.0000	68.0000	5.0000	22.0000
774	NONHSAT068318.2	NONHSAT068318.2	lncipedia	lnc-ZNF329-1-2_dup1,lnc-ZNF329-1-2	-	19:58152861-58155080	2220	0.2901	0.5245	0.0867	0.6971	0.1132	0.7478	0.0000	0.6104	14.0000	12.0000	3.0000	27.0000	5.0000	29.0000	0.0000	24.0000
775	NONHSAT137749.2	NONHSAT137749.2	lncipedia	lnc-RPS6KA6-2-1_dup1,lnc-RPS6KA6-2-1	-	X:84061388-84063636	2249	1.2680	11.5600	2.7110	3.4920	1.6990	3.5380	1.6350	2.0840	62.0000	268.0000	95.0000	137.0000	76.0000	139.0000	52.0000	83.0000
776	NONHSAT081783.2	NONHSAT081783.2	lncipedia	lnc-TMEM50B-2-9_dup1	-	21:33432495-33439301	396	0.1162	0.2449	0.1621	0.1447	0.2539	0.1445	0.1786	0.1426	1.0000	1.0000	1.0000	1.0000	2.0000	1.0000	1.0000	1.0000
777	NONHSAT148952.1	NONHSAT148952.1	lncipedia	lnc-BTF3L4-6-1	-	1:52192631-52192950	320	0.0000	2.7290	0.0000	0.3583	0.0000	0.0000	0.0000	0.0000	0.0000	9.0000	0.0000	2.0000	0.0000	0.0000	0.0000	0.0000
778	ENST00000614819	NONHSAT173738.1	ensembl	-	RP11-1348G14.8	16:28822431-28823969	1539	0.2391	0.7566	0.1668	0.4097	0.0980	0.7068	0.0460	5.5760	8.0000	12.0000	4.0000	11.0000	3.0000	19.0000	1.0000	152.0000
779	ENST00000614815	NONHSAT180600.1	ensembl	-	CTD-2537I9.18	19:55612490-55613097	608	0.0000	0.0000	0.0000	0.0000	0.0000	0.5650	0.0000	0.2786	0.0000	0.0000	0.0000	0.0000	0.0000	6.0000	0.0000	3.0000
780	NONHSAT160544.1	NONHSAT160544.1	PMID24463510	-	-	11:76759917-76768224	900	0.0000	12.8300	0.0000	12.7400	0.4469	22.7100	1.0220	17.3200	0.0000	119.0000	0.0000	200.0000	8.0000	357.0000	13.0000	276.0000
781	ENST00000614810	NONHSAT171033.1	ensembl	-	CTD-2026K11.5	15:75645020-75645442	423	0.0000	0.0000	0.4552	0.5420	0.0000	0.0000	0.1672	0.0000	0.0000	0.0000	3.0000	4.0000	0.0000	0.0000	1.0000	0.0000
782	NONHSAT186377.1	NONHSAT186377.1	PMID25116943	LCAT_00147461	-	2:226619490-226652447	1813	0.1269	0.0000	0.0000	0.0000	0.0000	0.1579	0.0000	0.0000	5.0000	0.0000	0.0000	0.0000	0.0000	5.0000	0.0000	0.0000
783	ENST00000563131	NONHSAT048252.2	lncipedia	lnc-RLBP1-3-1_dup1,lnc-RLBP1-3-1	RP11-326A19.5	15:89201091-89201768	678	1.3570	0.2861	1.2310	0.4226	1.1120	0.2533	0.7301	0.6662	20.0000	2.0000	13.0000	5.0000	15.0000	3.0000	7.0000	8.0000
784	NONHSAT222653.1	NONHSAT222653.1	PMID25116943	LCAT_00264713	-	X:41331853-41333377	1525	0.8747	0.0000	0.0421	0.0752	0.0989	0.1877	0.1391	1.2960	29.0000	0.0000	1.0000	2.0000	3.0000	5.0000	3.0000	35.0000
785	NONHSAT102819.2	NONHSAT102819.2	lncipedia	lnc-ANKRD32-10-1_dup1,lnc-ANKRD32-10-1	-	5:94111753-94112375	623	0.0000	0.3113	0.0000	0.2760	0.0000	0.3675	0.0000	0.9969	0.0000	2.0000	0.0000	3.0000	0.0000	4.0000	0.0000	11.0000
786	NONHSAT191801.1	NONHSAT191801.1	PMID25116943	LCAT_00161450	-	21:32554425-32555989	1565	0.0000	0.8060	0.0410	0.2930	0.0321	0.1097	0.0000	0.1443	0.0000	13.0000	1.0000	8.0000	1.0000	3.0000	0.0000	4.0000
787	NONHSAT065783.2	NONHSAT065783.2	lncipedia	lnc-ZNF792-5-1_dup1	-	19:34943554-34944766	961	0.2393	0.2018	0.0000	0.4175	0.0523	0.4170	0.0000	0.0588	5.0000	2.0000	0.0000	7.0000	1.0000	7.0000	0.0000	1.0000
788	NONHSAT188785.1	NONHSAT188785.1	lncipedia	lnc-IFT52-1-2_dup1	-	20:43650896-43657104	4103	0.0000	0.0000	0.0000	0.0419	0.0000	0.0000	0.0000	0.0000	0.0000	0.0000	0.0000	3.0000	0.0000	0.0000	0.0000	0.0000
789	NONHSAT105944.2	NONHSAT105944.2	lncipedia	lnc-TRIM41-2-13	-	5:181261212-181264566	827	0.5562	0.0000	0.7760	0.1386	0.3647	0.0692	1.3680	0.4096	10.0000	0.0000	10.0000	2.0000	6.0000	1.0000	16.0000	6.0000
790	ENST00000534065	NONHSAT159265.1	PMID24463510	-	RP11-867G23.13	11:66312853-66319237	544	0.0000	0.0000	0.0000	0.0000	0.0000	0.0000	0.0000	0.3114	0.0000	0.0000	0.0000	0.0000	0.0000	0.0000	0.0000	3.0000
791	NONHSAT094169.2	NONHSAT094169.2	lncipedia	lnc-AC069257.9.1-6-3_dup1	-	3:195638759-195639855	371	0.3719	4.9690	0.3460	5.2530	0.1355	6.4810	0.0000	4.8700	3.0000	19.0000	2.0000	34.0000	1.0000	42.0000	0.0000	32.0000
792	NONHSAT115703.2	NONHSAT115703.2	lncipedia	lnc-ZDHHC14-2-1_dup1,lnc-ZDHHC14-2-1	-	6:156976479-156977101	623	0.0000	15.8800	0.2061	1.1040	0.0807	0.3675	0.1135	0.0000	0.0000	102.0000	2.0000	12.0000	1.0000	4.0000	1.0000	0.0000
793	NONHSAT159945.1	NONHSAT159945.1	PMID25116943	LCAT_00044487	-	11:134640023-134646551	5038	0.0091	0.0000	0.0000	0.0000	0.0000	0.0227	0.0000	0.0000	1.0000	0.0000	0.0000	0.0000	0.0000	2.0000	0.0000	0.0000
794	NONHSAT071966.2	NONHSAT071966.2	lncipedia	lnc-KCMF1-1-1_dup1	-	2:84963112-84967208	930	0.2473	0.0000	0.0000	0.1233	0.0000	0.0000	0.0761	0.1214	5.0000	0.0000	0.0000	2.0000	0.0000	0.0000	1.0000	2.0000
795	ENST00000481368	ENST00000481368	ensembl:antisense	-	SNHG12	1:28578540-28581663	1588	0.0290	0.0611	0.0404	0.0361	0.0000	0.0360	0.0000	1.0310	1.0000	1.0000	1.0000	1.0000	0.0000	1.0000	0.0000	29.0000
796	NONHSAT118944.2	NONHSAT118944.2	lncipedia	lnc-OCM-3-5_dup1	-	7:5823192-5854226	791	0.0582	0.0000	0.0000	0.0000	0.0000	0.2171	0.0894	0.0714	1.0000	0.0000	0.0000	0.0000	0.0000	3.0000	1.0000	1.0000
797	NONHSAT112767.2	NONHSAT112767.2	lncipedia	lnc-USP49-1-1_dup1,lnc-USP49-1-1	-	6:41789896-41792408	2513	0.0366	0.0386	0.6895	0.0228	0.3401	0.3189	0.1970	0.0225	2.0000	1.0000	27.0000	1.0000	17.0000	14.0000	7.0000	1.0000
798	ENST00000564489	ENST00000564489	ensembl:processed_transcript	-	RP11-77K12.8	16:75541399-75608445	798	0.1153	0.1215	0.7238	0.1437	0.3780	0.0717	0.0000	0.2123	2.0000	1.0000	9.0000	2.0000	6.0000	1.0000	0.0000	3.0000
799	ENST00000564485	NONHSAT140436.2	lncipedia	lnc-PMM2-4-1_dup1	RP11-77H9.8	16:8962706-8966990	427	0.0000	0.0000	0.4509	0.2685	0.1178	0.0000	0.0000	0.0000	0.0000	0.0000	3.0000	2.0000	1.0000	0.0000	0.0000	0.0000
800	NONHSAT184517.1	NONHSAT184517.1	lncipedia	lnc-CDKL4-3-1	-	2:39284028-39284280	253	0.1818	9.2040	0.0000	0.2265	0.0000	0.0000	0.0000	0.0000	1.0000	24.0000	0.0000	1.0000	0.0000	0.0000	0.0000	0.0000
801	ENST00000619006	NONHSAT166438.1	ensembl	-	RP11-261P13.6	13:20768876-20769375	500	0.0000	1.9400	0.0000	1.3760	0.0000	1.6030	0.0000	1.6940	0.0000	10.0000	0.0000	12.0000	0.0000	14.0000	0.0000	15.0000
802	NONHSAT169459.1	NONHSAT169459.1	lncipedia	lnc-ERH-1-1_dup1	-	14:69398692-69459511	1208	0.0000	0.0000	0.0000	0.0000	0.0000	0.0000	0.0000	0.1870	0.0000	0.0000	0.0000	0.0000	0.0000	0.0000	0.0000	4.0000
803	NONHSAT000209.2	NONHSAT000209.2	lncipedia	lnc-NOC2L-8-3_dup1	-	1:922131-922896	665	1.5220	1.6050	1.1580	6.2920	0.4536	14.9800	0.4254	14.2600	22.0000	11.0000	12.0000	73.0000	6.0000	174.0000	4.0000	168.0000
804	NONHSAT163613.1	NONHSAT163613.1	PMID24108091	m121213_010634_00126_c100418772550000001523036412191287_s1_p0/3541/ccs.path1	-	12:56663351-56670346	1316	0.0350	0.3686	0.0488	0.0871	0.0382	0.0435	0.0537	0.0429	1.0000	5.0000	1.0000	2.0000	1.0000	1.0000	1.0000	1.0000
805	NONHSAT092040.2	NONHSAT092040.2	lncipedia	lnc-C3orf25-2-14_dup1,lnc-C3orf25-2-14	-	3:129387974-129390594	2621	0.1579	10.5100	0.4407	11.9400	0.4220	13.4100	0.2158	14.0000	9.0000	284.0000	18.0000	546.0000	22.0000	614.0000	8.0000	650.0000
806	NONHSAT163507.1	NONHSAT163507.1	PMID24108091	m121212_202452_00126_c100418772550000001523036412191285_s2_p0/14180/ccs.path1	-	12:47782728-47785847	1479	77.0000	6.4290	30.8900	25.2300	19.5100	44.5900	15.7800	69.2100	2476.0000	98.0000	712.0000	651.0000	574.0000	1152.0000	330.0000	1813.0000
807	NONHSAT093752.2	NONHSAT093752.2	lncipedia	lnc-EIF2B5-7-1_dup1,lnc-EIF2B5-7-1	-	3:184954501-184955979	1479	0.0000	2.0340	0.0000	0.1550	0.0000	0.0774	0.0000	0.0000	0.0000	31.0000	0.0000	4.0000	0.0000	2.0000	0.0000	0.0000
808	NONHSAT025498.2	NONHSAT025498.2	lncipedia	lnc-FOXM1-2-1_dup1	-	12:2957651-2959764	599	0.7679	0.0000	0.4285	0.7655	2.2660	1.9110	1.4170	0.9426	10.0000	0.0000	4.0000	8.0000	27.0000	20.0000	12.0000	10.0000
809	ENST00000415279	NONHSAT004930.2	lncipedia	lnc-PRMT6-9-1_dup1,lnc-PRMT6-9-1	RP11-90H3.1	1:105891739-105893517	1779	0.1034	0.7090	0.3968	1.6750	0.2826	2.0920	0.5963	1.3650	4.0000	13.0000	11.0000	52.0000	10.0000	65.0000	15.0000	43.0000
810	NONHSAT162708.1	NONHSAT162708.1	PMID25116943	LCAT_00056655	-	12:107660387-107666949	1434	0.0642	0.2030	0.0448	0.5596	0.0000	0.5190	0.2959	0.1969	2.0000	3.0000	1.0000	14.0000	0.0000	13.0000	6.0000	5.0000
811	NONHSAT015528.2	NONHSAT015528.2	lncipedia	lnc-PANK1-2-4_dup1	-	10:89687094-89693314	806	0.0000	0.0000	0.0000	0.2133	0.1247	0.0000	0.2632	0.0000	0.0000	0.0000	0.0000	3.0000	2.0000	0.0000	3.0000	0.0000
812	NONHSAT136447.2	NONHSAT136447.2	lncipedia	lnc-RPS6KA3-3-1_dup1,lnc-RPS6KA3-3-1	-	X:20136066-20136413	348	2.3790	31.5000	0.3689	8.4000	0.0000	7.2380	0.0000	6.6520	18.0000	113.0000	2.0000	51.0000	0.0000	44.0000	0.0000	41.0000
813	NONHSAT221215.1	NONHSAT221215.1	PMID24463510	-	-	9:114396725-114398504	467	0.3940	1.6620	0.0000	0.2455	0.0000	0.4903	0.0000	0.3627	4.0000	8.0000	0.0000	2.0000	0.0000	4.0000	0.0000	3.0000
814	NONHSAT173346.1	NONHSAT173346.1	PMID24108091	m121218_111110_00126_c100418802550000001523036412191226_s2_p0/19692/ccs.path1	-	16:81007245-81012959	1063	0.0865	1.8250	0.0604	0.5931	0.0473	0.5385	0.1996	1.0620	2.0000	20.0000	1.0000	11.0000	1.0000	10.0000	3.0000	20.0000
815	NONHSAT169116.1	NONHSAT169116.1	lncipedia	lnc-CHMP4A-1-8_dup1	-	14:24171893-24226984	1499	0.3068	2.5890	0.6422	0.8795	0.2683	0.9930	0.8020	0.7910	10.0000	40.0000	15.0000	23.0000	8.0000	26.0000	17.0000	21.0000
816	NONHSAT176224.1	NONHSAT176224.1	lncipedia	lnc-CCDC56-1-1	-	17:42788286-42798378	2216	0.0208	0.3503	0.0869	0.8794	0.0000	0.4908	0.0319	0.3057	1.0000	8.0000	3.0000	34.0000	0.0000	19.0000	1.0000	12.0000
817	NONHSAT223220.1	NONHSAT223220.1	PMID24108091	m130128_100622_00126_c100457742550000001523064703201385_s1_p0/12088/ccs.path1	-	X:18892784-18895158	1094	0.2523	0.0887	0.0587	0.0524	0.0460	0.0523	0.0647	0.1032	6.0000	1.0000	1.0000	1.0000	1.0000	1.0000	1.0000	2.0000
818	NONHSAT183463.1	NONHSAT183463.1	PMID24463510	-	-	2:207239651-207245888	1204	0.0382	0.3224	0.0000	0.2856	0.0000	0.1426	0.0587	0.0469	1.0000	4.0000	0.0000	6.0000	0.0000	3.0000	1.0000	1.0000
819	NONHSAT175614.1	NONHSAT175614.1	lncipedia	lnc-LLGL2-2-1	-	17:75515763-75543444	516	0.0891	0.3759	0.1244	0.3333	0.0975	0.2219	0.1371	0.2188	1.0000	2.0000	1.0000	3.0000	1.0000	2.0000	1.0000	2.0000
820	ENST00000452826	NONHSAT131469.2	lncipedia	lnc-FAM27D1.1-13-4	RP11-111F5.5	9:62376517-62434385	1807	0.0764	0.0000	0.0000	0.0000	0.0000	0.0000	0.0000	0.0625	3.0000	0.0000	0.0000	0.0000	0.0000	0.0000	0.0000	2.0000
821	NONHSAT087790.2	NONHSAT087790.2	lncipedia	lnc-SRGAP3-1-11_dup1,lnc-SRGAP3-1-11	-	3:9393950-9397068	3119	0.2654	1.2440	0.0412	1.2130	0.1289	2.3680	0.1587	4.8520	18.0000	40.0000	2.0000	66.0000	8.0000	129.0000	7.0000	268.0000
822	NONHSAT171575.1	NONHSAT171575.1	PMID24108091	m121218_222657_00126_c100449542550000001523046302151302_s1_p0/65387/ccs.path1	-	15:49027391-49035597	745	0.1852	0.5210	0.6892	0.6925	0.4049	0.5379	0.3797	0.2274	3.0000	4.0000	8.0000	9.0000	6.0000	7.0000	4.0000	3.0000
823	NONHSAT075748.2	NONHSAT075748.2	lncipedia	lnc-OSBPL6-2-14_dup1	-	2:178413945-178435871	2994	0.0000	0.0000	0.6430	0.2489	0.4534	0.3633	0.3779	0.2829	0.0000	0.0000	30.0000	13.0000	27.0000	19.0000	16.0000	15.0000
824	ENST00000311990	ENST00000311990	ensembl:processed_transcript	-	RP11-244H3.1	1:34975699-34978706	1887	0.0000	0.0000	0.0000	0.1519	0.0533	0.3034	0.0375	0.3291	0.0000	0.0000	0.0000	5.0000	2.0000	10.0000	1.0000	11.0000
825	NONHSAT082475.2	NONHSAT082475.2	lncipedia	lnc-ICOSLG-9-1	-	21:44131058-44133460	2403	0.0383	0.1212	0.0534	0.2147	0.0000	0.5718	0.0000	0.8459	2.0000	3.0000	2.0000	9.0000	0.0000	24.0000	0.0000	36.0000
826	NONHSAT186507.1	NONHSAT186507.1	PMID25116943	LCAT_00147884	-	2:238421323-238424058	2632	0.1049	0.2949	0.0488	0.2395	0.1146	0.1740	0.1881	0.2360	6.0000	8.0000	2.0000	11.0000	6.0000	8.0000	7.0000	11.0000
827	NONHSAT169457.1	NONHSAT169457.1	PMID24108091	m130128_100622_00126_c100457742550000001523064703201385_s1_p0/59899/ccs.path1	-	14:68911090-68921081	1229	1.2720	21.2400	0.4700	0.7928	0.4500	1.1180	0.1151	1.1030	34.0000	269.0000	9.0000	17.0000	11.0000	24.0000	2.0000	24.0000
828	NONHSAT074714.2	NONHSAT074714.2	lncipedia	lnc-LRP1B-4-2_dup1	-	2:142870588-142871067	331	0.0000	1.7590	0.1939	0.3464	0.0000	0.1729	0.2137	0.1706	0.0000	6.0000	1.0000	2.0000	0.0000	1.0000	1.0000	1.0000
829	NONHSAT219379.1	NONHSAT219379.1	PMID24463510	LocusForward_84318	-	9:31848770-31977639	424	0.0000	0.9154	0.0000	0.1351	0.0000	0.2701	0.0000	0.3995	0.0000	4.0000	0.0000	1.0000	0.0000	2.0000	0.0000	3.0000
830	NONHSAT161741.1	NONHSAT161741.1	lncipedia	lnc-TEAD4-5-1_dup1	-	12:3188979-3195604	3004	0.0000	0.9043	0.0000	0.0954	0.0167	0.0762	0.0000	0.0000	0.0000	28.0000	0.0000	5.0000	1.0000	4.0000	0.0000	0.0000
831	NONHSAT223600.1	NONHSAT223600.1	lncipedia	lnc-MCF2-2-1	-	X:139760592-139760803	212	0.0000	1.8310	0.0000	0.0000	0.0000	0.0000	0.0000	0.0000	0.0000	4.0000	0.0000	0.0000	0.0000	0.0000	0.0000	0.0000
832	NONHSAT183382.1	NONHSAT183382.1	PMID24463510	LocusForward_49848	-	2:197314196-197314718	372	0.0000	0.0000	0.0000	0.0000	0.0000	0.3079	0.0000	0.1518	0.0000	0.0000	0.0000	0.0000	0.0000	2.0000	0.0000	1.0000
833	ENST00000569981	NONHSAT141638.2	lncipedia	lnc-CDIPT-1-9_dup1	AC009133.12	16:29808636-29811985	2449	0.6386	2.6150	0.1048	0.4213	0.1437	0.7013	0.1444	1.5220	34.0000	66.0000	4.0000	18.0000	7.0000	30.0000	5.0000	66.0000
834	ENST00000569988	NONHSAT141184.2	lncipedia	lnc-LCMT1-5-1_dup1	RP11-266L9.1	16:25015978-25021023	4007	0.0000	0.1937	0.1121	0.9298	0.0502	2.5570	0.1235	5.7630	0.0000	8.0000	7.0000	65.0000	4.0000	179.0000	7.0000	409.0000
835	NONHSAT016217.2	NONHSAT016217.2	lncipedia	lnc-OBFC1-2-3_dup1	-	10:103965614-103966145	347	0.0000	0.5590	0.0000	0.0000	0.0000	0.8250	0.0000	0.3254	0.0000	2.0000	0.0000	0.0000	0.0000	5.0000	0.0000	2.0000
836	NONHSAT149440.1	NONHSAT149440.1	PMID24463510	Locus_118819	-	1:98188712-98193712	309	0.0000	0.0000	0.0000	0.3711	0.0000	0.0000	0.0000	0.1827	0.0000	0.0000	0.0000	2.0000	0.0000	0.0000	0.0000	1.0000
837	NONHSAT150181.1	NONHSAT150181.1	PMID25116943	LCAT_00010086	-	1:186516437-186522301	5865	0.0000	0.2647	0.0000	0.0684	0.0086	0.0098	0.0000	0.0096	0.0000	16.0000	0.0000	7.0000	1.0000	1.0000	0.0000	1.0000
838	NONHSAT136290.2	NONHSAT136290.2	lncipedia	lnc-ATXN3L-1-3_dup1	-	X:13266047-13303415	2410	0.0763	0.4428	0.0533	0.0000	0.1460	0.0000	0.0294	0.0000	4.0000	11.0000	2.0000	0.0000	7.0000	0.0000	1.0000	0.0000
839	ENST00000587826	NONHSAT060444.2	lncipedia	lnc-LMNB2-1-1_dup1	AC005624.2	19:2458935-2462185	371	0.3719	0.0000	0.1730	0.3091	0.1355	0.3087	0.1906	0.9131	3.0000	0.0000	1.0000	2.0000	1.0000	2.0000	1.0000	6.0000
840	NONHSAT151214.1	NONHSAT151214.1	PMID25116943	LCAT_00014278	-	1:19060685-19068424	7635	0.0000	0.2541	0.0000	0.1952	0.0000	0.1125	0.0000	0.0148	0.0000	20.0000	0.0000	26.0000	0.0000	15.0000	0.0000	2.0000
841	ENST00000555897	NONHSAT027340.2	lncipedia	lnc-CASC1-2-1_dup1,lnc-CASC1-2-1	CENPUP2	12:25092715-25093900	1186	0.0000	0.2455	0.0000	0.0483	0.0000	0.0000	0.0000	0.0000	0.0000	3.0000	0.0000	1.0000	0.0000	0.0000	0.0000	0.0000
842	NONHSAT206832.1	NONHSAT206832.1	PMID24463510	blastnOrangutan.CUFF.125920	-	6:12365391-12396752	210	0.8761	0.4618	0.0000	0.0000	0.2394	0.0000	0.0000	0.5377	4.0000	1.0000	0.0000	0.0000	1.0000	0.0000	0.0000	2.0000
843	NONHSAT021330.2	NONHSAT021330.2	lncipedia	lnc-OR4C12-9-3	-	11:50279764-50298494	1111	0.0000	0.0000	0.0000	0.0000	0.0000	0.0000	0.0000	0.3049	0.0000	0.0000	0.0000	0.0000	0.0000	0.0000	0.0000	6.0000
844	NONHSAT156933.1	NONHSAT156933.1	PMID24108091	m121218_154352_00126_c100449542550000001523046302151300_s1_p0/46401/ccs.path1	-	10:43387686-43436993	940	0.9786	0.0000	0.0000	0.0000	0.0000	0.0000	0.0000	0.1201	20.0000	0.0000	0.0000	0.0000	0.0000	0.0000	0.0000	2.0000
845	ENST00000623455	NONHSAT202348.1	gencode	-	RP11-823P9.4	5:21493436-21494596	1161	0.1189	0.5014	0.1659	0.0494	0.0000	0.1479	0.0000	0.4377	3.0000	6.0000	3.0000	1.0000	0.0000	3.0000	0.0000	9.0000
846	NONHSAT087297.2	NONHSAT087297.2	lncipedia	lnc-TTC38-2-1_dup1,lnc-TTC38-2-1	-	22:46222024-46222463	440	0.0000	0.4408	0.1459	0.2606	0.3428	0.1301	0.0000	0.2566	0.0000	2.0000	1.0000	2.0000	3.0000	1.0000	0.0000	2.0000
847	ENST00000623453	NONHSAT157149.1	gencode	-	RP11-574K11.32	10:73769264-73772862	3599	0.2045	0.3235	0.1961	0.9237	0.1537	1.0980	0.0983	1.9770	16.0000	12.0000	11.0000	58.0000	11.0000	69.0000	5.0000	126.0000
848	NONHSAT075590.2	NONHSAT075590.2	lncipedia	lnc-SCRN3-9-1_dup1,lnc-SCRN3-9-1	-	2:175005389-175008464	3076	0.1346	0.0315	0.0000	0.0745	0.0490	0.2233	0.0230	0.8077	9.0000	1.0000	0.0000	4.0000	3.0000	12.0000	1.0000	44.0000
849	ENST00000623458	NONHSAT192377.1	gencode	-	RP3-333H23.9	22:39379610-39380015	406	0.3399	1.4340	0.0000	0.8471	0.2476	2.8200	0.1742	1.6690	3.0000	6.0000	0.0000	6.0000	2.0000	20.0000	1.0000	12.0000
850	NONHSAT094064.2	NONHSAT094064.2	lncipedia	lnc-OPA1-6-1_dup1,lnc-OPA1-6-1	-	3:194136148-194136387	240	0.1917	0.4041	0.0000	0.2387	0.0000	0.2384	0.0000	0.2352	1.0000	1.0000	0.0000	1.0000	0.0000	1.0000	0.0000	1.0000
851	NONHSAT009290.2	NONHSAT009290.2	lncipedia	lnc-TRAF5-1-1_dup1	-	1:211382803-211396864	429	0.0000	0.2261	0.0000	0.1336	0.0000	0.0000	0.0000	0.1316	0.0000	1.0000	0.0000	1.0000	0.0000	0.0000	0.0000	1.0000
852	NONHSAT160584.1	NONHSAT160584.1	lncipedia	lnc-CCDC89-2-1	-	11:85694324-85694600	277	0.1661	3.5030	0.2317	6.4150	0.7260	7.0270	2.5530	4.2810	1.0000	10.0000	1.0000	31.0000	4.0000	34.0000	10.0000	21.0000
853	NONHSAT219650.1	NONHSAT219650.1	PMID23934149	TCONS_00444243	-	9:78611631-78617279	3142	0.0000	0.1544	0.0000	0.0000	0.0000	0.0000	0.0000	0.0000	0.0000	5.0000	0.0000	0.0000	0.0000	0.0000	0.0000	0.0000
854	NONHSAT143021.2	NONHSAT143021.2	lncipedia	lnc-CMTM4-1-1_dup1	-	16:66551359-66552478	345	0.2667	0.2811	0.0000	0.4984	0.0000	0.0000	0.0000	0.9819	2.0000	1.0000	0.0000	3.0000	0.0000	0.0000	0.0000	6.0000
855	ENST00000593554	NONHSAT061272.2	lncipedia	lnc-DHPS-1-1_dup1	CTD-2192J16.26	19:12682693-12687279	635	0.0000	0.4585	0.0000	0.0902	0.0000	0.0000	0.0000	0.0000	0.0000	3.0000	0.0000	1.0000	0.0000	0.0000	0.0000	0.0000
856	NONHSAT204052.1	NONHSAT204052.1	PMID24108091	m121218_154352_00126_c100449542550000001523046302151300_s1_p0/75854/ccs.path1	-	5:36194822-36219691	1103	0.3336	1.4070	0.2909	0.4677	0.8660	0.4152	0.4488	0.5631	8.0000	16.0000	5.0000	9.0000	19.0000	8.0000	7.0000	11.0000
857	NONHSAT176651.1	NONHSAT176651.1	PMID24035497	intronic164	-	17:81195012-81195812	801	5.8000	0.7267	2.4840	1.0730	3.0130	7.0760	3.6200	16.2800	101.0000	6.0000	31.0000	15.0000	48.0000	99.0000	41.0000	231.0000
858	ENST00000420996	NONHSAT133706.2	lncipedia	lnc-TEX10-3-1	UPF3AP3	9:99998301-99999069	769	0.0000	1.8920	0.0000	0.3726	0.0000	0.8189	0.0000	0.0734	0.0000	15.0000	0.0000	5.0000	0.0000	11.0000	0.0000	1.0000
859	NONHSAT054245.2	NONHSAT054245.2	lncipedia	lnc-GOSR2-1-1_dup1,lnc-GOSR2-1-1	-	17:47041825-47042117	293	0.0000	0.6620	0.0000	0.0000	0.0000	0.5862	0.0000	0.0000	0.0000	2.0000	0.0000	0.0000	0.0000	3.0000	0.0000	0.0000
860	NONHSAT183342.1	NONHSAT183342.1	PMID24108091	m130128_004308_00126_c100457742550000001523064703201381_s1_p0/59770/ccs.path1	-	2:192035752-192037116	1046	0.0000	0.4638	0.0000	0.0548	0.0000	0.1095	0.0000	0.0000	0.0000	5.0000	0.0000	1.0000	0.0000	2.0000	0.0000	0.0000
861	ENST00000622328	NONHSAT006105.2	lncipedia	lnc-PPIAL4A-1-1	LINC01138	1:148362995-148459813	2212	0.0000	0.0000	0.0290	0.0000	0.0000	0.1035	0.0000	0.0000	0.0000	0.0000	1.0000	0.0000	0.0000	4.0000	0.0000	0.0000
862	ENST00000614934	NONHSAT162829.1	gencode	-	RP11-103B5.4	12:117002463-117003152	690	0.0000	7.5930	0.5581	3.2400	0.2186	0.4978	0.2050	0.1637	0.0000	54.0000	6.0000	39.0000	3.0000	6.0000	2.0000	2.0000
863	NONHSAT165541.1	NONHSAT165541.1	PMID24463510	-	-	13:36849367-36850047	504	0.0000	0.9625	0.0000	0.3412	0.0000	0.0000	0.0000	0.0000	0.0000	5.0000	0.0000	3.0000	0.0000	0.0000	0.0000	0.0000
864	NONHSAT100481.2	NONHSAT100481.2	lncipedia	lnc-RP11-1C1.5.1-9-1_dup1,lnc-RP11-1C1.5.1-9-1	-	5:10713338-10713628	291	0.0000	3.3340	0.0000	1.5760	0.0000	0.5902	0.0000	0.0000	0.0000	10.0000	0.0000	8.0000	0.0000	3.0000	0.0000	0.0000
865	NONHSAT034596.2	NONHSAT034596.2	lncipedia	lnc-SLITRK5-1-2_dup1	-	13:87683511-87697210	9590	0.0000	0.0000	0.0000	0.1195	0.0000	0.2149	0.0000	0.0000	0.0000	0.0000	0.0000	20.0000	0.0000	36.0000	0.0000	0.0000
866	ENST00000445544	NONHSAT108502.2	lncipedia	lnc-C6orf100-3-2_dup1	HCG16	6:28986800-28988536	317	1.0160	0.3059	0.6074	0.3617	0.3171	0.9031	0.2231	1.0690	7.0000	1.0000	3.0000	2.0000	2.0000	5.0000	1.0000	6.0000
867	NONHSAT030661.2	NONHSAT030661.2	lncipedia	lnc-ATP2A2-2-1_dup1,lnc-ATP2A2-2-1	-	12:110274920-110275604	685	0.2686	1.1330	0.0000	0.0837	0.0000	0.0000	0.0000	0.0000	4.0000	8.0000	0.0000	1.0000	0.0000	0.0000	0.0000	0.0000
868	NONHSAT122650.2	NONHSAT122650.2	lncipedia	lnc-CDHR3-7-1_dup1	-	7:106433020-106449682	787	0.0585	2.3420	0.0000	0.1457	0.0000	0.2182	0.0000	0.1435	1.0000	19.0000	0.0000	2.0000	0.0000	3.0000	0.0000	2.0000
869	NONHSAT004990.2	NONHSAT004990.2	lncipedia	lnc-FAM102B-3-3_dup1	-	1:108662865-108666537	812	0.1133	0.9559	0.0000	0.0706	0.0000	0.1410	0.0000	0.6258	2.0000	8.0000	0.0000	1.0000	0.0000	2.0000	0.0000	9.0000
870	NONHSAT179838.1	NONHSAT179838.1	lncipedia	lnc-GPR77-1-1_dup1	-	19:47089909-47344754	1112	0.0000	1.1340	0.0000	0.3093	0.0000	0.1545	0.0000	0.1015	0.0000	13.0000	0.0000	6.0000	0.0000	3.0000	0.0000	2.0000
871	NONHSAT120332.2	NONHSAT120332.2	lncipedia	lnc-SPDYE1-1-1_dup1	-	7:44019961-44026368	920	0.0500	0.0000	0.0000	0.0000	0.0000	0.0000	0.0000	0.1227	1.0000	0.0000	0.0000	0.0000	0.0000	0.0000	0.0000	2.0000
872	NONHSAT148419.1	NONHSAT148419.1	PMID25116943	LCAT_00001484	-	1:15236526-15243265	555	0.0000	0.1747	0.0000	0.0000	0.0000	0.0000	0.0000	0.2035	0.0000	1.0000	0.0000	0.0000	0.0000	0.0000	0.0000	2.0000
873	NONHSAT212355.1	NONHSAT212355.1	lncipedia	lnc-GATAD1-6-1_dup1	-	7:92283521-92284767	588	0.1565	16.0100	0.0000	2.3390	0.0000	0.4869	0.0000	0.0000	2.0000	97.0000	0.0000	24.0000	0.0000	5.0000	0.0000	0.0000
874	NONHSAT100463.2	NONHSAT100463.2	lncipedia	lnc-ROPN1L-13-1_dup1	-	5:10619292-10620629	1064	0.8213	8.2070	0.9048	1.8320	0.8032	1.1300	0.9305	1.0080	19.0000	90.0000	15.0000	34.0000	17.0000	21.0000	14.0000	19.0000
875	NONHSAT071283.2	NONHSAT071283.2	lncipedia	lnc-C1D-10-1_dup1	-	2:67388774-67389224	377	0.0000	13.3800	0.0000	1.6720	0.0000	1.6700	0.0000	0.8986	0.0000	52.0000	0.0000	11.0000	0.0000	11.0000	0.0000	6.0000
876	ENST00000448011	NONHSAT140737.2	lncipedia	lnc-RRN3-3-4_dup1	NPIPP1	16:15110502-15119214	575	0.3200	1.8560	0.1116	1.2960	0.0875	1.0950	0.1230	0.5891	4.0000	11.0000	1.0000	13.0000	1.0000	11.0000	1.0000	6.0000
877	NONHSAT168975.1	NONHSAT168975.1	PMID24463510	Locus_126042	-	14:102524999-102531030	618	0.2233	0.0000	0.0000	0.3710	0.0000	1.2970	0.0000	1.5530	3.0000	0.0000	0.0000	4.0000	0.0000	14.0000	0.0000	17.0000
878	NONHSAT142101.2	NONHSAT142101.2	lncipedia	lnc-AC136428.1.1-11-2	-	16:33687116-33695922	1546	0.0000	0.0000	0.0000	0.0371	0.0000	0.0741	0.0000	0.1096	0.0000	0.0000	0.0000	1.0000	0.0000	2.0000	0.0000	3.0000
879	NONHSAT108180.2	NONHSAT108180.2	lncipedia	lnc-HIST1H2AA-1-1	-	6:25731783-25732162	380	0.0000	0.0000	0.0000	0.3017	0.1323	0.1506	0.0000	0.8915	0.0000	0.0000	0.0000	2.0000	1.0000	1.0000	0.0000	6.0000
880	NONHSAT188750.1	NONHSAT188750.1	PMID24108091	m121218_111110_00126_c100418802550000001523036412191226_s1_p0/63700/ccs.path1	-	20:40980775-40983401	805	0.0000	0.3617	0.0000	0.0000	0.0000	0.0000	0.0000	0.0000	0.0000	3.0000	0.0000	0.0000	0.0000	0.0000	0.0000	0.0000
881	ENST00000424191	NONHSAT012607.2	lncipedia	lnc-AL117340.1-2-4_dup1	ZEB1-AS1	10:31307993-31318932	320	0.0000	0.0000	0.4012	0.1791	0.0000	0.0000	0.0000	0.0000	0.0000	0.0000	2.0000	1.0000	0.0000	0.0000	0.0000	0.0000
882	NONHSAT075978.2	NONHSAT075978.2	lncipedia	lnc-ZSWIM2-4-1_dup1	-	2:185950467-185952920	458	0.1004	1.2710	0.1401	0.0000	0.1098	0.0000	0.0000	0.0000	1.0000	6.0000	1.0000	0.0000	1.0000	0.0000	0.0000	0.0000
883	NONHSAT179448.1	NONHSAT179448.1	PMID24035497	intronic171	-	19:10686450-10686950	501	0.2754	5.0350	0.2562	6.2920	0.1004	13.4800	0.1412	10.8200	3.0000	26.0000	2.0000	55.0000	1.0000	118.0000	1.0000	96.0000
884	NONHSAT165291.1	NONHSAT165291.1	PMID25116943	LCAT_00066430	-	13:19615468-19631935	16468	0.0168	2.4630	0.1130	2.0430	0.0977	1.2900	0.0601	0.5760	6.0000	418.0000	29.0000	587.0000	32.0000	371.0000	14.0000	168.0000
885	NONHSAT028181.2	NONHSAT028181.2	lncipedia	lnc-CERS5-3-1_dup1,lnc-CERS5-3-1	-	12:50175789-50176377	589	0.5466	0.1647	0.2179	0.1947	2.6460	0.1944	0.2402	0.2876	7.0000	1.0000	2.0000	2.0000	31.0000	2.0000	2.0000	3.0000
886	NONHSAT042032.2	NONHSAT042032.2	lncipedia	lnc-CDAN1-1-1_dup1,lnc-CDAN1-1-1	-	15:42741546-42743348	1803	0.0765	0.4843	0.1780	0.1907	0.2231	0.1270	0.3922	0.3131	3.0000	9.0000	5.0000	6.0000	8.0000	4.0000	10.0000	10.0000
887	ENST00000610395	ENST00000610395	ensembl:processed_transcript	-	RP11-295P9.3	10:13646770-13655482	1270	0.1087	0.0000	0.0000	0.0451	0.0000	0.3155	0.0000	0.0000	3.0000	0.0000	0.0000	1.0000	0.0000	7.0000	0.0000	0.0000
888	NONHSAT060062.2	NONHSAT060062.2	lncipedia	lnc-KCNG2-1-2	-	18:79825952-79856419	919	0.0000	0.0000	0.1397	0.0624	0.0000	0.0000	0.0000	0.0000	0.0000	0.0000	2.0000	1.0000	0.0000	0.0000	0.0000	0.0000
889	NONHSAT088657.2	NONHSAT088657.2	lncipedia	lnc-UBE2E2-6-1_dup1,lnc-UBE2E2-6-1	-	3:22382555-22382929	375	4.2930	2.0700	11.9800	4.8910	12.0700	6.8700	21.3100	4.6670	35.0000	8.0000	70.0000	32.0000	90.0000	45.0000	113.0000	31.0000
890	ENST00000556762	NONHSAT036844.2	lncipedia	lnc-TRIM9-3-1_dup1	RP11-255G12.3	14:51392128-51397135	572	0.0000	0.0000	0.0000	0.0000	0.0000	0.1000	0.0000	0.1974	0.0000	0.0000	0.0000	0.0000	0.0000	1.0000	0.0000	2.0000
891	NONHSAT023191.2	NONHSAT023191.2	lncipedia	lnc-ACER3-1-1_dup1,lnc-ACER3-1-1	-	11:76787633-76789398	1766	0.7032	24.1700	1.5990	9.1850	2.0780	7.7800	2.0020	6.0430	27.0000	440.0000	44.0000	283.0000	73.0000	240.0000	50.0000	189.0000
892	NONHSAT192580.1	NONHSAT192580.1	PMID24108091	m130128_100622_00126_c100457742550000001523064703201385_s1_p0/4936/ccs.path1	-	22:50517979-50523463	1484	0.2789	0.0000	0.0000	0.0000	0.0000	0.0000	0.0000	0.0381	9.0000	0.0000	0.0000	0.0000	0.0000	0.0000	0.0000	1.0000
893	NONHSAT030249.2	NONHSAT030249.2	lncipedia	lnc-UHRF1BP1L-2-3_dup1,lnc-UHRF1BP1L-2-3	-	12:100196513-100198969	2457	0.0187	3.1590	0.0784	0.3966	0.0205	0.2796	0.0000	0.3677	1.0000	80.0000	3.0000	17.0000	1.0000	12.0000	0.0000	16.0000
894	NONHSAT035491.2	NONHSAT035491.2	lncipedia	lnc-POTEM-6-1_dup1	-	14:19100006-19299815	263	0.1749	1.8440	0.7321	3.0510	0.5734	3.4830	0.5378	3.8640	1.0000	5.0000	3.0000	14.0000	3.0000	16.0000	2.0000	18.0000
895	NONHSAT207727.1	NONHSAT207727.1	PMID24463510	-	-	6:99424923-99431374	1951	0.1650	1.0940	0.0329	1.9100	0.1288	2.1130	0.0725	4.4570	7.0000	22.0000	1.0000	65.0000	5.0000	72.0000	2.0000	154.0000
896	ENST00000551210	NONHSAT029506.2	lncipedia	lnc-KCNC2-2-7_dup1	RP11-81H3.2	12:74285698-74292534	469	0.1962	0.8275	0.0000	0.1222	0.0000	0.0000	0.1508	0.1204	2.0000	4.0000	0.0000	1.0000	0.0000	0.0000	1.0000	1.0000
897	NONHSAT162101.1	NONHSAT162101.1	lncipedia	lnc-IRAK4-3-1	-	12:43944072-43945897	1826	0.0252	4.8880	0.0352	0.7220	0.0275	0.3135	0.1162	0.0309	1.0000	92.0000	1.0000	23.0000	1.0000	10.0000	3.0000	1.0000
898	NONHSAT037332.2	NONHSAT037332.2	lncipedia	lnc-ESR2-3-3_dup1	-	14:64354736-64357595	603	0.1526	0.6436	0.0000	0.3802	0.0834	0.2848	0.0000	0.1873	2.0000	4.0000	0.0000	4.0000	1.0000	3.0000	0.0000	2.0000
899	ENST00000431883	NONHSAT119507.2	lncipedia	lnc-AC005082.1-2-1_dup1,lnc-AC005082.1-2-1	AK3P3	7:23129178-23129841	664	0.0693	5.1140	0.0000	1.1220	0.3029	0.5173	0.2130	0.6802	1.0000	35.0000	0.0000	13.0000	4.0000	6.0000	2.0000	8.0000
900	NONHSAT104983.2	NONHSAT104983.2	lncipedia	lnc-PANK3-2-2_dup1	-	5:168229655-168232445	519	0.7976	0.3737	0.8656	0.2209	0.6781	0.3309	1.2260	0.0000	9.0000	2.0000	7.0000	2.0000	7.0000	3.0000	9.0000	0.0000
901	ENST00000533935	NONHSAT118741.2	lncipedia	lnc-MAFK-1-4	PSMG3-AS1	7:1570142-1584418	542	0.0000	0.0000	0.0000	0.1057	0.2783	0.1056	0.0000	0.0000	0.0000	0.0000	0.0000	1.0000	3.0000	1.0000	0.0000	0.0000
902	ENST00000616576	NONHSAT164127.1	gencode	-	RP11-87C12.5	12:122019422-122020063	642	0.0717	0.7556	1.3000	0.3571	1.1750	0.0000	0.3305	0.3518	1.0000	5.0000	13.0000	4.0000	15.0000	0.0000	3.0000	4.0000
903	ENST00000422108	NONHSAT093794.2	lncipedia	lnc-C3orf65-10-1	RP11-443P15.2	3:185959962-185975198	571	0.4028	0.1698	0.5619	0.3012	0.0000	2.0050	0.0000	7.9110	5.0000	1.0000	5.0000	3.0000	0.0000	20.0000	0.0000	80.0000
904	NONHSAT015217.2	NONHSAT015217.2	lncipedia	lnc-SFTPD-1-8_dup1	-	10:80046233-80079193	3835	0.0000	0.5060	0.0502	0.0000	0.0393	0.0000	0.0000	0.5595	0.0000	20.0000	3.0000	0.0000	3.0000	0.0000	0.0000	38.0000
905	ENST00000616571	NONHSAT163512.1	gencode	-	RP1-228P16.8	12:48039784-48040761	978	0.0000	0.5952	0.1969	2.6960	0.8739	2.0490	0.6508	0.5196	0.0000	6.0000	3.0000	46.0000	17.0000	35.0000	9.0000	9.0000
906	ENST00000422107	NONHSAT151765.1	PMID24463510	-	RP4-677H15.4	1:70218589-70221023	457	0.0000	0.0000	0.0000	0.0000	0.0000	0.0000	0.0000	0.3706	0.0000	0.0000	0.0000	0.0000	0.0000	0.0000	0.0000	3.0000
907	NONHSAT157430.1	NONHSAT157430.1	lncipedia	lnc-LDB1-1-1	-	10:102096577-102097557	981	0.0000	0.3956	0.0000	0.2921	0.0000	0.2918	0.0000	0.0576	0.0000	4.0000	0.0000	5.0000	0.0000	5.0000	0.0000	1.0000
908	NONHSAT141440.2	NONHSAT141440.2	lncipedia	lnc-IL4R-2-8_dup1,lnc-IL4R-2-8	-	16:27268884-27273422	4539	0.1216	2.2230	0.0848	0.5177	0.0332	0.8450	0.0156	0.9578	12.0000	104.0000	6.0000	41.0000	3.0000	67.0000	1.0000	77.0000
909	NONHSAT113311.2	NONHSAT113311.2	lncipedia	lnc-RAB23-3-8_dup1	-	6:57946072-57949847	1747	0.2369	0.1110	0.0367	0.0328	0.1727	0.1966	0.0405	0.2585	9.0000	2.0000	1.0000	1.0000	6.0000	6.0000	1.0000	8.0000
910	ENST00000593980	NONHSAT066864.2	lncipedia	lnc-IGFL1-1-2_dup1	DKFZp434J0226	19:46203426-46212575	1316	1.0140	3.0960	0.4389	1.0890	0.5348	1.6970	0.2687	2.4030	29.0000	42.0000	9.0000	25.0000	14.0000	39.0000	5.0000	56.0000
911	NONHSAT088768.2	NONHSAT088768.2	lncipedia	lnc-CMC1-2-3_dup1	-	3:27713128-27713922	638	0.5046	0.0000	0.0000	0.0000	0.0000	0.0000	0.0000	0.0000	7.0000	0.0000	0.0000	0.0000	0.0000	0.0000	0.0000	0.0000
912	NONHSAT207131.1	NONHSAT207131.1	PMID24463510	blastnMacaque.Locus_473357	-	6:32895476-32895895	246	0.1870	1.1830	0.2609	6.2910	0.2044	7.4470	0.2875	5.7380	1.0000	3.0000	1.0000	27.0000	1.0000	32.0000	1.0000	25.0000
913	MSTRG.35964.1	-	-	-	-	2:44506910-44510830	3278	0.0000	8.3760	0.0000	0.4896	0.0307	0.1222	0.0000	0.0689	0.0000	283.0000	0.0000	28.0000	2.0000	7.0000	0.0000	4.0000
914	NONHSAT188897.1	NONHSAT188897.1	lncipedia	lnc-SLC9A8-3-1_dup1	-	20:49700893-49713202	2010	0.0000	0.0000	0.0000	0.0000	0.0000	0.0000	0.0000	0.2247	0.0000	0.0000	0.0000	0.0000	0.0000	0.0000	0.0000	8.0000
915	NONHSAT010658.2	NONHSAT010658.2	lncipedia	lnc-HNRNPU-1-7	-	1:244840395-244845348	2889	0.0000	6.3470	0.0000	0.6944	0.0000	0.0198	0.0000	0.0000	0.0000	189.0000	0.0000	35.0000	0.0000	1.0000	0.0000	0.0000
916	NONHSAT184723.1	NONHSAT184723.1	PMID24463510	LocusReverse_49920	-	2:61703245-61764204	584	0.0000	0.0000	0.0000	0.2945	0.0000	0.2941	0.0000	0.1934	0.0000	0.0000	0.0000	3.0000	0.0000	3.0000	0.0000	2.0000
917	ENST00000530083	ENST00000530083	ensembl:lincRNA	-	AP006621.5	11:777582-784180	765	0.0601	0.0000	0.0839	0.0749	0.0657	0.0748	0.0925	0.0738	1.0000	0.0000	1.0000	1.0000	1.0000	1.0000	1.0000	1.0000
918	NONHSAT007259.2	NONHSAT007259.2	lncipedia	lnc-RGS5-1-15_dup1	-	1:163304206-163321791	1485	0.0929	3.9850	0.1729	1.0420	0.3047	1.3880	0.0000	0.4562	3.0000	61.0000	4.0000	27.0000	9.0000	36.0000	0.0000	12.0000
919	NONHSAT124576.2	NONHSAT124576.2	lncipedia	lnc-RP11-585F1.10.1-1-2_dup1	-	8:213197-233448	1962	0.0234	0.0494	0.0327	0.0000	0.1281	0.0000	0.3244	0.4029	1.0000	1.0000	1.0000	0.0000	5.0000	0.0000	9.0000	14.0000
920	ENST00000325042	NONHSAT213262.1	PMID24463510	-	AC073072.5	7:22725395-22727620	1364	0.3372	0.2845	0.0000	0.0420	0.0000	0.0000	0.0000	0.1656	10.0000	4.0000	0.0000	1.0000	0.0000	0.0000	0.0000	4.0000
921	NONHSAT078003.2	NONHSAT078003.2	lncipedia	lnc-CXXC11-4-8	-	2:241881939-241888414	6046	0.0000	0.0000	0.0000	0.1612	0.0000	0.2746	0.0000	0.2895	0.0000	0.0000	0.0000	17.0000	0.0000	29.0000	0.0000	31.0000
922	ENST00000628301	NONHSAT195231.1	ensembl	-	LINC00969	3:195689414-195708702	772	0.0000	0.5027	0.0000	0.0000	0.0000	0.8157	0.0000	0.0000	0.0000	4.0000	0.0000	0.0000	0.0000	11.0000	0.0000	0.0000
923	NONHSAT001088.2	NONHSAT001088.2	lncipedia	lnc-EPHA2-4-1_dup1	-	1:16166227-16177558	848	0.0000	0.5721	0.0000	0.0000	0.0000	0.0000	0.0000	0.4661	0.0000	5.0000	0.0000	0.0000	0.0000	0.0000	0.0000	7.0000
924	ENST00000407190	NONHSAT051967.2	lncipedia	lnc-TELO2-4-1_dup1,lnc-TELO2-4-1	RPS3AP2	16:1477830-1478583	754	0.3050	0.3861	0.1703	1.0640	0.0000	0.0759	0.0000	0.8986	5.0000	3.0000	2.0000	14.0000	0.0000	1.0000	0.0000	12.0000
925	NONHSAT219284.1	NONHSAT219284.1	PMID24108091	m121218_132759_00126_c100418802550000001523036412191227_s1_p0/20551/ccs.path1	-	9:19350000-19352403	1211	0.4178	0.9615	0.0530	1.2780	0.0415	1.3710	0.1168	0.8393	11.0000	12.0000	1.0000	27.0000	1.0000	29.0000	2.0000	18.0000
926	NONHSAT037358.2	NONHSAT037358.2	lncipedia	lnc-FNTB-1-1_dup1,lnc-FNTB-1-1	-	14:64933813-64935368	1556	1.5670	1.3720	0.7011	1.2890	1.0020	1.1410	0.6363	1.1970	53.0000	22.0000	17.0000	35.0000	31.0000	31.0000	14.0000	33.0000
927	NONHSAT083939.2	NONHSAT083939.2	lncipedia	lnc-C22orf43-1-46	-	22:23638521-23639333	458	0.0000	0.2118	0.0000	0.1251	0.0000	0.1250	0.0000	0.1233	0.0000	1.0000	0.0000	1.0000	0.0000	1.0000	0.0000	1.0000
928	ENST00000419176	NONHSAT013727.2	lncipedia	lnc-CCAR1-3-1_dup1,lnc-CCAR1-3-1	RP11-119F7.3	10:68674356-68675100	745	0.0000	1.9530	0.0862	0.6925	0.0675	0.8452	0.0000	0.0758	0.0000	15.0000	1.0000	9.0000	1.0000	11.0000	0.0000	1.0000
929	NONHSAT151843.1	NONHSAT151843.1	lncipedia	lnc-C1orf180-1-7	-	1:84597964-84621031	560	0.0821	0.0000	0.0000	0.0000	0.0000	0.2045	0.0000	0.0000	1.0000	0.0000	0.0000	0.0000	0.0000	2.0000	0.0000	0.0000
930	NONHSAT080835.2	NONHSAT080835.2	lncipedia	lnc-YTHDF1-2-2	-	20:63166028-63167441	1191	0.0386	0.0814	0.0000	0.0963	0.0000	0.1442	0.2375	0.6163	1.0000	1.0000	0.0000	2.0000	0.0000	3.0000	4.0000	13.0000
931	NONHSAT175479.1	NONHSAT175479.1	PMID25116943	LCAT_00114240	-	17:65063719-65065303	1585	0.0000	0.0612	0.0000	0.0723	0.0000	0.0000	0.0000	0.0000	0.0000	1.0000	0.0000	2.0000	0.0000	0.0000	0.0000	0.0000
932	ENST00000576938	NONHSAT054276.2	lncipedia	lnc-RPRML-3-6	RP11-156P1.3	17:47071474-47099941	372	1.7310	5.2160	0.5176	2.7730	0.5406	1.5390	0.9506	0.4553	14.0000	20.0000	3.0000	18.0000	4.0000	10.0000	5.0000	3.0000
933	NONHSAT168601.1	NONHSAT168601.1	PMID25116943	LCAT_00080513	-	14:69153257-69154944	1688	0.0545	0.1149	0.0000	0.5433	0.0000	0.9496	0.0000	3.1440	2.0000	2.0000	0.0000	16.0000	0.0000	28.0000	0.0000	94.0000
934	NONHSAT002191.2	NONHSAT002191.2	lncipedia	lnc-TMEM234-3-6	-	1:32235196-32240421	714	0.0000	0.0000	0.0000	0.0000	0.0000	0.4009	0.0000	0.0000	0.0000	0.0000	0.0000	0.0000	0.0000	5.0000	0.0000	0.0000
935	NONHSAT212028.1	NONHSAT212028.1	lncipedia	lnc-IGFBP1-9-1	-	7:45814602-45815263	662	0.2084	0.2930	0.0970	0.1732	0.1519	0.0865	0.5342	0.2559	3.0000	2.0000	1.0000	2.0000	2.0000	1.0000	5.0000	3.0000
936	ENST00000444386	NONHSAT148834.1	PMID24463510	-	HYI-AS1	1:43453927-43456995	545	0.2532	3.5600	0.3533	1.7880	0.1845	1.3660	0.2595	1.9680	3.0000	20.0000	3.0000	17.0000	2.0000	13.0000	2.0000	19.0000
937	ENST00000444381	NONHSAT086713.2	lncipedia	lnc-JOSD1-1-1	RP3-508I15.9	22:38670468-38681820	1325	0.1736	0.7322	0.0484	0.9084	0.1518	0.5617	0.0000	0.7244	5.0000	10.0000	1.0000	21.0000	4.0000	13.0000	0.0000	17.0000
938	NONHSAT181721.1	NONHSAT181721.1	PMID25116943	LCAT_00132504	-	2:46652734-46658775	4763	0.0000	0.4685	0.0135	0.7100	0.0000	0.2284	0.0149	0.0237	0.0000	23.0000	1.0000	59.0000	0.0000	19.0000	1.0000	2.0000
939	ENST00000570700	NONHSAT147959.2	lncipedia	lnc-ZNF205-1-1_dup1	RP11-473M20.11	16:3106764-3109576	302	0.0000	0.0000	0.0000	0.3797	0.0000	0.0000	0.0000	0.1870	0.0000	0.0000	0.0000	2.0000	0.0000	0.0000	0.0000	1.0000
940	ENST00000444388	NONHSAT084537.2	lncipedia	lnc-CRYBA4-1-31_dup1	MIATNB	22:26672767-26734455	918	0.0501	0.0000	0.7690	0.6868	0.0000	0.9354	0.3852	0.0000	1.0000	0.0000	11.0000	11.0000	0.0000	15.0000	5.0000	0.0000
941	ENST00000503488	NONHSAT100711.2	lncipedia	lnc-CDH12-1-1	RP11-374A4.1	5:21323873-21341375	5454	0.0000	0.7827	0.0000	0.3048	0.0000	0.1994	0.0000	0.1553	0.0000	44.0000	0.0000	29.0000	0.0000	19.0000	0.0000	15.0000
942	NONHSAT160516.1	NONHSAT160516.1	PMID24463510	blastnMouse.LocusForward_56191	-	11:75239679-75241571	382	0.0000	0.0000	0.0000	0.1500	0.0000	0.2998	0.0000	0.1478	0.0000	0.0000	0.0000	1.0000	0.0000	2.0000	0.0000	1.0000
943	NONHSAT151054.1	NONHSAT151054.1	PMID24108091	m121212_180544_00126_c100418772550000001523036412191284_s2_p0/70623/ccs.path1	-	1:6634177-6635005	734	0.0000	0.0000	0.0000	0.0000	0.0000	0.5459	0.0000	0.0000	0.0000	0.0000	0.0000	0.0000	0.0000	7.0000	0.0000	0.0000
944	ENST00000415338	NONHSAT006198.2	lncipedia	lnc-FAM72B-2-2_dup1	RP5-998N21.4	1:143877731-143885076	3540	0.0000	0.1918	0.0000	0.0000	0.0000	0.0000	0.0200	0.0000	0.0000	7.0000	0.0000	0.0000	0.0000	0.0000	1.0000	0.0000
945	ENST00000415336	NONHSAT003394.2	lncipedia	lnc-C1orf177-2-1	RP11-67L3.5	1:54886875-54888001	575	0.0000	0.0000	0.1116	0.0000	0.1748	0.0000	0.0000	0.0000	0.0000	0.0000	1.0000	0.0000	2.0000	0.0000	0.0000	0.0000
946	NONHSAT217579.1	NONHSAT217579.1	lncipedia	lnc-KIAA0196-5-1_dup1	-	8:125003870-125009074	4298	0.0000	0.0226	0.0000	0.0400	0.0000	0.0000	0.0000	0.0000	0.0000	1.0000	0.0000	3.0000	0.0000	0.0000	0.0000	0.0000
947	ENST00000415330	NONHSAT000814.2	lncipedia	lnc-C1orf200-1-7	PIK3CD-AS2	1:9672426-9687555	939	1.6160	0.0000	0.7518	0.0000	0.0000	0.0000	0.0000	0.0000	33.0000	0.0000	11.0000	0.0000	0.0000	0.0000	0.0000	0.0000
948	NONHSAT021251.2	NONHSAT021251.2	lncipedia	lnc-RAPSN-2-1_dup1,lnc-RAPSN-2-1	-	11:47466432-47469504	3073	11.2100	0.1894	25.0400	17.5100	10.9600	22.5800	13.1200	23.0400	749.0000	6.0000	1199.0000	939.0000	670.0000	1212.0000	570.0000	1254.0000
949	NONHSAT024211.2	NONHSAT024211.2	lncipedia	lnc-PTS-1-15_dup1	-	11:112290330-112292422	1356	0.1357	0.0000	0.0947	0.0000	0.0741	0.0000	0.0000	0.0000	4.0000	0.0000	2.0000	0.0000	2.0000	0.0000	0.0000	0.0000
950	ENST00000604681	NONHSAT143697.2	lncipedia	lnc-GLG1-2-1	HSPE1P7	16:74612596-74613221	321	0.0000	0.0000	0.0000	0.1785	1.0960	0.0000	0.0000	0.0000	0.0000	0.0000	0.0000	1.0000	7.0000	0.0000	0.0000	0.0000
951	ENST00000567484	NONHSAT048324.2	lncipedia	lnc-C15orf42-2-1_dup1,lnc-C15orf42-2-1	RP11-429B14.4	15:89508961-89510416	1456	0.0948	1.0660	0.0000	0.1575	0.0000	0.1573	0.0000	0.0000	3.0000	16.0000	0.0000	4.0000	0.0000	4.0000	0.0000	0.0000
952	NONHSAT208793.1	NONHSAT208793.1	PMID25116943	LCAT_00213521	-	6:14719903-14734474	11598	0.0079	0.0000	0.0000	0.0791	0.0000	0.0049	0.0000	0.0000	2.0000	0.0000	0.0000	16.0000	0.0000	1.0000	0.0000	0.0000
953	NONHSAT154920.1	NONHSAT154920.1	lncipedia	lnc-AKR1E2-13-1	-	10:3114854-3115270	417	0.5515	41.4100	0.7695	13.4700	0.3617	10.8500	0.1696	9.2070	5.0000	178.0000	5.0000	98.0000	3.0000	79.0000	1.0000	68.0000
954	ENST00000432377	NONHSAT193794.1	PMID24463510	-	RP11-70C1.1	3:42770612-42773635	897	0.0000	0.0000	0.0000	0.0000	0.0000	0.1277	0.0000	0.3147	0.0000	0.0000	0.0000	0.0000	0.0000	2.0000	0.0000	5.0000
955	NONHSAT007030.2	NONHSAT007030.2	lncipedia	lnc-SLAMF9-1-1_dup1	-	1:159940161-159941224	730	0.0000	0.0000	0.0000	0.2356	0.0000	0.0000	0.0000	0.0000	0.0000	0.0000	0.0000	3.0000	0.0000	0.0000	0.0000	0.0000
956	NONHSAT180541.1	NONHSAT180541.1	lncipedia	lnc-VSIG10L-3-1	-	19:51328653-51331004	2352	0.0782	2.8460	0.5457	3.2900	0.1282	3.3100	0.5412	2.5450	4.0000	69.0000	20.0000	135.0000	6.0000	136.0000	18.0000	106.0000
957	NONHSAT166634.1	NONHSAT166634.1	lncipedia	lnc-PROSER1-2-1_dup1	-	13:39348994-39379006	702	0.0000	0.8292	0.0000	0.0816	0.0716	0.1631	0.0000	0.0000	0.0000	6.0000	0.0000	1.0000	1.0000	2.0000	0.0000	0.0000
958	ENST00000518600	NONHSAT148525.1	gencode	-	ZNF436-AS1	1:23371144-23371783	376	0.2447	0.0000	0.5121	0.0000	0.0000	0.0000	0.1881	0.0000	2.0000	0.0000	3.0000	0.0000	0.0000	0.0000	1.0000	0.0000
959	NONHSAT039659.2	NONHSAT039659.2	lncipedia	lnc-EML1-6-9_dup1,lnc-EML1-6-9	-	14:100141919-100144235	2317	0.1787	2.3030	0.0277	1.4840	0.0434	0.3459	0.0305	0.5361	9.0000	55.0000	1.0000	60.0000	2.0000	14.0000	1.0000	22.0000
960	NONHSAT151077.1	NONHSAT151077.1	PMID25116943	LCAT_00013698	-	1:8147084-8147802	719	0.0000	0.0000	0.0000	0.0797	0.0000	0.1593	0.0000	0.0785	0.0000	0.0000	0.0000	1.0000	0.0000	2.0000	0.0000	1.0000
961	NONHSAT212891.1	NONHSAT212891.1	PMID24463510	blastnPan.CUFF.30188	-	7:151696961-151699529	1846	0.0249	0.0000	0.0348	0.0000	0.0000	0.0000	0.0000	0.3058	1.0000	0.0000	1.0000	0.0000	0.0000	0.0000	0.0000	10.0000
962	ENST00000568932	NONHSAT142942.2	lncipedia	lnc-CDH11-6-1_dup1	RP11-368L12.1	16:63314264-63618046	561	0.0000	1.3840	0.1144	0.2044	0.0000	0.6123	0.0000	0.0000	0.0000	8.0000	1.0000	2.0000	0.0000	6.0000	0.0000	0.0000
963	NONHSAT096907.2	NONHSAT096907.2	lncipedia	lnc-THAP6-3-1_dup1,lnc-THAP6-3-1	-	4:75048086-75050113	2028	0.0000	0.0000	0.2532	0.2826	0.0992	0.1129	0.1395	0.1392	0.0000	0.0000	8.0000	10.0000	4.0000	4.0000	4.0000	5.0000
964	NONHSAT217806.1	NONHSAT217806.1	PMID24035497	intronic394	-	8:144461940-144462140	201	0.9154	5.3090	0.6387	8.5550	0.7503	16.8000	0.7037	18.8200	4.0000	11.0000	2.0000	30.0000	3.0000	59.0000	2.0000	67.0000
965	NONHSAT134398.2	NONHSAT134398.2	lncipedia	lnc-C9orf91-1-1	-	9:114656309-114662727	5385	0.0854	1.3870	0.0119	0.4790	0.0373	0.3083	0.0263	0.0944	10.0000	77.0000	1.0000	45.0000	4.0000	29.0000	2.0000	9.0000
966	ENST00000552477	NONHSAT029556.2	lncipedia	lnc-GLIPR1-8-1	RP11-290L1.4	12:76057538-76058115	578	0.0000	0.0000	0.0000	0.0000	0.0870	0.0000	0.0000	0.2930	0.0000	0.0000	0.0000	0.0000	1.0000	0.0000	0.0000	3.0000
967	ENST00000542842	NONHSAT027441.2	lncipedia	lnc-PPFIBP1-1-1_dup1	RARSP1	12:27496937-27498589	1418	0.0000	0.4789	0.0000	0.1617	0.0000	0.1211	0.0000	0.0000	0.0000	7.0000	0.0000	4.0000	0.0000	3.0000	0.0000	0.0000
968	NONHSAT076386.2	NONHSAT076386.2	lncipedia	lnc-CASP10-1-2_dup1	-	2:201173572-201178562	3371	0.0000	0.1439	0.0000	0.1700	0.0000	0.2377	0.0210	0.1005	0.0000	5.0000	0.0000	10.0000	0.0000	14.0000	1.0000	6.0000
969	ENST00000427196	NONHSAT108981.2	lncipedia	lnc-RPS18-2-3_dup1	HCG25	6:33249596-33254989	677	0.0000	0.0000	0.0000	0.0846	0.0000	0.0000	0.0000	0.5004	0.0000	0.0000	0.0000	1.0000	0.0000	0.0000	0.0000	6.0000
970	NONHSAT103215.2	NONHSAT103215.2	lncipedia	lnc-APC-6-6_dup1	-	5:112161675-112162315	266	0.5188	1.0940	0.2413	0.4311	0.1890	1.5060	0.2659	0.8490	3.0000	3.0000	1.0000	2.0000	1.0000	7.0000	1.0000	4.0000
971	NONHSAT009401.2	NONHSAT009401.2	lncipedia	lnc-FLVCR1-2-2	-	1:212792923-212804320	315	0.1460	0.3079	0.0000	0.1819	0.3191	0.1817	0.0000	0.0000	1.0000	1.0000	0.0000	1.0000	2.0000	1.0000	0.0000	0.0000
972	NONHSAT180214.1	NONHSAT180214.1	PMID24108091	m121218_154352_00126_c100449542550000001523046302151300_s1_p0/58055/ccs.path1	-	19:16355256-16377827	920	0.0500	0.4219	0.0000	0.3738	0.2186	0.4978	0.0000	0.1227	1.0000	4.0000	0.0000	6.0000	4.0000	8.0000	0.0000	2.0000
973	NONHSAT194724.1	NONHSAT194724.1	PMID23934149	TCONS_00303022	-	3:156632324-156634655	2071	0.0000	0.0000	0.0000	0.0000	0.0000	0.0000	0.0000	0.0818	0.0000	0.0000	0.0000	0.0000	0.0000	0.0000	0.0000	3.0000
974	NONHSAT193053.1	NONHSAT193053.1	PMID24108091	m121218_085412_00126_c100418802550000001523036412191225_s1_p0/37025/ccs.path1	-	22:50530428-50531680	843	2.4550	0.4604	0.4568	0.8159	0.2982	1.1540	0.3356	2.4780	45.0000	4.0000	6.0000	12.0000	5.0000	17.0000	4.0000	37.0000
975	NONHSAT164116.1	NONHSAT164116.1	lncipedia	lnc-C12orf43-3-1	-	12:121000486-121001268	783	0.2937	0.2477	0.2459	0.2928	2.2470	0.2193	0.2710	0.1442	5.0000	2.0000	3.0000	4.0000	35.0000	3.0000	3.0000	2.0000
976	ENST00000590989	NONHSAT060614.2	lncipedia	lnc-UBXN6-2-2_dup1	CTB-50L17.16	19:4457962-4471279	302	0.4569	0.0000	0.0000	0.0000	0.1665	0.0000	0.0000	0.0000	3.0000	0.0000	0.0000	0.0000	1.0000	0.0000	0.0000	0.0000
977	MSTRG.62089.1	-	-	-	-	8:15506251-15512702	5297	0.0521	6.1910	0.0000	0.4220	0.0095	0.1189	0.0000	0.0107	6.0000	338.0000	0.0000	39.0000	1.0000	11.0000	0.0000	1.0000
978	ENST00000625242	NONHSAT131158.2	lncipedia	lnc-ANKRD18A-1-6	FAM95C	9:38540569-38545372	2665	0.0000	1.3110	0.0000	0.3011	0.0189	0.2148	0.0000	0.0212	0.0000	36.0000	0.0000	14.0000	1.0000	10.0000	0.0000	1.0000
979	ENST00000623796	NONHSAT013884.2	lncipedia	lnc-SLC29A3-2-1_dup1,lnc-SLC29A3-2-1	RP11-327E2.5	10:71364243-71366374	2132	0.3020	0.2730	1.2640	1.4250	0.8725	1.1280	0.6966	0.7680	14.0000	6.0000	42.0000	53.0000	37.0000	42.0000	21.0000	29.0000
980	NONHSAT017787.2	NONHSAT017787.2	lncipedia	lnc-CYB5R2-3-10_dup1,lnc-CYB5R2-3-10	-	11:7512143-7513653	1511	0.4262	2.5040	0.0850	1.3660	0.2994	0.9851	0.0468	1.8680	14.0000	39.0000	2.0000	36.0000	9.0000	26.0000	1.0000	50.0000
981	ENST00000432230	NONHSAT191218.1	gencode	-	AF127936.9	21:14818843-15014430	5929	0.5120	0.0000	1.2120	0.6284	0.4579	0.5697	0.6799	0.6666	66.0000	0.0000	112.0000	65.0000	54.0000	59.0000	57.0000	70.0000
982	NONHSAT219996.1	NONHSAT219996.1	PMID25116943	LCAT_00248664	-	9:109612709-109623729	11021	0.0083	0.5986	0.0000	0.0988	0.0000	0.0260	0.0000	0.0205	2.0000	68.0000	0.0000	19.0000	0.0000	5.0000	0.0000	4.0000
983	NONHSAT027867.2	NONHSAT027867.2	lncipedia	lnc-ARID2-3-12_dup1	-	12:46383679-46652554	537	0.1713	3.2520	0.0000	0.3202	0.0000	1.0660	0.0000	0.0000	2.0000	18.0000	0.0000	3.0000	0.0000	10.0000	0.0000	0.0000
984	NONHSAT010350.2	NONHSAT010350.2	lncipedia	lnc-GGPS1-3-1_dup1,lnc-GGPS1-3-1	-	1:235346371-235349154	2784	0.0330	0.2788	0.1383	0.1441	0.0722	0.1439	0.0254	0.0203	2.0000	8.0000	6.0000	7.0000	4.0000	7.0000	1.0000	1.0000
985	ENST00000422476	NONHSAT131610.2	lncipedia	lnc-FAM27B-14-1	CDK2AP2P3	9:63774870-63775241	372	0.0000	0.0000	0.0000	0.3082	0.0000	0.0000	0.0000	0.4553	0.0000	0.0000	0.0000	2.0000	0.0000	0.0000	0.0000	3.0000
986	NONHSAT018501.2	NONHSAT018501.2	lncipedia	lnc-BBOX1-5-1_dup1,lnc-BBOX1-5-1	-	11:27508164-27509331	1168	0.0394	0.6646	0.0000	1.0310	0.0000	1.2740	0.1211	1.7890	1.0000	8.0000	0.0000	21.0000	0.0000	26.0000	2.0000	37.0000
987	NONHSAT222757.1	NONHSAT222757.1	PMID24108091	m121212_202452_00126_c100418772550000001523036412191285_s1_p0/45592/ccs.path1	-	X:68499061-68523140	821	0.5602	6.1450	0.8598	9.2850	2.3880	5.6480	1.4640	4.8140	10.0000	52.0000	11.0000	133.0000	39.0000	81.0000	17.0000	70.0000
988	NONHSAT033376.2	NONHSAT033376.2	lncipedia	lnc-KBTBD6-2-1_dup1	-	13:41127601-41132786	1736	0.0000	0.0000	0.0000	0.1321	0.0000	0.0330	0.0000	0.0000	0.0000	0.0000	0.0000	4.0000	0.0000	1.0000	0.0000	0.0000
989	NONHSAT122084.2	NONHSAT122084.2	lncipedia	lnc-ASB4-3-5_dup1	-	7:95596615-95607905	1135	0.0000	0.1709	0.0000	0.0000	0.0000	0.3026	0.0000	0.3980	0.0000	2.0000	0.0000	0.0000	0.0000	6.0000	0.0000	8.0000
990	NONHSAT084534.2	NONHSAT084534.2	lncipedia	lnc-CRYBB1-1-2	-	22:26668980-26887570	3554	0.0647	0.0273	0.1806	0.0484	0.0849	0.3544	0.1393	0.0000	5.0000	1.0000	10.0000	3.0000	6.0000	22.0000	7.0000	0.0000
991	ENST00000599917	NONHSAT119206.2	lncipedia	lnc-PHF14-1-7_dup1	AC004538.3	7:11181732-11227655	578	0.0000	0.1678	0.0000	0.3966	0.0000	0.0000	0.1224	0.1954	0.0000	1.0000	0.0000	4.0000	0.0000	0.0000	1.0000	2.0000
992	NONHSAT144117.2	NONHSAT144117.2	lncipedia	lnc-RP11-680G10.1.1-1-3_dup1	-	16:85282958-85288079	1784	0.0258	0.1632	0.0000	0.0000	0.0000	0.0642	0.0396	0.0000	1.0000	3.0000	0.0000	0.0000	0.0000	2.0000	1.0000	0.0000
993	MSTRG.51791.1	-	-	-	-	5:52797296-52800624	3041	0.0000	0.7019	0.0000	1.6020	0.0331	1.7130	0.0233	3.2120	0.0000	22.0000	0.0000	85.0000	2.0000	91.0000	1.0000	173.0000
994	NONHSAT155016.1	NONHSAT155016.1	PMID24108091	m130128_100622_00126_c100457742550000001523064703201385_s1_p0/65342/ccs.path1	-	10:5711484-5714221	1522	0.1511	27.4100	0.0843	10.5400	0.0991	2.2190	0.0465	0.4451	5.0000	430.0000	2.0000	280.0000	3.0000	59.0000	1.0000	12.0000
995	ENST00000499418	NONHSAT128585.2	lncipedia	lnc-TATDN1-1-2_dup1	RNF139-AS1	8:124462485-124474564	5654	0.0000	0.8065	0.0227	0.1318	0.0000	1.0430	0.0000	0.6491	0.0000	47.0000	2.0000	13.0000	0.0000	103.0000	0.0000	65.0000
996	NONHSAT016248.2	NONHSAT016248.2	lncipedia	lnc-SORCS1-4-5_dup1	-	10:105489655-105820345	1131	0.0000	0.4289	0.0000	0.0000	0.0000	0.0000	0.0000	0.0000	0.0000	5.0000	0.0000	0.0000	0.0000	0.0000	0.0000	0.0000
997	NONHSAT221150.1	NONHSAT221150.1	PMID24463510	blastnPan.CUFF.337071	-	9:107706624-107707725	941	0.0000	0.0000	0.0000	0.0000	0.0000	0.0000	0.0000	0.1800	0.0000	0.0000	0.0000	0.0000	0.0000	0.0000	0.0000	3.0000
998	NONHSAT075371.2	NONHSAT075371.2	lncipedia	lnc-KLHL23-1-1_dup1,lnc-KLHL23-1-1	-	2:169777649-169778315	667	0.0000	0.4365	0.0000	0.0859	0.1507	0.0000	0.0000	0.1693	0.0000	3.0000	0.0000	1.0000	2.0000	0.0000	0.0000	2.0000
999	ENST00000609241	NONHSAT220780.1	lncipedia	lnc-C9orf71-2-4_dup1	RP11-88I18.2	9:68397933-68406446	869	0.0000	0.1116	0.0000	0.1979	0.0000	0.1318	0.0814	0.0000	0.0000	1.0000	0.0000	3.0000	0.0000	2.0000	1.0000	0.0000
1000	ENST00000609242	NONHSAT157405.1	lncipedia	lnc-PDZD7-3-2_dup1,lnc-PDZD7-3-2	RP11-108L7.15	10:101060029-101061005	977	0.1883	2.0850	0.8539	12.3800	0.8233	21.6200	0.7238	1.7920	4.0000	21.0000	13.0000	211.0000	16.0000	369.0000	10.0000	31.0000
1001	ENST00000609247	NONHSAT149463.1	lncipedia	lnc-SLC30A7-3-1_dup1,lnc-SLC30A7-3-1	RP4-549L20.3	1:100894928-100895356	429	0.6433	0.4521	0.7480	1.3360	0.5859	1.4680	0.0000	2.1060	6.0000	2.0000	5.0000	10.0000	5.0000	11.0000	0.0000	16.0000
1002	NONHSAT076526.2	NONHSAT076526.2	lncipedia	lnc-PARD3B-4-1_dup1,lnc-PARD3B-4-1	-	2:205777816-205779709	1894	0.0729	14.0900	0.8471	49.0600	0.1327	53.4100	0.4107	29.7800	3.0000	275.0000	25.0000	1621.0000	5.0000	1767.0000	11.0000	999.0000
1003	ENST00000557373	NONHSAT036344.2	lncipedia	lnc-SRP54-1-1_dup1,lnc-SRP54-1-1	RP11-73E17.2	14:34874343-34876459	2117	1.3690	0.2291	0.9701	1.0020	0.8311	1.3790	0.1670	1.5470	63.0000	5.0000	32.0000	37.0000	35.0000	51.0000	5.0000	58.0000
1004	NONHSAT162091.1	NONHSAT162091.1	PMID24463510	LocusForward_31228	-	12:42687197-42707882	658	0.0000	1.0320	0.0000	0.6968	0.0000	0.6961	0.0000	0.5148	0.0000	7.0000	0.0000	8.0000	0.0000	8.0000	0.0000	6.0000
1005	NONHSAT179588.1	NONHSAT179588.1	PMID24108091	m121218_154352_00126_c100449542550000001523046302151300_s1_p0/19366/ccs.path1	-	19:24087215-24107240	1424	0.0323	1.0220	0.1352	0.4025	0.0353	0.0402	0.0497	0.0397	1.0000	15.0000	3.0000	10.0000	1.0000	1.0000	1.0000	1.0000
1006	NONHSAT050822.2	NONHSAT050822.2	lncipedia	lnc-IGF1R-1-1_dup1	-	15:99014678-99017936	568	0.0000	1.1960	0.0000	0.3027	0.0000	0.7055	0.0000	0.3976	0.0000	7.0000	0.0000	3.0000	0.0000	7.0000	0.0000	4.0000
1007	NONHSAT213200.1	NONHSAT213200.1	lncipedia	lnc-ISPD-1-1	-	7:16087527-16089650	2124	0.1732	0.0913	0.0302	0.0270	0.0237	0.0269	0.0666	0.0000	8.0000	2.0000	1.0000	1.0000	1.0000	1.0000	2.0000	0.0000
1008	NONHSAT093735.2	NONHSAT093735.2	lncipedia	lnc-EIF2B5-2-4_dup1	-	3:184715811-184739633	1649	0.1395	0.5884	0.0000	0.2086	0.4268	0.0347	0.0429	0.1370	5.0000	10.0000	0.0000	6.0000	14.0000	1.0000	1.0000	4.0000
1009	NONHSAT023991.2	NONHSAT023991.2	lncipedia	lnc-CWF19L2-1-2_dup1	-	11:107311080-107315564	4371	0.0000	0.4439	0.0000	0.2098	0.0000	0.0000	0.0000	0.0000	0.0000	20.0000	0.0000	16.0000	0.0000	0.0000	0.0000	0.0000
1010	NONHSAT121642.2	NONHSAT121642.2	lncipedia	lnc-FGL2-4-1_dup1	-	7:77113341-77122248	595	0.3865	1.3050	0.3236	2.0230	0.7604	6.5430	0.3566	1.2340	5.0000	8.0000	3.0000	21.0000	9.0000	68.0000	3.0000	13.0000
1011	NONHSAT177352.1	NONHSAT177352.1	PMID25116943	LCAT_00114748	-	18:3015915-3024092	8178	0.0000	0.0237	0.0000	0.0070	0.0000	0.0000	0.0000	0.0000	0.0000	2.0000	0.0000	1.0000	0.0000	0.0000	0.0000	0.0000
1012	NONHSAT155177.1	NONHSAT155177.1	PMID24108091	m130127_152334_00126_c100456792550000001523064703201346_s1_p0/66113/ccs.path1	-	10:17708873-17715906	1443	0.2869	0.2690	0.2668	0.1589	0.0697	0.3174	0.0490	0.0391	9.0000	4.0000	6.0000	4.0000	2.0000	8.0000	1.0000	1.0000
1013	ENST00000473502	NONHSAT077427.2	lncipedia	lnc-GIGYF2-3-1_dup1,lnc-GIGYF2-3-1	RN7SL359P	2:232649849-232650136	288	0.1597	0.0000	0.2229	0.0000	0.1746	0.0000	0.2456	0.0000	1.0000	0.0000	1.0000	0.0000	1.0000	0.0000	1.0000	0.0000
1014	NONHSAT006282.2	NONHSAT006282.2	lncipedia	lnc-APH1A-1-4	-	1:150265399-150269209	2021	0.9331	0.0000	0.9209	0.2836	0.8209	0.0000	0.7698	0.2235	41.0000	0.0000	29.0000	10.0000	33.0000	0.0000	22.0000	8.0000
1015	NONHSAT153180.1	NONHSAT153180.1	PMID25116943	LCAT_00023220	-	1:235051223-235055710	2723	0.0000	0.0000	0.0000	0.4841	0.0000	0.0210	0.0000	0.0000	0.0000	0.0000	0.0000	23.0000	0.0000	1.0000	0.0000	0.0000
1016	ENST00000596561	NONHSAT063873.2	lncipedia	lnc-AC092329.1-1-11_dup1	RP11-15H20.6	19:23260659-23274248	574	0.0801	0.0000	1.0060	0.0000	0.0876	0.3989	0.1232	0.4918	1.0000	0.0000	9.0000	0.0000	1.0000	4.0000	1.0000	5.0000
1017	ENST00000596563	NONHSAT067033.2	lncipedia	lnc-C19orf68-4-1_dup1	CTC-453G23.5	19:48118432-48127706	852	0.0000	0.0000	0.0000	0.0000	0.0000	0.0000	0.0000	0.1988	0.0000	0.0000	0.0000	0.0000	0.0000	0.0000	0.0000	3.0000
1018	ENST00000462662	ENST00000462662	ensembl:processed_transcript	-	RP11-212P7.3	7:128455840-128493859	707	4.6190	5.7640	3.1770	4.6210	1.2090	5.5870	2.5010	4.2330	71.0000	42.0000	35.0000	57.0000	17.0000	69.0000	25.0000	53.0000
1019	NONHSAT168540.1	NONHSAT168540.1	lncipedia	lnc-HIF1A-3-3_dup1	-	14:61650991-61653055	1868	0.0000	2.3370	0.0344	0.3068	0.0538	0.0306	0.0000	0.0000	0.0000	45.0000	1.0000	10.0000	2.0000	1.0000	0.0000	0.0000
1020	NONHSAT105127.2	NONHSAT105127.2	lncipedia	lnc-DUSP1-6-1_dup1,lnc-DUSP1-6-1	-	5:172656323-172656567	245	2.8160	0.0000	6.2870	0.0000	6.5660	0.2336	6.9280	0.9218	15.0000	0.0000	24.0000	0.0000	32.0000	1.0000	24.0000	4.0000
1021	NONHSAT121196.2	NONHSAT121196.2	lncipedia	lnc-TPST1-6-1_dup1,lnc-TPST1-6-1	-	7:66502102-66502881	780	0.0000	1.1200	0.0000	0.8818	0.1289	1.1010	0.0000	0.4343	0.0000	9.0000	0.0000	12.0000	2.0000	15.0000	0.0000	6.0000
1022	NONHSAT162354.1	NONHSAT162354.1	PMID24463510	LocusForward_30497	-	12:66353538-66362072	360	0.0000	2.1560	0.0000	0.7960	0.0000	0.3181	0.0000	0.0000	0.0000	8.0000	0.0000	5.0000	0.0000	2.0000	0.0000	0.0000
1023	NONHSAT209210.1	NONHSAT209210.1	lncipedia	lnc-KLHL31-5-1_dup1	-	6:53669248-53725128	3815	0.0000	0.1272	0.0000	0.0000	0.0000	0.0000	0.0000	0.0000	0.0000	5.0000	0.0000	0.0000	0.0000	0.0000	0.0000	0.0000
1024	NONHSAT180172.1	NONHSAT180172.1	PMID24108091	m130127_174513_00126_c100456792550000001523064703201347_s1_p0/58769/ccs.path1	-	19:12516114-12520662	1384	0.0000	1.4020	0.0000	0.5384	0.0000	0.2068	0.0000	0.1224	0.0000	20.0000	0.0000	13.0000	0.0000	5.0000	0.0000	3.0000
1025	NONHSAT126850.2	NONHSAT126850.2	lncipedia	lnc-CHD7-2-1_dup1,lnc-CHD7-2-1	-	8:60868541-60870846	2306	0.0000	1.9350	0.0278	2.1870	0.0654	0.8689	0.0000	0.5142	0.0000	46.0000	1.0000	88.0000	3.0000	35.0000	0.0000	21.0000
1026	NONHSAT220020.1	NONHSAT220020.1	PMID25116943	LCAT_00248727	-	9:111807452-111813462	6011	0.0077	0.6779	0.0107	0.1621	0.0167	0.0952	0.0000	0.0282	1.0000	42.0000	1.0000	17.0000	2.0000	10.0000	0.0000	3.0000
1027	NONHSAT076819.2	NONHSAT076819.2	lncipedia	lnc-SMARCAL1-2-5_dup1	-	2:216520195-216529587	898	0.0000	0.0000	0.5717	0.0000	0.1679	2.1680	0.0788	0.0000	0.0000	0.0000	8.0000	0.0000	3.0000	34.0000	1.0000	0.0000
1028	NONHSAT217422.1	NONHSAT217422.1	PMID24463510	blastnMacaque.Locus_20228	-	8:101043911-101051510	214	0.0000	0.0000	0.0000	0.0000	0.0000	0.2674	0.0000	0.5277	0.0000	0.0000	0.0000	0.0000	0.0000	1.0000	0.0000	2.0000
1029	ENST00000520310	NONHSAT033572.2	lncipedia	lnc-GTF2F2-2-11_dup1	TPT1-AS1	13:45341538-45378620	563	0.2451	0.0000	1.1400	0.0000	0.0000	0.0000	0.0000	0.7020	3.0000	0.0000	10.0000	0.0000	0.0000	0.0000	0.0000	7.0000
1030	NONHSAT175239.1	NONHSAT175239.1	PMID24463510	blastnPan.Locus_26045	-	17:43669753-43675696	1187	0.0000	0.0000	0.0000	0.0000	0.0000	0.0000	0.0000	0.2378	0.0000	0.0000	0.0000	0.0000	0.0000	0.0000	0.0000	5.0000
1031	NONHSAT183247.1	NONHSAT183247.1	PMID24463510	Locus_101034	-	2:183188533-183215245	1366	0.1347	0.0000	0.0000	0.0000	0.0000	0.0000	0.0518	0.0000	4.0000	0.0000	0.0000	0.0000	0.0000	0.0000	1.0000	0.0000
1032	NONHSAT063966.2	NONHSAT063966.2	lncipedia	lnc-UQCRFS1-9-32	-	19:27715816-27793875	1334	0.7241	1.2360	0.5773	1.2030	0.4899	1.0300	0.6892	1.7350	21.0000	17.0000	12.0000	28.0000	13.0000	24.0000	13.0000	41.0000
1033	ENST00000484413	NONHSAT006530.2	lncipedia	lnc-S100A14-2-5_dup1	RP1-178F15.5	1:153627491-153634049	508	0.2716	0.1909	1.0110	0.1128	0.3959	0.0000	0.9744	1.0000	3.0000	1.0000	8.0000	1.0000	4.0000	0.0000	7.0000	9.0000
1034	NONHSAT156227.1	NONHSAT156227.1	PMID24463510	Locus_37443	-	10:120608609-120814191	1017	0.0000	0.2863	0.0000	0.1127	0.0000	0.0000	0.0000	0.0000	0.0000	3.0000	0.0000	2.0000	0.0000	0.0000	0.0000	0.0000
1035	NONHSAT160725.1	NONHSAT160725.1	PMID24108091	m130128_030356_00126_c100457742550000001523064703201382_s1_p0/57783/ccs.path1	-	11:111690448-111695082	529	0.0000	0.3667	0.0000	0.1083	0.0000	0.1082	0.0000	0.0000	0.0000	2.0000	0.0000	1.0000	0.0000	1.0000	0.0000	0.0000
1036	NONHSAT149607.1	NONHSAT149607.1	PMID24035497	intronic451	-	1:112620063-112620263	201	0.4577	6.2750	0.6387	15.9700	0.2502	12.8200	0.3519	9.2700	2.0000	13.0000	2.0000	56.0000	1.0000	45.0000	1.0000	33.0000
1037	MSTRG.68469.1	-	-	-	-	X:19657882-19659111	839	0.0000	8.3260	0.0000	0.4099	0.0000	0.2047	0.0000	0.0000	0.0000	72.0000	0.0000	6.0000	0.0000	3.0000	0.0000	0.0000
1038	NONHSAT032560.2	NONHSAT032560.2	lncipedia	lnc-CENPJ-1-9_dup1	-	13:24933879-24940859	1362	0.0675	4.9150	0.1414	0.7996	0.0000	0.7986	0.0000	0.3316	2.0000	69.0000	3.0000	19.0000	0.0000	19.0000	0.0000	8.0000
1039	NONHSAT221290.1	NONHSAT221290.1	PMID24108091	m130128_100622_00126_c100457742550000001523064703201385_s1_p0/13618/ccs.path1	-	9:123184164-123268574	414	0.0000	0.2343	0.4651	0.0000	0.6071	0.2766	0.6833	0.6819	0.0000	1.0000	3.0000	0.0000	5.0000	2.0000	4.0000	5.0000
1040	NONHSAT073124.2	NONHSAT073124.2	lncipedia	lnc-EDAR-2-2	-	2:109127328-109130119	2792	0.0330	0.0000	0.0000	0.0205	0.0000	0.0615	0.0000	0.1416	2.0000	0.0000	0.0000	1.0000	0.0000	3.0000	0.0000	7.0000
1041	ENST00000630041	NONHSAT208201.1	ensembl	-	RP11-545I5.3	6:145815378-145871294	602	0.0000	0.6447	0.0000	0.0000	0.0000	0.0000	0.0000	0.0000	0.0000	4.0000	0.0000	0.0000	0.0000	0.0000	0.0000	0.0000
1042	NONHSAT056177.2	NONHSAT056177.2	lncipedia	lnc-TNRC6C-4-1_dup1,lnc-TNRC6C-4-1	-	17:77979638-77982503	2866	0.0000	5.6870	0.0000	1.0600	0.0175	0.1598	0.0247	0.1576	0.0000	168.0000	0.0000	53.0000	1.0000	8.0000	1.0000	8.0000
1043	ENST00000470627	NONHSAT087479.2	lncipedia	lnc-ADM2-3-1_dup1,lnc-ADM2-3-1	RN7SL500P	22:50371210-50371496	287	0.1603	1.6900	0.0000	0.3995	0.1752	0.1994	0.0000	0.1967	1.0000	5.0000	0.0000	2.0000	1.0000	1.0000	0.0000	1.0000
1044	NONHSAT173934.1	NONHSAT173934.1	PMID24108091	m121212_202452_00126_c100418772550000001523036412191285_s1_p0/77536/ccs.path1	-	16:57790778-57797895	623	10.3400	9.8110	3.7080	6.1640	3.3080	6.2490	3.1780	4.6220	140.0000	63.0000	36.0000	67.0000	41.0000	68.0000	28.0000	51.0000
1045	NONHSAT076663.2	NONHSAT076663.2	lncipedia	lnc-RPE-3-1_dup1,lnc-RPE-3-1	-	2:210022407-210024522	2116	0.3478	32.6900	1.4560	15.7100	0.7127	10.5000	0.4011	4.0830	16.0000	713.0000	48.0000	580.0000	30.0000	388.0000	12.0000	153.0000
1046	ENST00000435466	NONHSAT122761.2	lncipedia	lnc-IMMP2L-1-1_dup1	AC003088.1	7:110432239-110534754	495	1.1150	3.3320	2.4630	2.2000	1.8280	1.8500	0.8572	1.2550	12.0000	17.0000	19.0000	19.0000	18.0000	16.0000	6.0000	11.0000
1047	NONHSAT177415.1	NONHSAT177415.1	PMID24108091	m121218_085412_00126_c100418802550000001523036412191225_s2_p0/24286/ccs.path1	-	18:9533414-9536221	718	0.0641	0.1351	0.0894	0.0798	0.0700	0.0797	0.0985	0.0786	1.0000	1.0000	1.0000	1.0000	1.0000	1.0000	1.0000	1.0000
1048	NONHSAT033357.2	NONHSAT033357.2	lncipedia	lnc-SUGT1P3-1-2_dup1	-	13:40873568-40881293	2635	0.3666	6.6640	0.9742	2.1320	1.2970	2.0640	0.9662	0.5785	21.0000	181.0000	40.0000	98.0000	68.0000	95.0000	36.0000	27.0000
1049	NONHSAT063980.2	NONHSAT063980.2	lncipedia	lnc-UQCRFS1-9-34_dup1	-	19:27730302-27793379	1218	14.6500	2.7080	2.0550	0.7530	2.1880	0.0940	0.9870	0.6027	388.0000	34.0000	39.0000	16.0000	53.0000	2.0000	17.0000	13.0000
1050	ENST00000540895	NONHSAT027296.2	lncipedia	lnc-ETNK1-3-4_dup1	RP11-114G22.1	12:22964572-23174123	1920	0.0000	0.0505	0.0000	0.0597	0.0000	0.0000	0.0000	0.0000	0.0000	1.0000	0.0000	2.0000	0.0000	0.0000	0.0000	0.0000
1051	NONHSAT157229.1	NONHSAT157229.1	lncipedia	lnc-SFTPD-2-20	-	10:79797834-79826594	896	0.6160	0.0000	0.5014	0.3198	0.2805	0.1917	0.3157	0.3151	12.0000	0.0000	7.0000	5.0000	5.0000	3.0000	4.0000	5.0000
1052	ENST00000565382	NONHSAT144040.2	lncipedia	lnc-DNAAF1-1-1_dup1,lnc-DNAAF1-1-1	RP11-505K9.1	16:84117051-84117571	521	4.7670	0.1861	1.2320	1.8700	2.2190	3.4060	1.6290	9.2120	54.0000	1.0000	10.0000	17.0000	23.0000	31.0000	12.0000	85.0000
1053	ENST00000565387	ENST00000565387	ensembl:antisense	-	CTD-3185P2.1	15:66488658-66492109	2168	0.1273	2.3270	0.2368	2.8820	0.4174	2.6670	0.1631	1.5370	6.0000	52.0000	8.0000	109.0000	18.0000	101.0000	5.0000	59.0000
1054	ENST00000565388	NONHSAT008925.2	lncipedia	lnc-SOX13-1-1_dup1	RP11-74C13.4	1:204131062-204131966	444	0.0000	0.4369	0.0000	0.2582	0.0000	0.2579	0.0000	0.1272	0.0000	2.0000	0.0000	2.0000	0.0000	2.0000	0.0000	1.0000
1055	ENST00000445733	NONHSAT051745.2	lncipedia	lnc-HBZ-1-1_dup1	Z69666.2	16:125737-127219	801	0.0000	0.1211	0.0801	0.0000	0.0000	0.0000	0.0000	0.1410	0.0000	1.0000	1.0000	0.0000	0.0000	0.0000	0.0000	2.0000
1056	ENST00000445737	ENST00000445737	ensembl:lincRNA	-	UBAC2-AS1	13:99196377-99200710	1499	0.3682	0.0000	0.0000	0.2677	0.2348	0.0000	0.4246	0.0000	12.0000	0.0000	0.0000	7.0000	7.0000	0.0000	9.0000	0.0000
1057	NONHSAT192947.1	NONHSAT192947.1	PMID24463510	-	-	22:42364401-42369237	1267	0.0000	0.0000	0.1013	0.4072	0.0793	0.1807	0.2233	0.0000	0.0000	0.0000	2.0000	9.0000	2.0000	4.0000	4.0000	0.0000
1058	ENST00000525436	NONHSAT018662.2	lncipedia	lnc-EIF3M-2-13	WT1-AS	11:32435801-32458769	1254	0.0000	0.0773	0.0000	0.0457	0.0000	0.0000	0.0000	0.0450	0.0000	1.0000	0.0000	1.0000	0.0000	0.0000	0.0000	1.0000
1059	ENST00000444463	ENST00000444463	ensembl:lincRNA	-	LINC00176	20:64034344-64039001	4303	0.0000	0.0000	0.0000	0.0000	0.0000	0.0133	0.0000	0.6298	0.0000	0.0000	0.0000	0.0000	0.0000	1.0000	0.0000	48.0000
1060	ENST00000444465	NONHSAT116016.2	lncipedia	lnc-SDIM1-3-4_dup1	LINC00473	6:165908802-165987922	798	3.1120	10.7000	3.2970	10.5600	3.1500	7.3170	2.7470	6.7920	54.0000	88.0000	41.0000	147.0000	50.0000	102.0000	31.0000	96.0000
1061	NONHSAT213707.1	NONHSAT213707.1	PMID24108091	m121212_224522_00126_c100418772550000001523036412191286_s1_p0/43199/ccs.path1	-	7:92200534-92214701	774	1.7830	23.3200	3.9800	5.9980	7.1450	7.4700	5.0250	6.2740	30.0000	186.0000	48.0000	81.0000	110.0000	101.0000	55.0000	86.0000
1062	NONHSAT022524.2	NONHSAT022524.2	lncipedia	lnc-LRP5-1-4_dup1	-	11:68281767-68284853	1581	0.0582	0.3068	0.0000	0.1812	0.0000	0.1086	0.0000	0.0714	2.0000	5.0000	0.0000	5.0000	0.0000	3.0000	0.0000	2.0000
1063	NONHSAT054508.2	NONHSAT054508.2	lncipedia	lnc-B4GALNT2-2-1_dup1,lnc-B4GALNT2-2-1	-	17:49051815-49055155	3341	23.0900	51.7800	12.1200	42.9700	0.1204	47.7200	0.2328	45.2900	1677.0000	1783.0000	631.0000	2505.0000	8.0000	2785.0000	11.0000	2680.0000
1064	ENST00000602979	NONHSAT125157.2	lncipedia	lnc-ZNF705D-4-1_dup1,lnc-ZNF705D-4-1	RP11-419I17.1	8:12476462-12477122	661	0.1392	16.2900	0.0971	1.3010	0.0000	0.4331	0.0000	0.0000	2.0000	111.0000	1.0000	15.0000	0.0000	5.0000	0.0000	0.0000
1065	ENST00000602972	NONHSAT102911.2	lncipedia	lnc-CAST-2-2	CTD-2260A17.1	5:96784960-96785999	811	0.0000	0.0000	0.0000	0.0000	0.0000	0.5648	0.0000	0.0000	0.0000	0.0000	0.0000	0.0000	0.0000	8.0000	0.0000	0.0000
1066	ENST00000602977	NONHSAT079080.2	lncipedia	lnc-CST9-1-1_dup1,lnc-CST9-1-1	RP11-218C14.8	20:23631826-23632316	491	0.5621	1.9760	0.3922	3.2690	0.7167	4.0810	0.2881	2.3000	6.0000	10.0000	3.0000	28.0000	7.0000	35.0000	2.0000	20.0000
1067	ENST00000602975	NONHSAT047421.2	lncipedia	lnc-PEAK1.1-4-1_dup1,lnc-PEAK1.1-4-1	RP11-797A18.6	15:77067654-77068325	672	1.0270	55.0100	0.8595	33.7800	1.0470	19.5100	0.7366	12.6000	15.0000	381.0000	9.0000	396.0000	14.0000	229.0000	7.0000	150.0000
1068	ENST00000550319	NONHSAT027861.2	lncipedia	lnc-ARID2-1-1	RP11-474P2.2	12:46371463-46373778	627	0.2201	0.0000	0.0000	0.0914	0.0000	0.0913	0.0000	0.1801	3.0000	0.0000	0.0000	1.0000	0.0000	1.0000	0.0000	2.0000
1069	NONHSAT132814.2	NONHSAT132814.2	lncipedia	lnc-NAA35-4-1_dup1,lnc-NAA35-4-1	-	9:85847737-85849087	1351	0.0341	5.0990	0.0000	1.5700	0.0000	0.5085	0.0000	0.3761	1.0000	71.0000	0.0000	37.0000	0.0000	12.0000	0.0000	9.0000
1070	ENST00000423228	NONHSAT108574.2	lncipedia	lnc-RNF39-7-1_dup1	MCCD1P2	6:29994437-29995314	335	0.1373	0.2895	0.3832	0.3423	0.1501	0.1708	0.0000	0.3371	1.0000	1.0000	2.0000	2.0000	1.0000	1.0000	0.0000	2.0000
1071	ENST00000609320	NONHSAT189742.1	lncipedia	lnc-SULF2-9-1_dup1,lnc-SULF2-9-1	RP4-569M23.4	20:47348137-47349142	1006	0.0457	4.1470	0.0000	1.4810	0.0500	1.3090	0.0000	0.3367	1.0000	43.0000	0.0000	26.0000	1.0000	23.0000	0.0000	6.0000
1072	ENST00000530606	NONHSAT014090.2	lncipedia	lnc-VDAC2-1-2_dup1	ZNF503-AS1	10:75273297-75358608	549	0.0000	0.1767	0.0000	0.0000	0.0000	0.0000	0.0000	0.2057	0.0000	1.0000	0.0000	0.0000	0.0000	0.0000	0.0000	2.0000
1073	ENST00000567520	ENST00000567520	ensembl:processed_transcript	-	SLX1A-SULT1A3	16:30194499-30204310	2227	0.0207	0.0871	0.0288	0.0000	0.0226	0.1028	0.0318	0.0000	1.0000	2.0000	1.0000	0.0000	1.0000	4.0000	1.0000	0.0000
1074	ENST00000555496	ENST00000555496	ensembl:lincRNA	-	RP11-433J8.1	14:96592768-96594760	789	0.0583	0.0000	0.0000	0.0000	0.0000	0.1451	0.0000	0.5009	1.0000	0.0000	0.0000	0.0000	0.0000	2.0000	0.0000	7.0000
1075	NONHSAT164132.1	NONHSAT164132.1	refseq	NR_036436	-	12:122504643-122527013	2371	0.4656	0.0000	0.1624	0.0000	0.0000	0.0000	0.0000	0.0238	24.0000	0.0000	6.0000	0.0000	0.0000	0.0000	0.0000	1.0000
1076	NONHSAT177520.1	NONHSAT177520.1	PMID24035497	intronic166	-	18:24139318-24139518	201	1.1440	0.9650	0.0000	3.7070	0.2502	6.2660	1.4070	10.3900	5.0000	2.0000	0.0000	13.0000	1.0000	22.0000	4.0000	37.0000
1077	NONHSAT097499.2	NONHSAT097499.2	lncipedia	lnc-ADH5-6-1_dup1,lnc-ADH5-6-1	-	4:98871685-98874735	3051	0.0000	0.1908	0.0210	0.4697	0.0165	0.1689	0.0232	0.1110	0.0000	6.0000	1.0000	25.0000	1.0000	9.0000	1.0000	6.0000
1078	ENST00000496877	NONHSAT090881.2	lncipedia	lnc-IMPG2-2-1_dup1,lnc-IMPG2-2-1	RP11-301G23.1	3:100910975-100912175	1201	0.0000	0.3232	0.0534	0.0000	0.0000	0.0000	0.0000	0.0000	0.0000	4.0000	1.0000	0.0000	0.0000	0.0000	0.0000	0.0000
1079	NONHSAT174870.1	NONHSAT174870.1	lncipedia	lnc-C17orf48-6-1_dup1	-	17:10694899-10709768	2426	0.0569	3.1990	0.0000	0.3308	0.0207	0.4012	0.0000	0.3724	3.0000	80.0000	0.0000	14.0000	1.0000	17.0000	0.0000	16.0000
1080	ENST00000417096	NONHSAT076589.2	lncipedia	lnc-KLF7-1-13_dup1	AC007879.2	2:207186717-207235883	556	0.0000	0.0000	0.0000	0.0000	0.0000	0.1029	0.2544	0.0000	0.0000	0.0000	0.0000	0.0000	0.0000	1.0000	2.0000	0.0000
1081	NONHSAT196610.1	NONHSAT196610.1	PMID26117828	PNCT_HSA083593	-	3:178939577-178958371	14889	0.0371	0.1238	0.0000	0.0231	0.0540	0.0154	0.0238	0.0000	12.0000	19.0000	0.0000	6.0000	16.0000	4.0000	5.0000	0.0000
1082	ENST00000554360	NONHSAT037119.2	lncipedia	lnc-TIMM9-2-19_dup1	PSMA3-AS1	14:58265365-58298129	2475	0.4460	25.0500	2.4630	2.8250	0.4266	2.9840	0.9429	5.2930	24.0000	639.0000	95.0000	122.0000	21.0000	129.0000	33.0000	232.0000
1083	ENST00000554369	NONHSAT039862.2	lncipedia	lnc-DLK1-8-8_dup1	SNHG23	14:100951444-100960179	485	0.0000	0.0000	0.0000	0.0000	0.4146	0.0000	0.0000	0.0000	0.0000	0.0000	0.0000	0.0000	4.0000	0.0000	0.0000	0.0000
1084	NONHSAT213884.1	NONHSAT213884.1	lncipedia	lnc-TFEC-9-3_dup1	-	7:116358201-116401901	751	0.0000	0.0000	0.0000	0.3816	0.0000	0.0000	0.0000	0.0000	0.0000	0.0000	0.0000	5.0000	0.0000	0.0000	0.0000	0.0000
1085	NONHSAT202614.1	NONHSAT202614.1	PMID24108091	m121212_132849_00126_c100418772550000001523036412191282_s1_p0/45326/ccs.path1	-	5:57174141-57231107	1278	5.7220	7.4400	12.3500	6.2790	6.8050	13.6200	6.1980	14.2700	159.0000	98.0000	246.0000	140.0000	173.0000	304.0000	112.0000	323.0000
1086	NONHSAT118954.2	NONHSAT118954.2	lncipedia	lnc-OCM-3-16	-	7:5840066-5849530	2871	0.1922	0.0000	0.0224	0.0000	0.0000	0.0199	0.0000	0.0393	12.0000	0.0000	1.0000	0.0000	0.0000	1.0000	0.0000	2.0000
1087	ENST00000597366	NONHSAT090341.2	lncipedia	lnc-ARL6IP5-1-9_dup1	CTD-2013N24.2	3:69014164-69030679	853	0.0000	0.1137	0.1505	0.0000	0.0000	0.0000	0.0000	0.0000	0.0000	1.0000	2.0000	0.0000	0.0000	0.0000	0.0000	0.0000
1088	NONHSAT224367.1	NONHSAT224367.1	PMID25116943	LCAT_00266462	-	Y:19754995-19756434	1440	0.0000	0.2695	0.0000	0.3980	0.0000	0.1193	0.0000	0.0392	0.0000	4.0000	0.0000	10.0000	0.0000	3.0000	0.0000	1.0000
1089	NONHSAT113543.2	NONHSAT113543.2	lncipedia	lnc-C6orf221-2-6_dup1	-	6:73270446-73291414	964	0.2863	0.0000	0.0000	0.8918	0.8344	0.0000	0.3668	0.0000	6.0000	0.0000	0.0000	15.0000	16.0000	0.0000	5.0000	0.0000
1090	NONHSAT159181.1	NONHSAT159181.1	lncipedia	lnc-ROM1-4-1	-	11:62608473-62611813	2326	0.0198	0.0417	0.0000	0.0246	0.0000	0.0000	0.0000	0.0000	1.0000	1.0000	0.0000	1.0000	0.0000	0.0000	0.0000	0.0000
1091	NONHSAT124546.2	NONHSAT124546.2	lncipedia	lnc-WDR60-1-1_dup1	-	7:158950516-158957354	642	0.0000	1.5110	0.0000	1.4280	0.0000	1.0700	0.0000	1.0550	0.0000	10.0000	0.0000	16.0000	0.0000	12.0000	0.0000	12.0000
1092	NONHSAT002638.2	NONHSAT002638.2	lncipedia	lnc-SMAP2-2-1_dup1,lnc-SMAP2-2-1	-	1:40434273-40435240	968	0.0000	0.1002	0.0000	0.1776	0.1039	0.0000	0.0000	0.0000	0.0000	1.0000	0.0000	3.0000	2.0000	0.0000	0.0000	0.0000
1093	NONHSAT159653.1	NONHSAT159653.1	PMID24108091	m130127_222150_00126_c100457742550000001523064703201380_s1_p0/47887/ccs.path1	-	11:112087869-112095757	1203	10.4800	1.0480	19.0400	2.5730	32.8000	5.5680	40.5000	10.5600	274.0000	13.0000	357.0000	54.0000	785.0000	117.0000	689.0000	225.0000
1094	ENST00000308604	NONHSAT073646.2	lncipedia	lnc-AC108463.1-3-11	MIR4435-2HG	2:111429319-111494988	552	0.2500	0.0000	0.1163	0.6230	0.1821	0.0000	0.6406	0.0000	3.0000	0.0000	1.0000	6.0000	2.0000	0.0000	5.0000	0.0000
1095	NONHSAT004816.2	NONHSAT004816.2	lncipedia	lnc-SLC30A7-2-8_dup1	-	1:101025853-101087261	1201	0.3064	0.4847	0.3741	0.1432	0.0000	0.0000	0.1178	0.0000	8.0000	6.0000	7.0000	3.0000	0.0000	0.0000	2.0000	0.0000
1096	NONHSAT115334.2	NONHSAT115334.2	lncipedia	lnc-HIVEP2-2-8_dup1	-	6:143021689-143038764	1969	0.0000	0.1479	0.0000	0.0000	0.0000	0.0000	0.0000	0.0000	0.0000	3.0000	0.0000	0.0000	0.0000	0.0000	0.0000	0.0000
1097	NONHSAT189587.1	NONHSAT189587.1	PMID24035497	intronic238	-	20:34089965-34090205	241	0.9543	5.2340	0.0000	0.2377	0.0000	0.4752	0.0000	0.4685	5.0000	13.0000	0.0000	1.0000	0.0000	2.0000	0.0000	2.0000
1098	NONHSAT192348.1	NONHSAT192348.1	PMID24108091	m130127_055628_00126_c100456792550000001523064703201342_s1_p0/58404/ccs.path1	-	22:37715720-37723941	972	0.0473	0.3993	0.0000	0.3538	0.0000	0.1178	0.0728	0.0000	1.0000	4.0000	0.0000	6.0000	0.0000	2.0000	1.0000	0.0000
1099	ENST00000508772	NONHSAT097190.2	lncipedia	lnc-LIN54-1-6	THAP9-AS1	4:82895691-82900569	566	0.0000	0.8571	0.1134	0.0000	0.0888	0.0000	0.1250	0.0000	0.0000	5.0000	1.0000	0.0000	1.0000	0.0000	1.0000	0.0000
1100	NONHSAT037510.2	NONHSAT037510.2	lncipedia	lnc-DCAF5-1-4_dup1	-	14:69183245-69191435	1397	0.0000	0.0000	0.0000	0.0000	0.0720	0.0410	0.0000	0.1212	0.0000	0.0000	0.0000	0.0000	2.0000	1.0000	0.0000	3.0000
1101	NONHSAT108287.2	NONHSAT108287.2	lncipedia	lnc-BTN2A1-1-3_dup1	-	6:26474357-26476656	536	0.0000	0.0000	0.4789	0.1069	0.0000	0.0000	0.0000	0.0000	0.0000	0.0000	4.0000	1.0000	0.0000	0.0000	0.0000	0.0000
1102	ENST00000570148	NONHSAT143941.2	lncipedia	lnc-GCSH-1-1_dup1,lnc-GCSH-1-1	RP11-55K13.1	16:81310731-81313423	2693	0.0000	0.7205	0.0000	1.3410	0.0000	2.1260	0.0000	0.3355	0.0000	20.0000	0.0000	63.0000	0.0000	100.0000	0.0000	16.0000
1103	ENST00000570140	NONHSAT025325.2	lncipedia	lnc-KDM5A-1-1_dup1,lnc-KDM5A-1-1	RP11-283I3.6	12:273954-277123	3170	0.4933	8.0800	1.2350	8.2990	0.8088	6.6640	0.2677	3.4020	34.0000	264.0000	61.0000	459.0000	51.0000	369.0000	12.0000	191.0000
1104	ENST00000570141	NONHSAT010716.2	lncipedia	lnc-CNST-1-1_dup1,lnc-CNST-1-1	RP11-439E19.9	1:246682108-246685075	2968	0.0465	0.3269	0.0000	0.4442	0.0000	0.2507	0.0238	0.0761	3.0000	10.0000	0.0000	23.0000	0.0000	13.0000	1.0000	4.0000
1105	NONHSAT184649.1	NONHSAT184649.1	PMID24463510	blastnMacaque.Locus_62483	-	2:55152931-55153402	472	0.0000	1.0280	0.1360	0.2429	0.0000	0.0000	0.0000	0.0000	0.0000	5.0000	1.0000	2.0000	0.0000	0.0000	0.0000	0.0000
1106	ENST00000522028	NONHSAT215612.1	PMID24463510	-	RP11-486M23.2	8:29548171-29564341	564	0.0000	0.0000	0.0000	0.2033	0.0892	0.8121	0.2508	0.4004	0.0000	0.0000	0.0000	2.0000	1.0000	8.0000	2.0000	4.0000
1107	NONHSAT161718.1	NONHSAT161718.1	PMID24108091	m121219_073256_00126_c100449542550000001523046302151306_s2_p0/14214/ccs.path1	-	12:882997-885091	861	0.1603	1.2390	0.8944	0.7989	0.6423	0.5320	0.4107	14.8200	3.0000	11.0000	12.0000	12.0000	11.0000	8.0000	5.0000	226.0000
1108	NONHSAT004597.2	NONHSAT004597.2	lncipedia	lnc-F3-2-11_dup1	-	1:94616368-94626331	1626	0.0000	0.0000	0.0000	0.1058	0.0000	0.0000	0.0000	0.0000	0.0000	0.0000	0.0000	3.0000	0.0000	0.0000	0.0000	0.0000
1109	NONHSAT025031.2	NONHSAT025031.2	lncipedia	lnc-RP11-115C10.1.1-2-4	-	11:126652802-126682100	446	0.2063	0.0000	0.4317	0.1285	0.1127	0.0000	0.0000	0.0000	2.0000	0.0000	3.0000	1.0000	1.0000	0.0000	0.0000	0.0000
1110	NONHSAT078931.2	NONHSAT078931.2	lncipedia	lnc-XRN2-2-16	-	20:21243834-21246596	573	0.0803	3.3860	0.1120	3.0010	0.0878	2.5980	0.0000	1.0840	1.0000	20.0000	1.0000	30.0000	1.0000	26.0000	0.0000	11.0000
1111	ENST00000425081	NONHSAT174750.1	PMID24463510	-	PITPNA-AS1	17:1516931-1518096	542	0.1697	0.1789	0.2368	2.0090	0.1855	1.6900	0.2610	2.0830	2.0000	1.0000	2.0000	19.0000	2.0000	16.0000	2.0000	20.0000
1112	NONHSAT152561.1	NONHSAT152561.1	PMID24108091	m130127_125837_00126_c100456792550000001523064703201345_s1_p0/23270/ccs.path1	-	1:173863904-173866185	759	0.0606	0.7669	1.0990	0.4531	4.5700	0.9805	0.0932	0.8926	1.0000	6.0000	13.0000	6.0000	69.0000	13.0000	1.0000	12.0000
1113	NONHSAT009030.2	NONHSAT009030.2	lncipedia	lnc-MFSD4-7-2_dup1,lnc-MFSD4-7-2	-	1:205813397-205817113	3717	0.0990	3.7070	0.4662	1.7730	0.1352	1.6020	0.5137	1.8380	8.0000	142.0000	27.0000	115.0000	10.0000	104.0000	27.0000	121.0000
1114	NONHSAT186180.1	NONHSAT186180.1	PMID24108091	m121218_180114_00126_c100449542550000001523046302151301_s1_p0/63356/ccs.path1	-	2:200910540-200913343	897	0.1026	0.3246	0.2862	0.1917	0.2242	0.1915	0.2365	0.2518	2.0000	3.0000	4.0000	3.0000	4.0000	3.0000	3.0000	4.0000
1115	NONHSAT202077.1	NONHSAT202077.1	PMID25116943	LCAT_00194613	-	5:1112523-1139051	25910	0.0000	0.0000	0.0000	0.0000	0.0000	0.0044	0.0000	0.0153	0.0000	0.0000	0.0000	0.0000	0.0000	2.0000	0.0000	7.0000
1116	NONHSAT033775.2	NONHSAT033775.2	lncipedia	lnc-TRIM13-4-1_dup1,lnc-TRIM13-4-1	-	13:49980068-49981288	1221	0.0377	0.1589	0.0000	0.0469	0.0000	0.0000	0.0000	0.0000	1.0000	2.0000	0.0000	1.0000	0.0000	0.0000	0.0000	0.0000
1117	ENST00000398554	NONHSAT053462.2	lncipedia	lnc-AC087491.2.1-1-1_dup1	AC087491.2	17:39619613-39622513	616	0.0000	0.0000	0.0000	0.0000	0.0000	0.2788	0.0000	0.1833	0.0000	0.0000	0.0000	0.0000	0.0000	3.0000	0.0000	2.0000
1118	NONHSAT217732.1	NONHSAT217732.1	lncipedia	lnc-PTK2-4-1	-	8:140595995-140597409	1415	0.0325	4.1140	0.0907	1.2150	0.2842	0.7687	0.0000	0.3192	1.0000	60.0000	2.0000	30.0000	8.0000	19.0000	0.0000	8.0000
1119	NONHSAT176617.1	NONHSAT176617.1	PMID25116943	LCAT_00112700	-	17:77925937-77930612	4676	0.0000	0.0207	0.0000	0.0000	0.0000	0.0245	0.0000	0.0242	0.0000	1.0000	0.0000	0.0000	0.0000	2.0000	0.0000	2.0000
1120	NONHSAT000987.2	NONHSAT000987.2	lncipedia	lnc-PRDM2-2-1_dup1,lnc-PRDM2-2-1	-	1:13696914-13698781	1868	0.0000	0.0000	0.0000	0.0000	0.0000	0.0000	0.0000	0.1209	0.0000	0.0000	0.0000	0.0000	0.0000	0.0000	0.0000	4.0000
1121	NONHSAT150809.1	NONHSAT150809.1	PMID24463510	CUFF.283028	-	1:235920284-235949308	370	0.0000	0.5242	0.0000	0.0000	0.0000	0.1547	0.0000	0.0000	0.0000	2.0000	0.0000	0.0000	0.0000	1.0000	0.0000	0.0000
1122	NONHSAT072524.2	NONHSAT072524.2	lncipedia	lnc-GPAT2-3-1_dup1	-	2:95978127-95986839	292	0.0000	1.9930	0.0000	0.1962	0.0000	0.1960	0.0000	0.3867	0.0000	6.0000	0.0000	1.0000	0.0000	1.0000	0.0000	2.0000
1123	NONHSAT192982.1	NONHSAT192982.1	PMID24463510	-	-	22:45591450-45606627	890	1.0340	0.6540	0.0721	0.4508	0.0000	0.9005	0.0000	0.5709	20.0000	6.0000	1.0000	7.0000	0.0000	14.0000	0.0000	9.0000
1124	NONHSAT031167.2	NONHSAT031167.2	lncipedia	lnc-SIRT4-5-1_dup1,lnc-SIRT4-5-1	-	12:120369359-120371622	2264	0.0000	0.0000	0.0000	0.0000	0.0000	0.0000	0.0000	0.0998	0.0000	0.0000	0.0000	0.0000	0.0000	0.0000	0.0000	4.0000
1125	ENST00000366360	NONHSAT021257.2	lncipedia	lnc-KBTBD4-3-1_dup1	RP11-750H9.7	11:47513605-47514889	430	0.2139	2.2560	0.0000	0.1333	0.0000	0.1331	0.0000	0.0000	2.0000	10.0000	0.0000	1.0000	0.0000	1.0000	0.0000	0.0000
1126	NONHSAT179885.1	NONHSAT179885.1	PMID24108091	m121218_111110_00126_c100418802550000001523036412191226_s2_p0/47430/ccs.path1	-	19:49830184-49832416	699	0.0000	0.6940	0.0918	0.4920	0.0000	0.8190	0.0000	1.3730	0.0000	5.0000	1.0000	6.0000	0.0000	10.0000	0.0000	17.0000
1127	NONHSAT078149.2	NONHSAT078149.2	lncipedia	lnc-PDYN-2-1_dup1,lnc-PDYN-2-1	-	20:2101013-2102879	1867	0.7391	0.1039	0.6187	1.9340	0.1346	2.8820	0.1136	4.9900	30.0000	2.0000	18.0000	63.0000	5.0000	94.0000	3.0000	165.0000
1128	NONHSAT097355.2	NONHSAT097355.2	lncipedia	lnc-PIGY-6-1_dup1	-	4:88415904-88419334	209	0.0000	2.3210	0.3071	0.0000	0.0000	0.2738	0.0000	0.0000	0.0000	5.0000	1.0000	0.0000	0.0000	1.0000	0.0000	0.0000
1129	NONHSAT213444.1	NONHSAT213444.1	PMID26117828	PNCT_HSA298706	-	7:44014698-44019158	274	0.1679	0.3540	0.2343	0.2091	0.3669	0.2089	0.2581	0.2061	1.0000	1.0000	1.0000	1.0000	2.0000	1.0000	1.0000	1.0000
1130	NONHSAT174186.1	NONHSAT174186.1	lncipedia	lnc-C16orf95-2-7	-	16:87298520-87298790	271	0.1697	0.0000	0.0000	0.6345	0.0000	1.0560	0.0000	0.4167	1.0000	0.0000	0.0000	3.0000	0.0000	5.0000	0.0000	2.0000
1131	NONHSAT219329.1	NONHSAT219329.1	PMID24463510	LocusForward_83948	-	9:23826343-23828139	289	0.0000	0.0000	0.0000	0.0000	0.0000	0.1980	0.0000	0.3907	0.0000	0.0000	0.0000	0.0000	0.0000	1.0000	0.0000	2.0000
1132	ENST00000441835	NONHSAT009688.2	lncipedia	lnc-MIA3-2-1_dup1	TAF1A-AS1	1:222589825-222592486	459	0.1002	0.2113	0.0000	0.1248	0.0000	0.1247	0.1541	0.7380	1.0000	1.0000	0.0000	1.0000	0.0000	1.0000	1.0000	6.0000
1133	ENST00000523572	NONHSAT216180.1	lncipedia	lnc-ODF1-1-1_dup1	KB-1980E6.3	8:102528755-102529801	592	0.3108	0.4918	0.1084	1.1620	0.0849	1.2570	0.0000	2.6700	4.0000	3.0000	1.0000	12.0000	1.0000	13.0000	0.0000	28.0000
1134	NONHSAT088717.2	NONHSAT088717.2	lncipedia	lnc-NGLY1-2-2	-	3:25719387-25720288	523	0.0000	1.6700	0.1227	0.5479	0.0000	0.0000	0.0000	0.0000	0.0000	9.0000	1.0000	5.0000	0.0000	0.0000	0.0000	0.0000
1135	MSTRG.56347.1	-	-	-	-	6:57952658-57956046	1677	0.1920	1.9670	0.1148	2.2560	0.1499	2.5600	0.2109	1.7170	7.0000	34.0000	3.0000	66.0000	5.0000	75.0000	5.0000	51.0000
1136	NONHSAT203565.1	NONHSAT203565.1	PMID25116943	LCAT_00198865	-	5:171494734-171502854	682	0.0000	0.0000	0.1882	0.0000	0.0000	0.0000	0.2074	0.0000	0.0000	0.0000	2.0000	0.0000	0.0000	0.0000	2.0000	0.0000
1137	NONHSAT209377.1	NONHSAT209377.1	lncipedia	lnc-SNX14-4-2_dup1	-	6:85443938-85446905	2513	0.0000	1.4290	0.0255	0.2281	0.0000	0.1367	0.0000	0.3146	0.0000	37.0000	1.0000	10.0000	0.0000	6.0000	0.0000	14.0000
1138	NONHSAT005319.2	NONHSAT005319.2	lncipedia	lnc-LRIG2-1-1_dup1	-	1:113131111-113132124	911	0.0000	0.0000	0.0000	0.2517	0.0000	0.0000	0.0000	0.8677	0.0000	0.0000	0.0000	4.0000	0.0000	0.0000	0.0000	14.0000
1139	ENST00000450406	NONHSAT119740.2	lncipedia	lnc-HIBADH-2-1	AC073150.6	7:27491682-27492765	1084	0.0000	0.7161	0.0000	0.1058	0.0464	0.0000	0.0000	0.0000	0.0000	8.0000	0.0000	2.0000	1.0000	0.0000	0.0000	0.0000
1140	ENST00000628102	NONHSAT184925.1	gencode	-	PCBP1-AS1	2:70055617-70081229	644	0.0000	5.1220	0.0000	0.0000	0.3903	0.1778	0.0000	0.8767	0.0000	34.0000	0.0000	0.0000	5.0000	2.0000	0.0000	10.0000
1141	NONHSAT151832.1	NONHSAT151832.1	PMID24108091	m121218_111110_00126_c100418802550000001523036412191226_s2_p0/52788/ccs.path1	-	1:83726143-83737092	1366	0.0000	0.0000	0.0000	0.1259	0.0000	0.0000	0.0000	0.0000	0.0000	0.0000	0.0000	3.0000	0.0000	0.0000	0.0000	0.0000
1142	NONHSAT170679.1	NONHSAT170679.1	PMID24463510	-	-	15:40039312-40067291	2548	0.0000	0.1143	0.0000	0.0450	0.0000	0.0899	0.0000	0.0000	0.0000	3.0000	0.0000	2.0000	0.0000	4.0000	0.0000	0.0000
1143	NONHSAT090244.2	NONHSAT090244.2	lncipedia	lnc-ADAMTS9-4-1	-	3:64516915-64533286	598	0.0000	0.4868	0.0000	0.0000	0.0841	0.0000	0.0000	0.0000	0.0000	3.0000	0.0000	0.0000	1.0000	0.0000	0.0000	0.0000
1144	NONHSAT215410.1	NONHSAT215410.1	PMID24463510	LocusForward_87879	-	8:10483075-10486434	1482	0.0000	1.0470	0.0000	0.3094	0.0000	0.1545	0.0000	0.0000	0.0000	16.0000	0.0000	8.0000	0.0000	4.0000	0.0000	0.0000
1145	NONHSAT104768.2	NONHSAT104768.2	lncipedia	lnc-SOX30-5-1_dup1	-	5:157565963-157569098	1846	0.0498	1.2610	0.0000	0.0621	0.0000	0.2481	0.0000	0.0918	2.0000	24.0000	0.0000	2.0000	0.0000	8.0000	0.0000	3.0000
1146	NONHSAT102829.2	NONHSAT102829.2	lncipedia	lnc-FAM81B-6-2_dup1	-	5:94618687-94653328	1018	0.1356	1.5250	0.0000	0.0563	0.2963	0.1125	0.1389	0.1109	3.0000	16.0000	0.0000	1.0000	6.0000	2.0000	2.0000	2.0000
1147	NONHSAT104629.2	NONHSAT104629.2	lncipedia	lnc-SPARC-2-2	-	5:151742823-151758649	317	0.0000	0.0000	0.0000	0.0000	2.3790	0.0000	0.0000	0.5343	0.0000	0.0000	0.0000	0.0000	15.0000	0.0000	0.0000	3.0000
1148	NONHSAT186318.1	NONHSAT186318.1	PMID24108091	m121218_042125_00126_c100418802550000001523036412191223_s1_p0/65642/ccs.path1	-	2:218655784-218658531	1754	0.2622	1.3830	0.0366	0.8496	0.4586	0.6528	0.0806	1.2550	10.0000	25.0000	1.0000	26.0000	16.0000	20.0000	2.0000	39.0000
1149	NONHSAT079624.2	NONHSAT079624.2	lncipedia	lnc-BLCAP-1-1_dup1	-	20:37501327-37509357	1482	0.0621	1.1130	0.0000	0.2707	0.2035	0.5794	0.0000	0.0000	2.0000	17.0000	0.0000	7.0000	6.0000	15.0000	0.0000	0.0000
1150	ENST00000535922	NONHSAT022422.2	lncipedia	lnc-PTPRCAP-1-1	AP003419.16	11:67431367-67435399	470	0.0000	0.0000	0.0000	0.0000	0.0000	0.0000	0.0000	0.6006	0.0000	0.0000	0.0000	0.0000	0.0000	0.0000	0.0000	5.0000
1151	NONHSAT139902.2	NONHSAT139902.2	lncipedia	lnc-PPIAL4C-12-1_dup1,lnc-PPIAL4C-12-1	-	1:143729886-143730755	870	0.1057	0.0000	0.0000	1.2520	0.0000	0.7896	0.0000	0.6490	2.0000	0.0000	0.0000	19.0000	0.0000	12.0000	0.0000	10.0000
1152	NONHSAT007337.2	NONHSAT007337.2	lncipedia	lnc-UCK2-4-1_dup1	-	1:165775950-165786925	2013	0.0457	1.8320	0.0000	0.9681	0.0499	0.9669	0.0000	0.2805	2.0000	38.0000	0.0000	34.0000	2.0000	34.0000	0.0000	10.0000
1153	NONHSAT002182.2	NONHSAT002182.2	lncipedia	lnc-TMEM234-3-4	-	1:32231660-32241697	1944	0.3312	0.0000	0.0000	0.0000	0.0259	0.0000	0.0000	1.3650	14.0000	0.0000	0.0000	0.0000	1.0000	0.0000	0.0000	47.0000
1154	ENST00000545885	ENST00000545885	ensembl:lincRNA	-	LINC01089	12:121799756-121802886	559	0.0823	0.1735	0.2296	0.2051	0.2698	0.2049	0.2530	0.2020	1.0000	1.0000	2.0000	2.0000	3.0000	2.0000	2.0000	2.0000
1155	NONHSAT141130.2	NONHSAT141130.2	lncipedia	lnc-PLK1-1-3	-	16:23641366-23673747	7430	0.0248	2.7290	0.0518	0.1851	0.1150	0.1618	0.0095	0.0988	4.0000	209.0000	6.0000	24.0000	17.0000	21.0000	1.0000	13.0000
1156	ENST00000441052	NONHSAT120341.2	lncipedia	lnc-DBNL-1-2	LINC00957	7:44039523-44042306	2590	0.0000	0.0375	0.0000	0.0000	0.0000	0.0000	0.0000	0.2180	0.0000	1.0000	0.0000	0.0000	0.0000	0.0000	0.0000	10.0000
1157	NONHSAT066710.2	NONHSAT066710.2	lncipedia	lnc-CEACAM16-2-1_dup1,lnc-CEACAM16-2-1	-	19:44691779-44693083	1305	0.1057	3.9400	0.0000	1.8890	0.0000	1.5350	0.0000	0.3461	3.0000	53.0000	0.0000	43.0000	0.0000	35.0000	0.0000	8.0000
1158	ENST00000404404	NONHSAT118887.2	lncipedia	lnc-RBAK-2-2	RNF216P1	7:4973988-4998169	2427	1.4780	0.5597	0.2115	0.4959	0.2279	0.4954	0.2331	0.0931	78.0000	14.0000	8.0000	21.0000	11.0000	21.0000	8.0000	4.0000
1159	NONHSAT108400.2	NONHSAT108400.2	lncipedia	lnc-HIST1H2AI-2-1_dup1	-	6:27710210-27713097	319	2.7390	0.6080	0.4024	1.6170	1.8910	0.7178	1.3300	0.7080	19.0000	2.0000	2.0000	9.0000	12.0000	4.0000	6.0000	4.0000
1160	NONHSAT208263.1	NONHSAT208263.1	PMID25116943	LCAT_00212170	-	6:150492617-150495067	2451	0.0188	0.0396	0.0786	0.0468	0.1025	0.2102	0.0000	0.2073	1.0000	1.0000	3.0000	2.0000	5.0000	9.0000	0.0000	9.0000
1161	NONHSAT041913.2	NONHSAT041913.2	lncipedia	lnc-AC012652.1.1-6-1_dup1,lnc-AC012652.1.1-6-1	-	15:41119076-41119369	294	0.0000	0.0000	0.0000	0.0000	0.0000	0.5842	0.0000	0.0000	0.0000	0.0000	0.0000	0.0000	0.0000	3.0000	0.0000	0.0000
1162	ENST00000450925	NONHSAT083579.2	lncipedia	lnc-POM121L4P-1-2	TMEM191A	22:20701114-20704606	1961	0.1407	0.0000	0.0000	0.0000	0.0513	0.0000	0.0000	0.0864	6.0000	0.0000	0.0000	0.0000	2.0000	0.0000	0.0000	3.0000
1163	NONHSAT185878.1	NONHSAT185878.1	PMID24463510	-	-	2:170816294-170818038	832	0.0553	0.0000	0.0000	0.0000	0.0000	0.0000	0.0000	0.4072	1.0000	0.0000	0.0000	0.0000	0.0000	0.0000	0.0000	6.0000
1164	NONHSAT216816.1	NONHSAT216816.1	PMID24108091	m121218_020727_00126_c100418802550000001523036412191222_s2_p0/23747/ccs.path1	-	8:18066893-18084110	735	0.0626	0.2639	0.0000	0.0780	0.0684	0.0779	0.0962	0.3073	1.0000	2.0000	0.0000	1.0000	1.0000	1.0000	1.0000	4.0000
1165	NONHSAT221517.1	NONHSAT221517.1	PMID24108091	m130127_033614_00126_c100456792550000001523064703201341_s2_p0/19807/ccs.path1	-	9:137391797-137395408	1545	0.9526	3.2650	0.3739	0.0000	0.1627	0.0370	0.2746	0.2923	32.0000	52.0000	9.0000	0.0000	5.0000	1.0000	6.0000	8.0000
1166	ENST00000534037	NONHSAT129864.2	lncipedia	lnc-ZNF16-2-4	ZNF252P	8:144995722-145002875	1112	1.8200	2.0070	2.3080	1.7530	1.8080	0.7207	2.6070	1.1680	44.0000	23.0000	40.0000	34.0000	40.0000	14.0000	41.0000	23.0000
1167	NONHSAT156799.1	NONHSAT156799.1	lncipedia	lnc-ANKRD26-1-3_dup1	-	10:26971212-26982007	3620	0.0000	0.9649	0.0000	0.7917	0.0000	0.3321	0.0000	0.0468	0.0000	36.0000	0.0000	50.0000	0.0000	21.0000	0.0000	3.0000
1168	NONHSAT158050.1	NONHSAT158050.1	PMID25116943	LCAT_00036860	-	10:31928920-31932197	3278	0.7437	2.5750	0.3720	1.5040	0.2300	2.0780	0.4531	5.2530	53.0000	87.0000	19.0000	86.0000	15.0000	119.0000	21.0000	305.0000
1169	NONHSAT048291.2	NONHSAT048291.2	lncipedia	lnc-FANCI-2-25_dup1	-	15:89369162-89398452	4026	0.0000	0.0000	0.0000	0.0000	0.0000	0.0000	0.0000	0.0701	0.0000	0.0000	0.0000	0.0000	0.0000	0.0000	0.0000	5.0000
1170	NONHSAT118730.2	NONHSAT118730.2	lncipedia	lnc-ELFN1-4-2_dup1,lnc-ELFN1-4-2	-	7:1540411-1541973	1563	0.1177	0.1863	0.1642	0.1467	4.7920	31.3900	0.1357	49.8900	4.0000	3.0000	4.0000	4.0000	149.0000	857.0000	3.0000	1381.0000
1171	NONHSAT200061.1	NONHSAT200061.1	PMID25116943	LCAT_00189673	-	4:74621267-74637692	14395	0.0000	0.0000	0.0000	0.1394	0.0000	0.0000	0.0000	0.0000	0.0000	0.0000	0.0000	35.0000	0.0000	0.0000	0.0000	0.0000
1172	NONHSAT007541.2	NONHSAT007541.2	lncipedia	lnc-PRRC2C-4-1_dup1,lnc-PRRC2C-4-1	-	1:171600069-171600490	422	0.0000	0.9197	0.0000	1.0870	0.0000	1.2210	0.0000	0.5352	0.0000	4.0000	0.0000	8.0000	0.0000	9.0000	0.0000	4.0000
1173	NONHSAT169324.1	NONHSAT169324.1	PMID24108091	m121218_180114_00126_c100449542550000001523046302151301_s1_p0/26913/ccs.path1	-	14:52642547-52652250	1317	0.3492	0.2947	0.3411	0.5658	0.3054	0.3043	0.3759	0.2572	10.0000	4.0000	7.0000	13.0000	8.0000	7.0000	7.0000	6.0000
1174	NONHSAT175262.1	NONHSAT175262.1	PMID23934149	TCONS_00182164	-	17:45362081-45365754	2674	0.0000	0.1089	0.0000	0.0000	0.0000	0.0642	0.0000	0.0633	0.0000	3.0000	0.0000	0.0000	0.0000	3.0000	0.0000	3.0000
1175	ENST00000619323	ENST00000619323	ensembl:lincRNA	-	RP11-631N16.4	12:62603909-62604399	491	0.1874	0.3950	0.2614	0.2335	0.0000	0.2332	0.1440	0.2300	2.0000	2.0000	2.0000	2.0000	0.0000	2.0000	1.0000	2.0000
1176	ENST00000585707	NONHSAT053759.2	lncipedia	lnc-HMGN2P42-1-1_dup1,lnc-HMGN2P42-1-1	HMGN2P15	17:42753530-42753799	270	0.0000	0.0000	0.0000	0.0000	0.1862	0.2120	0.2619	0.0000	0.0000	0.0000	0.0000	0.0000	1.0000	1.0000	1.0000	0.0000
1177	ENST00000603942	NONHSAT067514.2	lncipedia	lnc-ZNF616-1-1_dup1,lnc-ZNF616-1-1	CTC-471J1.10	19:52110318-52110726	409	0.0000	0.2371	0.0000	0.1401	0.0000	0.1399	0.0000	0.0000	0.0000	1.0000	0.0000	1.0000	0.0000	1.0000	0.0000	0.0000
1178	NONHSAT155754.1	NONHSAT155754.1	PMID24035497	intronic60	-	10:79306644-79306884	241	13.1700	5.6360	2.3970	0.4758	1.8770	0.4752	2.9340	0.4685	69.0000	14.0000	9.0000	2.0000	9.0000	2.0000	10.0000	2.0000
1179	ENST00000603944	NONHSAT120244.2	lncipedia	lnc-CDK13-3-1_dup1,lnc-CDK13-3-1	RP5-1147A1.1	7:40115685-40115943	259	0.3552	3.3710	0.0000	1.5490	0.0000	0.0000	0.0000	0.0000	2.0000	9.0000	0.0000	7.0000	0.0000	0.0000	0.0000	0.0000
1180	ENST00000603949	NONHSAT133790.2	lncipedia	lnc-OR13C4-1-4_dup1,lnc-OR13C4-1-4	SMC2-AS1	9:104092402-104093073	672	0.1369	0.4332	0.0000	3.1560	0.0000	0.1704	0.1052	8.3180	2.0000	3.0000	0.0000	37.0000	0.0000	2.0000	1.0000	99.0000
1181	NONHSAT158705.1	NONHSAT158705.1	PMID24108091	m121219_030035_00126_c100449542550000001523046302151304_s1_p0/26231/ccs.path1	-	11:1260622-1262171	890	0.0000	0.0000	0.0000	0.0000	0.0000	0.3217	0.0000	0.0000	0.0000	0.0000	0.0000	0.0000	0.0000	5.0000	0.0000	0.0000
1182	ENST00000607386	NONHSAT207835.1	lncipedia	lnc-KIAA1919-5-1_dup1,lnc-KIAA1919-5-1	RP5-1112D6.7	6:111297126-111298510	1385	0.0664	3.6430	0.3244	2.7310	0.5082	1.6120	0.3574	0.7746	2.0000	52.0000	7.0000	66.0000	14.0000	39.0000	7.0000	19.0000
1183	NONHSAT148817.1	NONHSAT148817.1	PMID24108091	m121219_094927_00126_c100449542550000001523046302151307_s2_p0/4079/ccs.path1	-	1:42682443-42694387	1251	0.2574	30.5600	0.0513	2.0160	0.0402	1.7850	0.0565	0.6319	7.0000	394.0000	1.0000	44.0000	1.0000	39.0000	1.0000	14.0000
1184	NONHSAT164035.1	NONHSAT164035.1	PMID25116943	LCAT_00063340	-	12:115337082-115338040	959	0.0000	0.0000	0.0000	0.0598	0.0000	0.1194	0.0000	0.0000	0.0000	0.0000	0.0000	1.0000	0.0000	2.0000	0.0000	0.0000
1185	ENST00000412436	ENST00000412436	ensembl:antisense	-	RP13-228J13.1	X:155347137-155351957	1329	0.0000	0.5110	0.0000	0.0000	0.0000	0.0000	0.0000	0.0000	0.0000	7.0000	0.0000	0.0000	0.0000	0.0000	0.0000	0.0000
1186	ENST00000413745	NONHSAT115110.2	lncipedia	lnc-FAM54A-2-2_dup1	RP13-143G15.4	6:136044464-136064638	898	0.1024	11.1300	0.0000	1.1490	0.0560	0.1913	0.0000	1.5090	2.0000	103.0000	0.0000	18.0000	1.0000	3.0000	0.0000	24.0000
1187	NONHSAT017013.2	NONHSAT017013.2	lncipedia	lnc-EBF3-2-3_dup1	-	10:130063898-130110817	2671	0.0000	0.3632	0.0240	0.1288	0.0000	0.0000	0.4236	0.1268	0.0000	10.0000	1.0000	6.0000	0.0000	0.0000	16.0000	6.0000
1188	NONHSAT047295.2	NONHSAT047295.2	lncipedia	lnc-C15orf39-1-1_dup1,lnc-C15orf39-1-1	-	15:75217677-75219402	1726	0.0000	0.7870	0.0000	1.7930	0.0000	1.2270	0.0000	0.6215	0.0000	14.0000	0.0000	54.0000	0.0000	37.0000	0.0000	19.0000
1189	NONHSAT194871.1	NONHSAT194871.1	PMID24463510	LocusForward_79863	-	3:171111688-171114151	369	0.0000	0.5257	0.0000	0.4660	0.0000	0.3104	0.0000	0.0000	0.0000	2.0000	0.0000	3.0000	0.0000	2.0000	0.0000	0.0000
1190	NONHSAT032363.2	NONHSAT032363.2	lncipedia	lnc-MRP63-5-6	-	13:21298219-21301665	391	0.3529	0.0000	0.3283	0.8796	0.2571	1.1710	0.1809	0.0000	3.0000	0.0000	2.0000	6.0000	2.0000	8.0000	1.0000	0.0000
1191	MSTRG.26860.1	-	-	-	-	17:7224305-7225209	795	2.0830	7.9330	0.3229	1.7300	0.5691	2.0160	0.5337	1.5620	36.0000	65.0000	4.0000	24.0000	9.0000	28.0000	6.0000	22.0000
1192	NONHSAT083938.2	NONHSAT083938.2	lncipedia	lnc-C22orf43-1-13	-	22:23638493-23709241	2478	0.3341	0.9005	0.0000	0.4163	0.0000	0.3465	0.3425	1.6410	18.0000	23.0000	0.0000	18.0000	0.0000	15.0000	12.0000	72.0000
1193	ENST00000606030	NONHSAT203318.1	lncipedia	lnc-PCDHB4-1-1_dup1,lnc-PCDHB4-1-1	AC005754.8	5:141118680-141120765	2086	0.0000	0.5116	0.0000	0.5221	0.0000	0.4940	0.0339	0.1353	0.0000	11.0000	0.0000	19.0000	0.0000	18.0000	1.0000	5.0000
1194	ENST00000606037	NONHSAT217042.1	lncipedia	lnc-ATP6V1H-3-1_dup1,lnc-ATP6V1H-3-1	RP11-1070A24.2	8:53876150-53876649	500	0.0000	0.9702	0.0000	0.6878	0.0000	1.3740	0.0000	0.1129	0.0000	5.0000	0.0000	6.0000	0.0000	12.0000	0.0000	1.0000
1195	ENST00000606034	NONHSAT150948.1	lncipedia	lnc-HES4-2-1_dup1,lnc-HES4-2-1	RP11-54O7.17	1:995966-998051	2086	1.6980	5.7670	0.4000	1.5660	0.4820	3.8700	0.4746	7.6870	77.0000	124.0000	13.0000	57.0000	20.0000	141.0000	14.0000	284.0000
1196	NONHSAT209029.1	NONHSAT209029.1	PMID24108091	m121212_224522_00126_c100418772550000001523036412191286_s2_p0/21275/ccs.path1	-	6:34288687-34293793	588	0.3911	0.8250	0.9823	0.4873	0.7695	0.3894	0.2406	0.0960	5.0000	5.0000	9.0000	5.0000	9.0000	4.0000	2.0000	1.0000
1197	NONHSAT147897.2	NONHSAT147897.2	lncipedia	lnc-CLDN6-3-1_dup1	-	16:2973868-2977526	603	0.3814	0.0000	0.0000	0.0950	0.1667	0.0949	0.0000	0.0936	5.0000	0.0000	0.0000	1.0000	2.0000	1.0000	0.0000	1.0000
1198	NONHSAT059767.2	NONHSAT059767.2	lncipedia	lnc-DOK6-3-1_dup1,lnc-DOK6-3-1	-	18:70327517-70330195	2679	18.7100	32.0500	7.5460	15.1700	0.2064	0.5129	0.0792	0.1897	1090.0000	885.0000	315.0000	709.0000	11.0000	24.0000	3.0000	9.0000
1199	NONHSAT195440.1	NONHSAT195440.1	PMID24463510	LocusReverse_76958	-	3:14396962-14398453	217	0.0000	0.4469	0.0000	0.2640	0.2317	0.0000	0.0000	0.0000	0.0000	1.0000	0.0000	1.0000	1.0000	0.0000	0.0000	0.0000
1200	NONHSAT184314.1	NONHSAT184314.1	lncipedia	lnc-PUM2-1-1	-	2:20447074-20448920	1463	0.0000	0.0000	0.0439	0.0000	0.0000	0.0000	0.0000	0.0772	0.0000	0.0000	1.0000	0.0000	0.0000	0.0000	0.0000	2.0000
1201	ENST00000594776	NONHSAT060598.2	lncipedia	lnc-SH3GL1-2-1_dup1	AC007292.4	19:4347244-4354057	357	0.0000	1.0870	0.0000	0.0000	0.0000	0.1603	0.0000	0.0000	0.0000	4.0000	0.0000	0.0000	0.0000	1.0000	0.0000	0.0000
1202	NONHSAT221320.1	NONHSAT221320.1	PMID24108091	m121218_042125_00126_c100418802550000001523036412191223_s1_p0/72258/ccs.path1	-	9:125669858-125707201	609	0.0000	13.5400	0.0000	0.0000	0.0000	0.2820	0.0000	0.0927	0.0000	85.0000	0.0000	0.0000	0.0000	3.0000	0.0000	1.0000
1203	ENST00000460498	NONHSAT127205.2	lncipedia	lnc-KCNB2-5-1_dup1,lnc-KCNB2-5-1	RPS20P20	8:71895991-71896330	340	0.1353	37.3800	0.0000	1.3490	0.0000	0.0000	0.0000	0.0000	1.0000	131.0000	0.0000	8.0000	0.0000	0.0000	0.0000	0.0000
1204	ENST00000417110	NONHSAT172872.1	gencode	-	RP11-196G11.6	16:31059477-31062763	3287	0.0000	0.2657	0.0000	0.0349	0.0000	0.0348	0.0000	0.0172	0.0000	9.0000	0.0000	2.0000	0.0000	2.0000	0.0000	1.0000
1205	ENST00000601567	NONHSAT068213.2	lncipedia	lnc-DUXA-3-3_dup1	CTC-444N24.6	19:57267220-57280308	712	0.4522	0.8175	0.9013	1.3690	0.2824	0.8040	0.0000	1.5070	7.0000	6.0000	10.0000	17.0000	4.0000	10.0000	0.0000	19.0000
1206	ENST00000417112	NONHSAT155052.1	PMID24463510	-	RP11-554I8.2	10:6737382-6739026	917	8.1260	1.1640	11.3400	3.3750	10.4200	3.3710	12.3400	6.4040	162.0000	11.0000	162.0000	54.0000	190.0000	54.0000	160.0000	104.0000
1207	MSTRG.54522.1	-	-	-	-	5:179816029-179820699	584	1.4960	0.0000	0.0000	0.3926	0.0000	0.0000	0.0000	0.3867	19.0000	0.0000	0.0000	4.0000	0.0000	0.0000	0.0000	4.0000
1208	NONHSAT157645.1	NONHSAT157645.1	PMID24463510	LocusReverse_16910	-	10:123992106-123996270	452	0.0000	0.8587	0.0000	0.8876	0.0000	0.0000	0.3129	0.0000	0.0000	4.0000	0.0000	7.0000	0.0000	0.0000	2.0000	0.0000
1209	NONHSAT017263.2	NONHSAT017263.2	lncipedia	lnc-PTDSS2-1-3_dup1	-	11:511382-513781	1771	0.0000	0.0000	0.0000	0.2913	0.0000	0.3232	0.0000	0.3188	0.0000	0.0000	0.0000	9.0000	0.0000	10.0000	0.0000	10.0000
1210	ENST00000434296	NONHSAT114575.2	lncipedia	lnc-HDAC2-1-4_dup1	LINC01268	6:113868013-113873351	2755	0.0000	0.9861	0.0000	0.4369	0.0000	0.4364	0.0000	0.0000	0.0000	28.0000	0.0000	21.0000	0.0000	21.0000	0.0000	0.0000
1211	NONHSAT023220.2	NONHSAT023220.2	lncipedia	lnc-RSF1-1-1_dup1	-	11:77571057-77576644	1280	0.0000	1.4400	0.0000	0.2687	0.0000	0.3131	0.0000	0.0000	0.0000	19.0000	0.0000	6.0000	0.0000	7.0000	0.0000	0.0000
1212	NONHSAT079432.2	NONHSAT079432.2	lncipedia	lnc-AHCY-4-1_dup1,lnc-AHCY-4-1	-	20:34215483-34215978	496	0.0927	2.5430	2.4580	0.6934	0.5067	1.6160	3.2790	1.2520	1.0000	13.0000	19.0000	6.0000	5.0000	14.0000	23.0000	11.0000
1213	ENST00000627767	NONHSAT195207.1	ensembl	-	LINC00969	3:195683460-195686340	929	0.2476	2.8200	0.1382	1.2960	0.0000	1.4170	0.0761	0.3039	5.0000	27.0000	2.0000	21.0000	0.0000	23.0000	1.0000	5.0000
1214	NONHSAT183310.1	NONHSAT183310.1	PMID24108091	m130128_074542_00126_c100457742550000001523064703201384_s1_p0/63014/ccs.path1	-	2:190900197-190902772	1323	1.4600	64.2400	1.2610	60.7000	1.5200	51.3600	0.4276	20.7400	42.0000	876.0000	26.0000	1401.0000	40.0000	1187.0000	8.0000	486.0000
1215	NONHSAT171116.1	NONHSAT171116.1	PMID23934149	TCONS_00151116	-	15:83379789-83407489	1265	0.0727	0.0767	0.0000	0.0000	0.0000	0.0000	0.0000	0.0000	2.0000	1.0000	0.0000	0.0000	0.0000	0.0000	0.0000	0.0000
1216	NONHSAT217544.1	NONHSAT217544.1	refseq	NR_131202	-	8:122414327-122568644	569	0.0000	0.0000	0.0000	0.0000	0.0000	0.0000	0.0000	0.2977	0.0000	0.0000	0.0000	0.0000	0.0000	0.0000	0.0000	3.0000
1217	NONHSAT178263.1	NONHSAT178263.1	PMID24108091	m121212_111138_00126_c100418772550000001523036412191281_s1_p0/62405/ccs.path1	-	18:22167411-22169012	1171	0.0000	0.0000	0.0000	0.0000	0.0000	0.0000	0.0000	0.1929	0.0000	0.0000	0.0000	0.0000	0.0000	0.0000	0.0000	4.0000
1218	ENST00000500487	NONHSAT171351.1	PMID24463510	-	RP11-32B5.7	15:21298233-21325241	2165	0.0000	0.0000	0.0000	0.1324	0.0000	0.0000	0.0000	0.0522	0.0000	0.0000	0.0000	5.0000	0.0000	0.0000	0.0000	2.0000
1219	MSTRG.33384.1	-	-	-	-	19:37968375-37971006	2313	0.0398	24.9200	0.0000	2.4040	0.0435	0.8910	0.0306	0.3662	2.0000	594.0000	0.0000	97.0000	2.0000	36.0000	1.0000	15.0000
1220	NONHSAT179341.1	NONHSAT179341.1	PMID24108091	m130127_103756_00126_c100456792550000001523064703201344_s2_p0/81007/ccs.path1	-	19:1981281-1982749	671	0.0000	2.6030	0.0000	2.2210	0.0749	1.2800	0.3162	2.1040	0.0000	18.0000	0.0000	26.0000	1.0000	15.0000	3.0000	25.0000
1221	ENST00000470714	ENST00000470714	ensembl:processed_transcript	-	STAG3L5P-PVRIG2P-PILRB	7:100336104-100352489	868	0.1590	0.5589	0.0000	0.7924	0.0000	0.0659	0.0000	2.4720	3.0000	5.0000	0.0000	12.0000	0.0000	1.0000	0.0000	38.0000
1222	NONHSAT148425.1	NONHSAT148425.1	lncipedia	lnc-CELA2B-3-1	-	1:15538858-15541629	2772	0.0000	1.3300	0.0000	0.2688	0.0000	0.1652	0.0000	0.1426	0.0000	38.0000	0.0000	13.0000	0.0000	8.0000	0.0000	7.0000
1223	NONHSAT200823.1	NONHSAT200823.1	lncipedia	lnc-FAT1-4-1	-	4:186653121-186737991	1721	0.0535	1.8600	0.1492	1.5990	0.2337	0.4657	0.1644	0.4921	2.0000	33.0000	4.0000	48.0000	8.0000	14.0000	4.0000	15.0000
1224	NONHSAT078053.2	NONHSAT078053.2	lncipedia	lnc-C20orf96-2-6_dup1	-	20:320401-325236	476	0.0000	0.0000	0.0000	0.0000	0.5280	0.0000	0.0000	0.0000	0.0000	0.0000	0.0000	0.0000	5.0000	0.0000	0.0000	0.0000
1225	NONHSAT140749.2	NONHSAT140749.2	lncipedia	lnc-MPV17L-1-1_dup1,lnc-MPV17L-1-2_dup1,lnc-MPV17L-1-1,lnc-MPV17L-1-2	-	16:15412721-15413274	554	0.0830	0.1751	0.1159	0.1034	0.0908	0.1033	0.1277	0.1019	1.0000	1.0000	1.0000	1.0000	1.0000	1.0000	1.0000	1.0000
1226	NONHSAT166293.1	NONHSAT166293.1	PMID25116943	LCAT_00068236	-	13:109706217-109709547	3331	0.0000	0.0000	0.0000	0.0000	0.0000	0.0000	0.0000	0.0678	0.0000	0.0000	0.0000	0.0000	0.0000	0.0000	0.0000	4.0000
1227	NONHSAT098262.2	NONHSAT098262.2	lncipedia	lnc-LARP1B-1-6_dup1,lnc-LARP1B-1-6	-	4:128288831-128293305	4475	0.0514	14.4400	0.0574	4.6370	0.0899	5.6540	0.0632	0.7318	5.0000	666.0000	4.0000	362.0000	8.0000	442.0000	4.0000	58.0000
1228	NONHSAT168981.1	NONHSAT168981.1	PMID25116943	LCAT_00081050	-	14:102916339-102917994	1656	0.0556	1.6990	0.0000	0.9345	0.1518	0.3457	0.0000	0.5796	2.0000	29.0000	0.0000	27.0000	5.0000	10.0000	0.0000	17.0000
1229	NONHSAT192783.1	NONHSAT192783.1	PMID24463510	blastnMouse.LocusForward_12672	-	22:28882414-28882637	224	0.0000	0.0000	0.0000	0.0000	0.0000	0.0000	0.0000	1.0080	0.0000	0.0000	0.0000	0.0000	0.0000	0.0000	0.0000	4.0000
1230	NONHSAT149039.1	NONHSAT149039.1	lncipedia	lnc-HOOK1-5-1_dup1	-	1:59545383-59561436	547	0.0000	0.8868	0.0000	0.3144	0.0000	0.2094	0.0000	0.1032	0.0000	5.0000	0.0000	3.0000	0.0000	2.0000	0.0000	1.0000
1231	NONHSAT180248.1	NONHSAT180248.1	PMID24035497	intronic180	-	19:19803300-19803500	201	0.0000	0.9650	0.3193	0.0000	0.0000	0.5698	0.0000	0.0000	0.0000	2.0000	1.0000	0.0000	0.0000	2.0000	0.0000	0.0000
1232	NONHSAT153197.1	NONHSAT153197.1	PMID24463510	-	-	1:235839484-235840183	522	0.0000	0.1858	0.0000	0.3294	0.0000	0.2194	0.0000	0.0000	0.0000	1.0000	0.0000	3.0000	0.0000	2.0000	0.0000	0.0000
1233	NONHSAT001157.2	NONHSAT001157.2	lncipedia	lnc-MST1P9-2-13	-	1:16618258-16631109	2173	2.6030	0.6697	0.2953	8.2300	0.6941	9.6160	0.1627	10.3900	123.0000	15.0000	10.0000	312.0000	30.0000	365.0000	5.0000	400.0000
1234	NONHSAT094416.2	NONHSAT094416.2	lncipedia	lnc-BDH1-5-8_dup1	-	3:197599152-197614929	2927	0.0000	0.2983	0.1316	0.5287	0.1546	1.3500	0.1208	0.5208	0.0000	9.0000	6.0000	27.0000	9.0000	69.0000	5.0000	27.0000
1235	NONHSAT138768.2	NONHSAT138768.2	lncipedia	lnc-MCF2-4-1_dup1,lnc-MCF2-4-1	-	X:138741141-138744769	3629	0.0000	0.2941	0.0000	0.0000	0.0000	0.0789	0.0000	0.0000	0.0000	11.0000	0.0000	0.0000	0.0000	5.0000	0.0000	0.0000
1236	NONHSAT101939.2	NONHSAT101939.2	lncipedia	lnc-SERF1B-1-3	-	5:69844730-70120839	1357	0.0000	0.2145	0.0000	0.0422	0.0000	0.0000	0.0000	0.0000	0.0000	3.0000	0.0000	1.0000	0.0000	0.0000	0.0000	0.0000
1237	NONHSAT216637.1	NONHSAT216637.1	lncipedia	lnc-ZNF696-2-1	-	8:143371711-143373217	1398	0.0329	0.2776	0.0000	0.2870	0.0000	0.4095	0.0000	0.4846	1.0000	4.0000	0.0000	7.0000	0.0000	10.0000	0.0000	12.0000
1238	ENST00000542839	NONHSAT002314.2	lncipedia	lnc-DLGAP3-1-1	RP1-34M23.5	1:34761426-34788097	560	0.0000	0.3464	0.0000	0.1023	0.0000	0.0000	0.0000	0.0000	0.0000	2.0000	0.0000	1.0000	0.0000	0.0000	0.0000	0.0000
1239	ENST00000528717	ENST00000528717	ensembl:antisense	-	RP11-315O6.1	11:102452919-102462008	692	0.1994	0.8412	0.1855	0.5798	0.4359	1.2410	0.0000	0.8159	3.0000	6.0000	2.0000	7.0000	6.0000	15.0000	0.0000	10.0000
1240	NONHSAT093248.2	NONHSAT093248.2	lncipedia	lnc-FNDC3B-2-1_dup1,lnc-FNDC3B-2-1	-	3:172417601-172425666	8066	0.0000	0.2767	0.0398	0.1919	0.0561	0.0497	0.0175	0.0490	0.0000	23.0000	5.0000	27.0000	9.0000	7.0000	2.0000	7.0000
1241	ENST00000503901	NONHSAT100928.2	lncipedia	lnc-SUB1-1-1	CTD-2290P7.1	5:32522758-32523865	1108	0.2906	0.0000	0.2317	0.0000	0.3176	0.1034	0.2553	0.0510	7.0000	0.0000	4.0000	0.0000	7.0000	2.0000	4.0000	1.0000
1242	NONHSAT204027.1	NONHSAT204027.1	PMID24108091	m130127_152334_00126_c100456792550000001523064703201346_s2_p0/43078/ccs.path1	-	5:34175062-34182831	849	0.7043	2.9710	1.0580	1.5530	0.5921	2.4270	0.0000	1.8620	13.0000	26.0000	14.0000	23.0000	10.0000	36.0000	0.0000	28.0000
1243	NONHSAT176402.1	NONHSAT176402.1	lncipedia	lnc-TEX14-2-1_dup1	-	17:58748238-58754415	2818	0.0000	0.0000	0.0000	0.0000	0.0000	0.0000	0.0000	0.1803	0.0000	0.0000	0.0000	0.0000	0.0000	0.0000	0.0000	9.0000
1244	NONHSAT159225.1	NONHSAT159225.1	lncipedia	lnc-ZFPL1-1-1_dup1	-	11:65080246-65083423	879	0.0000	0.1103	0.0000	0.3260	0.0000	0.0000	0.0000	0.1927	0.0000	1.0000	0.0000	5.0000	0.0000	0.0000	0.0000	3.0000
1245	ENST00000409490	NONHSAT185163.1	ensembl	-	AC092675.3	2:98331389-98333971	561	0.4920	1.2100	0.2288	0.6130	0.2688	0.2041	0.6303	0.6038	6.0000	7.0000	2.0000	6.0000	3.0000	2.0000	5.0000	6.0000
1246	NONHSAT098058.2	NONHSAT098058.2	lncipedia	lnc-AC110373.1-2-1_dup1,lnc-AC110373.1-2-2_dup1,lnc-AC110373.1-2-1,lnc-AC110373.1-2-2	-	4:119409334-119410253	920	0.0000	0.6327	0.0000	0.0623	0.0000	0.0000	0.0000	0.0000	0.0000	6.0000	0.0000	1.0000	0.0000	0.0000	0.0000	0.0000
1247	NONHSAT125557.2	NONHSAT125557.2	lncipedia	lnc-CHMP7-6-1	-	8:23294950-23296168	1219	0.1887	1.9900	0.0527	0.1411	0.0413	0.0940	0.0580	0.1389	5.0000	25.0000	1.0000	3.0000	1.0000	2.0000	1.0000	3.0000
1248	NONHSAT179456.1	NONHSAT179456.1	PMID24463510	blastnMouse.ENSMUSG00000087161	-	19:11505479-11513913	218	0.2110	0.0000	0.0000	0.5260	0.2307	0.7878	0.0000	1.0360	1.0000	0.0000	0.0000	2.0000	1.0000	3.0000	0.0000	4.0000
1249	ENST00000366287	NONHSAT070777.2	lncipedia	lnc-RPS27A-1-2_dup1	AC012358.8	2:55308492-55314661	1110	0.0000	0.0874	0.0000	0.1033	0.0000	0.0000	0.0000	0.0509	0.0000	1.0000	0.0000	2.0000	0.0000	0.0000	0.0000	1.0000
1250	ENST00000626605	NONHSAT209745.1	gencode	-	RP13-143G15.4	6:136096177-136225751	713	0.0000	0.4083	0.0000	2.0100	0.0000	0.0000	0.0000	0.0000	0.0000	3.0000	0.0000	25.0000	0.0000	0.0000	0.0000	0.0000
1251	NONHSAT178455.1	NONHSAT178455.1	PMID24463510	LocusReverse_7860	-	18:47091304-47097562	329	0.0000	1.1800	0.0000	1.2200	0.0000	0.6960	0.2150	0.1716	0.0000	4.0000	0.0000	7.0000	0.0000	4.0000	1.0000	1.0000
1252	NONHSAT221287.1	NONHSAT221287.1	PMID24108091	m121219_073256_00126_c100449542550000001523046302151306_s1_p0/7782/ccs.path1	-	9:123121351-123136515	777	0.2368	0.4995	0.0000	0.5901	0.3882	0.8842	0.0000	0.0000	4.0000	4.0000	0.0000	8.0000	6.0000	12.0000	0.0000	0.0000
1253	NONHSAT215560.1	NONHSAT215560.1	PMID25116943	LCAT_00244105	-	8:24010718-24011605	888	0.0000	0.8741	0.0000	0.0645	0.0000	0.0000	0.0000	0.0000	0.0000	8.0000	0.0000	1.0000	0.0000	0.0000	0.0000	0.0000
1254	NONHSAT044134.2	NONHSAT044134.2	lncipedia	lnc-RNF111-2-1_dup1,lnc-RNF111-2-1	-	15:58860783-58861897	1115	3.5060	0.1740	0.6331	0.1542	0.1353	0.1540	1.5220	0.1519	85.0000	2.0000	11.0000	3.0000	3.0000	3.0000	24.0000	3.0000
1255	ENST00000546033	NONHSAT032165.2	lncipedia	lnc-ZNF84-1-1_dup1,lnc-ZNF84-1-1	PTP4A1P2	12:133033503-133033956	454	0.0000	0.2136	0.0000	0.2526	0.0000	0.0000	0.0000	0.0000	0.0000	1.0000	0.0000	2.0000	0.0000	0.0000	0.0000	0.0000
1256	NONHSAT182956.1	NONHSAT182956.1	PMID24463510	CUFF.228793	-	2:156360994-156365359	1273	0.0000	0.5334	0.0000	0.4953	0.0000	0.0900	0.0000	0.2218	0.0000	7.0000	0.0000	11.0000	0.0000	2.0000	0.0000	5.0000
1257	ENST00000447311	NONHSAT115316.2	lncipedia	lnc-HIVEP2-5-1_dup1	RP11-440G9.1	6:142526455-142637889	2293	0.0000	0.0000	0.0000	0.0750	0.0000	0.0000	0.0000	0.0492	0.0000	0.0000	0.0000	3.0000	0.0000	0.0000	0.0000	2.0000
1258	NONHSAT139963.2	NONHSAT139963.2	lncipedia	lnc-MAP3K8-13-1	-	10:30685294-30689436	228	1.2100	4.2550	1.1260	2.2630	2.4250	2.0090	0.6204	1.9810	6.0000	10.0000	4.0000	9.0000	11.0000	8.0000	2.0000	8.0000
1259	ENST00000586061	NONHSAT060171.2	lncipedia	lnc-PTBP1-1-4_dup1	AC006273.5	19:782796-785080	829	3.2730	2.3410	0.8515	2.2820	0.0000	3.0390	0.0000	4.0180	59.0000	20.0000	11.0000	33.0000	0.0000	44.0000	0.0000	59.0000
1260	NONHSAT133439.2	NONHSAT133439.2	lncipedia	lnc-HABP4-3-2	-	9:96687070-96721203	493	0.0000	0.0000	0.0000	0.0000	0.0000	0.0000	0.0000	0.6871	0.0000	0.0000	0.0000	0.0000	0.0000	0.0000	0.0000	6.0000
1261	NONHSAT216007.1	NONHSAT216007.1	PMID25116943	LCAT_00237959	-	8:78966609-78979952	13344	0.0000	0.0291	0.0000	0.0000	0.0000	0.0086	0.0000	0.0000	0.0000	4.0000	0.0000	0.0000	0.0000	2.0000	0.0000	0.0000
1262	NONHSAT149542.1	NONHSAT149542.1	lncipedia	lnc-SLC6A17-1-1_dup1	-	1:110148451-110158359	1992	0.0000	0.0487	0.0000	0.0863	0.0000	0.0862	0.0000	0.0000	0.0000	1.0000	0.0000	3.0000	0.0000	3.0000	0.0000	0.0000
1263	ENST00000381105	NONHSAT136143.2	lncipedia	lnc-RP11-706O15.1.1-3-1_dup1	RP11-706O15.7	X:3929869-3937855	2118	0.0652	0.7788	0.2727	0.2706	0.1662	0.4325	0.1002	0.6398	3.0000	17.0000	9.0000	10.0000	7.0000	16.0000	3.0000	24.0000
1264	ENST00000381106	ENST00000381106	ensembl:lincRNA	-	RP11-706O15.5	X:3905687-3920746	1099	5.5240	0.3532	3.2700	0.4694	3.7050	0.0521	2.5740	0.3596	132.0000	4.0000	56.0000	9.0000	81.0000	1.0000	40.0000	7.0000
1265	NONHSAT208181.1	NONHSAT208181.1	lncipedia	lnc-PHACTR2-1-2	-	6:143524317-143524601	285	0.0000	1.3620	0.0000	0.6034	0.0000	0.2008	0.0000	0.9905	0.0000	4.0000	0.0000	3.0000	0.0000	1.0000	0.0000	5.0000
1266	ENST00000381108	NONHSAT136139.2	lncipedia	lnc-RP11-706O15.1.1-1-4_dup1	RP11-706O15.3	X:3853010-3863574	2198	0.1256	3.1780	0.8467	0.7562	0.7090	0.9116	0.4183	0.7706	6.0000	72.0000	29.0000	29.0000	31.0000	35.0000	13.0000	30.0000
1267	NONHSAT022959.2	NONHSAT022959.2	lncipedia	lnc-RNF169-2-1_dup1	-	11:74845451-74870026	772	0.0000	11.6900	0.2494	1.9300	0.1954	1.4830	0.0000	0.8776	0.0000	93.0000	3.0000	26.0000	3.0000	20.0000	0.0000	12.0000
1268	NONHSAT151087.1	NONHSAT151087.1	lncipedia	lnc-C1orf200-4-4_dup1	-	1:9425094-9428916	2363	0.1557	0.0821	0.2173	0.0970	0.2340	0.0000	0.2693	0.1434	8.0000	2.0000	8.0000	4.0000	11.0000	0.0000	9.0000	6.0000
1269	ENST00000607089	NONHSAT195575.1	lncipedia	lnc-EPM2AIP1-3-1_dup1,lnc-EPM2AIP1-3-1	RP11-129K12.1	3:36973117-36973672	556	0.0000	0.5236	0.0000	1.1340	0.0000	0.0000	0.0000	0.1015	0.0000	3.0000	0.0000	11.0000	0.0000	0.0000	0.0000	1.0000
1270	ENST00000564237	NONHSAT006254.2	lncipedia	lnc-HIST2H2AA3-1-1_dup1,lnc-HIST2H2AA3-1-1	RP11-196G18.22	1:149844498-149849024	4527	0.7417	14.9200	1.1770	7.6980	0.9661	7.2840	0.6717	9.0300	73.0000	696.0000	83.0000	608.0000	87.0000	576.0000	43.0000	724.0000
1271	NONHSAT125146.2	NONHSAT125146.2	lncipedia	lnc-ZNF705D-3-1	-	8:12436672-12441842	1614	0.0000	0.0000	0.0398	0.0000	0.0000	0.0355	0.0000	0.0350	0.0000	0.0000	1.0000	0.0000	0.0000	1.0000	0.0000	1.0000
1272	ENST00000619697	NONHSAT175199.1	ensembl	-	RP11-458J1.1	17:40648300-40649718	1419	11.7700	1.4360	4.9300	3.0290	1.9840	4.3970	1.7440	7.6000	363.0000	21.0000	109.0000	75.0000	56.0000	109.0000	35.0000	191.0000
1273	NONHSAT157327.1	NONHSAT157327.1	PMID24108091	m121219_004319_00126_c100449542550000001523046302151303_s2_p0/60842/ccs.path1	-	10:91306958-91555512	1075	0.0856	0.0902	0.4179	0.0000	0.2338	0.1065	0.1974	0.0525	2.0000	1.0000	7.0000	0.0000	5.0000	2.0000	3.0000	1.0000
1274	NONHSAT154949.1	NONHSAT154949.1	PMID24463510	blastnMacaque.Locus_272941	-	10:3486436-3512394	1787	0.0515	0.1085	0.0000	0.0321	0.0000	0.0000	0.0000	0.1580	2.0000	2.0000	0.0000	1.0000	0.0000	0.0000	0.0000	5.0000
1275	ENST00000559045	NONHSAT051707.2	lncipedia	lnc-OR4F4-1-2_dup1	AC140725.4	15:101959848-101960582	423	0.3262	0.0000	0.0000	0.1355	0.1189	0.8120	0.0000	1.7350	3.0000	0.0000	0.0000	1.0000	1.0000	6.0000	0.0000	13.0000
1276	NONHSAT198462.1	NONHSAT198462.1	PMID25116943	LCAT_00184491	-	4:32156629-32165772	2547	0.0903	2.5140	0.1008	1.0130	0.1382	0.3147	0.1388	0.1773	5.0000	66.0000	4.0000	45.0000	7.0000	14.0000	5.0000	8.0000
1277	NONHSAT135349.2	NONHSAT135349.2	lncipedia	lnc-WDR5-3-6_dup1	-	9:134025439-134030323	2184	0.2106	0.0000	0.0000	0.1312	0.0000	0.1573	0.0000	0.0000	10.0000	0.0000	0.0000	5.0000	0.0000	6.0000	0.0000	0.0000
1278	NONHSAT131808.2	NONHSAT131808.2	lncipedia	lnc-KLF9-3-1_dup1	-	9:70216059-70258874	1039	0.0000	2.1480	0.0000	0.3862	0.0000	0.2204	0.0000	0.1630	0.0000	23.0000	0.0000	7.0000	0.0000	4.0000	0.0000	3.0000
1279	NONHSAT032686.2	NONHSAT032686.2	lncipedia	lnc-FLT3-1-4_dup1,lnc-FLT3-1-4	-	13:28136285-28138505	2221	0.0000	0.1311	0.0000	0.6194	0.0226	0.9795	0.0000	1.8560	0.0000	3.0000	0.0000	24.0000	1.0000	38.0000	0.0000	73.0000
1280	NONHSAT192496.1	NONHSAT192496.1	lncipedia	lnc-GRAMD4-4-1_dup1	-	22:46826962-46847180	3205	0.0000	4.6320	0.0000	0.7332	0.0157	0.3215	0.0000	0.0352	0.0000	153.0000	0.0000	41.0000	1.0000	18.0000	0.0000	2.0000
1281	NONHSAT137273.2	NONHSAT137273.2	lncipedia	lnc-UBQLN2-4-1_dup1,lnc-UBQLN2-4-1	-	X:56733418-56734071	654	0.3517	16.0200	0.0000	3.4180	0.0000	1.3130	0.0000	2.1580	5.0000	108.0000	0.0000	39.0000	0.0000	15.0000	0.0000	25.0000
1282	ENST00000396880	NONHSAT102474.2	lncipedia	lnc-ATP6AP1L-1-1_dup1,lnc-ATP6AP1L-1-1	ATG10-IT1	5:81991995-81992481	487	0.0000	2.3910	0.0000	1.4120	0.0000	0.9405	0.0000	0.5797	0.0000	12.0000	0.0000	12.0000	0.0000	8.0000	0.0000	5.0000
1283	ENST00000396885	NONHSAT151512.1	PMID24463510	-	SZT2-AS1	1:43447776-43448644	699	0.0000	0.2775	0.0000	0.1640	0.0000	0.0819	0.0000	0.0000	0.0000	2.0000	0.0000	2.0000	0.0000	1.0000	0.0000	0.0000
1284	ENST00000602528	NONHSAT002546.2	lncipedia	lnc-NDUFS5-6-1_dup1,lnc-NDUFS5-6-1	RP11-416A14.1	1:39206512-39206957	446	0.0000	1.7400	0.0000	0.6425	0.0000	0.3851	0.0000	0.0000	0.0000	8.0000	0.0000	5.0000	0.0000	3.0000	0.0000	0.0000
1285	NONHSAT216427.1	NONHSAT216427.1	PMID25116943	LCAT_00239055	-	8:128323136-128344511	6579	0.0000	0.0000	0.0000	0.0000	0.0000	0.0000	0.0000	0.1202	0.0000	0.0000	0.0000	0.0000	0.0000	0.0000	0.0000	14.0000
1286	NONHSAT172857.1	NONHSAT172857.1	PMID24108091	m121218_042125_00126_c100418802550000001523036412191223_s2_p0/33195/ccs.path1	-	16:30355905-30357100	830	0.4433	0.0000	0.0000	0.0690	0.0000	0.2759	0.0000	0.0000	8.0000	0.0000	0.0000	1.0000	0.0000	4.0000	0.0000	0.0000
1287	NONHSAT213256.1	NONHSAT213256.1	PMID24463510	-	-	7:22571608-22661793	1318	0.3490	0.0736	0.0487	0.0000	0.0000	0.0000	0.0000	0.0000	10.0000	1.0000	1.0000	0.0000	0.0000	0.0000	0.0000	0.0000
1288	NONHSAT125944.2	NONHSAT125944.2	lncipedia	lnc-NRG1-2-5_dup1	-	8:32927970-33044854	837	1.6490	1.1590	1.2270	0.0000	1.0810	0.0000	1.8590	0.9444	30.0000	10.0000	16.0000	0.0000	18.0000	0.0000	22.0000	14.0000
1289	ENST00000414911	NONHSAT074666.2	lncipedia	lnc-NXPH2-3-2_dup1	AC097721.2	2:138434375-138501674	867	0.0000	2.1260	0.0000	0.6611	0.0000	0.0000	0.0000	0.0000	0.0000	19.0000	0.0000	10.0000	0.0000	0.0000	0.0000	0.0000
1290	NONHSAT157619.1	NONHSAT157619.1	PMID25116943	LCAT_00035827	-	10:121054033-121077504	11335	0.0000	0.0000	0.0000	0.0152	0.0000	0.0000	0.0000	0.0100	0.0000	0.0000	0.0000	3.0000	0.0000	0.0000	0.0000	2.0000
1291	NONHSAT152736.1	NONHSAT152736.1	PMID24108091	m130128_052502_00126_c100457742550000001523064703201383_s2_p0/17993/ccs.path1	-	1:201135471-201154247	849	0.1625	0.1142	0.4535	0.4726	0.3553	0.6743	0.7497	0.2660	3.0000	1.0000	6.0000	7.0000	6.0000	10.0000	9.0000	4.0000
1292	NONHSAT135347.2	NONHSAT135347.2	lncipedia	lnc-WDR5-7-1_dup1,lnc-WDR5-7-1	-	9:133992606-133996202	3597	0.4987	0.3237	0.0178	1.0840	0.0839	1.9580	0.0983	3.1390	39.0000	12.0000	1.0000	68.0000	6.0000	123.0000	5.0000	200.0000
1293	ENST00000558645	NONHSAT047217.2	lncipedia	lnc-CCDC33-1-2_dup1	RP11-60L3.1	15:74203010-74213488	589	0.4686	0.6589	0.3269	0.5839	0.0000	0.1944	0.0000	0.0000	6.0000	4.0000	3.0000	6.0000	0.0000	2.0000	0.0000	0.0000
1294	NONHSAT182113.1	NONHSAT182113.1	lncipedia	lnc-VAMP5-1-1_dup1	-	2:85565134-85570562	1969	0.0000	0.1479	0.0326	0.1455	0.0000	0.0872	0.0000	0.0860	0.0000	3.0000	1.0000	5.0000	0.0000	3.0000	0.0000	3.0000
1295	ENST00000417460	NONHSAT211731.1	PMID24463510	-	AC003986.7	7:19119933-19121916	692	0.0000	0.1401	0.0000	0.4141	0.0000	0.5791	0.0000	0.1632	0.0000	1.0000	0.0000	5.0000	0.0000	7.0000	0.0000	2.0000
1296	ENST00000401851	NONHSAT182022.1	ensembl	-	RP11-287D1.4	2:74134472-74135395	924	0.0000	0.3151	0.0000	0.0000	0.0000	0.0619	0.0000	0.0000	0.0000	3.0000	0.0000	0.0000	0.0000	1.0000	0.0000	0.0000
1297	NONHSAT161898.1	NONHSAT161898.1	PMID24108091	m121212_180544_00126_c100418772550000001523036412191284_s2_p0/782/ccs.path1	-	12:16036125-16037017	585	0.4718	1.4930	2.0840	0.6858	3.3510	0.3914	0.8462	0.3860	6.0000	9.0000	19.0000	7.0000	39.0000	4.0000	7.0000	4.0000
1298	NONHSAT041857.2	NONHSAT041857.2	lncipedia	lnc-FAM82A2-6-1_dup1	-	15:40547432-40548964	525	0.1752	4.2510	0.7334	2.4020	0.1915	1.7450	0.4041	1.5060	2.0000	23.0000	6.0000	22.0000	2.0000	16.0000	3.0000	14.0000
1299	NONHSAT188981.1	NONHSAT188981.1	PMID25116943	LCAT_00153955	-	20:54191150-54194483	1873	0.0000	1.2950	0.0000	0.1836	0.0000	0.0611	0.0000	0.0000	0.0000	25.0000	0.0000	6.0000	0.0000	2.0000	0.0000	0.0000
1300	NONHSAT185266.1	NONHSAT185266.1	PMID24108091	m121218_111110_00126_c100418802550000001523036412191226_s1_p0/43851/ccs.path1	-	2:105360831-105363473	790	0.0000	0.4913	0.0000	0.0000	0.0637	0.0724	0.0000	0.0715	0.0000	4.0000	0.0000	0.0000	1.0000	1.0000	0.0000	1.0000
1301	NONHSAT070077.2	NONHSAT070077.2	lncipedia	lnc-AC007401.2.1-1-4_dup1	-	2:36354335-36355620	1180	6.3150	0.6578	2.0120	0.8258	2.1730	0.9218	1.2590	2.2490	162.0000	8.0000	37.0000	17.0000	51.0000	19.0000	21.0000	47.0000
1302	NONHSAT151869.1	NONHSAT151869.1	PMID24108091	m121212_180544_00126_c100418772550000001523036412191284_s1_p0/11106/ccs.path1	-	1:86862726-86914099	1120	14.7000	0.0000	0.0000	0.0000	0.0000	0.4089	0.0000	0.0000	358.0000	0.0000	0.0000	0.0000	0.0000	8.0000	0.0000	0.0000
1303	NONHSAT124680.2	NONHSAT124680.2	lncipedia	lnc-ERICH1-7-4_dup1	-	8:1761265-1764550	1781	0.4649	0.0000	0.0721	0.0322	0.0282	0.0643	0.0397	0.1268	18.0000	0.0000	2.0000	1.0000	1.0000	2.0000	1.0000	4.0000
1304	NONHSAT015106.2	NONHSAT015106.2	lncipedia	lnc-PPIF-1-3_dup1	-	10:79382343-79386036	1534	0.0000	0.0000	0.0000	0.0000	0.0000	0.0747	0.0000	0.0736	0.0000	0.0000	0.0000	0.0000	0.0000	2.0000	0.0000	2.0000
1305	NONHSAT193348.1	NONHSAT193348.1	PMID25116943	LCAT_00167611	-	22:50164138-50169717	5580	0.0000	0.0000	0.0000	0.0000	0.0000	0.0308	0.0000	0.0506	0.0000	0.0000	0.0000	0.0000	0.0000	3.0000	0.0000	5.0000
1306	ENST00000567925	NONHSAT022570.2	lncipedia	lnc-TPCN2-1-1_dup1	RP11-554A11.7	11:69103493-69109094	622	0.0000	2.4960	0.0000	0.8294	0.2425	0.5522	0.0000	0.0000	0.0000	16.0000	0.0000	9.0000	3.0000	6.0000	0.0000	0.0000
1307	NONHSAT075981.2	NONHSAT075981.2	lncipedia	lnc-ZSWIM2-3-5_dup1	-	2:186032896-186456853	8245	0.0725	7.1190	0.0623	0.5422	0.0000	0.2500	0.0600	0.0411	13.0000	605.0000	8.0000	78.0000	0.0000	36.0000	7.0000	6.0000
1308	NONHSAT152384.1	NONHSAT152384.1	PMID24108091	m121218_132759_00126_c100418802550000001523036412191227_s1_p0/58402/ccs.path1	-	1:156291505-156292438	532	0.4323	1.8240	0.7238	1.8320	0.5670	0.8609	0.7975	1.6980	5.0000	10.0000	6.0000	17.0000	6.0000	8.0000	6.0000	16.0000
1309	NONHSAT223900.1	NONHSAT223900.1	PMID25116943	LCAT_00264778	-	X:45823294-45828482	5189	0.0000	0.2057	0.0000	0.0773	0.0000	0.0110	0.0000	0.0109	0.0000	11.0000	0.0000	7.0000	0.0000	1.0000	0.0000	1.0000
1310	ENST00000561486	NONHSAT095156.2	lncipedia	lnc-WDR1-1-1_dup1	RP11-448G15.3	4:10068089-10073019	3510	0.0262	6.4960	0.0183	5.9600	0.0430	5.4640	0.0202	3.5710	2.0000	235.0000	1.0000	365.0000	3.0000	335.0000	1.0000	222.0000
1311	NONHSAT071723.2	NONHSAT071723.2	lncipedia	lnc-TTC31-2-1	-	2:74499276-74499542	267	0.0000	2.9070	0.0000	4.2930	0.0000	2.3580	0.0000	2.7490	0.0000	8.0000	0.0000	20.0000	0.0000	11.0000	0.0000	13.0000
1312	ENST00000481762	NONHSAT124036.2	lncipedia	lnc-ZNF746-3-3	ZNF767P	7:149558786-149621150	357	0.0000	1.9020	0.0000	0.4817	0.0000	0.4811	0.0000	0.1581	0.0000	7.0000	0.0000	3.0000	0.0000	3.0000	0.0000	1.0000
1313	NONHSAT214056.1	NONHSAT214056.1	lncipedia	lnc-MKRN1-6-1	-	7:140368835-140369217	383	0.0000	4.0530	0.0000	0.0000	0.0000	0.0000	0.0000	0.0000	0.0000	16.0000	0.0000	0.0000	0.0000	0.0000	0.0000	0.0000
1314	NONHSAT194027.1	NONHSAT194027.1	lncipedia	lnc-FAM19A1-2-1_dup1	-	3:67737375-67829652	932	0.0987	4.4760	0.4820	1.1070	0.7012	1.1670	0.9106	1.9990	2.0000	43.0000	7.0000	18.0000	13.0000	19.0000	12.0000	33.0000
1315	ENST00000422961	NONHSAT068724.2	lncipedia	lnc-RP13-512J5.1.1-1-1_dup1	AC108488.4	2:3531813-3536873	791	1.5120	0.8585	1.7850	0.5797	2.0970	0.9409	3.3080	2.3560	26.0000	7.0000	22.0000	8.0000	33.0000	13.0000	37.0000	33.0000
1316	NONHSAT160216.1	NONHSAT160216.1	PMID26117828	PNCT_HSA017221	-	11:33814140-33822355	1307	0.1056	0.0000	0.0491	0.0000	0.0000	0.0000	0.0000	0.0000	3.0000	0.0000	1.0000	0.0000	0.0000	0.0000	0.0000	0.0000
1317	NONHSAT161896.1	NONHSAT161896.1	PMID24108091	m121213_010634_00126_c100418772550000001523036412191287_s2_p0/40787/ccs.path1	-	12:15895380-15903472	1020	0.7215	0.0000	1.4470	0.0562	1.7740	0.0561	1.5250	0.1661	16.0000	0.0000	23.0000	1.0000	36.0000	1.0000	22.0000	3.0000
1318	ENST00000580726	NONHSAT013364.2	lncipedia	lnc-AGAP7-2-1_dup1,lnc-AGAP7-2-1	SNORA74	10:45984610-45984810	201	0.0000	6.2750	0.0000	0.8555	0.0000	0.8545	0.0000	0.5618	0.0000	13.0000	0.0000	3.0000	0.0000	3.0000	0.0000	2.0000
1319	NONHSAT097185.2	NONHSAT097185.2	lncipedia	lnc-LIN54-1-16_dup1	-	4:82893452-82900916	2308	0.0000	0.2942	0.1668	0.0000	0.2396	0.0000	1.9920	0.0000	0.0000	7.0000	6.0000	0.0000	11.0000	0.0000	65.0000	0.0000
1320	NONHSAT157628.1	NONHSAT157628.1	PMID26117828	PNCT_HSA015144	-	10:121951224-121954687	2059	0.0000	0.3298	0.0000	1.5030	0.0000	0.6395	0.0000	0.4936	0.0000	7.0000	0.0000	54.0000	0.0000	23.0000	0.0000	18.0000
1321	NONHSAT193736.1	NONHSAT193736.1	PMID24463510	blastnMacaque.Locus_102045	-	3:37221648-37225982	413	0.3341	0.2348	0.0000	0.0000	0.0000	0.0000	0.0000	0.5468	3.0000	1.0000	0.0000	0.0000	0.0000	0.0000	0.0000	4.0000
1322	ENST00000538654	NONHSAT021830.2	lncipedia	lnc-WDR74-1-2	SNHG1	11:62851989-62855885	2768	0.0332	0.4557	0.3014	0.2899	0.0545	0.8893	0.2555	1.6520	2.0000	13.0000	13.0000	14.0000	3.0000	43.0000	10.0000	81.0000
1323	ENST00000607222	ENST00000607222	ensembl:antisense	-	RP11-345P4.9	1:1613758-1615795	2038	2.3920	0.4761	1.1020	0.9562	0.6167	2.4440	0.4858	3.3520	106.0000	10.0000	35.0000	34.0000	25.0000	87.0000	14.0000	121.0000
1324	NONHSAT193856.1	NONHSAT193856.1	lncipedia	lnc-WDR6-2-1	-	3:49000529-49000868	340	0.2706	5.4220	0.0000	4.5520	0.0000	3.7040	0.0000	1.1620	2.0000	19.0000	0.0000	27.0000	0.0000	22.0000	0.0000	7.0000
1325	NONHSAT174759.1	NONHSAT174759.1	PMID24463510	LocusForward_42706	-	17:2072272-2072723	359	0.0000	0.5403	0.0000	0.0000	0.0000	0.0000	0.0000	0.1573	0.0000	2.0000	0.0000	0.0000	0.0000	0.0000	0.0000	1.0000
1326	NONHSAT133328.2	NONHSAT133328.2	lncipedia	lnc-HIATL1-4-1	-	9:94558714-94568030	1080	0.0852	1.8860	0.0594	0.5307	0.0466	0.2651	0.0655	0.3137	2.0000	21.0000	1.0000	10.0000	1.0000	5.0000	1.0000	6.0000
1327	ENST00000592413	ENST00000592413	ensembl:antisense	-	AC005775.2	19:490046-507833	850	0.1623	0.0000	0.0000	0.0000	0.0592	0.0000	0.0000	0.0000	3.0000	0.0000	0.0000	0.0000	1.0000	0.0000	0.0000	0.0000
1328	ENST00000530422	NONHSAT023656.2	lncipedia	lnc-C11orf54-1-1_dup1,lnc-C11orf54-1-1	SCARNA9	11:93721513-93721865	353	0.0000	61.0200	1.2730	31.1800	1.5670	31.1400	2.4040	50.7000	0.0000	222.0000	7.0000	192.0000	11.0000	192.0000	12.0000	317.0000
1329	MSTRG.68126.1	-	-	-	-	KI270745.1:12620-19242	367	0.0000	15.8600	0.0000	1.7180	0.0000	3.9000	0.0000	0.3077	0.0000	60.0000	0.0000	11.0000	0.0000	25.0000	0.0000	2.0000
1330	NONHSAT063696.2	NONHSAT063696.2	lncipedia	lnc-ZNF708-3-1_dup1,lnc-ZNF708-3-1	-	19:21291146-21291786	641	0.7175	1.3620	0.0000	1.8780	0.0785	1.1610	0.0000	0.0881	10.0000	9.0000	0.0000	21.0000	1.0000	13.0000	0.0000	1.0000
1331	NONHSAT092093.2	NONHSAT092093.2	lncipedia	lnc-TMCC1-10-2_dup1	-	3:130097782-130111433	2116	0.8477	6.0520	0.4549	1.0560	0.2613	1.9750	0.5013	1.4410	39.0000	132.0000	15.0000	39.0000	11.0000	73.0000	15.0000	54.0000
1332	NONHSAT199696.1	NONHSAT199696.1	lncipedia	lnc-PPP2R2C-2-1	-	4:6286595-6290831	4108	0.0000	0.0236	0.0625	0.0000	0.0000	0.0836	0.0172	0.0137	0.0000	1.0000	4.0000	0.0000	0.0000	6.0000	1.0000	1.0000
1333	NONHSAT156966.1	NONHSAT156966.1	PMID24108091	m130127_174513_00126_c100456792550000001523064703201347_s1_p0/18374/ccs.path1	-	10:45616232-45626437	948	0.7763	1.1260	0.0000	0.0000	0.0000	0.7850	0.8206	0.0000	16.0000	11.0000	0.0000	0.0000	0.0000	13.0000	11.0000	0.0000
1334	NONHSAT192254.1	NONHSAT192254.1	PMID24463510	-	-	22:31291834-31338022	1430	0.2573	0.6785	0.1347	0.6012	0.1758	0.6806	0.0495	0.8687	8.0000	10.0000	3.0000	15.0000	5.0000	17.0000	1.0000	22.0000
1335	NONHSAT033824.2	NONHSAT033824.2	lncipedia	lnc-RNASEH2B-3-26_dup1	-	13:50082278-50528534	1233	0.0000	0.0000	0.0000	0.0000	0.0000	0.0000	0.0000	0.4579	0.0000	0.0000	0.0000	0.0000	0.0000	0.0000	0.0000	10.0000
1336	NONHSAT194772.1	NONHSAT194772.1	PMID25116943	LCAT_00172883	-	3:161907984-161910509	2526	0.0000	0.1536	0.0000	0.0000	0.0000	0.0000	0.0000	0.0000	0.0000	4.0000	0.0000	0.0000	0.0000	0.0000	0.0000	0.0000
1337	NONHSAT145200.2	NONHSAT145200.2	lncipedia	lnc-USP6-2-15_dup1	-	17:5239938-5241537	691	0.0000	0.0000	0.0000	0.0000	0.0000	0.2486	0.0000	0.0000	0.0000	0.0000	0.0000	0.0000	0.0000	3.0000	0.0000	0.0000
1338	NONHSAT154876.1	NONHSAT154876.1	PMID25116943	LCAT_00026924	-	10:772784-776223	3440	0.0000	0.0000	0.0000	0.0000	0.0000	0.0000	0.0000	0.2134	0.0000	0.0000	0.0000	0.0000	0.0000	0.0000	0.0000	13.0000
1339	ENST00000456053	NONHSAT075762.2	lncipedia	lnc-PLEKHA3-1-12	TTN-AS1	2:178523224-178620214	2033	0.0453	3.1970	0.1263	1.3250	0.0247	0.8730	0.0000	0.5277	2.0000	67.0000	4.0000	47.0000	1.0000	31.0000	0.0000	19.0000
1340	NONHSAT152550.1	NONHSAT152550.1	lncipedia	lnc-TNFSF4-2-1	-	1:173277891-173278307	417	0.0000	0.4651	0.0000	0.0000	0.0000	0.0000	0.0000	0.2708	0.0000	2.0000	0.0000	0.0000	0.0000	0.0000	0.0000	2.0000
1341	NONHSAT116275.2	NONHSAT116275.2	lncipedia	lnc-TBP-5-1	-	6:170394194-170405078	542	0.0849	1.9690	0.0000	0.7403	0.0000	0.3169	0.1305	0.2083	1.0000	11.0000	0.0000	7.0000	0.0000	3.0000	1.0000	2.0000
1342	MSTRG.68709.1	-	-	-	-	X:41657679-41662141	1980	0.0000	6.5660	0.0324	0.1737	0.0508	0.6939	0.0000	0.0855	0.0000	134.0000	1.0000	6.0000	2.0000	24.0000	0.0000	3.0000
1343	NONHSAT105872.2	NONHSAT105872.2	lncipedia	lnc-TRIM7-2-2_dup1	-	5:181190942-181193104	1767	0.0260	0.0000	0.0000	0.3568	0.0000	0.3888	0.0000	0.2876	1.0000	0.0000	0.0000	11.0000	0.0000	12.0000	0.0000	9.0000
1344	NONHSAT207911.1	NONHSAT207911.1	lncipedia	lnc-DSE-1-1	-	6:116444160-116444860	701	0.0656	0.2767	0.0916	0.0817	0.1434	0.0816	0.2018	0.2416	1.0000	2.0000	1.0000	1.0000	2.0000	1.0000	2.0000	3.0000
1345	NONHSAT015525.2	NONHSAT015525.2	lncipedia	lnc-PANK1-2-1_dup1	-	10:89667187-89701420	1613	0.2281	0.2406	0.1194	1.1370	0.0623	0.7808	0.3069	0.7701	8.0000	4.0000	3.0000	32.0000	2.0000	22.0000	7.0000	22.0000
1346	NONHSAT184207.1	NONHSAT184207.1	PMID25116943	LCAT_00140593	-	2:10429824-10432836	3013	0.0000	0.1288	0.0000	0.0381	0.0000	0.0570	0.0000	0.1874	0.0000	4.0000	0.0000	2.0000	0.0000	3.0000	0.0000	10.0000
1347	NONHSAT055081.2	NONHSAT055081.2	lncipedia	lnc-CA4-2-1_dup1	-	17:60170057-60177420	3029	0.0000	0.0000	0.0212	0.0568	0.0000	0.0000	0.0000	0.0559	0.0000	0.0000	1.0000	3.0000	0.0000	0.0000	0.0000	3.0000
1348	NONHSAT126639.2	NONHSAT126639.2	lncipedia	lnc-RP1-1-2_dup1	-	8:54554583-54561892	852	0.0000	0.0000	0.0000	0.2691	0.0590	0.0000	0.0000	0.0000	0.0000	0.0000	0.0000	4.0000	1.0000	0.0000	0.0000	0.0000
1349	ENST00000478757	NONHSAT047065.2	lncipedia	lnc-TMEM202-4-1_dup1,lnc-TMEM202-4-1	RP11-2I17.1	15:72134641-72135436	796	0.0000	0.3657	0.0806	0.2160	0.0000	0.4315	0.0000	0.0000	0.0000	3.0000	1.0000	3.0000	0.0000	6.0000	0.0000	0.0000
1350	ENST00000552736	NONHSAT029610.2	lncipedia	lnc-NAV3-1-5_dup1	RP1-97G4.1	12:77379820-77390864	597	0.0000	0.8126	0.0000	0.2880	0.0000	0.0000	0.0000	0.0000	0.0000	5.0000	0.0000	3.0000	0.0000	0.0000	0.0000	0.0000
1351	ENST00000620377	NONHSAT179590.1	gencode	-	CTD-2027I19.3	19:24146701-24147081	381	0.1207	1.2730	0.1685	2.1060	0.0000	1.5030	0.0000	0.0000	1.0000	5.0000	1.0000	14.0000	0.0000	10.0000	0.0000	0.0000
1352	NONHSAT002804.2	NONHSAT002804.2	lncipedia	lnc-HYI-5-1	-	1:43435708-43437911	2204	0.0000	0.0880	0.0000	0.0000	0.0000	0.0000	0.0000	0.0512	0.0000	2.0000	0.0000	0.0000	0.0000	0.0000	0.0000	2.0000
1353	NONHSAT145919.2	NONHSAT145919.2	lncipedia	lnc-TRPV2-1-38	-	17:16438987-16442026	1066	9.2340	0.7282	7.0440	1.1290	13.4400	1.1810	10.5500	1.3240	214.0000	8.0000	117.0000	21.0000	285.0000	22.0000	159.0000	25.0000
1354	ENST00000533301	NONHSAT216955.1	PMID24463510	-	RP11-350N15.3	8:38400536-38401683	377	0.0000	1.5440	0.0000	0.9123	0.0000	0.6074	0.0000	0.4493	0.0000	6.0000	0.0000	6.0000	0.0000	4.0000	0.0000	3.0000
1355	ENST00000625824	NONHSAT195239.1	ensembl	-	LINC00969	3:195701439-195708807	692	0.0000	0.1401	0.0000	0.1657	0.0000	0.4964	0.0000	0.0816	0.0000	1.0000	0.0000	2.0000	0.0000	6.0000	0.0000	1.0000
1356	NONHSAT115567.2	NONHSAT115567.2	lncipedia	lnc-AKAP12-1-1	-	6:151391544-151404853	13191	0.0593	6.3550	0.0924	3.9850	0.0953	2.2740	0.0429	1.6990	17.0000	864.0000	19.0000	917.0000	25.0000	524.0000	8.0000	397.0000
1357	NONHSAT053936.2	NONHSAT053936.2	lncipedia	lnc-SLC25A39-2-1_dup1,lnc-SLC25A39-2-1	-	17:44319614-44319996	383	0.1201	0.2532	0.8378	0.1496	0.1313	0.1494	1.2920	0.1474	1.0000	1.0000	5.0000	1.0000	1.0000	1.0000	7.0000	1.0000
1358	NONHSAT035307.2	NONHSAT035307.2	lncipedia	lnc-PCID2-3-2_dup1	-	13:112967598-112969147	882	0.4693	0.0000	0.2910	0.0000	0.0570	0.2596	0.0802	0.0000	9.0000	0.0000	4.0000	0.0000	1.0000	4.0000	1.0000	0.0000
1359	NONHSAT075745.2	NONHSAT075745.2	lncipedia	lnc-OSBPL6-2-12_dup1	-	2:178413945-178435871	3065	0.0000	0.0000	0.0000	0.0187	0.0164	0.0934	0.0000	0.0000	0.0000	0.0000	0.0000	1.0000	1.0000	5.0000	0.0000	0.0000
1360	NONHSAT143105.2	NONHSAT143105.2	lncipedia	lnc-SLC9A5-1-1	-	16:67236860-67238515	1522	0.0000	4.9720	0.0422	1.5060	0.0000	1.0910	0.0000	0.6307	0.0000	78.0000	1.0000	40.0000	0.0000	29.0000	0.0000	17.0000
1361	ENST00000548687	ENST00000548687	ensembl:antisense	-	RP11-588H23.3	12:70468085-70543040	5903	0.0078	0.0493	0.0000	0.0388	0.0000	0.0000	0.0120	0.0000	1.0000	3.0000	0.0000	4.0000	0.0000	0.0000	1.0000	0.0000
1362	NONHSAT155039.1	NONHSAT155039.1	PMID24463510	LocusForward_17741	-	10:6588301-6613666	481	0.0000	0.6053	0.1334	0.3575	0.0000	0.1190	0.0000	0.0000	0.0000	3.0000	1.0000	3.0000	0.0000	1.0000	0.0000	0.0000
1363	NONHSAT151617.1	NONHSAT151617.1	PMID24108091	m130127_125837_00126_c100456792550000001523064703201345_s1_p0/6379/ccs.path1	-	1:53921561-53940079	517	0.5338	0.7507	0.6206	0.4434	0.8751	0.0000	3.0090	0.3276	6.0000	4.0000	5.0000	4.0000	9.0000	0.0000	22.0000	3.0000
1364	ENST00000442967	NONHSAT076253.2	lncipedia	lnc-C2orf69-3-1_dup1	SATB2-AS1	2:199457700-199459892	560	0.3286	0.3464	0.0000	0.2048	0.2693	0.3067	0.0000	0.8066	4.0000	2.0000	0.0000	2.0000	3.0000	3.0000	0.0000	8.0000
1365	ENST00000623054	NONHSAT175410.1	gencode	-	RP11-226M10.3	17:57448218-57450291	2074	0.1331	9.9170	0.0928	1.9350	0.0970	0.3864	0.0000	0.1906	6.0000	212.0000	3.0000	70.0000	4.0000	14.0000	0.0000	7.0000
1366	ENST00000623057	NONHSAT172523.1	gencode	-	LA16c-380A1.2	16:707650-709067	1418	0.0973	1.1630	0.0453	0.5659	0.0000	0.1211	0.0000	0.1991	3.0000	17.0000	1.0000	14.0000	0.0000	3.0000	0.0000	5.0000
1367	ENST00000530198	NONHSAT024504.2	lncipedia	lnc-ARCN1-1-1_dup1	AP002954.3	11:118636620-118638097	1388	0.0331	6.8500	0.0462	0.7020	0.0362	0.4950	0.0000	0.2441	1.0000	98.0000	1.0000	17.0000	1.0000	12.0000	0.0000	6.0000
1368	NONHSAT173671.1	NONHSAT173671.1	lncipedia	lnc-SMG1-1-7	-	16:19062754-19067691	586	0.0000	0.4968	0.0000	0.0000	0.0000	0.0000	0.0000	0.0000	0.0000	3.0000	0.0000	0.0000	0.0000	0.0000	0.0000	0.0000
1369	ENST00000409912	NONHSAT181726.1	lncipedia	lnc-SOCS5-2-5_dup1	LINC01118	2:46816683-46822655	1023	0.0000	0.0000	0.0000	0.1121	0.0000	0.2798	0.0000	0.0000	0.0000	0.0000	0.0000	2.0000	0.0000	5.0000	0.0000	0.0000
1370	NONHSAT036766.2	NONHSAT036766.2	lncipedia	lnc-C14orf182-3-1_dup1,lnc-C14orf182-3-1	-	14:49971649-49972183	535	0.0000	0.1813	0.0000	0.0000	0.0000	0.5351	0.0000	0.3166	0.0000	1.0000	0.0000	0.0000	0.0000	5.0000	0.0000	3.0000
1371	NONHSAT162646.1	NONHSAT162646.1	PMID24108091	m130127_125837_00126_c100456792550000001523064703201345_s2_p0/36966/ccs.path1	-	12:101066607-101069253	1320	0.0000	0.0000	0.1459	0.0869	0.1904	0.0434	0.1072	0.1283	0.0000	0.0000	3.0000	2.0000	5.0000	1.0000	2.0000	3.0000
1372	NONHSAT175475.1	NONHSAT175475.1	PMID25116943	LCAT_00105609	-	17:64708368-64710224	1857	0.0495	0.5747	0.0000	0.0000	0.0000	0.0308	0.0000	0.1520	2.0000	11.0000	0.0000	0.0000	0.0000	1.0000	0.0000	5.0000
1373	NONHSAT184498.1	NONHSAT184498.1	PMID24463510	Locus_102719	-	2:38540871-38543388	2348	0.0784	1.0330	0.0273	0.0000	0.0000	0.2438	0.0000	0.0962	4.0000	25.0000	1.0000	0.0000	0.0000	10.0000	0.0000	4.0000
1374	ENST00000438135	NONHSAT138612.2	lncipedia	lnc-HPRT1-3-1_dup1,lnc-HPRT1-3-1	AC004383.3	X:134522702-134522990	289	0.0000	4.0290	0.0000	0.5950	0.1740	0.1980	0.0000	1.9540	0.0000	12.0000	0.0000	3.0000	1.0000	1.0000	0.0000	10.0000
1375	NONHSAT207024.1	NONHSAT207024.1	PMID23934149	TCONS_00370429	-	6:27793889-27796252	2145	0.0000	0.5428	0.0000	0.0267	0.0000	0.2135	0.0330	0.1053	0.0000	12.0000	0.0000	1.0000	0.0000	8.0000	1.0000	4.0000
1376	ENST00000430721	ENST00000430721	ensembl:processed_transcript	-	RP11-295P9.3	10:13653825-13655929	1155	0.1991	6.8880	0.0556	2.4810	0.0435	1.3880	0.2449	0.6844	5.0000	82.0000	1.0000	50.0000	1.0000	28.0000	4.0000	14.0000
1377	ENST00000550223	NONHSAT030856.2	lncipedia	lnc-RBM19-1-8_dup1	LINC01234	12:113745704-113773663	1075	8.3010	1.0830	17.8500	3.2520	12.6700	1.0650	8.8150	2.2580	194.0000	12.0000	299.0000	61.0000	271.0000	20.0000	134.0000	43.0000
1378	NONHSAT024064.2	NONHSAT024064.2	lncipedia	lnc-ZC3H12C-1-1_dup1	-	11:109946561-109973237	957	0.0000	0.8111	0.5365	0.4192	0.5253	0.1795	0.0000	0.1770	0.0000	8.0000	8.0000	7.0000	10.0000	3.0000	0.0000	3.0000
1379	NONHSAT155764.1	NONHSAT155764.1	lncipedia	lnc-FAM22E-4-1_dup1	-	10:79828859-79830971	1601	0.1437	6.8480	0.7616	3.0790	0.1884	3.8980	0.7067	2.5740	5.0000	113.0000	19.0000	86.0000	6.0000	109.0000	16.0000	73.0000
1380	NONHSAT166535.1	NONHSAT166535.1	lncipedia	lnc-SLC7A1-2-9_dup1	-	13:29261176-29271032	469	0.0000	0.0000	0.0000	0.0000	0.0000	0.0000	0.0000	0.7223	0.0000	0.0000	0.0000	0.0000	0.0000	0.0000	0.0000	6.0000
1381	NONHSAT160530.1	NONHSAT160530.1	PMID25116943	LCAT_00047865	-	11:76170334-76177577	7244	0.0000	0.0000	0.0000	0.0000	0.0000	0.0237	0.0000	0.0468	0.0000	0.0000	0.0000	0.0000	0.0000	3.0000	0.0000	6.0000
1382	ENST00000425246	NONHSAT156597.1	PMID24463510	-	RP11-336A10.5	10:5608475-5610793	613	0.0000	0.0000	0.1047	0.3740	0.0820	0.1868	0.0000	0.0921	0.0000	0.0000	1.0000	4.0000	1.0000	2.0000	0.0000	1.0000
1383	NONHSAT055335.2	NONHSAT055335.2	lncipedia	lnc-AC037487.1-6-5	-	17:64931211-64935980	1727	0.0000	0.2809	0.2230	0.3319	0.0000	0.0331	0.0000	0.3269	0.0000	5.0000	6.0000	10.0000	0.0000	1.0000	0.0000	10.0000
1384	NONHSAT211839.1	NONHSAT211839.1	PMID24108091	m121212_180544_00126_c100418772550000001523036412191284_s1_p0/71650/ccs.path1	-	7:27114536-27122881	567	0.0811	0.3421	0.1132	0.5054	0.0000	0.7067	0.0000	1.2950	1.0000	2.0000	1.0000	5.0000	0.0000	7.0000	0.0000	13.0000
1385	NONHSAT022459.2	NONHSAT022459.2	lncipedia	lnc-NDUFV1-4-2	-	11:67620004-67627393	1868	0.0000	0.0519	0.0000	0.0614	0.0000	0.0000	0.0000	0.0907	0.0000	1.0000	0.0000	2.0000	0.0000	0.0000	0.0000	3.0000
1386	NONHSAT106382.2	NONHSAT106382.2	lncipedia	lnc-GMDS-21-4_dup1	-	6:1146108-1228670	5874	0.0000	0.0496	0.0000	0.0390	0.0000	0.0097	0.0000	0.0000	0.0000	3.0000	0.0000	4.0000	0.0000	1.0000	0.0000	0.0000
1387	NONHSAT149812.1	NONHSAT149812.1	PMID24463510	LocusForward_59705	-	1:152026795-152035870	363	0.1267	0.0000	0.0000	0.4737	0.0000	0.4731	0.0000	1.0890	1.0000	0.0000	0.0000	3.0000	0.0000	3.0000	0.0000	7.0000
1388	NONHSAT220592.1	NONHSAT220592.1	PMID24108091	m121218_020727_00126_c100418802550000001523036412191222_s1_p0/43440/ccs.path1	-	9:26907015-26913920	1128	0.2039	1.2900	0.0569	0.3557	0.0446	0.7105	0.0627	0.4004	5.0000	15.0000	1.0000	7.0000	1.0000	14.0000	1.0000	8.0000
1389	NONHSAT112775.2	NONHSAT112775.2	lncipedia	lnc-FRS3-1-1_dup1	-	6:41795969-41796618	281	0.0000	0.3451	0.0000	0.0000	0.0000	0.4075	0.0000	0.4018	0.0000	1.0000	0.0000	0.0000	0.0000	2.0000	0.0000	2.0000
1390	NONHSAT175508.1	NONHSAT175508.1	lncipedia	lnc-NOL11-2-1_dup1	-	17:67562897-67579714	1044	0.2203	0.4647	0.1844	0.2196	0.0482	0.3290	0.0000	0.3245	5.0000	5.0000	3.0000	4.0000	1.0000	6.0000	0.0000	6.0000
1391	ENST00000563041	NONHSAT047049.2	lncipedia	lnc-THSD4-4-2_dup1	CTD-2524L6.3	15:71818414-71822455	630	0.0000	0.0000	0.0000	0.0000	0.0798	0.0000	0.0000	0.2689	0.0000	0.0000	0.0000	0.0000	1.0000	0.0000	0.0000	3.0000
1392	NONHSAT182487.1	NONHSAT182487.1	PMID24463510	-	-	2:117833938-117841659	4058	0.0567	1.4820	0.0000	1.4830	0.0000	0.1270	0.0000	1.1130	5.0000	62.0000	0.0000	105.0000	0.0000	9.0000	0.0000	80.0000
1393	NONHSAT142612.2	NONHSAT142612.2	lncipedia	lnc-IRX3-4-23	-	16:54918931-54929151	1092	0.0000	0.0000	0.0000	0.0000	0.0461	0.0524	0.0000	0.0517	0.0000	0.0000	0.0000	0.0000	1.0000	1.0000	0.0000	1.0000
1394	NONHSAT166468.1	NONHSAT166468.1	PMID24108091	m121219_030035_00126_c100449542550000001523046302151304_s2_p0/21222/ccs.path1	-	13:24483037-24487876	1067	0.0000	3.8190	0.0000	1.3970	0.0000	0.5902	0.0000	0.7938	0.0000	42.0000	0.0000	26.0000	0.0000	11.0000	0.0000	15.0000
1395	ENST00000485843	NONHSAT091632.2	lncipedia	lnc-ROPN1B-7-3	FAM86JP	3:125916630-125930024	2012	0.2743	0.4822	0.7974	1.6810	0.0500	1.9630	0.7030	0.3648	12.0000	10.0000	25.0000	59.0000	2.0000	69.0000	20.0000	13.0000
1396	NONHSAT207148.1	NONHSAT207148.1	PMID24108091	m121212_154612_00126_c100418772550000001523036412191283_s1_p0/20526/ccs.path1	-	6:33414733-33416436	1091	0.0422	0.0889	0.0000	0.0525	0.0000	0.0000	0.0000	0.0000	1.0000	1.0000	0.0000	1.0000	0.0000	0.0000	0.0000	0.0000
1397	NONHSAT125456.2	NONHSAT125456.2	lncipedia	lnc-EPB49-5-3_dup1,lnc-EPB49-5-3	-	8:22102957-22104379	1423	16.1300	4.2270	6.6300	8.3780	13.2500	17.6600	10.7800	13.0500	499.0000	62.0000	147.0000	208.0000	375.0000	439.0000	217.0000	329.0000
1398	NONHSAT149787.1	NONHSAT149787.1	PMID24108091	m121219_051625_00126_c100449542550000001523046302151305_s1_p0/53714/ccs.path1	-	1:150557179-150558748	768	0.5390	0.0000	0.0000	0.1493	0.1309	0.2236	0.0921	0.0735	9.0000	0.0000	0.0000	2.0000	2.0000	3.0000	1.0000	1.0000
1399	NONHSAT181981.1	NONHSAT181981.1	lncipedia	lnc-GMCL1-1-1_dup1	-	2:69901151-69902555	1099	0.0000	3.2660	0.0000	0.8345	0.0458	1.0940	0.0644	2.0550	0.0000	37.0000	0.0000	16.0000	1.0000	21.0000	1.0000	40.0000
1400	NONHSAT090268.2	NONHSAT090268.2	lncipedia	lnc-ATXN7-13-1_dup1	-	3:64862387-64864292	746	0.0000	0.1300	0.0000	0.0000	0.0000	0.2302	0.0000	0.0000	0.0000	1.0000	0.0000	0.0000	0.0000	3.0000	0.0000	0.0000
1401	ENST00000567415	NONHSAT047667.2	lncipedia	lnc-RP11-38G5.1.1-1-1_dup1,lnc-RP11-38G5.1.1-1-1	RP11-38G5.4	15:79843547-79844304	758	0.1214	5.5040	1.0160	5.5960	0.3979	3.1720	0.3732	1.1920	2.0000	43.0000	12.0000	74.0000	6.0000	42.0000	4.0000	16.0000
1402	ENST00000411553	ENST00000411553	ensembl:lincRNA	-	HCG11	6:26523450-26526579	3130	0.0588	4.4640	3.5680	0.1099	2.5380	0.1829	1.3780	0.1443	4.0000	144.0000	174.0000	6.0000	158.0000	10.0000	61.0000	8.0000
1403	NONHSAT219434.1	NONHSAT219434.1	PMID24108091	m121219_094927_00126_c100449542550000001523046302151307_s1_p0/53261/ccs.path1	-	9:34664963-34783611	772	0.0000	0.1256	0.0000	0.0742	0.0000	0.0000	0.0000	0.0731	0.0000	1.0000	0.0000	1.0000	0.0000	0.0000	0.0000	1.0000
1404	NONHSAT192672.1	NONHSAT192672.1	lncipedia	lnc-YPEL1-2-1	-	22:21779991-21804869	1689	0.0272	4.8250	0.0380	0.5430	0.0298	0.2373	0.0000	0.2674	1.0000	84.0000	1.0000	16.0000	1.0000	7.0000	0.0000	8.0000
1405	NONHSAT150560.1	NONHSAT150560.1	PMID25116943	LCAT_00011541	-	1:220511409-220527402	746	0.0000	0.0000	0.0000	0.0000	0.0000	0.0000	0.0000	0.2270	0.0000	0.0000	0.0000	0.0000	0.0000	0.0000	0.0000	3.0000
1406	ENST00000559368	NONHSAT041924.2	lncipedia	lnc-AC012652.1.1-1-8	OIP5-AS1	15:41284008-41288271	642	0.5731	0.0000	1.1000	0.0893	0.8614	0.3567	0.5508	0.0000	8.0000	0.0000	11.0000	1.0000	11.0000	4.0000	5.0000	0.0000
1407	ENST00000559366	NONHSAT047864.2	lncipedia	lnc-WHAMM-2-9	SNHG21	15:82750584-82757206	674	0.0000	0.0000	0.2857	0.3401	0.2984	0.0000	1.4690	1.5920	0.0000	0.0000	3.0000	4.0000	4.0000	0.0000	14.0000	19.0000
1408	NONHSAT036101.2	NONHSAT036101.2	lncipedia	lnc-FOXG1-6-6_dup1	-	14:26599245-26664161	1522	0.0000	0.1274	0.0000	0.0000	0.0000	0.1881	0.0000	0.1855	0.0000	2.0000	0.0000	0.0000	0.0000	5.0000	0.0000	5.0000
1409	NONHSAT079919.2	NONHSAT079919.2	lncipedia	lnc-TOMM34-2-1_dup1,lnc-TOMM34-2-1	-	20:44880838-44881134	297	0.3097	0.0000	0.2161	0.0000	0.1693	0.0000	0.0000	0.0000	2.0000	0.0000	1.0000	0.0000	1.0000	0.0000	0.0000	0.0000
1410	ENST00000578539	NONHSAT055887.2	lncipedia	lnc-SLC25A19-1-1_dup1,lnc-SLC25A19-1-1	RP11-16C1.2	17:75370947-75373736	2790	0.0330	6.6420	0.0000	2.1780	0.0721	0.9028	0.0254	0.3643	2.0000	191.0000	0.0000	106.0000	4.0000	44.0000	1.0000	18.0000
1411	MSTRG.33103.1	-	-	-	-	19:34232345-34236977	3936	0.0000	7.2960	0.0815	4.0050	0.0639	1.9780	0.0000	0.6599	0.0000	296.0000	5.0000	275.0000	5.0000	136.0000	0.0000	46.0000
1412	ENST00000604017	NONHSAT029971.2	lncipedia	lnc-CRADD-1-1_dup1,lnc-CRADD-1-1	RP11-1060G2.2	12:93945041-93947813	2773	0.0000	0.1050	0.0000	0.0000	0.0000	0.0000	0.0000	0.0000	0.0000	3.0000	0.0000	0.0000	0.0000	0.0000	0.0000	0.0000
1413	NONHSAT030085.2	NONHSAT030085.2	lncipedia	lnc-NEDD1-3-2_dup1	-	12:97168852-97185474	684	0.2017	0.1418	0.0000	0.9217	0.0735	0.9206	0.1034	0.8254	3.0000	1.0000	0.0000	11.0000	1.0000	11.0000	1.0000	10.0000
1414	ENST00000504206	NONHSAT017778.2	lncipedia	lnc-CYB5R2-3-6_dup1	CTD-2516F10.2	11:7437627-7461344	4433	0.0000	0.0000	0.0000	0.0905	0.0680	0.0000	0.0000	0.0000	0.0000	0.0000	0.0000	7.0000	6.0000	0.0000	0.0000	0.0000
1415	NONHSAT199131.1	NONHSAT199131.1	PMID24463510	-	-	4:138057465-138191681	6785	0.0000	0.0000	0.0000	0.0000	0.0000	0.0000	0.0000	0.0416	0.0000	0.0000	0.0000	0.0000	0.0000	0.0000	0.0000	5.0000
1416	ENST00000504204	NONHSAT104370.2	lncipedia	lnc-PRELID2-4-1_dup1	CTC-367F4.1	5:145222610-145228982	493	0.0000	0.0000	0.0000	0.0000	0.0000	0.3484	0.0000	0.0000	0.0000	0.0000	0.0000	0.0000	0.0000	3.0000	0.0000	0.0000
1417	NONHSAT079198.2	NONHSAT079198.2	lncipedia	lnc-FAM182A-3-1	-	20:25864269-25867679	1693	0.1630	0.3438	0.3033	0.3047	0.2672	0.7101	0.4595	0.3335	6.0000	6.0000	8.0000	9.0000	9.0000	21.0000	11.0000	10.0000
1418	NONHSAT047819.2	NONHSAT047819.2	lncipedia	lnc-RP11-152F13.5.1-1-5_dup1	-	15:82415527-82419391	370	0.8701	4.1950	0.3469	2.4790	0.2717	1.3930	0.3823	0.7630	7.0000	16.0000	2.0000	16.0000	2.0000	9.0000	2.0000	5.0000
1419	NONHSAT112982.2	NONHSAT112982.2	lncipedia	lnc-SUPT3H-1-3_dup1	-	6:45555843-45576771	1809	0.0000	0.0536	0.1774	0.0000	0.0556	0.0000	0.1955	0.0000	0.0000	1.0000	5.0000	0.0000	2.0000	0.0000	5.0000	0.0000
1420	ENST00000416679	NONHSAT155827.1	PMID24463510	-	RP11-380G5.2	10:87878692-87880427	499	0.5531	14.0000	0.2573	1.9530	0.2015	1.8360	0.1417	0.5657	6.0000	72.0000	2.0000	17.0000	2.0000	16.0000	1.0000	5.0000
1421	ENST00000416673	NONHSAT073815.2	lncipedia	lnc-SLC35F5-14-8	RPL23AP7	2:113610502-113627040	2078	1.0180	0.9805	1.3590	0.8275	1.2580	0.0000	1.8040	0.4891	46.0000	21.0000	44.0000	30.0000	52.0000	0.0000	53.0000	18.0000
1422	ENST00000505151	NONHSAT105939.2	lncipedia	lnc-TRIM41-2-3_dup1	CTC-338M12.4	5:181246901-181257586	886	0.9345	1.7520	0.5070	2.8460	0.0568	4.2650	0.2395	7.7750	18.0000	16.0000	7.0000	44.0000	1.0000	66.0000	3.0000	122.0000
1423	ENST00000505155	NONHSAT096683.2	lncipedia	lnc-CENPC1-1-2_dup1	RP11-584P21.2	4:67420759-67422000	409	0.0000	0.0000	0.0000	0.0000	0.0000	0.0000	0.0000	0.4141	0.0000	0.0000	0.0000	0.0000	0.0000	0.0000	0.0000	3.0000
1424	NONHSAT000794.2	NONHSAT000794.2	lncipedia	lnc-H6PD-1-5_dup1	-	1:9183499-9191856	773	0.4760	0.0000	0.2491	0.0000	0.0000	0.2222	0.0000	0.0730	8.0000	0.0000	3.0000	0.0000	0.0000	3.0000	0.0000	1.0000
1425	ENST00000510261	NONHSAT101745.2	lncipedia	lnc-ADAMTS6-1-1_dup1	CTD-2116N20.1	5:65486444-65487048	365	0.0000	0.2657	0.0000	0.7851	0.0000	0.4705	0.0000	0.0000	0.0000	1.0000	0.0000	5.0000	0.0000	3.0000	0.0000	0.0000
1426	NONHSAT040720.2	NONHSAT040720.2	lncipedia	lnc-OR4N4-1-17_dup1	-	15:22015255-22031891	1043	0.0000	0.1860	0.0000	0.0000	0.0000	0.0549	0.0000	0.0541	0.0000	2.0000	0.0000	0.0000	0.0000	1.0000	0.0000	1.0000
1427	NONHSAT047096.2	NONHSAT047096.2	lncipedia	lnc-HEXA-3-7_dup1,lnc-HEXA-3-7	-	15:72469292-72474325	5034	0.0000	6.6690	0.0510	5.2380	0.0000	5.6290	0.0141	8.5470	0.0000	346.0000	4.0000	460.0000	0.0000	495.0000	1.0000	762.0000
1428	NONHSAT148237.1	NONHSAT148237.1	PMID24108091	m121218_132759_00126_c100418802550000001523036412191227_s2_p0/4031/ccs.path1	-	1:2400903-2403749	994	9.1620	5.0760	11.0400	10.5500	9.9630	5.2990	20.0600	11.5300	198.0000	52.0000	171.0000	183.0000	197.0000	92.0000	282.0000	203.0000
1429	NONHSAT222881.1	NONHSAT222881.1	PMID25116943	LCAT_00259232	-	X:103431499-103488649	3274	0.1264	2.5190	0.0392	0.6653	0.2303	0.1224	0.0648	0.0172	9.0000	85.0000	2.0000	38.0000	15.0000	7.0000	3.0000	1.0000
1430	NONHSAT073683.2	NONHSAT073683.2	lncipedia	lnc-TMEM87B-1-1	-	2:112124828-112127214	2387	0.0000	1.0570	0.0000	0.2882	0.0000	0.0480	0.0000	0.1419	0.0000	26.0000	0.0000	12.0000	0.0000	2.0000	0.0000	6.0000
1431	NONHSAT008386.2	NONHSAT008386.2	lncipedia	lnc-TSEN15-5-1_dup1,lnc-TSEN15-5-1	-	1:184462393-184462799	407	0.0000	0.9536	0.0000	0.1408	0.0000	0.4220	0.0000	0.0000	0.0000	4.0000	0.0000	1.0000	0.0000	3.0000	0.0000	0.0000
1432	NONHSAT213072.1	NONHSAT213072.1	lncipedia	lnc-COX19-2-1	-	7:1057300-1059912	2235	0.0206	1.9530	0.1148	0.0000	0.0000	0.1537	0.0633	0.0758	1.0000	45.0000	4.0000	0.0000	0.0000	6.0000	2.0000	3.0000
1433	NONHSAT005306.2	NONHSAT005306.2	lncipedia	lnc-LRIG2-3-9_dup1	-	1:112957481-112976387	4816	0.0000	0.1612	0.0000	0.0833	0.0000	0.0475	0.0147	0.0000	0.0000	8.0000	0.0000	7.0000	0.0000	4.0000	1.0000	0.0000
1434	NONHSAT211876.1	NONHSAT211876.1	PMID24108091	m130127_125837_00126_c100456792550000001523064703201345_s2_p0/49350/ccs.path1	-	7:29685838-29697095	764	0.1806	0.0000	0.0000	0.0000	0.0000	0.0000	0.0000	0.0000	3.0000	0.0000	0.0000	0.0000	0.0000	0.0000	0.0000	0.0000
1435	ENST00000608264	ENST00000608264	ensembl:lincRNA	-	LL09NC01-139C3.1	9:134168769-134169340	572	0.0000	0.0000	0.0000	0.3006	0.0879	0.4003	0.1236	0.5922	0.0000	0.0000	0.0000	3.0000	1.0000	4.0000	1.0000	6.0000
1436	ENST00000512642	NONHSAT203725.1	PMID24463510	-	CTD-2083E4.6	5:269858-271516	522	0.0000	0.0000	0.0000	0.0000	0.0000	0.0000	0.0000	0.4326	0.0000	0.0000	0.0000	0.0000	0.0000	0.0000	0.0000	4.0000
1437	NONHSAT016718.2	NONHSAT016718.2	lncipedia	lnc-ATE1-4-1_dup1,lnc-ATE1-4-1	-	10:121942007-121942340	334	0.0000	0.2904	0.0000	0.5148	0.0000	0.0000	0.0000	0.0000	0.0000	1.0000	0.0000	3.0000	0.0000	0.0000	0.0000	0.0000
1438	NONHSAT150343.1	NONHSAT150343.1	PMID24108091	m121218_222657_00126_c100449542550000001523046302151302_s1_p0/50608/ccs.path1	-	1:203795645-203802283	840	0.1095	0.2309	0.0764	0.0682	0.1197	0.0000	0.0842	0.0672	2.0000	2.0000	1.0000	1.0000	2.0000	0.0000	1.0000	1.0000
1439	NONHSAT180090.1	NONHSAT180090.1	PMID24035497	intronic187	-	19:3620272-3620692	421	9.9420	2.5350	6.5550	0.6807	6.2090	1.0880	4.7030	3.2190	91.0000	11.0000	43.0000	5.0000	52.0000	8.0000	28.0000	24.0000
1440	NONHSAT207570.1	NONHSAT207570.1	PMID25116943	LCAT_00210722	-	6:84797629-84810468	884	0.0000	0.1097	0.0000	0.1297	0.0000	0.0000	0.0000	0.0000	0.0000	1.0000	0.0000	2.0000	0.0000	0.0000	0.0000	0.0000
1441	NONHSAT163182.1	NONHSAT163182.1	PMID24463510	-	-	12:2676002-2691201	2693	0.0000	0.1081	0.0238	0.0000	0.0000	0.0638	0.0000	0.0000	0.0000	3.0000	1.0000	0.0000	0.0000	3.0000	0.0000	0.0000
1442	ENST00000623520	NONHSAT155639.1	gencode	-	RP11-354E23.3	10:72730557-72731175	619	0.0743	3.9180	0.0000	1.5740	0.0812	0.2775	0.0000	0.0912	1.0000	25.0000	0.0000	17.0000	1.0000	3.0000	0.0000	1.0000
1443	ENST00000623522	NONHSAT145165.2	lncipedia	lnc-USP6-1-3_dup1,lnc-USP6-1-3	AC012146.7	17:5113359-5115004	1646	0.0559	1.0020	0.0780	0.5572	0.0611	1.1130	0.0430	1.0290	2.0000	17.0000	2.0000	16.0000	2.0000	32.0000	1.0000	30.0000
1444	ENST00000551161	NONHSAT030706.2	lncipedia	lnc-CCDC63-1-1_dup1	RP1-74B13.2	12:110831779-110845963	581	0.0000	0.0000	0.0000	0.0000	0.0000	0.0000	0.0000	0.2915	0.0000	0.0000	0.0000	0.0000	0.0000	0.0000	0.0000	3.0000
1445	ENST00000623524	NONHSAT177640.1	gencode	-	RP11-723J4.3	18:35972151-35973916	1766	0.0261	1.3190	0.0727	0.3246	0.1139	1.1990	0.0801	0.7993	1.0000	24.0000	2.0000	10.0000	4.0000	37.0000	2.0000	25.0000
1446	ENST00000623529	NONHSAT156226.1	lncipedia	lnc-C10orf85-2-1_dup1,lnc-C10orf85-2-1	LINC01561	10:120597949-120600108	2160	0.0000	1.1230	0.0000	0.7165	0.0000	0.0000	0.0000	0.0000	0.0000	25.0000	0.0000	27.0000	0.0000	0.0000	0.0000	0.0000
1447	ENST00000371162	NONHSAT073627.2	lncipedia	lnc-AC108463.1-3-27_dup1,lnc-AC108463.1-3-27	MIR4435-2HG	2:111237004-111239047	2044	1.1480	10.6800	1.8210	1.9630	1.6970	0.8683	1.6950	1.2710	51.0000	225.0000	58.0000	70.0000	69.0000	31.0000	49.0000	46.0000
1448	NONHSAT188383.1	NONHSAT188383.1	PMID24463510	-	-	20:4193068-4195729	480	0.0958	0.2020	0.1337	0.9552	0.8379	4.1740	0.1473	0.3529	1.0000	1.0000	1.0000	8.0000	8.0000	35.0000	1.0000	3.0000
1449	NONHSAT078932.2	NONHSAT078932.2	lncipedia	lnc-XRN2-2-17_dup1	-	20:21244388-21246558	457	0.0000	0.6370	0.0000	0.7526	0.2200	1.6280	0.0000	0.0000	0.0000	3.0000	0.0000	6.0000	2.0000	13.0000	0.0000	0.0000
1450	NONHSAT208594.1	NONHSAT208594.1	PMID25116943	LCAT_00213049	-	6:1283466-1303572	19355	0.0000	0.0000	0.0000	0.1066	0.0000	0.0000	0.0000	0.0000	0.0000	0.0000	0.0000	36.0000	0.0000	0.0000	0.0000	0.0000
1451	NONHSAT152980.1	NONHSAT152980.1	PMID24463510	LocusReverse_56241	-	1:220460786-220474809	556	0.0000	0.0000	0.0000	0.1031	0.0000	0.0000	0.0000	0.2031	0.0000	0.0000	0.0000	1.0000	0.0000	0.0000	0.0000	2.0000
1452	ENST00000550292	ENST00000550292	ensembl:lincRNA	-	LINC00941	12:30795681-30800008	632	3.4210	0.9210	0.1016	0.0907	0.1591	0.1812	0.7833	1.3400	47.0000	6.0000	1.0000	1.0000	2.0000	2.0000	7.0000	15.0000
1453	NONHSAT149620.1	NONHSAT149620.1	PMID24463510	-	-	1:113008255-113047056	575	0.0000	0.1687	0.0000	0.0997	0.0000	0.0995	0.0000	0.0000	0.0000	1.0000	0.0000	1.0000	0.0000	1.0000	0.0000	0.0000
1454	NONHSAT215952.1	NONHSAT215952.1	lncipedia	lnc-KCNB2-6-1	-	8:71843123-72056312	4802	0.0766	0.1818	0.0000	0.0000	0.2827	0.0000	0.0000	0.1881	8.0000	9.0000	0.0000	0.0000	27.0000	0.0000	0.0000	16.0000
1455	ENST00000580684	ENST00000580684	ensembl:lincRNA	-	LINC00667	18:5238550-5243911	1009	0.0456	0.0000	0.3180	0.1136	0.9466	0.5674	1.4020	0.3357	1.0000	0.0000	5.0000	2.0000	19.0000	10.0000	20.0000	6.0000
1456	NONHSAT168652.1	NONHSAT168652.1	PMID24463510	LocusForward_63480	-	14:75294501-75296271	291	6.1640	0.0000	0.0000	0.0000	0.0000	0.0000	0.0000	0.0000	39.0000	0.0000	0.0000	0.0000	0.0000	0.0000	0.0000	0.0000
1457	NONHSAT198636.1	NONHSAT198636.1	PMID25116943	LCAT_00185040	-	4:56799443-56802254	2812	0.0000	0.0690	0.0000	0.0204	0.0000	0.0000	0.0000	0.0000	0.0000	2.0000	0.0000	1.0000	0.0000	0.0000	0.0000	0.0000
1458	NONHSAT102608.2	NONHSAT102608.2	lncipedia	lnc-MEF2C-8-1_dup1,lnc-MEF2C-8-1	-	5:88257956-88259493	1538	0.0000	4.1000	0.0000	2.9440	0.0000	1.4140	0.0460	0.4038	0.0000	65.0000	0.0000	79.0000	0.0000	38.0000	1.0000	11.0000
1459	ENST00000530583	ENST00000530583	ensembl:lincRNA	-	LINC00167	11:130002938-130004356	1419	0.2917	0.1367	0.0905	0.7271	0.1771	1.1700	0.0997	3.5410	9.0000	2.0000	2.0000	18.0000	5.0000	29.0000	2.0000	89.0000
1460	NONHSAT133196.2	NONHSAT133196.2	lncipedia	lnc-CENPP-4-1	-	9:92618050-92620535	2486	0.0185	0.0390	0.4130	0.2075	0.0202	0.0230	0.1991	0.0227	1.0000	1.0000	16.0000	9.0000	1.0000	1.0000	7.0000	1.0000
1461	NONHSAT159533.1	NONHSAT159533.1	PMID23934149	TCONS_00079767	-	11:92210651-92259565	4658	0.0000	0.5624	0.0000	0.3076	0.0000	0.0123	0.0152	0.0727	0.0000	27.0000	0.0000	25.0000	0.0000	1.0000	1.0000	6.0000
1462	NONHSAT182670.1	NONHSAT182670.1	PMID24108091	m121212_085615_00126_c100418772550000001523036412191280_s1_p0/12827/ccs.path1	-	2:132261145-132262328	1038	0.0886	0.0934	0.0000	0.0000	0.0000	0.0000	0.1363	0.0544	2.0000	1.0000	0.0000	0.0000	0.0000	0.0000	2.0000	1.0000
1463	NONHSAT068390.2	NONHSAT068390.2	lncipedia	lnc-AC012313.1-1-10	-	19:58404256-58407296	2860	1.2700	0.0000	1.1440	0.0000	0.0000	1.2610	0.0000	1.1060	79.0000	0.0000	51.0000	0.0000	0.0000	63.0000	0.0000	56.0000
1464	NONHSAT172767.1	NONHSAT172767.1	lncipedia	lnc-UQCRC2-1-1	-	16:21915139-21983879	951	0.0967	2.7550	0.1350	1.2050	0.0000	0.6621	0.0000	0.1781	2.0000	27.0000	2.0000	20.0000	0.0000	11.0000	0.0000	3.0000
1465	ENST00000392097	ENST00000392097	ensembl:lincRNA	-	RP1-206D15.6	1:169486076-169486986	911	0.0000	0.0000	0.0000	0.0000	0.0000	0.0628	0.0000	0.1240	0.0000	0.0000	0.0000	0.0000	0.0000	1.0000	0.0000	2.0000
1466	NONHSAT173024.1	NONHSAT173024.1	lncipedia	lnc-RP11-327F22.5.1-13-1_dup1	-	16:51164530-51171422	1233	0.0000	0.1573	0.1041	0.1859	0.0000	0.0464	0.0000	0.0000	0.0000	2.0000	2.0000	4.0000	0.0000	1.0000	0.0000	0.0000
1467	ENST00000591408	NONHSAT134878.2	lncipedia	lnc-FPGS-2-8_dup1	RP11-203J24.8	9:127938131-127940822	836	0.0000	0.0000	0.0000	0.0000	0.0000	0.0000	0.0000	1.1480	0.0000	0.0000	0.0000	0.0000	0.0000	0.0000	0.0000	17.0000
1468	NONHSAT213611.1	NONHSAT213611.1	PMID24108091	m130127_055628_00126_c100456792550000001523064703201342_s1_p0/29664/ccs.path1	-	7:73736260-73738789	1756	2.3050	2.0440	0.9502	2.6110	1.0310	3.2280	0.8860	4.8870	88.0000	37.0000	26.0000	80.0000	36.0000	99.0000	22.0000	152.0000
1469	NONHSAT013306.2	NONHSAT013306.2	lncipedia	lnc-ERCC6-1-1_dup1,lnc-ERCC6-1-1	-	10:49433833-49447406	13574	0.0746	0.6647	0.1324	0.7052	0.0444	0.3627	0.0729	0.1539	22.0000	93.0000	28.0000	167.0000	12.0000	86.0000	14.0000	37.0000
1470	NONHSAT163628.1	NONHSAT163628.1	PMID24108091	m130128_074542_00126_c100457742550000001523064703201384_s2_p0/52499/ccs.path1	-	12:57458130-57462799	1489	6.5490	2.9970	0.5172	1.7320	0.7090	3.5370	0.7599	3.1470	212.0000	46.0000	12.0000	45.0000	21.0000	92.0000	16.0000	83.0000
1471	NONHSAT185579.1	NONHSAT185579.1	PMID24463510	Locus_103186	-	2:138043503-138060250	449	0.0000	0.6484	0.0000	0.0000	0.0000	0.0000	0.0000	0.0000	0.0000	3.0000	0.0000	0.0000	0.0000	0.0000	0.0000	0.0000
1472	ENST00000427515	NONHSAT002826.2	lncipedia	lnc-KDM4A-1-1_dup1,lnc-KDM4A-1-1	RP11-184I16.3	1:43743471-43743741	271	0.0000	3.9380	0.0000	2.1150	0.0000	0.2112	0.0000	0.0000	0.0000	11.0000	0.0000	10.0000	0.0000	1.0000	0.0000	0.0000
1473	ENST00000427513	NONHSAT137998.2	lncipedia	lnc-BHLHB9-6-1	MTCO2P19	X:102797531-102798128	598	0.0000	4.7050	0.0000	0.4792	0.0000	0.0957	0.0000	0.0944	0.0000	29.0000	0.0000	5.0000	0.0000	1.0000	0.0000	1.0000
1474	NONHSAT203301.1	NONHSAT203301.1	lncipedia	lnc-IGIP-1-2_dup1	-	5:140143952-140154418	6069	0.0000	0.4636	0.0000	0.2456	0.0000	0.0849	0.0000	0.0093	0.0000	29.0000	0.0000	26.0000	0.0000	9.0000	0.0000	1.0000
1475	NONHSAT106726.2	NONHSAT106726.2	lncipedia	lnc-WRNIP1-16-3_dup1	-	6:2713763-2729232	2188	0.1051	0.0000	0.0000	0.0000	0.0000	0.0000	0.0000	0.0516	5.0000	0.0000	0.0000	0.0000	0.0000	0.0000	0.0000	2.0000
1476	NONHSAT212277.1	NONHSAT212277.1	PMID24463510	XLOC_006153	-	7:77669966-77671383	580	0.0000	1.3380	0.0000	0.4941	0.0000	0.0000	0.0000	0.0000	0.0000	8.0000	0.0000	5.0000	0.0000	0.0000	0.0000	0.0000
1477	NONHSAT053239.2	NONHSAT053239.2	lncipedia	lnc-MRM1-2-2_dup1	-	17:36722478-36726341	561	0.0000	0.0000	0.0000	0.1021	0.0000	0.1020	0.0000	0.1006	0.0000	0.0000	0.0000	1.0000	0.0000	1.0000	0.0000	1.0000
1478	NONHSAT013287.2	NONHSAT013287.2	lncipedia	lnc-VSTM4-2-1_dup1,lnc-VSTM4-2-1	-	10:49014367-49016948	2582	0.0534	0.0751	0.0994	0.0666	0.0584	0.1552	0.0548	0.2405	3.0000	2.0000	4.0000	3.0000	3.0000	7.0000	2.0000	11.0000
1479	ENST00000533322	NONHSAT125067.2	lncipedia	lnc-RP11-148O21.2.1-1-1_dup1	RP11-148O21.2	8:11558466-11560020	594	0.0000	0.0000	0.0000	0.1930	0.0847	0.3855	0.0000	0.2851	0.0000	0.0000	0.0000	2.0000	1.0000	4.0000	0.0000	3.0000
1480	MSTRG.55686.1	-	-	-	-	6:31616943-31620596	2955	0.0000	0.0656	0.0000	0.0388	0.0000	0.0388	0.0000	0.8789	0.0000	2.0000	0.0000	2.0000	0.0000	2.0000	0.0000	46.0000
1481	NONHSAT128555.2	NONHSAT128555.2	lncipedia	lnc-ATAD2-1-1_dup1,lnc-ATAD2-1-1	-	8:123497890-123502818	4929	2.6410	38.4600	0.3515	0.4186	0.6120	7.7590	0.1004	2.3140	283.0000	1954.0000	27.0000	36.0000	60.0000	668.0000	7.0000	202.0000
1482	ENST00000610481	NONHSAT159246.1	gencode	-	MALAT1	11:65500223-65500713	353	0.1303	73.1100	1.4540	43.8400	0.4272	27.2500	0.2004	29.4300	1.0000	266.0000	8.0000	270.0000	3.0000	168.0000	1.0000	184.0000
1483	NONHSAT174805.1	NONHSAT174805.1	PMID25116943	LCAT_00101639	-	17:6556706-6560962	3712	0.0867	0.0000	0.0000	0.0000	0.0000	0.0000	0.0000	0.0000	7.0000	0.0000	0.0000	0.0000	0.0000	0.0000	0.0000	0.0000
1484	NONHSAT037573.2	NONHSAT037573.2	lncipedia	lnc-TTC9-1-1_dup1	-	14:70681637-70700123	493	0.0933	0.0000	0.1302	0.1162	0.0000	0.3484	0.0000	0.0000	1.0000	0.0000	1.0000	1.0000	0.0000	3.0000	0.0000	0.0000
1485	NONHSAT198405.1	NONHSAT198405.1	PMID25116943	LCAT_00184381	-	4:25031741-25045762	6611	0.0000	0.0000	0.0000	0.0000	0.0000	0.0000	0.0000	0.0342	0.0000	0.0000	0.0000	0.0000	0.0000	0.0000	0.0000	4.0000
1486	ENST00000443919	NONHSAT015949.2	lncipedia	lnc-SCD-3-1_dup1	RP11-316M21.7	10:100190036-100190747	578	0.0000	0.1678	0.1110	1.2890	0.0000	0.4953	0.0000	1.0740	0.0000	1.0000	1.0000	13.0000	0.0000	5.0000	0.0000	11.0000
1487	NONHSAT204282.1	NONHSAT204282.1	refseq	NR_027386	-	5:70219189-70585802	1551	0.2372	1.1260	0.1241	0.9978	0.2269	1.3290	0.1824	0.5097	8.0000	18.0000	3.0000	27.0000	7.0000	36.0000	4.0000	14.0000
1488	NONHSAT035905.2	NONHSAT035905.2	lncipedia	lnc-THTPA-2-8_dup1	-	14:23512772-23518164	1437	0.0000	0.2701	0.0447	0.0000	0.0000	0.0000	0.0000	0.0000	0.0000	4.0000	1.0000	0.0000	0.0000	0.0000	0.0000	0.0000
1489	NONHSAT169067.1	NONHSAT169067.1	lncipedia	lnc-PSMB5-1-2_dup1	-	14:23008571-23024023	2838	0.1134	1.4700	0.1809	2.7870	0.0177	3.1270	0.1495	0.0000	7.0000	43.0000	8.0000	138.0000	1.0000	155.0000	6.0000	0.0000
1490	NONHSAT145762.2	NONHSAT145762.2	lncipedia	lnc-COX10-1-5_dup1	-	17:14211311-14215910	299	0.3077	0.3244	0.0000	0.7667	0.1682	0.5744	0.0000	0.5665	2.0000	1.0000	0.0000	4.0000	1.0000	3.0000	0.0000	3.0000
1491	NONHSAT084371.2	NONHSAT084371.2	lncipedia	lnc-GGT1-1-1_dup1,lnc-GGT1-1-1	-	22:24651847-24652397	551	0.0835	0.3520	0.0000	0.1040	0.0000	0.3117	0.0000	1.0250	1.0000	2.0000	0.0000	1.0000	0.0000	3.0000	0.0000	10.0000
1492	NONHSAT053500.2	NONHSAT053500.2	lncipedia	lnc-LRRC3C-1-5_dup1,lnc-LRRC3C-1-5	-	17:39927945-39930151	2207	0.0000	1.0110	0.0291	0.3895	0.0000	0.7003	0.0000	0.8698	0.0000	23.0000	1.0000	15.0000	0.0000	27.0000	0.0000	34.0000
1493	ENST00000596350	NONHSAT067347.2	lncipedia	lnc-ASPDH-2-1_dup1	CTD-2560K21.6	19:50555370-50557969	813	0.0000	0.0000	0.0000	0.1410	0.0000	0.4225	0.0000	0.5556	0.0000	0.0000	0.0000	2.0000	0.0000	6.0000	0.0000	8.0000
1494	ENST00000596356	NONHSAT072673.2	lncipedia	lnc-ZAP70-2-39_dup1	LINC01125	2:97669799-97677755	650	0.0000	0.4479	0.0000	0.1764	0.0000	0.0000	0.0000	0.0000	0.0000	3.0000	0.0000	2.0000	0.0000	0.0000	0.0000	0.0000
1495	NONHSAT119216.2	NONHSAT119216.2	lncipedia	lnc-PHF14-6-1_dup1	-	7:11302679-11305700	2507	0.0000	0.2322	0.0000	0.0000	0.0000	0.0000	0.0000	0.0000	0.0000	6.0000	0.0000	0.0000	0.0000	0.0000	0.0000	0.0000
1496	NONHSAT191038.1	NONHSAT191038.1	lncipedia	lnc-PDXK-2-1	-	21:43801581-43801954	374	0.1230	1.8160	0.0000	0.7662	0.1344	1.8370	0.0000	0.4529	1.0000	7.0000	0.0000	5.0000	1.0000	12.0000	0.0000	3.0000
1497	MSTRG.65374.1	-	-	-	-	9:34674900-34676803	477	0.0000	6.7120	0.0000	0.6007	0.0000	0.3601	0.1483	0.1184	0.0000	33.0000	0.0000	5.0000	0.0000	3.0000	1.0000	1.0000
1498	NONHSAT032319.2	NONHSAT032319.2	lncipedia	lnc-CRYL1-1-3_dup1	-	13:20564307-20565574	776	0.0000	0.0000	0.0000	0.1478	0.0000	0.0738	0.0000	0.7276	0.0000	0.0000	0.0000	2.0000	0.0000	1.0000	0.0000	10.0000
1499	NONHSAT209589.1	NONHSAT209589.1	PMID24463510	-	-	6:113623536-113842266	1149	0.1601	0.1688	0.0000	0.0499	0.0000	0.0000	0.0000	0.0000	4.0000	2.0000	0.0000	1.0000	0.0000	0.0000	0.0000	0.0000
1500	NONHSAT016165.2	NONHSAT016165.2	lncipedia	lnc-NT5C2-1-1_dup1	-	10:103198733-103276994	1552	0.0889	0.3751	0.0827	0.0000	0.0000	0.0738	0.0000	0.0000	3.0000	6.0000	2.0000	0.0000	0.0000	2.0000	0.0000	0.0000
1501	NONHSAT184713.1	NONHSAT184713.1	lncipedia	lnc-XPO1-8-1	-	2:61324499-61324814	316	0.1456	6.4470	0.0000	0.3629	0.4773	0.5435	0.2238	0.3573	1.0000	21.0000	0.0000	2.0000	3.0000	3.0000	1.0000	2.0000
1502	NONHSAT176164.1	NONHSAT176164.1	PMID24108091	m130127_222150_00126_c100457742550000001523064703201380_s1_p0/26919/ccs.path1	-	17:38915313-38921758	569	0.0000	0.0000	0.0000	0.0000	0.0884	0.0000	0.1243	0.0992	0.0000	0.0000	0.0000	0.0000	1.0000	0.0000	1.0000	1.0000
1503	ENST00000422074	NONHSAT034599.2	lncipedia	lnc-SLITRK6-15-3_dup1	LINC00397	13:87801036-87803808	344	0.0000	9.8710	0.3732	2.9990	0.0000	1.1650	0.0000	0.4924	0.0000	35.0000	2.0000	18.0000	0.0000	7.0000	0.0000	3.0000
1504	MSTRG.48847.2	-	-	-	-	4:22726422-22727081	598	3.1540	1.2980	5.0440	1.7250	7.4820	3.2550	7.0960	3.8710	41.0000	8.0000	47.0000	18.0000	89.0000	34.0000	60.0000	41.0000
1505	NONHSAT002578.2	NONHSAT002578.2	lncipedia	lnc-PABPC4-1-5_dup1	-	1:39556575-39559655	578	0.0000	0.0000	0.0000	0.0991	0.0000	0.7924	0.0000	0.1954	0.0000	0.0000	0.0000	1.0000	0.0000	8.0000	0.0000	2.0000
1506	NONHSAT140418.2	NONHSAT140418.2	lncipedia	lnc-PMM2-2-3_dup1	-	16:8849456-8850139	491	0.8431	8.1020	0.1307	5.0200	0.3072	5.5970	0.0000	6.2100	9.0000	41.0000	1.0000	43.0000	3.0000	48.0000	0.0000	54.0000
1507	NONHSAT075326.2	NONHSAT075326.2	lncipedia	lnc-STK39-3-2_dup1	-	2:168427474-168429024	395	0.0000	0.0000	0.0000	0.0000	0.0000	0.0000	0.5371	0.0000	0.0000	0.0000	0.0000	0.0000	0.0000	0.0000	3.0000	0.0000
1508	NONHSAT194729.1	NONHSAT194729.1	PMID24035497	intronic659	-	3:156826416-156826616	201	0.2288	0.4825	0.3193	0.2851	0.0000	0.2847	0.0000	0.2809	1.0000	1.0000	1.0000	1.0000	0.0000	1.0000	0.0000	1.0000
1509	NONHSAT000188.2	NONHSAT000188.2	lncipedia	lnc-AL669831.1-3-34_dup1	-	1:854875-857159	973	0.0000	0.0000	0.0000	0.0000	0.0000	0.0000	0.2907	0.0000	0.0000	0.0000	0.0000	0.0000	0.0000	0.0000	4.0000	0.0000
1510	NONHSAT189891.1	NONHSAT189891.1	PMID25116943	LCAT_00156903	-	20:58637619-58641857	3426	0.0000	0.0000	0.0000	0.0000	0.0000	0.0836	0.0000	0.0330	0.0000	0.0000	0.0000	0.0000	0.0000	5.0000	0.0000	2.0000
1511	NONHSAT166662.1	NONHSAT166662.1	lncipedia	lnc-MTRF1-5-1	-	13:41739458-41766099	7808	0.0059	2.5100	0.0000	0.3744	0.0064	0.2126	0.0000	0.0145	1.0000	202.0000	0.0000	51.0000	1.0000	29.0000	0.0000	2.0000
1512	NONHSAT136333.2	NONHSAT136333.2	lncipedia	lnc-ASB9-1-1_dup1	-	X:15232246-15235880	1046	0.0000	0.1854	0.0000	1.4250	0.0961	1.4230	0.0676	0.2699	0.0000	2.0000	0.0000	26.0000	2.0000	26.0000	1.0000	5.0000
1513	NONHSAT167243.1	NONHSAT167243.1	PMID25116943	LCAT_00070539	-	13:109577769-109594092	13715	0.0000	0.1839	0.0000	0.0000	0.0000	0.0042	0.0000	0.0165	0.0000	26.0000	0.0000	0.0000	0.0000	1.0000	0.0000	4.0000
1514	ENST00000475114	NONHSAT017157.2	lncipedia	lnc-RP11-108K14.4.1-1-2_dup1	SCART1	10:133466974-133468412	946	0.0000	0.7178	0.0000	0.6059	0.2126	0.3631	0.2990	0.1790	0.0000	7.0000	0.0000	10.0000	4.0000	6.0000	4.0000	3.0000
1515	ENST00000635177	ENST00000635177	ensembl:lincRNA	-	RP11-596C23.6	14:49861176-49864326	1090	0.1688	1.3350	0.0589	0.8939	0.3229	0.3676	0.2595	1.3470	4.0000	15.0000	1.0000	17.0000	7.0000	7.0000	4.0000	26.0000
1516	ENST00000562298	NONHSAT144574.2	lncipedia	lnc-ZNF276-1-2	VPS9D1-AS1	16:89716528-89718164	931	1.2850	0.5211	0.4825	0.1232	0.5940	0.4920	0.2279	0.6671	26.0000	5.0000	7.0000	2.0000	11.0000	8.0000	3.0000	11.0000
1517	NONHSAT063598.2	NONHSAT063598.2	lncipedia	lnc-ZNF253-2-4_dup1	-	19:19776643-19789087	1019	0.0903	0.4761	0.0000	0.3375	0.0000	0.4495	0.0000	0.0554	2.0000	5.0000	0.0000	6.0000	0.0000	8.0000	0.0000	1.0000
1518	ENST00000417835	ENST00000417835	ensembl:antisense	-	FGD5-AS1	3:14944680-14947893	1630	0.0282	0.0000	0.0788	0.0000	0.0309	0.0000	0.0434	0.0000	1.0000	0.0000	2.0000	0.0000	1.0000	0.0000	1.0000	0.0000
1519	NONHSAT093877.2	NONHSAT093877.2	lncipedia	lnc-ADIPOQ-2-1_dup1,lnc-ADIPOQ-2-1	-	3:186932548-186934393	1846	0.0000	2.9960	0.0695	0.6831	0.0000	0.9614	0.0000	0.5506	0.0000	57.0000	2.0000	22.0000	0.0000	31.0000	0.0000	18.0000
1520	ENST00000609649	NONHSAT153183.1	lncipedia	lnc-TOMM20-3-1_dup1,lnc-TOMM20-3-1	RP4-597N16.4	1:235104180-235104609	430	0.0000	0.4511	0.7462	2.1330	0.1169	1.9970	0.0000	0.6565	0.0000	2.0000	5.0000	16.0000	1.0000	15.0000	0.0000	5.0000
1521	NONHSAT194327.1	NONHSAT194327.1	lncipedia	lnc-ATP6V1A-1-1_dup1	-	3:113785168-113815439	1055	0.0000	0.5517	0.0000	0.0543	0.0477	0.1086	0.0000	0.0535	0.0000	6.0000	0.0000	1.0000	1.0000	2.0000	0.0000	1.0000
1522	NONHSAT151851.1	NONHSAT151851.1	PMID24463510	blastnGorilla.Locus_60620	-	1:85579296-85580685	951	0.6287	0.0000	0.0000	0.4219	0.0000	0.6020	0.0000	0.0000	13.0000	0.0000	0.0000	7.0000	0.0000	10.0000	0.0000	0.0000
1523	NONHSAT217720.1	NONHSAT217720.1	PMID25116943	LCAT_00243080	-	8:139339720-139344454	4735	0.0000	0.0000	0.0000	0.0000	0.0000	0.0000	0.0000	0.0358	0.0000	0.0000	0.0000	0.0000	0.0000	0.0000	0.0000	3.0000
1524	NONHSAT000891.2	NONHSAT000891.2	lncipedia	lnc-MTOR-4-1_dup1,lnc-MTOR-4-1	-	1:11272442-11272974	533	0.0000	0.1820	0.0000	0.5376	0.0000	0.2149	0.0000	0.1059	0.0000	1.0000	0.0000	5.0000	0.0000	2.0000	0.0000	1.0000
1525	NONHSAT208823.1	NONHSAT208823.1	PMID24108091	m121218_111110_00126_c100418802550000001523036412191226_s2_p0/42727/ccs.path1	-	6:18129800-18155109	1711	0.0000	0.0000	0.0000	0.0335	0.1763	0.0000	0.0413	0.0000	0.0000	0.0000	0.0000	1.0000	6.0000	0.0000	1.0000	0.0000
1526	NONHSAT180470.1	NONHSAT180470.1	PMID24463510	-	-	19:46189031-46203063	1643	0.6159	13.7000	1.3280	8.2330	0.8873	10.7300	0.8609	3.9860	22.0000	232.0000	34.0000	236.0000	29.0000	308.0000	20.0000	116.0000
1527	NONHSAT000186.2	NONHSAT000186.2	lncipedia	lnc-AL669831.1-3-32_dup1	-	1:851923-855300	2194	0.0629	0.3538	0.0878	0.1045	0.0458	0.1305	0.1289	0.2316	3.0000	8.0000	3.0000	4.0000	2.0000	5.0000	4.0000	9.0000
1528	NONHSAT190983.1	NONHSAT190983.1	PMID24463510	LocusForward_1106	-	21:39349204-39367288	226	0.0000	0.0000	0.0000	0.7609	0.0000	0.7599	0.0000	2.7480	0.0000	0.0000	0.0000	3.0000	0.0000	3.0000	0.0000	11.0000
1529	NONHSAT039509.2	NONHSAT039509.2	lncipedia	lnc-RP11-404P21.6.1-2-2	-	14:96240505-96244147	3433	0.0000	0.0565	0.0000	0.0167	0.0000	0.0167	0.0000	0.0000	0.0000	2.0000	0.0000	1.0000	0.0000	1.0000	0.0000	0.0000
1530	ENST00000414513	NONHSAT136085.2	lncipedia	lnc-CD99-2-4	CD99P1	X:2616619-2638694	3071	0.0300	3.0960	0.0836	1.9220	0.0164	1.2490	0.0000	0.7170	2.0000	98.0000	4.0000	103.0000	1.0000	67.0000	0.0000	39.0000
1531	ENST00000526176	NONHSAT007262.2	lncipedia	lnc-RGS5-1-4_dup1	RGS5	1:163319227-163321774	574	0.0801	1.6900	0.0000	0.3994	0.0000	0.7979	0.0000	1.4760	1.0000	10.0000	0.0000	4.0000	0.0000	8.0000	0.0000	15.0000
1532	ENST00000450238	NONHSAT106902.2	lncipedia	lnc-NQO2-1-2_dup1	LINC01011	6:2987967-2990348	886	0.0000	0.0000	0.0000	0.5823	0.0568	0.0000	0.0000	0.0000	0.0000	0.0000	0.0000	9.0000	1.0000	0.0000	0.0000	0.0000
1533	ENST00000451545	NONHSAT007410.2	lncipedia	lnc-MPZL1-1-1_dup1	RP1-313L4.3	1:167820406-167821224	718	0.0000	0.6756	0.0000	0.3193	0.1400	0.7176	0.1970	0.2359	0.0000	5.0000	0.0000	4.0000	2.0000	9.0000	2.0000	3.0000
1534	ENST00000451547	NONHSAT070250.2	lncipedia	lnc-TMEM178-1-11_dup1	AC007246.3	2:39518675-39599539	329	0.1398	0.8849	0.1951	0.1742	0.0000	0.0000	0.0000	0.0000	1.0000	3.0000	1.0000	1.0000	0.0000	0.0000	0.0000	0.0000
1535	NONHSAT081859.2	NONHSAT081859.2	lncipedia	lnc-MRPS6-4-2_dup1,lnc-MRPS6-4-2	-	21:34166248-34167118	871	0.0000	0.2227	0.0000	0.0000	0.0000	0.0657	0.0000	0.0000	0.0000	2.0000	0.0000	0.0000	0.0000	1.0000	0.0000	0.0000
1536	NONHSAT061050.2	NONHSAT061050.2	lncipedia	lnc-ICAM4-1-1_dup1,lnc-ICAM4-1-1	-	19:10285485-10285698	214	0.2149	0.4532	0.2999	0.2677	0.2350	1.8730	0.3305	0.2638	1.0000	1.0000	1.0000	1.0000	1.0000	7.0000	1.0000	1.0000
1537	NONHSAT015375.2	NONHSAT015375.2	lncipedia	lnc-OPN4-1-4_dup1,lnc-OPN4-1-4	-	10:86521993-86525049	3057	0.3009	2.0630	0.3359	3.0370	0.6414	3.5580	0.3239	4.3030	20.0000	65.0000	16.0000	162.0000	39.0000	190.0000	14.0000	233.0000
1538	NONHSAT220230.1	NONHSAT220230.1	lncipedia	lnc-GLE1-1-4_dup1	-	9:128528928-128553489	1654	0.0556	0.0586	0.0388	0.3465	0.0304	0.3807	0.0428	0.3755	2.0000	1.0000	1.0000	10.0000	1.0000	11.0000	1.0000	11.0000
1539	NONHSAT095576.2	NONHSAT095576.2	lncipedia	lnc-NKX3-2-1-4_dup1,lnc-NKX3-2-1-4	-	4:13546076-13547824	1749	0.0263	0.0000	0.0000	0.0000	0.0000	0.0000	0.0000	0.1614	1.0000	0.0000	0.0000	0.0000	0.0000	0.0000	0.0000	5.0000
1540	ENST00000511479	NONHSAT099164.2	ensembl	-	PTGES3P3	4:169791221-169791702	482	6.2030	3.2200	26.5000	7.7290	32.2300	9.8580	26.4100	6.6770	65.0000	16.0000	199.0000	65.0000	309.0000	83.0000	180.0000	57.0000
1541	NONHSAT026975.2	NONHSAT026975.2	PMID22140575	brain_Pred8666	-	12:12474223-12476797	2575	0.1965	0.1507	1.1710	0.0223	0.0195	0.0222	0.9887	0.0219	11.0000	4.0000	47.0000	1.0000	1.0000	1.0000	36.0000	1.0000
1542	NONHSAT024931.2	NONHSAT024931.2	lncipedia	lnc-TMEM218-1-7	-	11:125094370-125111708	3859	0.1073	0.0000	0.2328	0.1931	0.2084	0.2225	0.3115	0.2634	9.0000	0.0000	14.0000	13.0000	16.0000	15.0000	17.0000	18.0000
1543	NONHSAT151730.1	NONHSAT151730.1	PMID24035497	intronic480	-	1:63453016-63453376	361	0.0000	8.3320	0.1778	5.0810	0.0000	5.2330	0.0000	3.4410	0.0000	31.0000	1.0000	32.0000	0.0000	33.0000	0.0000	22.0000
1544	NONHSAT052714.2	NONHSAT052714.2	lncipedia	lnc-TP53I13-1-1	-	17:29567149-29568660	646	0.0712	0.1501	0.2981	1.4200	0.0778	1.2410	0.8758	1.6610	1.0000	1.0000	3.0000	16.0000	1.0000	14.0000	8.0000	19.0000
1545	ENST00000567396	NONHSAT046762.2	lncipedia	lnc-MEGF11-2-1_dup1	RP11-16E23.3	15:65766460-65767398	428	0.0000	6.5740	0.1500	1.7410	0.1175	0.2676	0.1652	0.2638	0.0000	29.0000	1.0000	13.0000	1.0000	2.0000	1.0000	2.0000
1546	NONHSAT220018.1	NONHSAT220018.1	PMID24463510	LocusForward_84812	-	9:111759622-111763985	488	0.0000	1.1930	0.0000	0.0000	0.0000	0.0000	0.0000	0.0000	0.0000	6.0000	0.0000	0.0000	0.0000	0.0000	0.0000	0.0000
1547	NONHSAT118712.2	NONHSAT118712.2	lncipedia	lnc-GPER-3-16_dup1	-	7:1162925-1163375	326	0.1411	0.0000	0.3938	0.0000	0.0000	0.3513	0.0000	0.1732	1.0000	0.0000	2.0000	0.0000	0.0000	2.0000	0.0000	1.0000
1548	MSTRG.19654.1	-	-	-	-	14:73305047-73311138	5098	0.0181	12.4100	0.0629	1.1240	0.0099	0.5278	0.0139	0.2215	2.0000	652.0000	5.0000	100.0000	1.0000	47.0000	1.0000	20.0000
1549	NONHSAT009771.2	NONHSAT009771.2	lncipedia	lnc-NVL-3-1_dup1	-	1:224096815-224111007	652	0.1411	0.1487	0.0984	0.0000	0.0000	0.0000	0.0000	0.0866	2.0000	1.0000	1.0000	0.0000	0.0000	0.0000	0.0000	1.0000
1550	NONHSAT208698.1	NONHSAT208698.1	PMID24108091	m130128_100622_00126_c100457742550000001523064703201385_s1_p0/75626/ccs.path1	-	6:7108502-7109872	1344	0.0000	0.0000	0.0000	0.0000	0.0000	0.1704	0.0000	0.5041	0.0000	0.0000	0.0000	0.0000	0.0000	4.0000	0.0000	12.0000
1551	NONHSAT138982.2	NONHSAT138982.2	lncipedia	lnc-MAGEA8-2-34_dup1	-	X:149947450-149948483	904	0.0000	1.7170	0.0000	0.3804	0.0556	0.9499	0.0000	0.2498	0.0000	16.0000	0.0000	6.0000	1.0000	15.0000	0.0000	4.0000
1552	NONHSAT181679.1	NONHSAT181679.1	lncipedia	lnc-PKDCC-4-1	-	2:42174424-42174626	203	0.0000	0.0000	0.3162	0.5648	0.0000	0.5641	0.0000	1.1130	0.0000	0.0000	1.0000	2.0000	0.0000	2.0000	0.0000	4.0000
1553	NONHSAT155818.1	NONHSAT155818.1	lncipedia	lnc-FAM22D-1-2_dup1	-	10:87332904-87345410	891	0.0000	0.1088	0.0720	0.0000	0.0564	0.0000	0.0000	0.0000	0.0000	1.0000	1.0000	0.0000	1.0000	0.0000	0.0000	0.0000
1554	ENST00000519630	NONHSAT128098.2	lncipedia	lnc-ODF1-1-2_dup1	KB-1980E6.3	8:102528740-102538668	740	0.2486	0.3934	0.3469	0.1549	0.2038	0.0773	0.1911	0.6867	4.0000	3.0000	4.0000	2.0000	3.0000	1.0000	2.0000	9.0000
1555	ENST00000432690	NONHSAT119547.2	lncipedia	lnc-C7orf46-3-1_dup1	FCF1P1	7:23619333-23622826	571	0.0806	2.3790	0.0000	0.6023	0.0881	0.7018	0.0000	0.1978	1.0000	14.0000	0.0000	6.0000	1.0000	7.0000	0.0000	2.0000
1556	NONHSAT207422.1	NONHSAT207422.1	PMID25116943	LCAT_00220076	-	6:60569316-60575852	6537	0.0000	0.0000	0.0000	0.0000	0.0000	0.0000	0.0000	0.0432	0.0000	0.0000	0.0000	0.0000	0.0000	0.0000	0.0000	5.0000
1557	ENST00000614738	NONHSAT171566.1	gencode	-	CTD-3247H4.2	15:48528980-48529728	749	0.0000	0.9066	0.0000	0.1531	0.0000	0.0000	0.0000	0.0000	0.0000	7.0000	0.0000	2.0000	0.0000	0.0000	0.0000	0.0000
1558	NONHSAT164310.1	NONHSAT164310.1	PMID25116943	LCAT_00064176	-	12:132424232-132430592	6089	0.0000	0.0159	0.0000	0.0282	0.0000	0.0094	0.0000	0.0000	0.0000	1.0000	0.0000	3.0000	0.0000	1.0000	0.0000	0.0000
1559	ENST00000432696	ENST00000432696	ensembl:antisense	-	LINC00894	X:149946346-149947217	298	0.0000	0.3254	0.2154	0.1923	0.0000	0.1920	0.0000	0.1895	0.0000	1.0000	1.0000	1.0000	0.0000	1.0000	0.0000	1.0000
1560	ENST00000563722	NONHSAT058393.2	lncipedia	lnc-PTPN2-2-3_dup1,lnc-PTPN2-1-1_dup1,lnc-PTPN2-2-3,lnc-PTPN2-1-1	RP11-973H7.1	18:12774651-12775923	1273	0.0000	0.0000	0.0000	0.0000	0.0000	0.1349	0.0000	0.3548	0.0000	0.0000	0.0000	0.0000	0.0000	3.0000	0.0000	8.0000
1561	NONHSAT087516.2	NONHSAT087516.2	lncipedia	lnc-MAPK8IP2-1-21_dup1	-	22:50584377-50597072	2577	0.0357	0.0000	0.1245	1.0010	0.0000	0.0444	0.0000	0.0000	2.0000	0.0000	5.0000	45.0000	0.0000	2.0000	0.0000	0.0000
1562	NONHSAT189706.1	NONHSAT189706.1	PMID24463510	-	-	20:44339018-44355738	1322	0.0000	0.0000	0.0486	0.0867	0.0000	0.2598	0.0000	0.0427	0.0000	0.0000	1.0000	2.0000	0.0000	6.0000	0.0000	1.0000
1563	ENST00000611964	NONHSAT188649.1	gencode	-	RP5-836N17.4	20:32116171-32116629	459	0.0000	7.1870	0.2797	3.8710	0.2190	1.4970	0.1541	1.3530	0.0000	34.0000	2.0000	31.0000	2.0000	12.0000	1.0000	11.0000
1564	ENST00000449363	NONHSAT145752.2	lncipedia	lnc-CDRT15-2-1_dup1	COX10-AS1	17:14029292-14069458	1944	0.0000	1.0980	0.9574	0.0000	0.3620	0.0000	0.7639	0.0000	0.0000	22.0000	29.0000	0.0000	14.0000	0.0000	21.0000	0.0000
1565	NONHSAT013879.2	NONHSAT013879.2	lncipedia	lnc-UNC5B-1-1_dup1,lnc-UNC5B-1-1	-	10:71300174-71302878	2705	0.1020	0.1076	0.2135	0.2966	0.1858	0.0635	0.1307	0.0626	6.0000	3.0000	9.0000	14.0000	10.0000	3.0000	5.0000	3.0000
1566	NONHSAT221261.1	NONHSAT221261.1	PMID24108091	m121219_051625_00126_c100449542550000001523046302151305_s2_p0/16705/ccs.path1	-	9:120989591-120997625	420	0.1095	0.4618	0.1528	0.1364	0.1197	0.1363	0.3368	0.1344	1.0000	2.0000	1.0000	1.0000	1.0000	1.0000	2.0000	1.0000
1567	ENST00000426157	NONHSAT134676.2	lncipedia	lnc-PSMB7-1-1_dup1	RP11-121A14.2	9:124259250-124261156	308	0.0000	0.0000	0.0000	0.0000	0.0000	0.3718	0.0000	0.9165	0.0000	0.0000	0.0000	0.0000	0.0000	2.0000	0.0000	5.0000
1568	ENST00000556578	NONHSAT037693.2	lncipedia	lnc-NUMB-2-1	RP4-647C14.3	14:73272182-73274081	777	0.0000	3.6210	0.2478	4.2050	0.1294	5.9680	0.0910	4.3600	0.0000	29.0000	3.0000	57.0000	2.0000	81.0000	1.0000	60.0000
1569	NONHSAT151157.1	NONHSAT151157.1	PMID24463510	-	-	1:15115953-15152465	2963	0.0000	0.0000	0.0000	0.1161	0.0000	0.0000	0.0000	0.0000	0.0000	0.0000	0.0000	6.0000	0.0000	0.0000	0.0000	0.0000
1570	NONHSAT108201.2	NONHSAT108201.2	lncipedia	lnc-TRIM38-1-4_dup1	-	6:25997656-25999518	915	0.0000	0.1060	0.0000	0.0000	0.0000	0.1252	0.0000	0.2468	0.0000	1.0000	0.0000	0.0000	0.0000	2.0000	0.0000	4.0000
1571	ENST00000506584	NONHSAT102619.2	lncipedia	lnc-RASA1-3-9_dup1	TMEM161B-AS1	5:88269047-88287656	717	0.0000	0.0000	0.0000	0.1599	0.2805	0.0000	0.0000	0.0000	0.0000	0.0000	0.0000	2.0000	4.0000	0.0000	0.0000	0.0000
1572	NONHSAT155682.1	NONHSAT155682.1	PMID25116943	LCAT_00029253	-	10:75243319-75246014	2696	0.0000	0.2159	0.0000	0.1701	0.0000	0.3610	0.0000	0.0000	0.0000	6.0000	0.0000	8.0000	0.0000	17.0000	0.0000	0.0000
1573	NONHSAT128017.2	NONHSAT128017.2	lncipedia	lnc-SPAG1-7-1	-	8:100721385-100731977	949	0.2908	0.0000	0.0676	0.1208	0.0000	0.1207	0.0000	0.7735	6.0000	0.0000	1.0000	2.0000	0.0000	2.0000	0.0000	13.0000
1574	NONHSAT176229.1	NONHSAT176229.1	lncipedia	lnc-BRCA1-2-1_dup1	-	17:43124487-43176658	838	0.0000	2.4310	0.0000	0.0684	0.0000	0.8198	0.0000	0.9433	0.0000	21.0000	0.0000	1.0000	0.0000	12.0000	0.0000	14.0000
1575	NONHSAT196503.1	NONHSAT196503.1	lncipedia	lnc-RP11-432B6.3.1-2-4	-	3:159765382-159768612	597	0.0000	0.0000	0.0000	0.0000	0.0000	0.5754	0.0000	0.8511	0.0000	0.0000	0.0000	0.0000	0.0000	6.0000	0.0000	9.0000
1576	NONHSAT033326.2	NONHSAT033326.2	lncipedia	lnc-FOXO1-2-8_dup1	-	13:40340537-40347062	1774	0.0259	0.2734	0.0000	0.0000	0.0000	0.0000	0.0000	0.0637	1.0000	5.0000	0.0000	0.0000	0.0000	0.0000	0.0000	2.0000
1577	NONHSAT054150.2	NONHSAT054150.2	lncipedia	lnc-CRHR1-3-1_dup1	-	17:45574238-45583780	738	0.0623	4.7330	0.0000	0.7767	0.0000	0.3103	0.0958	0.9180	1.0000	36.0000	0.0000	10.0000	0.0000	4.0000	1.0000	12.0000
1578	NONHSAT096544.2	NONHSAT096544.2	lncipedia	lnc-POLR2B-1-13_dup1	-	4:57109762-57205298	837	0.0000	0.0000	0.1534	0.0000	0.0000	0.0000	0.1690	0.0000	0.0000	0.0000	2.0000	0.0000	0.0000	0.0000	2.0000	0.0000
1579	ENST00000508187	NONHSAT203649.1	PMID24463510	-	RP11-843P14.2	5:176347941-176353584	504	0.0000	0.3849	0.0000	0.3412	0.0000	0.2272	0.0000	0.0000	0.0000	2.0000	0.0000	3.0000	0.0000	2.0000	0.0000	0.0000
1580	NONHSAT043942.2	NONHSAT043942.2	lncipedia	lnc-MAPK6-10-2_dup1	-	15:52685021-52690066	1140	0.0000	0.0000	0.0000	0.2011	0.0000	0.0000	0.0000	0.0000	0.0000	0.0000	0.0000	4.0000	0.0000	0.0000	0.0000	0.0000
1581	ENST00000508188	NONHSAT105609.2	lncipedia	lnc-AC136604.1-1-1_dup1	RP11-1379J22.5	5:179657762-179658481	429	0.1072	0.6786	0.0000	0.4008	0.3515	0.1334	0.0000	0.1316	1.0000	3.0000	0.0000	3.0000	3.0000	1.0000	0.0000	1.0000
1582	ENST00000623486	NONHSAT173748.1	gencode	-	RP11-368N21.5	16:29595130-29596137	1008	0.0913	0.0962	0.0000	0.9098	0.0000	0.6247	0.0702	0.1680	2.0000	1.0000	0.0000	16.0000	0.0000	11.0000	1.0000	3.0000
1583	ENST00000432308	NONHSAT015238.2	lncipedia	lnc-AL359195.1-1-2_dup1	LINC00857	10:80208209-80218614	629	0.2194	0.0000	0.5101	1.1850	0.3197	0.0000	0.3373	0.2693	3.0000	0.0000	5.0000	13.0000	4.0000	0.0000	3.0000	3.0000
1584	ENST00000623480	NONHSAT175250.1	gencode	-	RP11-1072C15.6	17:44689858-44693340	3483	0.1981	0.1393	0.2027	1.4150	0.0289	2.0380	0.2233	3.8100	15.0000	5.0000	11.0000	86.0000	2.0000	124.0000	11.0000	235.0000
1585	ENST00000623488	NONHSAT202998.1	gencode	-	RP11-313L6.2	5:104434772-104435499	728	0.0000	0.1332	0.0000	0.0787	0.0000	0.0000	0.0000	0.1551	0.0000	1.0000	0.0000	1.0000	0.0000	0.0000	0.0000	2.0000
1586	ENST00000623489	NONHSAT219517.1	gencode	-	RP11-87H9.4	9:41012231-41014133	1903	0.1692	16.4700	0.2023	5.9340	0.1849	7.1900	0.2230	6.9720	7.0000	323.0000	6.0000	197.0000	7.0000	239.0000	6.0000	235.0000
1587	NONHSAT155337.1	NONHSAT155337.1	PMID25116943	LCAT_00036861	-	10:31947017-31948480	1464	0.0628	1.1270	0.2192	0.1175	0.0000	0.1955	0.0000	0.3085	2.0000	17.0000	5.0000	3.0000	0.0000	5.0000	0.0000	8.0000
1588	ENST00000599358	NONHSAT074821.2	lncipedia	lnc-ARHGAP15-6-34_dup1	TEX41	2:145023228-145043945	366	0.0000	0.7954	0.0000	0.7829	0.0000	0.4693	0.0000	0.0000	0.0000	3.0000	0.0000	5.0000	0.0000	3.0000	0.0000	0.0000
1589	NONHSAT082430.2	NONHSAT082430.2	lncipedia	lnc-SIK1-4-10_dup1	-	21:43471459-43476600	365	0.2520	0.0000	0.0000	0.0000	0.0000	0.3138	0.0000	0.0000	2.0000	0.0000	0.0000	0.0000	0.0000	2.0000	0.0000	0.0000
1590	NONHSAT156126.1	NONHSAT156126.1	lncipedia	lnc-TCF7L2-6-1	-	10:112810910-112811217	308	0.0000	7.8750	0.0000	0.5583	0.0000	0.1858	0.0000	0.0000	0.0000	25.0000	0.0000	3.0000	0.0000	1.0000	0.0000	0.0000
1591	ENST00000393644	NONHSAT094347.2	lncipedia	lnc-C3orf43-1-1_dup1	AC092933.4	3:196527339-196528791	945	0.0000	0.0000	0.0000	0.0000	0.0000	0.0606	0.0000	0.2390	0.0000	0.0000	0.0000	0.0000	0.0000	1.0000	0.0000	4.0000
1592	ENST00000607799	NONHSAT207495.1	lncipedia	lnc-SENP6-3-5_dup1	RP1-234P15.4	6:75285046-75297003	747	0.0000	0.0000	0.0000	0.3836	0.0000	0.2299	0.0000	0.0000	0.0000	0.0000	0.0000	5.0000	0.0000	3.0000	0.0000	0.0000
1593	ENST00000607794	NONHSAT172576.1	lncipedia	lnc-CLDN9-1-2_dup1,lnc-CLDN9-1-2	LA16c-380H5.5	16:3006120-3007388	1269	0.3987	1.6820	0.6574	0.8582	0.2773	2.2110	1.7830	3.3810	11.0000	22.0000	13.0000	19.0000	7.0000	49.0000	32.0000	76.0000
1594	ENST00000607795	NONHSAT213201.1	lncipedia	lnc-ANKMY2-2-1_dup1,lnc-ANKMY2-2-1	GS1-166A23.2	7:16593626-16594224	599	0.0000	1.4580	0.0000	2.8710	0.0000	1.5290	0.2361	1.1310	0.0000	9.0000	0.0000	30.0000	0.0000	16.0000	2.0000	12.0000
1595	NONHSAT018316.2	NONHSAT018316.2	lncipedia	lnc-TMEM86A-1-2	-	11:18706372-18708511	997	0.0000	0.0973	0.0000	0.0000	0.0000	0.1723	0.0000	0.0000	0.0000	1.0000	0.0000	0.0000	0.0000	3.0000	0.0000	0.0000
1596	NONHSAT213393.1	NONHSAT213393.1	PMID24108091	m121212_224522_00126_c100418772550000001523036412191286_s2_p0/26933/ccs.path1	-	7:37906807-37912219	1023	0.0000	0.0000	0.3137	0.1681	0.1966	0.7275	0.0691	0.0000	0.0000	0.0000	5.0000	3.0000	4.0000	13.0000	1.0000	0.0000
1597	NONHSAT200082.1	NONHSAT200082.1	PMID24108091	m121218_111110_00126_c100418802550000001523036412191226_s2_p0/57079/ccs.path1	-	4:75645125-75655098	1061	0.0434	0.3658	0.0605	0.0540	0.0474	0.0539	0.0667	0.0532	1.0000	4.0000	1.0000	1.0000	1.0000	1.0000	1.0000	1.0000
1598	ENST00000491557	ENST00000491557	ensembl:antisense	-	ZNF503-AS2	10:75403756-75407958	1006	0.0457	0.0000	0.0638	0.0000	0.0500	0.0000	0.0000	0.0000	1.0000	0.0000	1.0000	0.0000	1.0000	0.0000	0.0000	0.0000
1599	NONHSAT158949.1	NONHSAT158949.1	PMID24463510	Locus_45778	-	11:27231910-27234369	403	0.0000	0.0000	0.0000	0.0000	0.0000	0.0000	0.0000	0.4203	0.0000	0.0000	0.0000	0.0000	0.0000	0.0000	0.0000	3.0000
1600	NONHSAT101518.2	NONHSAT101518.2	lncipedia	lnc-IL31RA-2-1_dup1,lnc-IL31RA-2-1	-	5:55944630-55945028	399	0.6917	0.0000	0.0000	0.0000	0.1260	0.1434	0.0000	0.0000	6.0000	0.0000	0.0000	0.0000	1.0000	1.0000	0.0000	0.0000
1601	NONHSAT180015.1	NONHSAT180015.1	PMID24108091	m121218_085412_00126_c100418802550000001523036412191225_s1_p0/74479/ccs.path1	-	19:58502042-58503204	1126	0.1634	6.7210	0.0570	1.6800	0.0893	0.6609	0.0628	1.3040	4.0000	78.0000	1.0000	33.0000	2.0000	13.0000	1.0000	26.0000
1602	NONHSAT009255.2	NONHSAT009255.2	lncipedia	lnc-C1orf133-1-7_dup1	-	1:210290170-210292405	382	0.0000	0.0000	0.0000	0.0000	0.0000	0.0000	0.0000	0.5912	0.0000	0.0000	0.0000	0.0000	0.0000	0.0000	0.0000	4.0000
1603	ENST00000424148	NONHSAT017407.2	lncipedia	lnc-KRTAP5-5-1-2	KRTAP5-AS1	11:1572741-1599184	2265	0.0000	0.3855	0.0000	0.0000	0.0000	0.0000	0.0000	0.0000	0.0000	9.0000	0.0000	0.0000	0.0000	0.0000	0.0000	0.0000
1604	ENST00000634503	ENST00000634503	ensembl:lincRNA	-	RP11-242D8.1	17:43165760-43170441	2406	0.0956	1.9360	0.0267	0.5479	0.0000	0.7138	0.0000	0.1408	5.0000	48.0000	1.0000	23.0000	0.0000	30.0000	0.0000	6.0000
1605	ENST00000634502	ENST00000634502	ensembl:lincRNA	-	LINC01358	1:58933643-59103820	2575	0.0357	0.1131	0.0249	0.0223	0.0000	0.0000	0.0275	0.0219	2.0000	3.0000	1.0000	1.0000	0.0000	0.0000	1.0000	1.0000
1606	NONHSAT145127.2	NONHSAT145127.2	lncipedia	lnc-CHRNE-3-3_dup1	-	17:4932604-4934561	1919	2.2050	6.6740	4.0470	4.2110	2.6200	4.5350	2.7640	3.7960	92.0000	132.0000	121.0000	141.0000	100.0000	152.0000	75.0000	129.0000
1607	NONHSAT092369.2	NONHSAT092369.2	lncipedia	lnc-MRPS22-1-13_dup1	-	3:139436535-139446315	3262	0.1128	3.9560	0.1377	1.3000	0.1387	0.5441	0.1518	0.1904	8.0000	133.0000	7.0000	74.0000	9.0000	31.0000	7.0000	11.0000
1608	ENST00000594230	NONHSAT063945.2	lncipedia	lnc-RPSAP58-4-1_dup1,lnc-RPSAP58-4-1	CTB-92J24.2	19:23927788-23929287	1500	0.7972	0.5821	0.6418	1.1460	0.5027	1.0690	0.7072	1.0160	26.0000	9.0000	15.0000	30.0000	15.0000	28.0000	15.0000	27.0000
1609	NONHSAT098079.2	NONHSAT098079.2	lncipedia	lnc-AC110373.1-8-15_dup1	-	4:119460212-119512510	796	0.4622	2.5600	0.8062	2.1600	0.4421	0.7911	1.4210	2.6950	8.0000	21.0000	10.0000	30.0000	7.0000	11.0000	16.0000	38.0000
1610	NONHSAT144322.2	NONHSAT144322.2	lncipedia	lnc-KLHDC4-1-4_dup1	-	16:87773391-87778304	636	0.1446	0.3050	0.3028	0.2704	0.0791	0.7202	0.0000	0.4439	2.0000	2.0000	3.0000	3.0000	1.0000	8.0000	0.0000	5.0000
1611	NONHSAT183865.1	NONHSAT183865.1	PMID25116943	LCAT_00139680	-	2:237473351-237478112	4762	0.0097	0.0000	0.0000	0.0120	0.0000	0.1322	0.0000	0.2727	1.0000	0.0000	0.0000	1.0000	0.0000	11.0000	0.0000	23.0000
1612	ENST00000508269	ENST00000508269	ensembl:antisense	-	HHIP-AS1	4:144642922-144645987	1094	2.7330	0.0000	2.9920	0.0000	3.0330	0.2093	2.3270	0.0000	65.0000	0.0000	51.0000	0.0000	66.0000	4.0000	36.0000	0.0000
1613	NONHSAT150909.1	NONHSAT150909.1	PMID26117828	PNCT_HSA010663	-	1:248872769-248874622	1761	0.6791	0.0551	0.0000	0.0325	0.0571	0.2926	0.0000	0.7374	26.0000	1.0000	0.0000	1.0000	2.0000	9.0000	0.0000	23.0000
1614	NONHSAT102042.2	NONHSAT102042.2	lncipedia	lnc-MRPS27-1-2_dup1	-	5:72098778-72108282	623	0.0738	0.3113	0.1030	0.9200	0.0807	0.9189	0.3406	2.4470	1.0000	2.0000	1.0000	10.0000	1.0000	10.0000	3.0000	27.0000
1615	NONHSAT012826.2	NONHSAT012826.2	lncipedia	lnc-ZNF37A-3-9_dup1	-	10:38447663-38448037	282	0.1631	0.6878	0.2276	0.2032	0.1783	0.2029	0.2508	0.2002	1.0000	2.0000	1.0000	1.0000	1.0000	1.0000	1.0000	1.0000
1616	NONHSAT169467.1	NONHSAT169467.1	PMID24463510	LocusReverse_60827	-	14:70562841-70566694	306	0.0000	1.5850	0.0000	0.7492	0.0000	0.5613	0.0000	0.1845	0.0000	5.0000	0.0000	4.0000	0.0000	3.0000	0.0000	1.0000
1617	ENST00000472346	NONHSAT095892.2	lncipedia	lnc-CCKAR-1-4	RP11-293A21.1	4:26859809-26860244	327	0.0000	0.0000	0.0000	0.3506	0.0000	0.8754	0.0000	0.0000	0.0000	0.0000	0.0000	2.0000	0.0000	5.0000	0.0000	0.0000
1618	NONHSAT155024.1	NONHSAT155024.1	lncipedia	lnc-AL137145.1-1-5	-	10:6326544-6335981	2966	0.0000	0.0654	0.0000	0.5411	0.0000	0.0000	0.0000	0.0000	0.0000	2.0000	0.0000	28.0000	0.0000	0.0000	0.0000	0.0000
1619	NONHSAT195393.1	NONHSAT195393.1	lncipedia	lnc-CIDEC-3-1	-	3:9907037-9908664	1628	0.0000	0.0000	0.0000	0.0352	0.0000	0.0703	0.0000	0.0000	0.0000	0.0000	0.0000	1.0000	0.0000	2.0000	0.0000	0.0000
1620	NONHSAT148350.1	NONHSAT148350.1	PMID24108091	m130128_004308_00126_c100457742550000001523064703201381_s1_p0/70186/ccs.path1	-	1:10128861-10131776	1767	0.0781	0.5491	0.0727	0.1622	0.0285	0.1296	0.0400	0.0959	3.0000	10.0000	2.0000	5.0000	1.0000	4.0000	1.0000	3.0000
1621	ENST00000539391	NONHSAT031651.2	lncipedia	lnc-FAM101A-1-1_dup1	RP11-522N14.2	12:124206228-124209018	2256	0.0816	0.1720	0.0569	0.0000	0.0000	0.0000	0.0314	0.0000	4.0000	4.0000	2.0000	0.0000	0.0000	0.0000	1.0000	0.0000
1622	NONHSAT035100.2	NONHSAT035100.2	lncipedia	lnc-IRS2-8-1_dup1	-	13:109230471-109307785	6692	0.0962	13.1200	0.0480	1.0710	0.1427	0.5133	0.1268	0.4556	14.0000	905.0000	5.0000	125.0000	19.0000	60.0000	12.0000	54.0000
1623	NONHSAT185501.1	NONHSAT185501.1	PMID24108091	m121219_004319_00126_c100449542550000001523046302151303_s2_p0/58190/ccs.path1	-	2:127338942-127387957	684	1.7480	1.5600	1.5010	2.1790	0.7350	3.3480	1.1370	3.1370	26.0000	11.0000	16.0000	26.0000	10.0000	40.0000	11.0000	38.0000
1624	ENST00000578968	NONHSAT120414.2	lncipedia	lnc-SNHG15-1-2	SNHG15	7:44983023-44986834	982	58.4500	1.6800	2.8760	1.6340	0.5631	1.8070	1.3680	1.6100	1248.0000	17.0000	44.0000	28.0000	11.0000	31.0000	19.0000	28.0000
1625	NONHSAT141032.2	NONHSAT141032.2	lncipedia	lnc-PDZD9-4-1_dup1,lnc-PDZD9-4-1	-	16:21864302-21866372	2071	0.0000	0.8901	0.0000	0.1937	0.0000	0.6358	0.0000	0.2454	0.0000	19.0000	0.0000	7.0000	0.0000	23.0000	0.0000	9.0000
1626	NONHSAT180160.1	NONHSAT180160.1	PMID24108091	m121219_073256_00126_c100449542550000001523046302151306_s2_p0/59691/ccs.path1	-	19:10316215-10317770	1467	6.2080	1.9180	0.3937	0.0391	2.2960	0.1561	0.3374	0.0385	198.0000	29.0000	9.0000	1.0000	67.0000	4.0000	7.0000	1.0000
1627	NONHSAT079614.2	NONHSAT079614.2	lncipedia	lnc-MANBAL-1-1_dup1,lnc-MANBAL-1-1	-	20:37319102-37319602	501	0.0000	2.7110	0.2562	0.2289	0.0000	0.1142	0.0000	0.2254	0.0000	14.0000	2.0000	2.0000	0.0000	1.0000	0.0000	2.0000
1628	ENST00000443897	NONHSAT184302.1	PMID24463510	-	AC010096.1	2:19458220-19468961	1709	0.0000	0.3406	0.0000	0.1677	0.0000	0.0000	0.0828	0.0330	0.0000	6.0000	0.0000	5.0000	0.0000	0.0000	2.0000	1.0000
1629	ENST00000523328	ENST00000523328	ensembl:lincRNA	-	PVT1	8:127794557-127855319	343	0.1341	0.2828	0.1871	0.1670	0.1466	0.1668	0.2062	0.1646	1.0000	1.0000	1.0000	1.0000	1.0000	1.0000	1.0000	1.0000
1630	ENST00000524808	NONHSAT129613.2	lncipedia	lnc-TSTA3-1-2_dup1	RP11-661A12.12	8:143632071-143633756	701	0.7217	1.5220	0.0916	2.8620	0.0000	4.6550	0.2018	5.0740	11.0000	11.0000	1.0000	35.0000	0.0000	57.0000	2.0000	63.0000
1631	ENST00000524809	NONHSAT017730.2	lncipedia	lnc-ARFIP2-2-1_dup1	CTD-2010I16.1	11:6488186-6489377	686	0.1341	0.1414	0.3742	0.4177	0.5863	0.2504	0.4124	0.2469	2.0000	1.0000	4.0000	5.0000	8.0000	3.0000	4.0000	3.0000
1632	ENST00000477436	NONHSAT018216.2	lncipedia	lnc-RPS13-3-1_dup1,lnc-RPS13-3-1	CTD-3236F5.1	11:17137976-17138265	290	0.1586	35.8000	0.0000	1.7790	0.0000	1.1840	0.0000	0.0000	1.0000	107.0000	0.0000	9.0000	0.0000	6.0000	0.0000	0.0000
1633	NONHSAT070434.2	NONHSAT070434.2	lncipedia	lnc-SIX2-3-11_dup1	-	2:44931124-44939206	7357	0.0625	0.0659	0.2006	2.3840	0.0547	3.2370	0.1442	2.3710	10.0000	5.0000	23.0000	306.0000	8.0000	416.0000	15.0000	309.0000
1634	ENST00000509488	NONHSAT096331.2	lncipedia	lnc-OCIAD2-15-1	RP11-241F15.6	4:49548918-49549435	518	0.0000	0.7493	0.0000	0.1106	0.0000	0.1105	0.0000	0.1090	0.0000	4.0000	0.0000	1.0000	0.0000	1.0000	0.0000	1.0000
1635	NONHSAT220386.1	NONHSAT220386.1	PMID24108091	m121218_222657_00126_c100449542550000001523046302151302_s2_p0/35191/ccs.path1	-	9:136670711-136672675	879	2.3020	1.7660	1.0220	1.2390	8.2930	1.8890	4.9880	2.1840	44.0000	16.0000	14.0000	19.0000	145.0000	29.0000	62.0000	34.0000
1636	NONHSAT192352.1	NONHSAT192352.1	PMID24463510	LocusForward_65458	-	22:38081626-38087696	1057	0.0000	0.7344	0.0607	0.1085	0.0000	0.2708	0.0000	0.2671	0.0000	8.0000	1.0000	2.0000	0.0000	5.0000	0.0000	5.0000
1637	NONHSAT169017.1	NONHSAT169017.1	PMID24108091	m121219_073256_00126_c100449542550000001523046302151306_s2_p0/58550/ccs.path1	-	14:104718106-104719280	763	0.2411	8.1380	0.1682	7.2120	0.1318	11.5500	0.0927	11.7700	4.0000	64.0000	2.0000	96.0000	2.0000	154.0000	1.0000	159.0000
1638	ENST00000403105	NONHSAT113423.2	lncipedia	lnc-COL9A1-3-1	NPM1P37	6:69705287-69706160	874	0.0000	3.4410	0.0000	0.3935	0.0000	0.1310	0.0000	0.5814	0.0000	31.0000	0.0000	6.0000	0.0000	2.0000	0.0000	9.0000
1639	ENST00000403109	NONHSAT107922.2	lncipedia	lnc-FAM8A1-1-1_dup1,lnc-FAM8A1-1-1	SUMO2P13	6:17582034-17582305	272	0.1691	0.0000	0.0000	0.2107	0.0000	0.2104	0.0000	0.4151	1.0000	0.0000	0.0000	1.0000	0.0000	1.0000	0.0000	2.0000
1640	ENST00000574939	NONHSAT130974.2	lncipedia	lnc-NPR2-1-1_dup1	RP11-112J3.16	9:35772163-35780598	546	0.0842	12.2600	0.2351	5.1440	0.6445	1.7820	0.1295	1.1370	1.0000	69.0000	2.0000	49.0000	7.0000	17.0000	1.0000	11.0000
1641	NONHSAT191939.1	NONHSAT191939.1	lncipedia	lnc-IL17RA-16-1	-	22:16746266-16748395	2130	0.0000	0.0000	0.0000	0.0000	0.0000	0.0000	0.0000	0.0795	0.0000	0.0000	0.0000	0.0000	0.0000	0.0000	0.0000	3.0000
1642	NONHSAT170840.1	NONHSAT170840.1	lncipedia	lnc-TCF12-7-1_dup1	-	15:56308604-56310662	1755	0.0000	0.6634	0.0000	0.0327	0.0000	0.0000	0.0000	0.0000	0.0000	12.0000	0.0000	1.0000	0.0000	0.0000	0.0000	0.0000
1643	NONHSAT075167.2	NONHSAT075167.2	lncipedia	lnc-DPP4-2-7_dup1	-	2:161241796-161254643	1640	0.0000	0.2958	0.0000	0.0000	0.0000	0.1047	0.0000	0.3098	0.0000	5.0000	0.0000	0.0000	0.0000	3.0000	0.0000	9.0000
1644	ENST00000586015	NONHSAT139627.2	lncipedia	lnc-CYorf15A.1-3-1_dup1,lnc-CYorf15A.1-3-1	RP11-576C2.1	Y:19598188-19598757	570	0.0000	6.6380	0.0000	10.4600	0.0882	6.0260	0.3722	1.2880	0.0000	39.0000	0.0000	104.0000	1.0000	60.0000	3.0000	13.0000
1645	NONHSAT098766.2	NONHSAT098766.2	lncipedia	lnc-FAM160A1-1-2_dup1	-	4:151667455-151670487	2886	0.0000	0.0000	0.0000	0.0000	0.0000	2.3010	0.0000	1.8390	0.0000	0.0000	0.0000	0.0000	0.0000	116.0000	0.0000	94.0000
1646	NONHSAT206871.1	NONHSAT206871.1	PMID25116943	LCAT_00207452	-	6:14719042-14734554	13056	0.0141	0.0000	0.0000	0.0088	0.0000	0.0000	0.0000	0.0043	4.0000	0.0000	0.0000	2.0000	0.0000	0.0000	0.0000	1.0000
1647	ENST00000417973	NONHSAT087859.2	lncipedia	lnc-PRRT3-2-1_dup1,lnc-PRRT3-2-1	CYCSP10	3:10000647-10000940	294	0.0000	0.3299	0.0000	0.3900	0.0000	0.0000	0.0000	0.0000	0.0000	1.0000	0.0000	2.0000	0.0000	0.0000	0.0000	0.0000
1648	NONHSAT223076.1	NONHSAT223076.1	PMID24463510	CUFF.125925	-	X:141180349-141208483	324	0.0000	0.5987	0.0000	0.3539	0.0000	0.0000	0.0000	0.0000	0.0000	2.0000	0.0000	2.0000	0.0000	0.0000	0.0000	0.0000
1649	NONHSAT130177.2	NONHSAT130177.2	lncipedia	lnc-C9orf123-1-1_dup1	-	9:7785195-7788763	2224	0.0000	0.9161	0.0000	0.5670	0.0000	0.7980	0.0636	0.2285	0.0000	21.0000	0.0000	22.0000	0.0000	31.0000	2.0000	9.0000
1650	NONHSAT160861.1	NONHSAT160861.1	PMID24463510	blastnMacaque.Locus_245778	-	11:124717778-124721827	594	0.0000	0.3265	0.0000	0.1930	0.0000	0.0000	0.0000	0.0000	0.0000	2.0000	0.0000	2.0000	0.0000	0.0000	0.0000	0.0000
1651	NONHSAT120405.2	NONHSAT120405.2	lncipedia	lnc-H2AFV-3-1_dup1,lnc-H2AFV-3-1	-	7:44876301-44878985	2685	0.1370	0.6504	0.2390	0.8752	12.5400	0.2559	0.2634	0.0631	8.0000	18.0000	10.0000	41.0000	670.0000	12.0000	10.0000	3.0000
1652	NONHSAT128551.2	NONHSAT128551.2	lncipedia	lnc-FAM83A-7-1_dup1,lnc-FAM83A-7-1	-	8:123445532-123447262	1731	0.0532	1.5690	0.7415	1.7880	0.4647	1.4220	0.5720	1.2400	2.0000	28.0000	20.0000	54.0000	16.0000	43.0000	14.0000	38.0000
1653	NONHSAT008230.2	NONHSAT008230.2	lncipedia	lnc-TOR1AIP1-3-1_dup1,lnc-TOR1AIP1-3-1	-	1:179922555-179924993	2439	0.0189	0.1194	0.0790	0.1175	0.0618	0.1408	0.1450	0.0926	1.0000	3.0000	3.0000	5.0000	3.0000	6.0000	5.0000	4.0000
1654	NONHSAT105025.2	NONHSAT105025.2	lncipedia	lnc-SLIT3-1-2_dup1	-	5:169578464-169583603	423	0.0000	0.0000	0.0000	0.0000	0.1189	0.2707	0.0000	0.4004	0.0000	0.0000	0.0000	0.0000	1.0000	2.0000	0.0000	3.0000
1655	NONHSAT038132.2	NONHSAT038132.2	lncipedia	lnc-FLRT2-3-2_dup1	-	14:85977752-85996631	6995	0.0197	1.1230	0.0000	0.1393	0.0000	0.0491	0.0000	0.0484	3.0000	81.0000	0.0000	17.0000	0.0000	6.0000	0.0000	6.0000
1656	NONHSAT028030.2	NONHSAT028030.2	lncipedia	lnc-ADCY6-1-1_dup1	-	12:48801173-48810532	406	0.3399	1.6730	0.0000	1.4120	0.0000	1.6920	0.0000	0.4172	3.0000	7.0000	0.0000	10.0000	0.0000	12.0000	0.0000	3.0000
1657	ENST00000587767	NONHSAT065912.2	lncipedia	lnc-LIN37-3-1_dup1	AC002398.12	19:35754566-35755490	660	0.1394	2.0580	0.0000	2.6920	0.0000	2.3420	0.0000	0.0000	2.0000	14.0000	0.0000	31.0000	0.0000	27.0000	0.0000	0.0000
1658	ENST00000587762	NONHSAT061356.2	lncipedia	lnc-AC008686.1-6-2_dup1,lnc-AC008686.1-6-2	CTD-3252C9.4	19:13834516-13836289	1774	1.7630	19.4700	0.2894	0.0000	0.0567	0.3873	0.1993	0.2864	68.0000	356.0000	8.0000	0.0000	2.0000	12.0000	5.0000	9.0000
1659	ENST00000624600	NONHSAT168291.1	gencode	-	RP11-85K15.3	14:35086035-35088059	2025	0.0000	2.0600	0.0951	2.6320	0.0248	2.0920	0.2095	1.0600	0.0000	43.0000	3.0000	93.0000	1.0000	74.0000	6.0000	38.0000
1660	ENST00000624603	NONHSAT113838.2	lncipedia	lnc-SNX14-2-1_dup1,lnc-SNX14-2-1	RP11-321N4.4	6:85498441-85499058	618	0.0000	3.1400	0.0000	1.6690	0.0000	0.6484	0.0000	0.2741	0.0000	20.0000	0.0000	18.0000	0.0000	7.0000	0.0000	3.0000
1661	ENST00000624602	ENST00000624602	ensembl:TEC	-	CTC-205M6.1	5:180810401-180811384	984	0.0468	0.1971	0.1957	0.0582	0.0511	0.8727	0.0719	2.6390	1.0000	2.0000	3.0000	1.0000	1.0000	15.0000	1.0000	46.0000
1662	NONHSAT211539.1	NONHSAT211539.1	lncipedia	lnc-GPER-3-10	-	7:1160374-1165958	2240	0.0000	0.2166	0.0000	0.0512	0.0449	0.0000	0.0000	0.0000	0.0000	5.0000	0.0000	2.0000	2.0000	0.0000	0.0000	0.0000
1663	ENST00000367276	NONHSAT133164.2	lncipedia	lnc-CENPP-3-2	LINC00475	9:92141298-92148306	738	0.0000	0.0000	0.6087	0.0000	0.2725	0.0000	0.0000	0.7650	0.0000	0.0000	7.0000	0.0000	4.0000	0.0000	0.0000	10.0000
1664	ENST00000558174	NONHSAT047862.2	lncipedia	lnc-WHAMM-2-11	SNHG21	15:82750583-82757206	725	0.1903	0.5353	0.9737	1.5020	0.5548	1.3420	1.3660	2.0250	3.0000	4.0000	11.0000	19.0000	8.0000	17.0000	14.0000	26.0000
1665	NONHSAT191088.1	NONHSAT191088.1	PMID24035497	intronic252	-	21:45437674-45437874	201	0.0000	8.6890	0.0000	0.2851	0.0000	0.0000	0.0000	0.0000	0.0000	18.0000	0.0000	1.0000	0.0000	0.0000	0.0000	0.0000
1666	ENST00000624606	NONHSAT174087.1	gencode	-	RP11-70D24.1	16:79675685-79677715	2031	0.0000	0.0955	0.0000	0.0282	0.0000	0.0000	0.0000	0.0000	0.0000	2.0000	0.0000	1.0000	0.0000	0.0000	0.0000	0.0000
1667	NONHSAT120078.2	NONHSAT120078.2	lncipedia	lnc-HERPUD2-1-2_dup1	-	7:35614636-35615821	1091	0.0000	2.1340	0.0000	0.8406	0.0000	0.2099	0.0000	0.1035	0.0000	24.0000	0.0000	16.0000	0.0000	4.0000	0.0000	2.0000
1668	NONHSAT189223.1	NONHSAT189223.1	PMID24108091	m121218_085412_00126_c100418802550000001523036412191225_s1_p0/26519/ccs.path1	-	20:3190523-3204649	1095	0.2520	1.1520	0.3517	0.4711	0.5050	0.3137	0.0000	0.2578	6.0000	13.0000	6.0000	9.0000	11.0000	6.0000	0.0000	5.0000
1669	NONHSAT204524.1	NONHSAT204524.1	PMID24108091	m130127_152334_00126_c100456792550000001523064703201346_s1_p0/19827/ccs.path1	-	5:102239007-102258079	1122	0.0000	0.2595	0.0000	0.0000	0.0000	0.0000	0.0000	0.0000	0.0000	3.0000	0.0000	0.0000	0.0000	0.0000	0.0000	0.0000
1670	NONHSAT114481.2	NONHSAT114481.2	lncipedia	lnc-KIAA1919-3-18_dup1	-	6:111565248-111576701	557	0.0826	0.3482	0.1152	0.1029	0.3610	0.1027	0.1270	0.1014	1.0000	2.0000	1.0000	1.0000	4.0000	1.0000	1.0000	1.0000
1671	ENST00000569872	NONHSAT144260.2	lncipedia	lnc-C16orf95-1-2_dup1	RP11-178L8.5	16:87267258-87292438	1718	0.0000	0.7906	0.0000	0.2669	0.0293	0.0667	0.0000	0.0000	0.0000	14.0000	0.0000	8.0000	1.0000	2.0000	0.0000	0.0000
1672	NONHSAT157681.1	NONHSAT157681.1	PMID24108091	m121218_085412_00126_c100418802550000001523036412191225_s2_p0/70505/ccs.path1	-	10:125880637-125896477	1007	16.2100	19.7500	9.7510	12.8100	4.7430	6.7650	1.1940	7.5690	355.0000	205.0000	153.0000	225.0000	95.0000	119.0000	17.0000	135.0000
1673	NONHSAT171592.1	NONHSAT171592.1	PMID24035497	intronic131	-	15:52261587-52261807	221	1.4570	1.3170	0.0000	0.5188	0.2275	0.5182	0.0000	0.7664	7.0000	3.0000	0.0000	2.0000	1.0000	2.0000	0.0000	3.0000
1674	NONHSAT086919.2	NONHSAT086919.2	lncipedia	lnc-POLR3H-1-1_dup1	-	22:41551749-41560881	302	0.0000	0.0000	0.8500	0.0000	0.0000	0.0000	0.0000	0.0000	0.0000	0.0000	4.0000	0.0000	0.0000	0.0000	0.0000	0.0000
1675	ENST00000381466	NONHSAT156473.1	ensembl	-	RP11-363N22.3	10:971146-988341	1886	0.0000	0.1028	0.0000	0.1824	0.0000	0.0911	0.0000	0.0898	0.0000	2.0000	0.0000	6.0000	0.0000	3.0000	0.0000	3.0000
1676	NONHSAT146898.2	NONHSAT146898.2	lncipedia	lnc-ATP6V0A1-1-4_dup1,lnc-ATP6V0A1-1-4	-	17:42521718-42522047	330	0.1394	0.2939	0.1945	0.1736	0.1524	0.1734	0.2143	0.1711	1.0000	1.0000	1.0000	1.0000	1.0000	1.0000	1.0000	1.0000
1677	ENST00000452514	NONHSAT039763.2	lncipedia	lnc-DLK1-4-17_dup1	MEG3	14:100829611-100845518	461	0.0000	0.0000	0.0000	0.2487	0.0000	0.1241	0.0000	0.3674	0.0000	0.0000	0.0000	2.0000	0.0000	1.0000	0.0000	3.0000
1678	NONHSAT116015.2	NONHSAT116015.2	lncipedia	lnc-SDIM1-3-7_dup1	-	6:165901877-165911019	1219	0.1509	52.7700	1.2110	0.4232	0.9898	0.8454	1.1600	2.4090	4.0000	663.0000	23.0000	9.0000	24.0000	18.0000	20.0000	52.0000
1679	NONHSAT107109.2	NONHSAT107109.2	lncipedia	lnc-TUBB2B-2-2_dup1	-	6:3409531-3412885	1673	0.0275	3.0160	0.0384	0.4111	0.0301	0.2053	0.0000	0.2025	1.0000	52.0000	1.0000	12.0000	1.0000	6.0000	0.0000	6.0000
1680	NONHSAT090315.2	NONHSAT090315.2	lncipedia	lnc-SUCLG2-1-1_dup1	-	3:67241181-67241962	553	0.0000	2.2810	0.4642	1.4510	0.6364	0.5177	0.6395	0.0000	0.0000	13.0000	4.0000	14.0000	7.0000	5.0000	5.0000	0.0000
1681	NONHSAT114598.2	NONHSAT114598.2	lncipedia	lnc-MARCKS-10-1_dup1	-	6:114047891-114054608	6011	0.0000	0.0484	0.0000	0.0286	0.0084	0.0286	0.0353	0.0282	0.0000	3.0000	0.0000	3.0000	1.0000	3.0000	3.0000	3.0000
1682	ENST00000566729	NONHSAT143867.2	lncipedia	lnc-MAF-2-4_dup1	MAFTRR	16:79750692-79770563	772	0.0000	0.1256	0.0000	0.3712	0.0000	0.5933	0.0000	0.4388	0.0000	1.0000	0.0000	5.0000	0.0000	8.0000	0.0000	6.0000
1683	NONHSAT151191.1	NONHSAT151191.1	PMID25116943	LCAT_00014257	-	1:17440124-17441382	994	0.1388	1.0740	0.0000	0.2306	0.0000	0.0000	0.0000	0.6816	3.0000	11.0000	0.0000	4.0000	0.0000	0.0000	0.0000	12.0000
1684	ENST00000453641	NONHSAT134730.2	lncipedia	lnc-HSPA5-1-1_dup1,lnc-HSPA5-1-1	RP11-65N13.6	9:125263845-125264090	246	0.3740	0.3942	0.0000	0.0000	0.0000	0.2326	0.0000	0.4590	2.0000	1.0000	0.0000	0.0000	0.0000	1.0000	0.0000	2.0000
1685	ENST00000244820	ENST00000244820	ensembl:antisense	-	AC105760.3	2:237048599-237056167	2231	0.0000	0.2609	0.0000	0.0514	0.0000	0.0257	0.0000	0.0000	0.0000	6.0000	0.0000	2.0000	0.0000	1.0000	0.0000	0.0000
1686	NONHSAT076583.2	NONHSAT076583.2	lncipedia	lnc-KLF7-1-10	-	2:207176497-207236955	10704	0.0000	0.0000	0.0000	0.0000	0.0000	0.0000	0.1454	0.0000	0.0000	0.0000	0.0000	0.0000	0.0000	0.0000	22.0000	0.0000
1687	NONHSAT149718.1	NONHSAT149718.1	lncipedia	lnc-POLR3GL-3-3_dup1	-	1:145978761-145982299	701	0.0000	0.5537	0.0000	0.4906	0.0000	0.2450	0.0000	0.0000	0.0000	4.0000	0.0000	6.0000	0.0000	3.0000	0.0000	0.0000
1688	ENST00000602806	NONHSAT009872.2	lncipedia	lnc-H3F3A-1-2	RP11-396C23.2	1:226083639-226089496	595	0.6184	0.0000	0.9708	1.0600	0.5914	0.6735	0.2377	2.0880	8.0000	0.0000	9.0000	11.0000	7.0000	7.0000	2.0000	22.0000
1689	ENST00000602802	NONHSAT028974.2	lncipedia	lnc-RP11-571M6.15.1-1-1_dup1,lnc-RP11-571M6.15.1-1-1	RP11-571M6.17	12:57803838-57804415	578	0.0000	1.3430	0.7772	0.8925	0.8698	1.3870	0.3671	1.0740	0.0000	8.0000	7.0000	9.0000	10.0000	14.0000	3.0000	11.0000
1690	NONHSAT155547.1	NONHSAT155547.1	PMID24463510	LocusForward_18430	-	10:60944381-60945120	349	0.0000	0.0000	0.0000	0.0000	0.0000	1.3120	0.0000	4.6920	0.0000	0.0000	0.0000	0.0000	0.0000	8.0000	0.0000	29.0000
1691	ENST00000550263	NONHSAT028445.2	lncipedia	lnc-AAAS-1-1	RP11-680A11.5	12:53298655-53300314	647	0.4266	0.0000	0.9919	0.0000	0.3885	0.2655	0.4372	0.7854	6.0000	0.0000	10.0000	0.0000	5.0000	3.0000	4.0000	9.0000
1692	ENST00000558015	NONHSAT048072.2	lncipedia	lnc-KLHL25-9-3_dup1	ADAMTS7P4	15:85314667-85315516	470	0.0000	0.2063	0.4097	0.0000	0.1070	0.0000	0.0000	0.0000	0.0000	1.0000	3.0000	0.0000	1.0000	0.0000	0.0000	0.0000
1693	ENST00000553792	NONHSAT035802.2	lncipedia	lnc-SLC7A7-1-2_dup1	CTD-2555K7.2	14:22702993-22766560	534	0.0861	0.1816	0.0000	0.1073	0.0000	0.2145	0.0000	0.0000	1.0000	1.0000	0.0000	1.0000	0.0000	2.0000	0.0000	0.0000
1694	NONHSAT128459.2	NONHSAT128459.2	lncipedia	lnc-MTBP-2-2_dup1	-	8:121064944-121184789	2664	0.0000	0.1457	0.0000	0.0430	0.0000	0.0000	0.0000	0.0000	0.0000	4.0000	0.0000	2.0000	0.0000	0.0000	0.0000	0.0000
1695	NONHSAT185940.1	NONHSAT185940.1	PMID24463510	-	-	2:176167384-176188959	4900	0.0000	0.0000	0.0000	0.0000	0.0000	0.0000	0.0000	0.2189	0.0000	0.0000	0.0000	0.0000	0.0000	0.0000	0.0000	19.0000
1696	ENST00000420866	NONHSAT075555.2	lncipedia	lnc-SP9-1-1_dup1	LINC01305	2:174326027-174330643	3123	0.0000	0.0000	0.0000	0.1835	0.0000	0.6049	0.0000	0.8317	0.0000	0.0000	0.0000	10.0000	0.0000	33.0000	0.0000	46.0000
1697	ENST00000420865	NONHSAT222451.1	PMID24463510	-	RP11-309M23.1	X:990221-994365	588	0.0000	0.4951	0.0000	0.0000	0.0000	0.3894	0.0000	0.1920	0.0000	3.0000	0.0000	0.0000	0.0000	4.0000	0.0000	2.0000
1698	ENST00000555562	NONHSAT039186.2	lncipedia	lnc-RP11-33N16.1.1-5-1_dup1	FOXN3-AS1	14:89417354-89419793	1077	2.7760	0.3604	2.0860	0.5854	2.1010	0.2658	1.7730	0.8388	65.0000	4.0000	35.0000	11.0000	45.0000	5.0000	27.0000	16.0000
1699	NONHSAT056455.2	NONHSAT056455.2	lncipedia	lnc-C17orf89-3-2	-	17:81239311-81241298	449	0.1024	6.4820	0.1430	0.1276	0.1120	0.1275	0.1575	0.1257	1.0000	30.0000	1.0000	1.0000	1.0000	1.0000	1.0000	1.0000
1700	NONHSAT096887.2	NONHSAT096887.2	lncipedia	lnc-CXCL2-1-1_dup1	-	4:74278297-74330538	823	1.6210	0.0000	0.7018	0.0000	0.5497	0.0000	0.4297	0.2058	29.0000	0.0000	9.0000	0.0000	9.0000	0.0000	5.0000	3.0000
1701	NONHSAT216044.1	NONHSAT216044.1	PMID24108091	m130127_152334_00126_c100456792550000001523064703201346_s1_p0/18344/ccs.path1	-	8:81755414-81759511	1257	0.4025	0.3088	3.0120	0.4560	0.4799	0.2277	0.3938	0.8984	11.0000	4.0000	59.0000	10.0000	12.0000	5.0000	7.0000	20.0000
1702	NONHSAT163493.1	NONHSAT163493.1	PMID24108091	m121212_180544_00126_c100418772550000001523036412191284_s2_p0/42848/ccs.path1	-	12:46229587-46268990	848	3.6880	5.8350	10.9700	5.1370	3.4380	9.0460	2.6690	5.1930	68.0000	51.0000	145.0000	76.0000	58.0000	134.0000	32.0000	78.0000
1703	ENST00000365536	NONHSAT122779.2	lncipedia	lnc-IFRD1-2-1_dup1,lnc-IFRD1-2-1	RN7SKP187	7:112288623-112288952	330	0.1394	0.2939	0.0000	0.1736	0.1524	0.1734	0.0000	0.1711	1.0000	1.0000	0.0000	1.0000	1.0000	1.0000	0.0000	1.0000
1704	NONHSAT220449.1	NONHSAT220449.1	PMID24463510	LocusReverse_81091	-	9:2652849-2665077	271	0.0000	1.4320	0.0000	0.8460	0.0000	0.4226	0.0000	0.0000	0.0000	4.0000	0.0000	4.0000	0.0000	2.0000	0.0000	0.0000
1705	ENST00000417786	NONHSAT150890.1	PMID24463510	-	RP11-1086F11.1	1:246605873-246608102	1960	0.0000	1.4360	0.0000	0.2924	0.0000	0.7010	0.0000	0.0576	0.0000	29.0000	0.0000	10.0000	0.0000	24.0000	0.0000	2.0000
1706	ENST00000417781	NONHSAT080194.2	lncipedia	lnc-STAU1-1-6	CSE1L-AS1	20:49040463-49046044	556	0.0000	0.3489	0.0000	0.0000	0.0000	1.3390	0.0000	0.0000	0.0000	2.0000	0.0000	0.0000	0.0000	13.0000	0.0000	0.0000
1707	NONHSAT202773.1	NONHSAT202773.1	PMID23934149	TCONS_00347266	-	5:76805151-76807163	1611	0.0857	0.0000	0.0000	0.0712	0.0000	0.0000	0.0000	0.4556	3.0000	0.0000	0.0000	2.0000	0.0000	0.0000	0.0000	13.0000
1708	NONHSAT162027.1	NONHSAT162027.1	lncipedia	lnc-METTL20-5-1	-	12:31621073-31621332	260	0.0000	1.1200	0.0000	0.0000	0.0000	0.0000	0.0000	0.0000	0.0000	3.0000	0.0000	0.0000	0.0000	0.0000	0.0000	0.0000
1709	NONHSAT216410.1	NONHSAT216410.1	PMID24463510	-	-	8:127926110-127931157	4060	0.0793	35.4600	0.1265	2.9220	0.0991	0.7473	0.0174	0.3338	7.0000	1484.0000	8.0000	207.0000	8.0000	53.0000	1.0000	24.0000
1710	ENST00000434404	NONHSAT010075.2	lncipedia	lnc-C1orf96-1-3_dup1,lnc-C1orf96-1-3	RP5-1061H20.3	1:229270927-229271599	673	0.0684	0.0000	0.0954	0.0000	0.1494	0.0850	0.1051	0.3356	1.0000	0.0000	1.0000	0.0000	2.0000	1.0000	1.0000	4.0000
1711	ENST00000557544	NONHSAT037272.2	lncipedia	lnc-TMEM30B-4-1_dup1	HIF1A-AS1	14:61681041-61695823	652	0.2822	0.8928	2.0670	1.1430	2.4670	1.4930	2.7120	1.0390	4.0000	6.0000	21.0000	13.0000	32.0000	17.0000	25.0000	12.0000
1712	NONHSAT163622.1	NONHSAT163622.1	PMID24108091	m121219_094927_00126_c100449542550000001523046302151307_s1_p0/46471/ccs.path1	-	12:57107260-57111320	523	0.0880	0.1854	0.1227	0.1096	0.0961	0.1094	0.1352	0.1080	1.0000	1.0000	1.0000	1.0000	1.0000	1.0000	1.0000	1.0000
1713	NONHSAT067400.2	NONHSAT067400.2	lncipedia	lnc-KLK2-4-3_dup1	-	19:50961972-50967438	2653	0.0000	0.0000	0.0000	0.0000	0.0000	0.0000	0.0000	0.0638	0.0000	0.0000	0.0000	0.0000	0.0000	0.0000	0.0000	3.0000
1714	NONHSAT198535.1	NONHSAT198535.1	PMID24108091	m121218_020727_00126_c100418802550000001523036412191222_s2_p0/43852/ccs.path1	-	4:41939195-41954454	859	0.0536	0.7905	0.0000	0.4004	0.0000	0.4665	0.0000	0.2629	1.0000	7.0000	0.0000	6.0000	0.0000	7.0000	0.0000	4.0000
1715	NONHSAT162931.1	NONHSAT162931.1	PMID24463510	blastnGorilla.Locus_415911	-	12:124039360-124041567	222	0.0000	0.8737	0.0000	0.2581	0.0000	0.2578	0.0000	0.0000	0.0000	2.0000	0.0000	1.0000	0.0000	1.0000	0.0000	0.0000
1716	NONHSAT065829.2	NONHSAT065829.2	lncipedia	lnc-FFAR1-1-1_dup1,lnc-FFAR1-1-1	-	19:35352423-35353862	1440	0.0639	0.0000	0.0000	0.0000	0.0000	0.0000	0.0000	0.0392	2.0000	0.0000	0.0000	0.0000	0.0000	0.0000	0.0000	1.0000
1717	NONHSAT189595.1	NONHSAT189595.1	lncipedia	lnc-TRPC4AP-2-1	-	20:35126534-35126827	294	0.0000	1.9800	0.0000	0.1949	0.0000	0.5842	0.0000	0.7682	0.0000	6.0000	0.0000	1.0000	0.0000	3.0000	0.0000	4.0000
1718	NONHSAT156728.1	NONHSAT156728.1	PMID24108091	m130128_030356_00126_c100457742550000001523064703201382_s1_p0/42837/ccs.path1	-	10:17214249-17229608	1562	0.0000	0.0000	0.0000	0.2202	0.0000	0.0000	0.0000	0.0000	0.0000	0.0000	0.0000	6.0000	0.0000	0.0000	0.0000	0.0000
1719	NONHSAT149531.1	NONHSAT149531.1	PMID24463510	LocusForward_58330	-	1:110083341-110084959	258	0.0000	1.8800	0.0000	0.8886	0.1949	0.4439	0.0000	0.6565	0.0000	5.0000	0.0000	4.0000	1.0000	2.0000	0.0000	3.0000
1720	ENST00000613376	ENST00000613376	ensembl:lincRNA	-	MALAT1	11:65504496-65504851	132	0.3485	0.7347	0.4863	0.4341	0.3809	0.4335	0.5358	0.4277	1.0000	1.0000	1.0000	1.0000	1.0000	1.0000	1.0000	1.0000
1721	NONHSAT114555.2	NONHSAT114555.2	lncipedia	lnc-HDAC2-2-5_dup1	-	6:113622459-113632476	1404	0.0000	0.0000	0.0000	0.0000	0.0000	0.1223	0.0000	0.0000	0.0000	0.0000	0.0000	0.0000	0.0000	3.0000	0.0000	0.0000
1722	ENST00000443546	NONHSAT107681.2	lncipedia	lnc-GCNT2-2-2_dup1	TFAP2A-AS1	6:10414578-10415722	910	1.1120	1.1730	0.7052	0.6299	0.7182	2.3910	0.4663	2.2960	22.0000	11.0000	10.0000	10.0000	13.0000	38.0000	6.0000	37.0000
1723	NONHSAT198298.1	NONHSAT198298.1	PMID24463510	LocusForward_92455	-	4:11434243-11438452	462	0.0000	0.6302	0.0000	0.1240	0.0000	0.2479	0.0000	0.7332	0.0000	3.0000	0.0000	1.0000	0.0000	2.0000	0.0000	6.0000
1724	NONHSAT179940.1	NONHSAT179940.1	PMID24035497	intronic202	-	19:54127557-54127777	221	2.7060	1.7560	0.0000	0.7781	0.0000	0.2589	0.0000	0.7664	13.0000	4.0000	0.0000	3.0000	0.0000	1.0000	0.0000	3.0000
1725	ENST00000571305	NONHSAT147837.2	lncipedia	lnc-AC092117.1-1-5_dup1	SRRM2-AS1	16:2737103-2744797	1344	0.0685	0.9385	0.0000	0.3838	0.0748	0.2556	0.0000	0.1260	2.0000	13.0000	0.0000	9.0000	2.0000	6.0000	0.0000	3.0000
1726	NONHSAT203312.1	NONHSAT203312.1	PMID24108091	m130127_125837_00126_c100456792550000001523064703201345_s2_p0/53113/ccs.path1	-	5:140537528-140549585	1036	0.1776	0.7493	0.1859	0.3873	0.1941	0.2210	0.2048	0.8720	4.0000	8.0000	3.0000	7.0000	4.0000	4.0000	3.0000	16.0000
1727	NONHSAT023194.2	NONHSAT023194.2	lncipedia	lnc-LRRC32-7-1_dup1	-	11:76810818-76823824	3887	0.0000	0.0499	0.0000	0.1327	0.0259	0.0589	0.0000	0.0726	0.0000	2.0000	0.0000	9.0000	2.0000	4.0000	0.0000	5.0000
1728	NONHSAT029909.2	NONHSAT029909.2	lncipedia	lnc-EEA1-1-7_dup1	-	12:93003758-93377736	578	0.0796	0.5037	0.0000	0.0000	0.0000	0.0000	0.1224	0.2930	1.0000	3.0000	0.0000	0.0000	0.0000	0.0000	1.0000	3.0000
1729	ENST00000423714	NONHSAT012613.2	lncipedia	lnc-AL117340.1-2-1	ZEB1-AS1	10:31318452-31319881	456	0.0000	0.0000	0.1408	0.0000	0.0000	0.0000	0.1551	0.1238	0.0000	0.0000	1.0000	0.0000	0.0000	0.0000	1.0000	1.0000
1730	ENST00000423716	NONHSAT126541.2	lncipedia	lnc-AC090186.1-1-3_dup1	RP11-110G21.1	8:51899649-51947173	936	0.2457	0.0000	0.3428	0.0000	0.4834	0.0000	0.0000	0.0000	5.0000	0.0000	5.0000	0.0000	9.0000	0.0000	0.0000	0.0000
1731	NONHSAT148392.1	NONHSAT148392.1	PMID24108091	m130127_011620_00126_c100456792550000001523064703201340_s2_p0/12865/ccs.path1	-	1:11815575-11828919	1334	0.2758	2.9820	0.1924	1.3320	0.1131	1.3300	0.1060	1.3970	8.0000	41.0000	4.0000	31.0000	3.0000	31.0000	2.0000	33.0000
1732	NONHSAT093294.2	NONHSAT093294.2	lncipedia	lnc-NLGN1-1-6_dup1	-	3:174550630-174591397	461	0.0000	0.0000	0.0000	0.2487	0.1091	0.0000	0.0000	0.0000	0.0000	0.0000	0.0000	2.0000	1.0000	0.0000	0.0000	0.0000
1733	NONHSAT174196.1	NONHSAT174196.1	lncipedia	lnc-CA5A-8-1	-	16:87949990-87950714	725	0.2538	0.0000	0.0000	0.0790	0.0000	0.0789	0.0000	0.1558	4.0000	0.0000	0.0000	1.0000	0.0000	1.0000	0.0000	2.0000
1734	NONHSAT098553.2	NONHSAT098553.2	lncipedia	lnc-FREM3-6-1_dup1,lnc-FREM3-6-1	-	4:143335265-143337817	2553	0.0541	0.0000	0.0000	0.0898	0.0000	0.0449	0.0000	0.0000	3.0000	0.0000	0.0000	4.0000	0.0000	2.0000	0.0000	0.0000
1735	NONHSAT009748.2	NONHSAT009748.2	lncipedia	lnc-CAPN2-3-1_dup1,lnc-CAPN2-3-1	-	1:223846144-223846943	800	2.9320	0.4851	0.4011	3.0090	0.6913	4.7230	0.9724	8.4690	51.0000	4.0000	5.0000	42.0000	11.0000	66.0000	11.0000	120.0000
1736	NONHSAT168234.1	NONHSAT168234.1	lncipedia	lnc-FOXG1-10-1	-	14:28461864-28462128	265	0.0000	1.4650	0.0000	0.4327	0.0000	0.0000	0.0000	0.0000	0.0000	4.0000	0.0000	2.0000	0.0000	0.0000	0.0000	0.0000
1737	NONHSAT155618.1	NONHSAT155618.1	PMID25116943	LCAT_00028801	-	10:69640610-69647164	3940	0.0000	2.4380	0.0489	1.3240	0.0893	1.3800	0.0180	0.0000	0.0000	99.0000	3.0000	91.0000	7.0000	95.0000	1.0000	0.0000
1738	ENST00000547963	NONHSAT030854.2	lncipedia	lnc-RBM19-1-2_dup1	LINC01234	12:113744577-113773683	2088	0.0000	0.0000	0.0000	0.0000	4.5260	0.8500	0.0000	0.0000	0.0000	0.0000	0.0000	0.0000	188.0000	31.0000	0.0000	0.0000
1739	NONHSAT199620.1	NONHSAT199620.1	lncipedia	lnc-CPLX1-9-1	-	4:756328-756566	239	0.0000	1.2180	0.0000	0.4798	0.0000	0.0000	0.0000	0.0000	0.0000	3.0000	0.0000	2.0000	0.0000	0.0000	0.0000	0.0000
1740	NONHSAT153201.1	NONHSAT153201.1	PMID24108091	m121218_111110_00126_c100418802550000001523036412191226_s1_p0/50367/ccs.path1	-	1:236550358-236552039	674	0.6142	5.7580	3.2370	7.1430	0.0746	6.6250	0.1049	4.6910	9.0000	40.0000	34.0000	84.0000	1.0000	78.0000	1.0000	56.0000
1741	NONHSAT105485.2	NONHSAT105485.2	lncipedia	lnc-FAM153C-5-4	-	5:177951198-177957893	1029	0.0000	0.7544	0.0000	0.3342	0.0000	0.2782	0.0000	0.0000	0.0000	8.0000	0.0000	6.0000	0.0000	5.0000	0.0000	0.0000
1742	ENST00000629517	NONHSAT083382.2	lncipedia	lnc-DGCR14-3-1_dup1,lnc-DGCR14-3-1	DGCR12	22:19061041-19061843	803	0.2864	0.2416	0.1599	0.4283	0.3756	0.3565	0.0881	1.1250	5.0000	2.0000	2.0000	6.0000	6.0000	5.0000	1.0000	16.0000
1743	NONHSAT173551.1	NONHSAT173551.1	PMID24463510	LocusReverse_10760	-	16:4180185-4183565	300	0.1533	0.0000	0.0000	0.3822	0.0000	0.1908	0.0000	0.7528	1.0000	0.0000	0.0000	2.0000	0.0000	1.0000	0.0000	4.0000
1744	NONHSAT136834.2	NONHSAT136834.2	lncipedia	lnc-CHST7-4-1_dup1,lnc-CHST7-4-1	-	X:46460298-46462509	2212	0.0000	2.5880	0.0290	0.2073	0.0000	0.2071	0.0000	0.1021	0.0000	59.0000	1.0000	8.0000	0.0000	8.0000	0.0000	4.0000
1745	ENST00000394682	NONHSAT094413.2	lncipedia	lnc-BDH1-4-1_dup1,lnc-BDH1-4-1	AC132008.1	3:197580344-197580629	286	0.0000	0.0000	0.0000	0.2003	0.0000	0.4004	0.0000	0.0000	0.0000	0.0000	0.0000	1.0000	0.0000	2.0000	0.0000	0.0000
1746	ENST00000626898	NONHSAT184857.1	gencode	-	PCBP1-AS1	2:69963282-70086399	961	0.0479	0.1009	0.0668	0.1193	0.0000	0.0596	0.0000	0.1763	1.0000	1.0000	1.0000	2.0000	0.0000	1.0000	0.0000	3.0000
1747	NONHSAT166338.1	NONHSAT166338.1	PMID25116943	LCAT_00068299	-	13:110973386-110982447	8761	0.0000	0.0000	0.0000	0.0000	0.0000	0.0653	0.0242	0.0387	0.0000	0.0000	0.0000	0.0000	0.0000	10.0000	3.0000	6.0000
1748	NONHSAT210088.1	NONHSAT210088.1	lncipedia	lnc-THBS2-10-1_dup1	-	6:169170527-169172621	1678	0.0000	0.0000	0.0000	0.0000	0.0000	0.0000	0.0000	0.1009	0.0000	0.0000	0.0000	0.0000	0.0000	0.0000	0.0000	3.0000
1749	ENST00000442456	ENST00000442456	ensembl:lincRNA	-	AC007405.4	2:170723086-170770766	2149	0.0000	0.1806	0.0000	0.0267	0.0000	0.0533	0.0000	0.0000	0.0000	4.0000	0.0000	1.0000	0.0000	2.0000	0.0000	0.0000
1750	NONHSAT049664.2	NONHSAT049664.2	lncipedia	lnc-RGMA-2-3_dup1	-	15:92782132-92788528	578	0.0000	1.6790	0.0000	0.2975	0.0000	0.0990	0.0000	0.0000	0.0000	10.0000	0.0000	3.0000	0.0000	1.0000	0.0000	0.0000
1751	NONHSAT006092.2	NONHSAT006092.2	lncipedia	lnc-NBPF24-4-1_dup1	-	1:148295792-148297271	551	1.5030	0.0000	0.0000	0.0000	0.0000	0.0000	0.0000	0.0000	18.0000	0.0000	0.0000	0.0000	0.0000	0.0000	0.0000	0.0000
1752	ENST00000628648	NONHSAT186191.1	ensembl	-	CFLAR-AS1	2:201140291-201151160	586	0.2355	0.0000	0.0000	0.0000	0.0000	0.0000	0.0000	0.2890	3.0000	0.0000	0.0000	0.0000	0.0000	0.0000	0.0000	3.0000
1753	NONHSAT103862.2	NONHSAT103862.2	lncipedia	lnc-PHF15-1-3_dup1	-	5:134506614-134509229	1045	1.0560	0.0000	0.6755	0.6582	0.8178	0.9861	1.0150	1.7290	24.0000	0.0000	11.0000	12.0000	17.0000	18.0000	15.0000	32.0000
1754	MSTRG.8705.6	-	-	-	-	10:89630756-89636374	5009	0.1469	2.3440	0.4612	2.5750	0.5821	1.3710	0.7624	1.5890	16.0000	121.0000	36.0000	225.0000	58.0000	120.0000	54.0000	141.0000
1755	NONHSAT192221.1	NONHSAT192221.1	gencode	-	-	22:28784360-28809287	24928	0.0406	0.5449	0.0721	0.4254	0.0363	0.3468	0.0653	0.2944	22.0000	140.0000	28.0000	185.0000	18.0000	151.0000	23.0000	130.0000
1756	NONHSAT194624.1	NONHSAT194624.1	PMID24463510	-	-	3:149377779-149386584	931	0.2964	1.0420	0.0689	0.8004	0.0000	0.7379	0.0000	2.1230	6.0000	10.0000	1.0000	13.0000	0.0000	12.0000	0.0000	35.0000
1757	NONHSAT119982.2	NONHSAT119982.2	lncipedia	lnc-FKBP9-6-3	-	7:32728892-32754773	1766	3.4900	4.0100	5.3420	0.6167	6.0350	5.9320	0.8810	13.4000	134.0000	73.0000	147.0000	19.0000	212.0000	183.0000	22.0000	419.0000
1758	NONHSAT129080.2	NONHSAT129080.2	lncipedia	lnc-MYC-8-1_dup1	-	8:128017726-128019296	1563	0.5885	73.0000	0.5338	13.2000	0.3538	9.0470	0.4977	4.8040	20.0000	1176.0000	13.0000	360.0000	11.0000	247.0000	11.0000	133.0000
1759	NONHSAT184311.1	NONHSAT184311.1	PMID25116943	LCAT_00140799	-	2:20182162-20187380	3653	0.4785	0.6109	0.0703	0.4393	0.0963	0.5172	0.0000	1.0660	38.0000	23.0000	4.0000	28.0000	7.0000	33.0000	0.0000	69.0000
1760	NONHSAT183815.1	NONHSAT183815.1	lncipedia	lnc-AC079135.1.1-11-1	-	2:235672307-235674854	2548	0.0000	6.9300	0.0756	0.6973	0.0789	0.2921	0.0000	0.3767	0.0000	182.0000	3.0000	31.0000	4.0000	13.0000	0.0000	17.0000
1761	NONHSAT013399.2	NONHSAT013399.2	lncipedia	lnc-A1CF-5-1	-	10:50737567-50739748	2182	0.0632	0.3557	0.0000	0.2364	0.0230	0.7609	0.0000	1.9150	3.0000	8.0000	0.0000	9.0000	1.0000	29.0000	0.0000	74.0000
1762	NONHSAT083969.2	NONHSAT083969.2	lncipedia	lnc-ZNF70-1-1_dup1,lnc-ZNF70-1-1	-	22:23738678-23739289	612	1.3530	6.1830	0.9438	1.6860	2.5460	0.1871	0.5778	2.1220	18.0000	39.0000	9.0000	18.0000	31.0000	2.0000	5.0000	23.0000
1763	NONHSAT196309.1	NONHSAT196309.1	PMID24108091	m121212_202452_00126_c100418772550000001523036412191285_s2_p0/6019/ccs.path1	-	3:136446823-136448299	776	0.0000	0.7501	0.0000	0.1478	0.0000	0.0738	0.0000	0.0728	0.0000	6.0000	0.0000	2.0000	0.0000	1.0000	0.0000	1.0000
1764	NONHSAT069462.2	NONHSAT069462.2	lncipedia	lnc-C2orf43-4-1_dup1,lnc-C2orf43-4-1	-	2:20612297-20616267	3971	0.8224	4.4470	0.5818	3.1320	0.6203	2.3790	0.4808	1.5640	71.0000	182.0000	36.0000	217.0000	49.0000	165.0000	27.0000	110.0000
1765	NONHSAT151443.1	NONHSAT151443.1	PMID24463510	LocusReverse_57370	-	1:37352450-37423888	514	0.0000	1.1320	0.0000	0.2231	0.0000	0.0000	0.0000	0.0000	0.0000	6.0000	0.0000	2.0000	0.0000	0.0000	0.0000	0.0000
1766	NONHSAT145982.2	NONHSAT145982.2	lncipedia	lnc-TRPV2-5-1_dup1,lnc-TRPV2-5-1	-	17:16546103-16548621	2519	0.0000	0.8088	0.0000	0.2958	0.0000	0.3409	0.0000	0.0000	0.0000	21.0000	0.0000	13.0000	0.0000	15.0000	0.0000	0.0000
1767	NONHSAT223054.1	NONHSAT223054.1	lncipedia	lnc-BRS3-1-1_dup1	-	X:136467406-136470094	1720	0.0000	0.0000	0.0000	0.0000	0.0000	0.0000	0.0000	0.0985	0.0000	0.0000	0.0000	0.0000	0.0000	0.0000	0.0000	3.0000
1768	NONHSAT126486.2	NONHSAT126486.2	lncipedia	lnc-C8orf22-5-2_dup1	-	8:48590401-48787661	3635	0.0886	0.2402	0.0000	0.0158	0.0000	0.0000	0.0000	0.1553	7.0000	9.0000	0.0000	1.0000	0.0000	0.0000	0.0000	10.0000
1769	NONHSAT098180.2	NONHSAT098180.2	lncipedia	lnc-SPATA5-1-2_dup1,lnc-SPATA5-1-2	-	4:123324848-123326314	1467	0.0000	0.1985	0.0875	0.5470	0.0000	0.0781	0.0000	0.2694	0.0000	3.0000	2.0000	14.0000	0.0000	2.0000	0.0000	7.0000
1770	NONHSAT150099.1	NONHSAT150099.1	PMID25116943	LCAT_00009746	-	1:178571656-178572445	790	0.0000	0.1228	0.0000	0.2177	0.0000	0.2898	0.0000	0.0715	0.0000	1.0000	0.0000	3.0000	0.0000	4.0000	0.0000	1.0000
1771	ENST00000562807	ENST00000562807	ensembl:processed_transcript	-	CTD-2270P14.1	16:2663082-2671461	594	0.0000	0.0000	0.0000	0.0000	0.0000	0.0963	0.0000	0.2851	0.0000	0.0000	0.0000	0.0000	0.0000	1.0000	0.0000	3.0000
1772	NONHSAT216206.1	NONHSAT216206.1	PMID24463510	-	-	8:102978786-103007575	667	0.0000	0.0000	0.0000	0.1719	0.0000	0.0858	0.0000	0.0000	0.0000	0.0000	0.0000	2.0000	0.0000	1.0000	0.0000	0.0000
1773	NONHSAT204107.1	NONHSAT204107.1	PMID24108091	m121219_030035_00126_c100449542550000001523046302151304_s1_p0/25775/ccs.path1	-	5:43290272-43294729	1385	0.0332	0.2102	0.0463	0.1242	0.0726	0.2067	1.4810	0.0408	1.0000	3.0000	1.0000	3.0000	2.0000	5.0000	29.0000	1.0000
1774	NONHSAT007321.2	NONHSAT007321.2	lncipedia	lnc-MGST3-1-2_dup1	-	1:165597769-165623331	2278	0.0808	0.0000	0.0000	0.1258	0.0000	0.6283	0.0000	1.5860	4.0000	0.0000	0.0000	5.0000	0.0000	25.0000	0.0000	64.0000
1775	ENST00000529883	NONHSAT017872.2	lncipedia	lnc-AKIP1-3-1	RP11-152H18.3	11:8693357-8696607	744	0.0000	2.6080	0.0000	2.6190	0.2027	1.7700	0.0000	2.2770	0.0000	20.0000	0.0000	34.0000	3.0000	23.0000	0.0000	30.0000
1776	NONHSAT037012.2	NONHSAT037012.2	lncipedia	lnc-TBPL2-3-1_dup1,lnc-TBPL2-3-1	-	14:55549340-55549918	579	0.0000	0.6703	0.0000	1.1880	0.0000	0.7911	0.0000	0.0975	0.0000	4.0000	0.0000	12.0000	0.0000	8.0000	0.0000	1.0000
1777	NONHSAT017266.2	NONHSAT017266.2	lncipedia	lnc-LRRC56-1-3	-	11:524147-529495	1506	0.1222	1.4170	0.0000	1.2940	0.1335	1.2920	0.1409	0.8998	4.0000	22.0000	0.0000	34.0000	4.0000	34.0000	3.0000	24.0000
1778	NONHSAT041901.2	NONHSAT041901.2	lncipedia	lnc-INO80-2-1_dup1,lnc-INO80-2-1	-	15:40951784-40951988	205	0.2244	0.4731	0.0000	0.2795	0.0000	0.5586	0.0000	1.9280	1.0000	1.0000	0.0000	1.0000	0.0000	2.0000	0.0000	7.0000
1779	NONHSAT153041.1	NONHSAT153041.1	lncipedia	lnc-LBR-3-1_dup1	-	1:225577218-225587099	619	0.0743	2.8210	0.0000	0.6482	0.0000	0.0925	0.0000	0.0912	1.0000	18.0000	0.0000	7.0000	0.0000	1.0000	0.0000	1.0000
1780	ENST00000559458	NONHSAT108895.2	lncipedia	lnc-AGER-1-1_dup1	XXbac-BPG300A18.13	6:32184733-32185882	662	0.0695	0.1465	0.0970	0.0866	2.4300	0.0865	10.7900	0.0853	1.0000	1.0000	1.0000	1.0000	32.0000	1.0000	101.0000	1.0000
1781	NONHSAT194508.1	NONHSAT194508.1	PMID24108091	m121219_073256_00126_c100449542550000001523046302151306_s2_p0/64367/ccs.path1	-	3:136327618-136330169	1505	0.1528	0.7737	0.0427	0.0762	0.1002	0.1902	0.0470	0.1501	5.0000	12.0000	1.0000	2.0000	3.0000	5.0000	1.0000	4.0000
1782	NONHSAT142967.2	NONHSAT142967.2	lncipedia	lnc-CDH5-4-3_dup1	-	16:65132658-65139803	6976	0.0000	0.0139	0.0000	0.0000	0.0000	0.0082	0.0000	0.0324	0.0000	1.0000	0.0000	0.0000	0.0000	1.0000	0.0000	4.0000
1783	NONHSAT221505.1	NONHSAT221505.1	PMID24108091	m121219_094927_00126_c100449542550000001523046302151307_s1_p0/61959/ccs.path1	-	9:137110546-137112132	484	4.9420	3.0070	0.0000	4.7370	4.0510	2.2470	0.0000	5.4830	52.0000	15.0000	0.0000	40.0000	39.0000	19.0000	0.0000	47.0000
1784	ENST00000382641	NONHSAT192770.1	PMID24463510	-	CTA-373H7.7	22:26667693-26672654	2613	0.0528	0.0000	0.0000	0.0000	0.0000	0.0000	0.0000	0.0432	3.0000	0.0000	0.0000	0.0000	0.0000	0.0000	0.0000	2.0000
1785	NONHSAT098092.2	NONHSAT098092.2	lncipedia	lnc-AC110373.1-8-29_dup1	-	4:119512772-119543889	386	0.0000	0.2513	0.1663	0.1484	0.0000	0.1483	0.1832	0.1463	0.0000	1.0000	1.0000	1.0000	0.0000	1.0000	1.0000	1.0000
1786	NONHSAT217803.1	NONHSAT217803.1	PMID24108091	m121218_111110_00126_c100418802550000001523036412191226_s1_p0/32417/ccs.path1	-	8:144318452-144319957	1291	0.3206	0.7515	0.0994	1.3320	0.5062	1.9950	0.4382	1.5310	9.0000	10.0000	2.0000	30.0000	13.0000	45.0000	8.0000	35.0000
1787	NONHSAT004544.2	NONHSAT004544.2	lncipedia	lnc-DNTTIP2-1-2_dup1	-	1:93698908-93845905	12889	0.2534	0.8130	0.3286	0.3824	0.3354	0.3909	0.2798	0.3198	71.0000	108.0000	66.0000	86.0000	86.0000	88.0000	51.0000	73.0000
1788	ENST00000517635	ENST00000517635	ensembl:antisense	-	HOXA-AS2	7:27115348-27123377	2455	0.2810	0.5928	0.0261	3.1290	0.3072	4.6870	0.4897	7.3140	15.0000	15.0000	1.0000	134.0000	15.0000	201.0000	17.0000	318.0000
1789	NONHSAT114850.2	NONHSAT114850.2	lncipedia	lnc-RNF146-3-2_dup1,lnc-RNF146-3-2	-	6:127343627-127345327	1701	0.1893	7.8140	0.0377	3.3700	0.0296	2.4230	0.0832	3.1530	7.0000	137.0000	1.0000	100.0000	1.0000	72.0000	2.0000	95.0000
1790	NONHSAT213841.1	NONHSAT213841.1	PMID24463510	-	-	7:110432240-110534755	520	0.0885	0.5599	0.0000	0.1102	0.0000	0.0000	0.0000	0.0000	1.0000	3.0000	0.0000	1.0000	0.0000	0.0000	0.0000	0.0000
1791	NONHSAT012818.2	NONHSAT012818.2	lncipedia	lnc-ZNF25-3-2	-	10:38383070-38402852	671	0.0000	0.0000	0.0000	0.0000	0.0000	0.0853	0.0000	3.0290	0.0000	0.0000	0.0000	0.0000	0.0000	1.0000	0.0000	36.0000
1792	NONHSAT133338.2	NONHSAT133338.2	lncipedia	lnc-FANCC-1-3_dup1	-	9:94920627-94937633	985	0.9339	0.5909	0.0000	1.4550	0.4083	1.0460	0.0000	4.0130	20.0000	6.0000	0.0000	25.0000	8.0000	18.0000	0.0000	70.0000
1793	NONHSAT150804.1	NONHSAT150804.1	PMID24108091	m121218_154352_00126_c100449542550000001523046302151300_s1_p0/33340/ccs.path1	-	1:235344909-235346418	1375	0.0000	0.3528	0.1400	0.7086	0.0366	0.8744	0.0000	0.2053	0.0000	5.0000	3.0000	17.0000	1.0000	21.0000	0.0000	5.0000
1794	ENST00000502390	NONHSAT113182.2	lncipedia	lnc-KLHL31-1-6_dup1	RP1-27K12.2	6:53561289-53617007	3653	0.0000	0.0000	0.1054	0.4236	0.0000	0.0470	0.0194	0.0464	0.0000	0.0000	6.0000	27.0000	0.0000	3.0000	1.0000	3.0000
1795	NONHSAT123868.2	NONHSAT123868.2	lncipedia	lnc-EPHA1-1-2_dup1	-	7:143379632-143381079	1292	26.5600	1.4270	6.6060	2.2630	7.0820	2.7920	3.7220	6.5550	746.0000	19.0000	133.0000	51.0000	182.0000	63.0000	68.0000	150.0000
1796	NONHSAT125329.2	NONHSAT125329.2	lncipedia	lnc-PCM1-3-10_dup1,lnc-PCM1-3-10	-	8:18085000-18085946	947	0.1457	0.5122	0.0678	0.1816	0.2654	1.2090	0.0000	0.2385	3.0000	5.0000	1.0000	3.0000	5.0000	20.0000	0.0000	4.0000
1797	NONHSAT198995.1	NONHSAT198995.1	lncipedia	lnc-METTL14-3-1	-	4:118591773-118634979	4749	0.1065	0.0000	0.6216	0.2414	0.5081	0.0000	0.6701	1.0110	11.0000	0.0000	46.0000	20.0000	48.0000	0.0000	45.0000	85.0000
1798	NONHSAT163536.1	NONHSAT163536.1	PMID24108091	m130128_100622_00126_c100457742550000001523064703201385_s2_p0/32016/ccs.path1	-	12:50981010-50990920	974	0.8972	1.5940	5.3370	2.8830	10.5300	7.1120	6.7520	4.4640	19.0000	16.0000	81.0000	49.0000	204.0000	121.0000	93.0000	77.0000
1799	NONHSAT060186.2	NONHSAT060186.2	lncipedia	lnc-R3HDM4-3-3	-	19:873536-873788	253	0.1818	0.3833	0.2537	0.2265	0.1987	0.2262	0.2795	0.2232	1.0000	1.0000	1.0000	1.0000	1.0000	1.0000	1.0000	1.0000
1800	NONHSAT221250.1	NONHSAT221250.1	PMID25116943	LCAT_00253704	-	9:119006168-119009455	3288	0.0000	0.1180	0.0000	0.0000	0.0000	0.0000	0.0000	0.0000	0.0000	4.0000	0.0000	0.0000	0.0000	0.0000	0.0000	0.0000
1801	ENST00000510977	NONHSAT095852.2	lncipedia	lnc-SEL1L3-4-1_dup1,lnc-SEL1L3-4-1	RP11-302F12.5	4:25720516-25721056	541	0.0000	0.3585	0.0000	0.1059	0.0000	0.0000	0.0000	0.0000	0.0000	2.0000	0.0000	1.0000	0.0000	0.0000	0.0000	0.0000
1802	ENST00000510971	NONHSAT097779.2	lncipedia	lnc-COL25A1-1-3_dup1	SEC24B-AS1	4:109382395-109433764	554	0.0000	0.0000	0.0000	0.0000	0.0000	0.1033	0.0000	0.5096	0.0000	0.0000	0.0000	0.0000	0.0000	1.0000	0.0000	5.0000
1803	ENST00000510972	NONHSAT103474.2	lncipedia	lnc-LOX-4-1_dup1	MGC32805	5:122436497-122479087	1424	0.0000	0.0681	0.0000	0.3220	0.1059	0.1206	0.0000	0.0000	0.0000	1.0000	0.0000	8.0000	3.0000	3.0000	0.0000	0.0000
1804	NONHSAT155354.1	NONHSAT155354.1	PMID25116943	LCAT_00027935	-	10:33385259-33391462	2600	0.0000	0.1120	0.0000	0.0000	0.0000	0.0000	0.0000	0.0000	0.0000	3.0000	0.0000	0.0000	0.0000	0.0000	0.0000	0.0000
1805	NONHSAT144447.2	NONHSAT144447.2	lncipedia	lnc-TRAPPC2L-3-1_dup1	-	16:88870742-88874854	3978	0.0116	0.0000	0.0000	0.0288	0.0126	0.0288	0.0000	0.0000	1.0000	0.0000	0.0000	2.0000	1.0000	2.0000	0.0000	0.0000
1806	ENST00000489343	ENST00000489343	ensembl:antisense	-	NPHP3-AS1	3:132721750-132750777	2957	0.0000	0.0000	0.0000	0.0194	0.0000	0.0000	0.0239	0.0573	0.0000	0.0000	0.0000	1.0000	0.0000	0.0000	1.0000	3.0000
1807	ENST00000442403	NONHSAT083159.2	lncipedia	lnc-IL17RA-3-1_dup1	AC007064.24	22:16869478-16871126	500	0.5520	4.8510	0.0000	1.4900	0.0000	1.0300	0.0000	2.0330	6.0000	25.0000	0.0000	13.0000	0.0000	9.0000	0.0000	18.0000
1808	NONHSAT007480.2	NONHSAT007480.2	lncipedia	lnc-C1orf112-3-1_dup1	-	1:169855854-169873332	2244	0.0615	3.8050	0.0572	3.3210	0.2464	5.6380	0.0000	3.5730	3.0000	88.0000	2.0000	130.0000	11.0000	221.0000	0.0000	142.0000
1809	NONHSAT026216.2	NONHSAT026216.2	lncipedia	lnc-PHB2-5-1_dup1	-	12:7003377-7008476	646	0.0712	3.1540	0.0000	0.3549	0.0000	0.4431	0.0000	0.0874	1.0000	21.0000	0.0000	4.0000	0.0000	5.0000	0.0000	1.0000
1810	ENST00000565336	ENST00000565336	ensembl:lincRNA	-	RP4-561L24.3	1:93847174-93848939	1766	0.2865	0.1649	0.1817	0.4868	0.1993	0.7132	0.3204	1.3430	11.0000	3.0000	5.0000	15.0000	7.0000	22.0000	8.0000	42.0000
1811	ENST00000452497	NONHSAT012790.2	lncipedia	lnc-ZNF248-2-1_dup1,lnc-ZNF248-2-1	ZNF33BP1	10:37794276-37796109	1834	0.0000	0.5290	0.0000	0.0938	0.0000	0.0000	0.0000	0.0000	0.0000	10.0000	0.0000	3.0000	0.0000	0.0000	0.0000	0.0000
1812	ENST00000412502	NONHSAT079879.2	lncipedia	lnc-C20orf62-4-1	RPL37AP1	20:44466564-44466842	279	0.8243	0.0000	1.8400	0.0000	1.8020	0.4105	1.0140	0.6071	5.0000	0.0000	8.0000	0.0000	10.0000	2.0000	4.0000	3.0000
1813	ENST00000619210	NONHSAT035481.2	lncipedia	lnc-POTEG-4-12_dup1	DUXAP9	14:19062406-19093914	1060	0.0434	0.0915	0.0000	1.9470	0.5217	0.0540	0.2669	2.2370	1.0000	1.0000	0.0000	36.0000	11.0000	1.0000	4.0000	42.0000
1814	NONHSAT222808.1	NONHSAT222808.1	PMID24463510	blastnMouse.ENSMUSG00000086629	-	X:80810087-80812721	770	0.2389	2.0160	0.8334	1.8610	0.4570	3.4940	0.0000	5.2800	4.0000	16.0000	10.0000	25.0000	7.0000	47.0000	0.0000	72.0000
1815	NONHSAT198439.1	NONHSAT198439.1	PMID25116943	LCAT_00184471	-	4:28117477-28290101	2415	0.0191	0.0000	0.0000	0.0000	0.0208	0.0000	0.0586	0.0234	1.0000	0.0000	0.0000	0.0000	1.0000	0.0000	2.0000	1.0000
1816	ENST00000449786	NONHSAT121589.2	lncipedia	lnc-STYXL1-5-1	AC005077.7	7:76117725-76132187	631	0.0000	0.1537	0.1017	0.0000	0.0000	0.0000	0.0000	0.0895	0.0000	1.0000	1.0000	0.0000	0.0000	0.0000	0.0000	1.0000
1817	ENST00000558192	NONHSAT047552.2	lncipedia	lnc-ACSBG1-4-1_dup1	RP11-762H8.4	15:78280950-78282190	369	0.0000	1.0520	0.0000	0.9320	0.0000	1.2410	0.0000	0.6120	0.0000	4.0000	0.0000	6.0000	0.0000	8.0000	0.0000	4.0000
1818	NONHSAT220188.1	NONHSAT220188.1	lncipedia	lnc-RALGPS1-3-1	-	9:127265147-127265558	412	0.0000	0.9420	0.0000	0.6955	0.0000	0.2780	0.0000	0.0000	0.0000	4.0000	0.0000	5.0000	0.0000	2.0000	0.0000	0.0000
1819	NONHSAT157356.1	NONHSAT157356.1	lncipedia	lnc-PDLIM1-3-1_dup1	-	10:95216702-95221134	2194	0.0000	0.3980	0.0000	0.1306	0.0000	0.0783	0.0000	0.0000	0.0000	9.0000	0.0000	5.0000	0.0000	3.0000	0.0000	0.0000
1820	ENST00000418592	NONHSAT141075.2	lncipedia	lnc-RP11-368J21.2.1-3-9	SMG1P1	16:22481964-22491391	2543	1.0310	184.6000	0.1262	30.2000	0.4152	18.4400	0.1391	15.4500	57.0000	4838.0000	5.0000	1340.0000	21.0000	819.0000	5.0000	696.0000
1821	NONHSAT115093.2	NONHSAT115093.2	lncipedia	lnc-PDE7B-1-15_dup1	-	6:135499358-135525292	423	0.0000	0.4586	0.0000	0.1355	0.0000	0.0000	0.0000	0.0000	0.0000	2.0000	0.0000	1.0000	0.0000	0.0000	0.0000	0.0000
1822	NONHSAT004254.2	NONHSAT004254.2	lncipedia	lnc-WDR63-5-1_dup1,lnc-WDR63-5-1	-	1:85583302-85583703	402	203.5000	635.5000	1.1180	5.2750	0.3752	3.9870	0.3519	4.3540	1779.0000	2633.0000	7.0000	37.0000	3.0000	28.0000	2.0000	31.0000
1823	NONHSAT147885.2	NONHSAT147885.2	lncipedia	lnc-PRSS22-1-1_dup1	-	16:2866429-2868211	617	0.3728	0.0000	0.4160	0.0000	0.0000	0.3711	0.0000	0.4575	5.0000	0.0000	4.0000	0.0000	0.0000	4.0000	0.0000	5.0000
1824	NONHSAT155349.1	NONHSAT155349.1	PMID26117828	PNCT_HSA011970	-	10:33073499-33116824	2112	0.0000	8.1770	0.0000	0.8684	0.0476	0.2169	0.0000	0.0267	0.0000	178.0000	0.0000	32.0000	2.0000	8.0000	0.0000	1.0000
1825	ENST00000436901	NONHSAT199878.1	ensembl	-	KLF3-AS1	4:38626408-38664809	1896	0.0000	0.6141	0.0677	0.5139	0.1061	0.6643	0.0000	0.0000	0.0000	12.0000	2.0000	17.0000	4.0000	22.0000	0.0000	0.0000
1826	ENST00000436904	NONHSAT013632.2	lncipedia	lnc-CTNNA3-8-1_dup1,lnc-CTNNA3-8-1	MYL6P3	10:65169438-65169869	432	0.1065	0.2245	0.0000	0.0000	0.1164	0.0000	0.1637	0.0000	1.0000	1.0000	0.0000	0.0000	1.0000	0.0000	1.0000	0.0000
1827	ENST00000589499	NONHSAT059253.2	lncipedia	lnc-LIPG-3-1_dup1	SNHG22	18:49814023-49851059	1615	0.0000	0.1201	0.0000	0.0355	0.0000	0.0354	0.0000	0.1748	0.0000	2.0000	0.0000	1.0000	0.0000	1.0000	0.0000	5.0000
1828	ENST00000589496	NONHSAT181873.1	lncipedia	lnc-REL-1-3_dup1,lnc-REL-1-3	RP11-373L24.1	2:60925909-60931610	5702	0.5163	11.7700	1.0800	4.1110	0.0617	2.5000	0.1488	0.0594	64.0000	692.0000	96.0000	409.0000	7.0000	249.0000	12.0000	6.0000
1829	NONHSAT152829.1	NONHSAT152829.1	PMID24463510	-	-	1:209528456-209567674	1071	0.0000	0.0000	0.0000	0.0000	0.0000	0.0000	0.0000	0.1581	0.0000	0.0000	0.0000	0.0000	0.0000	0.0000	0.0000	3.0000
1830	NONHSAT148607.1	NONHSAT148607.1	PMID25116943	LCAT_00002669	-	1:29519619-29525145	5527	0.0000	0.0000	0.0000	0.0000	0.0000	0.0000	0.0000	0.0613	0.0000	0.0000	0.0000	0.0000	0.0000	0.0000	0.0000	6.0000
[truncated: 36,058 more rows]
