# Supplementary material for: Genome-wide analysis of lncRNA stability in human
Source: PLoS Comput Biol. 2021 Apr 16;17(4):e1008918. doi: 10.1371/journal.pcbi.1008918 (PMC8081339; doi:10.1371/journal.pcbi.1008918)
Supplement: S16 Table — (CSV) [file pcbi.1008918.s016.csv]

	gene_id	transcript_id	gene_name	length	X0C_FPKM	X0N_FPKM	X6C_FPKM	X6N_FPKM	X12C_FPKM	X12N_FPKM	X24C_FPKM	X24N_FPKM	X0C_count	X0N_count	X6C_count	X6N_count	X12C_count	X12N_count	X24C_count	X24N_count
1	ENSG00000269437	ENST00000618881	NXF2B	3193	0	0	0	0	0	0	0	0	0	0	0	0	0	0	0	0
2	ENSG00000243279	ENST00000618882	PRAF2	439	0	0	0	0	0	0	0	0	0	0	0	0	0	0	0	0
3	ENSG00000275312	ENST00000618885	RP11-432I13.5	217	0	0	0	0	0	0	0	0	0	0	0	0	0	0	0	0
4	ENSG00000004142	ENST00000618887	POLDIP2	1524	1.082	0	1.311	0.6104	1.295	0.7851	0.8413	0.7474	35	0	31	15	39	19	18	18
5	ENSG00000277103	ENST00000618889	RP11-520B13.8	801	0	1.516	0.1609	1.471	0	1.101	0	0.158	0	11	2	19	0	14	0	2
6	ENSG00000184220	ENST00000496116	CMSS1	2145	0.0659	6.226	0.0901	1.417	0.1415	0.5284	0.1992	0.0885	3	121	3	49	6	18	6	3
7	ENSG00000124222	ENST00000496117	STX16	528	0.4461	0.8362	0.3661	0.1175	0.0958	0.2385	0.2698	0.4794	5	4	3	1	1	2	2	4
8	ENSG00000106829	ENST00000496114	TLE4	1028	0	0.3222	0.0627	0.0603	0	0.0613	0	0	0	3	1	1	0	1	0	0
9	ENSG00000175928	ENST00000496115	LRRN1	592	0	0	0	0	0	0	0	0.5345	0	0	0	0	0	0	0	5
10	ENSG00000106636	ENST00000496112	YKT6	1270	4.043	0.7822	4.464	0.6837	4.382	3.868	7.011	4.335	109	9	88	14	110	78	125	87
11	ENSG00000138835	ENST00000496113	RGS3	641	0	0.1721	0	0	0	0	0	0	0	1	0	0	0	0	0	0
12	ENSG00000186205	ENST00000496110	1-Mar	2707	0	0.3261	0.119	1.123	0.0935	0.3024	0.1579	2.595	0	8	5	49	5	13	6	111
13	ENSG00000204256	ENST00000496118	BRD2	735	0.5768	0.1501	0	1.013	0	0.7711	0.0969	0.0861	9	1	0	12	0	9	1	1
14	ENSG00000146263	ENST00000496119	MMS22L	721	0.1307	0.153	0.4468	1.118	0.2807	0.7861	1.087	0.5266	2	1	5	13	4	9	11	6
15	ENSG00000076826	ENST00000160298	CAMSAP3	3889	1.684	0	0	0	0	0	0	0	139	0	0	0	0	0	0	0
16	ENSG00000090857	ENST00000562100	PDPR	1643	0.0287	0.3359	0	0.0378	0	0	0	0	1	5	0	1	0	0	0	0
17	ENSG00000204677	ENST00000506096	FAM153C	457	0	0	0	0	0	0	0	0	0	0	0	0	0	0	0	0
18	ENSG00000169302	ENST00000506091	STK32A	545	0	0	0	0.2276	0	0	0	0	0	0	0	2	0	0	0	0
19	ENSG00000171495	ENST00000506092	MROH2B	3745	0	0	0	0	0	0	0	0	0	0	0	0	0	0	0	0
20	ENSG00000170854	ENST00000506099	MINA	664	0.2129	6.648	1.746	1.027	2.895	1.802	0.751	3.145	3	40	18	11	38	19	7	33
21	ENSG00000128011	ENST00000248668	LRFN1	3381	3.818	0.816	7.393	4.201	3.801	4.228	1.538	4.323	274	25	388	229	254	227	73	231
22	ENSG00000281896	ENST00000588755	RP11-274B21.13	281	0	10.6	0.6878	5.738	0	7.172	0	5.179	0	27	3	26	0	32	0	23
23	ENSG00000180596	ENST00000314332	HIST1H2BC	659	25.09	5.861	6.159	2.07	5.067	3.918	6.81	5.665	351	35	63	22	66	41	63	59
24	ENSG00000113525	ENST00000462418	IL5	905	0	0	0	0	0	0.2087	0	0.1398	0	0	0	0	0	3	0	2
25	ENSG00000114107	ENST00000462419	CEP70	1021	0.5537	0.7566	1.199	1.033	0.7928	0.6168	0.6279	0.4338	12	7	19	17	16	10	9	7
26	ENSG00000082512	ENST00000462410	TRAF5	4958	0.0285	5.832	0.026	0.5879	0.0714	0.4192	0.0431	0.2042	3	262	2	47	7	33	3	16
27	ENSG00000113966	ENST00000462412	ARL6	894	0	0	1.153	0	0	0	0	0	0	0	16	0	0	0	0	0
28	ENSG00000100150	ENST00000462414	DEPDC5	231	0	0.9552	0	0.2685	0.219	0.5451	0	0.2741	0	2	0	1	1	2	0	1
29	ENSG00000130702	ENST00000462415	LAMA5	585	0.7247	1.887	0.3304	1.166	0.173	1.938	0.2435	1.947	9	10	3	11	2	18	2	18
30	ENSG00000213450	ENST00000462417	VDAC1P7	847	0.0556	0	0	0	0	0	0	0.1494	1	0	0	0	0	0	0	2
31	ENSG00000048052	ENST00000411993	HDAC9	626	0	0	0	0	0	0	0	0	0	0	0	0	0	0	0	0
32	ENSG00000135953	ENST00000411991	MFSD9	1183	0.5177	0.3732	0.4357	0.2097	0.3421	0.4259	0.2409	0.2675	13	4	8	4	8	8	4	5
33	ENSG00000123836	ENST00000411990	PFKFB2	1876	0.1256	0.9413	0.0687	0.1653	0.0809	0	0.3038	0.4385	5	16	2	5	3	0	8	13
34	ENSG00000187801	ENST00000411995	ZFP69B	2109	0.2457	0	1.466	0.1176	0.4558	0	0	0	11	0	48	4	19	0	0	0
35	ENSG00000197093	ENST00000411994	GAL3ST4	1404	0	0	0	0	0	0	0	0	0	0	0	0	0	0	0	0
36	ENSG00000092531	ENST00000567094	SNAP23	834	0.0565	2.646	0.0772	0.2974	0.1213	0.3776	0.0854	0.0759	1	20	1	4	2	5	1	1
37	ENSG00000066933	ENST00000567095	MYO9A	456	0.6199	2.42	0.7065	2.176	0.3329	2.21	1.562	1.526	6	10	5	16	3	16	10	11
38	ENSG00000070761	ENST00000567092	CFAP20	710	1.327	2.642	0.1815	1.048	0.2138	0.3548	0.5016	0.713	20	17	2	12	3	4	5	8
39	ENSG00000267618	ENST00000593039	RAD51L3-RFFL	1638	0	0	0	0	0.0309	0	0	0	0	0	0	0	1	0	0	0
40	ENSG00000134779	ENST00000593035	TPGS2	1727	15.14	0	20	0.9696	21.3	2.698	23.68	0	555	0	536	27	727	74	574	0
41	ENSG00000004777	ENST00000593034	ARHGAP33	682	0.2072	0	0.189	1.273	0	0.8311	0.1044	1.856	3	0	2	14	0	9	1	20
42	ENSG00000167880	ENST00000593037	EVPL	545	0.3457	0.6077	0.3546	0.6827	0.1857	2.08	0.1307	1.045	4	3	3	6	2	18	1	9
43	ENSG00000099804	ENST00000593036	CDC34	359	0.6561	0.9225	0	1.036	0.1409	0.8771	0.1984	1.058	5	3	0	6	1	5	1	6
44	ENSG00000196684	ENST00000593031	HSH2D	585	0	0	0	0	0	0	0	0	0	0	0	0	0	0	0	0
45	ENSG00000122490	ENST00000593030	PQLC1	764	0.185	0.2888	0	0.1623	0.0662	0.1648	0	0	3	2	0	2	1	2	0	0
46	ENSG00000167468	ENST00000593032	GPX4	583	1.293	0.3785	0.442	0	0.3471	0	1.344	0.5427	16	2	4	0	4	0	11	5
47	ENSG00000060749	ENST00000399302	QSER1	9335	4.895	23.66	22.75	22.31	16.86	16.41	18.56	13.69	970	2001	3297	3358	3110	2433	2432	2020
48	ENSG00000183808	ENST00000399300	RBM12B	7269	3.415	31.05	2.42	28.99	1.573	24.27	1.323	14.96	527	2045	273	3398	226	2801	135	1719
49	ENSG00000040531	ENST00000399306	CTNS	803	1.056	1.099	0.6419	0.3089	0.63	0.4705	0.3548	1.418	18	8	8	4	10	6	4	18
50	ENSG00000073712	ENST00000399304	FERMT2	2082	0	2.756	0.7736	3.277	0.7776	0	2.087	0	0	52	25	110	32	0	61	0
51	ENSG00000115129	ENST00000335934	TP53I3	1635	54.29	3.982	43.7	8.118	42.64	3.813	39.69	4.412	1884	59	1109	214	1378	99	911	114
52	ENSG00000134443	ENST00000456142	GRP	607	0	0	0	0	0	0	0	0	0	0	0	0	0	0	0	0
53	ENSG00000154240	ENST00000581739	CEP112	473	0	0.2333	0	0	0	0	0	0	0	1	0	0	0	0	0	0
54	ENSG00000141627	ENST00000581738	DYM	566	0	0	0	0	0	0	0	0	0	0	0	0	0	0	0	0
55	ENSG00000154240	ENST00000581734	CEP112	547	0	0.4034	0	0.2268	0.0925	0	0	0	0	2	0	2	1	0	0	0
56	ENSG00000141551	ENST00000581737	CSNK1D	631	3.21	3.148	10.82	0.688	5.933	0.2994	5.306	1.003	43	18	106	7	74	3	47	10
57	ENSG00000171928	ENST00000581733	TVP23B	1258	0.0375	0.4387	0.2048	0.0493	0.0402	1.502	0.0566	0.0503	1	5	4	1	1	30	1	1
58	ENSG00000198909	ENST00000581732	MAP3K3	580	0.3249	0.3804	0	0.3208	0.1745	0.2171	0.1228	0	4	2	0	3	2	2	1	0
59	ENSG00000114115	ENST00000492918	RBP1	1487	0	0.0742	0.0433	0.0417	0.0681	0.2541	0.0479	0.0851	0	1	1	1	2	6	1	2
60	ENSG00000114126	ENST00000492919	TFDP2	546	0.0863	0.2021	0.118	0.1136	0.1853	0.1154	0.1304	0.116	1	1	1	1	2	1	1	1
61	ENSG00000115263	ENST00000492913	GCG	662	0	0	0	0	0	0	0	0	0	0	0	0	0	0	0	0
62	ENSG00000204120	ENST00000492910	GIGYF2	685	0.2751	0	0	0	0.0739	0.1838	0	0.2772	4	0	0	0	1	2	0	3
63	ENSG00000112293	ENST00000492917	GPLD1	873	0.054	0	0.0738	0.3552	0	0.2885	0.0816	0.145	1	0	1	5	0	4	1	2
64	ENSG00000099290	ENST00000492914	FAM21A	735	0	5.405	0	0.9282	0	0.7711	0.3877	0.947	0	36	0	11	0	9	4	11
65	ENSG00000142405	ENST00000492915	NLRP12	2479	0	0	0	0	0	0	0	0.0766	0	0	0	0	0	0	0	3
66	ENSG00000076242	ENST00000231790	MLH1	2752	2.876	3.489	4.003	2.163	1.563	3.616	1.76	0.6668	168	87	171	96	85	158	68	29
67	ENSG00000117152	ENST00000528938	RGS4	551	0	0	0	0	0	0.1143	0	0	0	0	0	0	0	1	0	0
68	ENSG00000177542	ENST00000528936	SLC25A22	569	0	0	0	0	0	0	0	0	0	0	0	0	0	0	0	0
69	ENSG00000172500	ENST00000528937	FIBP	1378	0.5128	4.165	0.5143	5.086	0.1102	5.85	0.0517	7.761	15	52	11	113	3	128	1	169
70	ENSG00000149582	ENST00000528934	TMEM25	554	0	0	0	0	0	0	0	0	0	0	0	0	0	0	0	0
71	ENSG00000175115	ENST00000528935	PACS1	846	0.2784	2.609	0.1523	0.6597	0.1794	0.2233	0.421	0.5983	5	20	2	9	3	3	5	8
72	ENSG00000110171	ENST00000528932	TRIM3	555	0.5093	0	0	0.3352	0	0.4539	0	0.1141	6	0	0	3	0	4	0	1
73	ENSG00000157216	ENST00000528930	SSBP3	862	0.0547	1.152	0.0747	0.1439	0.0587	0.0731	0.0826	0	1	9	1	2	1	1	1	0
74	ENSG00000133816	ENST00000528931	MICAL2	2868	40.77	30.86	27.32	15.38	29.39	20.27	31.29	17.98	2482	802	1216	711	1666	923	1260	815
75	ENSG00000138162	ENST00000503769	TACC2	608	0.155	19.42	0.4238	4.692	0.0832	2.382	0.1171	2.498	2	107	4	46	1	23	1	24
76	ENSG00000108984	ENST00000592348	MAP2K6	431	0.1093	0.512	0.1494	0.1439	0.1174	0.2921	0.3305	0.1469	1	2	1	1	1	2	2	1
77	ENSG00000141431	ENST00000592349	ASXL3	558	0	0	0	0	0	0	0	0	0	0	0	0	0	0	0	0
78	ENSG00000080224	ENST00000503760	EPHA6	1413	0	0	0	0	0	0	0	0	0	0	0	0	0	0	0	0
79	ENSG00000175322	ENST00000592345	ZNF519	772	0	0	0.0834	0	0	0	0	0.3278	0	0	1	0	0	0	0	4
80	ENSG00000153902	ENST00000592346	LGI4	557	0	0	0	0	0	0	0	0	0	0	0	0	0	0	0	0
81	ENSG00000214140	ENST00000592340	PRCD	522	0	0	0	0	0	0	0	0	0	0	0	0	0	0	0	0
82	ENSG00000123146	ENST00000592341	ADGRE5	393	0.1199	1.404	0.1639	0.1578	0.1287	1.122	0.1812	0.4831	1	5	1	1	1	7	1	3
83	ENSG00000130816	ENST00000592342	DNMT1	636	0	0	0	0	0	0	0	0	0	0	0	0	0	0	0	0
84	ENSG00000066427	ENST00000503767	ATXN3	1315	0	0	0	2.311	0	0.5747	0	0	0	0	0	49	0	12	0	0
85	ENSG00000182732	ENST00000622468	RGS6	5453	0	0	0	0	0	0	0	0	0	0	0	0	0	0	0	0
86	ENSG00000099866	ENST00000622462	MADCAM1	1461	0	0	0	0	0	0	0	0	0	0	0	0	0	0	0	0
87	ENSG00000133612	ENST00000622464	AGAP3	3121	0	0.1061	0	0	0	0	0	0	0	3	0	0	0	0	0	0
88	ENSG00000105771	ENST00000601925	SMG9	550	0	0	0	0	0	0.1145	0	0	0	0	0	0	0	1	0	0
89	ENSG00000074219	ENST00000539846	TEAD2	1444	6.395	10.93	2.409	13.66	2.242	0.9594	0.9373	0.7012	196	143	54	318	64	22	19	16
90	ENSG00000187838	ENST00000573774	TMEM256-PLSCR3	2056	0	0	0.3447	0.5731	0.4921	0.7045	0	0.4924	0	0	11	19	20	23	0	16
91	ENSG00000132386	ENST00000573770	SERPINF1	789	0	0	0	0	0	0	0	0	0	0	0	0	0	0	0	0
92	ENSG00000085644	ENST00000573771	ZNF213	549	0	0	0	0	0	0	0	0	0	0	0	0	0	0	0	0
93	ENSG00000262246	ENST00000573773	CORO7	934	0.1009	0.1181	0.069	0.0664	0.0542	0.1348	0.1525	0.1355	2	1	1	1	1	2	2	2
94	ENSG00000115425	ENST00000461330	PECR	812	1.276	1.767	0.9521	1.069	1.371	0.5429	0.5263	0.6234	22	13	12	14	22	7	6	8
95	ENSG00000197558	ENST00000461331	SSPO	419	0	0	0	0	0	0	0	0	0	0	0	0	0	0	0	0
96	ENSG00000143486	ENST00000461334	EIF2D	411	0.3439	0.8058	1.411	2.414	0.3693	2.605	0.52	5.697	3	3	9	16	3	17	3	37
97	ENSG00000115041	ENST00000461336	KCNIP3	567	0	0	0	0	0	0	0	0	0	0	0	0	0	0	0	0
98	ENSG00000130612	ENST00000597833	CYP2G1P	870	0	0	0	0.2138	0	0	0	0	0	0	0	3	0	0	0	0
99	ENSG00000204514	ENST00000597832	ZNF814	2090	0.1803	1.531	0.0617	0.4155	0.0968	0.4218	0.0682	0	8	29	2	14	4	14	2	0
100	ENSG00000099330	ENST00000597836	OCEL1	1044	0.2256	0	0.5554	0.7723	0.7753	0.6635	0.2729	1.394	5	0	9	13	16	11	4	23
101	ENSG00000081189	ENST00000627170	MEF2C	722	0	0	0	0	0	0	0	0	0	0	0	0	0	0	0	0
102	ENSG00000178252	ENST00000627177	WDR6	207	0.2277	0.533	0.3111	0.2996	0.2444	0.3043	0	0.3059	1	1	1	1	1	1	0	1
103	ENSG00000107566	ENST00000407654	ERLIN1	1453	1.102	0.9114	1.463	0.5976	3.726	1.43	3.432	1.35	34	12	33	14	107	33	70	31
104	ENSG00000142534	ENST00000600027	RPS11	944	12.98	0.7014	14.74	3.482	21.33	2.402	25.88	6.435	260	6	216	53	398	36	343	96
105	ENSG00000090006	ENST00000600026	LTBP4	723	1.173	3.816	0.4456	2.23	0.2799	2.439	0.3941	1.313	18	25	5	26	4	28	4	15
106	ENSG00000179709	ENST00000291971	NLRP8	3934	0	0	0	0	0	0	0	0	0	0	0	0	0	0	0	0
107	ENSG00000126456	ENST00000600022	IRF3	882	0.7478	0.5006	0.2922	0.9142	0.4589	0.7854	0.0808	0	14	4	4	13	8	11	1	0
108	ENSG00000131864	ENST00000600020	USP29	437	0	0	0	0	0	0	0	0	0	0	0	0	0	0	0	0
109	ENSG00000183035	ENST00000329312	CYLC1	2106	0	0	0	0	0	0	0	0	0	0	0	0	0	0	0	0
110	ENSG00000183439	ENST00000329314	TRIM61	1582	0	0	0	0	0	0	0	0	0	0	0	0	0	0	0	0
111	ENSG00000182362	ENST00000329319	YBEY	1019	1.248	0	0.0632	1.217	0.0497	3.09	0.0699	0.1242	27	0	1	20	1	50	1	2
112	ENSG00000232629	ENST00000437316	HLA-DQB2	1214	0	0	0	0	0	0	0	0	0	0	0	0	0	0	0	0
113	ENSG00000105357	ENST00000595016	MYH14	4039	0.2333	0	0.0638	0.952	0.1378	0.3742	0	0	20	0	4	62	11	24	0	0
114	ENSG00000169688	ENST00000334346	MT1B	380	0	0	0.1695	0	0	0	0	0	0	0	1	0	0	0	0	0
115	ENSG00000126500	ENST00000246841	FLRT1	3949	1.145	0.2795	0.1958	0.0942	0.3972	0.2552	0.3788	0.0801	96	10	12	6	31	16	21	5
116	ENSG00000070785	ENST00000439363	EIF2B3	892	0.3169	0	0.0722	0	0	0	0.0798	0	6	0	1	0	0	0	1	0
117	ENSG00000130751	ENST00000439365	NPAS1	1341	5.375	0	0.3844	0.555	0.3018	0.1409	0.903	1.416	153	0	8	12	8	3	17	30
118	ENSG00000136002	ENST00000439368	ARHGEF4	901	0	0	0	0.2065	0	0	0	0.2107	0	0	0	3	0	0	0	3
119	ENSG00000151466	ENST00000439369	SCLT1	966	0	0	0	0	0	0	0	0	0	0	0	0	0	0	0	0
120	ENSG00000108591	ENST00000582419	DRG2	565	0.1667	0.7814	0	0.1098	0	0	0.1261	0.1121	2	4	0	1	0	0	1	1
121	ENSG00000143450	ENST00000582415	OAZ3	481	0	0	0	0	0	0	0	0	0	0	0	0	0	0	0	0
122	ENSG00000067191	ENST00000582414	CACNB1	525	0	0	0	0	0	0	0	0	0	0	0	0	0	0	0	0
123	ENSG00000007202	ENST00000582417	KIAA0100	574	2.298	7.883	4.49	1.189	0.5288	1.536	2.358	1.433	28	41	40	11	6	14	19	13
124	ENSG00000171962	ENST00000582416	DRC3	541	0	0	0.1191	0.1146	0	0	0	0	0	0	1	1	0	0	0	0
125	ENSG00000141068	ENST00000582410	KSR1	2392	0.0788	1.43	0.0539	0.1037	0.0423	0.3159	0	0.3704	4	31	2	4	2	12	0	14
126	ENSG00000162144	ENST00000447532	CYB561A3	1803	3.658	0.6121	6.503	1.823	7.183	1.956	8.85	3.474	140	10	182	53	256	56	224	99
127	ENSG00000156671	ENST00000447533	SAMD8	919	7.228	2.522	1.963	3.239	0.9909	2.33	1.628	1.997	141	21	28	48	18	34	21	29
128	ENSG00000132680	ENST00000478002	KIAA0907	1065	0.9732	5.285	0.5444	4.135	0.475	5.144	0.9364	8.259	22	51	9	71	10	87	14	139
129	ENSG00000198908	ENST00000447531	BHLHB9	4031	0	0	0	0	0	0	0	0	0	0	0	0	0	0	0	0
130	ENSG00000130561	ENST00000447536	SAG	791	0	0	0	0	0	0	0	0	0	0	0	0	0	0	0	0
131	ENSG00000114126	ENST00000478006	TFDP2	746	0	0	0.3454	0	0.2035	0.1688	0.2865	0	0	0	4	0	3	2	3	0
132	ENSG00000159348	ENST00000478009	CYB5R1	899	0.6288	1.473	0.0716	0.4139	0.0563	1.401	0.2377	2.393	12	12	1	6	1	20	3	34
133	ENSG00000138380	ENST00000447539	CARF	572	0	0	0	0.1084	0	0.1101	0	0	0	0	0	1	0	1	0	0
134	ENSG00000253542	ENST00000524136	SDR16C6P	955	0	0	0	0	0	0	0	0	0	0	0	0	0	0	0	0
135	ENSG00000104490	ENST00000524137	NCALD	552	0	0	0	0.1123	0.0917	0	0.258	0	0	0	0	1	1	0	2	0
136	ENSG00000104714	ENST00000524138	ERICH1	682	0.1381	0.6474	0.5668	0.6365	0.5193	0.9233	0.3134	0.4639	2	4	6	7	7	10	3	5
137	ENSG00000100336	ENST00000457630	APOL4	520	0	0	0	0	0	0	0	0	0	0	0	0	0	0	0	0
138	ENSG00000160058	ENST00000527163	BSDC1	567	0	0	0	0	0.3569	0	0.2512	0	0	0	0	0	4	0	2	0
139	ENSG00000165119	ENST00000376256	HNRNPK	562	0.0839	38.29	0.4585	3.09	0.4501	2.353	0.1267	2.252	1	195	4	28	5	21	1	20
140	ENSG00000137310	ENST00000376257	TCF19	3290	0.8448	0.5703	11.2	3.205	6.182	6.259	10.87	5.558	59	17	572	170	402	327	502	289
141	ENSG00000137310	ENST00000376255	TCF19	3039	1.504	0	5.067	0	12.67	0	3.75	4.06	97	0	239	0	761	0	160	195
142	ENSG00000134864	ENST00000376250	GGACT	2804	3.243	0	1.126	0.929	0.5774	0.8984	0.7621	0.0451	193	0	49	42	32	40	30	2
143	ENSG00000102001	ENST00000376251	CACNA1F	5813	0	0	0	0	0	0	0	0	0	0	0	0	0	0	0	0
144	ENSG00000167384	ENST00000591064	ZNF180	837	0.2251	0	0	0	0	0	0	0	4	0	0	0	0	0	0	0
145	ENSG00000131196	ENST00000591065	NFATC1	528	0.3569	0.4179	0.122	0.2349	0.0958	0.1193	0.1349	0.3596	4	2	1	2	1	1	1	3
146	ENSG00000105171	ENST00000591061	POP4	502	0	0	1.668	0.6177	2.62	0.1255	1.419	0.7563	0	0	13	5	26	1	10	6
147	ENSG00000125912	ENST00000591062	NCLN	460	0	0	0	0	0	0	0	0.1376	0	0	0	0	0	0	0	1
148	ENSG00000028137	ENST00000376259	TNFRSF1B	3683	0.1791	0.0899	0.035	0.0337	0.0412	0.0513	0.0193	0	14	3	2	2	3	3	1	0
149	ENSG00000117226	ENST00000235878	GBP3	2062	0.1599	2.997	0	0.391	1.08	0.2443	0	0.3683	7	56	0	13	44	8	0	12
150	ENSG00000166471	ENST00000299596	TMEM41B	1443	0.9794	1.683	1.25	2.407	2.91	4.015	3.604	2.5	30	22	28	56	83	92	73	57
151	ENSG00000279576	ENST00000625158	AP000769.1	1589	0	0	0	0	0	0	0	0	0	0	0	0	0	0	0	0
152	ENSG00000130669	ENST00000321944	PAK4	2555	53.25	2.98	7.161	3.156	17.94	2.908	4.489	2.105	2888	69	284	130	906	118	161	85
153	ENSG00000163322	ENST00000321945	FAM175A	4291	1.274	2.083	2.012	2.703	3.113	1.336	1.843	2.065	116	81	134	187	264	91	111	140
154	ENSG00000166473	ENST00000299598	PKD1L2	5818	0.0972	3.813	0	0.8635	0.0261	1.18	0.0122	0.4351	12	201	0	81	3	109	1	40
155	ENSG00000028116	ENST00000478687	VRK2	1021	0	0	0	0	0	0	0	0	0	0	0	0	0	0	0	0
156	ENSG00000136811	ENST00000421776	ODF2	1254	0.1503	0.8801	0.7706	0.5441	0.3631	0.5524	0.3408	0.2523	4	10	15	11	9	11	6	5
157	ENSG00000006747	ENST00000417018	SCIN	549	0	0	0.1173	0	0	0	0	0	0	0	1	0	0	0	0	0
158	ENSG00000165476	ENST00000373758	REEP3	5205	10.92	5.407	27.92	13.3	30.3	18.5	29.92	21.94	1207	255	2256	1116	3117	1529	2186	1805
159	ENSG00000156711	ENST00000373759	MAPK13	1036	0.0455	0.213	0	0	0	0	0	0	1	2	0	0	0	0	0	0
160	ENSG00000115694	ENST00000487962	STK25	2024	3.305	8.833	1.814	1.318	25.55	3.205	1.619	2.188	142	162	57	43	1022	103	46	70
161	ENSG00000128567	ENST00000487965	PODXL	809	1.048	1.501	0.1593	0.0767	0.0625	0.0779	1.057	0.0783	18	11	2	1	1	1	12	1
162	ENSG00000101294	ENST00000487964	HM13	902	0	0.1223	0	0.1375	0	0.1396	0	0	0	1	0	2	0	2	0	0
163	ENSG00000066923	ENST00000479359	STAG3	780	0	0	0	0	0	0	0	0	0	0	0	0	0	0	0	0
164	ENSG00000149636	ENST00000373750	DSN1	2233	0.6118	0	3.491	0.861	1.382	0.564	1.659	0.7651	29	0	121	31	61	20	52	27
165	ENSG00000069188	ENST00000479356	SDK2	5333	0.053	0	0.0121	0.3372	0	0.1653	0	0.2373	6	0	1	29	0	14	0	20
166	ENSG00000010327	ENST00000479355	STAB1	588	0	0	0	0	0	0	0	0	0	0	0	0	0	0	0	0
167	ENSG00000134871	ENST00000478681	COL4A2	337	0.2796	13.75	0.1911	5.153	0.6005	3.55	1.057	2.441	2	42	1	28	4	19	5	13
168	ENSG00000106852	ENST00000373754	LHX6	3278	0	0	0	0	0	0	0	0	0	0	0	0	0	0	0	0
169	ENSG00000221955	ENST00000479352	SLC12A8	1753	0	0	0	0	0	0	0	0	0	0	0	0	0	0	0	0
170	ENSG00000154529	ENST00000479351	CNTNAP3B	2426	0	0	4.037	2.326	0.9176	4.647	0	0	0	0	152	91	44	179	0	0
171	ENSG00000127124	ENST00000479350	HIVEP3	940	0.0501	1.761	0.2741	1.32	1.346	0.201	0.682	0	1	15	4	20	25	3	9	0
172	ENSG00000161036	ENST00000292616	LRWD1	2215	29.18	3.338	5.381	7.924	3.335	5.771	3.345	6.399	1372	67	185	283	146	203	104	224
173	ENSG00000158458	ENST00000289409	NRG2	2535	0	0	0	0	0	0	0	0	0	0	0	0	0	0	0	0
174	ENSG00000148925	ENST00000525661	BTBD10	1125	0	0	0	0	0	0	0	0	0	0	0	0	0	0	0	0
175	ENSG00000149313	ENST00000525660	AASDHPPT	1252	1.054	3.173	2.007	2.229	3.798	3.42	2.219	2.729	28	36	39	45	94	68	39	54
176	ENSG00000152760	ENST00000525663	TCTEX1D1	758	0	0	0	0	0	0	0	0	0	0	0	0	0	0	0	0
177	ENSG00000110777	ENST00000525662	POU2AF1	547	0	0	0	0	0	0	0	0	0	0	0	0	0	0	0	0
178	ENSG00000185627	ENST00000525665	PSMD13	1632	3.349	2.096	4.461	1.824	0.682	1.775	0	1.008	116	31	113	48	22	46	0	26
179	ENSG00000154316	ENST00000525664	TDH	935	0	0	0	0	0	0	0	0	0	0	0	0	0	0	0	0
180	ENSG00000175274	ENST00000525667	TP53I11	586	0.402	0.9417	0.4397	1.693	0.0863	1.612	0.3647	0.7559	5	5	4	16	1	15	3	7
181	ENSG00000090621	ENST00000525669	PABPC4	582	3.804	4.361	17.05	2.771	22.34	6.6	17.87	15.11	47	23	154	26	257	61	146	139
182	ENSG00000105122	ENST00000599694	RASAL3	1473	0	0	0	0	0	0	0	0	0	0	0	0	0	0	0	0
183	ENSG00000073050	ENST00000599693	XRCC1	628	0	0	0	0	0	0	0	0	0	0	0	0	0	0	0	0
184	ENSG00000167755	ENST00000599690	KLK6	928	0	0	0	0	0	0	0	0	0	0	0	0	0	0	0	0
185	ENSG00000137764	ENST00000559262	MAP2K5	814	0.1157	2.847	0.3166	1.067	0.0622	0.4641	0	0.5442	2	21	4	14	1	6	0	7
186	ENSG00000092098	ENST00000559260	RNF31	551	0	0	0	0	0	0	0	0	0	0	0	0	0	0	0	0
187	ENSG00000137776	ENST00000559261	SLTM	708	0.1996	9.041	0	0.438	0	0.3558	0	0.0894	3	58	0	5	0	4	0	1
188	ENSG00000128918	ENST00000559266	ALDH1A2	545	0	0	0	0	0	0	0	0	0	0	0	0	0	0	0	0
189	ENSG00000255054	ENST00000559265	RP1-317E23.6	568	0.2488	0.5831	0	0.1092	0	0	0	0.7799	3	3	0	1	0	0	0	7
190	ENSG00000075413	ENST00000559268	MARK3	560	0	0	0	0.3322	0	0.2248	0	0	0	0	0	3	0	2	0	0
191	ENSG00000157483	ENST00000559269	MYO1E	828	0.4552	0	0	0.1498	0.4888	0.2281	0.8603	0	8	0	0	2	8	3	10	0
192	ENSG00000219200	ENST00000552842	RNASEK	595	0.3959	0	1.408	0	0.8503	0	1.197	0.5318	5	0	13	0	10	0	10	5
193	ENSG00000125354	ENST00000467310	6-Sep	1061	0	0.104	0.0607	0.4092	0.5722	0.0594	0.7385	0.0597	0	1	1	7	12	1	11	1
194	ENSG00000168807	ENST00000467311	SNTB2	1489	1.582	0.3706	1.385	1.333	1.121	1.057	1.387	1.487	50	5	32	32	33	25	29	35
195	ENSG00000160446	ENST00000467312	ZDHHC12	2536	0.353	0.2176	0.3557	0.0245	0.2793	0.4966	0.5899	0.4491	19	5	14	1	14	20	21	18
196	ENSG00000141959	ENST00000467315	PFKL	1947	0.4839	1.19	7.081	16.63	0.3638	19.24	1.573	37.05	20	21	214	522	14	595	43	1140
197	ENSG00000152128	ENST00000467316	TMEM163	2260	0	0	0	0	0.0224	0	0	0.028	0	0	0	0	1	0	0	1
198	ENSG00000137210	ENST00000467317	TMEM14B	1224	0	3.607	0	0.8614	0	1.029	0	0.7238	0	40	0	17	0	20	0	14
199	ENSG00000014216	ENST00000528165	CAPN1	2828	3.931	4.215	2.187	2.171	3.435	2.561	2.267	3.289	236	108	96	99	192	115	90	147
200	ENSG00000151366	ENST00000528164	NDUFC2	561	0.4199	0.9837	2.297	1.769	1.623	1.235	0.7618	2.933	5	5	20	16	18	11	6	26
201	ENSG00000148950	ENST00000528161	IMMP1L	1067	0.3532	4.758	0.3623	0	0.5216	0.6492	1.736	0.8896	8	46	6	0	11	11	26	15
202	ENSG00000008517	ENST00000528163	IL32	950	0.5455	0	0	0	0.5326	0.1988	0	0	11	0	0	0	10	3	0	0
203	ENSG00000180919	ENST00000316529	OR56B4	1152	0	0	0	0	0	0	0	0	0	0	0	0	0	0	0	0
204	ENSG00000141867	ENST00000371835	BRD4	4624	14.01	6.921	10.06	4.426	8.272	3.446	7.333	3.271	1375	290	722	330	756	253	476	239
205	ENSG00000263846	ENST00000584883	CIAPIN1P	931	1.366	0.237	1.176	0.5995	0.5978	0.2029	0.6121	0.4078	27	2	17	9	11	3	8	6
206	ENSG00000205352	ENST00000552846	PRR13	407	0.1158	0.2711	0.1582	0.4571	0.1243	0	0.175	6.063	1	1	1	3	1	0	1	39
207	ENSG00000105397	ENST00000529412	TYK2	711	0.265	1.707	0.1812	3.838	0.4269	5.669	0.6011	3.382	4	11	2	44	6	64	6	38
208	ENSG00000134215	ENST00000529413	VAV3	1374	0	0	0	0	0	0	0	0	0	0	0	0	0	0	0	0
209	ENSG00000198945	ENST00000529410	L3MBTL3	4518	0.1043	0	1.084	0	0.2576	0	0.5834	0	10	0	76	0	23	0	37	0
210	ENSG00000254979	ENST00000529411	RP11-872D17.8	681	0	0	0	0	0	0	0	0	0	0	0	0	0	0	0	0
211	ENSG00000149809	ENST00000529414	TM7SF2	749	0.1258	0	0	0	0	0	0	0	2	0	0	0	0	0	0	0
212	ENSG00000254402	ENST00000529415	LRRC24	1758	1.822	1.318	0.0366	2.434	0.4892	5.158	0.4052	5.723	68	21	1	69	17	144	10	159
213	ENSG00000189431	ENST00000529419	RASSF10	2530	12.31	2.574	0.2292	4.535	0.28	4.829	0.0282	4.477	661	59	9	185	14	194	1	179
214	ENSG00000142949	ENST00000372407	PTPRF	4600	0.6554	0.8157	0.6302	1.254	0.6929	1.342	0.8052	2.091	64	34	45	93	63	98	52	152
215	ENSG00000148358	ENST00000372406	GPR107	7353	0	0.2552	0	0.1771	0	0.0428	0	0.0861	0	17	0	21	0	5	0	10
216	ENSG00000142949	ENST00000372405	PTPRF	1962	1.513	19.41	0.394	13.06	3.481	6.58	3.921	10.97	63	345	12	413	135	205	108	340
217	ENSG00000156113	ENST00000372403	KCNMA1	3548	0	0	0	0	0	0	0	0	0	0	0	0	0	0	0	0
218	ENSG00000163681	ENST00000460223	SLMAP	855	0	0	0	0	0	0	0	0	0	0	0	0	0	0	0	0
219	ENSG00000105971	ENST00000460222	CAV2	531	0	0	0	0	0	0	0	0	0	0	0	0	0	0	0	0
220	ENSG00000100982	ENST00000372409	PCIF1	2747	31.59	5.504	23.15	11.88	16.45	10.96	10.84	13.2	1842	137	987	526	893	478	418	573
221	ENSG00000156113	ENST00000372408	KCNMA1	3646	0	0	0	0	0	0	0	0	0	0	0	0	0	0	0	0
222	ENSG00000018189	ENST00000502653	RUFY3	2342	0.2012	0.0471	0	0.0265	0	0	0.0304	0	10	1	0	1	0	0	1	0
223	ENSG00000170379	ENST00000441159	TCAF2	5568	0.0254	0	0.0926	0.1225	0.0636	0.0679	0.0512	0.125	3	0	8	11	7	6	4	11
224	ENSG00000164162	ENST00000502651	ANAPC10	867	0	0	0	0	0.0584	0.1452	0	0.073	0	0	0	0	1	2	0	1
225	ENSG00000180525	ENST00000441152	PRR26	2251	0	0	0	0	0	0	0	0.0844	0	0	0	0	0	0	0	3
226	ENSG00000114353	ENST00000441156	GNAI2	2168	0	0	0	0	0	0	0	0	0	0	0	0	0	0	0	0
227	ENSG00000114867	ENST00000441154	EIF4G1	4311	12.25	14.23	1.838	101.5	7.828	28.16	4.709	36.83	1121	556	123	7054	667	1928	285	2509
228	ENSG00000138768	ENST00000512893	USO1	577	0.0817	5.356	0.335	0.4299	0.2631	0.2182	0.2469	0.2193	1	28	3	4	3	2	2	2
229	ENSG00000166348	ENST00000466048	USP54	4674	0	0	0.0138	0.0133	0.0108	0	0	0	0	0	1	1	1	0	0	0
230	ENSG00000197771	ENST00000466047	MCMBP	2298	0.0205	0.096	0.2523	1.511	0	0.8769	3.937	0.3029	1	2	9	56	0	32	127	11
231	ENSG00000163702	ENST00000466046	IL17RC	2547	1.998	0	0.7588	0.974	0	1.162	0.5873	1.54	108	0	30	40	0	47	21	62
232	ENSG00000128536	ENST00000466045	CDHR3	2358	0	0	0	0	0	0	0	0	0	0	0	0	0	0	0	0
233	ENSG00000064961	ENST00000417382	HMG20B	561	0.1679	0	0.3445	0	0	0	0	0.1129	2	0	3	0	0	0	0	1
234	ENSG00000132434	ENST00000466041	LANCL2	573	0.0822	0.1925	0.1124	0.1082	0.0883	0.1099	0.1243	0.2209	1	1	1	1	1	1	1	2
235	ENSG00000133065	ENST00000468057	SLC41A1	3777	6.124	6.545	9.211	8.292	9.47	7.77	6.695	9.08	491	224	540	505	707	466	355	542
236	ENSG00000117133	ENST00000370654	RPF1	1385	9.082	9.323	14.37	5.015	8.657	1.819	5.452	2.65	267	117	309	112	237	40	106	58
237	ENSG00000196597	ENST00000466833	ZNF782	628	0	0	0.2052	0.5925	0.1611	0.7019	0.2268	0.403	0	0	2	6	2	7	2	4
238	ENSG00000187118	ENST00000466830	CMC1	6033	0.1015	2.799	0.1281	0.699	0.0587	0.1775	0.059	0.2517	13	153	12	68	7	17	5	24
239	ENSG00000182957	ENST00000466831	SPATA13	2191	1.785	0.7051	0.4999	0.9907	0.3694	0.0575	1.105	0.6065	83	14	17	35	16	2	34	21
240	ENSG00000112245	ENST00000370651	PTP4A1	5088	39.52	161.2	74.4	19.76	165.2	57.43	61.18	29.52	4268	7431	5876	1621	16614	4640	4370	2374
241	ENSG00000171811	ENST00000466834	CFAP46	573	0	0.578	0	0	0	0.1099	0	0	0	3	0	0	0	1	0	0
242	ENSG00000155755	ENST00000466839	TMEM237	839	0	1.71	0	1.035	0	1.426	0.3396	1.659	0	13	0	14	0	19	4	22
243	ENSG00000146166	ENST00000370658	LGSN	5213	1.69	26.7	2.682	8.637	2.921	4.409	1.476	2.136	187	1261	217	726	301	365	108	176
244	ENSG00000185504	ENST00000443656	FAAP100	3822	5.793	0.7796	3.489	1.688	5.573	5.322	6.467	7.185	470	27	207	104	421	323	347	434
245	ENSG00000153404	ENST00000504041	PLEKHG4B	2165	0	0.153	0	0.1146	0.0234	0.3491	0	0	0	3	0	4	1	12	0	0
246	ENSG00000064601	ENST00000607187	CTSA	509	0.1851	1.301	0.1265	0.6092	0.0994	0.9898	0.1399	4.102	2	6	1	5	1	8	1	33
247	ENSG00000166788	ENST00000532452	SAAL1	451	0	0.4893	0	0	0	0	0	0	0	2	0	0	0	0	0	0
248	ENSG00000001631	ENST00000440209	KRIT1	557	0	2.972	0	0	0	0	0	0.6816	0	15	0	0	0	0	0	6
249	ENSG00000168876	ENST00000541144	ANKRD49	567	0	0	0.3409	0.6563	0	2.332	0	4.464	0	0	3	6	0	21	0	40
250	ENSG00000111452	ENST00000541143	ADGRD1	7085	0	0	0	0	0	0	0	0	0	0	0	0	0	0	0	0
251	ENSG00000233874	ENST00000440201	RP1-136J15.5	1812	0	0	0	0	0.0279	0	0.0393	0	0	0	0	0	1	0	1	0
252	ENSG00000106384	ENST00000440203	MOGAT3	1219	0	0	0	0	0	0	0	0	0	0	0	0	0	0	0	0
253	ENSG00000075651	ENST00000440204	PLD1	646	0	0.8542	0.1995	0	0	0	0	0	0	5	2	0	0	0	0	0
254	ENSG00000136811	ENST00000351030	ODF2	3899	0.3142	2.236	0.0496	0.3181	0.1427	0.2584	0.4567	0.3246	26	79	3	20	11	16	25	20
255	ENSG00000126091	ENST00000351035	ST3GAL3	2377	0.0991	0.0464	0	0.3914	0	0.3444	0.0599	0.6921	5	1	0	15	0	13	2	26
256	ENSG00000170540	ENST00000304414	ARL6IP1	2409	81.37	54.7	310.5	155.7	497.5	140	590	169.2	4161	1194	11609	6047	23691	5354	19953	6443
257	ENSG00000170837	ENST00000304411	GPR27	2447	5.044	1.218	5.819	1.597	5.293	1.699	4.075	3.75	262	27	221	63	256	66	140	145
258	ENSG00000100441	ENST00000251343	KHNYN	6725	16.91	18.81	11.45	15.16	7.726	15.94	5.127	14.9	2414	1146	1195	1644	1027	1702	484	1583
259	ENSG00000205220	ENST00000358514	PSMB10	1218	6.653	0.5436	4.602	2.597	2.077	1.81	1.93	1.663	172	6	87	51	50	35	33	32
260	ENSG00000120278	ENST00000358517	PLEKHG1	7138	0	0	0	0	0	0	0	0	0	0	0	0	0	0	0	0
261	ENSG00000206384	ENST00000358511	COL6A6	9581	0	0	0	0	0	0	0	0	0	0	0	0	0	0	0	0
262	ENSG00000119866	ENST00000358510	BCL11A	2697	0	0	0	0	0	0	0	0	0	0	0	0	0	0	0	0
263	ENSG00000180228	ENST00000424699	PRKRA	1616	0.1166	0	18.34	4.414	15.81	3.39	7.934	0	4	0	460	115	505	87	180	0
264	ENSG00000229579	ENST00000610514	USP17L26	1677	0	0	0	0	0	0	0	0	0	0	0	0	0	0	0	0
265	ENSG00000168060	ENST00000532450	NAALADL1	635	0	0	0	0	0	0	0	0	0	0	0	0	0	0	0	0
266	ENSG00000101966	ENST00000355640	XIAP	8584	5.011	6.904	1.096	1.185	2.623	3.331	0.0083	2.469	913	537	146	164	445	454	1	335
267	ENSG00000087495	ENST00000355648	PHACTR3	2247	0	0	0	0	0	0	0	0	0	0	0	0	0	0	0	0
268	ENSG00000140474	ENST00000563301	ULK3	884	0.1066	0.1248	1.166	0.0702	0.0572	0.0713	0.5641	0.0716	2	1	16	1	1	1	7	1
269	ENSG00000260386	ENST00000563302	LINC01225	270	0	0	0	0	0	0	0	0	0	0	0	0	0	0	0	0
270	ENSG00000159708	ENST00000563303	LRRC36	549	0	0	0	0	0	0	0	0	0	0	0	0	0	0	0	0
271	ENSG00000156853	ENST00000563304	ZNF689	1207	0.039	0	0	0.0514	0	0	0	0.2097	1	0	0	1	0	0	0	4
272	ENSG00000159720	ENST00000563305	ATP6V0D1	1656	1.053	1.066	0.6614	0.1498	1.864	0.7986	0.4732	0.6114	37	16	17	4	61	21	11	16
273	ENSG00000092108	ENST00000311943	SCFD1	2016	0	5.474	2.557	1.969	0	0	1.095	0	0	100	80	64	0	0	31	0
274	ENSG00000070770	ENST00000563307	CSNK2A2	4978	9.89	20.82	33.21	24.22	26.04	22.49	19.38	18.9	1045	939	2566	1944	2562	1778	1354	1487
275	ENSG00000048471	ENST00000563308	SNX29	683	0.1379	0.3231	0	0.3632	0	0.1844	0.1043	0	2	2	0	4	0	2	1	0
276	ENSG00000182901	ENST00000348120	RGS7	1980	0	0	0	0	0	0	0	0	0	0	0	0	0	0	0	0
277	ENSG00000175104	ENST00000348124	TRAF6	2558	0.0921	0.4315	0	0.1455	0.0198	0.0739	0	0.0989	5	10	0	6	1	3	0	4
278	ENSG00000106348	ENST00000348127	IMPDH1	2479	41.45	0	47.45	0	58.18	16.36	32.44	19.63	2181	0	1826	0	2851	644	1129	769
279	ENSG00000145730	ENST00000348126	PAM	3622	0.5723	1.463	2.046	1.575	3.953	1.547	2.793	1.607	44	48	115	92	283	89	142	92
280	ENSG00000100105	ENST00000215919	PATZ1	2516	28.91	2.5	0.8706	3.919	0.2614	4.205	0.906	8.425	1544	57	34	159	13	168	32	335
281	ENSG00000100104	ENST00000215917	SRRD	4020	6.914	1.812	7.452	3.271	5.399	2.146	4.448	2.015	590	66	465	212	429	137	251	128
282	ENSG00000100100	ENST00000215912	PIK3IP1	2467	0.9739	0.7158	1.071	1.081	2.153	0.1021	0.1732	0	51	16	41	43	105	4	6	0
283	ENSG00000278540	ENST00000617548	ACACA	1063	0.2659	0.6229	0.4849	0.5834	0.3331	0.7702	0.4691	1.31	6	6	8	10	7	13	7	22
284	ENSG00000174516	ENST00000349459	PELI3	2783	1.693	0.6345	1.343	0.0669	0.8544	0.5657	0.2816	0.2046	100	16	58	3	47	25	11	9
285	ENSG00000163001	ENST00000349456	CFAP36	2048	0.138	4.042	0.4404	1.847	0.0247	0.5842	0.5565	0.1236	6	75	14	61	1	19	16	4
286	ENSG00000159618	ENST00000349457	ADGRG5	3557	0	0	0	0	0	0	0	0	0	0	0	0	0	0	0	0
287	ENSG00000172116	ENST00000349455	CD8B	849	0	0	0	0	0	0	0	0	0	0	0	0	0	0	0	0
288	ENSG00000125510	ENST00000349451	OPRL1	3369	0	0.4586	0.0191	0.0184	0.015	0.0374	0.2326	0.3193	0	14	1	1	1	2	11	17
289	ENSG00000134297	ENST00000256692	PLEKHA8P1	1839	0.5636	0.4801	0.2102	0.4384	0.6878	0.2397	1.123	0.0344	22	8	6	13	25	7	29	1
290	ENSG00000126756	ENST00000333119	UXT	574	60.24	2.692	37.38	4.538	43.89	4.937	23.08	2.095	734	14	333	42	498	45	186	19
291	ENSG00000174233	ENST00000357869	ADCY6	5748	0.1393	1.498	0.1569	0.0971	0.6249	0.1534	1.599	0.6055	17	78	14	9	71	14	129	55
292	ENSG00000197343	ENST00000357864	ZNF655	1370	0.4814	0.0805	0.2822	0.0905	0.4062	0.4137	0.416	0.231	14	1	6	2	11	9	8	5
293	ENSG00000117632	ENST00000357865	STMN1	1137	0	0	0	0	0	0	0	0	0	0	0	0	0	0	0	0
294	ENSG00000182196	ENST00000357866	ARL6IP4	546	1.553	0	0.708	0.3407	0.5559	0	0.7827	0	18	0	6	3	6	0	6	0
295	ENSG00000115414	ENST00000357867	FN1	7898	0.1789	9.823	3.296	39.95	2.729	15.52	0.7035	31.82	30	703	404	5087	426	1946	78	3971
296	ENSG00000102858	ENST00000590790	MGRN1	994	59.86	10.66	35.52	19.84	22.8	11.59	25.8	21.52	1263	96	548	318	448	183	360	338
297	ENSG00000064270	ENST00000566874	ATP2C2	292	0	0	0	0	0	0	0	0	0	0	0	0	0	0	0	0
298	ENSG00000069974	ENST00000566877	RAB27A	663	0.2842	0.4995	0	0.0935	0.0763	0	0	0	4	3	0	1	1	0	0	0
299	ENSG00000140939	ENST00000566871	NOL3	752	0.8771	0	0	0.0825	1.076	0.8374	0.3789	0.8414	14	0	0	1	16	10	4	10
300	ENSG00000168447	ENST00000566870	SCNN1B	560	0	0	0.5753	0	0.0904	0	0.8904	0.226	0	0	5	0	1	0	7	2
301	ENSG00000198794	ENST00000566872	SCAMP5	561	0	0	0	0	0	0.1123	0	0	0	0	0	0	0	1	0	0
302	ENSG00000131951	ENST00000254271	LRRC9	4915	0	0	0	0.0252	0	0	0	0	0	0	0	2	0	0	0	0
303	ENSG00000124440	ENST00000291300	HIF3A	2101	0	0	0	0	0	0	0	0	0	0	0	0	0	0	0	0
304	ENSG00000095261	ENST00000496688	PSMD5	384	0.2453	4.886	0.1677	0.4845	0.1318	1.148	0	3.296	2	17	1	3	1	7	0	20
305	ENSG00000120697	ENST00000496689	ALG5	756	0.2492	0	0.1705	0.9024	0.4684	1.999	0.7538	5.022	4	0	2	11	7	24	8	60
306	ENSG00000204291	ENST00000496686	COL15A1	771	0.1222	1.718	0.2507	0.0804	0.3937	0.4084	0.3696	0.8207	2	12	3	1	6	5	4	10
307	ENSG00000091129	ENST00000489800	NRCAM	615	0.1532	34.81	0.6285	5.042	0.0823	2.355	0.1158	1.235	2	194	6	50	1	23	1	12
308	ENSG00000163468	ENST00000496684	CCT3	748	0.6928	1.033	1.723	5.306	3.449	0.5051	3.904	0.5075	11	7	20	64	51	6	41	6
309	ENSG00000171502	ENST00000496682	COL24A1	366	0	0	0	0	0	0	0	0	0	0	0	0	0	0	0	0
310	ENSG00000120334	ENST00000496683	CENPL	1486	1.11	0	0.1301	1.085	0.3405	1.949	0	0.6813	35	0	3	26	10	46	0	16
311	ENSG00000108021	ENST00000496681	FAM208B	522	5.505	16.49	2.715	6.535	3.295	2.775	2.729	0.7273	61	78	22	55	34	23	20	6
312	ENSG00000240244	ENST00000443168	GAPDHP33	1013	0	0.1089	0	0	0	0	0	0	0	1	0	0	0	0	0	0
313	ENSG00000106804	ENST00000489802	C5	382	0	0.2888	0	0.1623	0	0.1649	0	0	0	1	0	1	0	1	0	0
314	ENSG00000235876	ENST00000443167	FEM1AP4	1987	0	0	0	0	0	0	0	0	0	0	0	0	0	0	0	0
315	ENSG00000263001	ENST00000443166	GTF2I	979	12.22	49.6	3.356	77.98	19.12	29.98	14.7	30.96	254	440	51	1231	370	466	202	479
316	ENSG00000197461	ENST00000354513	PDGFA	1308	12.35	3.797	8.275	3.983	8.007	1.3	2.505	1.742	343	45	168	84	207	27	46	36
317	ENSG00000277858	ENST00000354514	H2AFB2	348	0	0	0	0	0	0	0	0	0	0	0	0	0	0	0	0
318	ENSG00000140983	ENST00000564659	RHOT2	854	11.92	4.781	7.318	8.352	10.19	12.54	10.09	26.08	216	37	97	115	172	170	121	352
319	ENSG00000065457	ENST00000564657	ADAT1	731	1.547	6.341	10.84	19.26	10.8	19.38	0.7796	33.41	24	42	123	227	156	225	8	386
320	ENSG00000168488	ENST00000564656	ATXN2L	552	2.56	2.599	0.3501	0.8988	0.275	1.597	0.3872	3.783	30	13	3	8	3	14	3	33
321	ENSG00000088682	ENST00000564655	COQ9	935	0.5039	0	0	0	0	0	0.3047	2.707	10	0	0	0	0	0	4	40
322	ENSG00000070729	ENST00000564654	CNGB1	875	0	0	0	0	0	0	0	0	0	0	0	0	0	0	0	0
323	ENSG00000103051	ENST00000564653	COG4	590	0	0	0	0.946	0	1.281	0.1207	1.716	0	0	0	9	0	12	1	16
324	ENSG00000141002	ENST00000564652	TCF25	860	2.684	7.186	0.8241	5.048	0.7059	4.833	0	7.505	49	56	11	70	12	66	0	102
325	ENSG00000102978	ENST00000564651	POLR2C	720	2.879	0.46	2.058	1.034	1.686	0.3499	1.88	1.23	44	3	23	12	24	4	19	14
326	ENSG00000243753	ENST00000482052	HLA-L	1765	0.0267	0.3127	0.073	0.2811	0.0573	0.7849	0.1211	0.9321	1	5	2	8	2	22	3	26
327	ENSG00000106615	ENST00000482053	RHEB	557	0.0846	35.27	0.1156	0.2227	0.0908	0.2261	0.1279	0.3409	1	178	1	2	1	2	1	3
328	ENSG00000204580	ENST00000482050	DDR1	246	0	0	0	0	0	0.2561	0.2895	0.2574	0	0	0	0	0	1	1	1
329	ENSG00000197121	ENST00000482051	PGAP1	540	0.0873	5.518	0.3579	0.8039	0.0937	0.3498	0.1319	1.055	1	27	3	7	1	3	1	9
330	ENSG00000148120	ENST00000482056	C9orf3	1951	1.811	61.94	2.279	29.75	0.6742	14.07	1.716	7.946	75	1095	69	936	26	436	47	245
331	ENSG00000135047	ENST00000482054	CTSL	908	40.37	39.14	47.96	46.79	66.08	45.64	104.7	72.76	778	322	676	685	1186	658	1334	1044
332	ENSG00000012822	ENST00000262059	CALCOCO1	5866	1.43	2.182	4.657	1.66	2.562	1.224	3.813	0.9601	178	116	424	157	297	114	314	89
333	ENSG00000063046	ENST00000262056	EIF4B	4148	70.5	36.08	118.7	219.6	90.11	199.1	66.7	111	6207	1356	7643	14688	7388	13114	3884	7279
334	ENSG00000050426	ENST00000262055	LETMD1	2112	0.3123	0.8361	0.3965	0.4992	0.4072	1.073	0.4385	0.5692	14	16	13	17	17	36	13	19
335	ENSG00000110911	ENST00000262052	SLC11A2	4132	2.007	1.362	1.512	0.7655	3.183	2.789	6.534	1.103	176	51	97	51	260	183	379	72
336	ENSG00000123268	ENST00000262053	ATF1	2181	12.14	8.855	20.77	7.45	16.47	5.544	17.41	1.741	562	175	703	262	710	192	533	60
337	ENSG00000110911	ENST00000262051	SLC11A2	3986	1.666	7.448	3.944	6.737	3.008	5.798	4.468	5.255	141	269	244	433	237	367	250	331
338	ENSG00000109113	ENST00000481501	RAB34	711	0.7951	8.071	0.0906	0.9596	0.4981	0.5314	0.2003	1.78	12	52	1	11	7	6	2	20
339	ENSG00000168385	ENST00000481500	2-Sep	756	0.6855	7.007	1.363	1.477	0.87	1.916	1.79	1.507	11	48	16	18	13	23	19	18
340	ENSG00000091732	ENST00000481503	ZC3HC1	1741	8.957	7.29	2.664	6.02	7.091	4.449	5.851	0	331	115	72	169	244	123	143	0
341	ENSG00000131018	ENST00000481502	SYNE1	585	0.0806	0	0	0	0	0	0	0	1	0	0	0	0	0	0	0
342	ENSG00000075651	ENST00000481505	PLD1	491	0.096	1.573	0.1312	0.3789	0.103	0.3847	0.7254	0.1289	1	7	1	3	1	3	5	1
343	ENSG00000187952	ENST00000481504	HS6ST1P1	1234	6.146	0.4472	6.787	2.613	5.535	3.419	4.907	6.512	161	5	130	52	135	67	85	127
344	ENSG00000147905	ENST00000481507	ZCCHC7	903	0	0	0	0	0	0	0	0	0	0	0	0	0	0	0	0
345	ENSG00000144820	ENST00000481506	ADGRG7	1991	0	0	0	0	0	0	0	0	0	0	0	0	0	0	0	0
346	ENSG00000136147	ENST00000481509	PHF11	582	0.1619	0.1896	0.3321	0.3197	0.0869	0.5411	0.1224	0.2174	2	1	3	3	1	5	1	2
347	ENSG00000106028	ENST00000481508	SSBP1	989	3.001	0	5.146	3.574	0	3.375	2.737	6.526	63	0	79	57	0	53	38	102
348	ENSG00000151743	ENST00000535408	AMN1	796	0	0	0.3237	0	0	0	0	0	0	0	4	0	0	0	0	0
349	ENSG00000136003	ENST00000535405	ISCU	819	0.2876	2.425	0.3933	0.9845	0.4942	0.1537	1.305	0.309	5	18	5	13	8	2	15	4
350	ENSG00000111665	ENST00000535406	CDCA3	1327	6.035	0.6653	2.573	2.944	4.728	4.841	3.221	4.53	170	8	53	63	124	102	60	95
351	ENSG00000172927	ENST00000535407	MYEOV	2306	0	0	0	0	0	0	0	0	0	0	0	0	0	0	0	0
352	ENSG00000166741	ENST00000535401	NNMT	1867	123.7	22.7	137	55.08	89.37	27.59	58.11	18	4902	384	3971	1658	3298	818	1523	531
353	ENSG00000139044	ENST00000535402	B4GALNT3	4590	0	0	0	0	0	0	0.031	0	0	0	0	0	0	0	2	0
354	ENSG00000105323	ENST00000593587	HNRNPUL1	2725	69.38	0.891	0.1419	48.66	0.0371	45.92	0.0523	18.46	4013	22	6	2138	2	1987	2	795
355	ENSG00000174521	ENST00000593586	TTC9B	2323	0.0203	0.0475	0	0.0267	0	0.0542	0	0.0273	1	1	0	1	0	2	0	1
356	ENSG00000105697	ENST00000593580	HAMP	2624	0.018	0.1262	0	0.1418	0	0.072	0	0.0724	1	3	0	6	0	3	0	3
357	ENSG00000134369	ENST00000593583	NAV1	726	0.3244	0.7601	0.5324	0.3417	0.2788	0.5204	0.3925	0.5229	5	5	6	4	4	6	4	6
358	ENSG00000130726	ENST00000593582	TRIM28	533	14.58	3.52	7.132	20.48	4.651	27.06	5.078	36.92	165	17	59	176	49	229	38	311
359	ENSG00000140575	ENST00000560020	IQGAP1	440	0.1071	6.521	0.1464	0.8457	0.115	2.433	0.1619	2.301	1	26	1	6	1	17	1	16
360	ENSG00000104059	ENST00000560021	FAM189A1	1380	0	0	0.0467	0	0	0	0	0	0	0	1	0	0	0	0	0
361	ENSG00000157470	ENST00000560022	FAM81A	380	0.124	0.2903	0	0.9792	0	0.6629	0.1874	0	1	1	0	6	0	4	1	0
362	ENSG00000140199	ENST00000560023	SLC12A6	550	0.0857	2.207	0.2343	0.451	0.092	0.2289	0.259	0.2301	1	11	2	4	1	2	2	2
363	ENSG00000100354	ENST00000497559	TNRC6B	582	0	0.7586	0	0	0	0	0	0	0	4	0	0	0	0	0	0
364	ENSG00000133114	ENST00000497558	GPALPP1	4294	6.341	3.393	5.761	10.62	4.595	5.602	4.612	7.457	578	132	384	735	390	382	278	506
365	ENSG00000103888	ENST00000560027	CEMIP	648	0	0	0	0	0	0	0	0	0	0	0	0	0	0	0	0
366	ENSG00000166825	ENST00000560028	ANPEP	582	0.8904	2.655	1.66	1.918	1.652	1.407	2.326	1.305	11	14	15	18	19	13	19	12
367	ENSG00000125037	ENST00000497557	EMC3	580	15.19	6.279	42.99	12.83	62.19	4.126	54.53	10.15	187	33	387	120	713	38	444	93
368	ENSG00000105726	ENST00000497556	ATP13A1	2442	0.7138	3.344	1.398	0.9905	0	1.367	1.021	1.943	37	74	53	39	0	53	35	75
369	ENSG00000197021	ENST00000497550	CXorf40B	591	2.79	0.9337	1.526	6.401	1.37	7.565	1.808	15.53	35	5	14	61	16	71	15	145
370	ENSG00000114861	ENST00000497553	FOXP1	530	0	12.91	0.2431	0.234	0.0955	0.3564	0.2688	0.3582	0	62	2	2	1	3	2	3
371	ENSG00000204314	ENST00000497552	PRRT1	543	0.1735	0	0.1186	0.4568	0.2795	0.116	0.1312	0.6992	2	0	1	4	3	1	1	6
372	ENSG00000133104	ENST00000495510	SPG20	2001	0.2119	13.68	0.5795	2.108	0.2023	1.448	0.0712	0.506	9	248	18	68	8	46	2	16
373	ENSG00000138162	ENST00000489754	TACC2	429	0	0	0	0	0	0	0	0	0	0	0	0	0	0	0	0
374	ENSG00000162384	ENST00000489755	C1orf123	720	0.458	6.131	0.4474	4.479	0.4919	4.811	0.2968	3.164	7	40	5	52	7	55	3	36
375	ENSG00000138101	ENST00000489756	DTNB	574	0	0.1922	0	0	0	0	0	0	0	1	0	0	0	0	0	0
376	ENSG00000158941	ENST00000518989	CCAR2	453	3.12	1.462	1.138	1.643	0.3351	1.251	0.1572	1.117	30	6	8	12	3	9	1	8
377	ENSG00000206535	ENST00000489752	LNP1	1813	0	0	0	9.784	0	0	0	0	0	0	0	286	0	0	0	0
378	ENSG00000170515	ENST00000552266	PA2G4	779	0.1814	1.842	0.1654	0.3981	0.065	0.5659	0.2743	0.6498	3	13	2	5	1	7	3	8
379	ENSG00000078674	ENST00000518985	PCM1	382	0	1.445	0.8433	0.487	0.1325	0.4945	0	1.656	0	5	5	3	1	3	0	10
380	ENSG00000164751	ENST00000518986	PEX2	700	4.307	2.995	3.313	1.418	7.372	0.6297	3.663	0.7231	64	19	36	16	102	7	36	8
381	ENSG00000229415	ENST00000518987	SFTA3	682	0	0	0	0	0	0	0	0	0	0	0	0	0	0	0	0
382	ENSG00000169504	ENST00000489758	CLIC4	439	0.322	1.257	0.1467	0.2825	0.8067	1.291	0.9735	0.2883	3	5	1	2	7	9	6	2
383	ENSG00000104432	ENST00000518982	IL7	1940	0	0	0	0	0	0	0	0	0	0	0	0	0	0	0	0
384	ENSG00000104365	ENST00000518983	IKBKB	447	0.2108	2.716	0.1441	0.6937	0.1132	1.55	0.1593	0.5662	2	11	1	5	1	11	1	4
385	ENSG00000152782	ENST00000488482	PANK1	572	0.1647	0.9647	0.1126	1.41	0.0885	0.9909	0.1245	1.881	2	5	1	13	1	9	1	17
386	ENSG00000102030	ENST00000488481	NAA10	569	0.1656	1.552	0.1132	0.654	0.0889	1.217	0.3756	2.669	2	8	1	6	1	11	3	24
387	ENSG00000101384	ENST00000488480	JAG1	1161	0.3652	12.45	0.2775	0.8013	0.1307	0.5966	0.0613	0.2725	9	131	5	15	3	11	1	5
388	ENSG00000137274	ENST00000488487	BPHL	1137	0.6215	2.718	0.3966	0.2182	0.356	0.8308	0.2506	2.059	15	28	7	4	8	15	4	37
389	ENSG00000131626	ENST00000530548	PPFIA1	3774	0	3.451	0	0.6902	0.0134	0.1502	0.0189	0.0671	0	118	0	42	1	9	1	4
390	ENSG00000198556	ENST00000488485	ZNF789	1884	0.025	0.9373	0.0342	0.428	0.2417	0.7354	0.8318	0.0672	1	16	1	13	9	22	22	2
391	ENSG00000099901	ENST00000488484	RANBP1	699	0.2022	4.736	0.3686	0.621	0.2172	2.973	0.4076	3.712	3	30	4	7	3	33	4	41
392	ENSG00000122335	ENST00000607000	SERAC1	2284	0.495	0.3865	0	0.0543	0.0886	0.193	0.0936	0.0277	24	8	0	2	4	7	3	1
393	ENSG00000125967	ENST00000488489	NECAB3	2142	5.938	2.628	0.6015	5.907	0.5905	0.9408	0.0333	0.7385	270	51	20	204	25	32	1	25
394	ENSG00000163157	ENST00000488488	TMOD4	613	0	0	0	0	0	0	0	0	0	0	0	0	0	0	0	0
395	ENSG00000059758	ENST00000552262	CDK17	566	0.9156	3.315	1.138	1.425	0.0894	0.7788	0	1.23	11	17	10	13	1	7	0	11
396	ENSG00000118369	ENST00000530546	USP35	2986	0.5206	0.5544	0.0432	0.4777	0	0.6327	0	0.5298	33	15	2	23	0	30	0	25
397	ENSG00000145632	ENST00000511326	PLK2	275	0.1714	15.25	0.2342	0.451	0.184	0.2291	0.259	0.2302	1	38	1	2	1	1	1	1
398	ENSG00000139734	ENST00000615942	DIAPH3	1800	0.602	2.207	0.1074	1.413	0.0562	0.9796	0.2374	0.8437	23	36	3	41	2	28	6	24
399	ENSG00000104529	ENST00000530545	EEF1D	616	1.453	8.241	0.4183	9.867	0.5749	6.952	0.4626	5.444	19	46	4	98	7	68	4	53
400	ENSG00000184154	ENST00000615940	LRTOMT	1895	0.3978	0	0.374	0.1309	0.6408	0.2326	0.7142	0.7013	16	0	11	4	24	7	19	21
401	ENSG00000160293	ENST00000406606	VAV2	4691	17.68	11.86	19.1	11.29	21.14	10.2	22.69	8.498	1760	504	1391	854	1960	760	1494	630
402	ENSG00000172239	ENST00000511321	PAIP1	706	0	0	0	0	0	0	0	0	0	0	0	0	0	0	0	0
403	ENSG00000053372	ENST00000479559	MRTO4	409	0.3456	1.619	0.1575	0.3033	0.2474	0.3079	0.1741	0.6188	3	6	1	2	2	2	1	4
404	ENSG00000129810	ENST00000412997	SGOL1	2587	0.2185	0.0427	0.0498	0.1678	0.4498	0.0244	0.3855	0.5626	12	1	2	7	23	1	14	23
405	ENSG00000232502	ENST00000412994	AC073464.7	343	0	0	0	0	0	0	0	0	0	0	0	0	0	0	0	0
406	ENSG00000057608	ENST00000608581	GDI2	634	2.675	0	0	0	0	4.172	3.483	6.787	36	0	0	0	0	42	31	68
407	ENSG00000167608	ENST00000615945	TMC4	506	0	0	0	0	0.6999	0	0	0.7503	0	0	0	0	7	0	0	6
408	ENSG00000095587	ENST00000506028	TLL2	1512	0	0.1459	0	0.041	0	0	0	0.1256	0	2	0	1	0	0	0	3
409	ENSG00000103034	ENST00000561779	NDRG4	587	0	0	0	0.1056	0	0	0.3641	0.2156	0	0	0	1	0	0	3	2
410	ENSG00000174444	ENST00000561775	RPL4	1396	305.7	27.12	533.5	0	442	138.5	300.6	116.1	9060	343	11561	0	12197	3070	5892	2562
411	ENSG00000075131	ENST00000561773	TIPIN	729	0	0	0	0	0	0	0	0	0	0	0	0	0	0	0	0
412	ENSG00000280457	ENST00000561772	DUX4L2	1275	0	0	0	0	0	0	0	0	0	0	0	0	0	0	0	0
413	ENSG00000166233	ENST00000561770	ARIH1	478	0.0986	0.6928	0	0.9082	0.2117	1.186	0	0.3972	1	3	0	7	2	9	0	3
414	ENSG00000187554	ENST00000366881	TLR5	3368	0	0	0	0.0184	0	0.0187	0	0.0564	0	0	0	1	0	1	0	3
415	ENSG00000153923	ENST00000490028	CLCA3P	2781	0	0	0	0	0	0	0	0	0	0	0	0	0	0	0	0
416	ENSG00000134697	ENST00000490029	GNL2	635	0.1484	6.604	0.1014	0.4883	0.0797	0.1983	0	0.0997	2	38	1	5	1	2	0	1
417	ENSG00000124508	ENST00000490025	BTN2A2	966	0	0	0.3335	0	0	0	0.2212	0	0	0	5	0	0	0	3	0
418	ENSG00000170703	ENST00000490027	TTLL6	4440	0.0637	3.828	1.03	3.883	0.2279	2.851	0.6096	2.494	6	154	71	278	20	201	38	175
419	ENSG00000134184	ENST00000490021	GSTM1	903	0	0	0	0	0	0	0	0	0	0	0	0	0	0	0	0
420	ENSG00000244691	ENST00000490023	RPL10AP1	643	0	0	0	0	0.0787	0	0	0	0	0	0	0	1	0	0	0
421	ENSG00000135956	ENST00000258439	TMEM127	6266	17.11	8.525	11.48	12.35	14.47	12.01	13.96	8.442	2276	484	1117	1248	1792	1195	1228	836
422	ENSG00000230124	ENST00000415414	ACBD6	2667	0.159	14.07	0.1449	7.86	0.3415	6.352	0	5.386	9	340	6	338	18	269	0	227
423	ENSG00000178999	ENST00000583124	AURKB	323	0.2917	3.417	0.1994	2.304	0.3133	3.315	0.6616	4.506	2	10	1	12	2	17	3	23
424	ENSG00000146143	ENST00000550475	PRIM2	375	0	0.8831	0	0	0.9444	0.168	0	0	0	3	0	0	7	1	0	0
425	ENSG00000003756	ENST00000437500	RBM5	582	0.1619	2.086	0	1.385	0	1.298	0	3.044	2	11	0	13	0	12	0	28
426	ENSG00000178690	ENST00000585973	DYNAP	1102	0	0	0	0	0	0	0	0	0	0	0	0	0	0	0	0
427	ENSG00000119689	ENST00000550473	DLST	474	0.0994	2.328	0.1359	0.2617	0.427	0.2656	0.1503	0.1336	1	10	1	2	4	2	1	1
428	ENSG00000152894	ENST00000532331	PTPRK	5757	0	0	0.5372	0.1185	0.0703	0	0.1485	0.1978	0	0	48	11	8	0	12	18
429	ENSG00000096070	ENST00000532330	BRPF3	4077	0.8551	0.9204	0	0.3347	0.3971	0.1854	0.4543	0.5432	74	34	0	22	32	12	26	35
430	ENSG00000132623	ENST00000437504	ANKEF1	489	0.0964	0.2256	0.1317	0.1268	0.1035	0.1288	0.1456	0.1295	1	1	1	1	1	1	1	1
431	ENSG00000087077	ENST00000437505	TRIP6	875	28.97	0.6307	3.387	0.9215	0.9251	1.511	0.7327	1.88	538	5	46	13	16	21	9	26
432	ENSG00000086232	ENST00000446699	EIF2AK1	573	0	0.3851	0	0.4329	0	0.1099	0	0.8834	0	2	0	4	0	1	0	8
433	ENSG00000089169	ENST00000547686	RPH3A	531	0	0	0	0	0	0	0	0	0	0	0	0	0	0	0	0
434	ENSG00000230524	ENST00000446690	COL6A4P1	2336	0	0	0	0	0	0.027	0	0.0813	0	0	0	0	0	1	0	3
435	ENSG00000146729	ENST00000446692	GBAS	662	1.708	0	2.141	11.34	15.13	0.0952	5.165	6.595	24	0	22	121	198	1	48	69
436	ENSG00000255819	ENST00000543812	KLRC4-KLRK1	1309	0	0	0	0	0	0	0	0	0	0	0	0	0	0	0	0
437	ENSG00000131873	ENST00000543813	CHSY1	1949	0.2175	1.699	0	0.3501	0.4672	0.6139	0.2924	0.7143	9	30	0	11	18	19	8	22
438	ENSG00000175575	ENST00000543814	PAAF1	882	0	0	0	0	0	0.4284	0	0	0	0	0	0	0	6	0	0
439	ENSG00000118507	ENST00000543815	AKAP7	412	0.4573	1.339	0.9382	1.355	0.614	0	0.8644	0	4	5	6	9	5	0	5	0
440	ENSG00000166159	ENST00000543818	LRTM2	3986	0	0	0	0	0	0	0	0	0	0	0	0	0	0	0	0
441	ENSG00000169629	ENST00000330575	RGPD8	2848	0	0.0775	0	0	0	0	0	0	0	2	0	0	0	0	0	0
442	ENSG00000185085	ENST00000330574	INTS5	3285	25.56	2.15	2.51	5.551	0.8779	6.23	0.5204	6.607	1782	64	128	294	57	325	24	343
443	ENSG00000128340	ENST00000249071	RAC2	1482	0	0.0744	0	0	0.1024	0.0425	0	0	0	1	0	0	3	1	0	0
444	ENSG00000198431	ENST00000531689	TXNRD1	554	0.1701	0	0.5815	0.1119	0.0913	0	0	0	2	0	5	1	1	0	0	0
445	ENSG00000128342	ENST00000249075	LIF	3969	89.92	77.94	2.695	33.08	1.874	41.57	1.795	60.79	7576	2803	166	2117	147	2620	100	3813
446	ENSG00000170027	ENST00000307630	YWHAG	3750	150	51.56	184.7	83.44	159.3	92.5	126.6	96.72	11944	1752	10750	5045	11806	5508	6664	5732
447	ENSG00000128346	ENST00000249079	C22orf23	1560	0.0906	0	0	0	0	0	0	0	3	0	0	0	0	0	0	0
448	ENSG00000184967	ENST00000330579	NOC4L	1632	48.58	3.381	15.79	10.91	10.85	10.5	10.87	10.97	1683	50	400	287	350	272	249	283
449	ENSG00000188352	ENST00000338382	FOCAD	5765	2.37	15.97	19.76	16.88	10.63	4.479	13.57	1.734	290	834	1768	1569	1211	410	1098	158
450	ENSG00000105467	ENST00000595322	SYNGR4	533	0.2652	0	0.4835	0	0.0949	0	0.2672	0	3	0	4	0	1	0	2	0
451	ENSG00000124107	ENST00000338380	SLPI	596	6.165	4.629	13.94	7.18	9.677	5.177	10.64	7.432	78	25	129	69	114	49	89	70
452	ENSG00000142002	ENST00000595327	DPP9	423	0.6683	0	0.6092	0.7331	0.3588	0.4466	1.516	0.8975	6	0	4	5	3	3	9	6
453	ENSG00000205209	ENST00000595326	SCGB2B2	643	0	1.373	0	0.5787	0	0.3918	0	0.2953	0	8	0	6	0	4	0	3
454	ENSG00000142347	ENST00000595325	MYO1F	1132	0	0	0	0.0548	0	0	0	0	0	0	0	1	0	0	0	0
455	ENSG00000104833	ENST00000595324	TUBB4A	1050	0.0449	0.2101	0	0.1772	0	0.1799	0.0678	0.241	1	2	0	3	0	3	1	4
456	ENSG00000137802	ENST00000510535	MAPKBP1	908	2.231	5.348	0.7805	3.688	0.4457	4.647	0	0	43	44	11	54	8	67	0	0
457	ENSG00000269190	ENST00000595329	FBXO17	1299	0.4352	1.359	0.3472	0.8117	0.2726	0.7757	0	0.2923	12	16	7	17	7	16	0	6
458	ENSG00000145545	ENST00000510531	SRD5A1	2013	0.0234	0.5483	0	0.0616	0	0.8134	0.0354	0.5344	1	10	0	2	0	26	1	17
459	ENSG00000082213	ENST00000510530	C5orf22	771	0.0611	2.72	0.5014	2.815	0.1312	1.062	0.0924	2.298	1	19	6	35	2	13	1	28
460	ENSG00000137601	ENST00000510533	NEK1	5377	0	5.521	0	1.119	0.0659	2.975	0	0.0353	0	269	0	97	7	254	0	3
461	ENSG00000164237	ENST00000510532	CMBL	701	0.5376	0	1.195	0.4423	0.5774	0.6288	0.7113	0.6319	8	0	13	5	8	7	7	7
462	ENSG00000255095	ENST00000531680	OR1D4	590	0	0	0	0	0	0	0	0	0	0	0	0	0	0	0	0
463	ENSG00000010244	ENST00000582165	ZNF207	592	0	0	0	0	0	1.064	0	0	0	0	0	0	0	10	0	0
464	ENSG00000072778	ENST00000582166	ACADVL	550	4.54	3.01	0.2343	5.751	3.22	2.519	0	4.602	53	15	2	51	35	22	0	40
465	ENSG00000109016	ENST00000582161	DHRS7B	767	0	0	0	0	0	0	0	0	0	0	0	0	0	0	0	0
466	ENSG00000125458	ENST00000582160	NT5C	860	0.493	0.2566	0.0749	0.3606	0.0588	0.3662	0.1656	0.5151	9	2	1	5	1	5	2	7
467	ENSG00000263639	ENST00000582163	MSMB	488	0	0	0	0	0	0	0	0	0	0	0	0	0	0	0	0
468	ENSG00000161960	ENST00000582169	EIF4A1	552	2.048	1.2	0.5836	0.4494	1.375	0.3422	2.323	0.5732	24	6	5	4	15	3	18	5
469	ENSG00000109065	ENST00000582168	NAT9	863	0.5459	3.453	0.0746	2.659	0.1759	1.751	0.0825	4.326	10	27	1	37	3	24	1	59
470	ENSG00000144848	ENST00000283290	ATG3	1570	7.472	5.553	14.69	3.476	8.024	1.965	5.944	1.411	249	79	358	88	249	49	131	35
471	ENSG00000127337	ENST00000552955	YEATS4	827	0.6266	0.2668	1.246	2.175	1.591	0.2284	0.3445	0.9947	11	2	16	29	26	3	4	13
472	ENSG00000134222	ENST00000429031	PSRC1	835	0.2821	0	0	0	0.0606	0	0	0	5	0	0	0	1	0	0	0
473	ENSG00000025423	ENST00000322165	HSD17B6	1512	0	0	1.79	0.8614	0.5019	0.9579	0.6124	0	0	0	42	21	15	23	13	0
474	ENSG00000125895	ENST00000429036	TMEM74B	983	0.3834	1.235	0.0655	1.199	0.1029	1.538	0.1449	1.996	8	11	1	19	2	24	2	31
475	ENSG00000123329	ENST00000552953	ARHGAP9	1673	0	0.1319	0	0	0	0	0	0	0	2	0	0	0	0	0	0
476	ENSG00000111641	ENST00000322166	NOP2	2683	2.915	6.869	4.082	0.2774	0.0377	0	0.6637	0.3066	166	167	170	12	2	0	25	13
477	ENSG00000065485	ENST00000316218	PDIA5	1799	3.247	7.116	12.89	7.791	17.35	5.706	16.16	8.934	124	116	360	226	617	163	408	254
478	ENSG00000105609	ENST00000316219	LILRB5	3236	0	0	0	0	0	0	0	0	0	0	0	0	0	0	0	0
479	ENSG00000168757	ENST00000429039	TSPY2	779	0	0	0	0	0	0	0	0	0	0	0	0	0	0	0	0
480	ENSG00000115523	ENST00000531685	GNLY	723	0	0	0	0	0	0.0871	0	0	0	0	0	0	0	1	0	0
481	ENSG00000110955	ENST00000552959	ATP5B	1085	0.5645	3.967	1.9	3.944	1.958	3.482	0.6565	3.499	13	39	32	69	42	60	10	60
482	ENSG00000267127	ENST00000591514	RP11-795F19.5	852	0	0.1295	0	0	0	0	0	0	0	1	0	0	0	0	0	0
483	ENSG00000130332	ENST00000591515	LSM7	710	0.5971	2.176	0.8167	5.765	0.3563	9.047	0.5016	12.83	9	14	9	66	5	102	5	144
484	ENSG00000189144	ENST00000591516	ZNF573	578	0.4075	0.1909	0.3344	0.1073	0.0875	0	0.1232	0	5	1	3	1	1	0	1	0
485	ENSG00000104814	ENST00000591517	MAP4K1	2700	0.6805	0.4905	0.3818	0.4824	0.5434	1.166	0.5013	1.125	39	12	16	21	29	50	19	48
486	ENSG00000130175	ENST00000591510	PRKCSH	591	1.674	0.747	0.436	1.889	1.113	3.836	2.049	5.675	21	4	4	18	13	36	17	53
487	ENSG00000267680	ENST00000591511	ZNF224	538	0.0876	1.641	0.3592	1.614	0.094	2.926	0.5296	1.059	1	8	3	14	1	25	4	9
488	ENSG00000132026	ENST00000591512	RTBDN	861	0	0	0	0	0	0	0	0.147	0	0	0	0	0	0	0	2
489	ENSG00000131097	ENST00000591513	HIGD1B	547	0	0	0	0	0	0	0	0	0	0	0	0	0	0	0	0
490	ENSG00000166377	ENST00000591518	ATP9B	568	0.1659	2.72	0.3403	0.7643	0.0891	0.9979	0.1254	0.7799	2	14	3	7	1	9	1	7
491	ENSG00000119541	ENST00000591519	VPS4B	551	0.171	1.002	0.3508	0.3377	0.2755	0.1143	0.1293	0.2297	2	5	3	3	3	1	1	2
492	ENSG00000108602	ENST00000457500	ALDH3A1	1925	123.4	11.35	187.6	100.5	221.6	84.47	248.3	62.59	5043	198	5606	3119	8432	2582	6709	1904
493	ENSG00000185215	ENST00000333007	TNFAIP2	4175	0	0.0264	0	0	97.59	0	0	0	0	1	0	0	8053	0	0	0
494	ENSG00000166477	ENST00000558949	LEO1	630	0.0748	2.978	0.1022	0.2953	0.0803	1.399	0.113	0.3014	1	17	1	3	1	14	1	3
495	ENSG00000120798	ENST00000333003	NR2C1	4143	0.9438	2.717	2.193	7.32	2.015	6.506	1.513	7.515	83	102	141	489	165	428	88	492
496	ENSG00000128918	ENST00000558946	ALDH1A2	572	0	0.7719	0.1126	1.301	0	0.5505	0.249	0.3319	0	4	1	12	0	5	2	3
497	ENSG00000140443	ENST00000558947	IGF1R	303	0.3109	23.31	0	1.842	0.167	3.118	0.235	6.892	2	64	0	9	1	15	1	33
498	ENSG00000172183	ENST00000558942	ISG20	2644	0.4276	0	0	0	0	0	0	0	24	0	0	0	0	0	0	0
499	ENSG00000090487	ENST00000558943	SPG21	544	0.7794	8.318	0.3553	1.368	0.186	1.505	0.5238	1.28	9	41	3	12	2	13	4	11
500	ENSG00000100897	ENST00000557802	DCAF11	4202	2.623	0.5516	0.6899	0.4575	1.878	0.8992	2.136	0.512	234	21	45	31	156	60	126	34
501	ENSG00000112659	ENST00000503766	CUL9	2999	0.0157	1.251	0.0215	0.1861	0.0169	0.273	0.0475	0.3165	1	34	1	9	1	13	2	15
502	ENSG00000153446	ENST00000592343	C16orf89	456	0	0	0	0	0	0	0	0	0	0	0	0	0	0	0	0
503	ENSG00000139636	ENST00000551115	LMBR1L	965	0.0976	0	0.0667	0.6427	0.1049	0.8484	0.1476	0	2	0	1	10	2	13	2	0
504	ENSG00000140009	ENST00000341099	ESR2	2060	0	0	0	0	0	0	0	0	0	0	0	0	0	0	0	0
505	ENSG00000122406	ENST00000315741	RPL5	681	0.0692	4.862	0.7569	3.37	0.9658	2.127	1.151	1.115	1	30	8	37	13	23	11	12
506	ENSG00000067248	ENST00000504778	DHX29	4557	0.0103	4.601	0	5.444	0	1.202	3.376	0.4305	1	190	0	400	0	87	216	31
507	ENSG00000169045	ENST00000504779	HNRNPH1	792	4.045	43.48	5.206	70.01	7.282	80.71	6.386	76.38	68	312	64	894	114	1015	71	956
508	ENSG00000205356	ENST00000463648	TECPR1	491	0.3838	1.124	0.6561	0.6315	0.103	0.3847	0.4353	0.9022	4	5	5	5	1	3	3	7
509	ENSG00000173145	ENST00000463649	NOC3L	2190	0.043	23.89	0.0294	2.209	0	1.265	0.3903	1.791	2	474	1	78	0	44	12	62
510	ENSG00000173917	ENST00000504772	HOXB2	930	0	0	0	0.4668	0	0.2031	0	1.225	0	0	0	7	0	3	0	18
511	ENSG00000152348	ENST00000504770	ATG10	813	0	0.5431	0	0.0763	0.1245	0.0775	0.1752	0.1557	0	4	0	1	2	1	2	2
512	ENSG00000197927	ENST00000463645	C2orf27A	656	0.0718	0	0	0.3781	0.0771	0	0	0	1	0	0	4	1	0	0	0
513	ENSG00000174136	ENST00000504776	RGMB	880	0	0.2507	0	0	0	0	0	0	0	2	0	0	0	0	0	0
514	ENSG00000115085	ENST00000463643	ZAP70	2085	0	0	0	0	0	0	0	0	0	0	0	0	0	0	0	0
515	ENSG00000119912	ENST00000463640	IDE	506	0	0	0	0.4902	0	0.1245	0	0.1251	0	0	0	4	0	1	0	1
516	ENSG00000138795	ENST00000504775	LEF1	860	0	0	0	0	0	0	0	0	0	0	0	0	0	0	0	0
517	ENSG00000039523	ENST00000042381	FAM65A	4051	0.7326	0	2.433	1.424	1.936	4.384	2.005	2.874	63	0	153	93	155	282	114	184
518	ENSG00000187871	ENST00000340465	GFRAL	1911	0	0	0	0	0	0	0	0	0	0	0	0	0	0	0	0
519	ENSG00000183833	ENST00000273390	MAATS1	4433	0	0.0747	0	0	0	0.0142	0.0161	0	0	3	0	0	0	1	1	0
520	ENSG00000144857	ENST00000273395	BOC	4276	0.3526	0	0	0	0.2366	0	0	0	32	0	0	0	20	0	0	0
521	ENSG00000145936	ENST00000274629	KCNMB1	5052	0	0.0218	0.0128	0	0	0	0	0	0	1	1	0	0	0	0	0
522	ENSG00000156427	ENST00000274625	FGF18	1986	0.0712	0.2223	0.0649	0.0937	0.0255	0	0	0.0319	3	4	2	3	1	0	0	1
523	ENSG00000168003	ENST00000542793	SLC3A2	539	1.923	8.599	2.151	1.036	2.347	1.402	2.247	2.348	22	42	18	9	25	12	17	20
524	ENSG00000095637	ENST00000371228	SORBS1	558	0	0	0	0	0	0	0	0	0	0	0	0	0	0	0	0
525	ENSG00000061794	ENST00000542791	MRPS35	466	0	0	0	0	0	0	0	0	0	0	0	0	0	0	0	0
526	ENSG00000167985	ENST00000542794	SDHAF2	1077	3.106	2.049	1.256	1.843	6.295	0.3508	3.109	0.3525	71	20	21	32	134	6	47	6
527	ENSG00000149452	ENST00000542795	SLC22A8	543	0	0	0	0	0	0	0	0	0	0	0	0	0	0	0	0
528	ENSG00000177606	ENST00000371222	JUN	3540	159	93.62	0.819	8.339	0.5002	14.34	0.7244	28.05	11949	3003	45	476	35	806	36	1569
529	ENSG00000153294	ENST00000371220	ADGRF4	3075	0	0	0	0	0	0	0.0232	0.0412	0	0	0	0	0	0	1	2
530	ENSG00000059573	ENST00000371221	ALDH18A1	3337	4.292	14.02	48.07	41.45	64.03	20.46	68.52	13.73	304	424	2490	2230	4223	1084	3210	724
531	ENSG00000162600	ENST00000371226	OMA1	1935	1.29	5.361	2.497	5	3.033	5.37	3.939	3.499	53	94	75	156	116	165	107	107
532	ENSG00000095637	ENST00000371227	SORBS1	7279	0	0	0	0	0	0.0087	0	0	0	0	0	0	0	1	0	0
533	ENSG00000059573	ENST00000371224	ALDH18A1	3359	23.17	7.688	16.96	9.38	19.37	5.681	19.89	4.804	1652	234	884	508	1286	303	938	255
534	ENSG00000184292	ENST00000371225	TACSTD2	2351	0	0	0	0	0	0	0	0	0	0	0	0	0	0	0	0
535	ENSG00000072274	ENST00000426789	TFRC	354	0	0.6233	0.1819	0.3504	0.1429	1.423	0	0.5363	0	2	1	2	1	8	0	3
536	ENSG00000198700	ENST00000464348	IPO9	838	0.4497	2.371	0.3075	2.072	0.3622	2.029	0.51	1.51	8	18	4	28	6	27	6	20
537	ENSG00000177414	ENST00000464349	UBE2U	504	0	0	0	0	0	0	0	0	0	0	0	0	0	0	0	0
538	ENSG00000102078	ENST00000464342	SLC25A14	734	0.0642	0.1503	0.0878	0.0845	0.0689	0.0858	0.097	0.0863	1	1	1	1	1	1	1	1
539	ENSG00000166263	ENST00000464340	STXBP4	1174	0.2006	2.914	0	0.3698	0.0431	0.3218	0.4854	0.2156	5	31	0	7	1	6	8	4
540	ENSG00000157578	ENST00000426783	LCA5L	690	0	0.48	0	0	0	0	0	0	0	3	0	0	0	0	0	0
541	ENSG00000007923	ENST00000426784	DNAJC11	975	0.4832	3.622	0.1322	1.463	0.6227	3.875	0.5845	2.142	10	32	2	23	12	60	8	33
542	ENSG00000122085	ENST00000464344	MTERF4	3993	0.059	1.658	0.0807	1.149	0.0887	0.7412	0.107	0.3645	5	60	5	74	7	47	6	23
543	ENSG00000116299	ENST00000464345	KIAA1324	543	0	0	0	0	0	0	0	0.1166	0	0	0	0	0	0	0	1
544	ENSG00000140859	ENST00000623271	KIFC3	2393	0.8269	59.12	0.8615	23.64	0.444	20.47	0.4763	10.58	42	1282	32	912	21	778	16	400
545	ENSG00000101670	ENST00000623277	LIPG	3548	0.0133	0.1555	0	0	0.0285	0	0.0201	0	1	5	0	0	2	0	1	0
546	ENSG00000197062	ENST00000623276	ZSCAN26	1998	0.448	1.436	0	1.583	0.8103	0	0.1426	2.249	19	26	0	51	32	0	4	71
547	ENSG00000125818	ENST00000335877	PSMF1	4290	1.746	0.2315	6.548	0.5783	5.413	0.4257	0.6144	2.935	159	9	436	40	459	29	37	199
548	ENSG00000140481	ENST00000268082	CCDC33	2093	0	0	0	0	0	0	0	0	0	0	0	0	0	0	0	0
549	ENSG00000063127	ENST00000335875	SLC6A16	2938	0.2886	2.028	1.228	4.306	1.825	3.601	1.237	1.938	18	54	56	204	106	168	51	90
550	ENSG00000170260	ENST00000335870	ZNF212	2810	13.85	8.169	2.041	3.509	0.5041	3.698	0.3803	4.414	826	208	89	159	28	165	15	196
551	ENSG00000170448	ENST00000507489	NFXL1	3833	2.458	7.342	0.9749	8.964	0	7.82	0	8.75	200	255	58	554	0	476	0	530
552	ENSG00000017260	ENST00000507488	ATP2C1	3579	0	0.5242	0.144	1.716	1.866	0.2463	3.065	1.379	0	17	8	99	132	14	154	78
553	ENSG00000113712	ENST00000515768	CSNK1A1	1098	1.073	1.709	1.291	0.9038	1.613	0.9177	1.881	0.8644	25	17	22	16	35	16	29	15
554	ENSG00000081791	ENST00000507481	KIAA0141	1342	0.5968	0	0.6721	0.2773	0.0754	0	0.1061	0	17	0	14	6	2	0	2	0
555	ENSG00000145425	ENST00000507485	RPS3A	1526	0.8644	17.94	1.098	5.527	0.6299	6.479	0.7002	10.03	28	248	26	136	19	157	15	242
556	ENSG00000172955	ENST00000507484	ADH6	991	0	0	0	0	0	0	0	0	0	0	0	0	0	0	0	0
557	ENSG00000153113	ENST00000507487	CAST	396	0	0	0.1626	0	0.2555	0	0.1798	0	0	0	1	0	2	0	1	0
558	ENSG00000172650	ENST00000621690	AGAP5	2387	0	0	0	0	0	0	0	0	0	0	0	0	0	0	0	0
559	ENSG00000179826	ENST00000621697	MRGPRX3	1429	0	0	0	0.217	0	0	0	0	0	0	0	5	0	0	0	0
560	ENSG00000101126	ENST00000621696	ADNP	6224	0.4012	0.2482	2.546	0.1495	1.292	0.0809	0.8927	0.0508	53	14	246	15	159	8	78	5
561	ENSG00000176601	ENST00000425952	MAP3K19	537	0	0	0	0	0	0	0	0	0	0	0	0	0	0	0	0
562	ENSG00000082074	ENST00000505428	FYB	2789	0.0338	0.3165	0.8316	0.8673	0.1814	0.1129	0.9961	0.0454	2	8	36	39	10	5	39	2
563	ENSG00000010810	ENST00000462598	FYN	825	0.0571	1.07	0.0781	0	0	0.1526	0	0.0767	1	8	1	0	0	2	0	1
564	ENSG00000159733	ENST00000505421	ZFYVE28	839	0.2808	1.315	0.1536	0.3696	0.3015	0.3002	0.0849	0	5	10	2	5	5	4	1	0
565	ENSG00000124564	ENST00000505420	SLC17A3	661	0	0	0	0	0	0	0	0	0	0	0	0	0	0	0	0
566	ENSG00000177879	ENST00000505423	AP3S1	611	2.699	0.3611	14.23	0.9135	13.41	1.031	14.57	1.761	35	2	135	9	162	10	125	17
567	ENSG00000145194	ENST00000462596	ECE2	516	0	0	0	0	0	0	0	0	0	0	0	0	0	0	0	0
568	ENSG00000134262	ENST00000462591	AP4B1	2661	0.0354	0.4977	0.0242	0.2797	0.019	0.2366	0	0.0714	2	12	1	12	1	10	0	3
569	ENSG00000196924	ENST00000462590	FLNA	1026	6.842	32.16	3.077	32.88	4.191	47.45	5.971	52.42	149	299	49	544	85	773	86	850
570	ENSG00000062598	ENST00000462593	ELMO2	498	0	0.665	0	0.1245	0	0	0	0	0	3	0	1	0	0	0	0
571	ENSG00000130844	ENST00000505426	ZNF331	688	0.0685	2.887	0.1873	0.9014	0.0735	0.4577	0.207	0.7357	1	18	2	10	1	5	2	8
572	ENSG00000079102	ENST00000396218	RUNX1T1	3463	0	0	0	0	0	0	0	0	0	0	0	0	0	0	0	0
573	ENSG00000113525	ENST00000231454	IL5	816	0	0	0	0	0	0	0	0	0	0	0	0	0	0	0	0
574	ENSG00000159713	ENST00000290942	TPPP3	1116	0	0	0	0	0	0	0	0	0	0	0	0	0	0	0	0
575	ENSG00000159720	ENST00000290949	ATP6V0D1	1716	74.07	0.7075	31.12	12.69	9.729	16.48	30.59	11.98	2698	11	829	351	330	449	737	325
576	ENSG00000108231	ENST00000464250	LGI1	265	0	0	0	0	0	0	0	0	0	0	0	0	0	0	0	0
577	ENSG00000171502	ENST00000370571	COL24A1	6825	0	0	0	0.0182	0.0148	0	0.0104	0.0185	0	0	0	2	2	0	1	2
578	ENSG00000168216	ENST00000370570	LMBRD1	2099	0.1796	2.419	0.2456	0.3546	2.41	0.18	0.4751	1.537	8	46	8	12	100	6	14	51
579	ENSG00000101977	ENST00000370573	MCF2	2583	0	0	0	0	0	0	0	0	0	0	0	0	0	0	0	0
580	ENSG00000119943	ENST00000370575	PYROXD2	2028	7.364	6.204	4.193	10.09	3.567	10.22	3.793	10.52	317	114	132	330	143	329	108	337
581	ENSG00000117174	ENST00000370574	ZNHIT6	2797	2.88	16.65	6.841	8.914	3.6	3.332	2.954	2.941	171	422	297	402	199	148	116	130
582	ENSG00000168216	ENST00000370577	LMBRD1	2209	2.005	2.248	10.27	3.566	4.054	3.421	8.029	3.466	94	45	352	127	177	120	249	121
583	ENSG00000101977	ENST00000370576	MCF2	3688	0	0	0	0	0	0	0	0	0	0	0	0	0	0	0	0
584	ENSG00000001460	ENST00000435187	STPG1	772	0.4882	3.86	0.2504	0.4017	0.5243	0.571	1.845	0.1639	8	27	3	5	8	7	20	2
585	ENSG00000214856	ENST00000584135	KRT16P1	563	0	0	0	0	0	0	0	0	0	0	0	0	0	0	0	0
586	ENSG00000093000	ENST00000430547	NUP50	537	0	0	0.3599	0	0	0	0	0.3536	0	0	3	0	0	0	0	3
587	ENSG00000082641	ENST00000584137	NFE2L1	529	1.158	0.2086	0.1218	0.1172	0.1913	0.1191	0.1346	0.1197	13	1	1	1	2	1	1	1
588	ENSG00000101782	ENST00000584130	RIOK3	591	0.0797	0.1867	0.109	0.1049	0.3424	0.7459	0.9642	1.285	1	1	1	1	4	7	8	12
589	ENSG00000213654	ENST00000375040	GPSM3	1476	0.6703	0.0748	0	0.2941	0.4456	0.0853	0.7239	0.2572	21	1	0	7	13	2	15	6
590	ENSG00000159173	ENST00000622580	TNNI1	6142	0	0.018	0	0.0202	0	0	0	0	0	1	0	2	0	0	0	0
591	ENSG00000169241	ENST00000622581	SLC50A1	1245	1.287	0.0886	0.2587	0.2491	0.6908	0.3035	0.2289	0.1016	34	1	5	5	17	6	4	2
592	ENSG00000172613	ENST00000622583	RAD9A	565	2.835	2.149	1.482	2.964	2.865	3.455	1.387	3.808	34	11	13	27	32	31	11	34
593	ENSG00000115286	ENST00000622587	NDUFS7	802	3.055	0	0	0	0.3154	1.021	0	1.499	52	0	0	0	5	13	0	19
594	ENSG00000273514	ENST00000622588	FOXD4L6	2034	0.0232	0.4884	0	0.6708	0	0.3096	0	0.2178	1	9	0	22	0	10	0	7
595	ENSG00000155158	ENST00000582994	TTC39B	567	0	0	0	0	0	0	0	0	0	0	0	0	0	0	0	0
596	ENSG00000068489	ENST00000582995	PRR11	536	0	0	0	0.3471	0.0944	0	0	0	0	0	0	3	1	0	0	0
597	ENSG00000008283	ENST00000582997	CYB561	877	1.236	0.5034	0.8081	0.9194	0.9807	0.2872	1.137	0.6494	23	4	11	13	17	4	14	9
598	ENSG00000072210	ENST00000582991	ALDH3A2	2152	1.051	0.359	6.496	3.718	4.232	2.956	3.409	3.587	48	7	217	129	180	101	103	122
599	ENSG00000206052	ENST00000582992	DOK6	506	0	0	0	0	0	0	0	0	0	0	0	0	0	0	0	0
600	ENSG00000109065	ENST00000582993	NAT9	565	0.0834	0.5862	0.114	1.647	0.0896	1.226	0.1261	0.224	1	3	1	15	1	11	1	2
601	ENSG00000214643	ENST00000620560	DEFB133	184	0	0	0	0	0	0	0	0	0	0	0	0	0	0	0	0
602	ENSG00000108312	ENST00000343638	UBTF	4684	22.62	0	32.2	10.1	33.41	12.88	18.81	16.87	2249	0	2341	763	3093	958	1237	1249
603	ENSG00000276043	ENST00000620565	UHRF1	3965	0.4277	0.1392	0.7962	2.033	1.276	2.065	1.85	8.41	36	5	49	130	100	130	103	527
604	ENSG00000137497	ENST00000620566	NUMA1	7012	2.479	12.51	4.649	2.875	9.625	6.116	3.048	1.679	369	795	506	325	1334	681	300	186
605	ENSG00000198837	ENST00000492898	DENND4B	951	0.0991	1.741	0	0.3913	0	0	0	0	2	15	0	6	0	0	0	0
606	ENSG00000173473	ENST00000492896	SMARCC1	568	0	3.692	0	0.1092	0	0.1109	0	0	0	19	0	1	0	1	0	0
607	ENSG00000206560	ENST00000492895	ANKRD28	539	0.6118	1.433	0	1.381	0	2.454	0.5286	0.4696	7	7	0	12	0	21	4	4
608	ENSG00000132153	ENST00000492893	DHX30	601	0.3919	0.551	0.1072	1.238	0.1684	0.7335	0.1185	0.8423	5	3	1	12	2	7	1	8
609	ENSG00000163463	ENST00000492892	KRTCAP2	430	44.37	3.336	58.43	6.635	56	5.712	8.78	13.24	405	13	390	46	476	39	53	90
610	ENSG00000100083	ENST00000343632	GGA1	3159	7.128	2.69	0.7546	1.787	0.4004	1.774	1.511	3.425	478	77	37	91	25	89	67	171
611	ENSG00000215187	ENST00000492890	FAM166B	971	0	0	0	0	0	0	0	0	0	0	0	0	0	0	0	0
612	ENSG00000137642	ENST00000532694	SORL1	3692	0	0	0	0	0	0	0	0	0	0	0	0	0	0	0	0
613	ENSG00000111011	ENST00000532695	RSRC2	2001	1.366	3.64	0.5795	2.077	0.177	0.8812	0.0356	0.759	58	66	18	67	7	28	1	24
614	ENSG00000184014	ENST00000532696	DENND5A	832	0.9626	8.622	3.794	0.7454	3.77	0.6055	2.654	2.586	17	65	49	10	62	8	31	34
615	ENSG00000164587	ENST00000407193	RPS14	784	48.43	3.801	51.77	8.069	56.66	5.944	31.53	8.313	806	27	630	102	878	74	347	103
616	ENSG00000254544	ENST00000532690	PCNAP4	730	0	0.1511	0.0882	0	0	0	0	0	0	1	1	0	0	0	0	0
617	ENSG00000077616	ENST00000532691	NAALAD2	1778	0	0	0	0	0	0	0	0	0	0	0	0	0	0	0	0
618	ENSG00000064199	ENST00000532692	SPA17	4949	0.5616	0.5129	3.957	0.7644	4.457	0.8144	3.929	1.01	59	23	304	61	436	64	273	79
619	ENSG00000117620	ENST00000532693	SLC35A3	563	0	0	0	0	0	0.4474	0	0.562	0	0	0	0	0	4	0	5
620	ENSG00000255292	ENST00000532699	AP002884.2	571	0	0	0	0.1086	0	0	0	0.6649	0	0	0	1	0	0	0	6
621	ENSG00000198816	ENST00000597229	ZNF358	1954	36.84	0	5.803	0.2856	14.65	3.835	15.31	6.574	1528	0	176	9	566	119	420	203
622	ENSG00000139190	ENST00000538970	VAMP1	567	0.0831	0.1946	0.1136	0.1094	0.2677	0.1111	0.1256	0.1117	1	1	1	1	3	1	1	1
623	ENSG00000113593	ENST00000538977	PPWD1	2055	0	0	0	0.664	0	0	0	0	0	0	0	22	0	0	0	0
624	ENSG00000140105	ENST00000553808	WARS	1060	0.3111	6.455	0.0608	0.9362	0.0477	0.2376	0.0672	0.9552	7	62	1	16	1	4	1	16
625	ENSG00000100902	ENST00000553809	PSMA6	879	9.594	0	1.686	11.92	2.533	9.744	60.78	4.175	179	0	23	169	44	136	750	58
626	ENSG00000135424	ENST00000553804	ITGA7	3935	0.012	0.028	0	0.0158	0	0.032	0.0181	0	1	1	0	1	0	2	1	0
627	ENSG00000100479	ENST00000553805	POLE2	496	0.1899	0.6677	0.1299	1	0.714	0.3809	0.1436	1.403	2	3	1	8	7	3	1	11
628	ENSG00000054654	ENST00000553806	SYNE2	945	0.0499	1.752	0.0682	0.9188	0.0535	1.133	0.3015	0.067	1	15	1	14	1	17	4	1
629	ENSG00000126215	ENST00000553807	XRCC3	568	0.083	0.1942	0.1134	0.6551	0.1782	1.109	0.1254	0.7799	1	1	1	6	2	10	1	7
630	ENSG00000054654	ENST00000553801	SYNE2	536	0	0	0	0	0	0	0	0	0	0	0	0	0	0	0	0
631	ENSG00000100600	ENST00000553802	LGMN	573	0	0	0.4497	0	0	0.4396	0	0	0	0	4	0	0	4	0	0
632	ENSG00000144362	ENST00000438710	PHOSPHO2	908	0.2594	0.243	0.1419	0.2049	0.2786	0.3468	0.1569	1.045	5	2	2	3	5	5	2	15
633	ENSG00000075568	ENST00000438715	TMEM131	565	0.2502	0.5862	0	1.208	0	0	0	0.224	3	3	0	11	0	0	0	2
634	ENSG00000184792	ENST00000438716	OSBP2	2747	0	0.6027	0	0	0	0	0	0	0	15	0	0	0	0	0	0
635	ENSG00000151422	ENST00000438717	FER	1531	0.4308	0.5766	0.0421	0.0405	0.0331	0.0411	0	0.0414	14	8	1	1	1	1	0	1
636	ENSG00000170364	ENST00000358065	SETMAR	2443	0.6364	0.1356	0.6593	0.4823	0.3313	1.057	0.3499	0.7512	33	3	25	19	16	41	12	29
637	ENSG00000197837	ENST00000358064	HIST4H4	1918	0.3684	0	0	3.654	0	1.609	0.817	8.182	15	0	0	113	0	49	22	248
638	ENSG00000181894	ENST00000358067	ZNF329	3290	0.0716	1.577	0.235	0.2262	0	0.0957	0.5196	0.327	5	47	12	12	0	5	24	17
639	ENSG00000137872	ENST00000358066	SEMA6D	5913	0	0	0	0	0	0	0	0	0	0	0	0	0	0	0	0
640	ENSG00000258150	ENST00000549858	RP11-345J4.3	397	0	0	0	0	0	0	0	0	0	0	0	0	0	0	0	0
641	ENSG00000172819	ENST00000549859	RARG	544	1.212	0.6088	0.3553	0.228	2.604	0.463	0.1309	1.861	14	3	3	2	28	4	1	16
642	ENSG00000221946	ENST00000439441	FXYD7	1111	0	0.0993	0	0	0	0	0	0	0	1	0	0	0	0	0	0
643	ENSG00000198947	ENST00000358062	DMD	6773	0	0	0	0	0	0	0	0	0	0	0	0	0	0	0	0
644	ENSG00000196531	ENST00000549855	NACA	711	0	0	0	0	0	0	0	0	0	0	0	0	0	0	0	0
645	ENSG00000187510	ENST00000549856	PLEKHG7	913	0	0	0	0	0	0	0	0	0	0	0	0	0	0	0	0
646	ENSG00000258315	ENST00000549857	C17orf49	2343	0.2212	1.649	0	0.5294	0.108	0.7795	0.0304	1.945	11	35	0	20	5	29	1	72
647	ENSG00000129480	ENST00000549850	DTD2	823	18.09	1.073	18.79	4.521	19.92	5.892	21.9	8.227	316	8	240	60	324	77	253	107
648	ENSG00000135407	ENST00000549851	AVIL	2735	0	0.1614	0	0.703	0	0	0	0.1388	0	4	0	31	0	0	0	6
649	ENSG00000230635	ENST00000439449	CYP4F60P	549	0	0	0	0	0	0	0	0	0	0	0	0	0	0	0	0
650	ENSG00000250461	ENST00000439448	RP11-631M6.2	744	0.0633	27	0.8659	2.501	0.476	1.016	0.4787	0.6804	1	182	10	30	7	12	5	8
651	ENSG00000117395	ENST00000431635	EBNA1BP2	1503	0.4075	2.276	2.615	6.644	3.299	0.1257	3.081	0.2105	13	31	61	161	98	3	65	5
652	ENSG00000196345	ENST00000431636	ZKSCAN7	1692	0	0	0	0	0	0	0	0	0	0	0	0	0	0	0	0
653	ENSG00000114439	ENST00000431630	BBX	601	0.1568	0.551	0	0.1032	0	0.1048	0	0.6317	2	3	0	1	0	1	0	6
654	ENSG00000157214	ENST00000287908	STEAP2	6873	1.508	0	2.353	0.0902	2.466	6.093	1.42	3.526	220	0	251	10	335	665	137	383
655	ENSG00000213923	ENST00000431632	CSNK1E	763	0	0	0.4222	0	0	0.3301	0	0	0	0	5	0	0	4	0	0
656	ENSG00000125247	ENST00000440120	TMTC4	584	0.484	0.9449	0.331	1.593	0.2599	1.617	0.6098	0.9752	6	5	3	15	3	15	5	9
657	ENSG00000168026	ENST00000440121	TTC21A	3941	0	0	0	0	0	0	0	0	0	0	0	0	0	0	0	0
658	ENSG00000163606	ENST00000440122	CD200R1	847	0	0	0	0	0	0	0	0	0	0	0	0	0	0	0	0
659	ENSG00000242866	ENST00000440125	STRC	4291	0	0	0	0	0	0	0	0	0	0	0	0	0	0	0	0
660	ENSG00000142192	ENST00000440126	APP	2846	0.0166	1.241	0	0.1307	0	0.1549	1.802	1.045	1	32	0	6	0	7	72	47
661	ENSG00000213301	ENST00000440127	HMGB3P11	604	0	0	0	0	0	0	0	0	0	0	0	0	0	0	0	0
662	ENSG00000146535	ENST00000407653	GNA12	3785	0	0.6706	0	0.1147	0	0.1331	0	0	0	23	0	7	0	8	0	0
663	ENSG00000169727	ENST00000583641	GPS1	795	1.778	0	1.135	0.7801	1.464	1.109	2.33	1.035	30	0	14	10	23	14	26	13
664	ENSG00000167280	ENST00000583646	ENGASE	471	0.1001	0.2342	0.1367	0.1317	0.1074	0.1337	0.1512	0.1344	1	1	1	1	1	1	1	1
665	ENSG00000159640	ENST00000583645	ACE	888	0	0	0	0	0	0	0	0.2138	0	0	0	0	0	0	0	3
666	ENSG00000108349	ENST00000583649	CASC3	577	0.4082	3.634	0.4466	0.9673	0.7014	1.419	0.6172	3.619	5	19	4	9	8	13	5	33
667	ENSG00000108424	ENST00000583648	KPNB1	896	0	5.05	2.445	2.769	2.202	1.476	2.862	3.037	0	41	34	40	39	21	36	43
668	ENSG00000090863	ENST00000627032	GLG1	2147	0	0	0	0.0289	0	0.0587	0	0	0	0	0	1	0	2	0	0
669	ENSG00000170469	ENST00000507779	SPATA24	606	0	0	0	0	0	0	0	0	0	0	0	0	0	0	0	0
670	ENSG00000178235	ENST00000377084	SLITRK1	5189	0	0	0	0	0	0	0	0	0	0	0	0	0	0	0	0
671	ENSG00000054523	ENST00000377086	KIF1B	10669	2.437	6.258	5.175	9.33	5.287	7.136	2.777	4.43	552	605	857	1605	1115	1209	416	747
672	ENSG00000167065	ENST00000377087	DUSP18	1732	0	0.1912	0	0	0	0	0	0	0	3	0	0	0	0	0	0
673	ENSG00000102226	ENST00000377080	USP11	804	8.262	0.1372	1.282	0	0.4405	0	1.063	0.5509	141	1	16	0	7	0	12	7
674	ENSG00000054523	ENST00000377081	KIF1B	8746	0	0	0	0	0	0	0.0081	0	0	0	0	0	0	0	1	0
675	ENSG00000054523	ENST00000377083	KIF1B	5885	0	0.0188	0.9415	0	0	0	0	0.5054	0	1	86	0	0	0	0	47
676	ENSG00000086991	ENST00000531342	NOX4	696	0	0	0	0	0	0	0	0	0	0	0	0	0	0	0	0
677	ENSG00000110721	ENST00000531341	CHKA	524	5.754	4.002	0.8606	1.42	2.414	1.682	2.447	0.966	64	19	7	12	25	14	18	8
678	ENSG00000203857	ENST00000531340	HSD3B1	352	0	0	0	0	0	0	0	0	0	0	0	0	0	0	0	0
679	ENSG00000181264	ENST00000531346	TMEM136	3776	0.1996	0	0.3242	0.8377	0.2278	0.0334	0.0943	0.1843	16	0	19	51	17	2	5	11
680	ENSG00000049449	ENST00000531345	RCN1	2653	0.4972	33.49	0.3885	45.42	0.1716	43.58	19.76	45.82	28	805	16	1943	9	1836	736	1921
681	ENSG00000085788	ENST00000531344	DDHD2	574	0.6566	13.84	1.01	5.186	1.322	4.388	1.862	2.425	8	72	9	48	15	40	15	22
682	ENSG00000131620	ENST00000531349	ANO1	3552	0	0	0	0	0	0	0	0	0	0	0	0	0	0	0	0
683	ENSG00000177106	ENST00000531348	EPS8L2	582	0.3238	1.517	0.3321	1.279	0.1739	1.19	0.3672	2.718	4	8	3	12	2	11	3	25
684	ENSG00000121380	ENST00000298566	BCL2L14	1247	0	0	0	0	0	0	0	0	0	0	0	0	0	0	0	0
685	ENSG00000048140	ENST00000298564	TSPAN17	2810	12.81	4.124	12.56	6.643	25.46	12.55	17.04	14.93	764	105	548	301	1414	560	672	663
686	ENSG00000121073	ENST00000507773	SLC35B1	1320	9.493	3.261	9.957	2.443	12.23	3.53	15.11	2.445	266	39	204	52	319	74	280	51
687	ENSG00000134769	ENST00000590727	DTNA	556	0	0	0	0.1115	0	0	0	0	0	0	0	1	0	0	0	0
688	ENSG00000239839	ENST00000327857	DEFA3	498	0	0	0	0	0	0	0	0	0	0	0	0	0	0	0	0
689	ENSG00000077942	ENST00000327858	FBLN1	2896	14.69	0.7621	11.86	16.15	17.71	21.33	19.01	30.72	903	20	533	754	1014	981	773	1406
690	ENSG00000196976	ENST00000621786	LAGE3	599	61.58	0.1842	38.61	6.109	36.74	9.252	40.67	14.37	783	1	359	59	435	88	342	136
691	ENSG00000108528	ENST00000574710	SLC25A11	2176	6.69	3.145	3.346	7.353	5.278	10.53	16.53	14.02	309	62	113	258	227	364	505	482
692	ENSG00000133943	ENST00000256324	C14orf159	2967	1.334	1.265	0.5646	1.986	0.5627	1.528	0.8883	1.066	84	34	26	95	33	72	37	50
693	ENSG00000104518	ENST00000525208	GSDMD	691	0	2.396	1.492	0.5385	0	0.6379	0	1.465	0	15	16	6	0	7	0	16
694	ENSG00000143320	ENST00000621784	CRABP2	1033	0.228	0	1.123	0.06	0.049	0.061	0	0	5	0	18	1	1	1	0	0
695	ENSG00000123473	ENST00000447475	STIL	2984	0.0158	0	0	0.8729	1.051	0	0	0.4453	1	0	0	42	62	0	0	21
696	ENSG00000163565	ENST00000447473	IFI16	951	0	0	0	0	0	0	0	0	0	0	0	0	0	0	0	0
697	ENSG00000176809	ENST00000400877	LRRC37A3	3273	0.1295	3.709	0.0197	2.141	0.0773	1.963	0.4788	0.8507	9	110	1	113	5	102	22	44
698	ENSG00000008853	ENST00000524077	RHOBTB2	803	0.88	0.962	0.9628	0.4634	0.252	1.804	1.153	0	15	7	12	6	4	23	13	0
699	ENSG00000147570	ENST00000524076	DNAJC5B	573	0	0	0	0	0	0	0	0	0	0	0	0	0	0	0	0
700	ENSG00000134013	ENST00000524075	LOXL2	419	0.1125	10.01	0.1537	1.924	0.1208	1.353	0.68	2.265	1	38	1	13	1	9	4	15
701	ENSG00000113068	ENST00000524074	PFDN1	395	0	0	0.1631	0	0.1281	0	0.1803	0	0	0	1	0	1	0	1	0
702	ENSG00000186106	ENST00000524072	ANKRD46	580	0	0	0	0	0	0	0	0	0	0	0	0	0	0	0	0
703	ENSG00000197971	ENST00000580473	MBP	566	0	0.975	0	0.2191	0	0	0	0.1119	0	5	0	2	0	0	0	1
704	ENSG00000165071	ENST00000524079	TMEM71	387	0	0	0	0	0	0	0	0	0	0	0	0	0	0	0	0
705	ENSG00000147488	ENST00000524078	ST18	836	0	0	0	0	0	0	0	0	0	0	0	0	0	0	0	0
706	ENSG00000111641	ENST00000544630	NOP2	657	1.076	5.375	0.098	1.227	0.3851	1.054	1.193	1.059	15	32	1	13	5	11	11	11
707	ENSG00000111254	ENST00000544636	AKAP3	574	0	0	0	0	0	0	0	0	0	0	0	0	0	0	0	0
708	ENSG00000166682	ENST00000544634	TMPRSS5	1524	0	0	0	0	0	0	0	0	0	0	0	0	0	0	0	0
709	ENSG00000198018	ENST00000472998	ENTPD7	548	0.1719	5.639	0.1175	0.2263	0.1847	0.6894	0.13	0.4619	2	28	1	2	2	6	1	4
710	ENSG00000157927	ENST00000472999	RADIL	1525	0.2471	0	0	0.0407	0.2322	0.6607	0	0	8	0	0	1	7	16	0	0
711	ENSG00000113810	ENST00000472991	SMC4	582	0.2428	0.569	0.4428	1.492	0.1739	1.082	0	1.087	3	3	4	14	2	10	0	10
712	ENSG00000239998	ENST00000472992	LILRA2	644	0	0	0	0	0	0	0	0	0	0	0	0	0	0	0	0
713	ENSG00000114757	ENST00000472994	PEX5L	2235	0	0	0	0	0	0	0	0	0	0	0	0	0	0	0	0
714	ENSG00000158796	ENST00000472996	DEDD	314	0	3.866	0	0	0.1611	1.805	0.2268	1.411	0	11	0	0	1	9	1	7
715	ENSG00000059758	ENST00000261211	CDK17	4157	8.987	22.27	3.503	7.355	1.692	4.227	1.388	2.512	793	839	226	493	139	279	81	165
716	ENSG00000120802	ENST00000261210	TMPO	820	5.4	15.48	1.336	4.009	0.1234	2.381	4.083	2.392	94	115	17	53	2	31	47	31
717	ENSG00000028203	ENST00000261219	VEZT	3435	0	0	0	0	0	0	0	0.0184	0	0	0	0	0	0	0	1
718	ENSG00000111711	ENST00000539025	GOLT1B	1210	0.039	0.9121	1.118	0.3588	0.5436	0.8327	1.236	1.046	1	10	21	7	13	16	21	20
719	ENSG00000028277	ENST00000560558	POU2F2	3282	0	0	0	0	0	0	0	0	0	0	0	0	0	0	0	0
720	ENSG00000197299	ENST00000560559	BLM	747	0.0631	1.33	0.0862	4.566	0.0677	2.951	0.1907	1.186	1	9	1	55	1	35	2	14
721	ENSG00000129535	ENST00000560550	NRL	788	0	0	0	0	0	0	0	0	0	0	0	0	0	0	0	0
722	ENSG00000140545	ENST00000560553	MFGE8	500	0.7538	6.18	0.3865	10.79	0.506	18.26	0	18.1	8	28	3	87	5	145	0	143
723	ENSG00000185880	ENST00000560554	TRIM69	655	0	0	0	0	0	0	0	0	0	0	0	0	0	0	0	0
724	ENSG00000184254	ENST00000560555	ALDH1A3	576	0.4089	0.3831	1.678	1.4	0.8783	0.6559	0.6183	0.2197	5	2	15	13	10	6	5	2
725	ENSG00000166710	ENST00000560556	B2M	472	0	0	0	0	0	0	0	0	0	0	0	0	0	0	0	0
726	ENSG00000166262	ENST00000560557	FAM227B	438	0	0	0	0	0	0	0	0	0	0	0	0	0	0	0	0
727	ENSG00000150667	ENST00000559547	FSIP1	103	0	0	0	0	0	0	0	0	0	0	0	0	0	0	0	0
728	ENSG00000151575	ENST00000559546	TEX9	632	0.0746	12.75	0.3058	3.631	0.0801	2.192	0.4508	1.202	1	73	3	37	1	22	4	12
729	ENSG00000167258	ENST00000559545	CDK12	586	0.7235	7.91	0.2199	4.445	0.259	4.728	0.4862	2.916	9	42	2	42	3	44	4	27
730	ENSG00000103876	ENST00000559542	FAH	782	0.3615	0.9878	0.1648	0.6344	0.1294	0.4831	0.1821	0.081	6	7	2	8	2	6	2	1
731	ENSG00000069966	ENST00000559541	GNB5	758	0.2486	1.747	0.5949	0.5727	0.6007	0.9139	0	1.169	4	12	7	7	9	11	0	14
732	ENSG00000128951	ENST00000559540	DUT	1441	0.0981	1.455	0.1341	0.3013	0.1053	0.7429	0.1977	1.8	3	19	3	7	3	17	4	41
733	ENSG00000120832	ENST00000240050	MTERF2	1790	0.0263	0.3083	0	0	0.3392	0.0352	0	0.0707	1	5	0	0	12	1	0	2
734	ENSG00000130035	ENST00000252318	GALNT8	2380	0	0.0464	0	0.0261	0	0.0265	0	0.0266	0	1	0	1	0	1	0	1
735	ENSG00000259516	ENST00000559548	ANP32AP1	737	0.4474	0.5991	0.8741	0.4207	0.8924	0.6836	1.256	1.03	7	4	10	5	13	8	13	12
736	ENSG00000100453	ENST00000216341	GZMB	968	0	0	0	0.0641	0	0	0	0	0	0	0	1	0	0	0	0
737	ENSG00000164124	ENST00000508243	TMEM144	1070	0	0.9284	0	0.1159	0.0946	0.0589	0	0.0592	0	9	0	2	2	1	0	1
738	ENSG00000120837	ENST00000240055	NFYB	3512	5.822	6.568	5.357	4.062	11.97	9.199	5.355	6.54	434	209	292	230	831	513	264	363
739	ENSG00000181322	ENST00000317876	NME9	1930	0	0	0	0	0	0	0	0.0328	0	0	0	0	0	0	0	1
740	ENSG00000084072	ENST00000480169	PPIE	891	1.005	0.1238	0	0.348	0.0568	1.696	0.0799	0.3551	19	1	0	5	1	24	1	5
741	ENSG00000167552	ENST00000546918	TUBA1A	984	1.388	1.458	0.9166	0.5042	0.5656	1.6	1.231	1.801	29	13	14	8	11	25	17	28
742	ENSG00000161642	ENST00000546919	ZNF385A	775	0	0.1424	0	0	0	0	0	0	0	1	0	0	0	0	0	0
743	ENSG00000139644	ENST00000546914	TMBIM6	521	0.0905	1.271	0	0	1.457	1.813	2.734	0.7287	1	6	0	0	15	15	20	6
744	ENSG00000179364	ENST00000546915	PACS2	576	0.2454	1.341	0.1118	0.4307	0	0.4373	0	0	3	7	1	4	0	4	0	0
745	ENSG00000135506	ENST00000546916	OS9	1028	0.3208	3.113	2.381	6.878	3.839	8.209	5.751	5.417	7	29	38	114	78	134	83	88
746	ENSG00000196531	ENST00000546917	NACA	299	0	0	0.2154	1.867	0.3384	1.685	0.2382	0.4232	0	0	1	9	2	8	1	2
747	ENSG00000188282	ENST00000480164	RUFY4	565	0	0	0	0	0	0	0	0	0	0	0	0	0	0	0	0
748	ENSG00000135678	ENST00000546912	CPM	563	0.3347	0.5882	0.1144	0.4406	0.0899	0.3355	0.1265	0.3372	4	3	1	4	1	3	1	3
749	ENSG00000171469	ENST00000480167	ZNF561	494	0	0	0	0	0	0	0	0	0	0	0	0	0	0	0	0
750	ENSG00000155846	ENST00000403750	PPARGC1B	3146	0	0.1754	0	0	0	0.02	0	0	0	5	0	0	0	1	0	0
751	ENSG00000242441	ENST00000403751	GTF2A1L	1639	0	0	0	0	0	0	0	0	0	0	0	0	0	0	0	0
752	ENSG00000167107	ENST00000508245	ACSF2	665	0.8501	1.494	0.6781	0.6528	0.8369	0	0.2142	0.4758	12	9	7	7	11	0	2	5
753	ENSG00000101203	ENST00000358894	COL20A1	4172	0.2597	0.2645	0	0.4608	0.0121	0	0	0.2275	23	10	0	31	1	0	0	15
754	ENSG00000167264	ENST00000358896	DUS2	1933	1.292	1.37	0.5666	0.8021	0.7852	0.619	0.6633	0.8511	53	24	17	25	30	19	18	26
755	ENSG00000142621	ENST00000358897	FHAD1	5090	0	0.2385	0.0633	0.1218	0.0199	0.0742	0.07	0.087	0	11	5	10	2	6	5	7
756	ENSG00000013619	ENST00000358892	MAMLD1	591	0	1.307	0	0	0	0	0	0	0	7	0	0	0	0	0	0
757	ENSG00000123453	ENST00000439388	SARDH	3216	0	0	0	0	0	0	0	0	0	0	0	0	0	0	0	0
758	ENSG00000185658	ENST00000412604	BRWD1	1756	0	1.131	0	0.3179	0	0	0	0.3964	0	18	0	9	0	0	0	11
759	ENSG00000167618	ENST00000412608	LAIR2	631	0	0	0	0	0	0	0	0	0	0	0	0	0	0	0	0
760	ENSG00000226025	ENST00000412609	LGALS17A	2562	0	0	0	0	0	0	0	0.0247	0	0	0	0	0	0	0	1
761	ENSG00000136205	ENST00000413551	TNS3	698	0	5.692	0	2.754	0.0725	1.714	0	0.272	0	36	0	31	1	19	0	3
762	ENSG00000160584	ENST00000413553	SIK3	3054	1.805	7.769	1.772	0.4468	1.093	1.938	0.4898	1.989	117	215	84	22	66	94	21	96
763	ENSG00000163468	ENST00000413555	CCT3	842	0.056	0	0.5356	0	0	0	0	0	1	0	7	0	0	0	0	0
764	ENSG00000079308	ENST00000413554	TNS1	1478	0	0.2241	0	0.042	0	0.0426	0	0	0	3	0	1	0	1	0	0
765	ENSG00000254995	ENST00000413559	STX16-NPEPL1	557	0	3.566	0.1156	3.118	0	3.279	0.1279	1.818	0	18	1	28	0	29	1	16
766	ENSG00000230531	ENST00000413558	MTND5P7	1798	0	0	0	0	0	0	0	0	0	0	0	0	0	0	0	0
767	ENSG00000138592	ENST00000561206	USP8	556	0.0848	2.978	0.1158	0.1115	0.091	0.1133	0.3844	0.1139	1	15	1	1	1	1	3	1
768	ENSG00000166068	ENST00000561205	SPRED1	1177	1.041	14.91	0.821	2.002	1.547	1.391	1.15	1.237	26	159	15	38	36	26	19	23
769	ENSG00000105419	ENST00000561204	MEIS3	2195	0.3005	3.519	0.0881	2.091	0.0692	0.9754	0.4868	1.989	14	70	3	74	3	34	15	69
770	ENSG00000138593	ENST00000561203	SECISBP2L	472	0.0998	7.482	0.1365	0.9197	0.1072	0.2668	0.1509	0.1341	1	32	1	7	1	2	1	1
771	ENSG00000129467	ENST00000561200	ADCY4	434	0	0	0	0	0	0	0	0	0	0	0	0	0	0	0	0
772	ENSG00000218052	ENST00000561209	ADAMTS7P4	3611	0	0	0	0	0	0	0	0	0	0	0	0	0	0	0	0
773	ENSG00000134138	ENST00000561208	MEIS2	4822	0.0977	0	0.2004	0.2958	0.0839	0.3134	0.0739	0.2231	10	0	15	23	8	24	5	17
774	ENSG00000204188	ENST00000610663	GGNBP1	460	0	0	0	0	0	0	0	0	0	0	0	0	0	0	0	0
775	ENSG00000100024	ENST00000415388	UPB1	3154	0.0149	0.14	0	0.0983	0.0481	0	0	0	1	4	0	5	3	0	0	0
776	ENSG00000186038	ENST00000415389	HTR3E	2139	0	0	0	0	0	0	0	0	0	0	0	0	0	0	0	0
777	ENSG00000226280	ENST00000441055	RP6-22P16.1	1948	0	0	0	0	0	0	0	0	0	0	0	0	0	0	0	0
778	ENSG00000065559	ENST00000415385	MAP2K4	3856	1.173	0.9445	0.8521	0.6273	0.4855	0.4736	0.9791	0	96	33	51	39	37	29	53	0
779	ENSG00000155229	ENST00000415383	MMS19	3401	3.421	2.628	2.235	5.762	1.949	3.87	1.885	2.326	247	81	118	316	131	209	90	125
780	ENSG00000232185	ENST00000441051	CNOT7P2	832	0.0566	0	0	0	0	0	0	0.0761	1	0	0	0	0	0	0	1
781	ENSG00000182793	ENST00000284562	GSTA5	845	0	0	0	0	0	0	0	0	0	0	0	0	0	0	0	0
782	ENSG00000187098	ENST00000352241	MITF	4814	4.306	2.728	3.654	2.048	2.901	1.36	1.776	0.4732	440	119	273	159	276	104	120	36
783	ENSG00000184515	ENST00000484837	BEX5	269	0	0	0	0	0	0	0	0	0	0	0	0	0	0	0	0
784	ENSG00000275015	ENST00000610667	RP11-129G17.2	244	0	0.4522	0	0	0	0.516	0	0	0	1	0	0	0	2	0	0
785	ENSG00000197461	ENST00000402802	PDGFA	2305	32.37	5.746	17.41	5.435	12.97	5.929	8.622	8.318	1584	120	623	202	591	217	279	303
786	ENSG00000187010	ENST00000357542	RHD	1387	0	0	0	0	0	0	0	0	0	0	0	0	0	0	0	0
787	ENSG00000155256	ENST00000357540	ZFYVE27	2765	1.516	1.836	2.004	1.48	0.1281	1.298	0	1.808	89	46	86	66	7	57	0	79
788	ENSG00000073737	ENST00000357546	DHRS9	1917	0.0492	0	0	0.3559	0	0.1314	0	0	2	0	0	11	0	4	0	0
789	ENSG00000196104	ENST00000357545	SPOCK3	2936	0	0	0	0	0	0	0	0	0	0	0	0	0	0	0	0
790	ENSG00000173698	ENST00000357544	ADGRG2	4678	0.141	0.7785	0.1928	0.6099	0.5516	0.5923	0.5177	0.3787	14	33	14	46	51	44	34	28
791	ENSG00000152348	ENST00000510085	ATG10	549	0.0858	0.201	0	0.2259	0.0922	0.5736	0	0.6915	1	1	0	2	1	5	0	6
792	ENSG00000169299	ENST00000510084	PGM2	511	0	0	0	0	0	0	0	0	0	0	0	0	0	0	0	0
793	ENSG00000120727	ENST00000510080	PAIP2	858	0	0	0	0	0	0	0	0	0	0	0	0	0	0	0	0
794	ENSG00000026297	ENST00000510083	RNASET2	2280	0.0207	0.8713	0.0848	1.034	0.0222	0.8562	0.0312	0.7771	1	18	3	38	1	31	1	28
795	ENSG00000175646	ENST00000312511	PRM1	424	0	0	0	0	0	0	0	0	0	0	0	0	0	0	0	0
796	ENSG00000164180	ENST00000510089	TMEM161B	7608	0.2725	13.06	0	7.557	0.1729	6.192	0.1311	2.329	44	900	0	927	26	748	14	280
797	ENSG00000242715	ENST00000510088	CCDC169	1088	0	0.2028	0	0.057	0	0	0	0	0	2	0	1	0	0	0	0
798	ENSG00000175550	ENST00000312515	DRAP1	989	15	1.674	30.1	4.829	29.98	2.165	37.45	5.63	315	15	462	77	586	34	520	88
799	ENSG00000203805	ENST00000369073	PLPP4	1135	0	0	0	0	0	0	0	0	0	0	0	0	0	0	0	0
800	ENSG00000057663	ENST00000369070	ATG5	3088	1.48	2.216	2.086	1.326	3.539	0.9177	2.837	0.2254	97	62	100	66	216	45	123	11
801	ENSG00000057663	ENST00000369076	ATG5	3216	1.773	2.917	5.489	3.105	3.335	2.134	2.614	0.6887	121	85	274	161	212	109	118	35
802	ENSG00000197771	ENST00000369077	MCMBP	2465	3.956	2.776	3.816	2.566	2.401	2.606	0.5491	1.309	207	62	146	102	117	102	19	51
803	ENSG00000107651	ENST00000369075	SEC23IP	7168	7.847	27.51	14.7	27.75	12.8	19.94	8.467	11.36	1194	1787	1635	3207	1814	2270	852	1287
804	ENSG00000184345	ENST00000429548	IQCF2	627	0	0	0	0	0	0	0	0	0	0	0	0	0	0	0	0
805	ENSG00000017483	ENST00000429543	SLC38A5	656	0	0	0	0	0	0	0	0	0	0	0	0	0	0	0	0
806	ENSG00000181690	ENST00000316981	PLAG1	7322	0.1287	1.537	0.1232	0.3134	0.1796	0.1806	0.0973	0.2161	20	102	14	37	26	21	10	25
807	ENSG00000005801	ENST00000429541	ZNF195	2389	0.493	2.91	0.6203	10.93	0.4871	13.02	0.6262	3.602	25	63	23	421	23	494	21	136
808	ENSG00000089472	ENST00000429547	HEPH	569	0	0	0	0	0	0	0	0	0	0	0	0	0	0	0	0
809	ENSG00000128585	ENST00000429546	MKLN1	572	3.294	0.1929	0	0.1084	0	0	2.366	0	40	1	0	1	0	0	19	0
810	ENSG00000180974	ENST00000316987	OR52E4	1030	0	0	0	0	0	0	0	0	0	0	0	0	0	0	0	0
811	ENSG00000198363	ENST00000521909	ASPH	851	0.1107	12.32	0.757	5.539	0.5351	3.7	7.115	3.42	2	95	10	76	9	50	85	46
812	ENSG00000047249	ENST00000521900	ATP6V1H	396	0	0	0	0	0	0	0	0	0	0	0	0	0	0	0	0
813	ENSG00000113269	ENST00000521901	RNF130	663	0.0711	2.497	0.1944	0.1871	0.0763	0.095	0.1074	0.0955	1	15	2	2	1	1	1	1
814	ENSG00000079102	ENST00000521902	RUNX1T1	535	0	0	0	0	0	0	0	0	0	0	0	0	0	0	0	0
815	ENSG00000156802	ENST00000521903	ATAD2	5143	0	2.403	0.6764	2.339	0.8362	0.8449	0.3601	6.41	0	112	54	194	85	69	26	521
816	ENSG00000169398	ENST00000521907	PTK2	542	0.5215	1.629	0.1188	0.1144	0.1867	0.1162	0.2628	1.051	6	8	1	1	2	1	2	9
817	ENSG00000105963	ENST00000478000	ADAP1	2192	0.2364	0.1511	0.0588	0.1698	0.1385	0.0287	0.0325	0.0289	11	3	2	6	6	1	1	1
818	ENSG00000163904	ENST00000478001	SENP2	541	0.0871	2.244	0.2382	0.2293	0.187	0.1164	0.1316	0.117	1	11	2	2	2	1	1	1
819	ENSG00000183305	ENST00000447530	MAGEA2B	750	0	0	0	0	0	0	0	0	0	0	0	0	0	0	0	0
820	ENSG00000172071	ENST00000478003	EIF2AK3	666	0.0708	4.143	0.0967	0.0931	0.076	0.0946	0.1069	0.0951	1	25	1	1	1	1	1	1
821	ENSG00000110665	ENST00000495467	C11orf21	546	0	0	0	0	0	0	0	0	0	0	0	0	0	0	0	0
822	ENSG00000125818	ENST00000478004	PSMF1	632	6.56	2.27	4.485	2.159	1.281	2.491	1.014	1.302	88	13	44	22	16	25	9	13
823	ENSG00000176444	ENST00000355560	CLK2	2120	5.289	4.997	0.9117	7.138	0.3341	5.555	0.3696	7.581	238	96	30	244	14	187	11	254
824	ENSG00000197168	ENST00000355568	NEK5	2918	0	0.0378	0	0.1063	0.0347	0.0647	0	0.0217	0	1	0	5	2	3	0	1
825	ENSG00000164221	ENST00000506442	CCDC112	2145	0.2855	0	0	0	0	0	0	0	13	0	0	0	0	0	0	0
826	ENSG00000138663	ENST00000506443	COPS4	578	0	0.9547	0	0.9657	0	0.3268	0.7394	0.5474	0	5	0	9	0	3	6	5
827	ENSG00000213533	ENST00000482155	TMEM110	525	0	0	0	0	0	0	0	0	0	0	0	0	0	0	0	0
828	ENSG00000154153	ENST00000506441	FAM134B	585	0	1.32	0.1101	0	0	0	0	0	0	7	1	0	0	0	0	0
829	ENSG00000198546	ENST00000482153	ZNF511	807	1.109	0.4104	0.5588	1.23	0.5015	1.249	0.2648	2.98	19	3	7	16	8	16	3	38
830	ENSG00000162004	ENST00000482152	CCDC78	899	0.786	1.228	0	3.518	0	6.024	0	6.053	15	10	0	51	0	86	0	86
831	ENSG00000168280	ENST00000482151	KIF5C	4841	0	0.0228	0	0.3971	0	0	0	0	0	1	0	31	0	0	0	0
832	ENSG00000109787	ENST00000482150	KLF3	517	0.0912	0.2134	0.1246	0.2399	0	0.7308	0.1378	0.1225	1	1	1	2	0	6	1	1
833	ENSG00000138741	ENST00000506449	TRPC3	2700	0	0	0	0	0	0.1399	0	0	0	0	0	0	0	6	0	0
834	ENSG00000187021	ENST00000482159	PNLIPRP1	1014	0	0	0	0	0	0	0	0	0	0	0	0	0	0	0	0
835	ENSG00000115524	ENST00000482158	SF3B1	772	0.061	1.287	0.0834	0.5623	0.0655	0.0816	0.0923	0.082	1	9	1	7	1	1	1	1
836	ENSG00000169764	ENST00000465515	UGP2	668	0.141	10.74	0.1929	1.578	0.303	1.414	0.3199	0.5683	2	65	2	17	4	15	3	6
837	ENSG00000243431	ENST00000465511	RPL5P30	891	0.0529	0.1238	0	0	0	0	0	0	1	1	0	0	0	0	0	0
838	ENSG00000185009	ENST00000487653	AP3M1	550	0.5996	4.615	0.4685	6.089	0.5519	6.87	0.9066	13	7	23	4	54	6	60	7	113
839	ENSG00000198814	ENST00000487652	GK	565	0	0.7814	0	0	0	0.6687	0	0	0	4	0	0	0	6	0	0
840	ENSG00000176170	ENST00000590959	SPHK1	1851	0	0	0	0	0	0	0	0	0	0	0	0	0	0	0	0
841	ENSG00000108602	ENST00000487650	ALDH3A1	567	0.0831	2.336	0.1136	0.5469	0.0892	0.5554	0.1256	1.116	1	12	1	5	1	5	1	10
842	ENSG00000127603	ENST00000487656	MACF1	323	0.2917	5.467	0.1994	0.768	0.1566	0.195	0.2205	0.196	2	16	1	4	1	1	1	1
843	ENSG00000117448	ENST00000487654	AKR1A1	552	0.0854	0.1999	0.1167	0.1123	0.1833	0.1141	0.9033	0	1	1	1	1	2	1	7	0
844	ENSG00000031823	ENST00000590953	RANBP3	571	0.165	0	0.3385	0	0.2658	0	0	0	2	0	3	0	3	0	0	0
845	ENSG00000242485	ENST00000487659	MRPL20	1693	1.364	5.606	0.5708	5.275	0.2092	5.096	0.5049	8.298	49	86	15	144	7	137	12	222
846	ENSG00000167637	ENST00000590950	ZNF283	466	0.1011	0.4735	0.1382	0.6654	0.1086	0.5406	0.3057	0.2716	1	2	1	5	1	4	2	2
847	ENSG00000141391	ENST00000590956	PRELID3A	777	3.517	1.42	0.6633	1.118	0.1954	2.107	1.742	4.072	58	10	8	14	3	26	19	50
848	ENSG00000091164	ENST00000590954	TXNL1	1339	0	0	0.0481	0.4632	0.0378	0	0.6916	0	0	0	1	10	1	0	13	0
849	ENSG00000100109	ENST00000496523	TFIP11	572	0	0	0.2253	0.2168	0	0.1101	0	0.2212	0	0	2	2	0	1	0	2
850	ENSG00000196730	ENST00000496522	DAPK1	579	0.0814	0	0.1112	0	0.0874	0	0	0	1	0	1	0	1	0	0	0
851	ENSG00000178031	ENST00000496521	ADAMTSL1	402	0	0	0	0	0	0	0	0	0	0	0	0	0	0	0	0
852	ENSG00000090539	ENST00000496527	CHRD	588	0	0	0.1095	0	0	0	0	0.1077	0	0	1	0	0	0	0	1
853	ENSG00000214021	ENST00000496526	TTLL3	5282	0.0446	1.003	0.1342	1.233	0.0096	1.049	0.0135	0.8865	5	48	11	105	1	88	1	74
854	ENSG00000196199	ENST00000496525	MPHOSPH8	583	0	2.461	0.7735	3.83	0.0868	5.617	0	3.148	0	13	7	36	1	52	0	29
855	ENSG00000144061	ENST00000496524	NPHP1	10006	0.0094	2.206	0.0193	0.5021	0.0101	0.2455	0.1139	0.1707	2	200	3	81	2	39	16	27
856	ENSG00000270011	ENST00000605301	ZNF559-ZNF177	565	0	0.5862	0	0	0	0	0	0	0	3	0	0	0	0	0	0
857	ENSG00000147144	ENST00000496529	CCDC120	2415	0	0.5027	0	0	0	0	0	0	0	11	0	0	0	0	0	0
858	ENSG00000162542	ENST00000496528	TMCO4	804	0.6446	0	0.4808	0.5399	0.3147	0.3917	0.0886	0.7083	11	0	6	7	5	5	1	9
859	ENSG00000100380	ENST00000620312	ST13	944	0.4491	0.5846	0.3413	0	0	0.6671	1.886	2.748	9	5	5	0	0	10	25	41
860	ENSG00000113448	ENST00000340635	PDE4D	8232	0	0.0268	0	0.0075	0	0.0077	0	0.0077	0	2	0	1	0	1	0	1
861	ENSG00000188582	ENST00000340634	PAQR9	2452	0.5572	0.27	0.3941	0.6829	0.3095	0.2312	0.1452	0.7484	29	6	15	27	15	9	5	29
862	ENSG00000105388	ENST00000221992	CEACAM5	2874	0	0	0	0	0	0	0	0.022	0	0	0	0	0	0	0	1
863	ENSG00000100360	ENST00000340630	IFT27	1113	0.254	1.686	3.473	0.0557	0	0.0566	0	0	6	17	60	1	0	1	0	0
864	ENSG00000145725	ENST00000507310	PPIP5K2	683	0	3.232	0.4717	0.2724	0	0.2766	0.4172	0.3706	0	20	5	3	0	3	4	4
865	ENSG00000164199	ENST00000507314	ADGRV1	617	0	0	0	0	0	0	0	0	0	0	0	0	0	0	0	0
866	ENSG00000104723	ENST00000507316	TUSC3	573	0.1644	2.889	0.787	1.082	0.9712	1.868	0.7458	2.54	2	15	7	10	11	17	6	23
867	ENSG00000127419	ENST00000507319	TMEM175	525	0	0.4203	0	0.2363	0	0.2398	0.4071	0.1206	0	2	0	2	0	2	3	1
868	ENSG00000010292	ENST00000536538	NCAPD2	765	0.3695	0.7214	0.2526	0.4053	0.2646	0.5762	0.2794	0.4136	6	5	3	5	4	7	3	5
869	ENSG00000103710	ENST00000220062	RASL12	2640	0	0	0	0	0	0	0	0.1917	0	0	0	0	0	0	0	8
870	ENSG00000149328	ENST00000339772	GLB1L2	3152	0.4035	0	0.6336	0	0	1.478	0	0.7227	27	0	31	0	0	74	0	36
871	ENSG00000135622	ENST00000339773	SEMA4F	2177	1.948	0.3042	1.48	0.2849	1.627	0.4918	2.585	1.308	90	6	50	10	70	17	79	45
872	ENSG00000154640	ENST00000339775	BTG3	1485	5.647	0.5945	0.2603	1.253	2.487	3.096	0.2878	2.855	178	8	6	30	73	73	6	67
873	ENSG00000158113	ENST00000339777	LRRC43	2028	0.1626	0.2721	0.0318	0	0	0.0311	0	0	7	5	1	0	0	1	0	0
874	ENSG00000008323	ENST00000536531	PLEKHG6	1683	0	0	0	0	0	0	0	0	0	0	0	0	0	0	0	0
875	ENSG00000183795	ENST00000382392	BPY2B	1206	0	0	0	0	0	0	0	0	0	0	0	0	0	0	0	0
876	ENSG00000058673	ENST00000545588	ZC3H11A	7979	2.61	46.13	0.6944	0.7773	0.5897	0.6709	1.571	3.894	442	3335	86	100	93	85	176	491
877	ENSG00000182511	ENST00000414248	FES	2327	0	0	0	0	0	0	0	0	0	0	0	0	0	0	0	0
878	ENSG00000135374	ENST00000620316	ELF5	2217	0	0	0	0	0	0	0	0	0	0	0	0	0	0	0	0
879	ENSG00000115282	ENST00000414247	TTC31	833	0.2828	0	0	0.3722	0.3037	0.5292	0	0.5318	5	0	0	5	5	7	0	7
880	ENSG00000162521	ENST00000414241	RBBP4	1788	10.09	12.78	0.2883	0.3122	0.3396	0.7748	0.3187	1.062	383	207	8	9	12	22	8	30
881	ENSG00000196199	ENST00000414242	MPHOSPH8	1048	0.0899	1.79	0.123	1.361	0.0966	0.661	0.2039	0.6038	2	17	2	23	2	11	3	10
882	ENSG00000135597	ENST00000414243	REPS1	578	0.0815	0	0	0	0.0875	0	0	0	1	0	0	0	1	0	0	0
883	ENSG00000277893	ENST00000622030	SRD5A2	4648	0.0203	0.1425	0	0.0267	0.0109	0	0	0	2	6	0	2	1	0	0	0
884	ENSG00000081277	ENST00000622031	PKP1	2616	0	0	0	0	0	0	0	0	0	0	0	0	0	0	0	0
885	ENSG00000185495	ENST00000622033	RP11-504P24.3	624	0.604	1.946	0.413	2.286	0.1622	3.33	0.6849	1.318	8	11	4	23	2	33	6	13
886	ENSG00000278764	ENST00000622034	Metazoa_SRP	282	0	0	0	0	0	0	0	0	0	0	0	0	0	0	0	0
887	ENSG00000198838	ENST00000622037	RYR3	15564	0	0	0	0	0	0	0	0	0	0	0	0	0	0	0	0
888	ENSG00000134121	ENST00000449294	CHL1	594	0	0	0	0	0	0	0	0	0	0	0	0	0	0	0	0
889	ENSG00000151914	ENST00000449297	DST	2108	0.2235	5.864	0.2445	6.09	0.408	2.659	0	3.572	10	112	8	207	17	89	0	119
890	ENSG00000204248	ENST00000341947	COL11A2	6425	0.1686	0.1031	0.1404	1.071	0.0945	1.029	0.0222	1.241	23	6	14	111	12	105	2	126
891	ENSG00000147813	ENST00000449291	NAPRT	1965	1.031	0	0	0	0.2575	4.294	0.3625	2.963	43	0	0	0	10	134	10	92
892	ENSG00000165732	ENST00000620315	DDX21	4829	3.483	26.17	37.41	44.28	0.4505	3.782	2.036	3.053	357	1145	2804	3448	43	290	138	233
893	ENSG00000188186	ENST00000341942	LAMTOR4	605	13.16	0.7298	17.89	2.46	22.16	1.665	22.96	1.255	169	4	168	24	265	16	195	12
894	ENSG00000133433	ENST00000404172	GSTT2B	819	0	0	0	0	0	0	0	0	0	0	0	0	0	0	0	0
895	ENSG00000167635	ENST00000591063	ZNF146	533	2.121	0	1.33	0.9308	6.455	1.3	1.604	4.867	24	0	11	8	68	11	12	41
896	ENSG00000132640	ENST00000449299	BTBD3	849	0	0	0.3035	0	0	0	0	0	0	0	4	0	0	0	0	0
897	ENSG00000178149	ENST00000341949	DALRD3	1739	2.303	0.1904	0.778	0.5706	1.367	0.2897	0.8602	1.019	85	3	21	16	47	8	21	28
898	ENSG00000149573	ENST00000528554	MPZL2	582	0	0	0.1107	0	0	0	0.1224	0	0	0	1	0	0	0	1	0
899	ENSG00000092098	ENST00000559533	RNF31	889	0.4769	0	0	0	0.2846	0.2834	0	0	9	0	0	0	5	4	0	0
900	ENSG00000111642	ENST00000545584	CHD4	553	0.5112	0.5989	0.466	1.009	0.5489	1.708	0.644	1.602	6	3	4	9	6	15	5	14
901	ENSG00000184033	ENST00000328435	CTAG1B	748	0	0	0	0	0	0	0	0	0	0	0	0	0	0	0	0
902	ENSG00000183978	ENST00000328434	COA3	771	59.27	4.437	99.27	13.03	93.44	18.38	87.68	28.97	970	31	1188	162	1424	225	949	353
903	ENSG00000130309	ENST00000600474	COLGALT1	552	0.9388	0.1999	0.5836	0.1123	0.0917	0.1141	0.7742	0.344	11	1	5	1	1	1	6	3
904	ENSG00000105251	ENST00000600475	SHD	379	0	0	0	0	0	0	0	0	0	0	0	0	0	0	0	0
905	ENSG00000104980	ENST00000598968	TIMM44	797	8.571	0.8308	0.6467	2.023	0.8252	3.319	0.6257	9.686	145	6	8	26	13	42	7	122
906	ENSG00000160181	ENST00000291526	TFF2	737	0	0	0	0	0	0	0	0	0	0	0	0	0	0	0	0
907	ENSG00000151224	ENST00000455001	MAT1A	435	0	0	0	0	0	0	0	0	0	0	0	0	0	0	0	0
908	ENSG00000135999	ENST00000258484	EPC2	3649	3.408	12.16	3.867	3.382	2.246	2.433	1.62	1.838	264	402	219	199	162	141	83	106
909	ENSG00000130429	ENST00000455009	ARPC1B	580	0	0	0	0.1069	0.0872	0.4343	0	0.2182	0	0	0	1	1	4	0	2
910	ENSG00000128683	ENST00000455008	GAD1	571	0.0825	0	0.1128	0.1086	0	0.3308	0	0	1	0	1	1	0	3	0	0
911	ENSG00000124092	ENST00000608263	CTCFL	4040	0	0	0	0	0	0	0	0	0	0	0	0	0	0	0	0
912	ENSG00000272595	ENST00000608262	OR10AH1P	919	0	0	0	0	0	0	0	0	0	0	0	0	0	0	0	0
913	ENSG00000107562	ENST00000374429	CXCL12	3532	0	0	0.0182	0	0	0	0	0	0	0	1	0	0	0	0	0
914	ENSG00000130723	ENST00000458550	PRRC2B	899	0.2096	0.3684	0.215	0.2759	0.2251	0.2802	0.3962	0.2815	4	3	3	4	4	4	5	4
915	ENSG00000163904	ENST00000458551	SENP2	553	0	0.5989	0	0	0.2745	0.1139	0	0.1145	0	3	0	0	3	1	0	1
916	ENSG00000138190	ENST00000458552	EXOC6	216	0.2182	0.5108	0.2982	0.2871	0.2342	0.2916	0.3297	0.2931	1	1	1	1	1	1	1	1
917	ENSG00000196535	ENST00000585573	MYO18A	319	0	0	0	0	0	0	0	0	0	0	0	0	0	0	0	0
918	ENSG00000008441	ENST00000585575	NFIX	1485	0	0	0	0	0.511	0	0	0	0	0	0	0	15	0	0	0
919	ENSG00000092929	ENST00000585574	UNC13D	658	0	0	0	0	0	0	0	0	0	0	0	0	0	0	0	0
920	ENSG00000125952	ENST00000553928	MAX	623	0.0756	0	0	0	0	0	0	0	1	0	0	0	0	0	0	0
921	ENSG00000177302	ENST00000469739	TOP3A	3196	6.84	5.732	1.754	0.9897	1.092	0.9458	0.156	2.633	464	166	87	51	69	48	7	133
922	ENSG00000100883	ENST00000553923	SRP54	573	0.1644	23.3	0.1124	1.407	0.2649	1.978	0.1243	0.3313	2	121	1	13	3	18	1	3
923	ENSG00000119723	ENST00000553922	COQ6	933	0.101	0.1183	0.069	0.3988	0	0.2025	0.0763	0.4748	2	1	1	6	0	3	1	7
924	ENSG00000100461	ENST00000553920	RBM23	556	0.8473	0.5956	0.1158	0.3346	0.5459	0.4531	0.6406	0.1139	10	3	1	3	6	4	5	1
925	ENSG00000092200	ENST00000553927	RPGRIP1	2875	0	0	0	0.2589	0	0.3066	0	0.3742	0	0	0	12	0	14	0	17
926	ENSG00000112130	ENST00000469731	RNF8	1800	0.6805	0	0	0.4135	0.7589	0.4898	0	0.8086	26	0	0	12	27	14	0	23
927	ENSG00000100934	ENST00000553925	SEC23A	484	0.1947	12.54	0.2663	2.05	0.3136	1.822	0.1471	1.046	2	55	2	16	3	14	1	8
928	ENSG00000162585	ENST00000469733	FAAP20	2280	1.426	1.694	0.6782	0.2992	1.62	0.6076	0.2812	0.9714	69	35	24	11	73	22	9	35
929	ENSG00000185513	ENST00000483547	L3MBTL1	408	0	1.623	0	0.304	0.124	0.3086	0.1746	0.1552	0	6	0	2	1	2	1	1
930	ENSG00000155903	ENST00000509118	RASA2	879	0	0	0	0	0	0.5731	0	0.5039	0	0	0	0	0	8	0	7
931	ENSG00000213760	ENST00000303892	ATP6V1G2	1588	1.75	0.695	1.095	0.2343	0.8602	1.19	1.211	1.474	59	10	27	6	27	30	27	37
932	ENSG00000175110	ENST00000483545	MRPS22	568	0.083	0.3885	0.1134	0.2184	0.1782	0.2217	0.1254	0.3343	1	2	1	2	2	2	1	3
933	ENSG00000008735	ENST00000008876	MAPK8IP2	5596	0.3367	0.7691	0.2303	0.3657	0.1718	0.8215	0	0.7237	40	39	20	33	19	73	0	64
934	ENSG00000143079	ENST00000271277	CTTNBP2NL	5897	3.204	10.18	4.894	5.879	2.96	4.218	1.679	2.65	401	544	448	559	345	395	139	247
935	ENSG00000173908	ENST00000306658	KRT28	1685	0	0	0	0	0	0	0	0	0	0	0	0	0	0	0	0
936	ENSG00000081791	ENST00000509110	KIAA0141	712	0.1323	2.17	0.0905	2.526	0.1421	1.769	0.2001	3.466	2	14	1	29	2	20	2	39
937	ENSG00000115705	ENST00000345913	TPO	3145	0	0	0	0	0	0	0	0.0201	0	0	0	0	0	0	0	1
938	ENSG00000091986	ENST00000206423	CCDC80	12430	1.645	5.851	13.72	22.66	19.28	20.59	19.27	13.9	434	659	2648	4541	4737	4065	3362	2731
939	ENSG00000182149	ENST00000329908	IST1	2356	1.82	0	2.707	0.6055	1.825	0.7484	1.905	0.5103	91	0	99	23	85	28	63	19
940	ENSG00000123179	ENST00000242827	EBPL	914	3.505	0	12.34	1.561	10.57	11.02	4.988	2.631	68	0	175	23	191	160	64	38
941	ENSG00000109381	ENST00000514606	ELF2	2219	0.0849	6.068	0.0581	0.9782	0.0456	0.1987	0.0321	0.4277	4	122	2	35	2	7	1	15
942	ENSG00000086189	ENST00000514605	DIMT1	635	0.3709	7.126	0.1014	0.6836	0.0797	0.9917	0.1122	0.5979	5	41	1	7	1	10	1	6
943	ENSG00000164307	ENST00000514604	ERAP1	870	0	0.8879	1.777	1.497	3.489	0.6515	2.948	1.236	0	7	24	21	60	9	36	17
944	ENSG00000170180	ENST00000514603	GYPA	613	0	0	0	0	0	0	0	0	0	0	0	0	0	0	0	0
945	ENSG00000109625	ENST00000514602	CPZ	692	0	0	0	0	0	0	0	0	0	0	0	0	0	0	0	0
946	ENSG00000197866	ENST00000423388	OR5M12P	929	0	0	0	0	0	0	0	0	0	0	0	0	0	0	0	0
947	ENSG00000267679	ENST00000585668	EIF5AP2	1047	0	0	0	0	0	0	0	0	0	0	0	0	0	0	0	0
948	ENSG00000105427	ENST00000222032	CNFN	523	20.72	0.211	27.72	3.439	26.89	4.816	27.78	12.7	230	1	225	29	278	40	204	105
949	ENSG00000105428	ENST00000222033	ZNRF4	1426	0	0.0774	0	0	0	0	0	0	0	1	0	0	0	0	0	0
950	ENSG00000214788	ENST00000398992	OOSP1	1270	0	0	0	0	0	0	0	0	0	0	0	0	0	0	0	0
951	ENSG00000179262	ENST00000591499	RAD23A	1350	16.96	0.8175	3.866	1.103	1.462	0.5131	2.638	1.5	486	10	81	24	39	11	50	32
952	ENSG00000104885	ENST00000591498	DOT1L	567	0	0	0	0	0	0	0	0.1117	0	0	0	0	0	0	0	1
953	ENSG00000068137	ENST00000591490	PLEKHH3	4339	2.009	1.323	0	1.444	0.3032	2.337	0.1806	2.654	185	52	0	101	26	161	11	182
954	ENSG00000105289	ENST00000591493	TJP3	856	0.0551	0.1289	0	0.1449	0.2364	0	0	0.074	1	1	0	2	4	0	0	1
955	ENSG00000245680	ENST00000591492	ZNF585B	548	0.1719	0	0	0	0	0	0	0	2	0	0	0	0	0	0	0
956	ENSG00000105613	ENST00000591495	MAST1	1496	0.7558	0	0.1722	0	0	0	0	0	24	0	4	0	0	0	0	0
957	ENSG00000070540	ENST00000591494	WIPI1	828	0.1138	0.6665	0.0778	0.0749	0	0.0761	0	0.3821	2	5	1	1	0	1	0	5
958	ENSG00000175354	ENST00000591497	PTPN2	3390	0.0278	1.27	0.038	0.2013	0	0.13	0.6934	0.0187	2	39	2	11	0	7	33	1
959	ENSG00000166118	ENST00000299140	SPATA19	861	0	0	0	0	0	0	0	0	0	0	0	0	0	0	0	0
960	ENSG00000132604	ENST00000564982	TERF2	573	0.5755	2.889	0.2249	0.5412	0.4415	0.2197	0	0.2209	7	15	2	5	5	2	0	2
961	ENSG00000136937	ENST00000375147	NCBP1	5178	6.123	32.31	19.99	38.2	21.95	32.29	17.95	23.95	673	1516	1607	3189	2247	2655	1305	1960
962	ENSG00000099953	ENST00000465730	MMP11	644	0	0	0.1	0	0	0.3911	0.1106	0	0	0	1	0	0	4	1	0
963	ENSG00000160200	ENST00000465732	CBS	683	0	0.6464	0	0	0	0	0	0	0	4	0	0	0	0	0	0
964	ENSG00000035115	ENST00000465733	SH3YL1	551	0	0	0	0	0	1.6	0	1.723	0	0	0	0	0	14	0	15
965	ENSG00000107551	ENST00000465735	RASSF4	2207	0.0214	0.05	0.2043	0.3091	0	0.1427	0.3227	0.086	1	1	7	11	0	5	10	3
966	ENSG00000187984	ENST00000465736	ANKRD19P	905	0	0	0	0	0	0	0	0	0	0	0	0	0	0	0	0
967	ENSG00000166508	ENST00000465738	MCM7	448	0.1052	2.71	0.1438	1.384	0.2259	1.546	0.159	1.271	1	11	1	10	2	11	1	9
968	ENSG00000118855	ENST00000465739	MFSD1	639	0	2.936	0	1.844	0	0.3942	0	0.0991	0	17	0	19	0	4	0	1
969	ENSG00000069493	ENST00000325960	CLEC2D	1552	0.0911	0.4977	0.0415	0	0	0.3246	0.0918	0	3	7	1	0	0	8	2	0
970	ENSG00000162039	ENST00000325962	MEIOB	1694	0	3.257	0	1.904	0.6272	2.193	0	1.009	0	50	0	52	21	59	0	27
971	ENSG00000197614	ENST00000538107	MFAP5	526	0	0	0	0	0	0	0	0	0	0	0	0	0	0	0	0
972	ENSG00000182149	ENST00000538104	IST1	531	0	0.6237	0	0.2336	0	0.2371	0	0.1192	0	3	0	2	0	2	0	1
973	ENSG00000100445	ENST00000538105	SDR39U1	1041	0.6788	0	0.4951	0.1787	0.7776	0.3025	1.095	0.4255	15	0	8	3	16	5	16	7
974	ENSG00000110811	ENST00000538102	P3H3	710	0.2654	0.6218	0.1815	0.6114	0.1425	0.3548	0.2006	0.8912	4	4	2	7	2	4	2	10
975	ENSG00000250251	ENST00000538100	PKD1P6	705	4.611	5.322	0.1828	3.343	0.3588	8.486	0.3031	12.48	69	34	2	38	5	95	3	139
976	ENSG00000132950	ENST00000337963	ZMYM5	3268	0.2739	0.1013	0.1577	0.2657	0	0.4625	0.1526	0.3873	19	3	8	14	0	24	7	20
977	ENSG00000182177	ENST00000487961	ASB18	3627	0	0	0	0	0	0	0	0.0175	0	0	0	0	0	0	0	1
978	ENSG00000188542	ENST00000479788	DUSP28	450	0.3141	0	0	0.1378	0.3373	0	0.1583	0	3	0	0	1	3	0	1	0
979	ENSG00000006453	ENST00000479789	BAIAP2L1	521	1.176	3.178	1.731	1.786	0.874	1.692	1.23	0.7287	13	15	14	15	9	14	9	6
980	ENSG00000135297	ENST00000487960	MTO1	361	0	0.6112	0	0.3436	0	0.3488	0	0.1754	0	2	0	2	0	2	0	1
981	ENSG00000064989	ENST00000479784	CALCRL	729	0	0	0	0	0.0694	0.3455	0	0	0	0	0	0	1	4	0	0
982	ENSG00000244661	ENST00000479785	TRBV12-1	344	0	0	0	0	0	0	0	0	0	0	0	0	0	0	0	0
983	ENSG00000172530	ENST00000479780	BANP	1551	1.792	1.352	1.246	0.04	0	0	1.516	0.8976	59	19	30	1	0	0	33	22
984	ENSG00000124787	ENST00000479782	RPP40	500	0.4711	0	0.5154	0.124	0.1012	0.5038	0.1424	0.1266	5	0	4	1	1	4	1	1
985	ENSG00000132321	ENST00000479783	IQCA1	2118	0	0	0	0	0	0	0	0	0	0	0	0	0	0	0	0
986	ENSG00000128309	ENST00000341116	MPST	1504	3.164	0	1.842	0.1649	2.725	0.1256	1.184	0.3787	101	0	43	4	81	3	25	9
987	ENSG00000055732	ENST00000341115	MCOLN3	1762	0.3208	2.881	0.5119	2.957	1.091	2.716	0	4.705	12	46	14	84	38	76	0	131
988	ENSG00000104951	ENST00000341114	IL4I1	2349	0	0	0	0	0	0	0	0	0	0	0	0	0	0	0	0
989	ENSG00000111859	ENST00000504634	NEDD9	745	0	0	0	0	0	0.0846	0	0	0	0	0	0	0	1	0	0
990	ENSG00000138798	ENST00000504633	EGF	584	0	0	0.2207	0.1062	0	0	0.122	0.1084	0	0	2	1	0	0	1	1
991	ENSG00000109452	ENST00000504632	INPP4B	523	0	0.211	0	0	0	0	0	0	0	1	0	0	0	0	0	0
992	ENSG00000169220	ENST00000504631	RGS14	661	0	0	0	0	0.1531	0	0	0	0	0	0	0	2	0	0	0
993	ENSG00000163138	ENST00000504630	PACRGL	620	0	0	0	0	0	0	0.1149	0	0	0	0	0	0	0	1	0
994	ENSG00000154099	ENST00000570298	DNAAF1	4708	0	0.0703	0	0.0922	0	0.1471	0	0	0	3	0	7	0	11	0	0
995	ENSG00000186868	ENST00000570299	MAPT	889	0.159	0	0.0725	0	0.4553	0	0	0.1423	3	0	1	0	8	0	0	2
996	ENSG00000179335	ENST00000570296	CLK3	916	0.5143	0	0	0	0	0.0688	0	0	10	0	0	0	0	1	0	0
997	ENSG00000166747	ENST00000570297	AP1G1	604	0	0	0	0.2054	0	1.668	0.2358	0.5239	0	0	0	2	0	16	2	5
998	ENSG00000169180	ENST00000570294	XPO6	520	0.7248	16.13	2.602	13.95	2.238	14.53	1.644	13.02	8	76	21	117	23	120	12	107
999	ENSG00000130202	ENST00000252485	PVRL2	2112	39.64	12.38	27.85	13.33	32	9.899	39.33	8.629	1777	237	913	454	1336	332	1166	288
1000	ENSG00000157045	ENST00000570292	NTAN1	579	0.1627	1.716	0.6676	0.1071	0.8738	0.3263	0.246	0.3279	2	9	6	1	10	3	2	3
1001	ENSG00000259900	ENST00000570293	RP11-343C2.7	597	0	0	0	0	0	0	0	0	0	0	0	0	0	0	0	0
1002	ENSG00000184164	ENST00000487969	CRELD2	2622	0.2515	0.4209	0.5406	1.774	0.193	2.882	0.1902	4.947	14	10	22	75	10	120	7	205
1003	ENSG00000186716	ENST00000487968	BCR	2870	0.1149	1.269	0.2694	0.497	0.1234	0.373	0.1489	0.2425	7	33	12	23	7	17	6	11
1004	ENSG00000205220	ENST00000575556	PSMB10	966	0.5365	0.2284	0.3335	0.5136	0	1.63	0	1.048	11	2	5	8	0	25	0	16
1005	ENSG00000153406	ENST00000575557	NMRAL1	431	0.4372	0.512	0.4484	0	0.2348	1.461	0.4959	3.377	4	2	3	0	2	10	3	23
1006	ENSG00000149295	ENST00000542616	DRD2	443	0	0	0	0	0	0	0	0	0	0	0	0	0	0	0	0
1007	ENSG00000175567	ENST00000542615	UCP2	538	0.0876	0.4101	0	0.8069	0	1.054	0	2.705	1	2	0	7	0	9	0	23
1008	ENSG00000187109	ENST00000551500	NAP1L1	552	0	17.99	0.2335	5.73	0.0917	1.255	0.129	1.146	0	90	2	51	1	11	1	10
1009	ENSG00000198000	ENST00000542613	NOL8	421	0	0	0	0	0	0	0	0	0	0	0	0	0	0	0	0
1010	ENSG00000186635	ENST00000542612	ARAP1	428	0.8806	5.931	0.4516	1.884	0.5911	1.177	0.4993	0.887	8	23	3	13	5	8	3	6
1011	ENSG00000123636	ENST00000551504	BAZ2B	742	0.0635	0.1487	0	0.0836	0	0	0	0.0853	1	1	0	1	0	0	0	1
1012	ENSG00000050628	ENST00000479353	PTGER3	1895	0	0	0	0	0	0	0	0	0	0	0	0	0	0	0	0
1013	ENSG00000106852	ENST00000373755	LHX6	3384	0	0	0	0	0	0	0	0	0	0	0	0	0	0	0	0
1014	ENSG00000255346	ENST00000455873	NOX5	2277	0	0	0	0	0	0	0	0	0	0	0	0	0	0	0	0
1015	ENSG00000177917	ENST00000455875	ARL6IP6	479	0.0984	1.843	2.421	1.554	2.324	1.183	0.5948	3.963	1	8	18	12	22	9	4	30
1016	ENSG00000103148	ENST00000464069	NPRL3	551	0.342	2.804	0.2339	0.4502	0.0918	0.4572	0.2585	0.3446	4	14	2	4	1	4	2	3
1017	ENSG00000081307	ENST00000464068	UBA5	657	0	1.008	0	0.3776	0.154	0.3834	0	0	0	6	0	4	2	4	0	0
1018	ENSG00000149564	ENST00000464067	ESAM	2336	0.2218	0.4725	0.1103	0.3983	0.1516	0.2965	0	0.1083	11	10	4	15	7	11	0	4
1019	ENSG00000168280	ENST00000464066	KIF5C	2868	0	0.0385	0	0.0433	0	0.0878	0	0.0441	0	1	0	2	0	4	0	2
1020	ENSG00000136267	ENST00000464065	DGKB	582	0	0	0	0	0.0869	0	0	0	0	0	0	0	1	0	0	0
1021	ENSG00000168309	ENST00000464064	FAM107A	2159	0	0	0	0	0	0	0	0	0	0	0	0	0	0	0	0
1022	ENSG00000115840	ENST00000464063	SLC25A12	553	0.0852	0	0	0.1121	0	0	0	0	1	0	0	1	0	0	0	0
1023	ENSG00000213753	ENST00000464061	CENPBD1P1	469	0.1005	0.2352	0.4121	0.3967	0.1079	0.1343	0.9112	0.2698	1	1	3	3	1	1	6	2
1024	ENSG00000151276	ENST00000464060	MAGI1	2247	0.3564	1.523	0	0.7452	0.0225	0.9809	0	0.5914	17	31	0	27	1	35	0	21
1025	ENSG00000163517	ENST00000433119	HDAC11	2043	0	0	0	0.0304	0	0	0	0.0619	0	0	0	1	0	0	0	2
1026	ENSG00000136699	ENST00000433118	SMPD4	3335	1.752	0.1655	0.0386	0.0744	0.5765	0.4721	0.1709	0.3985	124	5	2	4	38	25	8	21
1027	ENSG00000122218	ENST00000241704	COPA	4789	8.116	20.79	13.6	20.53	28.39	10.95	14.28	8.681	825	902	1011	1585	2687	833	960	657
1028	ENSG00000130844	ENST00000513929	ZNF331	1424	0	6.898	0.4072	3.571	0.0355	4.29	0.05	17.73	0	89	9	82	1	97	1	399
1029	ENSG00000163449	ENST00000433112	TMEM169	584	0.3226	0	0	0.4248	0	0	0	0.4334	4	0	0	4	0	0	0	4
1030	ENSG00000061938	ENST00000433111	TNK2	580	0.1624	0.571	0.2222	0.6415	0.3489	1.086	0.1228	0.8727	2	3	2	6	4	10	1	8
1031	ENSG00000100335	ENST00000433117	MIEF1	3838	1.313	0.0288	0.4197	0.2424	0.5932	0.3282	0.6125	0.2968	107	1	25	15	45	20	33	18
1032	ENSG00000197826	ENST00000513920	C4orf22	3349	0	0	0	0	0	0	0	0	0	0	0	0	0	0	0	0
1033	ENSG00000140479	ENST00000557794	PCSK6	1196	0	0	0.0539	0	0	0.0527	0	0	0	0	1	0	0	1	0	0
1034	ENSG00000140519	ENST00000268122	RHCG	1982	11.27	7.795	2.275	1.565	1.557	1.716	2.049	2.714	474	140	70	50	61	54	57	85
1035	ENSG00000177082	ENST00000434634	WDR73	5387	8.658	8.236	3.803	6.021	2.677	6.792	2.142	6.825	990	402	318	523	285	581	162	581
1036	ENSG00000140521	ENST00000268124	POLG	4500	0.0105	4.831	0.0143	3.514	1.023	2.365	0.0158	2.784	1	197	1	255	91	169	1	198
1037	ENSG00000140522	ENST00000268125	RLBP1	1810	0	0	0	0	0	0	0	0	0	0	0	0	0	0	0	0
1038	ENSG00000137776	ENST00000557791	SLTM	334	0	0.9916	0	0	0	0	0	0	0	3	0	0	0	0	0	0
1039	ENSG00000090621	ENST00000372856	PABPC4	3016	1.047	1.208	3.973	1.398	3.774	1.357	9.353	3.881	67	33	186	68	225	65	396	185
1040	ENSG00000090621	ENST00000372857	PABPC4	3048	12.66	3.367	28.87	7.244	34.76	4.587	14.68	26.49	819	93	1366	356	2094	222	628	1276
1041	ENSG00000167118	ENST00000372850	URM1	3045	0.5724	2.175	0.0212	0.5499	0.2492	0.8893	0.3275	0.3741	37	60	1	27	15	43	14	18
1042	ENSG00000101098	ENST00000372851	RIMS4	5203	1.793	0.1273	0.9163	0.1669	1.002	0.2542	0.8899	0.2797	198	6	74	14	103	21	65	23
1043	ENSG00000163909	ENST00000372852	HEYL	3661	13.95	3.075	1.267	0.9995	0.9259	1.307	0.214	0.7086	1084	102	72	59	67	76	11	41
1044	ENSG00000198216	ENST00000621551	CACNA1E	14886	0	0	0	0	0	0	0	0	0	0	0	0	0	0	0	0
1045	ENSG00000086666	ENST00000557793	ZFAND6	532	0.6199	19.91	0.1211	2.448	0.4755	0.3551	0.1339	0.119	7	96	1	21	5	3	1	1
1046	ENSG00000090621	ENST00000372858	PABPC4	2753	1.437	1.563	48.56	5.745	46.71	21.23	31.02	15.24	84	39	2075	255	2542	928	1199	663
1047	ENSG00000225973	ENST00000436697	PIGBOS1	866	4.08	1.912	1.116	2.435	0.0584	2.691	0	4.092	75	15	15	34	1	37	0	56
1048	ENSG00000131781	ENST00000533848	FMO5	618	0	0	0	0	0	0	0	0	0	0	0	0	0	0	0	0
1049	ENSG00000166927	ENST00000533849	MS4A7	708	0	0	0	0	0	0	0	0	0	0	0	0	0	0	0	0
1050	ENSG00000174130	ENST00000436693	TLR6	5880	0.3846	3.003	1.238	4.778	1.514	3.566	0	2.809	48	160	113	453	176	333	0	261
1051	ENSG00000187954	ENST00000403000	CYHR1	1477	9.569	4.408	0.8288	13.65	1.302	24.09	2.267	36.59	300	59	19	325	38	565	47	854
1052	ENSG00000168060	ENST00000533842	NAALADL1	495	0	0	0	0	0	0	0	0	0	0	0	0	0	0	0	0
1053	ENSG00000154096	ENST00000533840	THY1	610	0.0773	0	0.1056	0	0.0829	0	0.1168	0	1	0	1	0	1	0	1	0
1054	ENSG00000141968	ENST00000599806	VAV1	2717	0	2.193	0	0	0	0	0	0	0	54	0	0	0	0	0	0
1055	ENSG00000134812	ENST00000533847	GIF	745	0	0	0	0	0	0	0	0	0	0	0	0	0	0	0	0
1056	ENSG00000178104	ENST00000533845	PDE4DIP	376	0	0	0	0	0	0	0	0	0	0	0	0	0	0	0	0
1057	ENSG00000104177	ENST00000616409	MYEF2	1966	0.8387	4.659	1.606	2.145	1.209	2.114	2.101	2.06	35	83	49	68	47	66	58	64
1058	ENSG00000101752	ENST00000577749	MIB1	726	0	4.104	0.5324	0.3417	0	0.9541	0.4906	0.0872	0	27	6	4	0	11	5	1
1059	ENSG00000174748	ENST00000422218	RPL15	588	1.282	0	1.534	0	0.3442	0.2141	1.09	0	16	0	14	0	4	2	9	0
1060	ENSG00000141552	ENST00000577747	ANAPC11	672	0.2804	0.1642	0.2876	0	0.0753	0.7497	0.318	0.2825	4	1	3	0	1	8	3	3
1061	ENSG00000108219	ENST00000616406	TSPAN14	2436	24.68	1.269	31.95	0.2801	45.13	20.86	30.56	0.2078	1276	28	1208	11	2173	807	1045	8
1062	ENSG00000275052	ENST00000616407	PPP4R3B	4385	4.824	25.47	27.14	15.19	29.64	15.24	28.43	20.48	449	1012	1847	1074	2569	1061	1750	1419
1063	ENSG00000099957	ENST00000422210	P2RX6	2009	0	0.2198	0.0321	0.4631	0	0.6269	0	0.5984	0	4	1	15	0	20	0	19
1064	ENSG00000105357	ENST00000440075	MYH14	4247	0	0	0	0	0	0	0	0	0	0	0	0	0	0	0	0
1065	ENSG00000079101	ENST00000585155	CLUL1	348	0	0	0	0	0	0	0	0	0	0	0	0	0	0	0	0
1066	ENSG00000169851	ENST00000509925	PCDH7	543	0	0	0	0	0	0	0	0	0	0	0	0	0	0	0	0
1067	ENSG00000083857	ENST00000509927	FAT1	357	0	0.9277	0.1804	0.6949	0.1417	0.7056	0	0.8863	0	3	1	4	1	4	0	5
1068	ENSG00000164741	ENST00000509922	DLC1	455	0.1036	0	0	0	0	0	0	0	1	0	0	0	0	0	0	0
1069	ENSG00000184838	ENST00000509923	PRR16	559	0	0	0	0	0	0	0	0	0	0	0	0	0	0	0	0
1070	ENSG00000178104	ENST00000585156	PDE4DIP	8439	0.1005	0.1831	0.0382	0.1617	0.03	0	0	0.18	18	14	5	22	5	0	0	24
1071	ENSG00000130511	ENST00000599699	SSBP4	793	0.1782	0.5568	0.5687	0.1564	0.1914	0.3971	0.2695	1.436	3	4	7	2	3	5	3	18
1072	ENSG00000074582	ENST00000359273	BCS1L	1454	0.8424	0	0	0	0.0348	0.0433	1.127	0.8269	26	0	0	0	1	1	23	19
1073	ENSG00000186431	ENST00000359272	FCAR	828	0	0	0	0	0	0	0	0	0	0	0	0	0	0	0	0
1074	ENSG00000197496	ENST00000359271	SLC2A10	4389	0	0	0	0	0	0	0	0	0	0	0	0	0	0	0	0
1075	ENSG00000184911	ENST00000438696	DMRTC1B	472	0	0	0	0	0	0	0	0	0	0	0	0	0	0	0	0
1076	ENSG00000082258	ENST00000438691	CCNT2	632	0.3727	9.779	0.1019	2.453	0.1601	1.594	0.1127	1.402	5	56	1	25	2	16	1	14
1077	ENSG00000105223	ENST00000359274	PLD3	745	0	1.037	0	0.9158	0	0.7608	0	0.1699	0	7	0	11	0	9	0	2
1078	ENSG00000106028	ENST00000498107	SSBP1	636	10.52	10.58	74.56	6.338	61.81	0.9901	63.95	2.885	142	61	736	65	777	10	571	29
1079	ENSG00000106086	ENST00000498106	PLEKHA8	885	0.5323	3.367	0	1.051	0.1143	1.139	0.4829	1.215	10	27	0	15	2	16	6	17
1080	ENSG00000213199	ENST00000498105	ASIC3	825	0	1.605	0.0781	0.6765	0.184	0.8396	0.0863	0.4602	0	12	1	9	3	11	1	6
1081	ENSG00000173226	ENST00000498104	IQCB1	701	0.2016	1.889	0.2757	1.416	0	0	0.6097	0	3	12	3	16	0	0	6	0
1082	ENSG00000212664	ENST00000498103	RP11-592N21.1	555	40.66	33.21	113.1	32.18	93.71	21.9	71.49	18.81	479	167	974	288	1028	193	557	165
1083	ENSG00000114812	ENST00000498102	VIPR1	3759	0.0376	0.5578	0.0686	0.4125	0	0.3351	0	1.094	3	19	4	25	0	20	0	65
1084	ENSG00000100023	ENST00000498109	PPIL2	563	0.3347	6.469	0.1144	0.6609	0.0899	0.1119	0.1265	0.7868	4	33	1	6	1	1	1	7
1085	ENSG00000154380	ENST00000498108	ENAH	713	0.1321	7.275	0.4518	0.6089	0.2838	0.2649	0.5994	0.5325	2	47	5	7	4	3	6	6
1086	ENSG00000141736	ENST00000582818	ERBB2	529	0.0891	0.2086	0.3654	0.2345	0.4782	0.238	0.2693	0.2392	1	1	3	2	5	2	2	2
1087	ENSG00000148935	ENST00000278187	GAS2	2170	0	0	0	0	0	0	0	0	0	0	0	0	0	0	0	0
1088	ENSG00000106546	ENST00000242057	AHR	6276	15.52	17.07	4.003	11.42	3.724	7.636	3.257	4.144	2067	971	390	1156	462	761	287	411
1089	ENSG00000105655	ENST00000582811	ISYNA1	2039	0.3928	0	0	0	0.0248	0.2162	0	0	17	0	0	0	1	7	0	0
1090	ENSG00000136193	ENST00000242059	SCRN1	5257	2.644	37.77	46.17	24.26	53.9	1.378	44.84	22.32	295	1799	3767	2056	5601	115	3309	1854
1091	ENSG00000175155	ENST00000582813	YPEL2	678	0.0695	1.302	0.095	0.0915	0.0746	0.0929	0.105	0.0934	1	8	1	1	1	1	1	1
1092	ENSG00000166579	ENST00000582812	NDEL1	588	3.445	6.381	2.191	2.004	0.3442	1.499	0.3635	1.937	43	34	20	19	4	14	3	18
1093	ENSG00000185158	ENST00000582815	LRRC37B	582	0.1619	0.7586	0.1107	0.2131	0.4347	0.5411	0	0.2174	2	4	1	2	5	5	0	2
1094	ENSG00000158636	ENST00000532719	C11orf30	1105	0	1.398	0	0.449	0.2747	0	0	0	0	14	0	8	6	0	0	0
1095	ENSG00000147804	ENST00000532718	SLC39A4	668	2.257	0.3303	1.833	0.557	1.136	0.0943	4.052	1.326	32	2	19	6	15	1	38	14
1096	ENSG00000204580	ENST00000437124	DDR1	587	0	0	0	0	0	0	0	0	0	0	0	0	0	0	0	0
1097	ENSG00000242441	ENST00000437125	GTF2A1L	1082	0	0	0	0	0	0	0	0	0	0	0	0	0	0	0	0
1098	ENSG00000099992	ENST00000437122	TBC1D10A	861	1.313	0	0	0	0	0	0	0	24	0	0	0	0	0	0	0
1099	ENSG00000177463	ENST00000437120	NR2C2	739	0.255	1.195	0.3487	0.4196	0.2054	0.4261	0.2892	0.3425	4	8	4	5	3	5	3	4
1100	ENSG00000149269	ENST00000532711	PAK1	308	0	1.075	0	0.2014	0.1643	0	0	0	0	3	0	1	1	0	0	0
1101	ENSG00000167325	ENST00000532710	RRM1	549	0.0858	0	0	0.113	0.1843	0.1147	0.1297	0.461	1	0	0	1	2	1	1	4
1102	ENSG00000255536	ENST00000532712	RP11-583F24.5	961	0	0	0	0	0	0	0	0	0	0	0	0	0	0	0	0
1103	ENSG00000110148	ENST00000532715	CCKBR	1734	0	0	0	0	0	0	0	0	0	0	0	0	0	0	0	0
1104	ENSG00000197580	ENST00000532716	BCO2	711	0	0.1552	0.2718	0.3489	0	0.0886	0	0	0	1	3	4	0	1	0	0
1105	ENSG00000231672	ENST00000474063	DIRC3	3078	0	0.0358	0	0	0	0	0	0.0822	0	1	0	0	0	0	0	4
1106	ENSG00000254996	ENST00000474060	ANKHD1-EIF4EBP3	5446	0.0087	4.985	0.0118	1.07	0.0186	0.7285	0	0.1975	1	246	1	94	2	63	0	17
1107	ENSG00000071189	ENST00000474067	SNX13	603	0	1.83	0.1068	0.3085	0	0.1045	0.1181	0	0	10	1	3	0	1	1	0
1108	ENSG00000187147	ENST00000474064	RNF220	2734	3.274	0.5247	4.218	0.4764	1.628	0.9905	1.251	1.227	190	13	179	21	88	43	48	53
1109	ENSG00000074054	ENST00000474065	CLASP1	516	0.0913	2.78	0.1248	0.3606	0.0981	0.3661	0.138	0.2452	1	13	1	3	1	3	1	2
1110	ENSG00000205085	ENST00000474069	FAM71F2	1529	0	0.0722	0	0	0	0	0	0	0	1	0	0	0	0	0	0
1111	ENSG00000121964	ENST00000392867	GTDC1	2408	0.0391	0.0458	0.2408	0	0.0841	0.0262	0.5029	0	2	1	9	0	4	1	17	0
1112	ENSG00000148908	ENST00000392865	RGS10	852	0.7741	0.3887	0.9074	0.4367	3.563	0.2957	0.2508	0.4456	14	3	12	6	60	4	3	6
1113	ENSG00000111850	ENST00000392863	SMIM8	2437	0	0.1359	0.0264	0.1018	0	0	0	0	0	3	1	4	0	0	0	0
1114	ENSG00000169554	ENST00000392861	ZEB2	1514	0.28	0	0	0.041	0	0	0	0	9	0	0	1	0	0	0	0
1115	ENSG00000121964	ENST00000392869	GTDC1	10514	0.0045	1.459	0.2083	0.4778	0.0193	0.2935	0.2371	0.3671	1	139	34	81	4	49	35	61
1116	ENSG00000077009	ENST00000597889	NMRK2	484	0	0	0	0	0	0	0	0	0	0	0	0	0	0	0	0
1117	ENSG00000183873	ENST00000327956	SCN5A	335	0.2812	0	0	0.3702	0.3021	0	0.4252	0	2	0	0	2	2	0	2	0
1118	ENSG00000149633	ENST00000279024	KIAA1755	6429	0.1392	0.0343	0.02	0.0675	0.0394	0.0294	0.0332	0.0689	19	2	2	7	5	3	3	7
1119	ENSG00000166401	ENST00000397985	SERPINB8	3477	0	0.4126	0.0185	0.0178	0	1.395	0.0205	0	0	13	1	1	0	77	1	0
1120	ENSG00000076984	ENST00000397983	MAP2K7	3396	5.188	0.0325	0.8916	1.315	0.6555	1.057	0.3776	2.46	374	1	47	72	44	57	18	132
1121	ENSG00000076984	ENST00000397981	MAP2K7	3430	0.4258	0.4504	0.864	0.5967	0.0295	0.4406	0	0	31	14	46	33	2	24	0	0
1122	ENSG00000112419	ENST00000397980	PHACTR2	745	0	1.037	0	0.5827	0.8828	0.5071	0.4781	0.3397	0	7	0	7	13	6	5	4
1123	ENSG00000160752	ENST00000461507	FDPS	1022	2.305	1.296	1.261	1.578	4.109	0.6778	1.882	0.4334	50	12	20	26	83	11	27	7
1124	ENSG00000166401	ENST00000397988	SERPINB8	1178	0.16	8.994	0.1094	0.1053	0.2148	0	0.1209	0.0538	4	96	2	2	5	0	2	1
1125	ENSG00000205221	ENST00000389975	VIT	2770	0	0	0	0	0	0	0	0	0	0	0	0	0	0	0	0
1126	ENSG00000167483	ENST00000597887	FAM129C	562	0	0	0	0.1103	0	0	0	0	0	0	0	1	0	0	0	0
1127	ENSG00000100197	ENST00000389970	CYP2D6	1714	0	2.06	0	0.796	0	0	0	0	0	32	0	22	0	0	0	0
1128	ENSG00000148444	ENST00000472610	COMMD3	428	2.532	3.094	3.613	1.159	3.31	0.5885	1.165	1.774	23	12	24	8	28	4	7	12
1129	ENSG00000099331	ENST00000597881	MYO9B	432	0.2181	0	0.1491	0	0	0	0	0	2	0	1	0	0	0	0	0
1130	ENSG00000141503	ENST00000572629	MINK1	827	0.2848	2.402	0.0779	0.15	0.0612	1.218	0.0861	0.9947	5	18	1	2	1	16	1	13
1131	ENSG00000099385	ENST00000572628	BCL7C	1603	4.085	2.547	3.497	2.902	8.9	2.2	7.021	2.961	139	37	87	75	282	56	158	75
1132	ENSG00000167261	ENST00000572624	DPEP2	579	0	0	0	0	0	0	0	0	0	0	0	0	0	0	0	0
1133	ENSG00000072134	ENST00000572627	EPN2	598	0.4727	0.1845	0.2155	0.2074	0.0846	0	0.1191	0.3175	6	1	2	2	1	0	1	3
1134	ENSG00000174231	ENST00000572621	PRPF8	7445	93.06	60.38	59.03	215.6	70.49	59.36	74.55	133.6	14707	4073	6822	25882	10373	7018	7792	15720
1135	ENSG00000249115	ENST00000203166	HAUS5	4283	5.544	0.0515	0.9627	7.979	5.871	11.12	5.206	0.6057	504	2	64	551	497	756	313	41
1136	ENSG00000173821	ENST00000572622	RNF213	320	0.5888	11.73	2.819	4.458	1.739	1.968	0.2226	2.175	4	34	14	23	11	10	1	11
1137	ENSG00000159263	ENST00000483178	SIM2	824	0.4002	9.241	0.0782	1.204	0.2456	1.452	0.0864	0.5376	7	69	1	16	4	19	1	7
1138	ENSG00000111801	ENST00000483179	BTN3A3	1238	0	1.159	0.052	0.3507	0.2043	0.4069	0.2302	0.3067	0	13	1	7	5	8	4	6
1139	ENSG00000028310	ENST00000483173	BRD9	2120	1.6	2.759	1.489	3.013	0.9784	1.396	1.747	2.686	72	53	49	103	41	47	52	90
1140	ENSG00000213760	ENST00000483170	ATP6V1G2	583	0.3232	0	0	0.2127	0.0868	0	0.1222	0	4	0	0	2	1	0	1	0
1141	ENSG00000141367	ENST00000483176	CLTC	760	0.186	15.54	0	2.448	0.466	0.0829	0	0.333	3	107	0	30	7	1	0	4
1142	ENSG00000197980	ENST00000483177	LEKR1	546	0.1726	2.021	0	0.3407	0.0927	0	0	0.116	2	10	0	3	1	0	0	1
1143	ENSG00000182667	ENST00000483174	NTM	684	0	0	0	0	0	0	0	0	0	0	0	0	0	0	0	0
1144	ENSG00000124181	ENST00000483175	PLCG1	1084	0.0435	4.072	0.0594	0.0572	0.0467	0.2324	0.0657	0.0584	1	40	1	1	1	4	1	1
1145	ENSG00000146926	ENST00000275838	ASB10	1820	0	0	0	0	0	0	0	0	0	0	0	0	0	0	0	0
1146	ENSG00000143179	ENST00000475333	UCK2	416	0.1133	1.327	0	0.2982	0	0.1514	0	0	1	5	0	2	0	1	0	0
1147	ENSG00000052723	ENST00000475335	SIKE1	470	0.1003	0	0.5483	0.5278	0.2153	0.536	0.1515	0.404	1	0	4	4	2	4	1	3
1148	ENSG00000185008	ENST00000475334	ROBO2	686	0	0	0	0	0	0	0	0	0	0	0	0	0	0	0	0
1149	ENSG00000154310	ENST00000475336	TNIK	3807	0	0	0	0	0	0	0	0	0	0	0	0	0	0	0	0
1150	ENSG00000198925	ENST00000475339	ATG9A	812	0.3481	2.718	0.1587	0.0764	0.1246	0.6204	0.0877	0.4675	6	20	2	1	2	8	1	6
1151	ENSG00000230124	ENST00000475338	ACBD6	964	0.0977	5.266	0.1337	2.702	0.0525	2.678	0	1.379	2	46	2	42	1	41	0	21
1152	ENSG00000137413	ENST00000472818	TAF8	719	0.0655	1.228	0.0896	0.0863	0.0704	0.438	0.0991	1.056	1	8	1	1	1	5	1	12
1153	ENSG00000124440	ENST00000472815	HIF3A	1709	0	0	0	0	0	0	0	0	0	0	0	0	0	0	0	0
1154	ENSG00000130940	ENST00000472814	CASZ1	451	0	0	0	0	0	0	0	0	0	0	0	0	0	0	0	0
1155	ENSG00000095794	ENST00000472813	CREM	955	0.296	0	0	0	0	0	1.417	0	6	0	0	0	0	0	19	0
1156	ENSG00000260027	ENST00000467314	HOXB7	478	4.139	0	1.348	0.7784	2.434	0.527	1.192	0.3972	42	0	10	6	23	4	8	3
1157	ENSG00000139197	ENST00000396637	PEX5	1508	3.436	1.61	2.264	1.892	1.443	0.2088	0.9447	0.6294	110	22	53	46	43	5	20	15
1158	ENSG00000065665	ENST00000418772	SEC61A2	434	0	0	0	0	0	0	0	0	0	0	0	0	0	0	0	0
1159	ENSG00000130714	ENST00000418774	POMT1	812	0	0.1359	0	0	0.1869	0.0776	0	0	0	1	0	0	3	1	0	0
1160	ENSG00000090520	ENST00000418776	DNAJB11	501	0	0	0	0	0.505	0	0	0	0	0	0	0	5	0	0	0
1161	ENSG00000173068	ENST00000418777	BNC2	3673	0	0	0	0	0	0	0	0	0	0	0	0	0	0	0	0
1162	ENSG00000136261	ENST00000433922	BZW2	1862	0.5566	0.0593	1.211	0.7661	0.8966	0.8793	1.492	0.9855	22	1	35	23	33	26	39	29
1163	ENSG00000198520	ENST00000418779	C1orf228	757	0.1245	0	0	0	0	0.6655	0	0	2	0	0	0	0	8	0	0
1164	ENSG00000115568	ENST00000433921	ZNF142	5800	2.932	0	0	1.476	0	2.237	0	0	361	0	0	138	0	206	0	0
1165	ENSG00000128886	ENST00000433927	ELL3	792	0	0	0	0.3132	0	0	0	0	0	0	0	4	0	0	0	0
1166	ENSG00000144136	ENST00000433924	SLC20A1	638	0.2215	1.557	0.5049	0.972	0.5551	0.987	0.5582	0.6943	3	9	5	10	7	10	5	7
1167	ENSG00000136271	ENST00000467318	DDX56	1665	55.37	14.91	28.4	29.61	0	11.46	0	17.63	1957	225	734	795	0	303	0	464
1168	ENSG00000265366	ENST00000630097	GLUD1P7	606	0	0.9106	0.1063	0.4093	0.0835	0.5196	0.1175	0.3133	0	5	1	4	1	5	1	3
1169	ENSG00000215795	ENST00000400933	RP11-488L18.3	1670	0	0.6609	0	2.414	0.0303	1.282	0	0.7578	0	10	0	65	1	34	0	20
1170	ENSG00000160087	ENST00000400930	UBE2J2	1021	5.029	1.081	1.073	0.4252	0.2973	0.1233	0.0698	0.3718	109	10	17	7	6	2	1	6
1171	ENSG00000117523	ENST00000392078	PRRC2C	1919	0.4419	0.6326	0.3357	0.9695	0	0.7219	0.297	1.517	18	11	10	30	0	22	8	46
1172	ENSG00000087884	ENST00000630098	AAMDC	542	0	0	0	0	0	0	0	0	0	0	0	0	0	0	0	0
1173	ENSG00000215800	ENST00000400938	RSL24D1P4	484	0	0	0	0	0	0	0	0	0	0	0	0	0	0	0	0
1174	ENSG00000149452	ENST00000535878	SLC22A8	1387	0	0	0	0	0	0	0	0	0	0	0	0	0	0	0	0
1175	ENSG00000111665	ENST00000535871	CDCA3	454	1.557	1.215	0.8514	0.683	0.78	1.665	0.7845	3.903	15	5	6	5	7	12	5	28
1176	ENSG00000151065	ENST00000535873	DCP1B	2231	0.6335	7.915	0.2888	2.113	0.2721	2.202	0.1596	1.503	30	160	10	76	12	78	5	53
1177	ENSG00000149357	ENST00000535872	LAMTOR1	899	6.446	0	3.512	0	2.532	0	2.456	0	123	0	49	0	45	0	31	0
1178	ENSG00000175727	ENST00000535876	MLXIP	465	0.4052	2.848	0.5542	0.8002	0.9792	0.6772	0.6128	1.769	4	12	4	6	9	5	4	13
1179	ENSG00000173209	ENST00000471542	AHSA2	1971	0.0239	40.82	0	1.605	0	1.693	0	0.4816	1	729	0	51	0	53	0	15
1180	ENSG00000186866	ENST00000471540	POFUT2	3176	0.0593	1.32	0.0203	0.8202	0.0478	1.408	0.0897	2.59	4	38	1	42	3	71	4	130
1181	ENSG00000227124	ENST00000471541	ZNF717	562	0	0	0	0	0	0	0.2535	0	0	0	0	0	0	0	2	0
1182	ENSG00000144395	ENST00000471546	CCDC150	2113	0	0	0	0.5283	0	0.7153	0.1348	0.2995	0	0	0	18	0	24	4	10
1183	ENSG00000151640	ENST00000471544	DPYSL4	444	0.1061	1.491	0.2902	2.654	0.114	2.979	0.4813	6.413	1	6	2	19	1	21	3	45
1184	ENSG00000204420	ENST00000471545	C6orf25	863	0	0	0	0	0	0	0	0	0	0	0	0	0	0	0	0
1185	ENSG00000130234	ENST00000471548	ACE2	998	0	0	0	0	0	0	0	0	0	0	0	0	0	0	0	0
1186	ENSG00000164465	ENST00000528162	DCBLD1	478	0.3942	2.54	1.078	1.946	0.8467	0.3952	1.639	0.5295	4	11	8	15	8	3	11	4
1187	ENSG00000166908	ENST00000354947	PIP4K2C	2924	25.83	10.98	17.49	8.675	17.91	4.76	14.37	12.64	1603	291	794	409	1035	221	590	584
1188	ENSG00000198431	ENST00000354940	TXNRD1	4082	0.5309	13.09	1.815	0.6077	1.859	1.172	1.937	0.8216	46	484	115	40	150	76	111	53
1189	ENSG00000110693	ENST00000525835	SOX6	660	0	0.1672	0	0.094	0	0.3817	0	0	0	1	0	1	0	4	0	0
1190	ENSG00000090581	ENST00000204679	GNPTG	1983	5.559	1.725	9.487	5.911	10.36	5.176	13.83	9.924	234	31	292	189	406	163	385	311
1191	ENSG00000177103	ENST00000525836	DSCAML1	583	0	0	0	0	0	0.108	0	0	0	0	0	0	0	1	0	0
1192	ENSG00000134955	ENST00000525837	SLC37A2	908	0	0	0	0	0	0	0	0	0	0	0	0	0	0	0	0
1193	ENSG00000141449	ENST00000578368	GREB1L	2446	0.0385	0.0451	0.0263	0.6592	0	0	0	2.923	2	1	1	26	0	0	0	113
1194	ENSG00000127947	ENST00000481154	PTPN12	630	0.0748	10.69	0.1022	1.28	0.0803	0.8997	0.113	0.5022	1	61	1	13	1	9	1	5
1195	ENSG00000182600	ENST00000481155	C2orf82	660	2.641	0.1672	0.3904	0.9396	0.3833	0.2862	0.8634	0.6711	37	1	4	10	5	3	8	7
1196	ENSG00000106554	ENST00000481152	CHCHD3	890	0.7411	23.81	1.737	4.46	1.194	2.76	2.161	2.631	14	192	24	64	21	39	27	37
1197	ENSG00000112182	ENST00000481150	BACH2	395	0	0.5586	0	0	0.1281	0	0	0	0	2	0	0	1	0	0	0
1198	ENSG00000167720	ENST00000576620	SRR	522	0	0	0	0.1188	0	0	0	0	0	0	0	1	0	0	0	0
1199	ENSG00000205629	ENST00000576625	LCMT1	640	1.031	0	0.8053	0	0.7905	0.492	0.6678	0.6921	14	0	8	0	10	5	6	7
1200	ENSG00000238083	ENST00000576629	LRRC37A2	5669	0.1579	0.7787	0.0341	0.547	0.0268	0.2888	0.1005	0.2456	19	40	3	50	3	26	8	22
1201	ENSG00000072818	ENST00000576628	ACAP1	761	0	0	0	0	0	0	0	0	0	0	0	0	0	0	0	0
1202	ENSG00000048162	ENST00000614830	NOP16	1258	5.28	0.4387	1.588	0.5423	2.172	0.5006	0.9626	0.8048	141	5	31	11	54	10	17	16
1203	ENSG00000103202	ENST00000444498	NME4	1111	4.071	0	3.421	0.3349	0.8197	0.6802	10.39	0.4556	96	0	59	6	18	12	162	8
1204	ENSG00000118961	ENST00000626491	LDAH	1179	0	0.7488	0.3825	0.4734	0.472	0.3739	0.4833	0	0	8	7	9	11	7	8	0
1205	ENSG00000106823	ENST00000444490	ECM2	2648	0	0	0	0	0	0	0	0	0	0	0	0	0	0	0	0
1206	ENSG00000205726	ENST00000444491	ITSN1	827	0.1139	0.4005	0.0779	0.4499	0.0612	0	0.1722	0.306	2	3	1	6	1	0	2	4
1207	ENSG00000215910	ENST00000444493	C1orf167	1881	0	0	0	0	0	0	0	0	0	0	0	0	0	0	0	0
1208	ENSG00000145191	ENST00000444495	EIF2B5	2389	0	0	0	0	0	0	0	0	0	0	0	0	0	0	0	0
1209	ENSG00000163904	ENST00000476011	SENP2	737	0.1278	5.54	0.0874	0.589	0.0687	0.0855	0.0966	0.0859	2	37	1	7	1	1	1	1
1210	ENSG00000198089	ENST00000476010	SFI1	745	0.0633	0.1481	0.173	0.0832	0.0679	0.0846	0.0956	0.2548	1	1	2	1	1	1	1	3
1211	ENSG00000167608	ENST00000476013	TMC4	647	0	0	0	0	0	0	0	0	0	0	0	0	0	0	0	0
1212	ENSG00000055950	ENST00000476012	MRPL43	539	0.3496	2.252	0.5977	0.8054	0.2816	0.2336	1.057	0.9391	4	11	5	7	3	2	8	8
1213	ENSG00000078081	ENST00000476015	LAMP3	835	0	0	0	0	0	0	0	0	0	0	0	0	0	0	0	0
1214	ENSG00000102287	ENST00000476016	GABRE	813	0.5215	7.466	0	1.144	0	1.084	0.4381	1.245	9	55	0	15	0	14	5	16
1215	ENSG00000107862	ENST00000476019	GBF1	503	0.281	3.511	0.128	0.4932	0.2012	1.127	0.1416	1.258	3	16	1	4	2	9	1	10
1216	ENSG00000165633	ENST00000476018	VSTM4	659	0.0715	2.344	0.0977	0.3764	0.0768	0.0956	0.1081	0.192	1	14	1	4	1	1	1	2
1217	ENSG00000197457	ENST00000631920	STMN3	970	0	0	0	0	0	0	0	0	0	0	0	0	0	0	0	0
1218	ENSG00000205726	ENST00000415023	ITSN1	519	0	0	0	0	0	0	0	0	0	0	0	0	0	0	0	0
1219	ENSG00000163468	ENST00000368261	CCT3	863	1.747	0	0	0.7906	4.573	0.5108	0.3302	0	32	0	0	11	78	7	4	0
1220	ENSG00000163468	ENST00000368262	CCT3	2048	3.75	1.132	1.038	126	6.571	99.5	7.235	77.18	163	21	33	4162	266	3236	208	2498
1221	ENSG00000198715	ENST00000368264	GLMP	837	0.2251	0	0.6927	0.1482	0	0	0.5958	0.2268	4	0	9	2	0	0	7	3
1222	ENSG00000186090	ENST00000334128	HTR3D	1459	0	0	0	0	0	0	0	0	0	0	0	0	0	0	0	0
1223	ENSG00000225947	ENST00000415024	RP11-313E4.1	392	0	0	0	0	0	0	0	0	0	0	0	0	0	0	0	0
1224	ENSG00000168014	ENST00000334126	C2CD3	7960	2.87	14.29	7.762	11.16	8.847	15.81	7.374	14.34	485	1031	959	1432	1392	1998	824	1804
1225	ENSG00000068001	ENST00000415028	HYAL2	301	0	0	0	0	0	0	0	0	0	0	0	0	0	0	0	0
1226	ENSG00000186118	ENST00000334122	TEX38	866	0	0	0	0	0	0	0.4113	0	0	0	0	0	0	0	5	0
1227	ENSG00000159917	ENST00000616224	ZNF235	1764	0	0	0	0	0	0	0	0	0	0	0	0	0	0	0	0
1228	ENSG00000153914	ENST00000334121	SREK1	6781	1.709	2.832	1.093	3.649	1.358	3.074	0.4202	1.941	246	174	115	399	182	331	40	208
1229	ENSG00000197380	ENST00000391916	DACT3	2834	0.4156	0.0389	0.4547	0.0438	0.1428	0.1555	0.1257	0.2679	25	1	20	2	8	7	5	12
1230	ENSG00000143882	ENST00000480289	ATP6V1C2	385	0	0	0	0	0.1314	0	0	0.1644	0	0	0	0	1	0	0	1
1231	ENSG00000144560	ENST00000480288	VGLL4	586	0	11.3	0	1.482	0	0.6447	0	0.108	0	60	0	14	0	6	0	1
1232	ENSG00000090372	ENST00000391910	STRN4	3628	19.53	3.65	3.321	1.316	1.59	2.291	4.85	2.076	1504	120	187	77	114	132	247	119
1233	ENSG00000196878	ENST00000391911	LAMB3	4305	2.44	7.306	2.32	16.44	4.771	14.54	4.368	5.968	223	285	155	1141	406	994	264	406
1234	ENSG00000215187	ENST00000480287	FAM166B	681	0.3459	0	0	0	0.2229	0	0.4184	0	5	0	0	0	3	0	4	0
1235	ENSG00000112651	ENST00000480286	MRPL2	661	0.0713	0.6679	0.0974	0.4691	0.3827	0.5716	0.7544	0.5744	1	4	1	5	5	6	7	6
1236	ENSG00000169902	ENST00000480281	TPST1	924	2.6	1.792	2.301	0.4027	0.9308	0	0.6938	0.3424	51	15	33	6	17	0	9	5
1237	ENSG00000160014	ENST00000391918	CALM3	702	48.92	3.144	101.3	12.1	114.8	17.4	118.1	20.46	729	20	1104	137	1593	194	1164	227
1238	ENSG00000011485	ENST00000391919	PPP5C	1929	8.768	2.861	4.275	1.704	6.216	2.514	4.099	1.804	359	50	128	53	237	77	111	55
1239	ENSG00000035115	ENST00000403657	SH3YL1	3540	0.2395	1.029	0.7098	1.016	0.1143	3.344	0.1811	0.3218	18	33	39	58	8	188	9	18
1240	ENSG00000266714	ENST00000577342	MYO15B	643	0	0	0	0.868	0	0.3918	0	0.3936	0	0	0	9	0	4	0	4
1241	ENSG00000218358	ENST00000403651	RAET1K	784	0	0	0	0	0	0	0	0.0808	0	0	0	0	0	0	0	1
1242	ENSG00000035115	ENST00000403658	SH3YL1	1279	0	0.0863	0	0	0	0	0.0557	0	0	1	0	0	0	0	1	0
1243	ENSG00000164741	ENST00000358919	DLC1	4392	2.907	1.005	0.9828	0.7343	0.5529	0.3154	0.6001	0.0144	271	40	67	52	48	22	37	1
1244	ENSG00000142192	ENST00000358918	APP	2366	2.569	3.452	1.552	16.59	12.83	22.62	10.81	17.41	129	74	57	633	600	850	359	651
1245	ENSG00000138347	ENST00000358913	MYPN	6013	0	0	0	0	0	0	0	0	0	0	0	0	0	0	0	0
1246	ENSG00000197329	ENST00000358912	PELI1	3750	0.4648	0.824	0.6872	0.7608	0.3508	0.9572	0.209	1.654	37	28	40	46	26	57	11	98
1247	ENSG00000145020	ENST00000485108	AMT	592	0	0	0	0.1048	0	0	0	0	0	0	0	1	0	0	0	0
1248	ENSG00000156976	ENST00000485101	EIF4A2	5327	0.8048	32.98	0.2782	3.877	0.2374	2.991	0.7355	4.003	91	1592	23	333	25	253	55	337
1249	ENSG00000132535	ENST00000485100	DLG4	1004	0.0938	1.649	0.0642	1.483	0.6047	0.5018	0.2129	0.126	2	15	1	24	12	8	3	2
1250	ENSG00000175344	ENST00000454250	CHRNA7	2093	0	0	0	0.0296	0	0.0903	0	0.2721	0	0	0	1	0	3	0	9
1251	ENSG00000153237	ENST00000454257	CCDC148	2075	0	0	0	0	0	0	0	0	0	0	0	0	0	0	0	0
1252	ENSG00000116141	ENST00000485104	MARK1	270	0.1745	0.4086	0	0	0	0	0	0	1	1	0	0	0	0	0	0
1253	ENSG00000040633	ENST00000454255	PHF23	1662	37.76	8.765	8.218	7.836	2.922	10.31	2.186	8.376	1332	132	212	210	96	272	51	220
1254	ENSG00000138356	ENST00000485106	AOX1	3213	0	0	0	3.629	1.937	1.607	2.284	0	0	0	0	188	123	82	103	0
1255	ENSG00000151612	ENST00000511659	ZNF827	858	0	0	0.901	0.3614	0	0.367	0	0	0	0	12	5	0	5	0	0
1256	ENSG00000126549	ENST00000511658	STATH	645	0	0	0	0	0	0	0	0	0	0	0	0	0	0	0	0
1257	ENSG00000138663	ENST00000511653	COPS4	1695	1.028	0.3907	4.181	0.4391	3.641	1.598	7.144	0.1493	37	6	110	12	122	43	170	4
1258	ENSG00000039560	ENST00000511652	RAI14	470	0.1003	2.583	0	0.6597	0.4306	0.2679	0.1515	0	1	11	0	5	4	2	1	0
1259	ENSG00000168785	ENST00000511651	TSPAN5	710	0.0664	1.865	0	0.262	0	0.1773	0	0	1	12	0	3	0	2	0	0
1260	ENSG00000121073	ENST00000511657	SLC35B1	548	0	0	0	0.3395	0	0	0	0	0	0	0	3	0	0	0	0
1261	ENSG00000187758	ENST00000511656	ADH1A	513	0	0	0	0	0	0	0	0	0	0	0	0	0	0	0	0
1262	ENSG00000015532	ENST00000511654	XYLT2	587	0	0	0.439	0.6339	0.1724	0.2145	0	0.3234	0	0	4	6	2	2	0	3
1263	ENSG00000154227	ENST00000284382	CERS3	3894	0	0	0	0	0	0	0	0.0163	0	0	0	0	0	0	0	1
1264	ENSG00000164418	ENST00000369138	GRIK2	4921	0.718	5.382	1.65	1.386	0.514	1.28	3.054	0.9387	75	240	126	110	50	100	211	73
1265	ENSG00000164418	ENST00000369137	GRIK2	4272	0	0	0.181	0.7549	0	0	0	0	0	0	12	52	0	0	0	0
1266	ENSG00000164418	ENST00000369134	GRIK2	4185	0	0	0	0.8447	0	0.1806	0	0.6048	0	0	0	57	0	12	0	40
1267	ENSG00000183605	ENST00000369131	SFXN4	1133	1.538	0.1948	1.251	1.697	1.206	1.667	0.503	1.005	37	2	22	31	27	30	8	18
1268	ENSG00000136631	ENST00000369130	VPS45	2790	1.57	6.922	11.59	7.536	11.57	8.397	11.67	2.495	93	175	502	339	638	372	457	110
1269	ENSG00000160789	ENST00000361308	LMNA	1713	0	2.706	1.053	1.195	1.949	1.029	1.705	6.612	0	42	28	33	66	28	41	179
1270	ENSG00000196776	ENST00000361309	CD47	1285	0	0	0	0	19.96	0	24.56	0	0	0	0	0	507	0	443	0
1271	ENSG00000198759	ENST00000361306	EGFL6	2398	0	0	0	0	0	0	0	0	0	0	0	0	0	0	0	0
1272	ENSG00000087495	ENST00000361300	PHACTR3	2162	0	0	0	0	0	0	0	0	0	0	0	0	0	0	0	0
1273	ENSG00000002745	ENST00000361301	WNT16	1230	0	0	0	0	0	0	0	0	0	0	0	0	0	0	0	0
1274	ENSG00000162688	ENST00000361302	AGL	7179	0	0.8148	0	0.0259	0	4.114	0	0.0088	0	53	0	3	0	469	0	1
1275	ENSG00000168675	ENST00000361303	LDLRAD4	8086	0.0291	0	0.0876	0.0537	0.3379	0	0.0793	0	5	0	11	7	54	0	9	0
1276	ENSG00000102978	ENST00000563115	POLR2C	1062	0.2218	2.702	0.0607	0.3504	0.3811	0.7709	0.1341	1.073	5	26	1	6	8	13	2	18
1277	ENSG00000154229	ENST00000284384	PRKCA	2718	0	12.06	0.0237	0.8215	0	0.2317	0.3669	0.4423	0	297	1	36	0	10	14	19
1278	ENSG00000133636	ENST00000256010	NTS	1237	0	0	0	0	0	0	0	0.2558	0	0	0	0	0	0	0	5
1279	ENSG00000176102	ENST00000438862	CSTF3	1132	1.165	13.06	1.821	8.985	1.832	4.005	2.139	4.304	28	134	32	164	41	72	34	77
1280	ENSG00000004866	ENST00000438863	ST7	1005	0.2813	1.867	3.333	2.345	3.876	3.133	4.536	1.322	6	17	52	38	77	50	64	21
1281	ENSG00000001460	ENST00000438866	STPG1	811	0.5228	0	0	0	0	0.9318	0	0	9	0	0	0	0	12	0	0
1282	ENSG00000177683	ENST00000438865	THAP5	868	0	0	0	1.929	1.632	0	2.79	8.092	0	0	0	27	28	0	34	111
1283	ENSG00000070882	ENST00000409069	OSBPL3	2614	0.2884	0.2955	0.3204	0.1898	0.1355	0.3373	0	0.2663	16	7	13	8	7	14	0	11
1284	ENSG00000108559	ENST00000574087	NUP88	548	0.1719	3.424	1.411	0.7922	0.4616	1.379	0.5199	0.6928	2	17	12	7	5	12	4	6
1285	ENSG00000103091	ENST00000563111	WDR59	583	0.4849	0.3785	2.652	0.2127	1.215	0.216	0.6109	0	6	2	24	2	14	2	5	0
1286	ENSG00000196689	ENST00000574085	TRPV1	2644	0	2.004	0	1.149	0	1.763	0	0.5026	0	48	0	49	0	74	0	21
1287	ENSG00000140987	ENST00000574084	ZSCAN32	840	0.0561	0.7883	0.1534	0.0738	0	0	0	0.1507	1	6	2	1	0	0	0	2
1288	ENSG00000079156	ENST00000357080	OSBPL6	2217	0.9137	1.493	0	0.3637	0.0228	0.5397	0	0	43	30	0	13	1	19	0	0
1289	ENSG00000161929	ENST00000574081	SCIMP	2383	0	0	0	0	0	0	0	0	0	0	0	0	0	0	0	0
1290	ENSG00000135049	ENST00000357081	AGTPBP1	4393	7.7	36.23	12.19	10.35	4.572	7.383	5.594	3.63	718	1442	831	733	397	515	345	252
1291	ENSG00000179335	ENST00000563112	CLK3	665	0.0709	0.1659	0.0969	0.1865	0.0761	0.1893	0.2142	0.0952	1	1	1	2	1	2	2	1
1292	ENSG00000119318	ENST00000419616	RAD23B	716	0.1974	0.3082	0.3599	0.2598	0.2827	0.1759	0.2985	0.9721	3	2	4	3	4	2	3	11
1293	ENSG00000104375	ENST00000419617	STK3	2826	4.818	11.64	6.771	8.23	6.588	6.73	4.361	4.322	289	298	297	375	368	302	173	193
1294	ENSG00000004534	ENST00000419610	RBM6	2128	0	0	1.574	0	0.2377	0	1.774	0.8029	0	0	52	0	10	0	53	27
1295	ENSG00000197183	ENST00000419612	NOL4L	311	0	0	0	0.1994	0	0.2025	0	0	0	0	0	1	0	1	0	0
1296	ENSG00000112394	ENST00000419619	SLC16A10	912	0.5166	0.2419	0.1413	0.408	0.6102	0.1381	0.1562	0.1388	10	2	2	6	11	2	2	2
1297	ENSG00000102225	ENST00000357227	CDK16	3144	26.64	0.6669	25.27	4.221	4.377	10.52	5.596	8.212	1778	19	1233	214	272	525	247	408
1298	ENSG00000072657	ENST00000552503	TRHDE	574	0	0	0	0	0	0	0	0	0	0	0	0	0	0	0	0
1299	ENSG00000129493	ENST00000552500	HEATR5A	489	0.3853	3.837	0.3952	0.5073	1.759	1.159	1.02	0.2588	4	17	3	4	17	9	7	2
1300	ENSG00000258359	ENST00000552501	PCNPP1	511	0	8.207	0.3782	0.3641	0.4951	0.8626	0.2787	0.8668	0	38	3	3	5	7	2	7
1301	ENSG00000119965	ENST00000481909	C10orf88	2482	4.081	2.134	0.7268	1.249	0.4077	0.1522	0	1.632	215	48	28	50	20	6	0	64
1302	ENSG00000165359	ENST00000481908	DDX26B	3528	0	0	0	0	0	0	0	0	0	0	0	0	0	0	0	0
1303	ENSG00000186625	ENST00000481905	KATNA1	563	0.7531	1.372	0.3433	0.2203	0.0899	0.783	0.5061	0	9	7	3	2	1	7	4	0
1304	ENSG00000187522	ENST00000470430	HSPA14	854	0.1103	9.821	0.1509	3.341	0.4739	2.139	0.0834	1.482	2	76	2	46	8	29	1	20
1305	ENSG00000159307	ENST00000470433	SCUBE1	544	0	0	0	0	0	0	0	0	0	0	0	0	0	0	0	0
1306	ENSG00000143369	ENST00000470432	ECM1	3066	0.0768	0.8999	0.063	0.5259	0	0.7805	0.0232	0.4953	5	25	3	26	0	38	1	24
1307	ENSG00000162669	ENST00000481900	HFM1	2020	0	0.437	0	0.0307	0	0	0	0	0	8	0	1	0	0	0	0
1308	ENSG00000186063	ENST00000470437	AIDA	880	0	0	0	0	0	0	0	0	0	0	0	0	0	0	0	0
1309	ENSG00000100395	ENST00000481902	L3MBTL2	2432	2.073	0.2269	4.239	1.352	0.5825	0.8027	3.075	1.197	107	5	160	53	28	31	105	46
1310	ENSG00000160282	ENST00000483568	FTCD	398	0	0	0	0	0	0	0	0	0	0	0	0	0	0	0	0
1311	ENSG00000160439	ENST00000591960	RDH13	1328	0	0	0	0	0	0	0	0	0	0	0	0	0	0	0	0
1312	ENSG00000161533	ENST00000591963	ACOX1	388	0	0	0	0.3197	0.3912	0.1624	0	0.3262	0	0	0	2	3	1	0	2
1313	ENSG00000105278	ENST00000591965	ZFR2	598	0	0	0	0	0	0	0	0	0	0	0	0	0	0	0	0
1314	ENSG00000122490	ENST00000591964	PQLC1	856	0.2201	0	0.1505	0	0	0	0.9986	0	4	0	2	0	0	0	12	0
1315	ENSG00000072958	ENST00000591966	AP1M1	542	0.1738	2.851	0.4754	0.6865	0.1867	0.581	0.2628	0.5838	2	14	4	6	2	5	2	5
1316	ENSG00000161847	ENST00000591969	RAVER1	742	0.7619	0	0	0	0	0	0	0	12	0	0	0	0	0	0	0
1317	ENSG00000124299	ENST00000591968	PEPD	943	5.895	0.3512	3.279	2.762	4.131	5.61	4.381	7.583	118	3	48	42	77	84	58	113
1318	ENSG00000075035	ENST00000546401	WSCD2	535	0	0	0	0	0	0	0	0	0	0	0	0	0	0	0	0
1319	ENSG00000105483	ENST00000447740	CARD8	5210	0.1537	0.8897	0.371	0.4166	0.1748	0.2297	0.1777	0.3279	17	42	30	35	18	19	13	27
1320	ENSG00000111245	ENST00000546404	MYL2	561	0	0	0	0	0	0	0	0	0	0	0	0	0	0	0	0
1321	ENSG00000070814	ENST00000506767	TCOF1	869	0.6505	0.635	0.3707	0.7851	0.6404	1.015	0	0.9466	12	5	5	11	11	14	0	13
1322	ENSG00000138678	ENST00000506766	GPAT3	570	0.1653	0	0.113	0.1088	0.2663	0.2209	0.2499	0.222	2	0	1	1	3	2	2	2
1323	ENSG00000164258	ENST00000506765	NDUFS4	559	4.888	0	0	2.441	0.6335	0	0	0	58	0	0	22	7	0	0	0
1324	ENSG00000198948	ENST00000506764	MFAP3L	481	0.2938	0	0	0	0	0	0	0	3	0	0	0	0	0	0	0
1325	ENSG00000214367	ENST00000506763	HAUS3	3166	0.4464	0.7669	0.0611	3.663	0.1278	3.242	0	1.999	30	22	3	187	8	163	0	100
1326	ENSG00000168724	ENST00000506762	DNAJC21	402	0.2344	1.098	0.3206	0.4628	0.2517	0.1567	0.3543	0.6296	2	4	2	3	2	1	2	4
1327	ENSG00000109466	ENST00000506761	KLHL2	2169	0.0217	0.2544	0.0297	0.1144	0	0.0581	1.314	0	1	5	1	4	0	2	40	0
1328	ENSG00000206120	ENST00000506760	EGFEM1P	742	0	0	0	0	0	0	0	0	0	0	0	0	0	0	0	0
1329	ENSG00000105479	ENST00000315396	CCDC114	3215	0.1758	0.3776	0.0601	0.3087	0.0315	0.0784	0.0222	0.4133	12	11	3	16	2	4	1	21
1330	ENSG00000161381	ENST00000315392	PLXDC1	6252	0.0075	0.1942	0.0309	0.0298	0.0405	0.141	0	0.1822	1	11	3	3	5	14	0	18
1331	ENSG00000105968	ENST00000349299	H2AFV	596	2.846	0.9259	3.351	0.9365	4.669	1.162	6.454	0.637	36	5	31	9	55	11	54	6
1332	ENSG00000259316	ENST00000635593	CTD-2116N17.1	668	0	0.3303	0	0.557	0	0.0943	0.1066	0.5683	0	2	0	6	0	1	1	6
1333	ENSG00000145569	ENST00000274217	FAM105A	3597	0.2096	0.5829	1.827	1	2.025	0.4377	1.723	0.4046	16	19	102	58	144	25	87	23
1334	ENSG00000141655	ENST00000586569	TNFRSF11A	8147	0.9368	1.07	0.9252	1.149	0.9812	0.3324	1.18	0.8388	162	79	117	151	158	43	135	108
1335	ENSG00000154832	ENST00000586568	CXXC1	866	0.0544	1.912	0.1488	2.292	0.0584	2.618	0.0822	2.631	1	15	2	32	1	36	1	36
1336	ENSG00000075415	ENST00000228318	SLC25A3	1678	11.17	1.578	22.31	10.13	23.55	8.219	22.97	6.75	398	24	581	274	781	219	541	179
1337	ENSG00000119559	ENST00000586564	C19orf25	1265	0.0373	0	0	0	0	0	0	0.1501	1	0	0	0	0	0	0	3
1338	ENSG00000197563	ENST00000586566	PIGN	335	0	1.318	0.5769	0.3702	1.208	0.3759	0.8505	0.3778	0	4	3	2	8	2	4	2
1339	ENSG00000198356	ENST00000586561	ASNA1	848	0.1111	0.5206	0.076	0.0731	0.0597	0.1485	0.168	1.492	2	4	1	1	1	2	2	20
1340	ENSG00000225190	ENST00000586562	PLEKHM1	550	3.084	1.806	0.5857	2.481	0.368	3.091	0.5181	1.15	36	9	5	22	4	27	4	10
1341	ENSG00000182149	ENST00000439924	IST1	1841	0	0	0	0	0	0	0	0	0	0	0	0	0	0	0	0
1342	ENSG00000132437	ENST00000426377	DDC	1700	0	0	0	0	0	0	0	0	0	0	0	0	0	0	0	0
1343	ENSG00000227462	ENST00000426373	RP11-108B14.4	327	0	0	0	0	0	0	0	0	0	0	0	0	0	0	0	0
1344	ENSG00000100201	ENST00000432525	DDX17	1354	0	0	0.1427	0.9161	0.1121	11.67	0.3156	22.48	0	0	3	20	3	251	6	481
1345	ENSG00000198925	ENST00000432520	ATG9A	796	3.551	1.248	1.052	1.87	1.843	0.4746	1.521	1.033	60	9	13	24	29	6	17	13
1346	ENSG00000174898	ENST00000309164	CATSPERD	1468	0	0	0	0	0	0	0	0	0	0	0	0	0	0	0	0
1347	ENSG00000071462	ENST00000432522	WBSCR22	1074	1.667	2.775	0.8998	4.042	0.3768	3.518	0.5969	4.36	38	27	15	70	8	60	9	74
1348	ENSG00000135899	ENST00000489597	SP110	416	0	2.918	0	0.4472	0.1216	0.9082	0	0.3042	0	11	0	3	1	6	0	2
1349	ENSG00000090097	ENST00000489595	PCBP4	539	0.2622	0	0	0	0	0	0	0	3	0	0	0	0	0	0	0
1350	ENSG00000144451	ENST00000432529	SPAG16	1250	9.158	0	20.87	10.27	22.46	4.937	14.19	5.163	243	0	405	207	555	98	249	102
1351	ENSG00000130723	ENST00000489593	PRRC2B	797	0.1182	8.308	0.3233	1.79	0.7618	1.422	0.3575	1.032	2	60	4	23	12	18	4	13
1352	ENSG00000141756	ENST00000489591	FKBP10	2826	2.767	4.608	1.847	15.47	1.128	21.66	3.403	29.6	166	118	81	705	63	972	135	1322
1353	ENSG00000112531	ENST00000537124	QKI	551	0	2.604	0	0.5628	0	0.2285	0	0	0	13	0	5	0	2	0	0
1354	ENSG00000089693	ENST00000537126	MLF2	851	27.18	1.556	26.72	8.381	19.62	8.14	16.66	4.015	491	12	353	115	330	110	199	54
1355	ENSG00000078295	ENST00000537121	ADCY2	3956	0	0	0	0	0	0	0	0	0	0	0	0	0	0	0	0
1356	ENSG00000167986	ENST00000537120	DDB1	1215	0.1163	1.453	0.3181	0.1021	0.0833	0.2073	0.2345	0.3125	3	16	6	2	2	4	4	6
1357	ENSG00000256304	ENST00000537123	CCDC150P1	2215	0.1702	26.01	0.2618	1.036	0.137	0.6539	0.1929	0.6571	8	522	9	37	6	23	6	23
1358	ENSG00000049245	ENST00000054666	VAMP3	2205	19.83	10.61	100.8	20.5	104.9	31.64	99.31	42.85	928	212	3451	729	4573	1108	3074	1493
1359	ENSG00000197614	ENST00000537128	MFAP5	654	0	0	0	0	0	0	0	0	0	0	0	0	0	0	0	0
1360	ENSG00000095383	ENST00000342112	TBC1D2	3046	8.429	1.884	2.834	2.83	0.98	1.985	2.175	2.701	545	52	134	139	59	96	93	130
1361	ENSG00000015475	ENST00000342111	BID	854	0	0.1292	0.2263	0	0.3554	0	1.335	0	0	1	3	0	6	0	16	0
1362	ENSG00000122136	ENST00000342114	OBP2A	607	0	0	0	0	0	0	0	0	0	0	0	0	0	0	0	0
1363	ENSG00000116337	ENST00000342115	AMPD2	3728	4.347	1.391	2.903	4.126	0.5971	3.666	2.618	3.768	344	47	168	248	44	217	137	222
1364	ENSG00000198517	ENST00000343242	MAFK	3368	165.1	13.96	5.05	14.62	3.981	30.89	2.115	45.81	11805	426	264	794	265	1652	100	2438
1365	ENSG00000057663	ENST00000343245	ATG5	3092	1.036	2.391	2.896	1.885	3.665	1.324	2.281	1.105	68	67	139	94	224	65	99	54
1366	ENSG00000198271	ENST00000343246	KRTAP4-5	879	0	0	0	0	0.0576	0	0	0.36	0	0	0	0	1	0	0	5
1367	ENSG00000068120	ENST00000587214	COASY	539	0	0	0	0	0	0.3505	0	0	0	0	0	0	0	3	0	0
1368	ENSG00000123143	ENST00000587215	PKN1	363	1.038	1.52	0.355	0.1708	0.4181	0.1735	0.3924	0.3486	8	5	2	1	3	1	2	2
1369	ENSG00000065717	ENST00000587217	TLE2	580	0	0	0	0	0	0	0	0	0	0	0	0	0	0	0	0
1370	ENSG00000123159	ENST00000587210	GIPC1	576	0.0818	0	0	0	0	0	0	0	1	0	0	0	0	0	0	0
1371	ENSG00000105278	ENST00000587212	ZFR2	493	0	0	0	0	0	0	0	0	0	0	0	0	0	0	0	0
1372	ENSG00000173581	ENST00000587213	CCDC106	626	2.032	0	1.029	0	0.9698	0	0.7966	1.718	27	0	10	0	12	0	7	17
1373	ENSG00000164967	ENST00000297613	RPP25L	1092	94.91	7.276	18.11	13.06	12.88	11.07	8.676	21.44	2200	72	307	230	278	192	133	370
1374	ENSG00000155158	ENST00000297615	TTC39B	3053	0	0	0	0	0	0	0	0	0	0	0	0	0	0	0	0
1375	ENSG00000164920	ENST00000457907	OSR2	2126	0.3102	0.2596	0.2121	0.0583	0.0238	1.422	0	1.429	14	5	7	2	1	48	0	48
1376	ENSG00000160305	ENST00000457905	DIP2A	3044	0.975	0.9426	0.4656	0.7539	0.0499	0.4345	0.2574	0.2702	63	26	22	37	3	21	11	13
1377	ENSG00000249715	ENST00000457909	FER1L5	5870	0	0	0	0	0	0	0	0	0	0	0	0	0	0	0	0
1378	ENSG00000092871	ENST00000584541	RFFL	563	0.4184	0	0	0	0	0	0	0	5	0	0	0	0	0	0	0
1379	ENSG00000108654	ENST00000584549	DDX5	807	0.1751	20.1	0.0798	2.459	0.1881	2.887	0.0883	3.529	3	147	1	32	3	37	1	45
1380	ENSG00000112812	ENST00000488649	PRSS16	955	1.135	0	0.4722	0	0.3708	0	0.3729	0	23	0	7	0	7	0	5	0
1381	ENSG00000204351	ENST00000488648	SKIV2L	720	0.1309	0	0	0.0861	0	0	0	0.0879	2	0	0	1	0	0	0	1
1382	ENSG00000149187	ENST00000534614	CELF1	567	0.4985	13.04	0.2273	0.4375	0.1785	0.7774	0.1256	0.558	6	67	2	4	2	7	1	5
1383	ENSG00000138119	ENST00000488645	MYOF	627	1.954	12.5	1.541	1.879	4.277	4.118	2.159	4.945	26	71	15	19	53	41	19	49
1384	ENSG00000156515	ENST00000488644	HK1	593	0	0.186	0	0	0	0	0	0	0	1	0	0	0	0	0	0
1385	ENSG00000206120	ENST00000488647	EGFEM1P	709	0	0	0	0	0	0	0	0	0	0	0	0	0	0	0	0
1386	ENSG00000089101	ENST00000488640	CFAP61	546	0	0	0	0	0	0	0	0	0	0	0	0	0	0	0	0
1387	ENSG00000002016	ENST00000488642	RAD52	2413	0.0195	3.75	0	1.157	0	2.166	0	1.154	1	82	0	45	0	83	0	44
1388	ENSG00000171608	ENST00000536656	PIK3CD	5483	0.0172	0.1409	0	0.0113	0.0092	0.023	0	0.0116	2	7	0	1	1	2	0	1
1389	ENSG00000158195	ENST00000536657	WASF2	1083	0.261	0	0.2379	0	0.3737	0	0.3946	0.2922	6	0	4	0	8	0	6	5
1390	ENSG00000063245	ENST00000270460	EPN1	16219	19.27	6.165	8.886	6.99	8.51	7.451	7.651	7.861	6634	906	2237	1828	2728	1919	1742	2015
1391	ENSG00000244482	ENST00000270464	LILRA6	932	0	0	0	0	0	0	0	0	0	0	0	0	0	0	0	0
1392	ENSG00000143126	ENST00000271332	CELSR2	10534	1.896	2.525	5.559	15.89	7.776	18.09	5.646	15.78	424	241	909	2699	1619	3026	835	2627
1393	ENSG00000143125	ENST00000271331	PROK1	1338	0	0	0	0	0.0756	0	0	0	0	0	0	0	2	0	0	0
1394	ENSG00000188243	ENST00000497707	COMMD6	392	0.3606	0	1.972	0.6328	0.7743	0.4819	1.272	0.9685	3	0	12	4	6	3	7	6
1395	ENSG00000095981	ENST00000425054	KCNK16	1272	0	0	0	0	0	0	0	0	0	0	0	0	0	0	0	0
1396	ENSG00000063660	ENST00000425056	GPC1	1085	0	0	0.0594	0.0572	0.1399	0.5224	0	0.1166	0	0	1	1	3	9	0	2
1397	ENSG00000214655	ENST00000425051	ZSWIM8	594	0.3172	0.929	0	0.9396	0	0.4241	0	0.4261	4	5	0	9	0	4	0	4
1398	ENSG00000156976	ENST00000425053	EIF4A2	1977	1.358	28.69	9.385	17.44	9.213	15.77	6.81	21.44	57	514	288	556	360	495	189	670
1399	ENSG00000251287	ENST00000425059	ALG1L2	969	0	0	0	0	0	0	0	0	0	0	0	0	0	0	0	0
1400	ENSG00000241878	ENST00000431201	PISD	460	0	0	0	0	0	0	0	0	0	0	0	0	0	0	0	0
1401	ENSG00000182902	ENST00000399813	SLC25A18	2057	0	0	0	0	0	0	0	0	0	0	0	0	0	0	0	0
1402	ENSG00000215217	ENST00000399810	C5orf49	2385	0.1383	0	0.108	0	0.0849	0.0264	0.0299	0	7	0	4	0	4	1	1	0
1403	ENSG00000185201	ENST00000399817	IFITM2	659	1.501	0.1674	9.385	6.776	9.827	5.447	1.189	8.066	21	1	96	72	128	57	11	84
1404	ENSG00000215218	ENST00000399816	UBE2QL1	4317	0.0109	0	0.0448	0	0	0.0875	0	0	1	0	3	0	0	6	0	0
1405	ENSG00000185201	ENST00000399815	IFITM2	382	0.6166	0	0	0	0.1325	0.3296	0.1864	0	5	0	0	0	1	2	1	0
1406	ENSG00000152990	ENST00000499527	ADGRA3	3968	0.0119	3.143	1.266	2.86	0.9818	2.143	1.921	0.9409	1	113	78	183	77	135	107	59
1407	ENSG00000157578	ENST00000448288	LCA5L	804	0	0	0	0	0	0	0	0	0	0	0	0	0	0	0	0
1408	ENSG00000157014	ENST00000448281	TATDN2	4484	2.196	2.83	2.227	0.8022	2.065	0.8848	1.97	1.03	209	115	155	58	183	63	124	73
1409	ENSG00000164619	ENST00000448280	BMPER	844	0	0.6538	0	0.147	0	0.0746	0	0.075	0	5	0	2	0	1	0	1
1410	ENSG00000111850	ENST00000448282	SMIM8	1214	0.0776	1	0.0531	0.4087	0.125	0.5187	0	0.0522	2	11	1	8	3	10	0	1
1411	ENSG00000277075	ENST00000303910	HIST1H2AE	509	4.72	0	0	0.1218	0	0	0	0	51	0	0	1	0	0	0	0
1412	ENSG00000160216	ENST00000448287	AGPAT3	454	2.594	1.945	1.987	0.683	1.003	0.2773	0.7845	1.115	25	8	14	5	9	2	5	8
1413	ENSG00000179348	ENST00000492608	GATA2	844	0	0	0	0	0	0	0	0	0	0	0	0	0	0	0	0
1414	ENSG00000144648	ENST00000492609	ACKR2	567	0	0	0	0	0	0	0	0	0	0	0	0	0	0	0	0
1415	ENSG00000157020	ENST00000492602	SEC13	393	0.1199	0.2807	0.1639	0.1578	0.1287	0.1603	0.1812	0.1611	1	1	1	1	1	1	1	1
1416	ENSG00000142207	ENST00000492603	URB1	551	0.513	9.614	0.2339	0.5628	0.3673	0.3428	0.5171	0	6	48	2	5	4	3	4	0
1417	ENSG00000159200	ENST00000492600	RCAN1	935	1.864	2.243	1.24	0.995	1.245	2.223	0.6095	0.9475	37	19	18	15	23	33	8	14
1418	ENSG00000198964	ENST00000492601	SGMS1	625	6.859	2.119	6.7	6.053	4.371	4.937	2.507	4.657	91	12	65	61	54	49	22	46
1419	ENSG00000127481	ENST00000492606	UBR4	314	0.6001	4.218	0.4104	0.9875	0.3223	0.6016	0.2268	0.806	4	12	2	5	2	3	1	4
1420	ENSG00000106565	ENST00000492607	TMEM176B	1265	0	0	0.0509	0	0	0	0	0	0	0	1	0	0	0	0	0
1421	ENSG00000115464	ENST00000492604	USP34	527	0	7.748	1.222	1.059	0.768	0.1195	0.4055	0.2401	0	37	10	9	8	1	3	2
1422	ENSG00000122678	ENST00000492605	POLM	1649	0.4285	0	0	1.015	0	0.802	0	1.42	15	0	0	27	0	21	0	37
1423	ENSG00000186469	ENST00000557208	GNG2	578	0.0815	3.055	0.1114	0.7511	0.1751	0.4358	0.1232	0.1095	1	16	1	7	2	4	1	1
1424	ENSG00000103381	ENST00000381774	CPPED1	6273	3.192	3.941	6.306	5.111	8.009	4.437	7.779	3.551	425	224	614	517	993	442	685	352
1425	ENSG00000075711	ENST00000434148	DLG1	309	0.1525	1.429	0.2084	0.2007	0.1637	0.4075	0	0.2049	1	4	1	1	1	2	0	1
1426	ENSG00000165807	ENST00000557202	PPP1R36	596	0	0	0	0	0	0	0	0	0	0	0	0	0	0	0	0
1427	ENSG00000119599	ENST00000557203	DCAF4	524	0.1798	2.106	0.1229	0.2367	0.0966	0.1202	0.2718	0.6038	2	10	1	2	1	1	2	5
1428	ENSG00000092199	ENST00000557201	HNRNPC	1371	1.581	0.4025	4.793	0.1809	1.328	0.1837	5.196	0.1385	46	5	102	4	36	4	100	3
1429	ENSG00000089916	ENST00000557207	GPATCH2L	529	0.8905	17.94	0.4871	7.152	0.6694	7.381	0.404	12.92	10	86	4	61	7	62	3	108
1430	ENSG00000072121	ENST00000557204	ZFYVE26	354	1.996	4.053	0.91	1.752	0.7146	1.779	0.4024	1.787	15	13	5	10	5	10	2	10
1431	ENSG00000119723	ENST00000557205	COQ6	1242	0.0379	0	0.1038	0	0	0.0507	0	0	1	0	2	0	0	1	0	0
1432	ENSG00000165392	ENST00000298139	WRN	5215	2.24	26.66	5.25	15.71	3.978	12.63	2.8	6.904	248	1260	425	1321	410	1046	205	569
1433	ENSG00000165389	ENST00000298130	SPTSSA	2777	15.06	11.17	81.38	21.84	68.88	22.61	58.69	23.15	888	281	3508	978	3781	997	2288	1016
1434	ENSG00000100764	ENST00000261303	PSMC1	4448	2.182	4.019	8.966	4.546	6.199	2.294	7.11	2.817	206	162	619	326	545	162	444	198
1435	ENSG00000196998	ENST00000473974	WDR45	1077	15.4	2.357	3.29	1.843	4.791	1.871	5.423	0.8226	352	23	55	32	102	32	82	14
1436	ENSG00000080503	ENST00000635590	SMARCA2	1843	0	0	3.251	6.125	0.3569	0.1367	0	0.1717	0	0	93	182	13	4	0	5
1437	ENSG00000080503	ENST00000324954	SMARCA2	1781	0	0	4.739	0.1045	0.2557	0	0.24	0.0711	0	0	131	3	9	0	6	2
1438	ENSG00000135535	ENST00000324953	CD164	2936	7.525	1.466	13.45	7.752	18.52	10.45	20.4	3.039	469	39	613	367	1075	487	841	141
1439	ENSG00000151338	ENST00000539174	MIPOL1	2888	0.1631	3.477	0.1115	1.138	0.0526	0.676	0.1233	0.1096	10	91	5	53	3	31	5	5
1440	ENSG00000087448	ENST00000539176	KLHL42	1894	1.667	1.632	0.9865	2.783	0.9349	2.926	0.677	3.809	67	28	29	85	35	88	18	114
1441	ENSG00000205212	ENST00000539177	CCDC144NL	443	0	0	0	0	0	0	0	0	0	0	0	0	0	0	0	0
1442	ENSG00000139112	ENST00000539170	GABARAPL1	1700	31.9	2.012	20.31	0.6567	0	7.742	0	0.5583	1151	31	536	18	0	209	0	15
1443	ENSG00000130783	ENST00000539171	CCDC62	331	0	0	0	0	0	0	0	0	0	0	0	0	0	0	0	0
1444	ENSG00000118557	ENST00000539172	PMFBP1	556	0	0.1984	0	0.1115	0	0	0	0	0	1	0	1	0	0	0	0
1445	ENSG00000111215	ENST00000539179	PRR4	500	0	0	0	0.2481	0	0	0	0.2531	0	0	0	2	0	0	0	2
1446	ENSG00000119574	ENST00000594051	ZBTB45	2541	7.917	0	1.065	1.66	0	2.131	0.8971	6.101	427	0	42	68	0	86	32	245
1447	ENSG00000269095	ENST00000594059	AC010646.3	515	0	0	0	0	0	0	0	0	0	0	0	0	0	0	0	0
1448	ENSG00000170954	ENST00000597503	ZNF415	2469	0	0	0	0	0	0	0	0	0	0	0	0	0	0	0	0
1449	ENSG00000170959	ENST00000597505	DCDC1	5352	0.0528	0.1443	0.0241	0.0927	0.1229	0	0	0.0709	6	7	2	8	13	0	0	6
1450	ENSG00000188493	ENST00000597507	C19orf54	947	3.283	1.515	0.068	0.5239	1.068	0	0	3.541	66	13	1	8	20	0	0	53
1451	ENSG00000167751	ENST00000597509	KLK2	561	0	0	0	0	0	0	0	0	0	0	0	0	0	0	0	0
1452	ENSG00000108389	ENST00000323456	MTMR4	5839	20.36	9.016	34.33	12.92	26.18	12.54	20.43	14.86	2523	477	3111	1216	3021	1163	1675	1371
1453	ENSG00000130713	ENST00000463488	EXOSC2	699	0.5392	5.21	1.475	12.16	1.448	17.12	0.5095	21.18	8	33	16	137	20	190	5	234
1454	ENSG00000167613	ENST00000463489	LAIR1	624	0	0	0	0	0	0	0	0	0	0	0	0	0	0	0	0
1455	ENSG00000233327	ENST00000610104	USP32P2	286	0	0	0	0	0	0	0	0	0	0	0	0	0	0	0	0
1456	ENSG00000205361	ENST00000463480	MT1DP	191	0.4933	0	2.024	0	1.06	0.6592	0	0.3315	2	0	6	0	4	2	0	1
1457	ENSG00000198574	ENST00000493550	SH2D1B	582	0	0	0	0	0	0	0	0	0	0	0	0	0	0	0	0
1458	ENSG00000117360	ENST00000493553	PRPF3	516	0.6391	14.97	0.2497	0.7211	0.5883	1.098	0.4142	0.7357	7	70	2	6	6	9	3	6
1459	ENSG00000175029	ENST00000493552	CTBP2	100	0	0	0	0	0	0	0	0	0	0	0	0	0	0	0	0
1460	ENSG00000196505	ENST00000493555	GDAP2	1020	0.1386	2.705	1.074	0.3648	0.3472	0.4322	0.2095	0.3722	3	25	17	6	7	7	3	6
1461	ENSG00000114098	ENST00000463485	ARMC8	1059	0	0	0	0	0	0	0	0	0	0	0	0	0	0	0	0
1462	ENSG00000223501	ENST00000463486	VPS52	925	0.713	0.1193	5.572	0.6034	0.0547	0.0681	2.464	0.0685	14	1	80	9	1	1	32	1
1463	ENSG00000092758	ENST00000463487	COL9A3	760	0	0	0	0	0	0	0	0	0	0	0	0	0	0	0	0
1464	ENSG00000100722	ENST00000556158	ZC3H14	849	0.8878	1.17	0	0.4383	0	0.5192	0	0.8199	16	9	0	6	0	7	0	11
1465	ENSG00000154645	ENST00000400127	CHODL	2239	0	0	0	0	0	0	0	0	0	0	0	0	0	0	0	0
1466	ENSG00000226421	ENST00000435239	SLC25A5P5	897	0.2626	0.123	0	0.1383	0	0.0702	0.0794	0.4938	5	1	0	2	0	1	1	7
1467	ENSG00000077380	ENST00000435234	DYNC1I2	1047	0	1.581	0	0	0	2.827	0	0	0	15	0	0	0	47	0	0
1468	ENSG00000154001	ENST00000556150	PPP2R5E	744	0	0	0	0	0	0	0	0	0	0	0	0	0	0	0	0
1469	ENSG00000258445	ENST00000556153	RP11-307P22.1	618	2.134	15.36	3.649	2.007	4.994	1.732	5.417	1.741	28	86	35	20	61	17	47	17
1470	ENSG00000166888	ENST00000556155	STAT6	2924	0	0	0	0	0	0	0	0	0	0	0	0	0	0	0	0
1471	ENSG00000140092	ENST00000556154	FBLN5	1875	0	0	0	0.0331	0	0	0	0	0	0	0	1	0	0	0	0
1472	ENSG00000213930	ENST00000556157	GALT	558	0.0845	0.3954	0	0.2223	0.1813	0.1129	0	0	1	2	0	2	2	1	0	0
1473	ENSG00000077063	ENST00000435233	CTTNBP2	580	0	0	0	0	0	0	0	0	0	0	0	0	0	0	0	0
1474	ENSG00000166206	ENST00000299267	GABRB3	4494	11.14	24.93	43.82	28.36	35.51	21.94	41.67	19.49	1063	1015	3057	2055	3154	1566	2629	1384
1475	ENSG00000073584	ENST00000400122	SMARCE1	1263	0	0	0	0	0.0401	0.0499	0	0	0	0	0	0	1	1	0	0
1476	ENSG00000105705	ENST00000247001	SUGP1	2423	3.247	0.0911	6.116	0.7679	7.392	0.7277	5.527	0.8096	167	2	230	30	354	28	188	31
1477	ENSG00000105671	ENST00000247003	DDX49	1830	24.15	1.387	9.153	4.304	9.261	5.024	15.57	5.705	938	23	260	127	335	146	400	165
1478	ENSG00000130283	ENST00000247005	GDF1	2517	0.3556	0	0.5887	0.1725	2.312	0.2002	0.1981	0.4777	19	0	23	7	115	8	7	19
1479	ENSG00000166352	ENST00000617650	C11orf74	937	0	0	0.6188	0	0	0	0	0	0	0	9	0	0	0	0	0
1480	ENSG00000157322	ENST00000617654	CLEC18A	2282	0	0	0	0	0	0	0	0	0	0	0	0	0	0	0	0
1481	ENSG00000103067	ENST00000564465	ESRP2	734	0	0	0	0	0.0689	0	0	0	0	0	0	0	1	0	0	0
1482	ENSG00000136940	ENST00000259467	PDCL	2813	6.716	1.255	13.51	6.129	11.49	4.836	9.066	3.847	401	32	590	278	639	216	358	171
1483	ENSG00000136939	ENST00000259466	OR1L4	936	0	0	0	0	0	0	0	0	0	0	0	0	0	0	0	0
1484	ENSG00000136933	ENST00000259460	RABEPK	1313	13.53	2.185	6.232	2.834	4.046	1.247	5.913	0.5301	377	26	127	60	105	26	109	11
1485	ENSG00000141431	ENST00000269197	ASXL3	11344	0	0	0	0	0	0	0	0.0056	0	0	0	0	0	0	0	1
1486	ENSG00000141428	ENST00000269194	C18orf21	703	0.134	0.3139	0.3665	0	0.072	0.0896	0.1013	0.2701	2	2	4	0	1	1	1	3
1487	ENSG00000141429	ENST00000269195	GALNT1	3847	4.347	6.254	56.3	21.86	2.604	0.1473	62.14	20.05	355	218	3362	1356	198	9	3356	1219
1488	ENSG00000134769	ENST00000269192	DTNA	1964	0	0	0	0	0	0	0	0	0	0	0	0	0	0	0	0
1489	ENSG00000101901	ENST00000622986	ALG13	582	0.081	22	0.2214	1.598	0.0869	1.082	0.1224	0.3262	1	116	2	15	1	10	1	3
1490	ENSG00000249715	ENST00000622983	FER1L5	6294	0	0	0	0	0	0	0	0	0	0	0	0	0	0	0	0
1491	ENSG00000112294	ENST00000492697	ALDH5A1	470	0.1003	0.4695	0.137	0.7917	0.1077	0.2679	0.1515	0.8078	1	2	1	6	1	2	1	6
1492	ENSG00000179335	ENST00000564468	CLK3	929	0.1014	0.2375	0	0.1335	0.0545	0.1355	0.0767	0.0682	2	2	0	2	1	2	1	1
1493	ENSG00000130427	ENST00000252723	EPO	1330	0	0	0	0	0.038	0.142	0	0	0	0	0	0	1	3	0	0
1494	ENSG00000183570	ENST00000423045	PCBP3	1183	0	0.2799	0.0544	0.2097	0	0	0	0	0	3	1	4	0	0	0	0
1495	ENSG00000263142	ENST00000570311	LRRC37A17P	4693	1.305	28.43	1.689	21.13	2.329	27.16	1.746	14.18	130	1209	123	1599	216	2024	115	1052
1496	ENSG00000183048	ENST00000570310	SLC25A10	595	0.871	0.1854	1.083	0.5211	1.19	0.4234	1.437	2.127	11	1	10	5	14	4	12	20
1497	ENSG00000164329	ENST00000423041	PAPD4	3223	0.2193	4.965	2.239	3.502	2.888	3.693	1.459	4.241	15	145	112	182	184	189	66	216
1498	ENSG00000130429	ENST00000252725	ARPC1B	1551	2.248	5.337	1.703	15.83	2.251	31.83	4.042	2.611	74	75	41	396	69	784	88	64
1499	ENSG00000004779	ENST00000570319	NDUFAB1	885	0.3726	5.113	0.4368	1.472	0.4573	2.917	0.4829	0.858	7	41	6	21	8	41	6	12
1500	ENSG00000141255	ENST00000570318	SPATA22	240	0	0	0	0	0	0	0	0	0	0	0	0	0	0	0	0
1501	ENSG00000116127	ENST00000423048	ALMS1	5194	0.127	1.827	0.645	0.9791	0.1753	0.4001	0.9326	1.352	14	86	52	82	18	33	68	111
1502	ENSG00000110076	ENST00000423049	NRXN2	828	0	0	0	0	0	0	0	0	0	0	0	0	0	0	0	0
1503	ENSG00000088387	ENST00000339416	DOCK9	7526	0	1.232	0.4965	0.6263	0.3832	1.272	0.3881	0.5801	0	84	58	76	57	152	41	69
1504	ENSG00000256683	ENST00000598254	ZNF350	529	0.0891	1.043	0.1218	0.1172	0.0956	0.1191	0	0.1197	1	5	1	1	1	1	0	1
1505	ENSG00000167772	ENST00000598255	ANGPTL4	909	0.0518	0.9712	0.0709	0.0682	0.0557	0.0693	0	0	1	8	1	1	1	1	0	0
1506	ENSG00000100823	ENST00000216714	APEX1	1484	2.222	0.8181	3.777	3.803	4.5	2.546	3.744	0.6396	70	11	87	91	132	60	78	15
1507	ENSG00000161558	ENST00000598258	TMEM143	457	0	0.2414	0	0.1357	0.3321	0.4134	0	0.4155	0	1	0	1	3	3	0	3
1508	ENSG00000169169	ENST00000598259	CPT1C	2679	0	0	0	0	0	0	0	0	0	0	0	0	0	0	0	0
1509	ENSG00000169609	ENST00000508990	C15orf40	631	0.1493	0	1.021	0.0983	0.1604	0	0.4516	0.2006	2	0	10	1	2	0	4	2
1510	ENSG00000058729	ENST00000508991	RIOK2	589	0.08	2.248	0.1093	0.6317	0.1718	0.3207	0.1209	0.7521	1	12	1	6	2	3	1	7
1511	ENSG00000109180	ENST00000508996	OCIAD1	348	0	0	0	0.1782	0.1454	0.181	0.2047	0.1819	0	0	0	1	1	1	1	1
1512	ENSG00000077684	ENST00000508997	JADE1	504	0	3.065	0.5113	2.707	0.3012	0.6248	0	0.2511	0	14	4	22	3	5	0	2
1513	ENSG00000129187	ENST00000508994	DCTD	332	0	0	0	0	0.6096	0	0.429	0.1907	0	0	0	0	4	0	2	1
1514	ENSG00000151612	ENST00000508995	ZNF827	477	0.395	0.4626	0	0.5201	0.4243	0.396	0	0.9286	4	2	0	4	4	3	0	7
1515	ENSG00000101074	ENST00000217043	R3HDML	1377	0.3421	0.3206	3.041	1.486	1.837	2.241	0.8277	3.125	10	4	65	33	50	49	16	68
1516	ENSG00000158457	ENST00000614309	TSPAN33	1687	0.5027	0.2617	0.5728	0.3676	0.5998	1.157	0.4222	0.9377	18	4	15	10	20	31	10	25
1517	ENSG00000278053	ENST00000614307	DDX52	3550	0	19.49	0.0726	8.875	0.0855	6.989	0.0401	0.2317	0	627	4	508	6	394	2	13
1518	ENSG00000172987	ENST00000614306	HPSE2	447	0	0	0	0	0	0	0	0	0	0	0	0	0	0	0	0
1519	ENSG00000176715	ENST00000614302	ACSF3	3751	9.784	1.765	2.044	3.489	3.372	2.434	2.374	1.906	779	60	119	211	250	145	125	113
1520	ENSG00000278054	ENST00000614301	RP11-34H11.3	211	0.2233	1.046	0	0.2939	0	0	0	0	1	2	0	1	0	0	0	0
1521	ENSG00000189339	ENST00000614300	SLC35E2B	2156	0	0	0	0.2014	0.0235	0.4381	0.0991	1.086	0	0	0	7	1	15	3	37
1522	ENSG00000013375	ENST00000283977	PGM3	2219	0	0	0	0	0	0.2838	0	0.5133	0	0	0	0	0	10	0	18
1523	ENSG00000217930	ENST00000575848	PAM16	518	10.28	0.6393	1.368	2.514	2.735	1.58	1.238	2.199	113	3	11	21	28	13	9	18
1524	ENSG00000167720	ENST00000575840	SRR	566	0	0.78	0	0.4383	0	0.3338	0	0.1119	0	4	0	4	0	3	0	1
1525	ENSG00000175866	ENST00000575841	BAIAP2	509	2.221	2.819	0.1265	0.731	0.0994	0.9898	0	0.6216	24	13	1	6	1	8	0	5
1526	ENSG00000184009	ENST00000575842	ACTG1	2256	33.37	29.2	14.36	15.07	17.31	19.01	17.11	33.27	1598	597	503	548	772	681	542	1186
1527	ENSG00000185515	ENST00000399026	BRCC3	456	0.1033	1.21	0.1412	1.224	0.111	0.9667	0.1562	0.6939	1	5	1	9	1	7	1	5
1528	ENSG00000103005	ENST00000561568	USB1	671	1.755	0.1644	1.728	0.5545	2.111	0.2815	1.486	0.4715	25	1	18	6	28	3	14	5
1529	ENSG00000166278	ENST00000485690	C2	894	0	0.2468	0	0	0	0	0	0	0	2	0	0	0	0	0	0
1530	ENSG00000148308	ENST00000485692	GTF3C5	827	0.1709	1.868	0.1558	1.2	0.2447	1.295	0.3445	1.913	3	14	2	16	4	17	4	25
1531	ENSG00000128581	ENST00000485695	IFT22	923	0.2041	1.076	0.349	0	0.2193	0	0.5402	0.2057	4	9	5	0	4	0	7	3
1532	ENSG00000151779	ENST00000485694	NBAS	1798	0.0524	5.217	0.0358	0.3449	0.1688	0.8756	0.0396	0.2464	2	85	1	10	6	25	1	7
1533	ENSG00000182450	ENST00000545838	KCNK4	532	0	0	0	0	0	0	0	0	0	0	0	0	0	0	0	0
1534	ENSG00000157224	ENST00000485696	CLDN12	309	0	0	0	0	0	0	0	0	0	0	0	0	0	0	0	0
1535	ENSG00000170324	ENST00000305531	FRMPD2	4665	0	0	0	0	0	0.0135	0	0	0	0	0	0	0	1	0	0
1536	ENSG00000090376	ENST00000545837	IRAK3	1579	0	1.188	0	0	0	0	0	0	0	17	0	0	0	0	0	0
1537	ENSG00000247596	ENST00000305533	TWF2	1718	66.14	3.019	32.29	26.86	31.48	28.85	30.56	26.81	2412	47	861	744	1069	787	737	728
1538	ENSG00000120798	ENST00000545833	NR2C1	1305	0	0.9303	0	0.2376	0	0	0	0	0	11	0	5	0	0	0	0
1539	ENSG00000010295	ENST00000436152	IFFO1	3101	0	0.4626	0	0.38	0	0.0203	0	0.0816	0	13	0	19	0	1	0	4
1540	ENSG00000117682	ENST00000436153	DHDDS	705	1.27	0.1565	0.3655	0.9677	1.076	0.804	0	0	19	1	4	11	15	9	0	0
1541	ENSG00000144134	ENST00000477218	RABL2A	575	0.082	0.3837	0.2241	0.2157	0.088	0.219	0.1239	0.2201	1	2	2	2	1	2	1	2
1542	ENSG00000138892	ENST00000477219	TTLL8	308	0	0	0	0	0	0	0	0	0	0	0	0	0	0	0	0
1543	ENSG00000043355	ENST00000477213	ZIC2	473	0.1992	0.9334	0.1362	0.1311	0.107	0.2662	0.1506	1.739	2	4	1	1	1	2	1	13
1544	ENSG00000185269	ENST00000477214	NOTUM	813	0.1159	0	0	0.1526	0	0	0	0	2	0	0	2	0	0	0	0
1545	ENSG00000198765	ENST00000477215	SYCP1	579	0	0	0	0	0	0	0	0	0	0	0	0	0	0	0	0
1546	ENSG00000136603	ENST00000477216	SKIL	554	0.6803	0.1991	0.2326	0.2239	0.0913	0.1137	0.1286	0.3427	8	1	2	2	1	1	1	3
1547	ENSG00000123560	ENST00000422393	PLP1	588	0	0	0	0	0	0	0	0	0	0	0	0	0	0	0	0
1548	ENSG00000039068	ENST00000422392	CDH1	2567	0	0	0	0	0	0	0	0.8874	0	0	0	0	0	0	0	36
1549	ENSG00000132640	ENST00000422390	BTBD3	583	0	0	0	0	0	0	0	0	0	0	0	0	0	0	0	0
1550	ENSG00000173585	ENST00000422395	CCR9	1331	0	0	0	0	0	0	0	0	0	0	0	0	0	0	0	0
1551	ENSG00000159374	ENST00000422394	M1AP	576	0	0	0	0	0	0	0	0	0	0	0	0	0	0	0	0
1552	ENSG00000106688	ENST00000422398	SLC1A1	726	0	0	0	0	0	0	0	0	0	0	0	0	0	0	0	0
1553	ENSG00000047617	ENST00000544988	ANO2	524	0	0	0	0	0	0	0	0	0	0	0	0	0	0	0	0
1554	ENSG00000184911	ENST00000472595	DMRTC1B	1524	0.2164	0	0.0423	0.0407	0	0.2479	0.1402	0.2491	7	0	1	1	0	6	3	6
1555	ENSG00000132464	ENST00000472597	ENAM	557	0	0	0	0	0	0	0	0	0	0	0	0	0	0	0	0
1556	ENSG00000152804	ENST00000472590	HHEX	1605	0	0	0	0	0	0.0393	0	0	0	0	0	0	0	1	0	0
1557	ENSG00000146918	ENST00000472591	NCAPG2	554	0	0.1991	0	0	0	0	0	0	0	1	0	0	0	0	0	0
1558	ENSG00000163872	ENST00000472593	YEATS2	5737	0.5666	6.848	0.1011	0.4757	0.3087	0.3293	0.298	0.2978	69	356	9	44	35	30	24	27
1559	ENSG00000166200	ENST00000388901	COPS2	6628	9.077	9.974	10.98	13.5	7.702	10.97	7.254	7.542	1277	599	1130	1443	1009	1155	675	790
1560	ENSG00000178562	ENST00000324106	CD28	4812	0	0	0	0.0129	0	0	0	0	0	0	0	1	0	0	0	0
1561	ENSG00000102003	ENST00000472598	SYP	761	0	0	0	0	0	0	0	0	0	0	0	0	0	0	0	0
1562	ENSG00000151576	ENST00000472599	QTRTD1	680	0.0693	0	0	0.0912	0.0744	0.0926	0.1047	0.1861	1	0	0	1	1	1	1	2
1563	ENSG00000092098	ENST00000324103	RNF31	3627	15.05	3.803	2.185	8.362	4.101	7.744	2.946	6.717	1159	125	123	489	294	446	150	385
1564	ENSG00000272391	ENST00000398379	POM121C	715	4.744	17.6	3.875	5.031	2.901	6.87	2.491	4.602	72	114	43	58	41	78	25	52
1565	ENSG00000214465	ENST00000398372	SMARCE1P6	1216	0	0.6353	0	0.102	0	0	0	0.2602	0	7	0	2	0	0	0	5
1566	ENSG00000070808	ENST00000398376	CAMK2A	1493	0	0	0	0	0	0	0	0	0	0	0	0	0	0	0	0
1567	ENSG00000198920	ENST00000573033	KIAA0753	815	0.8093	10.16	1.265	3.577	1.179	3.554	0.9614	2.407	14	75	16	47	19	46	11	31
1568	ENSG00000263001	ENST00000573035	GTF2I	4548	0.6733	0.2912	1.601	1.241	1.29	1.038	0.5482	2.129	65	12	113	91	116	75	35	153
1569	ENSG00000266028	ENST00000573034	SRGAP2	6301	2.213	3.38	5.624	5.512	2.947	5.287	0.8366	6.246	296	193	550	560	367	529	74	622
1570	ENSG00000173821	ENST00000573038	RNF213	699	0.4044	6.789	0.1844	0.0887	0.0724	0.1801	0.4076	0.3621	6	43	2	1	1	2	4	4
1571	ENSG00000188313	ENST00000484560	PLSCR1	629	0.2247	6.141	0.3073	4.24	0.0804	2.903	0.2265	1.006	3	35	3	43	1	29	2	10
1572	ENSG00000163596	ENST00000484561	ICA1L	974	0	2.606	0	0.0637	0	0	0	0	0	23	0	1	0	0	0	0
1573	ENSG00000132849	ENST00000484562	INADL	5448	2.551	1.904	1.916	19.96	5.795	13.25	1.595	3.531	295	94	162	1753	624	1146	122	304
1574	ENSG00000143106	ENST00000484563	PSMA5	1503	3.761	5.874	4.372	2.682	4.511	1.718	2.559	1.431	120	80	102	65	134	41	54	34
1575	ENSG00000126107	ENST00000484564	HECTD3	314	0.6001	0.7027	0.2051	0.1975	0.1611	0.2006	0.4536	0.403	4	2	1	1	1	1	2	2
1576	ENSG00000198563	ENST00000484566	DDX39B	857	1.814	2.575	0.9021	4.197	2.125	3.086	1.413	2.732	33	20	12	58	36	42	17	37
1577	ENSG00000103335	ENST00000484567	PIEZO1	2464	0.8413	8.868	0.6798	8.659	0.0821	13.47	0.1734	14.82	44	198	26	344	4	527	6	577
1578	ENSG00000139239	ENST00000484568	RPL14P1	645	28.12	8.726	62.83	19.23	58.99	20.41	38.21	25.41	385	51	629	200	752	209	346	259
1579	ENSG00000197114	ENST00000484569	ZGPAT	749	0.1887	0.4422	0.4301	0.0828	1.216	0.2522	0.7608	0.0845	3	3	5	1	18	3	8	1
1580	ENSG00000115970	ENST00000407351	THADA	3678	1.524	1.35	0	4.688	1.348	4.178	0	1.703	119	45	0	278	98	244	0	99
1581	ENSG00000204941	ENST00000407356	PSG5	1526	0	0	0	0	0	0	0	0	0	0	0	0	0	0	0	0
1582	ENSG00000197576	ENST00000610970	HOXA4	1728	0.0273	0.0639	0.0373	0.0359	0.0293	0	0.0412	0	1	1	1	1	1	0	1	0
1583	ENSG00000036549	ENST00000474746	ZZZ3	572	0	4.052	0	0.4337	0	0.1101	0	0	0	21	0	4	0	1	0	0
1584	ENSG00000274076	ENST00000610974	RN7SL539P	291	0	0.3791	0	0	0	0	0	0.4349	0	1	0	0	0	0	0	2
1585	ENSG00000048052	ENST00000474742	HDAC9	551	0	0	0	0	0	0	0	0	0	0	0	0	0	0	0	0
1586	ENSG00000198089	ENST00000474741	SFI1	708	0	0	0	0	0	0	0	0.3575	0	0	0	0	0	0	0	4
1587	ENSG00000178127	ENST00000474740	NDUFV2	264	0.3569	2.09	0	0	0	0.2386	0	0.2398	2	5	0	0	0	1	0	1
1588	ENSG00000024862	ENST00000610978	CCDC28A	1226	1.191	0.09	5.465	0.0506	11.35	0.0514	0.0581	2.065	31	1	104	1	275	1	1	40
1589	ENSG00000196074	ENST00000474749	SYCP2	580	0	0	0	0.2138	0	0	0.1228	0	0	0	0	2	0	0	1	0
1590	ENSG00000120088	ENST00000352855	CRHR1	1146	0	0	0	0	0	0	0	0	0	0	0	0	0	0	0	0
1591	ENSG00000137731	ENST00000533281	FXYD2	375	0	0	0	0	0	0	0	0	0	0	0	0	0	0	0	0
1592	ENSG00000126070	ENST00000397828	AGO3	1035	0.4552	0.32	0.1867	0.0599	0.1955	0.0609	0.4129	0.0612	10	3	3	1	4	1	6	1
1593	ENSG00000203690	ENST00000397829	TCP10	2141	0	0	0	0	0	0	0	0	0	0	0	0	0	0	0	0
1594	ENSG00000160256	ENST00000397826	FAM207A	880	10.55	3.512	3.807	1.621	3.507	4.079	3.724	2.013	197	28	52	23	61	57	46	28
1595	ENSG00000166664	ENST00000397827	CHRFAM7A	2794	1.804	1.185	1.176	0.5993	1.195	2.006	0.3059	0	107	30	51	27	66	89	12	0
1596	ENSG00000214212	ENST00000397820	C19orf38	1223	0	0.0902	0.0527	0	0.0414	0.0515	0	0	0	1	1	0	1	1	0	0
1597	ENSG00000147010	ENST00000397821	SH3KBP1	4731	4.869	5.529	3.418	0.7997	2.278	0.7454	6.775	6.995	489	237	251	61	213	56	450	523
1598	ENSG00000105726	ENST00000473243	ATP13A1	4729	0.5977	0.4901	0.2997	2.636	0.0321	0.5726	0.0603	2.73	60	21	22	201	3	43	4	204
1599	ENSG00000100342	ENST00000439680	APOL1	531	0	0	0	0.3504	0.1906	0.1186	0.2682	0	0	0	0	3	2	1	2	0
1600	ENSG00000115271	ENST00000473240	GCA	814	0	0.6779	0	0.1524	0.2486	0	0	0	0	5	0	2	4	0	0	0
1601	ENSG00000091986	ENST00000439685	CCDC80	3557	0.3311	1.458	1.032	0.8544	1.65	0.7082	1.902	1.619	25	47	57	49	116	40	95	91
1602	ENSG00000135686	ENST00000325279	KLHL36	6488	8.154	8.607	13.88	10.44	11.81	12.28	7.62	11.92	1123	506	1398	1092	1514	1265	694	1222
1603	ENSG00000204463	ENST00000439687	BAG6	3104	13.63	0.2489	7.929	4.975	0.1956	0.142	16.45	0.4689	898	7	382	249	12	7	717	23
1604	ENSG00000182196	ENST00000439686	ARL6IP4	796	1.243	0	1.862	0	1.97	0	1.163	0.4769	21	0	23	0	31	0	13	6
1605	ENSG00000213316	ENST00000401985	LTC4S	486	0	0	0	0	0	0	0	0	0	0	0	0	0	0	0	0
1606	ENSG00000213513	ENST00000439688	RP13-39P12.2	1540	0.0918	9.818	0.502	3.544	0.0986	1.84	0.3238	1.438	3	137	12	88	3	45	7	35
1607	ENSG00000115685	ENST00000401987	PPP1R7	820	4.883	0	0	2.118	15.18	1.152	20.67	0	85	0	0	28	246	15	238	0
1608	ENSG00000131100	ENST00000473248	ATP6V1E1	832	0.0566	10.48	0.0774	0.0745	0.0608	0.0757	0.0856	0.1521	1	79	1	1	1	1	1	2
1609	ENSG00000112096	ENST00000401980	SOD2	523	2.252	0.8442	1.355	1.186	1.354	2.408	0.681	2.299	25	4	11	10	14	20	5	19
1610	ENSG00000160190	ENST00000484887	SLC37A1	445	0	0	0	0	0	0	0	0	0	0	0	0	0	0	0	0
1611	ENSG00000135924	ENST00000470530	DNAJB2	728	0.3236	0	0	0	0	0	0	0.4346	5	0	0	0	0	0	0	5
1612	ENSG00000170004	ENST00000470531	CHD3	3744	0.1132	0.4127	0.5162	0.2485	0.6892	0.6896	1.084	0.4056	9	14	30	15	51	41	57	24
1613	ENSG00000159140	ENST00000470533	SON	798	0	0	0	0.7771	0	0.6313	0	0	0	0	0	10	0	8	0	0
1614	ENSG00000196417	ENST00000396408	ZNF765	4569	1.371	14.78	1.34	11.96	0.6533	9.179	0.4833	4.376	133	612	95	881	59	666	31	316
1615	ENSG00000107331	ENST00000470535	ABCA2	586	0.1608	0	0.2199	0.2117	0	0	0	0.324	2	0	2	2	0	0	0	3
1616	ENSG00000239779	ENST00000470536	WBP1	765	1.047	0	26.95	0.0811	1.719	3.622	14.06	1.572	17	0	320	1	26	44	151	19
1617	ENSG00000114127	ENST00000470537	XRN1	669	0.5634	5.444	0.0963	1.205	0.0756	0.9413	0.1065	0.0946	8	33	1	13	1	10	1	1
1618	ENSG00000161955	ENST00000483039	TNFSF13	959	0.1474	0	0.1344	0.582	0	0	0	0	3	0	2	9	0	0	0	0
1619	ENSG00000122194	ENST00000483038	PLG	757	0	0	0	0	0	0	0	0	0	0	0	0	0	0	0	0
1620	ENSG00000153558	ENST00000483037	FBXL2	558	0.2533	4.154	0.1154	1.223	0.0907	1.241	0.1276	2.155	3	21	1	11	1	11	1	19
1621	ENSG00000111860	ENST00000483035	CEP85L	1585	0	3.064	0	1.526	0	0.596	0	0	0	44	0	39	0	15	0	0
1622	ENSG00000071575	ENST00000483034	TRIB2	600	0.157	0	0	0.3101	0.0843	0	0	0.3164	2	0	0	3	1	0	0	3
1623	ENSG00000117500	ENST00000483033	TMED5	3959	0.0238	4.265	0.0976	0.4386	0.0128	0.2545	0.018	0.2078	2	153	6	28	1	16	1	13
1624	ENSG00000116580	ENST00000483032	GON4L	833	0.0566	6.094	0.3093	0.67	0.0607	0.3024	0.0855	0.6837	1	46	4	9	1	4	1	9
1625	ENSG00000106399	ENST00000483031	RPA3	641	0.0735	2.583	0.1005	0.9675	0.0789	0.393	0.1111	1.678	1	15	1	10	1	4	1	17
1626	ENSG00000009307	ENST00000483030	CSDE1	873	0.4857	32.62	0.1476	1.634	0.058	0.8656	0.1632	1.232	9	258	2	23	1	12	2	17
1627	ENSG00000126246	ENST00000592693	IGFLR1	593	0	0	0	0	0	0	0	0	0	0	0	0	0	0	0	0
1628	ENSG00000169327	ENST00000304418	OR5AU1	1199	0	0	0	0	0	0	0	0	0	0	0	0	0	0	0	0
1629	ENSG00000048545	ENST00000053469	GUCA1A	1874	0	0	0	0	0	0	0	0	0	0	0	0	0	0	0	0
1630	ENSG00000048544	ENST00000053468	MRPS10	2110	8.507	7.375	28.7	7.936	26.09	8.058	19.61	7.287	381	141	940	270	1088	270	581	243
1631	ENSG00000083444	ENST00000196061	PLOD1	2940	33.35	9.347	32.67	56.43	39.06	83.34	48.75	92.57	2081	249	1491	2675	2270	3891	2012	4301
1632	ENSG00000137266	ENST00000433689	SLC22A23	730	0	0.7559	0	0	0	0	0	0	0	5	0	0	0	0	0	0
1633	ENSG00000188070	ENST00000433688	C11orf95	5716	5.687	1.815	3.167	4.969	2.009	6.004	1.321	9.022	690	94	281	458	227	545	106	815
1634	ENSG00000109654	ENST00000433687	TRIM2	654	0	0	0	0	0	0	0	0	0	0	0	0	0	0	0	0
1635	ENSG00000121413	ENST00000433686	ZSCAN18	2071	0.5004	0.0533	0.4355	0.0898	0.2687	0.152	0	0.1222	22	1	14	3	11	5	0	4
1636	ENSG00000061273	ENST00000433685	HDAC7	402	0.4687	0.5489	0	0.3085	0.1259	0.4699	0	0.7871	4	2	0	2	1	3	0	5
1637	ENSG00000118503	ENST00000433680	TNFAIP3	465	0.1013	1.424	0.4156	0.2667	0	0.6772	0	1.225	1	6	3	2	0	5	0	9
1638	ENSG00000054654	ENST00000554805	SYNE2	3277	0.9344	0.3368	1.101	0.5678	0.7565	1.384	0	1.583	65	10	56	30	49	72	0	82
1639	ENSG00000100811	ENST00000554804	YY1	1114	0	0	0	0	16.67	0	0	0	0	0	0	0	367	0	0	0
1640	ENSG00000258605	ENST00000554807	DYNLL1P2	270	0	0	0	0	0	0	0	0	0	0	0	0	0	0	0	0
1641	ENSG00000119689	ENST00000554806	DLST	837	0	0	0.3079	0.2964	0.2418	0.301	0	0.756	0	0	4	4	4	4	0	10
1642	ENSG00000100593	ENST00000554801	ISM2	579	0	0	0	0	0	0	0	0	0	0	0	0	0	0	0	0
1643	ENSG00000100883	ENST00000554803	SRP54	572	0.0824	0.3858	0.5632	0.2168	0.1769	0.1101	0.6226	0.1107	1	2	5	2	2	1	5	1
1644	ENSG00000042317	ENST00000554802	SPATA7	401	0.1175	1.926	0.6426	0.6186	0.3785	0.314	0.1776	0	1	7	4	4	3	2	1	0
1645	ENSG00000187790	ENST00000554809	FANCM	3112	0	0.0355	0	1.734	0	0.0405	0	0.0203	0	1	0	87	0	2	0	1
1646	ENSG00000115380	ENST00000452337	EFEMP1	552	0	0.1999	0.2335	0.337	0.275	0.2281	0.5162	0.344	0	1	2	3	3	2	4	3
1647	ENSG00000232125	ENST00000452335	DYTN	2051	0	0	0	0	0	0	0	0	0	0	0	0	0	0	0	0
1648	ENSG00000112319	ENST00000452339	EYA4	2411	2.99	5.813	0.0267	0.746	3.42	3.526	0.0295	5.249	153	127	1	29	163	135	1	200
1649	ENSG00000198825	ENST00000631485	INPP5F	583	0.0808	0.1892	0	0	0	0.108	0	0.1086	1	1	0	0	0	1	0	1
1650	ENSG00000186001	ENST00000471667	LRCH3	586	0.1608	0.9417	0.2199	0.3175	0.1727	0.3224	0.2431	0.216	2	5	2	3	2	3	2	2
1651	ENSG00000164776	ENST00000471665	PHKG1	453	0	0	0	0	0	0	0	0	0	0	0	0	0	0	0	0
1652	ENSG00000107249	ENST00000471664	GLIS3	1569	1.561	0	1.068	0.0395	1.161	0	0.227	0	52	0	26	1	36	0	5	0
1653	ENSG00000184634	ENST00000471663	MED12	439	0.1073	4.274	0.1467	0.4238	0.1153	0.4303	0.1622	0.1442	1	17	1	3	1	3	1	1
1654	ENSG00000083937	ENST00000471660	CHMP2B	2528	2.479	0.5239	1.937	1.766	3.802	1.993	2.029	2.728	133	12	76	72	190	80	72	109
1655	ENSG00000106686	ENST00000471669	SPATA6L	513	0.551	0.6456	0.2512	0.1209	0.2959	0.2454	0.8331	0.1234	6	3	2	1	3	2	6	1
1656	ENSG00000186487	ENST00000471668	MYT1L	3206	0	0	0	0	0	0	0	0	0	0	0	0	0	0	0	0
1657	ENSG00000175550	ENST00000525501	DRAP1	695	1.762	0.1587	0.7416	0	3.931	0.9967	8.097	0	26	1	8	0	54	11	79	0
1658	ENSG00000005801	ENST00000525502	ZNF195	546	0	0	0	0.4543	0	0	0.5219	1.043	0	0	0	4	0	0	4	9
1659	ENSG00000137500	ENST00000525503	CCDC90B	1919	1.988	2.07	2.82	0.9049	2.109	0.5579	4.714	0.4287	81	36	84	28	80	17	127	13
1660	ENSG00000137500	ENST00000525504	CCDC90B	1232	0.2294	2.15	1.621	0.9565	1.396	1.176	1.156	0.4623	6	24	31	19	34	23	20	9
1661	ENSG00000172379	ENST00000525505	ARNT2	585	0.0806	3.962	0.1101	0.106	0.0865	0.1077	0.1217	0.1082	1	21	1	1	1	1	1	1
1662	ENSG00000162521	ENST00000525506	RBBP4	501	0.188	3.965	0.1286	0.7427	0.303	1.131	0.1422	0.1264	2	18	1	6	3	9	1	1
1663	ENSG00000011485	ENST00000525507	PPP5C	1300	0.3986	2.207	0.7929	0.811	0.6616	0.7266	0.9315	0.8275	11	26	16	17	17	15	17	17
1664	ENSG00000171316	ENST00000525508	CHD7	4777	0	3.974	0	0.8569	0.0424	0.1977	0	0.0927	0	172	0	66	4	15	0	7
1665	ENSG00000162300	ENST00000525509	ZFPL1	478	1.084	0.2308	0.5391	0.1297	0.2117	0.9222	1.639	0.9267	11	1	4	1	2	7	11	7
1666	ENSG00000182718	ENST00000559780	ANXA2	802	4.817	66.46	11.09	36.11	15.39	4.005	7.283	13.1	82	483	138	467	244	51	82	166
1667	ENSG00000103642	ENST00000559782	LACTB	359	0.3937	3.382	0.5384	3.282	0.2819	1.754	0.5953	2.468	3	11	3	19	2	10	3	14
1668	ENSG00000225698	ENST00000621503	IGHV3-72	303	0	0	0	0	0	0	0	0	0	0	0	0	0	0	0	0
1669	ENSG00000134146	ENST00000559784	DPH6	491	0.9595	2.248	0.3936	0.6315	0.5152	0.8978	0.2901	0.7732	10	10	3	5	5	7	2	6
1670	ENSG00000166126	ENST00000559789	AMN	393	0	0	0	0	0	0	0	0	0	0	0	0	0	0	0	0
1671	ENSG00000161791	ENST00000335154	FMNL3	12634	0.2312	1.066	1.469	1.571	1.63	1.66	1.646	2.008	62	122	288	320	407	333	292	401
1672	ENSG00000182004	ENST00000469451	SNRPE	248	0.5699	0	0.5196	0.2501	1.428	0.254	2.585	0.2553	3	0	2	1	7	1	9	1
1673	ENSG00000152763	ENST00000469450	WDR78	684	0	0.3226	0	0	0	0	0	0	0	2	0	0	0	0	0	0
1674	ENSG00000040933	ENST00000523221	INPP4A	2934	0	0	0	0	0	0	0	0.0216	0	0	0	0	0	0	0	1
1675	ENSG00000122390	ENST00000576787	NAA60	570	0.1653	1.355	0	0.3264	0	0.2209	0	0	2	7	0	3	0	2	0	0
1676	ENSG00000141527	ENST00000576785	CARD14	562	0	0	0	0	0	0	0	0	0	0	0	0	0	0	0	0
1677	ENSG00000165091	ENST00000469455	TMC1	679	0	0	0	0	0	0	0	0	0	0	0	0	0	0	0	0
1678	ENSG00000198445	ENST00000359963	CCT8L2	2060	0	0	0	0	0	0	0	0	0	0	0	0	0	0	0	0
1679	ENSG00000082126	ENST00000359962	MPP4	2436	0	0	0	0	0	0	0	0	0	0	0	0	0	0	0	0
1680	ENSG00000126602	ENST00000576788	TRAP1	568	0.7464	0.7773	0.1134	2.402	0.0891	2.993	0.2508	5.347	9	4	1	22	1	27	2	48
1681	ENSG00000263264	ENST00000576789	CTB-133G6.1	1558	0.0303	0	0.0413	0.0398	0.0325	0.0404	0.0457	0.0406	1	0	1	1	1	1	1	1
1682	ENSG00000103365	ENST00000566547	GGA2	603	0.3906	9.517	0.1068	1.851	0.1678	1.671	0.3544	0.7346	5	52	1	18	2	16	3	7
1683	ENSG00000185947	ENST00000566541	ZNF267	589	0.24	0	0	0.737	0.0859	0	0.1209	4.727	3	0	0	7	1	0	1	44
1684	ENSG00000140650	ENST00000566540	PMM2	1557	0.2723	0.638	0	0.478	0	8.898	0	4.999	9	9	0	12	0	220	0	123
1685	ENSG00000172840	ENST00000566543	PDP2	560	1.094	4.927	0	0.6645	0.4518	0.7872	0.3816	0	13	25	0	6	5	7	3	0
1686	ENSG00000157045	ENST00000566542	NTAN1	2398	3.242	4.28	20.26	3.595	3.798	5.095	1.901	5.515	165	93	754	139	180	194	64	209
1687	ENSG00000115232	ENST00000339307	ITGA4	1403	0	0.3147	0	0	0	0	0	0	0	4	0	0	0	0	0	0
1688	ENSG00000186376	ENST00000469456	ZNF75D	1562	0.0603	4.381	0.2062	0.7544	0.3239	0.5241	0.228	0.2431	2	62	5	19	10	13	5	6
1689	ENSG00000102854	ENST00000566549	MSLN	2418	0.0585	0	0.1066	0.2308	0.1883	0.0261	0.0884	0.4711	3	0	4	9	9	1	3	18
1690	ENSG00000187951	ENST00000566548	ARHGAP11B	484	1.265	4.789	0.1331	7.945	0.1045	10.93	0.1471	6.275	13	21	1	62	1	84	1	48
1691	ENSG00000171469	ENST00000444519	ZNF561	578	0.4891	2.1	0.4458	0	0.5252	0.4358	0.6162	0.3285	6	11	4	0	6	4	5	3
1692	ENSG00000117862	ENST00000469458	TXNDC12	446	0	0	0.4334	0	0.4538	0	0.4792	0	0	0	3	0	4	0	3	0
1693	ENSG00000159147	ENST00000444517	DONSON	1180	0	0	0.4914	0	0.6431	1.067	0	0	0	0	9	0	15	20	0	0
1694	ENSG00000100987	ENST00000444511	VSX1	1197	0	0	0	0	0	0	0	0	0	0	0	0	0	0	0	0
1695	ENSG00000122386	ENST00000444510	ZNF205	726	0.0649	0	0.0887	0	0.2788	0	0.1962	0	1	0	1	0	4	0	2	0
1696	ENSG00000256211	ENST00000444513	RP11-1018J11.1	499	0	0	0.7746	0.6214	0	0.631	1.427	0.3805	0	0	6	5	0	5	10	3
1697	ENSG00000168028	ENST00000444512	RPSA	701	6.452	0.1574	5.79	8.051	9.022	12.22	11.48	30.69	96	1	63	91	125	136	113	340
1698	ENSG00000174227	ENST00000453061	PIGG	3218	1.274	1.749	0.0401	0.3276	0.2358	1.605	0.9961	0.9242	87	51	2	17	15	82	45	47
1699	ENSG00000213048	ENST00000453063	OR5S1P	951	0	0	0	0	0	0	0	0	0	0	0	0	0	0	0	0
1700	ENSG00000213542	ENST00000453064	RP11-467H10.1	794	0.0594	0.9729	0.2434	0.9374	0.3186	1.348	0	2.63	1	7	3	12	5	17	0	33
1701	ENSG00000167711	ENST00000453066	SERPINF2	842	0	0	0	0	0	0	0	0	0	0	0	0	0	0	0	0
1702	ENSG00000166598	ENST00000548462	HSP90B1	3032	0	34.58	4.611	21.31	16.67	21.85	11.63	24.44	0	950	217	1042	999	1052	495	1171
1703	ENSG00000248746	ENST00000511191	ACTN3	704	0	0	0	0	0	0	0	0	0	0	0	0	0	0	0	0
1704	ENSG00000196511	ENST00000548460	TPK1	521	0.0905	0.6357	0.4946	1.071	0.3885	0.3626	0.2734	2.186	1	3	4	9	4	3	2	18
1705	ENSG00000188818	ENST00000511193	ZDHHC11	514	0.0917	0.859	0	0.2413	0.0984	0.3675	0.2771	0.1232	1	4	0	2	1	3	2	1
1706	ENSG00000156273	ENST00000548467	BACH1	217	0.4342	8.646	0	0	0.2332	1.451	0	2.041	2	17	0	0	1	5	0	7
1707	ENSG00000186815	ENST00000548465	TPCN1	593	0.0795	0.3721	0.1086	0.1046	0.0853	0.1062	0.1201	0.2134	1	2	1	1	1	1	1	2
1708	ENSG00000250361	ENST00000511198	GYPB	444	0	0	0	0	0	0	0	0	0	0	0	0	0	0	0	0
1709	ENSG00000184985	ENST00000511199	SORCS2	532	0	0	0	0	0.1902	0	0	0	0	0	0	0	2	0	0	0
1710	ENSG00000243477	ENST00000442620	NAT6	860	0.2739	0.1283	0	0.0721	0	0.0733	0	0.0736	5	1	0	1	0	1	0	1
1711	ENSG00000179144	ENST00000313543	GIMAP7	1256	0	0	0	0	0	0	0	0	0	0	0	0	0	0	0	0
1712	ENSG00000183570	ENST00000449640	PCBP3	1278	0	0	0	0.0485	0	0	0	0	0	0	0	1	0	0	0	0
1713	ENSG00000111445	ENST00000449641	RFC5	572	0.8236	0	1.352	0.8674	1.857	1.431	1.121	1.991	10	0	12	8	21	13	9	18
1714	ENSG00000196141	ENST00000449647	SPATS2L	678	0	0.8139	0.3801	0	2.164	0	0	0	0	5	4	0	29	0	0	0
1715	ENSG00000185973	ENST00000449645	TMLHE	426	0.2212	0.518	0.1512	0.1456	0.4751	0.2956	0.1672	0	2	2	1	1	4	2	1	0
1716	ENSG00000144118	ENST00000449649	RALB	667	0.3531	0	0	0	0.3034	0	0	0.4744	5	0	0	0	4	0	0	5
1717	ENSG00000282978	ENST00000635481	RP11-144C15.2	492	0.383	3.813	0.9166	1.639	1.028	0.8959	0.5791	0.6431	4	17	7	13	10	7	4	5
1718	ENSG00000165195	ENST00000635480	PIGA	743	0.1902	7.872	0.1734	0.5008	0.5447	0.4238	0.767	0.6813	3	53	2	6	8	5	8	8
1719	ENSG00000243396	ENST00000477747	RP11-454H13.1	402	0	0	0	0	0	0	0	0	0	0	0	0	0	0	0	0
1720	ENSG00000147586	ENST00000521434	MRPS28	585	0.2416	1.887	0.5507	0.6361	0.2595	0.1077	0.9741	0.649	3	10	5	6	3	1	8	6
1721	ENSG00000181780	ENST00000313544	OR5J1P	939	0	0	0	0	0	0	0	0	0	0	0	0	0	0	0	0
1722	ENSG00000005801	ENST00000529228	ZNF195	558	0	2.176	0.1154	0.778	0.0907	8.239	0	2.608	0	11	1	7	1	73	0	23
1723	ENSG00000092094	ENST00000555785	OSGEP	464	1.828	1.427	0.8331	1.337	0	0.2714	0.7676	0.6819	18	6	6	10	0	2	5	5
1724	ENSG00000189091	ENST00000567635	SF3B3	630	1.122	4.029	0	6.793	0.4818	6.397	0.5653	4.62	15	23	0	69	6	64	5	46
1725	ENSG00000100764	ENST00000555787	PSMC1	2246	3.314	11.45	8.003	1.519	12.57	1.093	9.229	0.3099	158	233	279	55	558	39	291	11
1726	ENSG00000205683	ENST00000555781	DPF3	347	0	0	0	0	0	0	0	0	0	0	0	0	0	0	0	0
1727	ENSG00000100731	ENST00000555780	PCNX	384	0	1.15	0.3356	0.646	0	0.4919	0	0.6591	0	4	2	4	0	3	0	4
1728	ENSG00000140009	ENST00000555783	ESR2	306	0	0	0	0	0	0	0	0	0	0	0	0	0	0	0	0
1729	ENSG00000137817	ENST00000567633	PARP6	405	0	0	0.4772	0	0.4997	0	0.3517	0	0	0	3	0	4	0	2	0
1730	ENSG00000213983	ENST00000555789	AP1G2	318	0	0.6939	0	0.5851	0	0.9902	0.4479	1.393	0	2	0	3	0	5	2	7
1731	ENSG00000009830	ENST00000555788	POMT2	470	0	5.401	0	1.319	0.5383	0.4019	0.1515	0.6732	0	23	0	10	5	3	1	5
1732	ENSG00000178752	ENST00000344233	FAM132B	612	0.3849	0	0.2106	0.1013	0.1653	0	0.2327	0.4136	5	0	2	1	2	0	2	4
1733	ENSG00000164418	ENST00000413795	GRIK2	4876	0.0097	0.0679	0.7135	0.725	0.0104	0.0258	0.1023	0	1	3	54	57	1	2	7	0
1734	ENSG00000205084	ENST00000569294	TMEM231	568	0.083	0	0	0	0	0	0	0	1	0	0	0	0	0	0	0
1735	ENSG00000087258	ENST00000569295	GNAO1	519	0	0	0	0	0	0	0	0	0	0	0	0	0	0	0	0
1736	ENSG00000103174	ENST00000569296	NAGPA	866	0	0	0	0.7878	0.3505	0.8726	0.4113	0	0	0	0	11	6	12	5	0
1737	ENSG00000198373	ENST00000569297	WWP2	2462	0	0.1793	0	0.0504	0.0206	0.0511	0	0	0	4	0	2	1	2	0	0
1738	ENSG00000197006	ENST00000569290	METTL9	480	0.1963	2.299	0.2685	4.264	1.054	1.968	0.2967	3.032	2	10	2	33	10	15	2	23
1739	ENSG00000065427	ENST00000569298	KARS	589	1.2	4.871	2.078	1.158	4.552	0.7484	1.935	0.7521	15	26	19	11	53	7	16	7
1740	ENSG00000166595	ENST00000569299	FAM96B	708	0.5988	2.494	0.091	0.7883	0.2144	0.6226	0.2012	0.9831	9	16	1	9	3	7	2	11
1741	ENSG00000139636	ENST00000549730	LMBR1L	585	0.4027	2.075	1.211	3.074	0.2595	2.368	0.2435	2.596	5	11	11	29	3	22	2	24
1742	ENSG00000169203	ENST00000549733	RP11-231C14.4	797	0	2.216	0	0	0	0	0	0	0	16	0	0	0	0	0	0
1743	ENSG00000183283	ENST00000549732	DAZAP2	601	0.3135	0.9182	0.6432	0.4128	0.8418	0	0.7111	0	4	5	6	4	10	0	6	0
1744	ENSG00000139291	ENST00000549735	TMEM19	1772	1.436	1.931	0.2545	4.9	1.056	1.422	0.2412	5.499	54	31	7	140	37	40	6	154
1745	ENSG00000089169	ENST00000549736	RPH3A	534	0	0	0	0	0	0	0	0	0	0	0	0	0	0	0	0
1746	ENSG00000139651	ENST00000549739	ZNF740	620	0.4559	17.27	0.7273	7.402	0.4896	8.837	0.5744	7.042	6	97	7	74	6	87	5	69
1747	ENSG00000111670	ENST00000549738	GNPTAB	550	0	0	0	0	0	0	0	0	0	0	0	0	0	0	0	0
1748	ENSG00000160796	ENST00000469349	NBEAL2	540	0.1745	1.022	0.3579	0.2297	0.0937	0.8163	0.1319	1.289	2	5	3	2	1	7	1	11
1749	ENSG00000135248	ENST00000469348	FAM71F1	867	0	0	0	0	0	0	0	0	0	0	0	0	0	0	0	0
1750	ENSG00000154165	ENST00000284311	GPR15	1252	0	0	0	0.0495	0	0	0	0	0	0	0	1	0	0	0	0
1751	ENSG00000241484	ENST00000469342	ARHGAP8	363	0.1298	0	1.242	0.1708	0.1394	0.3469	0	1.046	1	0	7	1	1	2	0	6
1752	ENSG00000162999	ENST00000469344	DUSP19	726	0	0	0.3549	0	0	0.2602	0	0.5229	0	0	4	0	0	3	0	6
1753	ENSG00000130988	ENST00000469346	RGN	1820	0	0	0	0	0	0.0346	0	0.0695	0	0	0	0	0	1	0	2
1754	ENSG00000183765	ENST00000448511	CHEK2	1532	0.0923	0	0.042	0	0.7265	0.2877	0.9299	0	3	0	1	0	22	7	20	0
1755	ENSG00000155657	ENST00000448510	TTN	519	0	0	0	0	0	0	0	0	0	0	0	0	0	0	0	0
1756	ENSG00000100121	ENST00000448514	GGTLC2	678	0	0	0	0	0	0	0	0	0	0	0	0	0	0	0	0
1757	ENSG00000103510	ENST00000448516	KAT8	1789	4.819	0.6786	4.718	0.728	0.2262	0.352	0.3583	0.0354	183	11	131	21	8	10	9	1
1758	ENSG00000163875	ENST00000448519	MEAF6	666	0.0708	0.1657	0.0967	0.0931	0.076	0.0946	0.4278	0.0951	1	1	1	1	1	1	4	1
1759	ENSG00000270073	ENST00000448518	TSPY6P	926	0	0	0	0	0	0	0	0	0	0	0	0	0	0	0	0
1760	ENSG00000130826	ENST00000492372	DKC1	406	0.1161	0.2717	0.1586	0.1527	0.1246	0.1552	0.1754	0	1	1	1	1	1	1	1	0
1761	ENSG00000170485	ENST00000492373	NPAS2	552	0.0854	1.2	0.1167	0.1123	0	0.1141	0.129	0.1147	1	6	1	1	0	1	1	1
1762	ENSG00000173531	ENST00000492370	MST1	1374	0	0	0	0	0	0	0	0	0	0	0	0	0	0	0	0
1763	ENSG00000244687	ENST00000492371	UBE2V1	535	0	0	0.2409	0	0.3783	0	0.2662	0	0	0	2	0	4	0	2	0
1764	ENSG00000065154	ENST00000492376	OAT	620	0.152	1.068	0.5196	1	0.0816	1.117	0.1149	1.021	2	6	5	10	1	11	1	10
1765	ENSG00000239884	ENST00000492377	RN7SL608P	279	0.8443	0.3954	0	0.2223	0.3627	0.6771	0	1.361	5	1	0	1	2	3	0	6
1766	ENSG00000155368	ENST00000492375	DBI	784	0.1202	0.8446	0.3287	4.034	0.2581	8.193	0.3634	14.12	2	6	4	51	4	102	4	175
1767	ENSG00000126262	ENST00000601590	FFAR2	320	0	0	0	0	0	0	0	0	0	0	0	0	0	0	0	0
1768	ENSG00000125166	ENST00000492378	GOT2	987	0.1432	1.789	0.1306	0.8169	0.1025	0.1276	0.2165	0.3206	3	16	2	13	2	2	3	5
1769	ENSG00000196724	ENST00000601593	ZNF418	540	0	0.2043	0.1193	0	0	0.2332	0	0	0	1	1	0	0	2	0	0
1770	ENSG00000123810	ENST00000601597	B9D2	421	0.7833	2.884	0.7652	0.2946	2.163	1.197	1.861	3.006	7	11	5	2	18	8	11	20
1771	ENSG00000189013	ENST00000345540	KIR2DL4	1447	0	0	0	0	0	0	0	0	0	0	0	0	0	0	0	0
1772	ENSG00000095787	ENST00000345541	WAC	4526	0.4892	22.09	0.3132	0.2741	0.1453	0.6261	0	0.2796	47	906	22	20	13	45	0	20
1773	ENSG00000106100	ENST00000419799	NOD1	757	0.7468	1.458	0	1.147	1.003	1.664	0	0.9195	12	10	0	14	15	20	0	11
1774	ENSG00000178425	ENST00000419791	NT5DC1	667	0	0.3308	0.0966	0.093	0	0.0944	0	0	0	2	1	1	0	1	0	0
1775	ENSG00000118849	ENST00000479756	RARRES1	839	0.0562	0.6577	0.0768	0.0739	0.1809	0.1501	0.1698	0.0755	1	5	1	1	3	2	2	1
1776	ENSG00000229207	ENST00000419794	SERPINH1P1	1249	0	0	0	0	0	0	0	0.0507	0	0	0	0	0	0	0	1
1777	ENSG00000044115	ENST00000520158	CTNNA1	719	0	5.372	0	0	0	1.051	4.458	0	0	35	0	0	0	12	45	0
1778	ENSG00000139151	ENST00000318197	PLCZ1	2113	0	0	0	0	0	0	0	0	0	0	0	0	0	0	0	0
1779	ENSG00000144034	ENST00000318190	TPRKB	819	5.522	0.5391	1.337	1.439	13.22	1.307	6.001	0	96	4	17	19	214	17	69	0
1780	ENSG00000172548	ENST00000311946	NIPAL4	3274	9.295	4.079	7.005	1.307	5.3	1.75	1.436	1.334	646	121	356	69	343	91	66	69
1781	ENSG00000250588	ENST00000476809	IQCJ-SCHIP1	1780	0	0	0	0	0	0	0	0	0	0	0	0	0	0	0	0
1782	ENSG00000091651	ENST00000563306	ORC6	1190	1.94	5.101	1.678	2.502	0.4677	4.922	2.335	2.499	49	55	31	48	11	93	39	47
1783	ENSG00000008838	ENST00000580517	MED24	567	0.1662	0	0	0.2188	0.2677	0.3332	0	0.2232	2	0	0	2	3	3	0	2
1784	ENSG00000137693	ENST00000345877	YAP1	5284	12.78	1.713	25.78	0.1995	22.04	0.3218	19.32	7.425	1433	82	2114	17	2302	27	1433	620
1785	ENSG00000169398	ENST00000520151	PTK2	573	0	0	0	0	0	0	0	0	0	0	0	0	0	0	0	0
1786	ENSG00000106144	ENST00000350623	CASP2	1146	0	0	5.116	0	5.607	0.4396	3.419	0	0	0	91	0	127	8	55	0
1787	ENSG00000179314	ENST00000576083	WSCD1	1059	0.2224	0	0	0	0	0	0.0673	0	5	0	0	0	0	0	1	0
1788	ENSG00000128284	ENST00000349314	APOL3	2117	0	0	0	0	0	0	0	0	0	0	0	0	0	0	0	0
1789	ENSG00000109332	ENST00000349311	UBE2D3	838	0.6184	0	0	0	5.252	0	2.72	0.2266	11	0	0	0	87	0	32	3
1790	ENSG00000142208	ENST00000349310	AKT1	2866	15.65	0	1.191	0	3.177	0.0659	3.306	0.2429	952	0	53	0	180	3	133	11
1791	ENSG00000144290	ENST00000493021	SLC4A10	2107	0	0	0	0	0	0	0	0	0	0	0	0	0	0	0	0
1792	ENSG00000133466	ENST00000493023	C1QTNF6	3296	1.244	0	3.03	4.196	1.504	5.77	2.075	6.623	87	0	155	223	98	302	96	345
1793	ENSG00000066032	ENST00000493024	CTNNA2	613	0	0	0	0	0	0	0	0	0	0	0	0	0	0	0	0
1794	ENSG00000142945	ENST00000493027	KIF2C	1091	0.3023	1.315	0.1181	0.4547	0.371	0.2886	0	0.464	7	13	2	8	8	5	0	8
1795	ENSG00000108671	ENST00000493026	PSMD11	2387	0.7302	14.84	0.4048	1.429	0.4239	0.9234	0.5968	0.9543	37	321	15	55	20	35	20	36
1796	ENSG00000047410	ENST00000613151	TPR	2478	0	0.0445	0	0.0751	0	0.0254	0	0.0766	0	1	0	3	0	1	0	3
1797	ENSG00000196427	ENST00000613157	NBPF4	2222	0	0	0	0	0	0	0	0	0	0	0	0	0	0	0	0
1798	ENSG00000134283	ENST00000613154	PPHLN1	1863	0.5057	1.659	0.6225	1.664	0.5431	2.062	0.5353	2.038	20	28	18	50	20	61	14	60
1799	ENSG00000104856	ENST00000589972	RELB	760	0.124	0.4358	0	0	0	0	0	0.1665	2	3	0	0	0	0	0	2
1800	ENSG00000130733	ENST00000589971	YIPF2	879	0	0	0	0	0	0	0	1.008	0	0	0	0	0	0	0	14
1801	ENSG00000105341	ENST00000589970	ATP5SL	979	5.005	0.1127	0.1316	0.6335	0.155	2.38	3.056	0.9049	104	1	2	10	3	37	42	14
1802	ENSG00000181038	ENST00000589977	METTL23	617	0.4581	0	1.044	0	2.214	0.6123	2.194	0.3077	6	0	10	0	27	6	19	3
1803	ENSG00000154265	ENST00000589975	ABCA5	1095	0.043	1.008	0.0588	0.3398	0.0924	0.23	0	0.2311	1	10	1	6	2	4	0	4
1804	ENSG00000108771	ENST00000589979	DHX58	782	0	0	0	0.0793	0	0.4027	0	0	0	0	0	1	0	5	0	0
1805	ENSG00000108106	ENST00000589978	UBE2S	496	1.615	0	0	0	1.53	0.2539	2.154	0	17	0	0	0	15	2	15	0
1806	ENSG00000115392	ENST00000427708	FANCL	864	0.3817	3.96	0.2237	1.723	2.401	4.155	0.1649	1.538	7	31	3	24	41	57	2	21
1807	ENSG00000154978	ENST00000427700	VOPP1	632	0.0746	0	0.2039	0	0	0	0	0	1	0	2	0	0	0	0	0
1808	ENSG00000154269	ENST00000427707	ENPP3	1536	0	0	0	0	0	0	0	0.0824	0	0	0	0	0	0	0	2
1809	ENSG00000112419	ENST00000427704	PHACTR2	9531	1.251	0	6.564	2.356	7.108	0	4.17	0	253	0	971	362	1339	0	558	0
1810	ENSG00000205649	ENST00000526767	HTN3	578	0	0	0	0	0	0	0	0	0	0	0	0	0	0	0	0
1811	ENSG00000125046	ENST00000435138	SSUH2	2632	0	0.0838	0	0	0	0	0	0.0481	0	2	0	0	0	0	0	2
1812	ENSG00000172732	ENST00000308110	MUS81	2392	35.27	1.892	3.986	1.53	4.315	1.606	3.038	3.545	1791	41	148	59	204	61	102	134
1813	ENSG00000119383	ENST00000435132	PPP2R4	618	1.83	0	2.085	1.204	0	0.9171	1.614	0.2048	24	0	20	12	0	9	14	2
1814	ENSG00000234982	ENST00000435137	RP11-280O24.3	792	0.0595	0	0	0	0	0	0.0899	0	1	0	0	0	0	0	1	0
1815	ENSG00000087266	ENST00000435136	SH3BP2	2318	0	0	0	0.1338	0	0	0	0	0	0	0	5	0	0	0	0
1816	ENSG00000138031	ENST00000435135	ADCY3	1801	18.52	3.125	5.437	9.608	10.93	7.483	12.97	23.05	708	51	152	279	389	214	328	656
1817	ENSG00000172785	ENST00000618361	CBWD1	585	0	0	0	0.318	0	0	0	0	0	0	0	3	0	0	0	0
1818	ENSG00000162105	ENST00000618363	SHANK2	434	0.1086	5.594	0.2969	1	0.2332	0.2901	0.4924	1.312	1	22	2	7	2	2	3	9
1819	ENSG00000081913	ENST00000262719	PHLPP1	6390	1.452	2.418	2.117	3.776	0.9738	3.104	0.4236	2.288	197	140	210	389	123	315	38	231
1820	ENSG00000213639	ENST00000420282	PPP1CB	570	0	0	0.2261	0.2176	0.4438	0.5524	1.125	0	0	0	2	2	5	5	9	0
1821	ENSG00000129566	ENST00000262715	TEP1	10695	1.876	7.822	1.723	8.89	1.093	10.19	1.385	8.455	426	758	286	1533	231	1730	208	1429
1822	ENSG00000101542	ENST00000262717	CDH20	3882	0	0	0	0	0	0	0	0	0	0	0	0	0	0	0	0
1823	ENSG00000100813	ENST00000262710	ACIN1	4935	0.0095	0.0224	0.0914	0.0628	2.337	0.0128	0.8227	3.359	1	1	7	5	228	1	57	262
1824	ENSG00000129474	ENST00000262713	AJUBA	4262	75.79	20.25	30.5	13.84	17.78	9.678	6.719	12.38	6857	782	2018	951	1498	655	402	834
1825	ENSG00000204099	ENST00000420288	NEU4	845	0	0	0	0	0	0	0	0	0	0	0	0	0	0	0	0
1826	ENSG00000260456	ENST00000618367	C16orf95	974	2.225	0.2265	3.307	0.8915	2.753	1.034	1.17	1.819	46	2	50	14	53	16	16	28
1827	ENSG00000104983	ENST00000596161	CCDC61	574	0.0821	1.346	0.1122	0.4322	0.0882	0.5486	0.1241	0.8819	1	7	1	4	1	5	1	8
1828	ENSG00000095059	ENST00000596162	DHPS	595	0.3167	0.3708	0.6497	0.6254	0	0.7408	0	0.6381	4	2	6	6	0	7	0	6
1829	ENSG00000160410	ENST00000596163	SHKBP1	785	0.3001	0	0	0.079	0	0	0	0	5	0	0	1	0	0	0	0
1830	ENSG00000099797	ENST00000596164	TECR	245	0.3845	0	0.2629	0	0.2065	0	0	0	2	0	1	0	1	0	0	0
1831	ENSG00000130299	ENST00000596166	GTPBP3	1024	0.23	0	0.2516	0	0.3952	0	0	0.4943	5	0	4	0	8	0	0	8
1832	ENSG00000073578	ENST00000515752	SDHA	1809	0.0261	0.1831	0.1424	0.0686	0.3636	0.1044	0.4725	0.2798	1	3	4	2	13	3	12	8
1833	ENSG00000148634	ENST00000515753	HERC4	589	0.3199	105.3	1.203	23.48	0.6012	20.1	0.6047	6.124	4	562	11	223	7	188	5	57
1834	ENSG00000112742	ENST00000515751	TTK	584	0	0.756	0	0.2124	0	0.6469	0	0.1084	0	4	0	2	0	6	0	1
1835	ENSG00000173376	ENST00000515757	NDNF	564	0	0	0	0	0	0	0	0	0	0	0	0	0	0	0	0
1836	ENSG00000177058	ENST00000515754	SLC38A9	701	0.0672	2.047	0.3676	1.239	0.2887	1.258	0.3049	0.0903	1	13	4	14	4	14	3	1
1837	ENSG00000153037	ENST00000515755	SRP19	631	0.224	12.77	0.3063	0.7863	0.1604	1.796	0.2257	1.103	3	73	3	8	2	18	2	11
1838	ENSG00000070808	ENST00000515758	CAMK2A	557	0	0	0	0	0	0	0	0	0	0	0	0	0	0	0	0
1839	ENSG00000164188	ENST00000515759	RANBP3L	1532	0	0	0	0	0	0	0	0	0	0	0	0	0	0	0	0
1840	ENSG00000204179	ENST00000508602	PTPN20	742	0.1905	0	0.1737	0.4179	0	0.3395	0.288	0	3	0	2	5	0	4	3	0
1841	ENSG00000112200	ENST00000508603	ZNF451	538	0.0876	0.2051	0	0.1153	0	0	0	0	1	1	0	1	0	0	0	0
1842	ENSG00000198589	ENST00000508606	LRBA	633	0.1488	1.569	0.6107	0.9797	0.5595	1.791	0.6752	1.3	2	9	6	10	7	18	6	13
1843	ENSG00000121073	ENST00000508607	SLC35B1	529	0.7125	0.4171	0.4871	0.3517	1.148	1.071	0.6733	0.7177	8	2	4	3	12	9	5	6
1844	ENSG00000163754	ENST00000296048	GYG1	1890	5.384	4.788	22.53	10.11	22.06	8.63	12.1	6.294	216	82	661	308	824	259	321	188
1845	ENSG00000163751	ENST00000296046	CPA3	1795	0	0	0	0	0	0	0	0	0	0	0	0	0	0	0	0
1846	ENSG00000153113	ENST00000508608	CAST	2425	0.6411	0	0.7439	0.7672	0.8971	0.7012	1.057	0.7045	33	0	28	30	43	27	36	27
1847	ENSG00000176783	ENST00000508609	RUFY1	812	0	0	0	0	0	0	0.5263	0	0	0	0	0	0	0	6	0
1848	ENSG00000138771	ENST00000296043	SHROOM3	11020	0.4147	0.3705	1.105	1.486	1.217	1.057	0.7046	0.913	97	37	189	264	265	185	109	159
1849	ENSG00000183624	ENST00000509551	HMCES	774	0	0	0	0	0.5229	0	0	0	0	0	0	0	8	0	0	0
1850	ENSG00000119608	ENST00000619947	PROX2	550	0	0	0	0	0	0	0	0	0	0	0	0	0	0	0	0
1851	ENSG00000204536	ENST00000509552	CCHCR1	2304	0.0205	3.497	0.1118	0.0269	0.1757	0.082	0.0309	0.0824	1	73	4	1	8	3	1	3
1852	ENSG00000205718	ENST00000619943	MBD3L4	774	0	0	0	0	0	0	0	0	0	0	0	0	0	0	0	0
1853	ENSG00000249188	ENST00000509557	ENPP7P1	999	0.0943	0	0	0	0.0507	0	0.2139	0	2	0	0	0	1	0	3	0
1854	ENSG00000269335	ENST00000619941	IKBKG	1463	0	0	0	0	0	0	0	0	0	0	0	0	0	0	0	0
1855	ENSG00000282608	ENST00000241356	ADORA3	1884	0	0	0	0.0329	0	0	0	0	0	0	0	1	0	0	0	0
1856	ENSG00000115355	ENST00000456975	CCDC88A	2208	0	0	0	0	0	0	0	0	0	0	0	0	0	0	0	0
1857	ENSG00000198563	ENST00000456976	DDX39B	720	8.31	3.679	5.369	9.131	6.956	5.335	3.463	11.6	127	24	60	106	99	61	35	132
1858	ENSG00000117308	ENST00000456977	GALE	672	13.81	2.956	0.3835	0.2769	0.6776	1.781	0.318	1.318	197	18	4	3	9	19	3	14
1859	ENSG00000091262	ENST00000456970	ABCC6	4137	0	0	0	0	0	0	0	0	0	0	0	0	0	0	0	0
1860	ENSG00000121446	ENST00000456971	RGSL1	789	0	0	0	0	0	0	0	0	0	0	0	0	0	0	0	0
1861	ENSG00000165097	ENST00000297792	KDM1B	3811	1.607	2.114	4.598	2.36	4.434	2.644	4.486	2.109	130	73	272	145	334	160	240	127
1862	ENSG00000151067	ENST00000399591	CACNA1C	6535	0	0	0	0	0	0	0	0	0	0	0	0	0	0	0	0
1863	ENSG00000151067	ENST00000399597	CACNA1C	6511	0	0	0	0	0	0	0	0	0	0	0	0	0	0	0	0
1864	ENSG00000125746	ENST00000399594	EML2	2232	0.8443	0.4945	0.2309	1.056	0.3627	1.072	0.1915	1.106	40	10	8	38	16	38	6	39
1865	ENSG00000151067	ENST00000399595	CACNA1C	6535	0	0	0	0	0	0	0	0	0	0	0	0	0	0	0	0
1866	ENSG00000138777	ENST00000432483	PPA2	859	0	0	0	0	0	0	0	0	0	0	0	0	0	0	0	0
1867	ENSG00000215114	ENST00000399598	UBXN2B	5068	2.937	12.59	19.3	6.926	19.27	7.046	15.64	6.268	316	578	1518	566	1930	567	1113	502
1868	ENSG00000118518	ENST00000309649	RNF146	2624	0.2873	1.977	0.0982	0.3545	0.4435	1.368	0.3529	1.061	16	47	4	15	23	57	13	44
1869	ENSG00000183530	ENST00000432485	PRR14L	3308	0	0	0	0	0	0.2284	0	0	0	0	0	0	0	12	0	0
1870	ENSG00000112425	ENST00000489412	EPM2A	497	0	0	0	0	0	0.5068	0	0.1274	0	0	0	0	0	4	0	1
1871	ENSG00000178917	ENST00000489411	ZNF852	1326	0.3908	0.7491	0.3887	1.777	0.1908	1.092	0.3223	1.145	11	9	8	38	5	23	6	24
1872	ENSG00000159445	ENST00000489410	THEM4	643	0.293	4.977	0.6012	3.955	0.8655	3.232	0.7755	2.263	4	29	6	41	11	33	7	23
1873	ENSG00000197157	ENST00000489417	SND1	1447	0.1954	5.11	0.2226	0.4286	0.2797	0.4352	0.1969	0.5248	6	67	5	10	8	10	4	12
1874	ENSG00000110514	ENST00000489415	MADD	923	0.0511	0.3588	0	0.1344	0	0	0.463	0.1371	1	3	0	2	0	0	6	2
1875	ENSG00000107371	ENST00000489414	EXOSC3	535	0.0881	0.2062	0	0.1159	0	0.1177	0.1331	0.1183	1	1	0	1	0	1	1	1
1876	ENSG00000111199	ENST00000537083	TRPV4	2436	0	0	0	0	0	0	0	0	0	0	0	0	0	0	0	0
1877	ENSG00000121904	ENST00000489419	CSMD2	2431	0	0	0	0	0	0	0	0	0	0	0	0	0	0	0	0
1878	ENSG00000163950	ENST00000489418	SLBP	1977	2.502	1.396	5.768	2.792	4.453	6.02	5.152	5.313	105	25	177	89	174	189	143	166
1879	ENSG00000111678	ENST00000537087	C12orf57	662	28.11	1.501	11.09	3.092	12.84	6.469	14.63	16.06	395	9	114	33	168	68	136	168
1880	ENSG00000183889	ENST00000537085	AC138969.4	543	0.1735	0	0	0.1142	0	0.2319	0	0	2	0	0	1	0	2	0	0
1881	ENSG00000172059	ENST00000305883	KLF11	4030	6.324	0	2.462	0	1.569	0	1.29	0.8636	541	0	154	0	125	0	73	55
1882	ENSG00000168496	ENST00000305885	FEN1	2296	15.35	6.489	47.17	22.58	35.17	10.34	16.54	9.618	748	135	1681	836	1596	377	533	349
1883	ENSG00000204852	ENST00000552762	TCTN1	282	0.1671	0.3912	0.2284	0.2199	0.1794	0.2234	0.2526	0.2245	1	1	1	1	1	1	1	1
1884	ENSG00000135317	ENST00000514801	SNX14	359	0.2624	11.68	0.1794	2.073	0.1409	0.7017	0.1984	0.5289	2	38	1	12	1	4	1	3
1885	ENSG00000109736	ENST00000514800	MFSD10	1776	3.316	1.181	2.975	1.397	3.703	1.418	7.099	1.781	125	19	82	40	130	40	177	50
1886	ENSG00000237765	ENST00000514803	FAM200B	524	0.0899	0.2105	0.2459	0	0.5793	0.4807	0	0	1	1	2	0	6	4	0	0
1887	ENSG00000183718	ENST00000514805	TRIM52	1727	0	0	0	0	0	0	0	0	0	0	0	0	0	0	0	0
1888	ENSG00000168214	ENST00000514807	RBPJ	340	0	0	0.1894	0.3648	0.1488	0.1853	0.2095	0	0	0	1	2	1	1	1	0
1889	ENSG00000177058	ENST00000514806	SLC38A9	760	0.3719	2.323	0.2543	1.387	0.1331	1.326	0.3749	0.4995	6	16	3	17	2	16	4	6
1890	ENSG00000164181	ENST00000514809	ELOVL7	595	0	1.298	0	0.2085	0	0.1059	0	0.1064	0	7	0	2	0	1	0	1
1891	ENSG00000159199	ENST00000514808	ATP5G1	359	8.267	1.23	7.717	2.764	9.865	4.912	11.51	3.525	63	4	43	16	70	28	58	20
1892	ENSG00000164707	ENST00000422620	SLC13A4	572	0	0	0	0	0	0	0	0	0	0	0	0	0	0	0	0
1893	ENSG00000196083	ENST00000422625	IL1RAP	534	0	0.6202	0	0	0	0	0	0	0	3	0	0	0	0	0	0
1894	ENSG00000189077	ENST00000465989	TMEM120A	425	0.2217	2.597	0.1515	0.1459	0.119	0.4445	0.1676	0.149	2	10	1	1	1	3	1	1
1895	ENSG00000102078	ENST00000465988	SLC25A14	922	0.2044	21.07	5.101	15.27	4.39	17.08	3.708	16.47	4	176	73	227	80	250	48	240
1896	ENSG00000012660	ENST00000465983	ELOVL5	696	0	0	0	0	0.4361	1.991	0	0	0	0	0	0	6	22	0	0
1897	ENSG00000015285	ENST00000465982	WAS	718	0	0	0	0	0	0	0	0	0	0	0	0	0	0	0	0
1898	ENSG00000144848	ENST00000465980	ATG3	560	2.103	2.759	1.15	0.3322	1.897	0.4498	0.5088	0.791	25	14	10	3	21	4	4	7
1899	ENSG00000126001	ENST00000465987	CEP250	380	0.2479	1.743	0	0.816	0	0.4971	0	0.666	2	6	0	5	0	3	0	4
1900	ENSG00000101347	ENST00000465985	SAMHD1	516	0	0.2138	0.7491	0.8413	0.4903	0.4882	0.138	0.1227	0	1	6	7	5	4	1	1
1901	ENSG00000018280	ENST00000465984	SLC11A1	2548	0	0	0	0	0	0	0	0	0	0	0	0	0	0	0	0
1902	ENSG00000133818	ENST00000534746	RRAS2	993	0	2	0.0649	0.2498	0	0.1268	0	0.0638	0	18	1	4	0	2	0	1
1903	ENSG00000100884	ENST00000560092	CPNE6	548	0	0	0	0	0	0	0	0	0	0	0	0	0	0	0	0
1904	ENSG00000111678	ENST00000229281	C12orf57	560	73.27	1.971	43.95	12.07	45.98	15.41	51.39	30.28	871	10	382	109	509	137	404	268
1905	ENSG00000198925	ENST00000409422	ATG9A	2512	0.5439	0	0.7438	0	0	0.6267	0	0	29	0	29	0	0	25	0	0
1906	ENSG00000146918	ENST00000409423	NCAPG2	3957	0	1.116	1.579	2.523	1.355	5.57	2.268	4.494	0	40	97	161	106	350	126	281
1907	ENSG00000178662	ENST00000409420	CSRNP3	2545	0	0	0	0.0487	0	0	0	0	0	0	0	2	0	0	0	0
1908	ENSG00000173821	ENST00000573548	RNF213	616	0.0765	3.404	0.1046	2.316	0.1643	2.454	0.2312	2.568	1	19	1	23	2	24	2	25
1909	ENSG00000143398	ENST00000409426	PIP5K1A	3737	11.95	5.641	7.068	5.095	4.359	1.938	3.85	0.7281	948	191	410	307	322	115	202	43
1910	ENSG00000151164	ENST00000409425	RAD9B	2727	0	0	0	0	0	0	0	0	0	0	0	0	0	0	0	0
1911	ENSG00000132507	ENST00000573542	EIF5A	1089	20.81	1.419	26.33	8.03	27.5	5.089	39.64	54.85	481	14	445	141	592	88	606	944
1912	ENSG00000115419	ENST00000409428	GLS	816	0	0.6763	0	0.608	0	0.2315	0	0.0776	0	5	0	8	0	3	0	1
1913	ENSG00000115325	ENST00000409429	DOK1	1955	1.253	0	0.5273	0.4759	0	1.095	0.0729	1.457	52	0	16	15	0	34	2	45
1914	ENSG00000072849	ENST00000573547	DERL2	701	12.84	5.983	0.7353	1.062	0.3609	0.8085	0.5081	0.7221	191	38	8	12	5	9	5	8
1915	ENSG00000113327	ENST00000414552	GABRG2	3927	0	0	0	0	0	0	0	0	0	0	0	0	0	0	0	0
1916	ENSG00000125249	ENST00000245304	RAP2A	5487	3.512	2.333	12.33	3.606	11.81	4.671	9.607	4.751	409	116	1050	319	1281	407	740	412
1917	ENSG00000106003	ENST00000493850	LFNG	804	0.0586	0.6864	0.2404	0.6171	0	1.88	0	1.968	1	5	3	8	0	24	0	25
1918	ENSG00000174527	ENST00000542883	MYO1H	453	0	0	0	0	0	0	0	0	0	0	0	0	0	0	0	0
1919	ENSG00000164535	ENST00000425398	DAGLB	2044	0	1.188	0	1.972	0.3713	1.879	0.453	0.8668	0	22	0	65	15	61	13	28
1920	ENSG00000111215	ENST00000542881	PRR4	756	0	0	0	0	0	0.5831	0	0.1674	0	0	0	0	0	7	0	2
1921	ENSG00000011454	ENST00000493854	RABGAP1	575	0	4.414	0	0.5393	0	0.5476	0	0.4402	0	23	0	5	0	5	0	4
1922	ENSG00000146731	ENST00000493855	CCT6A	261	0.5415	1.692	0.4937	1.188	0.5816	0.7238	0.5457	0.7274	3	4	2	5	3	3	2	3
1923	ENSG00000168026	ENST00000493856	TTC21A	1825	0.2323	3.205	0	0.2379	0	0.069	0	0.0347	9	53	0	7	0	2	0	1
1924	ENSG00000077420	ENST00000493857	APBB1IP	753	0	0	0	0	0	0	0	0	0	0	0	0	0	0	0	0
1925	ENSG00000166396	ENST00000425392	SERPINB7	587	0	0	0	0.2113	0	0	0	0	0	0	0	2	0	0	0	0
1926	ENSG00000196498	ENST00000493859	NCOR2	557	0.6766	12.88	0.1156	0.2227	0.1817	0.3391	0.1279	0.6816	8	65	1	2	2	3	1	6
1927	ENSG00000238152	ENST00000425390	OR7E140P	1026	0	0	0	0	0	0	0	0	0	0	0	0	0	0	0	0
1928	ENSG00000135473	ENST00000425394	PAN2	5372	0.9647	1.931	0.4317	2.344	0.5274	2.134	0.7028	3.899	110	94	36	203	56	182	53	331
1929	ENSG00000128656	ENST00000425395	CHN1	873	0.1619	0	0	0	0	0.2164	0	0	3	0	0	0	0	3	0	0
1930	ENSG00000257954	ENST00000551907	RP11-161H23.10	647	0.0728	18.08	0.0996	2.396	0.3128	1.557	0.4404	0.2934	1	106	1	25	4	16	4	3
1931	ENSG00000028203	ENST00000551902	VEZT	573	1.233	3.659	2.136	1.191	2.119	1.649	2.486	3.203	15	19	19	11	24	15	20	29
1932	ENSG00000248124	ENST00000551901	RRN3P1	1157	0.3257	12.21	0.0557	4.771	0.3061	5.606	0.9235	8.204	8	128	1	89	7	103	15	150
1933	ENSG00000012822	ENST00000551900	CALCOCO1	559	0	0	0	0.2219	0	0.5633	0	0	0	0	0	2	0	5	0	0
1934	ENSG00000111596	ENST00000551873	CNOT2	677	0	1.467	0.3806	0.5496	0	0	0.2104	0	0	9	4	6	0	0	2	0
1935	ENSG00000130726	ENST00000597995	TRIM28	702	103.5	15.25	0.1836	0.3534	10.38	21.98	0.4059	11.36	1542	97	2	4	144	245	4	126
1936	ENSG00000155428	ENST00000285805	TRIM74	1350	0.1047	0.981	0.0477	0.3216	0.0375	1.259	0	1.875	3	12	1	7	1	27	0	40
1937	ENSG00000115295	ENST00000401617	CLIP4	2162	0.1743	4.084	0.2384	1.377	0.2808	1.369	0.3624	5.151	8	80	8	48	12	47	11	176
1938	ENSG00000149294	ENST00000401611	NCAM1	2510	0	0	0	0	0	0	0	0	0	0	0	0	0	0	0	0
1939	ENSG00000126453	ENST00000594157	BCL2L12	620	3.419	0	1.247	0	1.224	0.5079	1.608	0.6123	45	0	12	0	15	5	14	6
1940	ENSG00000105499	ENST00000594156	PLA2G4C	542	0.7822	0.8146	0	0.3433	0	0.3485	0	0	9	4	0	3	0	3	0	0
1941	ENSG00000105402	ENST00000594155	NAPA	416	12.46	3.183	4.646	4.025	6.811	4.541	9.589	1.065	110	12	30	27	56	30	56	7
1942	ENSG00000105655	ENST00000582287	ISYNA1	696	0.1354	0.4758	0.0925	0.0891	0.0727	0.1809	0.2047	0.091	2	3	1	1	1	2	2	1
1943	ENSG00000173641	ENST00000375718	HSPB7	2415	0	0	0	0	0	0	0	0	0	0	0	0	0	0	0	0
1944	ENSG00000150054	ENST00000375719	MPP7	2090	0	0	0	0	0	0	0	0	0	0	0	0	0	0	0	0
1945	ENSG00000169071	ENST00000375715	ROR2	2993	0.0157	0.1844	0.0215	0	0	0	0.0238	0.0423	1	5	1	0	0	0	1	2
1946	ENSG00000171928	ENST00000582288	TVP23B	336	0.2804	3.613	0.1917	0.3691	0.1506	0.1875	0.212	0.1884	2	11	1	2	1	1	1	1
1947	ENSG00000101605	ENST00000400569	MYOM1	4927	0	0	0	0	0	0	0	0	0	0	0	0	0	0	0	0
1948	ENSG00000134333	ENST00000375710	LDHA	2169	84.95	39.43	270.2	138.7	82.59	419.5	411.7	293.3	3911	775	9097	4851	3541	14449	12536	10055
1949	ENSG00000112679	ENST00000605315	DUSP22	867	0.7607	2.673	1.412	1.216	1.109	1.38	0.7394	1.898	14	21	19	17	19	19	9	26
1950	ENSG00000088881	ENST00000609451	EBF4	2012	0.1639	0	0.032	0.5549	0	0.4382	0.177	0.2831	7	0	1	18	0	14	5	9
1951	ENSG00000197912	ENST00000620811	SPG7	3420	1.391	4.098	0.7158	3.174	1.154	5.598	1.125	2.683	101	127	38	175	78	304	54	145
1952	ENSG00000198755	ENST00000322203	RPL10A	716	34.08	3.391	135.6	16.02	126	14.51	122.7	18.91	518	22	1507	185	1783	165	1233	214
1953	ENSG00000132305	ENST00000620815	IMMT	1520	0.5269	0	0	1.265	0.7323	1.202	0.7498	0.7494	17	0	0	31	22	29	16	18
1954	ENSG00000173269	ENST00000609457	MMRN2	890	0	0	0	0	0	0	0.16	0	0	0	0	0	0	0	2	0
1955	ENSG00000170791	ENST00000522166	CHCHD7	3157	0.194	0.5244	0.0204	6.345	0.0481	1.297	0.2031	12.81	13	15	1	323	3	65	9	639
1956	ENSG00000177144	ENST00000322209	NUDT4P1	546	0	0	0	0	0	0	0	0	0	0	0	0	0	0	0	0
1957	ENSG00000183023	ENST00000406391	SLC8A1	2814	0	0	0	0	0	0	0	0	0	0	0	0	0	0	0	0
1958	ENSG00000184702	ENST00000406395	5-Sep	1974	0.0477	1.286	1.11	0	0.0256	0.4147	0.0722	0.0962	2	23	34	0	1	13	2	3
1959	ENSG00000163032	ENST00000406397	VSNL1	2725	0	0	0	0	0	0	0	0	0	0	0	0	0	0	0	0
1960	ENSG00000119537	ENST00000406396	KDSR	5447	6.902	6.342	9.474	5.739	8.917	8.058	9.272	9.723	798	313	801	504	960	697	709	837
1961	ENSG00000168096	ENST00000591653	ANKS3	3098	0.5322	6.626	1.518	1.902	0.6042	1.464	1.518	3.534	35	186	73	95	37	72	66	173
1962	ENSG00000188321	ENST00000591652	ZNF559	692	0	0	0	0	0	0.364	0	0	0	0	0	0	0	4	0	0
1963	ENSG00000254788	ENST00000616804	CKLF-CMTM1	678	0	0	0	0	0	0	0	0	0	0	0	0	0	0	0	0
1964	ENSG00000065000	ENST00000591650	AP3D1	1437	0.4262	0.5376	0.0448	0.3453	0.0352	2.586	0.0496	0.3963	13	7	1	8	1	59	1	9
1965	ENSG00000267335	ENST00000591656	CTB-60B18.6	786	0.3596	0	0.164	0	0.1287	0.641	0.1812	0.5636	6	0	2	0	2	8	2	7
1966	ENSG00000188690	ENST00000616800	UROS	441	0.2136	0	1.753	0.7031	0.803	0.1428	0.9691	0.1436	2	0	12	5	7	1	6	1
1967	ENSG00000099622	ENST00000591659	CIRBP	587	0.4816	0.5642	0.9878	1.056	0.6033	0.1073	0.8495	0.2156	6	3	9	10	7	1	7	2
1968	ENSG00000204815	ENST00000591658	TTC25	1984	0	0.0556	0.6819	1.157	0	0	0	0.9568	0	1	21	37	0	0	0	30
1969	ENSG00000178917	ENST00000616809	ZNF852	1755	0	0	0	0.0353	0	0	0.1218	0.2163	0	0	0	1	0	0	3	6
1970	ENSG00000174469	ENST00000625365	CNTNAP2	676	0	0	0	0	0	0	0	0	0	0	0	0	0	0	0	0
1971	ENSG00000180817	ENST00000625364	PPA1	644	1.097	0	1.501	0	0	0.9778	0.2212	1.474	15	0	15	0	0	10	2	15
1972	ENSG00000150455	ENST00000392679	TIRAP	2195	4.314	2.011	2.818	1.921	2.443	0.7459	1.493	2.364	201	40	96	68	106	26	46	82
1973	ENSG00000106086	ENST00000258679	PLEKHA8	2293	0.0206	1.3	0.0562	0.4328	0	0.2472	0.0621	0.138	1	27	2	16	0	9	2	5
1974	ENSG00000025708	ENST00000395681	TYMP	1604	1.263	0	0	0	0	0	0	0	43	0	0	0	0	0	0	0
1975	ENSG00000161800	ENST00000551876	RACGAP1	539	1.398	3.89	3.586	2.531	6.007	1.402	5.815	1.644	16	19	30	22	64	12	44	14
1976	ENSG00000144118	ENST00000631312	RALB	311	0.3029	0	0	0.1994	0	0	0.229	0	2	0	0	1	0	0	1	0
1977	ENSG00000197694	ENST00000631315	SPTAN1	581	0.0811	3.609	0.1109	0.427	0.0871	0.8671	0.613	0.109	1	19	1	4	1	8	5	1
1978	ENSG00000280823	ENST00000631316	Metazoa_SRP	241	0	0	0	0	0	0	0	0	0	0	0	0	0	0	0	0
1979	ENSG00000280533	ENST00000631318	Metazoa_SRP	259	0	0	0	0	0	0	0	0	0	0	0	0	0	0	0	0
1980	ENSG00000135604	ENST00000367568	STX11	1926	1.492	0.4011	0.6356	0.1288	0.394	0.1635	0.2219	0.0657	61	7	19	4	15	5	6	2
1981	ENSG00000169976	ENST00000367569	SF3B5	693	178.5	3.344	90.08	25.33	83.88	27.17	85.32	42.64	2626	21	969	283	1149	299	830	467
1982	ENSG00000198216	ENST00000367567	CACNA1E	14757	0	0	0	0	0	0	0	0	0	0	0	0	0	0	0	0
1983	ENSG00000203730	ENST00000367565	TEDDM1	2500	0	0	0	0	0	0	0	0	0	0	0	0	0	0	0	0
1984	ENSG00000121446	ENST00000367561	RGSL1	2044	0	0	0	0	0	0	0	0	0	0	0	0	0	0	0	0
1985	ENSG00000269433	ENST00000599405	OPN1MW3	1998	0	0	0	0	0	0	0	0	0	0	0	0	0	0	0	0
1986	ENSG00000204519	ENST00000599402	ZNF551	593	0.2383	0	0	1.255	0	0.2123	0	2.241	3	0	0	12	0	2	0	21
1987	ENSG00000076944	ENST00000599400	STXBP2	811	0	0	0	0	0	0.4659	0	0	0	0	0	0	0	6	0	0
1988	ENSG00000134900	ENST00000376065	TPP2	3931	1.642	10.7	0.967	8.725	1.068	6.905	1.069	6.584	137	381	59	553	83	431	59	409
1989	ENSG00000147081	ENST00000376064	AKAP4	2864	0	0	0	0	0	0	0	0	0	0	0	0	0	0	0	0
1990	ENSG00000162493	ENST00000376061	PDPN	1368	0	0	0	0	0	0	0	0	0	0	0	0	0	0	0	0
1991	ENSG00000167323	ENST00000532919	STIM1	580	0.0813	0	0	0	0	0	0	0	1	0	0	0	0	0	0	0
1992	ENSG00000166013	ENST00000532912	TRIM53BP	1720	0	0	0	0	0	0	0	0	0	0	0	0	0	0	0	0
1993	ENSG00000126091	ENST00000532911	ST3GAL3	700	0.2692	2.049	0.092	1.595	0.2891	0.6297	0.3053	2.079	4	13	1	18	4	7	3	23
1994	ENSG00000227268	ENST00000445946	KLLN	4277	0.8592	0.6451	1.009	1.146	0.7571	1.693	0.5496	4.542	78	25	67	79	64	115	33	307
1995	ENSG00000090975	ENST00000280562	PITPNM2	6785	2.944	5.758	3.798	1.782	3.616	6.126	2.488	7.265	424	354	400	195	485	660	237	779
1996	ENSG00000007372	ENST00000532916	PAX6	627	0.2254	0.7042	0.1027	0.1978	0.0807	0.1005	0.1136	0	3	4	1	2	1	1	1	0
1997	ENSG00000162227	ENST00000532915	TAF6L	990	1.047	6.8	0.0651	1.19	0.0511	1.081	0.2878	2.557	22	61	1	19	1	17	4	40
1998	ENSG00000179431	ENST00000532914	FJX1	851	0.5536	0	0	0	0	0	0	0	10	0	0	0	0	0	0	0
1999	ENSG00000276076	ENST00000624019	CH507-152C13.3	601	0	0	0	0	0	0	0	0	0	0	0	0	0	0	0	0
[truncated: 150,371 more rows]
