# Supplementary material for: Genome-wide analysis of lncRNA stability in human
Source: PLoS Comput Biol. 2021 Apr 16;17(4):e1008918. doi: 10.1371/journal.pcbi.1008918 (PMC8081339; doi:10.1371/journal.pcbi.1008918)
Supplement: S17 Table — (CSV) [file pcbi.1008918.s017.csv]

noncode	lncrna_id	lncrna_source	lncrna_name	lambda.z	r.squared	adj.r.squared	lambda.z.time.first	lambda.z.n.points	clast.pred	half.life	span.ratio	tmax	tlast
NONHSAT000077.2	ENST00000458203	lncipedia	lnc-OR4F29-5-1	0.084588948	0.997014203	0.995521305	0	4	0.301429389	8.194299621	2.928865322	0	24
NONHSAT000102.2	NONHSAT000102.2	lncipedia	lnc-OR4F16-3-7_dup1	0.071317221	0.976545713	0.96481857	0	4	0.171953985	9.719211819	2.469336037	0	24
NONHSAT000136.2	ENST00000586288	lncipedia	lnc-AL669831.1-1-19_dup1	0.094983933	0.907697305	0.861545957	0	4	0.066581418	7.297520351	3.288788362	0	24
NONHSAT000151.2	NONHSAT000151.2	lncipedia	lnc-NOC2L-5-4_dup1	0.096290663	0.953590088	0.907180175	6	3	0.145167651	7.19848798	2.500525117	0	24
NONHSAT000175.2	NONHSAT000175.2	lncipedia	lnc-AL669831.1-3-23_dup1	0.042155907	0.893786187	0.787572374	6	3	0.013608612	16.44246875	1.094726119	0	24
NONHSAT000180.2	NONHSAT000180.2	lncipedia	lnc-AL669831.1-3-27_dup1	0.02862692	0.988893116	0.977786231	6	3	0.080852575	24.21312488	0.74339847	0	24
NONHSAT000245.2	NONHSAT000245.2	lncipedia	lnc-RNF223-4-2_dup1	0.063840169	0.910453481	0.820906963	6	3	0.859575777	10.85753984	1.65783412	6	24
NONHSAT000416.2	ENST00000602865	lncipedia	lnc-PEX10-6-1_dup1,lnc-PEX10-6-1	0.023216988	0.998848719	0.997697439	6	3	1.481870698	29.85517236	0.602910604	6	24
NONHSAT000556.2	ENST00000442673	lncipedia	lnc-DFFB-1-2_dup1	0.05959928	0.965530924	0.931061847	0	3	0.076764075	11.6301268	2.063606047	0	24
NONHSAT000730.2	NONHSAT000730.2	lncipedia	lnc-TNFRSF9-1-1_dup1	0.066203627	0.934010056	0.868020112	6	3	0.699965862	10.46992763	1.71920959	0	24
NONHSAT000774.2	ENST00000424862	lncipedia	lnc-ENO1-1-1_dup1,lnc-ENO1-1-1	0.206139982	0.939863099	0.879726198	0	3	0.135711598	3.362507237	3.568765554	0	12
NONHSAT000791.2	NONHSAT000791.2	lncipedia	lnc-H6PD-1-2_dup1	0.089617965	0.852779778	0.705559556	0	3	0.090437991	7.734466878	3.102993442	0	24
NONHSAT000891.2	NONHSAT000891.2	lncipedia	lnc-MTOR-4-1_dup1,lnc-MTOR-4-1	0.085772156	0.931603852	0.863207704	6	3	0.097733833	8.081261003	2.227375158	6	24
NONHSAT001112.2	NONHSAT001112.2	lncipedia	lnc-SPATA21-3-1_dup1	0.094444923	0.969482957	0.938965914	6	3	0.68427199	7.339168235	2.452594003	6	24
NONHSAT001116.2	ENST00000457898	lncipedia	lnc-NECAP2-1-1_dup1	0.043352939	0.970136545	0.940273089	6	3	0.571650109	15.98847024	1.125811271	0	24
NONHSAT001122.2	NONHSAT001122.2	lncipedia	lnc-SPATA21-4-7	0.028078288	0.942241603	0.884483205	6	3	2.133361412	24.68623396	0.729151317	0	24
NONHSAT001145.2	NONHSAT001145.2	lncipedia	lnc-SPATA21-2-12	0.020352985	0.932676966	0.899015448	0	4	10.98082782	34.0562905	0.704715624	0	24
NONHSAT001302.2	NONHSAT001302.2	lncipedia	lnc-AKR7A2-2-1_dup1,lnc-AKR7A2-2-1	0.068959729	0.951143783	0.926715674	0	4	0.595042873	10.0514778	2.387708602	0	24
NONHSAT001478.2	NONHSAT001478.2	lncipedia	lnc-CDC42-3-1_dup1,lnc-CDC42-3-1	0.218059521	0.932068587	0.864137173	0	3	0.009012296	3.178706332	7.550241354	0	24
NONHSAT001501.2	NONHSAT001501.2	lncipedia	lnc-LUZP1-3-1	0.071547077	0.906945488	0.860418232	0	4	0.758649996	9.687987338	2.477294732	0	24
NONHSAT001511.2	NONHSAT001511.2	lncipedia	lnc-HNRNPR-1-3_dup1	0.14835172	0.999970767	0.999956151	0	4	0.155789896	4.672323172	5.13663099	0	24
NONHSAT001513.2	ENST00000604481	lncipedia	lnc-HNRNPR-1-6	0.101712145	0.922255307	0.844510613	0	3	0.317141181	6.814792677	1.760875285	0	12
NONHSAT001523.2	NONHSAT001523.2	lncipedia	lnc-E2F2-2-1_dup1,lnc-E2F2-2-1	0.172247499	0.903481899	0.806963797	6	3	0.033619484	4.024134951	4.473011025	0	24
NONHSAT001652.2	NONHSAT001652.2	lncipedia	lnc-RCAN3-1-1_dup1,lnc-RCAN3-1-1	0.025020462	0.894416206	0.788832411	6	3	0.219909246	27.70321247	0.649744141	6	24
NONHSAT001849.2	NONHSAT001849.2	lncipedia	lnc-PIGV-1-1_dup1,lnc-PIGV-1-1	0.14707721	0.959549934	0.939324901	0	4	0.054993226	4.71281158	5.092501491	0	24
NONHSAT001930.2	ENST00000476501	lncipedia	lnc-PTAFR-3-1_dup1,lnc-PTAFR-3-1	0.047312674	0.995725728	0.991451455	6	3	0.564205686	14.65034898	1.228639674	0	24
NONHSAT001970.2	ENST00000475441	lncipedia	lnc-TAF12-1-11_dup1	0.055420258	0.893428966	0.786857931	6	3	0.271756071	12.50710843	1.439181575	0	24
NONHSAT002140.2	ENST00000602889	lncipedia	lnc-PTP4A2-3-1_dup1	0.042144395	0.893783619	0.787567237	6	3	0.303442575	16.44696003	1.094427175	0	24
NONHSAT002153.2	NONHSAT002153.2	lncipedia	lnc-KHDRBS1-1-3_dup1	0.092700915	0.961793231	0.942689846	0	4	0.34097211	7.477242052	3.209739612	0	24
NONHSAT002166.2	NONHSAT002166.2	lncipedia	lnc-TMEM234-4-1	0.050269323	0.890255304	0.780510607	6	3	0.167336117	13.78867137	1.305419465	0	24
NONHSAT002261.2	NONHSAT002261.2	lncipedia	lnc-ADC-3-1_dup1,lnc-ADC-3-1	0.022477248	0.981855332	0.963710665	6	3	1.02256934	30.83772392	0.583700666	0	24
NONHSAT002268.2	ENST00000602618	lncipedia	lnc-ADC-5-1_dup1,lnc-ADC-5-1	0.036234864	0.847886921	0.771830382	0	4	2.950043682	19.12928895	1.254620601	0	24
NONHSAT002269.2	NONHSAT002269.2	lncipedia	lnc-ADC-6-1_dup1,lnc-ADC-6-1	0.076552427	0.992240841	0.984481682	6	3	0.478531909	9.054542221	1.987952517	0	24
NONHSAT002276.2	ENST00000410180	lncipedia	lnc-TRIM62-5-1_dup1,lnc-TRIM62-5-1	0.066664571	0.99927664	0.99855328	6	3	1.520034195	10.3975345	1.731179636	0	24
NONHSAT002344.2	NONHSAT002344.2	lncipedia	lnc-SFPQ-2-1_dup1	0.01741298	0.919549629	0.879324443	0	4	13.90323772	39.806351	0.602918866	0	24
NONHSAT002382.2	NONHSAT002382.2	lncipedia	lnc-EIF2C1-1-1_dup1,lnc-EIF2C1-1-1	0.168418958	0.877075562	0.815613343	0	4	0.085243739	4.115612559	5.831452708	0	24
NONHSAT002440.2	NONHSAT002440.2	lncipedia	lnc-MEAF6-4-1_dup1,lnc-MEAF6-4-1	0.041536441	0.888681788	0.777363575	6	3	0.950833668	16.6876881	1.078639527	0	24
NONHSAT002478.2	NONHSAT002478.2	lncipedia	lnc-C1orf122-2-1_dup1	0.055420258	0.893428967	0.786857933	6	3	0.118642769	12.50710844	1.439181573	6	24
NONHSAT002541.2	NONHSAT002541.2	lncipedia	lnc-NDUFS5-2-1_dup1	0.022414037	0.969599765	0.939199531	6	3	1.734665993	30.92469216	0.582059149	0	24
NONHSAT002542.2	NONHSAT002542.2	lncipedia	lnc-MACF1-2-1_dup1,lnc-MACF1-2-1	0.130759613	0.894781257	0.842171886	0	4	0.026627133	5.300927114	4.527509902	0	24
NONHSAT002546.2	ENST00000602528	lncipedia	lnc-NDUFS5-6-1_dup1,lnc-NDUFS5-6-1	0.125701516	0.966737422	0.933474843	0	3	0.355205694	5.514230856	2.176187453	0	12
NONHSAT002565.2	NONHSAT002565.2	lncipedia	lnc-PABPC4-1-20_dup1	0.03288045	0.990655214	0.981310427	6	3	0.556157876	21.08083025	0.853856313	0	24
NONHSAT002568.2	NONHSAT002568.2	lncipedia	lnc-PABPC4-1-18_dup1	0.01800381	0.895018501	0.790037003	6	3	0.288873039	38.50002689	0.467532141	0	24
NONHSAT002603.2	NONHSAT002603.2	lncipedia	lnc-PPIE-8-1_dup1,lnc-PPIE-8-1	0.083397399	0.893324934	0.786649869	6	3	0.103632548	8.311376487	2.16570625	6	24
NONHSAT002629.2	NONHSAT002629.2	lncipedia	lnc-TMCO2-1-1_dup1	0.025020462	0.894416205	0.78883241	6	3	0.25794233	27.70321245	0.649744142	0	24
NONHSAT002698.2	NONHSAT002698.2	lncipedia	lnc-FOXO6-1-1_dup1	0.110047752	0.997287613	0.994575226	6	3	0.169391434	6.298603752	2.857776217	6	24
NONHSAT002723.2	NONHSAT002723.2	lncipedia	lnc-GUCA2A-1-1_dup1	0.092993635	0.9977919	0.995583799	6	3	0.120195047	7.453705608	2.414906215	0	24
NONHSAT002746.2	NONHSAT002746.2	lncipedia	lnc-YBX1-1-2_dup1	0.055420258	0.893428966	0.786857933	6	3	0.185916326	12.50710844	1.439181573	6	24
NONHSAT002767.2	NONHSAT002767.2	lncipedia	lnc-ZNF691-3-2	0.053835292	0.976484591	0.952969182	0	3	0.024605083	12.8753305	1.86402982	0	24
NONHSAT002822.2	ENST00000418149	lncipedia	lnc-HYI-2-3_dup1	0.075149047	0.966269168	0.932538335	6	3	0.12927647	9.223632363	1.95150883	6	24
NONHSAT002826.2	ENST00000427515	lncipedia	lnc-KDM4A-1-1_dup1,lnc-KDM4A-1-1	0.243811476	0.900703169	0.801406339	0	3	0.27952816	2.842963723	4.220947282	0	12
NONHSAT002858.2	ENST00000453688	lncipedia	lnc-KLF17-1-4	0.0867042	0.929109426	0.893664139	0	4	0.081299327	7.994389904	3.002105262	0	24
NONHSAT002955.2	NONHSAT002955.2	lncipedia	lnc-CCDC17-2-1_dup1,lnc-CCDC17-2-1	0.075451569	0.893374501	0.786749002	6	3	0.136412258	9.186650306	1.959364883	0	24
NONHSAT002975.2	NONHSAT002975.2	lncipedia	lnc-PIK3R3-2-1	0.07254838	0.893395329	0.786790658	6	3	0.047748649	9.554275134	1.883973378	6	24
NONHSAT003011.2	ENST00000457027	lncipedia	lnc-NSUN4-1-1_dup1,lnc-NSUN4-1-1	0.038714985	0.992945448	0.985890896	6	3	0.301755414	17.90384732	1.005370504	0	24
NONHSAT003054.2	NONHSAT003054.2	lncipedia	lnc-PDZK1IP1-1-1_dup1	0.051391662	0.927271405	0.890907108	0	4	0.264633089	13.48754153	1.779419915	0	24
NONHSAT003178.2	NONHSAT003178.2	lncipedia	lnc-CDKN2C-1-3_dup1	0.069409761	0.85406043	0.781090644	0	4	0.158919826	9.986306929	2.403290843	0	24
NONHSAT003215.2	ENST00000591675	lncipedia	lnc-OSBPL9-3-3_dup1	0.06887062	0.980162347	0.97024352	0	4	1.044527065	10.06448296	2.384623242	0	24
NONHSAT003218.2	NONHSAT003218.2	lncipedia	lnc-RAB3B-1-1_dup1,lnc-RAB3B-1-1	0.108832819	0.962943432	0.944415148	0	4	0.317000252	6.368916875	3.768301655	0	24
NONHSAT003234.2	ENST00000460504	lncipedia	lnc-BTF3L4-3-1_dup1,lnc-BTF3L4-3-1	0.148330111	0.947250475	0.894500949	0	3	0.409126396	4.673003849	2.56794139	0	12
NONHSAT003261.2	NONHSAT003261.2	lncipedia	lnc-SCP2-1-1_dup1	0.054626591	0.911364701	0.867047052	0	4	1.501161389	12.68882363	1.891428291	0	24
NONHSAT003276.2	NONHSAT003276.2	lncipedia	lnc-SCP2-2-1_dup1	0.086526762	0.938419049	0.876838097	0	3	0.142649997	8.010783743	1.49798077	0	12
NONHSAT003311.2	NONHSAT003311.2	lncipedia	lnc-MAGOH-4-1_dup1,lnc-MAGOH-4-1	0.071009665	0.990338293	0.980676587	6	3	0.591280337	9.76130753	1.844015256	6	24
NONHSAT003505.2	NONHSAT003505.2	lncipedia	lnc-TACSTD2-3-1_dup1,lnc-TACSTD2-3-1	0.053850266	0.976582785	0.953165569	0	3	0.107718395	12.87175027	1.864548293	0	24
NONHSAT003530.2	NONHSAT003530.2	lncipedia	lnc-FGGY-5-8_dup1	0.135512035	0.982724959	0.965449918	0	3	0.084698717	5.115023036	2.34603049	0	12
NONHSAT003604.2	NONHSAT003604.2	lncipedia	lnc-INADL-6-1_dup1,lnc-INADL-6-1	0.134947061	0.969047107	0.95357066	0	4	0.148214596	5.136437782	4.672498922	0	24
NONHSAT003605.2	NONHSAT003605.2	lncipedia	lnc-INADL-5-1	0.056669337	0.93787944	0.875758879	6	3	2.323972182	12.23143264	1.471618291	6	24
NONHSAT003626.2	NONHSAT003626.2	lncipedia	lnc-INADL-3-1_dup1	0.135561482	0.960191788	0.920383575	0	3	0.073995065	5.113157283	2.346886539	0	12
NONHSAT003717.2	ENST00000415842	lncipedia	lnc-JAK1-1-1_dup1	0.17808572	0.930029671	0.860059341	0	3	0.167097444	3.892210895	3.083080626	0	12
NONHSAT004062.2	NONHSAT004062.2	lncipedia	lnc-DNAJB4-1-1_dup1,lnc-DNAJB4-1-1	0.027677209	0.997378883	0.994757766	6	3	3.275148891	25.04396946	0.718735903	6	24
NONHSAT004139.2	NONHSAT004139.2	lncipedia	lnc-LPHN2-5-1_dup1	0.10239299	0.972859323	0.959288985	0	4	0.046594819	6.769478848	3.545324617	0	24
NONHSAT004171.2	ENST00000457273	lncipedia	lnc-TTLL7-2-5_dup1	0.047892034	0.938525743	0.907788615	0	4	0.028812488	14.47312067	1.658246383	0	24
NONHSAT004186.2	ENST00000448052	lncipedia	lnc-SAMD13-2-1	0.144289028	0.971151356	0.942302711	0	3	1.278476565	4.803880048	2.497980774	0	12
NONHSAT004234.2	NONHSAT004234.2	lncipedia	lnc-MCOLN3-1-1_dup1,lnc-MCOLN3-1-1	0.032358329	0.995223273	0.990446545	6	3	1.002635123	21.42098203	0.84029761	6	24
NONHSAT004247.2	NONHSAT004247.2	lncipedia	lnc-BCL10-1-1_dup1,lnc-BCL10-1-1	0.142497362	0.814865105	0.722297658	0	4	0.214281681	4.864280776	4.933925714	0	24
NONHSAT004385.2	NONHSAT004385.2	lncipedia	lnc-LRRC8D-5-1_dup1,lnc-LRRC8D-5-1	0.095558308	0.974253687	0.96138053	0	4	0.334155291	7.253656871	3.308675945	0	24
NONHSAT004509.2	ENST00000450843	lncipedia	lnc-TMED5-1-15_dup1	0.019075975	0.984933019	0.969866037	6	3	0.466665172	36.33613446	0.495374653	0	24
NONHSAT004512.2	NONHSAT004512.2	lncipedia	lnc-TMED5-1-7_dup1	0.02241513	0.969596297	0.939192594	6	3	0.624532296	30.92318344	0.582087547	6	24
NONHSAT004513.2	ENST00000436200	lncipedia	lnc-TMED5-1-35_dup1	0.088783796	0.858972439	0.788458658	0	4	0.178068032	7.807136089	3.074110625	0	24
NONHSAT004520.2	NONHSAT004520.2	lncipedia	lnc-TMED5-1-30_dup1	0.047586747	0.975672337	0.951344674	6	3	1.431129602	14.56597107	1.235756951	0	24
NONHSAT004526.2	NONHSAT004526.2	lncipedia	lnc-TMED5-1-32_dup1	0.031321655	0.990018851	0.980037702	6	3	0.24189555	22.12996684	0.813376727	0	24
NONHSAT004576.2	NONHSAT004576.2	lncipedia	lnc-ABCA4-1-1_dup1,lnc-ABCA4-1-1	0.069538019	0.987745351	0.975490703	6	3	0.386506464	9.967887952	1.80579879	6	24
NONHSAT004625.2	NONHSAT004625.2	lncipedia	lnc-SLC44A3-1-11_dup1,lnc-SLC44A3-1-11	0.145431439	0.917017211	0.875525816	0	4	0.033764667	4.766144016	5.035517164	0	24
NONHSAT004716.2	ENST00000424982	lncipedia	lnc-LPPR5.1-1-1_dup1	0.15947441	0.975479308	0.950958616	0	3	0.261638523	4.34644769	2.760875284	0	12
NONHSAT004729.2	NONHSAT004729.2	lncipedia	lnc-DPYD-4-3	0.048165458	0.943000896	0.886001793	6	3	0.212642325	14.39095992	1.250785222	0	24
NONHSAT004741.2	ENST00000448700	lncipedia	lnc-SNX7-6-1_dup1,lnc-SNX7-6-1	0.046162804	0.999070985	0.99814197	6	3	0.483883816	15.01527465	1.198779271	0	24
NONHSAT004742.2	NONHSAT004742.2	lncipedia	lnc-SNX7-5-1_dup1	0.287550756	0.910698641	0.821397281	0	3	0.182067894	2.410521154	4.978176599	0	12
NONHSAT004775.2	ENST00000564623	lncipedia	lnc-HIAT1-1-2_dup1	0.049228923	0.980907277	0.961814554	6	3	0.547207156	14.08008008	1.27840182	0	24
NONHSAT004818.2	NONHSAT004818.2	lncipedia	lnc-SLC30A7-2-10_dup1	0.051732834	0.983067109	0.966134217	0	3	0.245582781	13.39859297	1.791232859	0	24
NONHSAT004823.2	NONHSAT004823.2	lncipedia	lnc-SLC30A7-4-1_dup1,lnc-SLC30A7-4-1	0.13735068	0.953206219	0.929809329	0	4	0.121973636	5.046550782	4.75572347	0	24
NONHSAT004824.2	NONHSAT004824.2	lncipedia	lnc-SLC30A7-5-1_dup1,lnc-SLC30A7-5-1	0.115303562	0.819984223	0.729976334	0	4	0.508517016	6.01149844	3.992349036	0	24
NONHSAT004825.2	NONHSAT004825.2	lncipedia	lnc-SLC30A7-2-14_dup1,lnc-SLC30A7-2-14	0.135524703	0.851211493	0.702422985	0	3	0.456720153	5.114544901	2.346249809	0	12
NONHSAT004827.2	NONHSAT004827.2	lncipedia	lnc-SLC30A7-6-1_dup1,lnc-SLC30A7-6-1	0.125855284	0.840303818	0.760455727	0	4	0.392947226	5.507493666	4.357699066	0	24
NONHSAT005111.2	NONHSAT005111.2	lncipedia	lnc-RBM15-2-1_dup1	0.068426961	0.973309077	0.946618155	6	3	3.685221378	10.1297379	1.776946272	6	24
NONHSAT005112.2	NONHSAT005112.2	lncipedia	lnc-RBM15-2-2_dup1	0.071948356	0.803205441	0.704808162	0	4	1.127683463	9.633954437	2.491188863	0	24
NONHSAT005151.2	ENST00000562952	lncipedia	lnc-LRIF1-1-1_dup1,lnc-LRIF1-1-1	0.06413824	0.967330514	0.934661027	6	3	0.425655702	10.80708143	1.66557457	6	24
NONHSAT005180.2	ENST00000564771	lncipedia	lnc-OVGP1-1-1_dup1,lnc-OVGP1-1-1	0.068357254	0.999105339	0.998210678	6	3	0.646498167	10.14006772	1.775136074	0	24
NONHSAT005194.2	NONHSAT005194.2	lncipedia	lnc-ADORA3-1-4	0.078980574	0.989529765	0.984294647	0	4	0.038267716	8.776173014	2.734677172	0	24
NONHSAT005198.2	NONHSAT005198.2	lncipedia	lnc-DDX20-6-1_dup1,lnc-DDX20-6-1	0.042092847	0.958200163	0.916400327	6	3	0.609998046	16.46710132	1.093088556	0	24
NONHSAT005302.2	ENST00000420168	lncipedia	lnc-LRIG2-4-4_dup1	0.110190364	0.849277419	0.773916128	0	4	0.222854325	6.290451886	3.815306187	0	24
NONHSAT005306.2	NONHSAT005306.2	lncipedia	lnc-LRIG2-3-9_dup1	0.101735944	0.997809811	0.995619622	0	3	0.046766327	6.813198495	1.761287303	0	12
NONHSAT005308.2	NONHSAT005308.2	lncipedia	lnc-LRIG2-3-10_dup1	0.101715035	0.915337239	0.830674478	0	3	0.312339793	6.814599027	1.760925324	0	12
NONHSAT005312.2	NONHSAT005312.2	lncipedia	lnc-LRIG2-5-1_dup1,lnc-LRIG2-5-1	0.137820987	0.993720769	0.987441537	6	3	0.056028608	5.029329665	3.579005792	0	24
NONHSAT005313.2	NONHSAT005313.2	lncipedia	lnc-LRIG2-2-3_dup1,lnc-LRIG2-2-3	0.152228711	0.943518748	0.887037495	0	3	0.195205762	4.55332752	2.635435283	0	12
NONHSAT005327.2	ENST00000413412	lncipedia	lnc-RSBN1-5-1_dup1,lnc-RSBN1-5-1	0.062706107	0.993397998	0.986795996	6	3	1.483197556	11.05390223	1.628384223	0	24
NONHSAT005428.2	ENST00000493908	lncipedia	lnc-ATP1A1OS-5-5_dup1	0.034471324	0.978801631	0.957603262	6	3	0.430092317	20.10793636	0.895168936	0	24
NONHSAT005480.2	NONHSAT005480.2	lncipedia	lnc-FAM46C-5-1_dup1,lnc-FAM46C-5-1	0.109264921	0.936117356	0.904176034	0	4	0.05513477	6.343730215	3.783263031	0	24
NONHSAT005481.2	ENST00000623435	lncipedia	lnc-FAM46C-3-1_dup1,lnc-FAM46C-3-1	0.189209936	0.965460647	0.930921294	0	3	0.237266821	3.663376218	3.27566684	0	12
NONHSAT005499.2	NONHSAT005499.2	lncipedia	lnc-GDAP2-2-1_dup1	0.065241601	0.938081923	0.907122885	0	4	0.862140253	10.62431279	2.258969637	0	24
NONHSAT005517.2	NONHSAT005517.2	lncipedia	lnc-WARS2-3-1_dup1,lnc-WARS2-3-1	0.049368117	0.934244692	0.901367038	0	4	0.307268383	14.04038113	1.709355307	0	24
NONHSAT005529.2	ENST00000440150	lncipedia	lnc-HAO2-2-19	0.095270053	0.952564024	0.928846036	0	4	0.449953393	7.275604047	3.29869518	0	24
NONHSAT005530.2	NONHSAT005530.2	lncipedia	lnc-HAO2-2-11_dup1	0.025020462	0.894416203	0.788832406	6	3	0.306944567	27.70321243	0.649744142	0	24
NONHSAT005531.2	NONHSAT005531.2	lncipedia	lnc-HAO2-2-12	0.258803405	0.845941173	0.76891176	0	4	0.021839998	2.678276896	8.960985338	0	24
NONHSAT005533.2	ENST00000418015	lncipedia	lnc-HAO2-2-13_dup1,lnc-HAO2-2-18	0.178109526	0.960833335	0.921666669	0	3	0.033044493	3.891690674	3.083492756	0	12
NONHSAT005570.2	ENST00000562811	lncipedia	lnc-ZNF697-1-1_dup1,lnc-ZNF697-1-2_dup1,lnc-ZNF697-1-1,lnc-ZNF697-1-2	0.101735944	0.882328572	0.764657144	0	3	0.128231961	6.813198474	1.761287308	0	12
NONHSAT005581.2	ENST00000566949	lncipedia	lnc-NOTCH2-1-1_dup1,lnc-NOTCH2-1-1	0.086826598	0.957671613	0.93650742	0	4	0.294668736	7.983120373	3.006343244	0	24
NONHSAT005599.2	NONHSAT005599.2	lncipedia	lnc-FAM72B-2-1_dup1,lnc-FAM72B-2-1	0.022542479	0.90832137	0.816642739	0	3	0.058397083	30.74849017	0.780526129	0	24
NONHSAT005749.2	NONHSAT005749.2	lncipedia	lnc-PPIAL4G-11-1_dup1,lnc-PPIAL4G-11-1	0.108113333	0.937207667	0.9058115	0	4	0.418751356	6.411301555	3.743389668	0	24
NONHSAT005809.2	NONHSAT005809.2	lncipedia	lnc-PPIAL4B-2-22_dup1,lnc-PPIAL4B-2-22	0.105231548	0.804558336	0.706837505	0	4	0.877945646	6.586876205	3.643608784	0	24
NONHSAT005858.2	NONHSAT005858.2	lncipedia	lnc-PPIAL4B-7-1	0.101720819	0.99363257	0.98726514	0	3	0.121873653	6.814211566	1.761025451	0	12
NONHSAT005932.2	ENST00000366105	lncipedia	lnc-GNRHR2-1-7_dup1	0.042155907	0.89378621	0.78757242	6	3	0.157491705	16.44246874	1.094726119	6	24
NONHSAT006031.2	NONHSAT006031.2	lncipedia	lnc-CHD1L-1-10_dup1,lnc-CHD1L-1-10	0.061454524	0.99874222	0.997484439	6	3	0.193890862	11.27902611	1.595882466	0	24
NONHSAT006062.2	NONHSAT006062.2	lncipedia	lnc-GJA5-4-7	0.046085852	0.961580813	0.94237122	0	4	1.790628549	15.04034641	1.595707928	0	24
NONHSAT006312.2	ENST00000581811	lncipedia	lnc-MCL1-1-1_dup1,lnc-MCL1-1-1	0.048704294	0.964868348	0.929736696	6	3	1.645606045	14.23174682	1.26477798	0	24
NONHSAT006367.2	NONHSAT006367.2	lncipedia	lnc-SEMA6C-2-1_dup1	0.050291892	0.978131279	0.956262559	6	3	0.511141447	13.78248354	1.30600555	0	24
NONHSAT006402.2	NONHSAT006402.2	lncipedia	lnc-SNX27-1-1	0.10721854	0.821902051	0.732853076	0	4	0.097011714	6.464807112	3.712407746	0	24
NONHSAT006457.2	ENST00000432386	lncipedia	lnc-OAZ3-3-1_dup1	0.020358237	0.894771113	0.789542226	6	3	0.436396443	34.04750579	0.528673087	0	24
NONHSAT006473.2	NONHSAT006473.2	lncipedia	lnc-LCE5A-3-2_dup1	0.132994022	0.9888441	0.977688201	6	3	0.120365172	5.211867196	3.453656688	0	24
NONHSAT006483.2	ENST00000445097	lncipedia	lnc-LCE5A-2-8_dup1	0.180176755	0.996932776	0.993865551	0	3	0.020457911	3.847039989	6.238562653	0	24
NONHSAT006577.2	ENST00000431295	lncipedia	lnc-RPS27-2-2_dup1,lnc-RPS27-2-2	0.071446142	0.994621982	0.989243964	6	3	0.699043275	9.701674097	1.855349893	0	24
NONHSAT006586.2	ENST00000582918	lncipedia	lnc-NUP210L-1-1_dup1,lnc-NUP210L-1-1	0.085587085	0.99483335	0.9896667	6	3	0.37822094	8.098735673	2.222569143	0	24
NONHSAT006703.2	NONHSAT006703.2	lncipedia	lnc-MTX1-1-8	0.064109635	0.968216543	0.936433086	6	3	0.038341476	10.81190345	1.664831736	0	24
NONHSAT006704.2	NONHSAT006704.2	lncipedia	lnc-MTX1-1-9	0.052761747	0.989910452	0.979820903	6	3	0.067461418	13.13730529	1.370143999	0	24
NONHSAT006709.2	ENST00000455788	lncipedia	lnc-THBS3-1-1_dup1	0.033542037	0.987080896	0.974161792	6	3	0.906574251	20.66502928	0.871036753	6	24
NONHSAT006728.2	ENST00000443642	lncipedia	lnc-ASH1L-1-2_dup1	0.062874627	0.893460979	0.786921957	6	3	1.075750258	11.02427497	1.632760436	6	24
NONHSAT006746.2	ENST00000441522	lncipedia	lnc-MSTO1-3-1	0.061655151	0.876244842	0.752489685	0	3	0.187427155	11.24232391	2.134789942	0	24
NONHSAT006771.2	NONHSAT006771.2	lncipedia	lnc-RXFP4-3-1_dup1,lnc-RXFP4-3-1	0.193297798	0.949175517	0.898351034	0	3	0.021099152	3.585903144	3.34643729	0	12
NONHSAT006790.2	NONHSAT006790.2	lncipedia	lnc-ARHGEF2-1-2	0.0701307	0.981186217	0.962372435	6	3	0.099583481	9.883648331	1.821189848	6	24
NONHSAT006793.2	NONHSAT006793.2	lncipedia	lnc-ARHGEF2-3-4_dup1,lnc-ARHGEF2-3-4	0.066682384	0.980588947	0.961177893	6	3	1.014338428	10.39475696	1.731642218	6	24
NONHSAT006906.2	NONHSAT006906.2	lncipedia	lnc-CRABP2-1-1_dup1	0.046489776	0.975447257	0.950894513	6	3	0.485603882	14.90966928	1.207270239	0	24
NONHSAT007091.2	NONHSAT007091.2	lncipedia	lnc-TSTD1-2-1_dup1	0.061428299	0.875394649	0.813091974	0	4	0.258003627	11.28384136	2.126935255	0	24
NONHSAT007231.2	NONHSAT007231.2	lncipedia	lnc-UAP1-1-1_dup1,lnc-UAP1-1-1	0.166157507	0.999924679	0.999849358	0	3	0.268699255	4.171627227	2.876575338	0	12
NONHSAT007232.2	NONHSAT007232.2	lncipedia	lnc-UAP1-2-1_dup1,lnc-UAP1-2-1	0.119062919	0.986269688	0.972539376	6	3	0.053448954	5.821688135	3.09188668	0	24
NONHSAT007235.2	NONHSAT007235.2	lncipedia	lnc-DDR2-1-1_dup1,lnc-DDR2-1-1	0.110434135	0.988154624	0.982231935	0	4	0.012597188	6.276566417	3.82374668	0	24
NONHSAT007256.2	ENST00000429865	lncipedia	lnc-RGS5-1-1_dup1	0.07455283	0.838557806	0.757836709	0	4	0.380515052	9.297395945	2.58136796	0	24
NONHSAT007259.2	NONHSAT007259.2	lncipedia	lnc-RGS5-1-15_dup1	0.078748806	0.812945094	0.719417641	0	4	0.439823335	8.802002386	2.726652294	0	24
NONHSAT007284.2	NONHSAT007284.2	lncipedia	lnc-PBX1-4-1_dup1	0.064109635	0.968216542	0.936433083	6	3	0.321188432	10.8119034	1.664831744	0	24
NONHSAT007289.2	ENST00000607752	lncipedia	lnc-LRRC52-5-1_dup1,lnc-LRRC52-5-1	0.128167855	0.916424705	0.874637058	0	4	0.139339831	5.408120317	4.437771091	0	24
NONHSAT007334.2	NONHSAT007334.2	lncipedia	lnc-UCK2-1-4	0.05013829	0.940403699	0.880807397	0	3	0.36246325	13.82470717	0.868011152	0	12
NONHSAT007336.2	NONHSAT007336.2	lncipedia	lnc-UCK2-1-3_dup1	0.131180174	0.990889506	0.981779011	6	3	0.095788645	5.283932483	3.406553747	0	24
NONHSAT007337.2	NONHSAT007337.2	lncipedia	lnc-UCK2-4-1_dup1	0.074351413	0.941024397	0.911536596	0	4	0.305200473	9.322582452	2.574393965	0	24
NONHSAT007352.2	ENST00000451784	lncipedia	lnc-TMCO1-2-1_dup1	0.135561482	0.857442218	0.714884437	0	3	0.143192128	5.113157281	2.34688654	0	12
NONHSAT007368.2	ENST00000425573	lncipedia	lnc-POGK-1-1_dup1,lnc-POGK-1-1	0.178109526	0.999709324	0.999418647	0	3	0.125179605	3.891690662	3.083492765	0	12
NONHSAT007539.2	NONHSAT007539.2	lncipedia	lnc-PRRC2C-2-1_dup1,lnc-PRRC2C-2-1	0.096845665	0.99929578	0.99859156	6	3	0.819374655	7.157234991	2.514937685	0	24
NONHSAT007540.2	NONHSAT007540.2	lncipedia	lnc-PRRC2C-3-1_dup1,lnc-PRRC2C-3-1	0.124121463	0.967310635	0.934621271	6	3	0.422372067	5.584426436	3.223249551	6	24
NONHSAT007542.2	NONHSAT007542.2	lncipedia	lnc-PRRC2C-5-1_dup1,lnc-PRRC2C-5-1	0.133530924	0.99787024	0.995740481	6	3	0.185861115	5.190911273	3.467599243	6	24
NONHSAT007586.2	ENST00000392075	lncipedia	lnc-DNM3-1-1	0.124676258	0.994599751	0.989199501	6	3	0.137789735	5.559576397	3.237656741	6	24
NONHSAT007623.2	NONHSAT007623.2	lncipedia	lnc-TNFSF18-1-1_dup1	0.022027976	0.909399022	0.818798043	6	3	0.271729428	31.46667579	0.572033732	0	24
NONHSAT007649.2	ENST00000455497	lncipedia	lnc-DARS2-4-1_dup1,lnc-DARS2-4-1	0.127745296	0.858457656	0.787686484	0	4	0.187496085	5.42600941	4.423140136	0	24
NONHSAT007651.2	ENST00000363804	lncipedia	lnc-KLHL20-3-1_dup1,lnc-KLHL20-3-1	0.090596855	0.999592456	0.999184913	6	3	0.167112659	7.650896712	2.352665404	0	24
NONHSAT007692.2	NONHSAT007692.2	lncipedia	lnc-ZBTB37-2-1_dup1	0.061454524	0.99874222	0.997484439	6	3	0.138699156	11.27902614	1.595882462	0	24
NONHSAT007701.2	ENST00000458220	lncipedia	lnc-SERPINC1-1-11	0.030188741	0.917847042	0.835694084	6	3	0.466697642	22.96045354	0.783956639	6	24
NONHSAT007762.2	NONHSAT007762.2	lncipedia	lnc-RFWD2-4-1_dup1	0.160873905	0.936779786	0.905169679	0	4	0.065304524	4.308636497	5.570207655	0	24
NONHSAT007763.2	ENST00000426575	lncipedia	lnc-RFWD2-1-1_dup1	0.089213312	0.905068059	0.857602088	0	4	0.347638755	7.769548773	3.088982475	0	24
NONHSAT007785.2	NONHSAT007785.2	lncipedia	lnc-FAM5B-3-1_dup1,lnc-FAM5B-3-1	0.082307222	0.922012426	0.883018639	0	4	0.023603084	8.42146245	2.849861309	0	24
NONHSAT007810.2	NONHSAT007810.2	lncipedia	lnc-SEC16B.1-2-12	0.030156445	0.999235009	0.998470018	6	3	1.650921741	22.98504299	0.783117961	6	24
NONHSAT007843.2	NONHSAT007843.2	lncipedia	lnc-ABL2-1-1_dup1	0.08490404	0.999040559	0.998081118	6	3	1.035933535	8.163889286	2.204831468	0	24
NONHSAT008267.2	NONHSAT008267.2	lncipedia	lnc-XPR1-1-1_dup1	0.06327029	0.997768292	0.995536585	6	3	1.414682994	10.95533438	1.643035199	0	24
NONHSAT008273.2	ENST00000358073	lncipedia	lnc-STX6-2-1_dup1	0.067218922	0.995212709	0.990425418	6	3	0.320888068	10.31178664	1.745575294	0	24
NONHSAT008276.2	NONHSAT008276.2	lncipedia	lnc-STX6-4-1_dup1	0.053496866	0.991524508	0.983049015	6	3	0.896133596	12.95678117	1.389233928	0	24
NONHSAT008281.2	NONHSAT008281.2	lncipedia	lnc-IER5-4-1_dup1,lnc-IER5-4-1	0.025432631	0.912725275	0.82545055	6	3	0.109752345	27.25424611	0.660447547	6	24
NONHSAT008336.2	NONHSAT008336.2	lncipedia	lnc-NPL-2-2_dup1,lnc-NPL-2-2	0.088857661	0.965483743	0.948225615	0	4	0.023251303	7.80064627	3.076668159	0	24
NONHSAT008352.2	NONHSAT008352.2	lncipedia	lnc-LAMC2-2-1_dup1	0.025373623	0.957230972	0.914461943	0	3	0.675403206	27.31762757	0.439276799	0	12
NONHSAT008376.2	NONHSAT008376.2	lncipedia	lnc-TSEN15-3-1_dup1,lnc-TSEN15-3-1	0.066467575	0.990422982	0.980845965	6	3	0.2988922	10.42835061	1.726063946	0	24
NONHSAT008377.2	NONHSAT008377.2	lncipedia	lnc-TSEN15-1-2_dup1	0.217226944	0.863682117	0.727364233	0	3	0.060923926	3.190889532	3.760706813	0	12
NONHSAT008565.2	NONHSAT008565.2	lncipedia	lnc-CDC73-5-1_dup1	0.112469108	0.997169039	0.994338079	6	3	0.448486885	6.163000581	2.92065525	0	24
NONHSAT008613.2	ENST00000442280	lncipedia	lnc-ZBTB41-2-1_dup1,lnc-ZBTB41-2-1	0.049343643	0.939986516	0.879973032	6	3	1.158702956	14.04734519	1.281380913	0	24
NONHSAT008654.2	NONHSAT008654.2	lncipedia	lnc-ATP6V1G3-4-4_dup1	0.152572507	0.962618893	0.925237787	6	3	0.033771214	4.543067397	3.962080776	0	24
NONHSAT008664.2	ENST00000436880	lncipedia	lnc-ATP6V1G3-4-6_dup1	0.073823257	0.999991262	0.999982524	6	3	1.588943807	9.389279286	1.91708005	0	24
NONHSAT008689.2	NONHSAT008689.2	lncipedia	lnc-C1orf98-1-2_dup1	0.022113983	0.894619484	0.789238969	6	3	0.558876603	31.34429371	0.574267207	0	24
NONHSAT008711.2	ENST00000432390	lncipedia	lnc-CAMSAP2-2-1	0.152572655	0.868655973	0.737311945	6	3	0.401977868	4.543062974	3.962084634	0	24
NONHSAT008712.2	NONHSAT008712.2	lncipedia	lnc-GPR25-1-1_dup1,lnc-GPR25-1-1	0.093507392	0.985687946	0.978531919	0	4	0.483719777	7.412752769	3.237663625	0	24
NONHSAT008748.2	NONHSAT008748.2	lncipedia	lnc-PHLDA3-2-1_dup1	0.036819607	0.910405066	0.8656076	0	4	0.369801957	18.82549093	1.274867152	0	24
NONHSAT008762.2	NONHSAT008762.2	lncipedia	lnc-NAV1-5-1_dup1,lnc-NAV1-5-1	0.061655151	0.876244843	0.752489686	0	3	0.109925631	11.2423239	2.134789944	0	24
NONHSAT008822.2	NONHSAT008822.2	lncipedia	lnc-LGR6-4-1	0.193297799	0.987279649	0.974559298	0	3	0.174920484	3.585903114	3.346437318	0	12
NONHSAT008823.2	NONHSAT008823.2	lncipedia	lnc-LGR6-5-1_dup1,lnc-LGR6-5-1	0.057651622	0.994165127	0.988330253	6	3	0.334786063	12.02303005	1.497126758	0	24
NONHSAT008825.2	NONHSAT008825.2	lncipedia	lnc-LGR6-6-1_dup1,lnc-LGR6-6-1	0.142762552	0.870858679	0.806288018	0	4	0.215113147	4.855245101	4.943107815	0	24
NONHSAT008838.2	NONHSAT008838.2	lncipedia	lnc-PPP1R12B-4-4_dup1	0.120299656	0.940199183	0.880398366	0	3	0.395002753	5.761838427	2.082668605	0	12
NONHSAT008864.2	NONHSAT008864.2	lncipedia	lnc-PPFIA4-2-1	0.094355072	0.901640533	0.852460799	0	4	0.151229339	7.346157111	3.267014255	0	24
NONHSAT008925.2	ENST00000565388	lncipedia	lnc-SOX13-1-1_dup1	0.047892033	0.938525745	0.907788618	0	4	0.129201946	14.47312068	1.658246381	0	24
NONHSAT009016.2	NONHSAT009016.2	lncipedia	lnc-SLC45A3-4-1_dup1,lnc-SLC45A3-4-1	0.24476176	0.871282375	0.74256475	6	3	0.181254368	2.831925959	6.35609838	0	24
NONHSAT009033.2	NONHSAT009033.2	lncipedia	lnc-MFSD4-8-1_dup1	0.02012433	0.964825036	0.929650071	6	3	2.448431972	34.44324185	0.522598891	0	24
NONHSAT009067.2	ENST00000562504	lncipedia	lnc-RASSF5-1-1_dup1,lnc-RASSF5-1-1	0.063936679	0.968979939	0.953469909	0	4	0.706458937	10.84115082	2.213787115	0	24
NONHSAT009144.2	NONHSAT009144.2	lncipedia	lnc-C1orf132-1-4_dup1	0.025395643	0.987489076	0.974978152	6	3	0.235994378	27.29394133	0.659487019	0	24
NONHSAT009306.2	NONHSAT009306.2	lncipedia	lnc-TRAF5-5-3_dup1	0.063070845	0.999611398	0.999222795	0	3	0.095932928	10.98997763	2.183807904	0	24
NONHSAT009315.2	NONHSAT009315.2	lncipedia	lnc-TRAF5-6-4_dup1	0.064501505	0.95941873	0.918837461	0	3	0.089648527	10.74621716	2.233344036	0	24
NONHSAT009516.2	ENST00000444678	lncipedia	lnc-RRP15-2-1_dup1,lnc-RRP15-2-1	0.119062918	0.986269688	0.972539376	6	3	0.27442079	5.821688146	3.091886674	6	24
NONHSAT009544.2	NONHSAT009544.2	lncipedia	lnc-LYPLAL1-6-1_dup1,lnc-LYPLAL1-6-1	0.155668472	0.952262744	0.928394116	0	4	0.150621917	4.452713981	5.389971173	0	24
NONHSAT009545.2	NONHSAT009545.2	lncipedia	lnc-LYPLAL1-1-5_dup1	0.206115657	0.995934543	0.991869085	0	3	0.457074317	3.362904069	3.568344429	0	12
NONHSAT009547.2	NONHSAT009547.2	lncipedia	lnc-LYPLAL1-1-1_dup1	0.206139982	0.970415238	0.940830477	0	3	0.190108407	3.362507237	3.568765554	0	12
NONHSAT009549.2	NONHSAT009549.2	lncipedia	lnc-LYPLAL1-7-1_dup1	0.151839826	0.809111008	0.713666512	0	4	0.058165662	4.564989285	5.25740555	0	24
NONHSAT009551.2	NONHSAT009551.2	lncipedia	lnc-LYPLAL1-1-4_dup1	0.051225414	0.842465739	0.763698608	0	4	0.472410843	13.53131433	1.773663623	0	24
NONHSAT009584.2	NONHSAT009584.2	lncipedia	lnc-BPNT1-2-2	0.043895964	0.860748444	0.721496887	6	3	0.750496932	15.79068118	1.139912825	0	24
NONHSAT009763.2	ENST00000572124	lncipedia	lnc-FBXO28-1-8_dup1	0.102336533	0.986738171	0.973476342	6	3	0.426365497	6.773213423	2.657527362	0	24
NONHSAT009765.2	ENST00000540997	lncipedia	lnc-FBXO28-1-2_dup1,lnc-FBXO28-1-3_dup1,lnc-FBXO28-1-2,lnc-FBXO28-1-3	0.046801031	0.983069528	0.974604292	0	4	1.562840503	14.8105109	1.620470769	0	24
NONHSAT009768.2	NONHSAT009768.2	lncipedia	lnc-FBXO28-4-3_dup1	0.1932978	0.987279649	0.974559298	0	3	0.089748446	3.585903111	3.346437321	0	12
NONHSAT009817.2	NONHSAT009817.2	lncipedia	lnc-WDR26-1-2_dup1	0.135561483	0.857442219	0.714884438	0	3	0.017461574	5.113157246	2.346886556	0	12
NONHSAT009848.2	NONHSAT009848.2	lncipedia	lnc-SRP9-1-5_dup1	0.049338094	0.940017312	0.880034623	6	3	0.144196546	14.04892495	1.281236826	0	24
NONHSAT009902.2	NONHSAT009902.2	lncipedia	lnc-CDC42BPA-5-1_dup1,lnc-CDC42BPA-5-1	0.105455262	0.975886037	0.963829055	0	4	0.266006828	6.572902711	3.651354821	0	24
NONHSAT009946.2	NONHSAT009946.2	lncipedia	lnc-PRSS38-1-1_dup1	0.053574432	0.985488742	0.970977485	6	3	0.452513626	12.93802208	1.391248205	0	24
NONHSAT009977.2	NONHSAT009977.2	lncipedia	lnc-GUK1-2-1_dup1,lnc-GUK1-2-1	0.086004937	0.921630941	0.843261881	0	3	0.108040797	8.059388304	2.977893494	0	24
NONHSAT010001.2	NONHSAT010001.2	lncipedia	lnc-OBSCN-2-1_dup1	0.116407853	0.99999582	0.99999164	6	3	0.178627892	5.954470982	3.022938571	0	24
NONHSAT010086.2	NONHSAT010086.2	lncipedia	lnc-ACTA1-3-1_dup1,lnc-ACTA1-3-1	0.168702809	0.903850868	0.855776302	0	4	0.049918833	4.108687842	5.841280946	0	24
NONHSAT010195.2	NONHSAT010195.2	lncipedia	lnc-DISC1-4-14_dup1	0.144355124	0.998655408	0.997310816	6	3	0.007889275	4.801680464	3.748687597	0	24
NONHSAT010259.2	ENST00000506013	lncipedia	lnc-PCNXL2-2-1_dup1	0.01800381	0.8950185	0.790037001	6	3	0.534058488	38.50002676	0.467532143	0	24
NONHSAT010275.2	ENST00000412915	lncipedia	lnc-C1orf31-10-1_dup1,lnc-C1orf31-10-1	0.101723686	0.991415886	0.982831772	0	3	0.874780918	6.814019533	1.761075081	0	12
NONHSAT010323.2	NONHSAT010323.2	lncipedia	lnc-TOMM20-2-14_dup1	0.047892033	0.938525743	0.907788615	0	4	0.08386793	14.47312076	1.658246373	0	24
NONHSAT010344.2	NONHSAT010344.2	lncipedia	lnc-B3GALNT2-3-1_dup1,lnc-B3GALNT2-3-1	0.076666128	0.984262724	0.976394086	0	4	0.697886045	9.041113646	2.654540241	0	24
NONHSAT010428.2	NONHSAT010428.2	lncipedia	lnc-MTR-1-5_dup1,lnc-MTR-1-5	0.115448724	0.997044725	0.99408945	6	3	0.292015022	6.003939736	2.998031425	6	24
NONHSAT010432.2	NONHSAT010432.2	lncipedia	lnc-MTR-4-1_dup1,lnc-MTR-4-1	0.079973746	0.981335747	0.962671493	6	3	0.095379233	8.667184139	2.076799075	0	24
NONHSAT010435.2	NONHSAT010435.2	lncipedia	lnc-MTR-5-1_dup1,lnc-MTR-5-1	0.140650837	0.99633377	0.994500654	0	4	0.035837297	4.928141164	4.869990368	0	24
NONHSAT010558.2	ENST00000447965	lncipedia	lnc-EXO1-5-1_dup1,lnc-EXO1-5-1	0.083215565	0.933678398	0.867356796	0	3	0.124190322	8.329537663	2.881312381	0	24
NONHSAT010592.2	NONHSAT010592.2	lncipedia	lnc-CEP170-1-6_dup1	0.061454524	0.99874222	0.997484439	6	3	0.176208991	11.27902612	1.595882465	0	24
NONHSAT010595.2	NONHSAT010595.2	lncipedia	lnc-CEP170-1-2	0.085772155	0.931603849	0.863207697	6	3	0.067302498	8.081261066	2.22737514	0	24
NONHSAT010639.2	ENST00000435390	lncipedia	lnc-ADSS-3-1_dup1,lnc-ADSS-3-1	0.053550611	0.987880918	0.975761835	6	3	0.888208772	12.94377721	1.390629621	6	24
NONHSAT010658.2	NONHSAT010658.2	lncipedia	lnc-HNRNPU-1-7	0.480803765	0.982229822	0.964459644	0	3	0.024782895	1.441642581	8.323838485	0	12
NONHSAT010716.2	ENST00000570141	lncipedia	lnc-CNST-1-1_dup1,lnc-CNST-1-1	0.098210516	0.999894216	0.999788432	6	3	0.076357552	7.057769464	2.550380838	6	24
NONHSAT010722.2	NONHSAT010722.2	lncipedia	lnc-SCCPDH-1-15	0.078912793	0.996974651	0.995461977	0	4	0.400552443	8.783711149	2.732330286	0	24
NONHSAT010724.2	ENST00000567832	lncipedia	lnc-SCCPDH-1-16_dup1	0.05143799	0.941213639	0.882427278	6	3	2.023318782	13.47539385	1.335768008	6	24
NONHSAT010728.2	NONHSAT010728.2	lncipedia	lnc-SCCPDH-1-5	0.135487929	0.994548702	0.989097404	0	3	0.082916186	5.115933098	2.34561316	0	12
NONHSAT010740.2	ENST00000426089	lncipedia	lnc-SCCPDH-1-11_dup1	0.050961902	0.944278479	0.916417719	0	4	0.101284647	13.60128172	1.764539585	0	24
NONHSAT010748.2	NONHSAT010748.2	lncipedia	lnc-ZNF695-1-1_dup1,lnc-ZNF695-1-1	0.083157427	0.908676632	0.863014947	0	4	0.334672809	8.33536106	2.879299388	0	24
NONHSAT010755.2	NONHSAT010755.2	lncipedia	lnc-C1orf229-2-2_dup1	0.09731951	0.954132147	0.93119822	0	4	0.851548548	7.122386695	3.369656974	0	24
NONHSAT010775.2	NONHSAT010775.2	lncipedia	lnc-NLRP3-3-1_dup1	0.09444017	0.903715117	0.855572675	0	4	0.331235477	7.339537623	3.269960757	0	24
NONHSAT010858.2	ENST00000470784	lncipedia	lnc-LARP4B-4-1_dup1,lnc-LARP4B-4-1	0.144135337	0.905536654	0.858304981	0	4	0.152342534	4.80900239	4.990640065	0	24
NONHSAT010889.2	NONHSAT010889.2	lncipedia	lnc-GTPBP4-1-6	0.056584611	0.9803631	0.970544651	0	4	0.257519227	12.24974726	1.959224096	0	24
NONHSAT010902.2	NONHSAT010902.2	lncipedia	lnc-GTPBP4-7-1_dup1,lnc-GTPBP4-7-1	0.147657165	0.959509938	0.939264907	0	4	0.194276553	4.694301022	5.112582233	0	24
NONHSAT011101.2	NONHSAT011101.2	lncipedia	lnc-AKR1C2-4-6_dup1	0.062500417	0.98679983	0.97359966	6	3	0.126259459	11.09028086	1.623042754	0	24
NONHSAT011123.2	NONHSAT011123.2	lncipedia	lnc-AKR1C3-4-1_dup1,lnc-AKR1C3-4-1	0.028626919	0.988893111	0.977786222	6	3	0.052132936	24.21312512	0.743398463	0	24
NONHSAT011188.2	NONHSAT011188.2	lncipedia	lnc-GDI2-3-1_dup1,lnc-GDI2-3-1	0.053467615	0.905696536	0.858544803	0	4	1.474079265	12.9638694	1.851299118	0	24
NONHSAT011225.2	NONHSAT011225.2	lncipedia	lnc-AL137145.2-1-1_dup1,lnc-AL137145.2-1-1	0.049338094	0.940017311	0.880034622	6	3	0.27379091	14.04892489	1.281236831	6	24
NONHSAT011233.2	NONHSAT011233.2	lncipedia	lnc-AL137145.1-2-9_dup1	0.03217738	0.904479392	0.856719088	0	4	0.264223894	21.54144252	1.114131516	0	24
NONHSAT011259.2	NONHSAT011259.2	lncipedia	lnc-AL137145.1-6-7_dup1	0.023900838	0.944101664	0.888203329	6	3	0.32036203	29.00095664	0.620669181	0	24
NONHSAT011516.2	NONHSAT011516.2	lncipedia	lnc-PRPF18-1-15	0.077494033	0.999961942	0.999923884	6	3	0.998978502	8.944523297	2.012404619	0	24
NONHSAT011555.2	NONHSAT011555.2	lncipedia	lnc-DCLRE1C-1-2	0.035215029	0.971355247	0.942710495	6	3	1.26586949	19.68327735	0.914481856	0	24
NONHSAT011558.2	NONHSAT011558.2	lncipedia	lnc-CDNF-2-3_dup1,lnc-CDNF-2-3	0.028215438	0.994374467	0.988748935	6	3	1.871028529	24.56623865	0.732712902	0	24
NONHSAT011599.2	ENST00000421480	lncipedia	lnc-CUBN-1-1_dup1	0.107543266	0.947673162	0.921509743	0	4	0.309253411	6.445286713	3.723651262	0	24
NONHSAT011644.2	NONHSAT011644.2	lncipedia	lnc-NSUN6-1-3	0.169285338	0.897441229	0.794882458	0	3	0.230793793	4.094549407	2.930725413	0	12
NONHSAT011645.2	ENST00000436485	lncipedia	lnc-NSUN6-1-2_dup1	0.079978369	0.981351159	0.962702319	6	3	0.268250372	8.6666831	2.076919139	6	24
NONHSAT011652.2	NONHSAT011652.2	lncipedia	lnc-CACNB2-1-1_dup1,lnc-CACNB2-1-1	0.127549492	0.99300828	0.98601656	6	3	0.116551147	5.434339024	3.312270346	0	24
NONHSAT011695.2	NONHSAT011695.2	lncipedia	lnc-C10orf113-1-1_dup1	0.075149047	0.966269167	0.932538335	6	3	0.113697699	9.223632374	1.951508828	0	24
NONHSAT011708.2	NONHSAT011708.2	lncipedia	lnc-C10orf114-4-1_dup1	0.044598631	0.900929505	0.851394257	0	4	2.46075796	15.54189376	1.544213361	0	24
NONHSAT011868.2	ENST00000431296	lncipedia	lnc-ANKRD26-3-1	0.065146444	0.984977413	0.969954826	0	3	0.617933985	10.63983133	1.127837428	0	12
NONHSAT011871.2	NONHSAT011871.2	lncipedia	lnc-ANKRD26-3-6	0.125059277	0.991008826	0.982017651	6	3	0.102559465	5.542549072	3.247603181	0	24
NONHSAT011873.2	NONHSAT011873.2	lncipedia	lnc-ANKRD26-5-1_dup1	0.178441732	0.924656066	0.849312132	6	3	0.078047058	3.88444548	4.633866041	6	24
NONHSAT011874.2	NONHSAT011874.2	lncipedia	lnc-ANKRD26-1-2_dup1	0.123069206	0.925745823	0.851491646	6	3	0.478086061	5.632174005	3.195923987	6	24
NONHSAT011908.2	NONHSAT011908.2	lncipedia	lnc-MASTL-4-1_dup1,lnc-MASTL-4-1	0.149231663	0.947340826	0.92101124	0	4	0.090145483	4.644772874	5.167098726	0	24
NONHSAT011934.2	NONHSAT011934.2	lncipedia	lnc-MPP7-3-6_dup1	0.053550611	0.987880918	0.975761835	6	3	0.413611835	12.94377722	1.39062962	0	24
NONHSAT012531.2	NONHSAT012531.2	lncipedia	lnc-LYZL1-7-1_dup1,lnc-LYZL1-7-1	0.155736012	0.979637892	0.969456838	0	4	0.247952651	4.450782911	5.392309731	0	24
NONHSAT012532.2	NONHSAT012532.2	lncipedia	lnc-LYZL1-8-1_dup1,lnc-LYZL1-8-1	0.066852434	0.983669577	0.967339154	6	3	0.845594889	10.36831631	1.736058147	0	24
NONHSAT012533.2	NONHSAT012533.2	lncipedia	lnc-LYZL1-9-1_dup1,lnc-LYZL1-9-1	0.050494046	0.875696618	0.751393237	6	3	0.817453123	13.72730524	1.311255173	0	24
NONHSAT012542.2	NONHSAT012542.2	lncipedia	lnc-KIAA1462-8-1_dup1,lnc-KIAA1462-8-1	0.120354478	0.999298683	0.998597365	6	3	0.36371463	5.759213894	3.125426548	0	24
NONHSAT012599.2	ENST00000448545	lncipedia	lnc-LYZL2-5-1_dup1	0.125994716	0.999988037	0.999976073	6	3	0.05850459	5.501398828	3.271895124	0	24
NONHSAT012614.2	NONHSAT012614.2	lncipedia	lnc-MAP3K8-21-1_dup1	0.251073039	0.91180495	0.823609901	0	3	0.156504586	2.760739195	4.346661946	0	12
NONHSAT012619.2	NONHSAT012619.2	lncipedia	lnc-MAP3K8-21-4_dup1	0.243770948	0.915722975	0.831445951	0	3	0.270242204	2.84343638	4.220245646	0	12
NONHSAT012678.2	ENST00000470244	lncipedia	lnc-ITGB1-5-1_dup1,lnc-ITGB1-5-1	0.077806265	0.999989311	0.999978622	6	3	0.757176621	8.90862937	2.020512837	0	24
NONHSAT012697.2	ENST00000423418	lncipedia	lnc-CUL2-6-1_dup1,lnc-CUL2-6-1	0.087714009	0.813341245	0.720011868	0	4	0.369704891	7.902354356	3.037069577	0	24
NONHSAT012701.2	ENST00000411602	lncipedia	lnc-CUL2-5-1_dup1,lnc-CUL2-5-1	0.306450431	0.932514024	0.865028047	0	3	0.531202879	2.261857418	5.305374204	0	12
NONHSAT012702.2	ENST00000399739	lncipedia	lnc-CUL2-4-1_dup1,lnc-CUL2-4-1	0.264867441	0.975599063	0.951198126	0	3	0.729978006	2.616958797	4.585475328	0	12
NONHSAT012762.2	ENST00000420453	lncipedia	lnc-ANKRD30A-2-4	0.02598503	0.983102056	0.974653083	0	4	2.449370483	26.67486538	0.899723379	0	24
NONHSAT012765.2	ENST00000490735	lncipedia	lnc-ANKRD30A-9-1_dup1,lnc-ANKRD30A-9-1	0.178061921	0.990064613	0.980129226	0	3	0.417192997	3.892731116	3.082668605	0	12
NONHSAT012770.2	ENST00000606476	lncipedia	lnc-ANKRD30A-2-6	0.206103498	0.978240131	0.956480261	0	3	0.205906212	3.363102452	3.568133939	0	12
NONHSAT012772.2	NONHSAT012772.2	lncipedia	lnc-ANKRD30A-2-7_dup1	0.169285338	0.892924976	0.785849952	0	3	0.176699994	4.094549408	2.930725412	0	12
NONHSAT012773.2	ENST00000429536	lncipedia	lnc-ANKRD30A-10-1_dup1,lnc-ANKRD30A-10-1	0.210819312	0.993244639	0.989866959	0	4	0.058935819	3.287873272	7.299551417	0	24
NONHSAT012774.2	NONHSAT012774.2	lncipedia	lnc-ANKRD30A-3-2_dup1	0.286648518	0.994221089	0.988442178	0	3	0.172890669	2.418108369	4.962556747	0	12
NONHSAT012776.2	NONHSAT012776.2	lncipedia	lnc-ANKRD30A-5-2_dup1	0.202869258	0.983257311	0.966514622	0	3	0.040338426	3.416718661	7.024283349	0	24
NONHSAT012779.2	NONHSAT012779.2	lncipedia	lnc-ANKRD30A-5-4_dup1,lnc-ANKRD30A-5-4	0.185922403	0.951222896	0.926834344	0	4	0.0214867	3.72815309	6.437503884	0	24
NONHSAT012889.2	NONHSAT012889.2	lncipedia	lnc-ZNF33B-4-14	0.075149047	0.966269162	0.932538324	6	3	0.010917379	9.223632308	1.951508842	0	24
NONHSAT012893.2	NONHSAT012893.2	lncipedia	lnc-ZNF33B-4-11_dup1	0.039486641	0.999658738	0.999317477	6	3	0.2388281	17.55396649	1.025409272	0	24
NONHSAT012901.2	NONHSAT012901.2	lncipedia	lnc-ZNF33B-4-3_dup1	0.054631726	0.995413867	0.990827733	6	3	0.911799508	12.68763099	1.418704564	0	24
NONHSAT013140.2	ENST00000594037	lncipedia	lnc-SYT15-1-3_dup1	0.036573279	0.907521253	0.815042507	0	3	0.298580229	18.95228417	1.266338125	0	24
NONHSAT013156.2	NONHSAT013156.2	lncipedia	lnc-GPRIN2-1-1_dup1	0.11353634	0.98355517	0.96711034	6	3	0.333883746	6.105068944	2.948369652	6	24
NONHSAT013163.2	NONHSAT013163.2	lncipedia	lnc-AL391137.1-2-1_dup1	0.028202779	0.997143086	0.994286171	6	3	0.713012694	24.57726541	0.732384165	6	24
NONHSAT013167.2	ENST00000421426	lncipedia	lnc-AL391137.1-2-6_dup1,lnc-AL391137.1-2-6	0.072037386	0.996896855	0.99379371	6	3	9.72687343	9.622047953	1.870703626	0	24
NONHSAT013170.2	NONHSAT013170.2	lncipedia	lnc-AL391137.1-2-3_dup1,lnc-AL391137.1-2-3	0.019082873	0.956245995	0.934368993	0	4	19.13616939	36.32300001	0.660738375	0	24
NONHSAT013176.2	NONHSAT013176.2	lncipedia	lnc-AGAP10-1-5	0.038717297	0.992937688	0.985875376	6	3	0.502544914	17.90277827	1.005430539	0	24
NONHSAT013268.2	NONHSAT013268.2	lncipedia	lnc-MAPK8-1-1_dup1	0.062270959	0.99888823	0.99777646	6	3	0.435525355	11.13114668	1.617084072	6	24
NONHSAT013272.2	NONHSAT013272.2	lncipedia	lnc-FRMPD2-3-6_dup1	0.053584425	0.922111478	0.883167217	0	4	0.611503104	12.93560928	1.855343609	0	24
NONHSAT013273.2	NONHSAT013273.2	lncipedia	lnc-FRMPD2-1-2_dup1,lnc-FRMPD2-1-2	0.112379032	0.953021033	0.92953155	0	4	0.131671823	6.167940461	3.891088144	0	24
NONHSAT013275.2	ENST00000412463	lncipedia	lnc-FRMPD2-4-1_dup1,lnc-FRMPD2-4-1	0.135487929	0.92308989	0.84617978	0	3	0.413269065	5.11593311	2.345613154	0	12
NONHSAT013306.2	NONHSAT013306.2	lncipedia	lnc-ERCC6-1-1_dup1,lnc-ERCC6-1-1	0.082687645	0.986311454	0.972622907	6	3	0.14879507	8.382717601	2.147275008	6	24
NONHSAT013309.2	NONHSAT013309.2	lncipedia	lnc-DRGX-3-1_dup1,lnc-DRGX-3-1	0.093773265	0.988317787	0.976635573	6	3	0.313759916	7.391735624	2.435152028	0	24
NONHSAT013336.2	ENST00000411179	lncipedia	lnc-MSMB-2-1_dup1,lnc-MSMB-2-1	0.07705982	0.890510395	0.835765593	0	4	1.054390697	8.994923486	2.668171668	0	24
NONHSAT013359.2	NONHSAT013359.2	lncipedia	lnc-AGAP7-1-4	0.022467982	0.916652183	0.833304367	6	3	1.477728012	30.85044256	0.583460025	0	24
NONHSAT013364.2	ENST00000580726	lncipedia	lnc-AGAP7-2-1_dup1,lnc-AGAP7-2-1	0.025020462	0.894416203	0.788832405	6	3	0.578766124	27.70321251	0.64974414	0	24
NONHSAT013368.2	ENST00000429104	lncipedia	lnc-TIMM23B-1-1_dup1	0.049197407	0.999996928	0.999993855	6	3	1.807883553	14.08909992	1.277583388	0	24
NONHSAT013420.2	ENST00000426785	lncipedia	lnc-MBL2-5-3_dup1	0.135487929	0.994548702	0.989097404	0	3	0.106723805	5.115933109	2.345613155	0	12
NONHSAT013486.2	NONHSAT013486.2	lncipedia	lnc-FAM13C-5-1_dup1,lnc-FAM13C-5-1	0.269612945	0.941171488	0.882342976	0	3	0.072364369	2.570897256	4.667631105	0	12
NONHSAT013489.2	NONHSAT013489.2	lncipedia	lnc-CISD1-1-2_dup1,lnc-CISD1-1-2	0.048136272	0.895923952	0.791847905	6	3	0.206210591	14.39968548	1.250027303	6	24
NONHSAT013498.2	NONHSAT013498.2	lncipedia	lnc-TFAM-3-1_dup1,lnc-TFAM-3-1	0.046965574	0.964254933	0.928509867	6	3	13.77455624	14.75862245	1.219626023	0	24
NONHSAT013600.2	NONHSAT013600.2	lncipedia	lnc-EGR2-5-1_dup1,lnc-EGR2-5-1	0.236427364	0.938435164	0.907652746	0	4	0.020910367	2.931755314	8.18622205	0	24
NONHSAT013639.2	NONHSAT013639.2	lncipedia	lnc-LRRTM3-1-10	0.100465263	0.980599599	0.970899398	0	4	0.119595145	6.899371564	3.47857769	0	24
NONHSAT013641.2	ENST00000593568	lncipedia	lnc-LRRTM3-1-11	0.041040308	0.983735578	0.967471155	6	3	0.537177082	16.88942452	1.065755673	6	24
NONHSAT013648.2	NONHSAT013648.2	lncipedia	lnc-LRRTM3-1-15_dup1	0.098282778	0.870921326	0.741842652	0	3	0.078236453	7.052580266	3.403009834	0	24
NONHSAT013652.2	ENST00000596743	lncipedia	lnc-LRRTM3-1-20_dup1,lnc-LRRTM3-1-20	0.083397399	0.893324935	0.786649869	6	3	0.136813144	8.311376493	2.165706248	6	24
NONHSAT013653.2	ENST00000600848	lncipedia	lnc-LRRTM3-1-21_dup1	0.069410225	0.991876187	0.987814281	0	4	0.146008395	9.986240266	2.403306886	0	24
NONHSAT013690.2	ENST00000435889	lncipedia	lnc-DNAJC12-2-1_dup1,lnc-DNAJC12-2-1	0.079030992	0.982943939	0.965887877	6	3	1.30422351	8.770574265	2.052317152	0	24
NONHSAT013693.2	ENST00000581978	lncipedia	lnc-DNAJC12-4-1_dup1,lnc-DNAJC12-4-1	0.301529674	0.951231027	0.902462053	0	3	0.301334123	2.298769377	5.220184383	0	12
NONHSAT013727.2	ENST00000419176	lncipedia	lnc-CCAR1-3-1_dup1,lnc-CCAR1-3-1	0.128435361	0.900273974	0.850410961	0	4	0.0958126	5.396856254	4.447033397	0	24
NONHSAT013778.2	NONHSAT013778.2	lncipedia	lnc-SRGN-2-2_dup1,lnc-SRGN-2-2	0.068171618	0.960191795	0.940287693	0	4	1.935857017	10.16767972	2.360420535	0	24
NONHSAT013780.2	NONHSAT013780.2	lncipedia	lnc-SRGN-4-1_dup1,lnc-SRGN-4-1	0.085229673	0.997281335	0.99456267	0	3	0.112068121	8.132697842	2.95105025	0	24
NONHSAT013833.2	ENST00000435591	lncipedia	lnc-PPA1-2-1	0.020910454	0.894720139	0.789440278	6	3	1.148409503	33.14835618	0.543013352	6	24
NONHSAT013853.2	NONHSAT013853.2	lncipedia	lnc-AC022532.1-1-1_dup1	0.091121427	0.94201026	0.913015391	0	4	0.190902254	7.606851717	3.155050327	0	24
NONHSAT013930.2	NONHSAT013930.2	lncipedia	lnc-OIT3-2-1_dup1	0.142436165	0.837020638	0.755530957	0	4	0.1435427	4.866370689	4.931806789	0	24
NONHSAT013954.2	NONHSAT013954.2	lncipedia	lnc-MRPS16-1-4_dup1,lnc-MRPS16-1-4	0.057097648	0.82946449	0.744196735	0	4	2.408723348	12.13968011	1.976987843	0	24
NONHSAT013999.2	ENST00000580623	lncipedia	lnc-AGAP5-1-4_dup1	0.078041233	0.924445529	0.886668293	0	4	0.721438092	8.881807113	2.702152805	0	24
NONHSAT014004.2	ENST00000507952	lncipedia	lnc-SEC24C-3-2	0.034548697	0.927954093	0.855908187	0	3	0.530524411	20.06290362	1.196237616	0	24
NONHSAT014046.2	NONHSAT014046.2	lncipedia	lnc-PLAU-2-1_dup1	0.146846185	0.999541539	0.999083079	6	3	0.118698481	4.720226009	3.813376725	0	24
NONHSAT014054.2	NONHSAT014054.2	lncipedia	lnc-VCL-4-1_dup1,lnc-VCL-4-1	0.386564565	0.85946982	0.718939639	0	3	0.018029261	1.793095495	6.692337375	0	12
NONHSAT014062.2	ENST00000421557	lncipedia	lnc-KAT6B-3-2_dup1,lnc-KAT6B-3-2	0.058163787	0.999874163	0.999748327	6	3	0.777296023	11.91716037	1.510426934	6	24
NONHSAT014065.2	ENST00000398689	lncipedia	lnc-KAT6B-2-1	0.157939674	0.874561228	0.749122457	0	3	0.039024771	4.388683124	5.468610816	0	24
NONHSAT014068.2	NONHSAT014068.2	lncipedia	lnc-SAMD8-1-1_dup1	0.083334343	0.939540681	0.879081363	6	3	0.091775478	8.317665417	2.164068774	0	24
NONHSAT014080.2	NONHSAT014080.2	lncipedia	lnc-VDAC2-2-1_dup1	0.094461533	0.904095278	0.808190557	6	3	0.055405825	7.337877768	2.453025325	6	24
NONHSAT014113.2	NONHSAT014113.2	lncipedia	lnc-ZNF503-AS2-3-1	0.042138638	0.893782322	0.787564644	6	3	0.560124616	16.44920695	1.094277679	0	24
NONHSAT015062.2	NONHSAT015062.2	lncipedia	lnc-RPS24-13-1_dup1,lnc-RPS24-13-1	0.082613577	0.990868845	0.981737689	0	3	0.028757169	8.390233208	2.860468762	0	24
NONHSAT015092.2	NONHSAT015092.2	lncipedia	lnc-ZCCHC24-3-10_dup1	0.057273294	0.998752227	0.997504453	0	3	0.043972426	12.10245014	1.98306952	0	24
NONHSAT015098.2	NONHSAT015098.2	lncipedia	lnc-ZCCHC24-3-17_dup1	0.038714985	0.992945448	0.985890897	6	3	0.129523785	17.90384725	1.005370508	6	24
NONHSAT015141.2	NONHSAT015141.2	lncipedia	lnc-FAM22B-1-6_dup1	0.056095934	0.996714071	0.993428143	6	3	0.710606944	12.35646025	1.456727868	0	24
NONHSAT015142.2	ENST00000600376	lncipedia	lnc-SFTPD-2-17_dup1	0.090596855	0.999592456	0.999184913	6	3	0.11140844	7.65089674	2.352665395	0	24
NONHSAT015143.2	NONHSAT015143.2	lncipedia	lnc-FAM22B-1-7_dup1	0.078796589	0.931234724	0.896852086	0	4	0.301575545	8.796664822	2.728306749	0	24
NONHSAT015183.2	NONHSAT015183.2	lncipedia	lnc-SFTPD-2-15_dup1	0.107839041	0.90863602	0.86295403	0	4	0.06820133	6.427608933	3.733892378	0	24
NONHSAT015203.2	ENST00000398621	lncipedia	lnc-SFTPD-6-1_dup1,lnc-SFTPD-6-1	0.042155908	0.893786213	0.787572425	6	3	0.057757171	16.44246845	1.094726139	6	24
NONHSAT015218.2	NONHSAT015218.2	lncipedia	lnc-SFTPD-1-7_dup1	0.095367229	0.913728171	0.870592256	0	4	0.124180182	7.268190457	3.302059865	0	24
NONHSAT015230.2	NONHSAT015230.2	lncipedia	lnc-ANXA11-1-1_dup1	0.039671594	0.995636347	0.993454521	0	4	1.152407003	17.4721282	1.373616295	0	24
NONHSAT015326.2	ENST00000437892	lncipedia	lnc-RGR-1-2_dup1	0.108549658	0.801146399	0.701719598	0	4	0.31039561	6.385530758	3.758497282	0	24
NONHSAT015356.2	ENST00000474115	lncipedia	lnc-OPN4-2-1	0.065954711	0.931379198	0.862758397	0	3	0.114257796	10.50944157	2.283660824	0	24
NONHSAT015372.2	NONHSAT015372.2	lncipedia	lnc-GRID1-8-2	0.034607946	0.99136276	0.98272552	6	3	1.463737199	20.02855574	0.898716824	0	24
NONHSAT015404.2	NONHSAT015404.2	lncipedia	lnc-GLUD1-4-20_dup1	0.073755833	0.997815484	0.995630968	0	3	0.274819954	9.397862557	2.553772185	0	24
NONHSAT015407.2	ENST00000456104	lncipedia	lnc-GLUD1-4-11_dup1	0.087661348	0.976130911	0.964196367	0	4	0.471686531	7.907101504	3.035246226	0	24
NONHSAT015408.2	ENST00000433920	lncipedia	lnc-GLUD1-4-1	0.062975377	0.906567992	0.859851989	0	4	0.794312626	11.00663807	2.180502334	0	24
NONHSAT015413.2	ENST00000420424	lncipedia	lnc-GLUD1-4-12_dup1	0.101266759	0.812949202	0.719423804	0	4	0.303102361	6.844765119	3.506329229	0	24
NONHSAT015415.2	NONHSAT015415.2	lncipedia	lnc-GLUD1-4-16	0.045756935	0.991600955	0.983201911	6	3	0.784350439	15.1484619	1.188239448	0	24
NONHSAT015451.2	ENST00000415212	lncipedia	lnc-PTEN-6-3_dup1	0.02862692	0.988893113	0.977786227	6	3	0.356611464	24.21312498	0.743398467	0	24
NONHSAT015462.2	NONHSAT015462.2	lncipedia	lnc-PAPSS2-10-1_dup1,lnc-PAPSS2-10-1	0.10739071	0.996875287	0.993750575	6	3	0.293123598	6.45444269	2.788776795	0	24
NONHSAT015482.2	ENST00000437930	lncipedia	lnc-FAS-3-2	0.119248609	0.965655009	0.931310017	0	3	1.015928044	5.812622756	2.064472529	0	12
NONHSAT015483.2	NONHSAT015483.2	lncipedia	lnc-FAS-3-4_dup1,lnc-FAS-3-4	0.064245377	0.965062537	0.930125073	6	3	0.945099494	10.78905931	1.668356757	0	24
NONHSAT015495.2	NONHSAT015495.2	lncipedia	lnc-FAS-2-2_dup1,lnc-FAS-2-2	0.1111709	0.956419706	0.934629559	0	4	0.115563596	6.234969572	3.849256956	0	24
NONHSAT015622.2	NONHSAT015622.2	lncipedia	lnc-PCGF5-2-1_dup1	0.094267009	0.999795214	0.999590428	6	3	0.237917611	7.353019741	2.447973844	0	24
NONHSAT015667.2	NONHSAT015667.2	lncipedia	lnc-CPEB3-2-1_dup1,lnc-CPEB3-2-1	0.147963161	0.979198489	0.968797733	0	4	0.138494521	4.68459296	5.123177233	0	24
NONHSAT015736.2	NONHSAT015736.2	lncipedia	lnc-CYP2C18-1-1_dup1,lnc-CYP2C18-1-1	0.27610394	0.973042016	0.946084032	6	3	0.089276989	2.510457401	7.17000814	6	24
NONHSAT015750.2	NONHSAT015750.2	lncipedia	lnc-PDLIM1-2-2_dup1	0.022561944	0.908725879	0.817451759	0	3	0.283521227	30.7219616	0.781200117	0	24
NONHSAT015753.2	NONHSAT015753.2	lncipedia	lnc-PDLIM1-1-2_dup1	0.109205341	0.992451394	0.984902789	0	3	0.024090331	6.347191186	3.781200108	0	24
NONHSAT015777.2	ENST00000414006	lncipedia	lnc-TCTN3-1-11	0.031284204	0.894057001	0.788114003	6	3	1.48756099	22.15645867	0.812404197	6	24
NONHSAT015778.2	NONHSAT015778.2	lncipedia	lnc-TCTN3-1-16	0.090411283	0.893280035	0.78656007	6	3	1.084731148	7.66660044	2.347846368	6	24
NONHSAT015785.2	ENST00000458228	lncipedia	lnc-TCTN3-1-2_dup1	0.083417497	0.996267872	0.992535744	6	3	0.033884916	8.309373952	2.166228178	0	24
NONHSAT015860.2	ENST00000442771	lncipedia	lnc-AL355490.1-4-1_dup1,lnc-AL355490.1-4-1	0.061454524	0.99874222	0.997484439	6	3	0.159642334	11.27902613	1.595882463	0	24
NONHSAT015863.2	NONHSAT015863.2	lncipedia	lnc-AL355490.1-1-2_dup1,lnc-AL355490.1-1-2	0.04133876	0.834515463	0.751773195	0	4	0.372464295	16.76748834	1.431341386	0	24
NONHSAT015885.2	NONHSAT015885.2	lncipedia	lnc-GOLGA7B-2-1	0.025020462	0.894416201	0.788832401	6	3	0.16738416	27.70321254	0.64974414	6	24
NONHSAT015889.2	NONHSAT015889.2	lncipedia	lnc-CRTAC1-2-1_dup1,lnc-CRTAC1-2-1	0.089057209	0.908579703	0.817159406	0	3	0.078281461	7.783167609	3.083577434	0	24
NONHSAT015970.2	ENST00000454935	lncipedia	lnc-SCD-1-10	0.027181913	0.894291241	0.788582481	6	3	0.205744274	25.50030872	0.705873807	0	24
NONHSAT016084.2	NONHSAT016084.2	lncipedia	lnc-HPS6-2-1_dup1,lnc-HPS6-2-1	0.026191656	0.99876848	0.99753696	6	3	1.003503064	26.46442734	0.680158303	6	24
NONHSAT016087.2	NONHSAT016087.2	lncipedia	lnc-LDB1-2-1_dup1,lnc-LDB1-2-1	0.105400457	0.876698559	0.815047839	0	4	0.039604868	6.576320427	3.64945721	0	24
NONHSAT016103.2	NONHSAT016103.2	lncipedia	lnc-ELOVL3-3-1_dup1,lnc-ELOVL3-3-1	0.02862692	0.988893114	0.977786227	6	3	0.355100399	24.21312496	0.743398468	0	24
NONHSAT016121.2	NONHSAT016121.2	lncipedia	lnc-TMEM180-1-8_dup1	0.103752105	0.950808981	0.901617962	6	3	0.334802222	6.680801111	2.694287661	6	24
NONHSAT016137.2	NONHSAT016137.2	lncipedia	lnc-TMEM180-2-1	0.019536171	0.97120304	0.95680456	0	4	0.378130661	35.48019617	0.67643369	0	24
NONHSAT016160.2	ENST00000445539	lncipedia	lnc-PCGF6-2-1_dup1,lnc-PCGF6-2-1	0.305250725	0.989534055	0.97906811	0	3	0.770254927	2.270747043	5.284604483	0	12
NONHSAT016347.2	NONHSAT016347.2	lncipedia	lnc-DUSP5-2-1_dup1,lnc-DUSP5-2-1	0.098268267	0.892621053	0.785242107	6	3	0.291696832	7.05362167	2.551880557	0	24
NONHSAT016357.2	ENST00000516227	lncipedia	lnc-PDCD4-5-1_dup1,lnc-PDCD4-5-1	0.209998054	0.894850749	0.789701498	0	3	0.499414263	3.300731447	3.635557813	0	12
NONHSAT016372.2	ENST00000603915	lncipedia	lnc-SHOC2-3-1_dup1,lnc-SHOC2-3-2_dup1,lnc-SHOC2-3-1,lnc-SHOC2-3-2	0.157870259	0.912683556	0.825367112	6	3	0.086731069	4.390612806	4.099655514	6	24
NONHSAT016378.2	NONHSAT016378.2	lncipedia	lnc-SHOC2-1-1_dup1	0.050213189	0.994193412	0.988386823	6	3	0.971391039	13.80408597	1.303961743	0	24
NONHSAT016381.2	NONHSAT016381.2	lncipedia	lnc-SHOC2-4-1_dup1,lnc-SHOC2-4-1	0.135487929	0.992926574	0.985853148	0	3	0.227423371	5.115933111	2.345613154	0	12
NONHSAT016395.2	NONHSAT016395.2	lncipedia	lnc-GPAM-2-1_dup1	0.049194039	0.901644511	0.803289023	6	3	1.748414195	14.09006443	1.277495933	0	24
NONHSAT016413.2	ENST00000624062	lncipedia	lnc-VTI1A-5-1_dup1,lnc-VTI1A-5-1	0.122335501	0.953850775	0.930776162	0	4	0.12389746	5.665952872	4.235827678	0	24
NONHSAT016421.2	ENST00000420976	lncipedia	lnc-VTI1A-8-1_dup1,lnc-VTI1A-8-1	0.098268268	0.892621054	0.785242109	6	3	0.257291564	7.053621658	2.551880562	0	24
NONHSAT016458.2	ENST00000412744	lncipedia	lnc-AFAP1L2-3-1_dup1,lnc-AFAP1L2-3-1	0.275036814	0.899524094	0.799048187	0	3	0.118579464	2.520197824	4.761530974	0	12
NONHSAT016554.2	NONHSAT016554.2	lncipedia	lnc-EMX2-4-11_dup1	0.05738511	0.908758887	0.817517774	6	3	0.29583087	12.07886811	1.490205856	0	24
NONHSAT016606.2	NONHSAT016606.2	lncipedia	lnc-EIF3A-1-1_dup1	0.038714985	0.992945448	0.985890896	6	3	0.360741528	17.90384728	1.005370506	0	24
NONHSAT016626.2	NONHSAT016626.2	lncipedia	lnc-FAM45A-6-1_dup1	0.293586451	0.985174017	0.970348033	0	3	0.06369777	2.36096447	5.082668611	0	12
NONHSAT016648.2	ENST00000467429	lncipedia	lnc-BAG3-5-1_dup1,lnc-BAG3-5-1	0.103633192	0.996309877	0.992619754	0	3	0.185087183	6.688466947	3.588266219	0	24
NONHSAT016672.2	ENST00000628194	lncipedia	lnc-FGFR2-4-4_dup1	0.03003578	0.980342752	0.960685504	6	3	0.137513721	23.07738232	0.779984478	6	24
NONHSAT016859.2	NONHSAT016859.2	lncipedia	lnc-FAM53B-2-1_dup1,lnc-FAM53B-2-1	0.036547505	0.863241608	0.726483216	6	3	1.3989524	18.96564999	0.949084266	6	24
NONHSAT016865.2	NONHSAT016865.2	lncipedia	lnc-ZRANB1-4-1_dup1,lnc-ZRANB1-4-1	0.036109343	0.999627236	0.999254472	6	3	1.811625353	19.19578463	0.937705874	0	24
NONHSAT016877.2	NONHSAT016877.2	lncipedia	lnc-ZRANB1-2-1_dup1	0.029543973	0.954562011	0.909124021	6	3	0.72922413	23.46154277	0.767212974	6	24
NONHSAT017054.2	NONHSAT017054.2	lncipedia	lnc-PPP2R2D-5-1_dup1	0.088160742	0.998007645	0.996015289	6	3	0.146944988	7.862311143	2.289403163	0	24
NONHSAT017094.2	NONHSAT017094.2	lncipedia	lnc-NKX6-2-5-1_dup1	0.061655151	0.876244842	0.752489684	0	3	0.076288066	11.24232388	2.134789947	0	24
NONHSAT017127.2	NONHSAT017127.2	lncipedia	lnc-UTF1-1-1_dup1	0.061454524	0.99874222	0.997484439	6	3	0.226860159	11.27902613	1.595882462	0	24
NONHSAT017146.2	ENST00000430526	lncipedia	lnc-CALY-2-1	0.083114878	0.813888108	0.720832162	0	4	0.265796052	8.339628215	2.877826131	0	24
NONHSAT017155.2	NONHSAT017155.2	lncipedia	lnc-PAOX-2-1_dup1	0.093998414	0.988790457	0.977580915	6	3	0.974185991	7.374030619	2.440998815	0	24
NONHSAT017227.2	ENST00000602429	lncipedia	lnc-IFITM2-1-2	0.047538809	0.997771713	0.995543426	6	3	0.988770966	14.58065931	1.234512076	6	24
NONHSAT017232.2	ENST00000534483	lncipedia	lnc-IFITM2-3-1	0.071150531	0.862430224	0.793645335	0	4	0.249210954	9.741981792	2.463564448	0	24
NONHSAT017274.2	ENST00000527113	lncipedia	lnc-RASSF7-1-2_dup1	0.099757617	0.913169	0.826338	6	3	0.357540867	6.948313319	2.590556754	6	24
NONHSAT017296.2	NONHSAT017296.2	lncipedia	lnc-DRD4-1-1	0.038714985	0.992945448	0.985890897	6	3	0.319912616	17.90384728	1.005370506	6	24
NONHSAT017361.2	NONHSAT017361.2	lncipedia	lnc-TSPAN4-2-1_dup1	0.219818882	0.982366541	0.964733081	0	3	0.439932151	3.153264976	3.805579326	0	12
NONHSAT017370.2	NONHSAT017370.2	lncipedia	lnc-AP2A2-1-2_dup1	0.147576988	0.970706692	0.941413383	0	3	0.083866181	4.696851387	5.109806128	0	24
NONHSAT017424.2	NONHSAT017424.2	lncipedia	lnc-CTSD-1-1_dup1	0.022732535	0.999161919	0.998323838	0	3	0.280140105	30.4914166	0.787106756	0	24
NONHSAT017451.2	NONHSAT017451.2	lncipedia	lnc-TNNT3-4-1_dup1,lnc-TNNT3-4-1	0.085914624	0.999076149	0.998152297	6	3	0.035819925	8.067860245	2.231074839	6	24
NONHSAT017519.2	ENST00000433035	lncipedia	lnc-TSSC4-1-1	0.052996869	0.893594109	0.787188218	6	3	0.744453889	13.07902141	1.376249754	6	24
NONHSAT017523.2	ENST00000597346	lncipedia	lnc-CDKN1C-3-4,lnc-CDKN1C-3-5	0.089999873	0.999860925	0.999791387	0	4	0.476558149	7.701646215	3.116216888	0	24
NONHSAT017555.2	ENST00000431546	lncipedia	lnc-OSBPL5-1-1_dup1	0.059282669	0.950933836	0.901867672	6	3	0.221449926	11.69223973	1.539482633	6	24
NONHSAT017631.2	ENST00000529141	lncipedia	lnc-RRM1-8-1_dup1,lnc-RRM1-8-1	0.178109527	0.960833337	0.921666673	0	3	0.192843623	3.891690656	3.08349277	0	12
NONHSAT017862.2	NONHSAT017862.2	lncipedia	lnc-TRIM66-1-1	0.034541062	0.996510069	0.993020138	6	3	0.998847092	20.06733823	0.896979948	0	24
NONHSAT017911.2	NONHSAT017911.2	lncipedia	lnc-DENND5A-1-2_dup1	0.206139982	0.995949384	0.991898768	0	3	0.13773303	3.36250724	3.56876555	0	12
NONHSAT017933.2	ENST00000364694	lncipedia	lnc-WEE1-2-1_dup1,lnc-WEE1-2-1	0.115259298	0.803229318	0.704843977	0	4	0.157005572	6.013807078	3.990816415	0	24
NONHSAT017941.2	ENST00000499953	lncipedia	lnc-SWAP70-1-3_dup1	0.235871791	0.920519131	0.841038263	0	3	0.052708061	2.938660772	4.083492765	0	12
NONHSAT017945.2	NONHSAT017945.2	lncipedia	lnc-SWAP70-1-8_dup1	0.135561482	0.992983837	0.985967675	0	3	0.059409015	5.113157291	2.346886535	0	12
NONHSAT018056.2	NONHSAT018056.2	lncipedia	lnc-MICALCL-5-1_dup1,lnc-MICALCL-5-1	0.117002064	0.964916227	0.947374341	0	4	0.069530239	5.924230354	4.051159149	0	24
NONHSAT018185.2	NONHSAT018185.2	lncipedia	lnc-PLEKHA7-1-1_dup1	0.102709884	0.986324928	0.972649857	6	3	0.121141928	6.748592739	2.667222738	0	24
NONHSAT018186.2	NONHSAT018186.2	lncipedia	lnc-PLEKHA7-2-1_dup1,lnc-PLEKHA7-2-1	0.023629746	0.972924323	0.945848646	6	3	2.055514866	29.33367042	0.613629312	6	24
NONHSAT018214.2	NONHSAT018214.2	lncipedia	lnc-PIK3C2A-1-2	0.141719837	0.93178622	0.89767933	0	4	0.180995077	4.89096794	4.907004155	0	24
NONHSAT018233.2	NONHSAT018233.2	lncipedia	lnc-KCNJ11-2-1_dup1	0.047312674	0.995725728	0.991451456	6	3	0.181351827	14.65034894	1.228639678	0	24
NONHSAT018236.2	NONHSAT018236.2	lncipedia	lnc-OTOG-1-1_dup1	0.039802969	0.870404367	0.80560655	0	4	0.049679287	17.41445901	1.37816512	0	24
NONHSAT018288.2	ENST00000540201	lncipedia	lnc-UEVLD-5-1_dup1,lnc-UEVLD-5-1	0.114818701	0.995136962	0.990273925	6	3	0.154028569	6.036883995	2.981670679	0	24
NONHSAT018293.2	ENST00000538408	lncipedia	lnc-UEVLD-4-1_dup1,lnc-UEVLD-4-1	0.077806265	0.999989311	0.999978622	6	3	0.521105388	8.908629364	2.020512838	0	24
NONHSAT018318.2	NONHSAT018318.2	lncipedia	lnc-TMEM86A-1-3	0.135561482	0.960191788	0.920383576	0	3	0.043577716	5.113157294	2.346886534	0	12
NONHSAT018543.2	NONHSAT018543.2	lncipedia	lnc-BBOX1-11-1_dup1,lnc-BBOX1-11-1	0.025020462	0.894416202	0.788832405	6	3	0.351456166	27.70321244	0.649744142	0	24
NONHSAT018555.2	ENST00000511073	lncipedia	lnc-METTL15-5-2_dup1	0.330159319	0.988500863	0.977001726	0	3	0.064771334	2.099432428	5.715830545	0	12
NONHSAT018561.2	NONHSAT018561.2	lncipedia	lnc-FSHB-10-1_dup1,lnc-FSHB-10-1	0.305283593	0.886225276	0.772450551	0	3	0.111937741	2.270502565	5.285173506	0	12
NONHSAT018564.2	ENST00000265458	lncipedia	lnc-FSHB-9-1_dup1	0.072301649	0.999529041	0.999058082	6	3	0.16965683	9.586879288	1.877566146	0	24
NONHSAT018710.2	NONHSAT018710.2	lncipedia	lnc-C11orf91-1-1_dup1,lnc-C11orf91-1-1	0.039237589	0.926088979	0.889133469	0	4	3.592477853	17.66538646	1.358589015	0	24
NONHSAT018745.2	NONHSAT018745.2	lncipedia	lnc-NAT10-2-1	0.079299914	0.971471259	0.942942518	6	3	0.594283803	8.740831392	2.059300677	6	24
NONHSAT018749.2	ENST00000531489	lncipedia	lnc-ELF5-4-1_dup1,lnc-ELF5-4-1	0.188938118	0.971536324	0.943072648	0	3	1.328613029	3.668646573	3.270961037	0	12
NONHSAT018776.2	ENST00000528366	lncipedia	lnc-SLC1A2-2-4	0.01800551	0.894766944	0.789533888	6	3	0.314047632	38.49639162	0.467576291	0	24
NONHSAT018804.2	ENST00000534594	lncipedia	lnc-TRIM44-3-1_dup1	0.067939252	0.978659257	0.957318514	0	3	0.359964353	10.20245536	1.176187455	0	12
NONHSAT018823.2	NONHSAT018823.2	lncipedia	lnc-RAG1-4-1_dup1,lnc-RAG1-4-1	0.017132794	0.990928077	0.981856154	6	3	8.588249332	40.45733371	0.444913155	0	24
NONHSAT018827.2	NONHSAT018827.2	lncipedia	lnc-TRAF6-2-1_dup1,lnc-TRAF6-2-1	0.040719613	0.99875953	0.997519059	6	3	1.158658591	17.02244045	1.057427697	0	24
NONHSAT018951.2	ENST00000532859	lncipedia	lnc-ALKBH3-2-1	0.157680185	0.985095372	0.970190745	6	3	0.065497077	4.395905438	4.094719564	0	24
NONHSAT018975.2	NONHSAT018975.2	lncipedia	lnc-ACCS-1-1_dup1,lnc-ACCS-1-1	0.07836991	0.965452907	0.94817936	0	4	0.507781364	8.844557567	2.713533132	0	24
NONHSAT019018.2	NONHSAT019018.2	lncipedia	lnc-PRDM11-3-7_dup1	0.193297799	0.866738537	0.733477075	0	3	0.033609068	3.585903123	3.34643731	0	12
NONHSAT021188.2	NONHSAT021188.2	lncipedia	lnc-ATG13-1-1_dup1,lnc-ATG13-1-1	0.081811693	0.940604159	0.881208318	6	3	0.403506579	8.472470823	2.124527824	0	24
NONHSAT021244.2	NONHSAT021244.2	lncipedia	lnc-PSMC3-1-1_dup1,lnc-PSMC3-1-1	0.036505747	0.994287316	0.988574632	6	3	1.39241361	18.98734395	0.947999891	6	24
NONHSAT021435.2	NONHSAT021435.2	lncipedia	lnc-TMX2-1-1_dup1,lnc-TMX2-1-1	0.017958672	0.867556358	0.735112716	6	3	8.87229517	38.59679512	0.466359964	0	24
NONHSAT021478.2	ENST00000625104	lncipedia	lnc-CNTF-2-1_dup1,lnc-CNTF-2-1	0.059665434	0.999803179	0.999606358	6	3	1.242253982	11.61723187	1.549422462	0	24
NONHSAT021525.2	NONHSAT021525.2	lncipedia	lnc-OR4D9-1-1_dup1,lnc-OR4D9-1-1	0.024247387	0.965202346	0.930404692	6	3	1.131122531	28.58646901	0.629668533	6	24
NONHSAT021526.2	NONHSAT021526.2	lncipedia	lnc-OR4D9-2-1_dup1,lnc-OR4D9-2-1	0.09367636	0.999920055	0.999840109	6	3	0.154517305	7.399382113	2.432635553	6	24
NONHSAT021663.2	NONHSAT021663.2	lncipedia	lnc-TMEM138-2-1_dup1,lnc-TMEM138-2-1	0.043871334	0.848803043	0.773204565	0	4	0.915662122	15.79954653	1.519030939	0	24
NONHSAT021664.2	NONHSAT021664.2	lncipedia	lnc-TMEM138-3-1_dup1	0.095961564	0.995337568	0.990675136	6	3	0.267194966	7.223175073	2.491978917	0	24
NONHSAT021676.2	NONHSAT021676.2	lncipedia	lnc-PPP1R32-2-1_dup1	0.066921389	0.999120889	0.998241778	6	3	1.260438748	10.35763294	1.737848803	6	24
NONHSAT021841.2	ENST00000544550	lncipedia	lnc-WDR74-1-8	0.032530749	0.977067313	0.954134625	6	3	10.90715031	21.3074461	0.844775104	6	24
NONHSAT021887.2	NONHSAT021887.2	lncipedia	lnc-ATL3-2-1_dup1,lnc-ATL3-2-1	0.241303148	0.818186843	0.727280264	0	4	0.013630525	2.872516112	8.355044519	0	24
NONHSAT022025.2	NONHSAT022025.2	lncipedia	lnc-MAP4K2-2-1_dup1,lnc-MAP4K2-2-1	0.079973746	0.981335746	0.962671493	6	3	0.083797468	8.667184089	2.076799087	0	24
NONHSAT022137.2	NONHSAT022137.2	lncipedia	lnc-SCYL1-1-17	0.072688693	0.994832486	0.992248729	0	4	0.317995538	9.535832192	2.516822813	0	24
NONHSAT022207.2	NONHSAT022207.2	lncipedia	lnc-RNASEH2C-1-1	0.166157507	0.86634495	0.7326899	0	3	0.144799307	4.171627226	2.876575339	0	12
NONHSAT022220.2	NONHSAT022220.2	lncipedia	lnc-CFL1-1-2_dup1	0.039752096	0.997169028	0.994338056	6	3	0.67127346	17.43674559	1.032302726	0	24
NONHSAT022268.2	NONHSAT022268.2	lncipedia	lnc-YIF1A-6-4_dup1	0.172330605	0.978343402	0.956686804	0	3	0.101845324	4.022194329	2.983446104	0	12
NONHSAT022303.2	ENST00000527092	lncipedia	lnc-MRPL11-1-8	0.022824391	0.959065479	0.918130958	6	3	0.901118233	30.36870476	0.592715433	6	24
NONHSAT022308.2	ENST00000527274	lncipedia	lnc-MRPL11-1-6_dup1	0.03964134	0.866317886	0.799476829	0	4	0.701669227	17.48546304	1.372568741	0	24
NONHSAT022373.2	NONHSAT022373.2	lncipedia	lnc-RHOD-1-1_dup1	0.138232711	0.975906191	0.951812382	6	3	0.040771133	5.014349898	3.589697641	6	24
NONHSAT022389.2	NONHSAT022389.2	lncipedia	lnc-SSH3-2-2_dup1,lnc-SSH3-2-2	0.054246784	0.989478302	0.978956604	6	3	1.853101565	12.77766404	1.408708192	6	24
NONHSAT022542.2	NONHSAT022542.2	lncipedia	lnc-CPT1A-1-1	0.061451124	0.998721644	0.997443289	6	3	0.387757993	11.27965017	1.595794171	0	24
NONHSAT022570.2	ENST00000567925	lncipedia	lnc-TPCN2-1-1_dup1	0.125691785	0.933918538	0.867837076	0	3	0.491850179	5.51465777	2.176018984	0	12
NONHSAT022723.2	NONHSAT022723.2	lncipedia	lnc-NUMA1-1-1_dup1	0.061287276	0.929469857	0.858939713	6	3	0.565782367	11.30980566	1.591539284	0	24
NONHSAT022836.2	ENST00000542598	lncipedia	lnc-RELT-1-1_dup1	0.046162804	0.999070985	0.99814197	6	3	0.679465598	15.01527466	1.198779271	0	24
NONHSAT022872.2	ENST00000544832	lncipedia	lnc-UCP3-1-1_dup1,lnc-UCP3-1-1	0.101795999	0.882533984	0.765067969	6	3	0.084141824	6.809178999	2.6434905	6	24
NONHSAT022886.2	NONHSAT022886.2	lncipedia	lnc-DNAJB13-1-1_dup1,lnc-DNAJB13-1-1	0.090161801	0.81392685	0.720890274	0	4	0.859702656	7.687814252	3.121823605	0	24
NONHSAT022907.2	ENST00000530970	lncipedia	lnc-RNF169-3-1_dup1,lnc-RNF169-3-1	0.145371958	0.949063213	0.898126426	6	3	0.229876155	4.768094138	3.775093251	6	24
NONHSAT022959.2	NONHSAT022959.2	lncipedia	lnc-RNF169-2-1_dup1	0.043783582	0.9999986	0.999997201	6	3	0.877449621	15.83121227	1.136994419	0	24
NONHSAT022960.2	ENST00000490061	lncipedia	lnc-RNF169-1-1_dup1,lnc-RNF169-1-1	0.131822972	0.987770843	0.981656265	0	4	0.552263619	5.258166838	4.564328356	0	24
NONHSAT022962.2	NONHSAT022962.2	lncipedia	lnc-SPCS2-3-1_dup1	0.103096367	0.99244425	0.984888499	6	3	0.130613732	6.723293976	2.677259103	6	24
NONHSAT022967.2	ENST00000525104	lncipedia	lnc-SPCS2-3-5_dup1	0.042155907	0.89378621	0.78757242	6	3	0.086425578	16.44246863	1.094726127	0	24
NONHSAT022978.2	NONHSAT022978.2	lncipedia	lnc-SPCS2-1-1_dup1	0.058191553	0.936798096	0.905197145	0	4	1.215397239	11.91147421	2.014863951	0	24
NONHSAT023191.2	NONHSAT023191.2	lncipedia	lnc-ACER3-1-1_dup1,lnc-ACER3-1-1	0.022947978	0.994947786	0.989895573	6	3	6.008531427	30.20515216	0.595924824	0	24
NONHSAT023230.2	ENST00000529656	lncipedia	lnc-CLNS1A-1-1_dup1	0.098497101	0.921122902	0.881684353	0	4	0.359362445	7.0372343	3.410430714	0	24
NONHSAT023237.2	NONHSAT023237.2	lncipedia	lnc-THRSP-6-1_dup1,lnc-THRSP-6-1	0.129433337	0.973866953	0.947733905	0	3	0.036001541	5.35524461	4.481588003	0	24
NONHSAT023238.2	ENST00000530972	lncipedia	lnc-INTS4-1-1_dup1	0.029783138	0.894166766	0.788333532	6	3	0.65729646	23.27314148	0.773423735	0	24
NONHSAT023239.2	ENST00000495378	lncipedia	lnc-INTS4-3-1_dup1,lnc-INTS4-3-1	0.080302634	0.901213326	0.851819989	0	4	0.587959049	8.631686687	2.780453099	0	24
NONHSAT023271.2	ENST00000600795	lncipedia	lnc-USP35-1-15	0.091532392	0.962548252	0.943822378	0	4	0.032487096	7.572698229	3.169279862	0	24
NONHSAT023363.2	ENST00000530976	lncipedia	lnc-PRCP-2-1_dup1	0.135561482	0.992983838	0.985967676	0	3	0.192352264	5.113157277	2.346886542	0	12
NONHSAT023366.2	NONHSAT023366.2	lncipedia	lnc-PCF11-1-19	0.054876276	0.994394226	0.988788452	6	3	1.517296235	12.63108995	1.425055167	0	24
NONHSAT023387.2	ENST00000528133	lncipedia	lnc-ANKRD42-1-1_dup1	0.038714985	0.992945448	0.985890896	6	3	0.246739233	17.90384725	1.005370508	0	24
NONHSAT023403.2	NONHSAT023403.2	lncipedia	lnc-CCDC90B-4-1_dup1,lnc-CCDC90B-4-1	0.046579596	0.905390101	0.810780202	6	3	0.237544139	14.88091871	1.209602737	0	24
NONHSAT023404.2	NONHSAT023404.2	lncipedia	lnc-CCDC90B-3-1_dup1,lnc-CCDC90B-3-1	0.097816065	0.998945351	0.997890702	6	3	0.251719709	7.086230461	2.540137538	0	24
NONHSAT023499.2	NONHSAT023499.2	lncipedia	lnc-TMEM135-8-4_dup1,lnc-TMEM135-8-4	0.165380602	0.952057603	0.904115206	6	3	0.294518287	4.191224198	4.294687936	0	24
NONHSAT023520.2	NONHSAT023520.2	lncipedia	lnc-TMEM135-5-1_dup1,lnc-TMEM135-5-1	0.08454385	0.909961336	0.864942003	0	4	0.356936322	8.198670618	2.927303842	0	24
NONHSAT023660.2	ENST00000624493	lncipedia	lnc-TAF1D-1-1_dup1,lnc-TAF1D-1-1	0.027128377	0.989434711	0.978869423	6	3	5.42842225	25.55063249	0.704483539	6	24
NONHSAT023789.2	NONHSAT023789.2	lncipedia	lnc-MTMR2-1-1_dup1,lnc-MTMR2-1-1	0.04817047	0.980513259	0.961026518	6	3	0.420325673	14.38946274	1.250915363	0	24
NONHSAT023904.2	ENST00000561652	lncipedia	lnc-DCUN1D5-1-1_dup1,lnc-DCUN1D5-1-1	0.06670535	0.801559851	0.702339776	0	4	0.785316899	10.39117825	2.309651458	0	24
NONHSAT023988.2	NONHSAT023988.2	lncipedia	lnc-GUCY1A2-1-1_dup1,lnc-GUCY1A2-1-1	0.174182326	0.873277024	0.746554048	6	3	0.013332558	3.979434624	4.523255614	0	24
NONHSAT023992.2	ENST00000561746	lncipedia	lnc-CWF19L2-1-1_dup1,lnc-CWF19L2-1-1	0.134488432	0.997188639	0.995782959	0	4	0.069064703	5.15395393	4.65661904	0	24
NONHSAT024015.2	NONHSAT024015.2	lncipedia	lnc-ACAT1-1-1_dup1	0.116922287	0.915981815	0.873972723	0	4	0.087151386	5.928272529	4.048396878	0	24
NONHSAT024045.2	ENST00000615020	lncipedia	lnc-DDX10-1-1_dup1,lnc-DDX10-1-1	0.227095208	0.888448456	0.776896912	0	3	0.036358354	3.052231646	3.931549564	0	12
NONHSAT024068.2	NONHSAT024068.2	lncipedia	lnc-ARHGAP20-5-1	0.2000734	0.999984703	0.999969406	6	3	0.065982101	3.464464436	5.195608248	6	24
NONHSAT024081.2	NONHSAT024081.2	lncipedia	lnc-FDX1-2-1_dup1	0.075864734	0.988163038	0.976326076	6	3	0.22135969	9.136619175	1.970094151	0	24
NONHSAT024202.2	ENST00000504610	lncipedia	lnc-PTS-1-1_dup1	0.057128742	0.854301307	0.781451961	0	4	0.056736276	12.13307263	1.978064479	0	24
NONHSAT024205.2	NONHSAT024205.2	lncipedia	lnc-PTS-1-9_dup1,lnc-PTS-1-9	0.06186846	0.916669868	0.833339736	6	3	0.050233924	11.20356278	1.606631779	0	24
NONHSAT024217.2	NONHSAT024217.2	lncipedia	lnc-PTS-2-2_dup1	0.061451124	0.998721644	0.997443288	6	3	0.041018324	11.27965023	1.595794163	6	24
NONHSAT024276.2	NONHSAT024276.2	lncipedia	lnc-ZBTB16-1-1_dup1,lnc-ZBTB16-1-1	0.085606412	0.999538305	0.999076609	6	3	0.649979779	8.096907289	2.223071027	0	24
NONHSAT024279.2	NONHSAT024279.2	lncipedia	lnc-RBM7-1-2_dup1	0.093989623	0.981130773	0.971696159	0	4	0.077935713	7.3747203	3.254360711	0	24
NONHSAT024372.2	NONHSAT024372.2	lncipedia	lnc-PAFAH1B2-4-2	0.052761747	0.989910453	0.979820905	6	3	0.469476397	13.13730526	1.370144002	6	24
NONHSAT024377.2	NONHSAT024377.2	lncipedia	lnc-PAFAH1B2-2-7_dup1,lnc-PAFAH1B2-2-7	0.038660499	0.996558833	0.993117667	6	3	10.24163787	17.92908007	1.003955581	6	24
NONHSAT024388.2	NONHSAT024388.2	lncipedia	lnc-TAGLN-1-1_dup1	0.204602095	0.920304934	0.880457401	0	4	0.028134283	3.387781447	7.084282258	0	24
NONHSAT024473.2	ENST00000602598	lncipedia	lnc-UBE4A-3-1_dup1,lnc-UBE4A-3-1	0.178109527	0.960833337	0.921666673	0	3	0.092706475	3.891690654	3.083492772	0	12
NONHSAT024504.2	ENST00000530198	lncipedia	lnc-ARCN1-1-1_dup1	0.058728252	0.999991971	0.999983942	6	3	0.244201491	11.80261888	1.525085253	0	24
NONHSAT024666.2	ENST00000533726	lncipedia	lnc-RP11-334E6.3.1-4-1	0.063918543	0.816077847	0.724116771	0	4	0.05188809	10.84422691	2.213159149	0	24
NONHSAT024737.2	NONHSAT024737.2	lncipedia	lnc-TBCEL-1-1_dup1,lnc-TBCEL-1-1	0.135561482	0.960191786	0.920383572	0	3	0.088069651	5.113157282	2.34688654	0	12
NONHSAT024774.2	NONHSAT024774.2	lncipedia	lnc-BLID-1-25_dup1	0.244188374	0.97752688	0.96629032	0	4	0.012439506	2.838575681	8.454944555	0	24
NONHSAT024787.2	NONHSAT024787.2	lncipedia	lnc-BLID-5-1_dup1,lnc-BLID-5-1	0.104487849	0.995201189	0.990402379	6	3	0.179488194	6.63375872	2.713393833	0	24
NONHSAT024811.2	ENST00000526674	lncipedia	lnc-BLID-2-1_dup1	0.121405542	0.995896212	0.991792424	6	3	0.886379819	5.709353722	3.152721109	0	24
NONHSAT024858.2	NONHSAT024858.2	lncipedia	lnc-AP000783.1.1-4-1_dup1,lnc-AP000783.1.1-4-1	0.041128131	0.898149006	0.796298011	6	3	0.136642977	16.85335954	1.068036314	6	24
NONHSAT024899.2	NONHSAT024899.2	lncipedia	lnc-ESAM-2-1_dup1	0.044700484	0.8555457	0.783318549	0	4	4.313612405	15.50648032	1.54774001	0	24
NONHSAT024979.2	ENST00000569238	lncipedia	lnc-PUS3-1-1,lnc-PUS3-1-1_dup1	0.062096362	0.919770985	0.879656477	0	4	0.45728899	11.16244424	2.150066732	0	24
NONHSAT024992.2	NONHSAT024992.2	lncipedia	lnc-RP11-680F20.4.1-3-1_dup1,lnc-RP11-680F20.4.1-3-1	0.233005494	0.901375507	0.802751013	6	3	0.027752189	2.974810463	6.050805663	6	24
NONHSAT025000.2	ENST00000526949	lncipedia	lnc-RPUSD4-2-1_dup1,lnc-RPUSD4-2-1	0.090058022	0.891441456	0.837162184	0	4	0.316297023	7.696673357	3.118230291	0	24
NONHSAT025035.2	ENST00000625075	lncipedia	lnc-RP11-712L6.5.1-5-1_dup1,lnc-RP11-712L6.5.1-5-1	0.087420158	0.968733957	0.937467915	6	3	0.157923541	7.928917069	2.270171304	0	24
NONHSAT025122.2	ENST00000526902	lncipedia	lnc-ADAMTS8-3-1_dup1	0.137565268	0.858230396	0.787345593	0	4	0.151140583	5.038678647	4.763153533	0	24
NONHSAT025137.2	NONHSAT025137.2	lncipedia	lnc-C11orf44-1-2_dup1	0.075145647	0.966184148	0.932368296	6	3	0.129893045	9.2240497	1.951420535	0	24
NONHSAT025149.2	ENST00000525716	lncipedia	lnc-RP11-890B15.2.1-1-3_dup1,lnc-RP11-890B15.2.1-1-3,lnc-RP11-890B15.2.1-1-6	0.054941604	0.99467843	0.992017645	0	4	2.580704569	12.61607102	1.902335518	0	24
NONHSAT025371.2	NONHSAT025371.2	lncipedia	lnc-ERC1-3-3_dup1,lnc-ERC1-3-3	0.067702402	0.894797966	0.789595933	6	3	0.419679602	10.23814756	1.75813055	0	24
NONHSAT025386.2	NONHSAT025386.2	lncipedia	lnc-WNT5B-6-1_dup1,lnc-WNT5B-6-1	0.099092455	0.996824558	0.993649116	6	3	0.113818902	6.994954186	2.573283473	0	24
NONHSAT025389.2	ENST00000537181	lncipedia	lnc-WNT5B-4-1_dup1	0.178061921	0.960696895	0.92139379	0	3	0.176112126	3.892731111	3.082668609	0	12
NONHSAT025390.2	NONHSAT025390.2	lncipedia	lnc-WNT5B-3-1_dup1	0.180160439	0.938371358	0.907557036	0	4	0.034302737	3.84738839	6.237997719	0	24
NONHSAT025928.2	NONHSAT025928.2	lncipedia	lnc-EFCAB4B-6-1_dup1	0.103911981	0.936390063	0.872780125	0	3	0.055361676	6.670522232	3.597919198	0	24
NONHSAT026065.2	NONHSAT026065.2	lncipedia	lnc-LTBR-1-4_dup1	0.038714985	0.992945448	0.985890896	6	3	0.138695035	17.90384731	1.005370505	0	24
NONHSAT026142.2	NONHSAT026142.2	lncipedia	lnc-PTMS-1-3_dup1	0.01800381	0.895018501	0.790037002	6	3	0.252975074	38.50002684	0.467532142	0	24
NONHSAT026207.2	NONHSAT026207.2	lncipedia	lnc-U47924.19.1-1-8	0.050557849	0.870573987	0.80586098	0	4	0.14225395	13.70998155	1.750549401	0	24
NONHSAT026216.2	NONHSAT026216.2	lncipedia	lnc-PHB2-5-1_dup1	0.131818271	0.837852751	0.756779127	0	4	0.076983292	5.258354362	4.564165582	0	24
NONHSAT026230.2	ENST00000541775	lncipedia	lnc-CLSTN3-1-2_dup1	0.013945705	0.978895889	0.957791777	6	3	16.81541901	49.70327422	0.36214918	0	24
NONHSAT026232.2	NONHSAT026232.2	lncipedia	lnc-CLSTN3-1-7_dup1	0.057332936	0.869713576	0.804570364	0	4	0.865149912	12.0898602	1.985134617	0	24
NONHSAT026299.2	ENST00000438689	lncipedia	lnc-ZNF705A-1-9_dup1	0.062373424	0.882849355	0.765698711	0	3	0.95896604	11.11286085	2.159659905	0	24
NONHSAT026319.2	NONHSAT026319.2	lncipedia	lnc-FAM90A1-1-4_dup1	0.050855747	0.945612499	0.891224998	6	3	0.453441214	13.62967267	1.320648004	6	24
NONHSAT026362.2	NONHSAT026362.2	lncipedia	lnc-A2ML1-1-3_dup1	0.047609275	0.999468418	0.998936835	6	3	10.32493856	14.55907856	1.236341979	6	24
NONHSAT026363.2	NONHSAT026363.2	lncipedia	lnc-A2ML1-1-4_dup1	0.039703333	0.96453878	0.946808171	0	4	2.153035145	17.45816096	1.374715244	0	24
NONHSAT026810.2	ENST00000567749	lncipedia	lnc-CLEC2D-3-1_dup1	0.083215566	0.933678402	0.867356804	0	3	0.011915252	8.329537499	2.881312438	0	24
NONHSAT026811.2	NONHSAT026811.2	lncipedia	lnc-CLEC2D-3-2_dup1,lnc-CLEC2D-3-2	0.251073038	0.911804949	0.823609898	0	3	0.016937463	2.760739206	4.346661927	0	12
NONHSAT026840.2	NONHSAT026840.2	lncipedia	lnc-CLEC2D-8-9_dup1	0.114958442	0.861794551	0.792691826	0	4	0.033967822	6.029545718	3.980399374	0	24
NONHSAT026843.2	NONHSAT026843.2	lncipedia	lnc-CLEC2D-8-12_dup1	0.059298062	0.987959113	0.975918227	6	3	0.107071489	11.68920472	1.539882347	6	24
NONHSAT026844.2	NONHSAT026844.2	lncipedia	lnc-CLEC2D-8-13_dup1	0.04082125	0.9893615	0.978722999	0	3	0.736386745	16.98005771	0.706711379	0	12
NONHSAT026902.2	ENST00000541449	lncipedia	lnc-TAS2R10-1-1_dup1,lnc-TAS2R10-1-1	0.098106258	0.85786253	0.786793795	0	4	0.275412266	7.065269787	3.396897886	0	24
NONHSAT026913.2	ENST00000390674	lncipedia	lnc-TAS2R50-1-1_dup1,lnc-TAS2R50-1-1	0.084650615	0.976062702	0.952125404	6	3	0.8717044	8.188330166	2.198250392	0	24
NONHSAT026917.2	ENST00000541376	lncipedia	lnc-TAS2R46-1-1_dup1,lnc-TAS2R46-1-1	0.353407573	0.999189775	0.998379551	0	3	0.119564621	1.961325204	6.118312238	0	12
NONHSAT026921.2	ENST00000535136	lncipedia	lnc-TAS2R30-1-2_dup1,lnc-TAS2R30-1-2	0.061583115	0.950596799	0.901193598	6	3	1.773011933	11.25547448	1.599221786	0	24
NONHSAT026922.2	NONHSAT026922.2	lncipedia	lnc-TAS2R30-1-1_dup1,lnc-TAS2R30-1-1	0.132977945	0.920236845	0.880355267	0	4	0.787427724	5.212497318	4.604318916	0	24
NONHSAT026946.2	ENST00000603334	lncipedia	lnc-ETV6-3-1	0.136866773	0.956979956	0.913959913	0	3	0.036110163	5.064393386	4.738968356	0	24
NONHSAT026950.2	ENST00000499291	lncipedia	lnc-ETV6-1-1_dup1	0.11722601	0.875953741	0.813930611	0	4	0.046477129	5.912912832	4.05891321	0	24
NONHSAT026982.2	NONHSAT026982.2	lncipedia	lnc-LOH12CR1-4-1_dup1,lnc-LOH12CR1-4-1	0.07057919	0.831017564	0.746526346	0	4	1.062302447	9.820843553	2.443781929	0	24
NONHSAT027141.2	NONHSAT027141.2	lncipedia	lnc-DERA-5-1_dup1	0.23974052	0.993952797	0.990929195	0	4	0.031829403	2.891239169	8.300939009	0	24
NONHSAT027143.2	NONHSAT027143.2	lncipedia	lnc-DERA-1-2_dup1	0.082384465	0.953875891	0.930813836	0	4	0.777931686	8.413566532	2.852535831	0	24
NONHSAT027146.2	NONHSAT027146.2	lncipedia	lnc-DERA-7-1_dup1	0.122693398	0.988827451	0.983241176	0	4	0.256753303	5.649425243	4.248219769	0	24
NONHSAT027162.2	ENST00000418574	lncipedia	lnc-MGST1-1-2,lnc-MGST1-1-2_dup1	0.315502537	0.898124522	0.796249045	0	3	0.037967346	2.196962301	5.462087352	0	12
NONHSAT027194.2	ENST00000501211	lncipedia	lnc-AEBP2-3-1_dup1	0.124342004	0.962260248	0.924520497	6	3	0.163492872	5.574521543	3.228976669	0	24
NONHSAT027199.2	ENST00000492147	lncipedia	lnc-AEBP2-6-1_dup1,lnc-AEBP2-6-1	0.157754482	0.891999344	0.837999016	0	4	0.127889254	4.393835099	5.462198617	0	24
NONHSAT027205.2	ENST00000498395	lncipedia	lnc-PLEKHA5-6-1_dup1,lnc-PLEKHA5-6-1	0.186001605	0.954522461	0.909044922	0	3	0.290923448	3.726565587	3.220123118	0	12
NONHSAT027206.2	NONHSAT027206.2	lncipedia	lnc-PLEKHA5-1-2_dup1	0.139579212	0.999955516	0.999911032	6	3	0.056742637	4.965977161	3.624664274	0	24
NONHSAT027210.2	NONHSAT027210.2	lncipedia	lnc-PLEKHA5-3-1_dup1	0.080324209	0.97691238	0.95382476	0	3	0.036270145	8.62936824	2.781200122	0	24
NONHSAT027262.2	ENST00000541534	lncipedia	lnc-CMAS-2-1_dup1,lnc-CMAS-2-1	0.099286231	0.996719648	0.993439296	6	3	0.207715932	6.981302141	2.578315569	0	24
NONHSAT027274.2	ENST00000543604	lncipedia	lnc-ST8SIA1-1-1_dup1	0.132737346	0.977002319	0.965503478	0	4	0.220626297	5.221945456	4.595988258	0	24
NONHSAT027333.2	NONHSAT027333.2	lncipedia	lnc-C12orf77-2-1_dup1,lnc-C12orf77-2-1	0.222286437	0.861247247	0.722494493	0	3	0.133237562	3.118261236	3.848298488	0	12
NONHSAT027438.2	NONHSAT027438.2	lncipedia	lnc-C12orf70-1-1_dup1,lnc-C12orf70-1-1	0.135487929	0.92308989	0.84617978	0	3	0.100716127	5.115933112	2.345613154	0	12
NONHSAT027441.2	ENST00000542842	lncipedia	lnc-PPFIBP1-1-1_dup1	0.114557218	0.899230506	0.798461013	0	3	0.106053122	6.050663542	1.983253558	0	12
NONHSAT027516.2	NONHSAT027516.2	lncipedia	lnc-TSPAN11-2-8_dup1	0.015323655	0.935515851	0.871031701	6	3	1.36406572	45.2338012	0.397932509	0	24
NONHSAT027563.2	NONHSAT027563.2	lncipedia	lnc-METTL20-6-1_dup1,lnc-METTL20-6-1	0.111129688	0.923476557	0.885214836	0	4	0.071694118	6.237281787	3.847830003	0	24
NONHSAT027566.2	NONHSAT027566.2	lncipedia	lnc-METTL20-2-1_dup1,lnc-METTL20-2-1	0.042155908	0.893786213	0.787572425	6	3	0.044777053	16.44246837	1.094726144	6	24
NONHSAT027601.2	NONHSAT027601.2	lncipedia	lnc-C12orf35-6-1_dup1,lnc-C12orf35-6-1	0.129637391	0.975465165	0.963197748	0	4	0.028013555	5.346815264	4.488653304	0	24
NONHSAT027612.2	NONHSAT027612.2	lncipedia	lnc-BICD1-3-1_dup1	0.120045411	0.988073199	0.976146398	6	3	0.054144524	5.774041466	3.117400543	0	24
NONHSAT027743.2	ENST00000548175	lncipedia	lnc-MUC19-3-1_dup1,lnc-MUC19-3-1	0.163335708	0.987841065	0.97568213	6	3	0.110611119	4.243696555	4.241585082	0	24
NONHSAT027801.2	NONHSAT027801.2	lncipedia	lnc-PUS7L-1-1_dup1,lnc-PUS7L-1-1	0.255004354	0.911762091	0.823524181	6	3	0.10387626	2.71817783	6.622083294	6	24
NONHSAT027878.2	ENST00000621248	lncipedia	lnc-ARID2-12-1_dup1,lnc-ARID2-12-1	0.072795447	0.99361692	0.987233839	6	3	1.003981802	9.521847951	1.890389354	0	24
NONHSAT027883.2	NONHSAT027883.2	lncipedia	lnc-SLC38A2-3-1_dup1	0.025015401	0.927209635	0.854419271	6	3	0.373084699	27.70881795	0.649612699	0	24
NONHSAT027910.2	NONHSAT027910.2	lncipedia	lnc-FAM113B-6-1_dup1,lnc-FAM113B-6-1	0.115733915	0.910644965	0.865967447	0	4	0.276604496	5.989144853	4.007249881	0	24
NONHSAT027914.2	NONHSAT027914.2	lncipedia	lnc-AMIGO2-2-2_dup1	0.077751612	0.926504825	0.85300965	0	3	0.101935853	8.91489148	1.346062375	0	12
NONHSAT028082.2	ENST00000547712	lncipedia	lnc-TUBA1C-1-4_dup1	0.06256119	0.997670045	0.995340089	0	3	0.553557387	11.07950756	1.083080627	0	12
NONHSAT028116.2	NONHSAT028116.2	lncipedia	lnc-KCNH3-1-3_dup1	0.049927411	0.969217817	0.953826726	0	4	1.146240908	13.88309892	1.728720665	0	24
NONHSAT028171.2	ENST00000552815	lncipedia	lnc-C12orf62-2-2_dup1	0.034467391	0.978811192	0.957622384	6	3	1.230406548	20.11023044	0.895066819	6	24
NONHSAT028182.2	ENST00000552061	lncipedia	lnc-CERS5-1-1_dup1	0.154712709	0.879460488	0.819190732	0	4	0.010267144	4.480221342	5.356878191	0	24
NONHSAT028197.2	NONHSAT028197.2	lncipedia	lnc-LARP4-3-1_dup1,lnc-LARP4-3-1	0.199942274	0.872876732	0.745753464	0	3	0.310614964	3.466736513	3.46146872	0	12
NONHSAT028286.2	ENST00000565518	lncipedia	lnc-KRT80-6-1_dup1,lnc-KRT80-6-1	0.119561597	0.94213354	0.91320031	0	4	0.071238702	5.79740652	4.139782145	0	24
NONHSAT028290.2	NONHSAT028290.2	lncipedia	lnc-SCN8A-2-4_dup1	0.034572847	0.999912214	0.999824429	6	3	0.472993982	20.04888915	0.897805353	0	24
NONHSAT028294.2	ENST00000567167	lncipedia	lnc-SCN8A-3-1_dup1	0.028605387	0.871720948	0.807581421	0	4	1.237345943	24.23135116	0.990452404	0	24
NONHSAT028359.2	ENST00000549788	lncipedia	lnc-KRT81-2-1_dup1	0.166157507	0.856034529	0.712069058	0	3	0.209640876	4.171627227	2.876575338	0	12
NONHSAT028391.2	ENST00000435621	lncipedia	lnc-TENC1-1-2_dup1	0.186001605	0.954522461	0.909044922	0	3	0.185626528	3.726565586	3.22012312	0	12
NONHSAT028579.2	NONHSAT028579.2	lncipedia	lnc-HOXC4-3-3	0.03288045	0.990655214	0.981310428	6	3	0.192678574	21.08083032	0.853856311	6	24
NONHSAT028583.2	ENST00000564380	lncipedia	lnc-SMUG1-2-1,lnc-SMUG1-2-1_dup1	0.1703074	0.999927686	0.999891529	0	4	0.078968485	4.069976876	5.8968394	0	24
NONHSAT028584.2	ENST00000551732	lncipedia	lnc-SMUG1-1-1_dup1	0.067967193	0.968022683	0.952034024	0	4	1.176559567	10.19826114	2.353342366	0	24
NONHSAT028611.2	ENST00000470634	lncipedia	lnc-NFE2-1-1_dup1,lnc-NFE2-1-1	0.094020508	0.958274214	0.916548428	6	3	0.212781396	7.372297746	2.441572576	0	24
NONHSAT028703.2	NONHSAT028703.2	lncipedia	lnc-ORMDL2-1-20_dup1	0.042144395	0.893783619	0.787567239	6	3	0.196384554	16.44695998	1.094427178	6	24
NONHSAT028830.2	NONHSAT028830.2	lncipedia	lnc-RBMS2-1-1_dup1,lnc-RBMS2-1-1	0.042155907	0.893786208	0.787572416	6	3	0.074403976	16.44246884	1.094726113	6	24
NONHSAT028840.2	ENST00000482040	lncipedia	lnc-ATP5B-2-1_dup1,lnc-ATP5B-2-1	0.075149047	0.966269167	0.932538335	6	3	0.181074114	9.223632387	1.951508825	0	24
NONHSAT028897.2	NONHSAT028897.2	lncipedia	lnc-STAC3-1-1_dup1	0.059139886	0.92786312	0.85572624	0	3	0.134515048	11.72046857	1.023849851	0	12
NONHSAT028908.2	NONHSAT028908.2	lncipedia	lnc-ARHGAP9-1-1	0.146465289	0.990855104	0.981710207	6	3	0.139407322	4.732501357	3.803485438	0	24
NONHSAT028992.2	NONHSAT028992.2	lncipedia	lnc-CTDSP2-2-10_dup1	0.060736832	0.975173786	0.950347573	0	3	0.053743012	11.41230374	2.102993448	0	24
NONHSAT028994.2	NONHSAT028994.2	lncipedia	lnc-CTDSP2-2-11_dup1	0.056954726	0.981781359	0.972672038	0	4	0.668492897	12.17014342	1.972039209	0	24
NONHSAT029124.2	ENST00000541870	lncipedia	lnc-TMEM5-1-1_dup1	0.1789183	0.999532215	0.999064431	6	3	0.108169754	3.87409886	4.646241784	0	24
NONHSAT029126.2	NONHSAT029126.2	lncipedia	lnc-TMEM5-3-1_dup1,lnc-TMEM5-3-1	0.058766145	0.990328689	0.980657377	6	3	0.682301995	11.79500846	1.526069275	0	24
NONHSAT029232.2	ENST00000371707	lncipedia	lnc-TMBIM4-2-1_dup1	0.138232711	0.975906191	0.951812383	6	3	0.03381739	5.014349917	3.589697627	0	24
NONHSAT029233.2	NONHSAT029233.2	lncipedia	lnc-GRIP1-1-2_dup1	0.135972389	0.906179117	0.812358234	6	3	0.036350856	5.097705382	3.53100045	0	24
NONHSAT029236.2	ENST00000535917	lncipedia	lnc-GRIP1-2-1_dup1	0.1999304	0.872830202	0.745660405	0	3	0.113441652	3.466942393	3.461263165	0	12
NONHSAT029263.2	NONHSAT029263.2	lncipedia	lnc-DYRK2-6-1_dup1	0.066155939	0.957895664	0.915791328	6	3	0.049945087	10.47747469	1.717971222	0	24
NONHSAT029316.2	NONHSAT029316.2	lncipedia	lnc-NUP107-2-1_dup1,lnc-NUP107-2-1	0.135223337	0.929064016	0.893596024	0	4	0.786212211	5.125943456	4.682064913	0	24
NONHSAT029335.2	NONHSAT029335.2	lncipedia	lnc-AC124890.1-1-2_dup1	0.047892034	0.938525743	0.907788615	0	4	0.071439183	14.47312067	1.658246382	0	24
NONHSAT029342.2	ENST00000544710	lncipedia	lnc-SLC35E3-1-1_dup1	0.099286232	0.996719648	0.993439296	6	3	0.296022973	6.981302133	2.578315572	0	24
NONHSAT029365.2	ENST00000471748	lncipedia	lnc-YEATS4-3-1_dup1,lnc-YEATS4-3-1	0.125701516	0.970501147	0.941002293	0	3	0.544984673	5.514230854	2.176187453	0	12
NONHSAT029369.2	NONHSAT029369.2	lncipedia	lnc-YEATS4-5-1_dup1,lnc-YEATS4-5-1	0.196681016	0.998693002	0.997386004	0	3	0.686228455	3.524220046	3.405008724	0	12
NONHSAT029395.2	NONHSAT029395.2	lncipedia	lnc-PTPRB-5-1_dup1,lnc-PTPRB-5-1	0.085772156	0.931603851	0.863207701	6	3	0.227476565	8.081261037	2.227375148	6	24
NONHSAT029410.2	NONHSAT029410.2	lncipedia	lnc-KCNMB4-2-1_dup1,lnc-KCNMB4-2-1	0.066279223	0.89344655	0.7868931	6	3	0.023893004	10.45798588	1.721172719	6	24
NONHSAT029459.2	ENST00000549957	lncipedia	lnc-ZFC3H1-6-6_dup1,lnc-ZFC3H1-6-6	0.042876986	0.93369579	0.900543685	0	4	0.023752852	16.16594931	1.484601958	0	24
NONHSAT029505.2	ENST00000551726	lncipedia	lnc-KCNC2-2-2_dup1	0.079973746	0.981335747	0.962671493	6	3	0.105881278	8.667184135	2.076799076	0	24
NONHSAT029507.2	ENST00000548427	lncipedia	lnc-KCNC2-2-3	0.053835293	0.976484591	0.952969183	0	3	0.069352275	12.87533041	1.864029834	0	24
NONHSAT029639.2	ENST00000549527	lncipedia	lnc-PAWR-1-1_dup1	0.148330111	0.91043785	0.8208757	0	3	0.225115702	4.673003849	2.56794139	0	12
NONHSAT029647.2	NONHSAT029647.2	lncipedia	lnc-PAWR-8-1_dup1,lnc-PAWR-8-1	0.331898316	0.961418974	0.922837948	0	3	0.464002525	2.088432349	5.745936662	0	12
NONHSAT029682.2	NONHSAT029682.2	lncipedia	lnc-LIN7A-3-1_dup1,lnc-LIN7A-3-1	0.028106129	0.974716495	0.94943299	6	3	0.771311873	24.66178039	0.729874312	6	24
NONHSAT029720.2	ENST00000549715	lncipedia	lnc-TMTC2-4-1_dup1,lnc-TMTC2-4-1	0.131578862	0.937452036	0.906178054	0	4	0.105442766	5.267921994	4.555876117	0	24
NONHSAT029786.2	NONHSAT029786.2	lncipedia	lnc-C12orf29-4-1	0.21728428	0.998614854	0.997229708	0	3	0.026427785	3.19004753	3.761699437	0	12
NONHSAT029787.2	ENST00000549191	lncipedia	lnc-C12orf50-4-1_dup1,lnc-C12orf50-4-1	0.172335704	0.926458597	0.889687896	0	4	0.074794976	4.022075321	5.967068761	0	24
NONHSAT029808.2	NONHSAT029808.2	lncipedia	lnc-TMTC3-13-1_dup1,lnc-TMTC3-13-1	0.04170858	0.995252346	0.990504692	6	3	1.682631529	16.61881506	1.083109712	0	24
NONHSAT029869.2	NONHSAT029869.2	lncipedia	lnc-RP11-24B21.1.1-2-5_dup1	0.118533244	0.999817145	0.999634291	6	3	0.064609099	5.84770278	3.07813182	0	24
NONHSAT030018.2	NONHSAT030018.2	lncipedia	lnc-VEZT-2-1_dup1,lnc-VEZT-2-1	0.086285827	0.998270566	0.996541132	6	3	0.367745105	8.033152185	2.240714428	0	24
NONHSAT030038.2	NONHSAT030038.2	lncipedia	lnc-CCDC38-6-1_dup1,lnc-CCDC38-6-1	0.077805563	0.999989591	0.999979182	6	3	0.156477987	8.908709824	2.02049459	0	24
NONHSAT030070.2	ENST00000547580	lncipedia	lnc-LTA4H-7-1_dup1,lnc-LTA4H-7-1	0.213296459	0.957936851	0.936905277	0	4	0.138511383	3.24968911	7.385321853	0	24
NONHSAT030223.2	NONHSAT030223.2	lncipedia	lnc-UHRF1BP1L-2-16	0.069946307	0.809519929	0.714279894	0	4	0.095557426	9.909703743	2.421868567	0	24
NONHSAT030311.2	NONHSAT030311.2	lncipedia	lnc-CHPT1-5-1_dup1,lnc-CHPT1-5-1	0.129755456	0.980614287	0.961228573	0	3	0.644454197	5.341950156	2.246370642	0	12
NONHSAT030391.2	ENST00000550029	lncipedia	lnc-NT5DC3-1-1_dup1	0.032595154	0.936722871	0.873445742	6	3	1.969631716	21.26534457	0.846447606	6	24
NONHSAT030501.2	NONHSAT030501.2	lncipedia	lnc-PWP1-3-1_dup1,lnc-PWP1-3-1	0.16971233	0.871086341	0.806629512	0	4	0.107380476	4.084247615	5.876235297	0	24
NONHSAT030507.2	ENST00000488371	lncipedia	lnc-PWP1-2-1_dup1,lnc-PWP1-2-1	0.079978369	0.981351159	0.962702318	6	3	0.328920082	8.666683101	2.076919139	0	24
NONHSAT030592.2	NONHSAT030592.2	lncipedia	lnc-ACACB-1-1_dup1	0.014165686	0.895604184	0.791208367	6	3	0.820189466	48.93142376	0.367861767	6	24
NONHSAT030614.2	ENST00000363924	lncipedia	lnc-MMAB-1-1_dup1,lnc-MMAB-1-1	0.042155907	0.89378621	0.78757242	6	3	0.184966893	16.44246863	1.094726127	6	24
NONHSAT030650.2	NONHSAT030650.2	lncipedia	lnc-IFT81-1-1_dup1,lnc-IFT81-1-1	0.06055281	0.982200711	0.973301067	0	4	1.237087626	11.44698617	2.096621734	0	24
NONHSAT030655.2	NONHSAT030655.2	lncipedia	lnc-IFT81-6-1_dup1,lnc-IFT81-6-1	0.108678877	0.986515688	0.973031376	6	3	0.208357627	6.377938382	2.822228582	0	24
NONHSAT030660.2	NONHSAT030660.2	lncipedia	lnc-ATP2A2-4-1_dup1,lnc-ATP2A2-4-1	0.193263169	0.999110402	0.998220805	0	3	0.141916266	3.586545666	3.345837783	0	12
NONHSAT030736.2	NONHSAT030736.2	lncipedia	lnc-ATXN2-1-1	0.036319335	0.984863528	0.969727056	6	3	3.330903524	19.08479829	0.943159038	0	24
NONHSAT030749.2	NONHSAT030749.2	lncipedia	lnc-ACAD10-3-1_dup1,lnc-ACAD10-3-1	0.093519404	0.885808688	0.828713032	0	4	0.07208705	7.411800684	3.23807952	0	24
NONHSAT030754.2	NONHSAT030754.2	lncipedia	lnc-ACAD10-2-1_dup1,lnc-ACAD10-2-1	0.09978118	0.961982241	0.942973361	0	4	0.337903833	6.946672527	3.454891519	0	24
NONHSAT030779.2	ENST00000454683	lncipedia	lnc-MAPKAPK5-5-1_dup1,lnc-MAPKAPK5-5-1	0.227095208	0.925904964	0.851809928	0	3	0.022904887	3.052231641	3.931549572	0	12
NONHSAT030840.2	NONHSAT030840.2	lncipedia	lnc-TPCN1-1-1_dup1	0.031240634	0.956008107	0.912016215	6	3	0.342335504	22.18735988	0.811272729	0	24
NONHSAT030887.2	NONHSAT030887.2	lncipedia	lnc-TBX5-3-1_dup1,lnc-TBX5-3-1	0.140048824	0.901619216	0.852428824	0	4	0.129317443	4.94932525	4.849145851	0	24
NONHSAT030930.2	ENST00000549373	lncipedia	lnc-C12orf49-2-1_dup1	0.261874313	0.99979108	0.99958216	0	3	0.352972876	2.646869682	4.533657278	0	12
NONHSAT030977.2	NONHSAT030977.2	lncipedia	lnc-TESC-4-1_dup1	0.134187468	0.857613846	0.786420769	0	4	0.18324635	5.165513513	4.64619828	0	24
NONHSAT030978.2	NONHSAT030978.2	lncipedia	lnc-TESC-3-1_dup1,lnc-TESC-3-1	0.090509193	0.938136124	0.907204186	0	4	0.13706919	7.658306911	3.133851944	0	24
NONHSAT031030.2	NONHSAT031030.2	lncipedia	lnc-TAOK3-1-7	0.037316296	0.925868179	0.851736358	6	3	0.172070215	18.57491917	0.969048632	6	24
NONHSAT031179.2	ENST00000465434	lncipedia	lnc-SRSF9-2-1_dup1	0.047339238	0.853762216	0.780643325	0	4	0.772513665	14.64212795	1.639106015	0	24
NONHSAT031256.2	NONHSAT031256.2	lncipedia	lnc-C12orf43-1-5	0.057323917	0.932016034	0.864032068	6	3	0.042749715	12.0917624	1.488616747	6	24
NONHSAT031260.2	ENST00000433033	lncipedia	lnc-C12orf43-1-3_dup1	0.042155907	0.893786208	0.787572416	6	3	0.097016949	16.44246865	1.094726126	6	24
NONHSAT031501.2	NONHSAT031501.2	lncipedia	lnc-CLIP1-1-1_dup1	0.066694859	0.990804893	0.981609785	6	3	0.551912963	10.39281272	1.731966166	0	24
NONHSAT031526.2	NONHSAT031526.2	lncipedia	lnc-KNTC1-4-1_dup1	0.120299656	0.940199183	0.880398365	0	3	0.172689646	5.761838425	2.082668606	0	12
NONHSAT031539.2	NONHSAT031539.2	lncipedia	lnc-VPS37B-1-1_dup1,lnc-VPS37B-1-1	0.043784483	0.968082203	0.952123305	0	4	1.012658789	15.83088665	1.51602374	0	24
NONHSAT031573.2	ENST00000542427	lncipedia	lnc-CDK2AP1-1-3_dup1	0.075149047	0.966269168	0.932538337	6	3	0.103620446	9.22363236	1.951508831	6	24
NONHSAT031618.2	ENST00000602347	lncipedia	lnc-DNAH10OS-3-1_dup1,lnc-DNAH10OS-3-1	0.063034088	0.990822313	0.981644627	6	3	1.528948564	10.99638632	1.636901386	0	24
NONHSAT031619.2	ENST00000602474	lncipedia	lnc-DNAH10OS-4-1_dup1,lnc-DNAH10OS-4-1	0.118362008	0.893542293	0.84031344	0	4	0.525309176	5.856162751	4.098246757	0	24
NONHSAT031620.2	ENST00000602988	lncipedia	lnc-DNAH10OS-5-1_dup1,lnc-DNAH10OS-5-1	0.054898962	0.957146154	0.935719231	0	4	4.980335253	12.62587042	1.900859046	0	24
NONHSAT031621.2	ENST00000602601	lncipedia	lnc-DNAH10OS-6-1_dup1,lnc-DNAH10OS-6-1	0.057824042	0.923783783	0.847567566	6	3	4.210842257	11.98717963	1.50160426	0	24
NONHSAT031622.2	ENST00000602741	lncipedia	lnc-DNAH10OS-7-1_dup1,lnc-DNAH10OS-7-1	0.018341205	0.974381049	0.948762097	6	3	6.139370948	37.79180252	0.476293767	0	24
NONHSAT031640.2	ENST00000621669	lncipedia	lnc-ZNF664-2-6_dup1,lnc-ZNF664-2-6	0.090541662	0.982903735	0.974355602	0	4	0.041232859	7.655560598	3.134976164	0	24
NONHSAT031670.2	NONHSAT031670.2	lncipedia	lnc-SCARB1-5-1_dup1	0.050114316	0.810924324	0.716386486	0	4	0.505325175	13.83132076	1.735192207	0	24
NONHSAT031854.2	NONHSAT031854.2	lncipedia	lnc-TMEM132C-6-5_dup1	0.116710329	0.893191699	0.786383398	6	3	0.054609964	5.939038854	3.03079344	6	24
NONHSAT031917.2	ENST00000623017	lncipedia	lnc-TMEM132D-5-1_dup1,lnc-TMEM132D-5-1	0.03633894	0.959189597	0.918379194	6	3	0.962700286	19.07450179	0.94366816	0	24
NONHSAT032155.2	NONHSAT032155.2	lncipedia	lnc-ZNF26-5-1_dup1	0.061454524	0.99874222	0.997484439	6	3	0.10415327	11.27902618	1.595882456	6	24
NONHSAT032173.2	NONHSAT032173.2	lncipedia	lnc-ZNF891-1-1	0.074813157	0.98354837	0.975322555	0	4	0.937785641	9.265043807	2.590381708	0	24
NONHSAT032174.2	NONHSAT032174.2	lncipedia	lnc-ZNF140-1-1_dup1	0.131478527	0.874310755	0.811466133	0	4	0.012833361	5.271942077	4.552402065	0	24
NONHSAT032279.2	NONHSAT032279.2	lncipedia	lnc-MPHOSPH8-5-1_dup1	0.055395202	0.81602863	0.724042945	0	4	0.223894076	12.51276564	1.918041198	0	24
NONHSAT032281.2	NONHSAT032281.2	lncipedia	lnc-PSPC1-2-1	0.031215157	0.947967647	0.92195147	0	4	2.014789425	22.20546804	1.080814867	0	24
NONHSAT032284.2	ENST00000423023	lncipedia	lnc-MPHOSPH8-4-1_dup1	0.038714985	0.992945448	0.985890896	6	3	0.296940167	17.90384728	1.005370506	0	24
NONHSAT032297.2	NONHSAT032297.2	lncipedia	lnc-MPHOSPH8-7-1_dup1,lnc-MPHOSPH8-7-1	0.13678388	0.955912074	0.93386811	0	4	0.047700576	5.067462492	4.736098203	0	24
NONHSAT032305.2	ENST00000623873	lncipedia	lnc-ZMYM2-7-1,lnc-ZMYM2-7-1_dup1	0.135444037	0.999479835	0.99895967	6	3	0.18459447	5.117590965	3.517279931	0	24
NONHSAT032362.2	NONHSAT032362.2	lncipedia	lnc-MRP63-5-5	0.117420317	0.879493212	0.819239819	0	4	0.029342881	5.903128166	4.065641017	0	24
NONHSAT032374.2	NONHSAT032374.2	lncipedia	lnc-AL136219.1-5-1_dup1	0.06834682	0.994518299	0.991777448	0	4	0.034815704	10.14161561	2.366486853	0	24
NONHSAT032555.2	NONHSAT032555.2	lncipedia	lnc-CENPJ-1-11_dup1	0.125960631	0.939692902	0.909539353	0	4	0.053895283	5.502887506	4.361346652	0	24
NONHSAT032559.2	NONHSAT032559.2	lncipedia	lnc-CENPJ-1-4_dup1	0.045442916	0.959789517	0.919579034	6	3	0.279083082	15.2531405	1.180084849	6	24
NONHSAT032560.2	NONHSAT032560.2	lncipedia	lnc-CENPJ-1-9_dup1	0.052372365	0.893602646	0.787205292	6	3	0.353050325	13.23497953	1.360032326	0	24
NONHSAT032561.2	NONHSAT032561.2	lncipedia	lnc-CENPJ-1-1_dup1	0.114735382	0.992179057	0.984358114	6	3	0.110457557	6.041267923	2.979506989	0	24
NONHSAT032565.2	ENST00000435256	lncipedia	lnc-CENPJ-1-8	0.068835054	0.909309439	0.818618878	6	3	0.264909822	10.06968308	1.787543844	6	24
NONHSAT032619.2	NONHSAT032619.2	lncipedia	lnc-WASF3-5-1	0.100250111	0.833956842	0.750935263	0	4	0.150694562	6.914178666	3.471128121	0	24
NONHSAT032637.2	NONHSAT032637.2	lncipedia	lnc-USP12-2-1_dup1	0.061655151	0.876244841	0.752489683	0	3	0.102166175	11.24232393	2.134789937	0	24
NONHSAT032643.2	NONHSAT032643.2	lncipedia	lnc-USP12-5-2_dup1,lnc-USP12-5-2	0.049349002	0.953724523	0.930586784	0	4	0.577234763	14.04581968	1.708693444	0	24
NONHSAT032775.2	NONHSAT032775.2	lncipedia	lnc-USPL1-2-2_dup1	0.153316151	0.965848232	0.931696464	0	3	0.108835039	4.521031725	2.654261401	0	12
NONHSAT032803.2	ENST00000393978	lncipedia	lnc-KATNAL1-8-1	0.312229352	0.999392356	0.998784713	0	3	0.030717552	2.219993652	5.405420861	0	12
NONHSAT033104.2	NONHSAT033104.2	lncipedia	lnc-RP11-298P3.4.1-4-1_dup1,lnc-RP11-298P3.4.1-4-1	0.13229324	0.93707798	0.87415596	6	3	0.084123334	5.239475428	3.435458424	0	24
NONHSAT033109.2	NONHSAT033109.2	lncipedia	lnc-RP11-298P3.4.1-2-4	0.046285614	0.999026886	0.998053772	6	3	8.758337383	14.97543435	1.201968476	0	24
NONHSAT033178.2	ENST00000439854	lncipedia	lnc-SPG20OS-4-1_dup1	0.27883381	0.950660188	0.901320377	0	3	0.173347658	2.48587924	4.827265866	0	12
NONHSAT033296.2	NONHSAT033296.2	lncipedia	lnc-LHFP-3-1_dup1	0.053835293	0.976484592	0.952969184	0	3	0.045122055	12.87533038	1.864029837	0	24
NONHSAT033305.2	NONHSAT033305.2	lncipedia	lnc-PROSER1-3-1_dup1,lnc-PROSER1-3-1	0.221033048	0.969898917	0.939797834	6	3	0.008568182	3.135943635	5.739899085	0	24
NONHSAT033332.2	NONHSAT033332.2	lncipedia	lnc-FOXO1-2-7_dup1	0.065262959	0.992974931	0.985949863	6	3	0.065908286	10.62083601	1.694781841	0	24
NONHSAT033355.2	NONHSAT033355.2	lncipedia	lnc-SUGT1P3-5-8_dup1	0.07411119	0.997740927	0.995481854	6	3	0.251173549	9.352800535	1.924557242	0	24
NONHSAT033357.2	NONHSAT033357.2	lncipedia	lnc-SUGT1P3-1-2_dup1	0.094042069	0.931243602	0.896865403	0	4	0.570189166	7.370607519	3.256176637	0	24
NONHSAT033366.2	ENST00000423358	lncipedia	lnc-SUGT1P3-4-1	0.068788991	0.984774631	0.969549261	6	3	0.198231691	10.07642608	1.786347644	0	24
NONHSAT033416.2	NONHSAT033416.2	lncipedia	lnc-MTRF1-3-1_dup1,lnc-MTRF1-3-1	0.158796898	0.938966474	0.908449711	0	4	0.039968268	4.364991945	5.498291934	0	24
NONHSAT033539.2	ENST00000581392	lncipedia	lnc-GTF2F2-10-1_dup1,lnc-GTF2F2-10-1	0.029515638	0.948823048	0.897646096	6	3	2.134151648	23.48406572	0.76647716	0	24
NONHSAT033549.2	NONHSAT033549.2	lncipedia	lnc-GTF2F2-4-1_dup1,lnc-GTF2F2-4-1	0.074744755	0.866919197	0.800378796	0	4	0.330765074	9.273522616	2.588013314	0	24
NONHSAT033567.2	ENST00000520590	lncipedia	lnc-GTF2F2-2-5_dup1	0.08521355	0.870275823	0.805413734	0	4	0.157473601	8.134236684	2.950491968	0	24
NONHSAT033571.2	ENST00000522859	lncipedia	lnc-GTF2F2-2-8_dup1	0.141827571	0.892248123	0.838372184	0	4	0.102551636	4.887252721	4.910734388	0	24
NONHSAT033578.2	NONHSAT033578.2	lncipedia	lnc-GTF2F2-8-1_dup1	0.178061921	0.960696894	0.921393789	0	3	0.152241507	3.892731116	3.082668605	0	12
NONHSAT033604.2	NONHSAT033604.2	lncipedia	lnc-GTF2F2-2-36_dup1	0.217246053	0.960968157	0.921936314	0	3	0.09779908	3.190608854	3.761037642	0	12
NONHSAT033662.2	NONHSAT033662.2	lncipedia	lnc-LRRC63-4-1_dup1,lnc-LRRC63-4-1	0.092065514	0.999578249	0.999156498	6	3	0.25197993	7.528847165	2.390804277	0	24
NONHSAT033724.2	NONHSAT033724.2	lncipedia	lnc-CYSLTR2-1-1_dup1,lnc-CYSLTR2-1-1	0.039690053	0.995723339	0.993585008	0	4	0.536223258	17.46400218	1.37425544	0	24
NONHSAT033739.2	NONHSAT033739.2	lncipedia	lnc-CDADC1-1-1_dup1,lnc-CDADC1-1-1	0.079978369	0.981351159	0.962702318	6	3	0.062379385	8.666683099	2.076919139	6	24
NONHSAT033745.2	ENST00000435400	lncipedia	lnc-PHF11-1-1_dup1	0.071282333	0.974912455	0.962368682	0	4	0.514169707	9.723968748	2.468128048	0	24
NONHSAT033769.2	NONHSAT033769.2	lncipedia	lnc-TRIM13-7-3_dup1	0.199930401	0.999320961	0.998641921	0	3	0.063133264	3.466942389	3.461263169	0	12
NONHSAT033770.2	NONHSAT033770.2	lncipedia	lnc-TRIM13-6-1_dup1,lnc-TRIM13-6-1	0.077085446	0.93010455	0.8602091	6	3	0.282108409	8.991933137	2.001794244	6	24
NONHSAT033779.2	NONHSAT033779.2	lncipedia	lnc-TRIM13-2-1_dup1	0.148330109	0.984107003	0.968214006	0	3	0.013333552	4.673003925	2.567941348	0	12
NONHSAT033786.2	NONHSAT033786.2	lncipedia	lnc-KCNRG-1-1_dup1	0.100740787	0.893640314	0.840460471	0	4	0.037838848	6.880501953	3.488117606	0	24
NONHSAT033792.2	NONHSAT033792.2	lncipedia	lnc-SPRYD7-1-13_dup1	0.042155907	0.893786215	0.787572429	6	3	0.042470939	16.44246867	1.094726125	6	24
NONHSAT033797.2	NONHSAT033797.2	lncipedia	lnc-SPRYD7-1-11_dup1	0.16426099	0.999975009	0.999950018	6	3	0.040974536	4.219791799	4.265613295	0	24
NONHSAT033865.2	NONHSAT033865.2	lncipedia	lnc-RNASEH2B-4-1_dup1,lnc-RNASEH2B-4-1	0.102709885	0.986324928	0.972649855	6	3	0.034170038	6.748592679	2.667222761	0	24
NONHSAT033875.2	NONHSAT033875.2	lncipedia	lnc-DLEU1-3-1	0.049338094	0.940017312	0.880034624	6	3	0.116037993	14.04892488	1.281236831	6	24
NONHSAT033880.2	ENST00000533288	lncipedia	lnc-DLEU7-7-1	0.042155907	0.893786212	0.787572423	6	3	0.157910565	16.44246869	1.094726123	6	24
NONHSAT033939.2	ENST00000433775	lncipedia	lnc-SERPINE3-6-1_dup1	0.03128543	0.893869421	0.787738842	6	3	0.309003409	22.15559036	0.812436036	0	24
NONHSAT033970.2	NONHSAT033970.2	lncipedia	lnc-NEK3-1-15_dup1	0.25774027	0.908216719	0.816433437	0	3	0.030449751	2.689324332	4.462087319	0	12
NONHSAT034093.2	NONHSAT034093.2	lncipedia	lnc-PCDH20-21-1_dup1,lnc-PCDH20-21-1	0.037725214	0.918420481	0.877630722	0	4	0.626196718	18.37357872	1.306223483	0	24
NONHSAT034210.2	NONHSAT034210.2	lncipedia	lnc-KLHL1-11-1	0.227063468	0.994263743	0.988527486	0	3	0.165446828	3.052658295	3.931000079	0	12
NONHSAT034217.2	NONHSAT034217.2	lncipedia	lnc-KLHL1-10-1_dup1,lnc-KLHL1-10-1	0.191395066	0.997109558	0.994219116	6	3	0.094788176	3.621551981	4.970244827	0	24
NONHSAT034287.2	NONHSAT034287.2	lncipedia	lnc-BORA-8-1_dup1,lnc-BORA-8-1	0.351396322	0.981779449	0.963558897	0	3	0.051142189	1.972551041	6.083492773	0	12
NONHSAT034313.2	NONHSAT034313.2	lncipedia	lnc-AL355390.1-4-1_dup1,lnc-AL355390.1-4-1	0.156841746	0.942044011	0.913066016	0	4	0.119231788	4.419404901	5.430595417	0	24
NONHSAT034406.2	ENST00000428716	lncipedia	lnc-FBXL3-3-1_dup1	0.206139982	0.995949384	0.991898768	0	3	0.127757039	3.362507234	3.568765557	0	12
NONHSAT034457.2	NONHSAT034457.2	lncipedia	lnc-POU4F1-2-1_dup1,lnc-POU4F1-2-1	0.095776205	0.97299287	0.959489305	0	4	0.467289229	7.237154389	3.316220535	0	24
NONHSAT034587.2	ENST00000436290	lncipedia	lnc-SLITRK6-9-5_dup1	0.178061921	0.867109636	0.734219273	0	3	0.087044396	3.892731119	3.082668603	0	12
NONHSAT034589.2	ENST00000607405	lncipedia	lnc-SLITRK6-14-2_dup1,lnc-SLITRK6-14-1_dup1,lnc-SLITRK6-14-1,lnc-SLITRK6-14-2	0.133147038	0.99573029	0.991460581	6	3	0.087636515	5.205877566	3.457630298	0	24
NONHSAT034599.2	ENST00000422074	lncipedia	lnc-SLITRK6-15-3_dup1	0.121648656	0.938154007	0.90723101	0	4	0.39288339	5.697943582	4.212045917	0	24
NONHSAT034713.2	NONHSAT034713.2	lncipedia	lnc-GPC5-7-1_dup1,lnc-GPC5-7-1	0.087806138	0.996245096	0.992490192	6	3	0.651939558	7.894062934	2.280194641	0	24
NONHSAT034770.2	ENST00000442927	lncipedia	lnc-CLDN10-4-1_dup1	0.227063469	0.954717088	0.909434176	0	3	0.126715751	3.052658291	3.931000084	0	12
NONHSAT034772.2	ENST00000445588	lncipedia	lnc-CLDN10-5-1	0.301580818	0.951281319	0.902562637	0	3	0.03973464	2.298379534	5.221069812	0	12
NONHSAT034777.2	ENST00000412282	lncipedia	lnc-DZIP1-6-1_dup1,lnc-DZIP1-6-1	0.101715035	0.991409977	0.982819953	0	3	0.557741431	6.814599035	1.760925322	0	12
NONHSAT034821.2	NONHSAT034821.2	lncipedia	lnc-MBNL2-3-1_dup1	0.206103499	0.939708726	0.879417451	0	3	0.039939429	3.363102441	3.56813395	0	12
NONHSAT034909.2	NONHSAT034909.2	lncipedia	lnc-TM9SF2-7-1_dup1,lnc-TM9SF2-7-1	0.12242631	0.937990602	0.906985902	0	4	0.219421731	5.661750179	4.238971915	0	24
NONHSAT034910.2	NONHSAT034910.2	lncipedia	lnc-TM9SF2-6-1_dup1,lnc-TM9SF2-6-1	0.074429996	0.990385659	0.980771318	6	3	0.225338664	9.312739777	1.93283614	0	24
NONHSAT034912.2	NONHSAT034912.2	lncipedia	lnc-TM9SF2-5-1_dup1,lnc-TM9SF2-5-1	0.204404697	0.975322915	0.950645831	0	3	0.588881762	3.3910531	3.538723708	0	12
NONHSAT034916.2	ENST00000428776	lncipedia	lnc-TM9SF2-4-1_dup1,lnc-TM9SF2-4-1	0.088432815	0.988712063	0.977424125	6	3	0.212611912	7.838121836	2.296468513	0	24
NONHSAT035006.2	NONHSAT035006.2	lncipedia	lnc-TPP2-3-1_dup1,lnc-TPP2-3-1	0.100570389	0.833038711	0.749558066	0	4	0.402446923	6.892159701	3.482217627	0	24
NONHSAT035015.2	NONHSAT035015.2	lncipedia	lnc-ERCC5-3-2_dup1	0.046134798	0.898900978	0.797801956	6	3	1.113169639	15.02438964	1.198051997	6	24
NONHSAT035023.2	ENST00000607072	lncipedia	lnc-ERCC5-4-1_dup1,lnc-ERCC5-4-1	0.066850932	0.994050231	0.988100461	0	3	0.056762398	10.36854918	2.314692209	0	24
NONHSAT035087.2	NONHSAT035087.2	lncipedia	lnc-TNFSF13B-2-1_dup1,lnc-TNFSF13B-2-1	0.193297799	0.909522911	0.819045822	0	3	0.295752631	3.585903116	3.346437317	0	12
NONHSAT035099.2	NONHSAT035099.2	lncipedia	lnc-IRS2-9-1_dup1	0.06588829	0.926025234	0.852050468	6	3	0.627782391	10.52003591	1.711020776	0	24
NONHSAT035141.2	ENST00000624845	lncipedia	lnc-COL4A2-AS2-2-1_dup1,lnc-COL4A2-AS2-2-1	0.332770583	0.936991554	0.873983108	0	3	0.147590838	2.082958096	5.761037644	0	12
NONHSAT035144.2	NONHSAT035144.2	lncipedia	lnc-CARKD-2-1_dup1	0.222286437	0.968509247	0.937018494	0	3	0.444974488	3.118261235	3.84829849	0	12
NONHSAT035153.2	NONHSAT035153.2	lncipedia	lnc-COL4A2-4-1_dup1,lnc-COL4A2-4-1	0.243811475	0.915872949	0.831745898	0	3	0.106755556	2.842963725	4.220947279	0	12
NONHSAT035213.2	NONHSAT035213.2	lncipedia	lnc-C13orf16-3-1_dup1,lnc-C13orf16-3-1	0.077636685	0.995719226	0.991438452	6	3	0.373716016	8.928088371	2.016109076	0	24
NONHSAT035327.2	NONHSAT035327.2	lncipedia	lnc-PCID2-4-1_dup1	0.096349455	0.967683554	0.935367108	6	3	0.165659752	7.194095503	2.502051855	6	24
NONHSAT035424.2	NONHSAT035424.2	lncipedia	lnc-UPF3A-2-1_dup1,lnc-UPF3A-2-1	0.1217057	0.951508823	0.927263234	0	4	0.101957719	5.695272951	4.214021033	0	24
NONHSAT035427.2	ENST00000392050	lncipedia	lnc-UPF3A-1-1_dup1,lnc-UPF3A-1-1	0.159522015	0.936778383	0.873556767	0	3	0.156917201	4.345150597	2.761699447	0	12
NONHSAT035472.2	NONHSAT035472.2	lncipedia	lnc-POTEG-4-2_dup1	0.06791841	0.985254985	0.970509969	6	3	0.423373664	10.20558612	1.763739954	0	24
NONHSAT035476.2	NONHSAT035476.2	lncipedia	lnc-POTEG-4-7	0.055420258	0.893428965	0.78685793	6	3	0.175377465	12.50710848	1.439181569	0	24
NONHSAT035498.2	NONHSAT035498.2	lncipedia	lnc-POTEM-2-7	0.112838676	0.987568795	0.975137589	0	3	1.037712986	6.142815609	3.907003161	0	24
NONHSAT035506.2	NONHSAT035506.2	lncipedia	lnc-POTEM-2-3_dup1	0.059968416	0.884509611	0.769019221	6	3	0.763226949	11.55853736	1.557290464	0	24
NONHSAT035516.2	ENST00000619091	lncipedia	lnc-POTEM-2-15_dup1	0.038360809	0.998526845	0.997053689	6	3	18.67296752	18.06914913	0.996173083	0	24
NONHSAT035517.2	NONHSAT035517.2	lncipedia	lnc-POTEM-2-8_dup1	0.030978436	0.987841644	0.975683287	6	3	0.926022322	22.37515077	0.804463853	0	24
NONHSAT035518.2	ENST00000546959	lncipedia	lnc-POTEM-2-14_dup1	0.026023389	0.996932361	0.993864722	6	3	41.76872484	26.63554639	0.675788652	0	24
NONHSAT035645.2	NONHSAT035645.2	lncipedia	lnc-RNASE13-1-2_dup1	0.211850681	0.866383432	0.732766865	0	3	0.030005617	3.271866668	3.667631116	0	12
NONHSAT035663.2	ENST00000555379	lncipedia	lnc-HNRNPC-1-3_dup1,lnc-HNRNPC-1-3	0.030693567	0.956809195	0.913618391	6	3	10.16508827	22.58281641	0.797066215	0	24
NONHSAT035689.2	NONHSAT035689.2	lncipedia	lnc-CHD8-1-3_dup1	0.068426097	0.980686353	0.971029529	0	4	1.026696081	10.12986576	2.369231792	0	24
NONHSAT035910.2	ENST00000554403	lncipedia	lnc-THTPA-2-5_dup1	0.066850933	0.99405023	0.988100461	0	3	0.021971816	10.36854915	2.314692214	0	24
NONHSAT036096.2	ENST00000572358	lncipedia	lnc-STXBP6-2-1_dup1,lnc-STXBP6-2-1	0.107710505	0.938668535	0.908002802	0	4	0.208422735	6.435279303	3.729441858	0	24
NONHSAT036149.2	ENST00000548280	lncipedia	lnc-FOXG1-1-1_dup1	0.090591646	0.974978009	0.949956018	0	3	0.47398049	7.651336681	1.568353413	0	12
NONHSAT036210.2	NONHSAT036210.2	lncipedia	lnc-STRN3-14-1_dup1,lnc-STRN3-14-1	0.278411968	0.980301197	0.960602393	0	3	0.052734365	2.489645776	4.81996279	0	12
NONHSAT036351.2	ENST00000556705	lncipedia	lnc-BAZ1A-1-1	0.068335294	0.993712479	0.987424957	0	3	0.281238065	10.14332629	2.366087742	0	24
NONHSAT036395.2	NONHSAT036395.2	lncipedia	lnc-NFKBIA-6-1_dup1	0.132910119	0.88950841	0.834262615	0	4	0.020007986	5.215157306	4.601970485	0	24
NONHSAT036399.2	ENST00000553046	lncipedia	lnc-INSM2-1-1_dup1	0.049343642	0.939986516	0.879973031	6	3	0.359885555	14.04734522	1.28138091	6	24
NONHSAT036400.2	ENST00000550416	lncipedia	lnc-INSM2-7-1_dup1,lnc-INSM2-7-1	0.054334221	0.969386826	0.954080239	0	4	0.317558169	12.75710175	1.881305054	0	24
NONHSAT036457.2	NONHSAT036457.2	lncipedia	lnc-RP11-537P22.1.1-1-2_dup1,lnc-RP11-537P22.1.1-1-2	0.076552427	0.992240841	0.984481682	6	3	0.091688782	9.054542187	1.987952525	0	24
NONHSAT036512.2	ENST00000556877	lncipedia	lnc-GEMIN2-3-1_dup1,lnc-GEMIN2-3-1	0.021241214	0.955247041	0.910494082	0	3	0.455469717	32.63218242	0.73547027	0	24
NONHSAT036532.2	NONHSAT036532.2	lncipedia	lnc-RP11-407N17.3.1-2-1_dup1	0.145492569	0.997943196	0.996914795	0	4	0.08628507	4.764141448	5.037633802	0	24
NONHSAT036547.2	NONHSAT036547.2	lncipedia	lnc-CTAGE5-5-1_dup1	0.192754888	0.900486558	0.850729837	0	4	0.014372999	3.596003121	6.67407652	0	24
NONHSAT036655.2	ENST00000566976	lncipedia	lnc-FANCM-2-1	0.130758926	0.999204215	0.998408429	6	3	0.06860586	5.30095497	3.395614583	0	24
NONHSAT036725.2	NONHSAT036725.2	lncipedia	lnc-MGAT2-1-1_dup1	0.045960947	0.986388402	0.972776803	6	3	2.27421721	15.0812207	1.193537337	0	24
NONHSAT036783.2	ENST00000364488	lncipedia	lnc-ARF6-12-1_dup1,lnc-ARF6-12-1	0.042155907	0.89378621	0.78757242	6	3	0.194033897	16.44246866	1.094726125	6	24
NONHSAT036814.2	ENST00000602615	lncipedia	lnc-SAV1-1-1_dup1,lnc-SAV1-1-1	0.075884078	0.967740842	0.951611263	0	4	0.457650452	9.134290082	2.62746199	0	24
NONHSAT036840.2	NONHSAT036840.2	lncipedia	lnc-TMX1-1-8_dup1	0.025020462	0.8944162	0.788832399	6	3	0.094119734	27.7032124	0.649744143	0	24
NONHSAT036843.2	NONHSAT036843.2	lncipedia	lnc-TMX1-1-6_dup1	0.130819523	0.905884233	0.811768466	0	3	0.032698693	5.298499534	4.529584243	0	24
NONHSAT036935.2	ENST00000425648	lncipedia	lnc-STYX-5-4_dup1	0.061655151	0.876244841	0.752489683	0	3	0.09422197	11.24232394	2.134789936	0	24
NONHSAT036939.2	NONHSAT036939.2	lncipedia	lnc-BMP4-3-2_dup1	0.027849998	0.977891026	0.955782051	6	3	0.361360365	24.8885899	0.723222974	6	24
NONHSAT036965.2	NONHSAT036965.2	lncipedia	lnc-CGRRF1-2-1_dup1,lnc-CGRRF1-2-1	0.121232506	0.958197621	0.916395243	6	3	0.192611009	5.717502683	3.148227644	0	24
NONHSAT036981.2	ENST00000415189	lncipedia	lnc-GCH1-1-1_dup1,lnc-GCH1-1-1	0.02726711	0.996272591	0.992545182	6	3	0.324494458	25.42063214	0.708086247	6	24
NONHSAT037012.2	NONHSAT037012.2	lncipedia	lnc-TBPL2-3-1_dup1,lnc-TBPL2-3-1	0.143970346	0.967480327	0.934960653	6	3	0.1068483	4.814513549	3.738695471	6	24
NONHSAT037015.2	NONHSAT037015.2	lncipedia	lnc-TBPL2-1-3_dup1	0.137749297	0.823533191	0.735299786	0	4	0.058303846	5.031947122	4.769525477	0	24
NONHSAT037022.2	ENST00000554458	lncipedia	lnc-KTN1-1-1_dup1	0.101720818	0.99363257	0.98726514	0	3	0.128246133	6.814211599	1.761025443	0	12
NONHSAT037058.2	NONHSAT037058.2	lncipedia	lnc-C14orf101-6-1_dup1	0.091951199	0.97201986	0.95802979	0	4	0.167684186	7.538207067	3.183780943	0	24
NONHSAT037121.2	NONHSAT037121.2	lncipedia	lnc-TIMM9-2-22_dup1	0.028613226	0.907568701	0.861353051	0	4	9.012613654	24.22471288	0.990723817	0	24
NONHSAT037126.2	NONHSAT037126.2	lncipedia	lnc-TIMM9-2-20_dup1	0.055664252	0.82378476	0.73567714	0	4	5.85825483	12.452286	1.927356952	0	24
NONHSAT037127.2	ENST00000555707	lncipedia	lnc-TIMM9-2-5_dup1	0.048914769	0.959363443	0.939045165	0	4	1.139160577	14.17050917	1.693658267	0	24
NONHSAT037137.2	NONHSAT037137.2	lncipedia	lnc-TIMM9-2-12_dup1	0.097816065	0.998945351	0.997890702	6	3	0.354561716	7.086230469	2.540137536	0	24
NONHSAT037174.2	NONHSAT037174.2	lncipedia	lnc-GPR135-1-1_dup1	0.126067468	0.998512674	0.997025348	6	3	0.758712316	5.49822403	3.273784389	0	24
NONHSAT037175.2	NONHSAT037175.2	lncipedia	lnc-C14orf149-1-6_dup1	0.091024655	0.820143706	0.730215558	0	4	0.951187534	7.614938806	3.151699654	0	24
NONHSAT037217.2	NONHSAT037217.2	lncipedia	lnc-C14orf135-3-1_dup1,lnc-C14orf135-3-1	0.196914139	0.913118365	0.869677548	0	4	0.089727935	3.520047802	6.818089227	0	24
NONHSAT037225.2	NONHSAT037225.2	lncipedia	lnc-SIX1-2-1_dup1	0.058027471	0.893930447	0.787860895	6	3	0.16764461	11.94515585	1.506886995	6	24
NONHSAT037276.2	ENST00000554254	lncipedia	lnc-TMEM30B-5-1_dup1	0.014161498	0.895089317	0.790178633	6	3	0.430886483	48.94589573	0.367753	0	24
NONHSAT037331.2	ENST00000447107	lncipedia	lnc-ESR2-3-2_dup1	0.108672925	0.877937924	0.816906885	0	4	0.043997637	6.378287681	3.762765369	0	24
NONHSAT037464.2	NONHSAT037464.2	lncipedia	lnc-VTI1B-1-1_dup1	0.054356041	0.998978886	0.997957773	6	3	2.080191219	12.75198066	1.411545429	6	24
NONHSAT037473.2	ENST00000463482	lncipedia	lnc-RDH11-2-1_dup1,lnc-RDH11-2-1	0.078172918	0.900278362	0.850417543	0	4	0.294537959	8.866845388	2.706712359	0	24
NONHSAT037486.2	NONHSAT037486.2	lncipedia	lnc-EXD2-5-1_dup1,lnc-EXD2-5-1	0.19777849	0.902706867	0.805413734	0	3	0.378879357	3.504664129	3.424008566	0	12
NONHSAT037487.2	NONHSAT037487.2	lncipedia	lnc-EXD2-4-1_dup1,lnc-EXD2-4-1	0.101671262	0.995655865	0.99131173	6	3	0.107479718	6.817532962	2.640251261	0	24
NONHSAT037488.2	NONHSAT037488.2	lncipedia	lnc-EXD2-3-1_dup1	0.076427769	0.953187609	0.929781414	0	4	0.177300731	9.06931066	2.646287122	0	24
NONHSAT037491.2	ENST00000556919	lncipedia	lnc-ZFP36L1-2-1_dup1	0.042138638	0.893782323	0.787564646	6	3	0.257584422	16.44920695	1.094277679	6	24
NONHSAT037497.2	ENST00000553776	lncipedia	lnc-ACTN1-1-1_dup1	0.090968046	0.854906709	0.782360063	0	4	0.610045473	7.619677592	3.149739567	0	24
NONHSAT037567.2	NONHSAT037567.2	lncipedia	lnc-MED6-2-1_dup1	0.224945734	0.99827932	0.99741898	0	4	0.043702351	3.081397311	7.788674285	0	24
NONHSAT037576.2	NONHSAT037576.2	lncipedia	lnc-MED6-3-1_dup1,lnc-MED6-3-1	0.213194176	0.91440513	0.871607695	0	4	0.062365818	3.251248205	7.381780316	0	24
NONHSAT037636.2	NONHSAT037636.2	lncipedia	lnc-SIPA1L1-2-8_dup1	0.152729909	0.999836027	0.999672053	6	3	0.024617272	4.538385353	3.966168274	0	24
NONHSAT037683.2	NONHSAT037683.2	lncipedia	lnc-RBM25-1-1_dup1,lnc-RBM25-1-1	0.090026437	0.952926588	0.929389882	0	4	0.858586575	7.699373651	3.117136677	0	24
NONHSAT037687.2	NONHSAT037687.2	lncipedia	lnc-PAPLN-2-1_dup1,lnc-PAPLN-2-1	0.066301334	0.995415042	0.990830084	6	3	3.166611361	10.45449826	1.721746903	6	24
NONHSAT037773.2	NONHSAT037773.2	lncipedia	lnc-C14orf45-2-1_dup1,lnc-C14orf45-2-1	0.05120138	0.923796401	0.847592801	6	3	0.766342247	13.53766595	1.32962359	0	24
NONHSAT037791.2	NONHSAT037791.2	lncipedia	lnc-NPC2-1-2_dup1	0.02431076	0.950062654	0.900125309	6	3	0.533067168	28.51195047	0.631314228	0	24
NONHSAT037800.2	NONHSAT037800.2	lncipedia	lnc-KIAA0317-1-1_dup1	0.059508908	0.9533727	0.93005905	0	4	1.509426854	11.64778854	2.060476967	0	24
NONHSAT037833.2	ENST00000554430	lncipedia	lnc-MLH3-1-1	0.100870819	0.966625197	0.949937795	0	4	0.395157367	6.871632295	3.492619944	0	24
NONHSAT037834.2	ENST00000624612	lncipedia	lnc-MLH3-2-1_dup1,lnc-MLH3-2-1	0.074504142	0.989938239	0.979876479	6	3	1.807080957	9.303471803	1.934761601	0	24
NONHSAT037883.2	ENST00000555505	lncipedia	lnc-TTLL5-2-1_dup1,lnc-TTLL5-2-1	0.305283593	0.949524235	0.89904847	0	3	0.096440757	2.270502566	5.285173503	0	12
NONHSAT037891.2	NONHSAT037891.2	PMID22140575	brain_Pred11805	0.0734478	0.999736971	0.999473942	6	3	0.835647454	9.437276291	1.90732998	0	24
NONHSAT037898.2	NONHSAT037898.2	lncipedia	lnc-C14orf118-1-9_dup1	0.131570132	0.990478712	0.980957424	6	3	0.025479931	5.268271516	3.416680394	0	24
NONHSAT037935.2	NONHSAT037935.2	lncipedia	lnc-IRF2BPL-5-1_dup1	0.059896204	0.944641301	0.916961952	0	4	0.039932693	11.57247264	2.073886951	0	24
NONHSAT038052.2	NONHSAT038052.2	lncipedia	lnc-STON2-5-1_dup1,lnc-STON2-5-1	0.240550923	0.918919406	0.837838812	6	3	0.193876722	2.881498733	6.246749232	6	24
NONHSAT038128.2	NONHSAT038128.2	lncipedia	lnc-FLRT2-2-11_dup1	0.13006871	0.868753173	0.80312976	0	4	0.053380116	5.329084769	4.503587584	0	24
NONHSAT038137.2	NONHSAT038137.2	PMID26117828	TCONS_00011413	0.043910948	0.910542502	0.821085003	0	3	0.109592407	15.78529305	0.760201281	0	12
NONHSAT038177.2	NONHSAT038177.2	lncipedia	lnc-GPR65-2-5_dup1,lnc-GPR65-2-5	0.123609409	0.955229711	0.910459422	6	3	0.006618756	5.607560009	3.209952273	6	24
NONHSAT039178.2	ENST00000557743	lncipedia	lnc-RP11-944C7.1.1-10-1_dup1,lnc-RP11-944C7.1.1-10-1	0.065365338	0.86027412	0.720548239	6	3	0.074151457	10.60420101	1.697440475	0	24
NONHSAT039179.2	NONHSAT039179.2	lncipedia	lnc-RP11-944C7.1.1-9-1_dup1,lnc-RP11-944C7.1.1-9-1	0.168585947	0.901378469	0.802756938	0	3	0.275726771	4.111535953	2.918617309	0	12
NONHSAT039240.2	NONHSAT039240.2	lncipedia	lnc-C14orf102-2-1_dup1,lnc-C14orf102-2-1	0.160323233	0.962257031	0.943385546	0	4	0.059775126	4.323435656	5.551140785	0	24
NONHSAT039425.2	NONHSAT039425.2	lncipedia	lnc-RP11-1070N10.3.1-3-12_dup1	0.079973746	0.981335747	0.962671494	6	3	0.087549594	8.667184108	2.076799082	6	24
NONHSAT039428.2	ENST00000439999	lncipedia	lnc-RP11-1070N10.3.1-3-4_dup1	0.156154413	0.98981723	0.979634461	6	3	0.051350514	4.438857453	4.055097554	0	24
NONHSAT039448.2	NONHSAT039448.2	lncipedia	lnc-C14orf49-3-2_dup1	0.055473369	0.945395344	0.918093017	0	4	0.307735779	12.49513412	1.92074769	0	24
NONHSAT039506.2	ENST00000555383	lncipedia	lnc-BDKRB1-1-1_dup1	0.070274258	0.817972731	0.726959096	0	4	0.68360907	9.863457786	2.433223776	0	24
NONHSAT039507.2	ENST00000555221	lncipedia	lnc-BDKRB1-3-1	0.09513947	0.999510843	0.999021686	6	3	0.467077044	7.28559008	2.470630354	0	24
NONHSAT039514.2	ENST00000553638	lncipedia	lnc-RP11-404P21.6.1-1-1_dup1	0.105367036	0.943017777	0.886035554	6	3	0.167369427	6.578406385	2.736224998	6	24
NONHSAT039517.2	NONHSAT039517.2	lncipedia	lnc-RP11-404P21.6.1-5-1_dup1,lnc-RP11-404P21.6.1-5-1	0.101720819	0.99363257	0.987265141	0	3	0.232667884	6.81421158	1.761025448	0	12
NONHSAT039544.2	ENST00000553378	lncipedia	lnc-PAPOLA-1-2_dup1,lnc-PAPOLA-1-2	0.07747165	0.958754406	0.917508812	6	3	0.088123007	8.947107545	2.011823364	6	24
NONHSAT039556.2	ENST00000435624	lncipedia	lnc-VRK1-1-2_dup1	0.017639608	0.984416361	0.968832722	6	3	1.375662505	39.29493044	0.458074357	0	24
NONHSAT039558.2	ENST00000623920	lncipedia	lnc-VRK1-7-1_dup1,lnc-VRK1-7-1	0.140016225	0.951621237	0.903242474	0	3	0.082373732	4.95047755	2.424008569	0	12
NONHSAT039622.2	ENST00000557733	lncipedia	lnc-HHIPL1-2-1_dup1	0.061041312	0.995083056	0.990166111	6	3	0.938650158	11.35537812	1.585151971	6	24
NONHSAT039704.2	ENST00000556411	lncipedia	lnc-SLC25A47-4-2_dup1	0.318646233	0.992546933	0.985093867	0	3	0.142793602	2.175287544	5.516512074	0	12
NONHSAT039706.2	ENST00000517266	lncipedia	lnc-SLC25A47-9-1_dup1,lnc-SLC25A47-9-1	0.099468629	0.803248043	0.704872064	0	4	0.23751576	6.968500384	3.444069553	0	24
NONHSAT039751.2	NONHSAT039751.2	lncipedia	lnc-DLK1-4-44_dup1	0.077749461	0.917563418	0.835126836	0	3	0.017706238	8.915138057	1.346025145	0	12
NONHSAT039765.2	NONHSAT039765.2	lncipedia	lnc-DLK1-4-51_dup1	0.023785255	0.976690077	0.953380154	6	3	0.92588895	29.14188585	0.617667645	0	24
NONHSAT039771.2	ENST00000455531	lncipedia	lnc-DLK1-4-22_dup1	0.217451273	0.947655004	0.921482505	0	4	0.0103957	3.187597715	7.529180953	0	24
NONHSAT039782.2	NONHSAT039782.2	lncipedia	lnc-DLK1-4-56_dup1,lnc-DLK1-4-56	0.058996253	0.947098945	0.89419789	6	3	0.139984225	11.74900346	1.532044829	0	24
NONHSAT039813.2	ENST00000556475	lncipedia	lnc-DLK1-6-7_dup1	0.059637036	0.951648518	0.927472776	0	4	1.070754799	11.62276376	2.064913345	0	24
NONHSAT039829.2	NONHSAT039829.2	lncipedia	lnc-DLK1-6-9_dup1	0.03128543	0.893869421	0.787738842	6	3	0.394221839	22.15559042	0.812436033	6	24
NONHSAT039831.2	NONHSAT039831.2	lncipedia	lnc-DLK1-8-1_dup1	0.057895083	0.962279435	0.92455887	6	3	0.795615331	11.97247063	1.503449083	0	24
NONHSAT040062.2	NONHSAT040062.2	lncipedia	lnc-DYNC1H1-3-1_dup1,lnc-DYNC1H1-3-1	0.014792088	0.983596139	0.967192278	6	3	0.869199193	46.85931902	0.384128502	0	24
NONHSAT040138.2	NONHSAT040138.2	lncipedia	lnc-TNFAIP2-2-1_dup1	0.117038379	0.982110623	0.964221246	6	3	0.208028595	5.922392191	3.039312396	6	24
NONHSAT040140.2	ENST00000600530	lncipedia	lnc-TNFAIP2-2-3_dup1,lnc-TNFAIP2-2-3	0.203540632	0.970795816	0.941591632	6	3	0.061379408	3.405448701	5.285647085	0	24
NONHSAT040195.2	ENST00000602827	lncipedia	lnc-RP11-73M18.2.1-1-1_dup1,lnc-RP11-73M18.2.1-1-1	0.041132699	0.94641984	0.91962976	0	4	5.680826464	16.85148772	1.424206598	0	24
NONHSAT040198.2	NONHSAT040198.2	lncipedia	lnc-XRCC3-2-1_dup1	0.020592242	0.999235825	0.99847165	6	3	1.309189425	33.66059884	0.534749845	6	24
NONHSAT040199.2	ENST00000602422	lncipedia	lnc-RP11-73M18.2.1-3-1_dup1,lnc-RP11-73M18.2.1-3-1	0.04318515	0.940878626	0.881757253	6	3	12.35998509	16.05059088	1.121454041	6	24
NONHSAT040286.2	ENST00000555578	lncipedia	lnc-ZBTB42-1-1	0.028698676	0.960204112	0.920408225	6	3	1.258493715	24.15258377	0.745261881	0	24
NONHSAT040288.2	ENST00000556430	lncipedia	lnc-KIAA0284-2-1	0.142191935	0.931449815	0.862899631	0	3	0.080427746	4.874729231	2.461675189	0	12
NONHSAT040634.2	NONHSAT040634.2	lncipedia	lnc-GOLGA6L6-6-8_dup1	0.085042343	0.972724089	0.945448179	6	3	0.249920367	8.150612501	2.208422986	0	24
NONHSAT040653.2	NONHSAT040653.2	lncipedia	lnc-AC012414.1-2-4	0.102711585	0.986305664	0.972611329	6	3	0.121520699	6.748481023	2.667266891	6	24
NONHSAT040658.2	ENST00000564214	lncipedia	lnc-AC012414.1-2-1_dup1	0.056272428	0.995361462	0.993042193	0	4	1.017363247	12.31770533	1.948414852	0	24
NONHSAT040750.2	NONHSAT040750.2	lncipedia	lnc-OR4N4-3-1	0.087423623	0.902874226	0.854311338	0	4	0.811165348	7.928602786	3.027015055	0	24
NONHSAT040781.2	ENST00000619611	lncipedia	lnc-NIPA1-2-11	0.038714985	0.992945448	0.985890895	6	3	0.077052797	17.90384731	1.005370504	6	24
NONHSAT040799.2	NONHSAT040799.2	lncipedia	lnc-NIPA1-1-13_dup1	0.042155907	0.893786212	0.787572423	6	3	0.126328452	16.44246866	1.094726125	6	24
NONHSAT040805.2	NONHSAT040805.2	lncipedia	lnc-NIPA1-1-12_dup1	0.153907408	0.839446239	0.759169358	0	4	0.097876613	4.503663531	5.328994903	0	24
NONHSAT040978.2	ENST00000604451	lncipedia	lnc-SNRPN-2-1_dup1,lnc-SNRPN-2-1	0.10430528	0.943809786	0.915714679	0	4	6.816843293	6.645370024	3.611537042	0	24
NONHSAT040988.2	NONHSAT040988.2	lncipedia	lnc-SNURF-1-7_dup1	0.265770789	0.996950416	0.995425624	0	4	0.003508504	2.608063821	9.202228797	0	24
NONHSAT040991.2	NONHSAT040991.2	lncipedia	lnc-SNURF-1-10_dup1	0.469942765	0.950547709	0.901095418	0	3	0.005528699	1.474960851	8.135809157	0	12
NONHSAT040998.2	ENST00000604135	lncipedia	lnc-SNURF-8-1_dup1,lnc-SNURF-8-1	0.057323184	0.852830965	0.70566193	0	3	5.596533065	12.09191692	0.992398482	0	12
NONHSAT041027.2	NONHSAT041027.2	lncipedia	lnc-SNURF-1-31_dup1	0.115896846	0.992863719	0.985727439	6	3	0.145640291	5.98072514	3.00966849	0	24
NONHSAT041028.2	ENST00000546682	lncipedia	lnc-SNURF-3-4_dup1	0.038982075	0.967478431	0.934956863	6	3	0.425475469	17.781177	1.01230644	0	24
NONHSAT041058.2	NONHSAT041058.2	lncipedia	lnc-SNURF-1-41_dup1	0.075149047	0.966269167	0.932538335	6	3	0.163462042	9.223632375	1.951508827	6	24
NONHSAT041061.2	NONHSAT041061.2	lncipedia	lnc-SNURF-1-43_dup1	0.105820634	0.975275186	0.962912778	0	4	0.458243898	6.550208139	3.664005706	0	24
NONHSAT041069.2	ENST00000624188	lncipedia	lnc-SNURF-11-2_dup1,lnc-SNURF-11-1_dup1,lnc-SNURF-11-2,lnc-SNURF-11-1	0.282476184	0.958749288	0.917498576	0	3	0.174315248	2.45382521	4.890323871	0	12
NONHSAT041141.2	ENST00000565581	lncipedia	lnc-ATP10A-3-1_dup1,lnc-ATP10A-3-1	0.095591237	0.936533693	0.873067385	6	3	0.161560612	7.25115816	2.482362073	0	24
NONHSAT041150.2	NONHSAT041150.2	lncipedia	lnc-ATP10A-5-1_dup1,lnc-ATP10A-5-1	0.049891189	0.984811522	0.969623044	6	3	0.908129886	13.89317816	1.295599883	6	24
NONHSAT041248.2	ENST00000507787	lncipedia	lnc-GOLGA8F-6-1_dup1	0.039132456	0.924454175	0.886681262	0	4	2.438834103	17.7128464	1.354948802	0	24
NONHSAT041255.2	ENST00000569226	lncipedia	lnc-APBA2-7-4	0.088908623	0.874545457	0.811818185	0	4	0.131771266	7.796174921	3.078432724	0	24
NONHSAT041280.2	NONHSAT041280.2	lncipedia	lnc-APBA2-5-11	0.122017747	0.998563972	0.997127945	6	3	0.101205126	5.680707897	3.16861918	6	24
NONHSAT041292.2	ENST00000558671	lncipedia	lnc-NDNL2-1-1,lnc-NDNL2-1-1_dup1	0.127174869	0.988466939	0.976933877	0	3	0.113890431	5.450347133	2.201694627	0	12
NONHSAT041295.2	ENST00000567616	lncipedia	lnc-FAM189A1-1-1,lnc-FAM189A1-1-1_dup1	0.188513544	0.957934485	0.91586897	0	3	0.128129818	3.676909183	3.263610659	0	12
NONHSAT041298.2	NONHSAT041298.2	lncipedia	lnc-TJP1-4-1_dup1	0.044023708	0.994745374	0.989490748	6	3	0.325390759	15.74486122	1.143230147	0	24
NONHSAT041300.2	NONHSAT041300.2	lncipedia	lnc-TJP1-3-1_dup1	0.042155907	0.893786213	0.787572427	6	3	0.046098115	16.44246851	1.094726135	0	24
NONHSAT041363.2	ENST00000562992	lncipedia	lnc-AC026150.9.1-1-1_dup1	0.043423402	0.938242177	0.907363265	0	4	1.878121153	15.96252611	1.503521425	0	24
NONHSAT041367.2	ENST00000566793	lncipedia	lnc-CHRNA7-2-2_dup1	0.076985883	0.99655834	0.993116681	6	3	0.286502241	9.003562118	1.999208731	6	24
NONHSAT041554.2	NONHSAT041554.2	lncipedia	lnc-AVEN-3-1	0.077631929	0.946526004	0.919789005	0	4	0.14886619	8.928635302	2.687980771	0	24
NONHSAT041562.2	ENST00000487972	lncipedia	lnc-AVEN-4-1	0.022027976	0.909399025	0.818798051	6	3	0.818551271	31.46667572	0.572033734	0	24
NONHSAT041631.2	NONHSAT041631.2	lncipedia	lnc-C15orf41-8-5_dup1,lnc-C15orf41-8-5	0.047376115	0.978230874	0.956461748	6	3	0.669075406	14.63073073	1.230287149	0	24
NONHSAT041688.2	NONHSAT041688.2	lncipedia	lnc-C15orf41-11-1_dup1,lnc-C15orf41-11-1	0.174954401	0.950462151	0.900924303	6	3	0.008740559	3.961873364	4.543305236	0	24
NONHSAT041711.2	NONHSAT041711.2	lncipedia	lnc-FAM98B-4-1_dup1,lnc-FAM98B-4-1	0.18601252	0.992499696	0.984999391	6	3	0.089122739	3.72634692	4.830468119	0	24
NONHSAT041714.2	ENST00000560231	lncipedia	lnc-FAM98B-1-1_dup1,lnc-FAM98B-1-1	0.092006288	0.955821454	0.933732181	0	4	0.30465705	7.533693588	3.185688364	0	24
NONHSAT041802.2	NONHSAT041802.2	lncipedia	lnc-EIF2AK4-2-19_dup1	0.0177899	0.997767503	0.995535007	6	3	0.333799197	38.96296195	0.461977198	0	24
NONHSAT041815.2	ENST00000568093	lncipedia	lnc-BUB1B-1-2_dup1,lnc-BUB1B-1-2	0.068228465	0.893412078	0.786824156	6	3	0.152090115	10.15920813	1.771791637	6	24
NONHSAT041857.2	NONHSAT041857.2	lncipedia	lnc-FAM82A2-6-1_dup1	0.040561937	0.816910638	0.725365956	0	4	1.316124835	17.08861136	1.404444135	0	24
NONHSAT041895.2	NONHSAT041895.2	lncipedia	lnc-VPS18-1-2	0.044022054	0.8166067	0.724910051	0	4	0.621759734	15.74545298	1.524249574	0	24
NONHSAT041986.2	NONHSAT041986.2	lncipedia	lnc-SPTBN5-4-1_dup1,lnc-SPTBN5-4-1	0.047892034	0.938525747	0.90778862	0	4	0.099077139	14.47312064	1.658246387	0	24
NONHSAT042065.2	NONHSAT042065.2	lncipedia	lnc-LCMT2-1-1_dup1,lnc-LCMT2-1-1	0.300960517	0.868880372	0.737760744	6	3	0.090972189	2.30311666	7.815496414	0	24
NONHSAT042170.2	ENST00000558006	lncipedia	lnc-CTDSPL2-2-1_dup1	0.088849394	0.921572921	0.843145842	6	3	0.237110215	7.801372053	2.307286446	0	24
NONHSAT042368.2	NONHSAT042368.2	lncipedia	lnc-COPS2-1-1_dup1,lnc-COPS2-1-1	0.086301811	0.856694893	0.78504234	0	4	0.242561071	8.031664396	2.988172665	0	24
NONHSAT042369.2	NONHSAT042369.2	lncipedia	lnc-SECISBP2L-2-1_dup1,lnc-SECISBP2L-2-1	0.101715035	0.915337239	0.830674477	0	3	0.510913436	6.814599035	1.760925322	0	12
NONHSAT042403.2	NONHSAT042403.2	lncipedia	lnc-HDC-2-3_dup1	0.047892033	0.938525747	0.90778862	0	4	0.056185763	14.47312072	1.658246378	0	24
NONHSAT042421.2	ENST00000495139	lncipedia	lnc-SLC27A2-2-1_dup1,lnc-SLC27A2-2-1	0.147324666	0.926962106	0.890443159	0	4	0.144033849	4.704895648	5.101069566	0	24
NONHSAT042423.2	ENST00000560159	lncipedia	lnc-USP50-2-1_dup1	0.067939251	0.972456705	0.94491341	0	3	0.555821178	10.20245537	1.176187453	0	12
NONHSAT042435.2	ENST00000624738	lncipedia	lnc-TRPM7-3-1_dup1,lnc-TRPM7-3-1	0.266812689	0.90343891	0.80687782	0	3	0.294369412	2.597879372	4.619152117	0	12
NONHSAT043906.2	ENST00000561207	lncipedia	lnc-TMOD3-1-1_dup1	0.133679889	0.904338693	0.856508039	0	4	0.165386836	5.18512686	4.628623493	0	24
NONHSAT043908.2	NONHSAT043908.2	lncipedia	lnc-MAPK6-13-1_dup1	0.123066986	0.925747377	0.851494753	6	3	0.097259148	5.632275585	3.195866347	6	24
NONHSAT043940.2	ENST00000566282	lncipedia	lnc-ARPP19-1-1_dup1	0.116038753	0.999997436	0.999994872	0	3	0.847635674	5.973411165	2.008902396	0	12
NONHSAT043980.2	ENST00000623483	lncipedia	lnc-RSL24D1-1-1_dup1	0.061336909	0.974702748	0.962054121	0	4	0.694084796	11.30065387	2.123770914	0	24
NONHSAT044014.2	ENST00000565486	lncipedia	lnc-TEX9-2-1_dup1,lnc-TEX9-2-1	0.217284281	0.981830082	0.963660164	0	3	0.289488804	3.19004752	3.76169945	0	12
NONHSAT044020.2	ENST00000564401	lncipedia	lnc-MNS1-2-1	0.043910949	0.910542499	0.821084997	0	3	0.048727496	15.78529261	0.760201302	0	12
NONHSAT044053.2	NONHSAT044053.2	lncipedia	lnc-TCF12-1-3_dup1	0.034943547	0.974139447	0.948278894	0	3	0.737825761	19.83619983	1.209909166	0	24
NONHSAT044079.2	ENST00000567865	lncipedia	lnc-GCOM1-1-1_dup1,lnc-GCOM1-1-1	0.109571347	0.949391458	0.924087187	0	4	0.321311245	6.325989394	3.793872943	0	24
NONHSAT044125.2	ENST00000362860	lncipedia	lnc-SLTM-5-1_dup1,lnc-SLTM-5-1	0.055838918	0.997721138	0.995442277	6	3	0.564195502	12.41333475	1.450053541	0	24
NONHSAT044164.2	ENST00000558749	lncipedia	lnc-GTF2A2-2-1_dup1	0.113805324	0.998215585	0.996431169	6	3	1.452522112	6.090639337	2.955354767	0	24
NONHSAT044237.2	NONHSAT044237.2	lncipedia	lnc-NARG2-5-1_dup1,lnc-NARG2-5-1	0.166918413	0.90984673	0.81969346	0	3	0.03679752	4.152610661	5.779496794	0	24
NONHSAT046564.2	NONHSAT046564.2	lncipedia	lnc-C2CD4A-13-1_dup1	0.374848535	0.98621917	0.972438339	0	3	0.039668245	1.849139363	6.489505465	0	12
NONHSAT046568.2	NONHSAT046568.2	lncipedia	lnc-C2CD4A-15-1_dup1,lnc-C2CD4A-15-1	0.287855135	0.992525695	0.985051389	0	3	0.103968054	2.407972263	4.983446107	0	12
NONHSAT046627.2	NONHSAT046627.2	lncipedia	lnc-HERC1-1-15_dup1	0.023187377	0.894538496	0.789076992	6	3	0.765491763	29.89329888	0.60214164	6	24
NONHSAT046673.2	ENST00000507324	lncipedia	lnc-KIAA0101-6-1	0.042155907	0.893786215	0.78757243	6	3	0.059078977	16.44246853	1.094726134	6	24
NONHSAT046685.2	ENST00000581636	lncipedia	lnc-ZNF609-2-1_dup1,lnc-ZNF609-2-1	0.159490275	0.978064695	0.956129389	0	3	0.777347475	4.34601532	2.761149954	0	12
NONHSAT046686.2	ENST00000560387	lncipedia	lnc-ZNF609-3-1_dup1	0.148330111	0.862633373	0.725266747	0	3	0.087373163	4.673003855	2.567941387	0	12
NONHSAT046696.2	NONHSAT046696.2	lncipedia	lnc-PLEKHO2-1-1_dup1	0.178109527	0.920965562	0.841931124	0	3	0.055339004	3.891690639	3.083492783	0	12
NONHSAT046708.2	NONHSAT046708.2	lncipedia	lnc-UBAP1L-1-2_dup1	0.142191935	0.953372772	0.906745543	0	3	0.310618347	4.874729226	2.461675191	0	12
NONHSAT046768.2	NONHSAT046768.2	lncipedia	lnc-RAB11A-2-1_dup1,lnc-RAB11A-2-1	0.025020462	0.894416205	0.788832409	6	3	0.095275996	27.70321253	0.64974414	0	24
NONHSAT046779.2	ENST00000564269	lncipedia	lnc-MEGF11-1-1_dup1	0.112706262	0.970781387	0.941562775	6	3	0.104526138	6.150032534	2.926813785	6	24
NONHSAT046781.2	ENST00000565993	lncipedia	lnc-TIPIN-2-1	0.049482262	0.973439006	0.946878012	6	3	0.34848511	14.0079931	1.284980645	6	24
NONHSAT046812.2	ENST00000617013	lncipedia	lnc-SMAD6-2-1_dup1,lnc-SMAD6-2-1	0.126355138	0.985393816	0.970787632	6	3	0.221516429	5.485706311	3.28125477	0	24
NONHSAT046839.2	NONHSAT046839.2	lncipedia	lnc-IQCH-7-1_dup1,lnc-IQCH-7-1	0.173217583	0.987229373	0.974458747	6	3	0.232824637	4.001598266	4.498202669	0	24
NONHSAT046901.2	NONHSAT046901.2	lncipedia	lnc-ITGA11-5-1_dup1,lnc-ITGA11-5-1	0.054078153	0.984331797	0.968663594	6	3	1.781518184	12.81750848	1.404329089	0	24
NONHSAT046907.2	NONHSAT046907.2	lncipedia	lnc-SPESP1-2-1_dup1,lnc-SPESP1-2-1	0.043910948	0.910542497	0.821084994	0	3	0.219184813	15.78529291	0.760201288	0	12
NONHSAT046944.2	ENST00000558107	lncipedia	lnc-ANP32A-3-3_dup1	0.062693147	0.803122898	0.704684347	0	4	1.204987739	11.05618745	2.1707302	0	24
NONHSAT046952.2	NONHSAT046952.2	lncipedia	lnc-TLE3-6-1_dup1	0.146261431	0.893124223	0.786248446	6	3	0.134281641	4.739097475	3.798191553	6	24
NONHSAT047044.2	NONHSAT047044.2	lncipedia	lnc-LRRC49-9-1_dup1,lnc-LRRC49-9-1	0.106688246	0.908946913	0.817893825	6	3	0.273632671	6.496940449	2.77053486	0	24
NONHSAT047046.2	NONHSAT047046.2	lncipedia	lnc-THSD4-3-3_dup1	0.068343943	0.993723632	0.987447264	0	3	0.228463286	10.14204263	2.366387215	0	24
NONHSAT047079.2	NONHSAT047079.2	lncipedia	lnc-HEXA-5-1_dup1	0.089738818	0.990038086	0.980076172	6	3	0.29352437	7.724050721	2.330383454	0	24
NONHSAT047112.2	ENST00000563464	lncipedia	lnc-ARIH1-2-1_dup1,lnc-ARIH1-2-1	0.16925136	0.954069306	0.931103959	0	4	0.053162454	4.095371409	5.860274344	0	24
NONHSAT047113.2	NONHSAT047113.2	lncipedia	lnc-GOLGA6B-1-1_dup1	0.149099148	0.997311274	0.995966912	0	4	0.034398605	4.648901013	5.162510436	0	24
NONHSAT047178.2	NONHSAT047178.2	lncipedia	lnc-STOML1-1-19_dup1	0.058853518	0.893902158	0.787804317	0	3	0.084682003	11.77749779	2.037784293	0	24
NONHSAT047199.2	NONHSAT047199.2	lncipedia	lnc-PML-2-1_dup1	0.049160498	0.80792631	0.711889466	0	4	0.18203272	14.09967764	1.702166576	0	24
NONHSAT047208.2	ENST00000561647	lncipedia	lnc-STRA6-1-1_dup1	0.039974807	0.99341366	0.986827321	6	3	0.309203591	17.33960045	1.038086203	0	24
NONHSAT047237.2	NONHSAT047237.2	lncipedia	lnc-ARID3B-3-9	0.180908819	0.91361542	0.827230841	6	3	0.051000669	3.831472581	4.697932614	6	24
NONHSAT047245.2	NONHSAT047245.2	lncipedia	lnc-ARID3B-2-2_dup1	0.069124046	0.989067378	0.978134756	6	3	0.248492681	10.027584	1.795048538	6	24
NONHSAT047295.2	NONHSAT047295.2	lncipedia	lnc-C15orf39-1-1_dup1,lnc-C15orf39-1-1	0.058554358	0.999241989	0.998483978	6	3	0.618086258	11.83767023	1.520569475	6	24
NONHSAT047358.2	ENST00000569467	lncipedia	lnc-AC105020.1-1-1	0.065857964	0.921919847	0.843839694	6	3	0.844570966	10.5248802	1.710233243	6	24
NONHSAT047393.2	ENST00000558424	lncipedia	lnc-ETFA-1-1	0.042155908	0.893786207	0.787572414	6	3	0.025222758	16.44246837	1.094726144	0	24
NONHSAT047406.2	NONHSAT047406.2	lncipedia	lnc-ETFA-5-1_dup1,lnc-ETFA-5-1	0.077751612	0.994514728	0.989029457	0	3	0.282042346	8.914891426	1.346062383	0	12
NONHSAT047419.2	NONHSAT047419.2	lncipedia	lnc-TSPAN3-1-1_dup1,lnc-TSPAN3-1-1	0.02862692	0.988893113	0.977786227	6	3	0.123695489	24.2131249	0.74339847	0	24
NONHSAT047421.2	ENST00000602975	lncipedia	lnc-PEAK1.1-4-1_dup1,lnc-PEAK1.1-4-1	0.061120263	0.951332997	0.926999495	0	4	11.39171553	11.34071006	2.116269604	0	24
NONHSAT047541.2	ENST00000566715	lncipedia	lnc-SH2D7-1-1_dup1,lnc-SH2D7-1-1	0.065474949	0.933975638	0.867951276	6	3	0.275273219	10.5864486	1.700286912	0	24
NONHSAT047623.2	ENST00000624440	lncipedia	lnc-MORF4L1-3-1_dup1,lnc-MORF4L1-3-1	0.094304284	0.989441235	0.978882471	6	3	0.855010701	7.350113371	2.448941818	0	24
NONHSAT047666.2	ENST00000560760	lncipedia	lnc-MTHFS-1-1_dup1	0.076119263	0.978365331	0.967547996	0	4	1.434635283	9.106067984	2.635605186	0	24
NONHSAT047667.2	ENST00000567415	lncipedia	lnc-RP11-38G5.1.1-1-1_dup1,lnc-RP11-38G5.1.1-1-1	0.085295525	0.998573737	0.997147475	6	3	1.178605868	8.126419066	2.214997757	6	24
NONHSAT047681.2	NONHSAT047681.2	lncipedia	lnc-FAH-1-1_dup1	0.049338094	0.940017312	0.880034623	6	3	0.11001771	14.04892484	1.281236835	6	24
NONHSAT047682.2	NONHSAT047682.2	lncipedia	lnc-FAH-2-1_dup1,lnc-FAH-2-1	0.064543833	0.878683528	0.818025292	0	4	0.288115229	10.73916973	2.234809635	0	24
NONHSAT047685.2	NONHSAT047685.2	lncipedia	lnc-RP11-210M15.2.1-3-15_dup1	0.048289556	0.928130817	0.856261635	6	3	0.118754495	14.35397699	1.254007862	0	24
NONHSAT047701.2	NONHSAT047701.2	lncipedia	lnc-RP11-210M15.2.1-3-13_dup1	0.177699844	0.997385876	0.994771752	0	3	0.062267706	3.900662852	6.152800412	0	24
NONHSAT047819.2	NONHSAT047819.2	lncipedia	lnc-RP11-152F13.5.1-1-5_dup1	0.070784342	0.974049649	0.961074474	0	4	0.701160656	9.792380112	2.450885252	0	24
NONHSAT047870.2	NONHSAT047870.2	lncipedia	lnc-WHAMM-1-1	0.156770659	0.959655598	0.939483396	0	4	0.027231556	4.421408855	5.42813406	0	24
NONHSAT047887.2	ENST00000560450	lncipedia	lnc-C15orf40-1-1_dup1	0.085772156	0.93160385	0.863207701	6	3	0.114740382	8.081261034	2.227375149	0	24
NONHSAT047893.2	NONHSAT047893.2	lncipedia	lnc-RP11-382A20.3.1-1-2	0.116286074	0.982155889	0.973233833	0	4	0.205137492	5.960706695	4.026368219	0	24
NONHSAT047970.2	NONHSAT047970.2	lncipedia	lnc-WDR73-3-9_dup1	0.050803526	0.995266388	0.990532777	6	3	1.954708388	13.64368252	1.319291912	0	24
NONHSAT047992.2	NONHSAT047992.2	lncipedia	lnc-ZSCAN2-5-4_dup1	0.135487928	0.960184934	0.920369869	0	3	0.043873993	5.11593313	2.345613145	0	12
NONHSAT048002.2	ENST00000558508	lncipedia	lnc-ZSCAN2-5-13_dup1	0.083417497	0.996267872	0.992535744	6	3	0.313387612	8.309373984	2.16622817	6	24
NONHSAT048043.2	NONHSAT048043.2	lncipedia	lnc-SLC28A1-1-1_dup1,lnc-SLC28A1-1-1	0.12755161	0.902582479	0.853873718	0	4	0.426934191	5.43424877	4.41643381	0	24
NONHSAT048046.2	NONHSAT048046.2	lncipedia	lnc-AKAP13-4-1_dup1,lnc-AKAP13-4-1	0.088570075	0.984301117	0.968602235	6	3	0.214545112	7.825974902	2.300032932	0	24
NONHSAT048091.2	ENST00000558757	lncipedia	lnc-AGBL1-3-1_dup1	0.128680325	0.948473694	0.896947388	6	3	0.083969083	5.386582445	3.341636406	0	24
NONHSAT048101.2	NONHSAT048101.2	lncipedia	lnc-KLHL25-1-4_dup1	0.13639823	0.992079076	0.984158152	6	3	0.059489007	5.081790126	3.542058911	6	24
NONHSAT048161.2	ENST00000558776	lncipedia	lnc-MRPL46.1-2-1_dup1,lnc-MRPL46.1-2-1	0.082809657	0.999550385	0.999100771	6	3	1.214652215	8.370366561	2.150443456	6	24
NONHSAT048173.2	NONHSAT048173.2	lncipedia	lnc-DET1-3-1_dup1	0.043878745	0.895796305	0.79159261	6	3	0.465896825	15.79687815	1.139465648	0	24
NONHSAT048258.2	NONHSAT048258.2	lncipedia	lnc-ABHD2-4-1_dup1,lnc-ABHD2-4-1	0.178109526	0.920965564	0.841931128	0	3	0.061109649	3.89169067	3.083492758	0	12
NONHSAT048292.2	NONHSAT048292.2	lncipedia	lnc-FANCI-2-7_dup1	0.089617964	0.970487071	0.940974142	0	3	0.019219715	7.734466973	3.102993404	0	24
NONHSAT048313.2	NONHSAT048313.2	lncipedia	lnc-FANCI-3-2_dup1	0.042885761	0.878493991	0.817740986	0	4	0.44950198	16.16264157	1.484905787	0	24
NONHSAT048314.2	NONHSAT048314.2	lncipedia	lnc-FANCI-3-3_dup1	0.102711585	0.986305664	0.972611329	6	3	0.21765907	6.748481022	2.667266892	0	24
NONHSAT048315.2	NONHSAT048315.2	lncipedia	lnc-C15orf42-5-1_dup1	0.02862692	0.988893114	0.977786228	6	3	0.137495806	24.21312484	0.743398472	0	24
NONHSAT048357.2	ENST00000614119	lncipedia	lnc-SEMA4B-6-1_dup1,lnc-SEMA4B-6-1	0.095859133	0.943355195	0.886710389	6	3	0.198464096	7.230893466	2.489318932	0	24
NONHSAT048443.2	ENST00000560522	lncipedia	lnc-HDDC3-2-1_dup1	0.023187377	0.894538496	0.789076991	6	3	0.803044189	29.8932988	0.602141641	0	24
NONHSAT048449.2	ENST00000448987	lncipedia	lnc-HDDC3-1-1_dup1	0.025020462	0.894416203	0.788832405	6	3	0.950942705	27.70321249	0.649744141	6	24
NONHSAT048465.2	ENST00000501381	lncipedia	lnc-FES-2-4_dup1	0.090414051	0.893289319	0.786578638	6	3	0.077624039	7.666365734	2.347918248	6	24
NONHSAT049660.2	ENST00000562894	lncipedia	lnc-RGMA-3-1,lnc-RGMA-3-1_dup1	0.043685964	0.979503865	0.959007729	6	3	0.604587658	15.86658768	1.134459429	0	24
NONHSAT049664.2	NONHSAT049664.2	lncipedia	lnc-RGMA-2-3_dup1	0.235871792	0.98375338	0.967506761	0	3	0.089140701	2.938660766	4.083492773	0	12
NONHSAT049678.2	ENST00000555227	lncipedia	lnc-CHD2-6-12_dup1	0.095321161	0.928898489	0.857796977	6	3	0.746061332	7.271703075	2.475348596	0	24
NONHSAT050244.2	NONHSAT050244.2	lncipedia	lnc-NR2F2-1-1_dup1	0.047312674	0.995725728	0.991451455	6	3	0.378259794	14.650349	1.228639673	6	24
NONHSAT050832.2	ENST00000566974	lncipedia	lnc-TTC23-1-1	0.062854866	0.952759294	0.905518588	6	3	0.254452049	11.02774102	1.632247254	6	24
NONHSAT050865.2	ENST00000558361	lncipedia	lnc-MEF2A-6-1_dup1,lnc-MEF2A-6-1	0.092436883	0.985130007	0.970260013	6	3	0.187919434	7.498599696	2.400448181	0	24
NONHSAT050868.2	NONHSAT050868.2	lncipedia	lnc-MEF2A-2-1_dup1,lnc-MEF2A-2-1	0.148985097	0.978567261	0.957134523	6	3	0.125306424	4.652459834	3.868921096	6	24
NONHSAT051073.2	NONHSAT051073.2	lncipedia	lnc-MEF2A-1-1_dup1	0.217284281	0.955088852	0.910177703	0	3	0.207944345	3.190047521	3.761699448	0	12
NONHSAT051107.2	NONHSAT051107.2	lncipedia	lnc-LINS-1-2	0.061508237	0.997419702	0.994839405	6	3	0.48009866	11.26917656	1.597277308	0	24
NONHSAT051132.2	ENST00000558427	lncipedia	lnc-ALDH1A3-1-8_dup1	0.038714985	0.992945448	0.985890896	6	3	0.203739969	17.90384729	1.005370505	0	24
NONHSAT051133.2	NONHSAT051133.2	lncipedia	lnc-ALDH1A3-1-9_dup1	0.089617965	0.919639694	0.839279389	0	3	0.057237831	7.734466876	3.102993443	0	24
NONHSAT051155.2	NONHSAT051155.2	lncipedia	lnc-CHSY1-1-1_dup1	0.080319976	0.922311455	0.844622911	6	3	0.481409217	8.62982304	2.085790162	0	24
NONHSAT051169.2	ENST00000558838	lncipedia	lnc-LRRK1-3-2_dup1	0.047222947	0.977113836	0.965670753	0	4	0.619737356	14.67818571	1.635079462	0	24
NONHSAT051177.2	NONHSAT051177.2	lncipedia	lnc-SNRPA1-1-4_dup1,lnc-SNRPA1-1-4	0.070296314	0.963993744	0.945990616	0	4	0.088462436	9.860363137	2.433987437	0	24
NONHSAT051774.2	NONHSAT051774.2	lncipedia	lnc-SOLH-3-1_dup1	0.059943054	0.995377766	0.990755531	6	3	2.019550963	11.56342795	1.556631829	0	24
NONHSAT051845.2	ENST00000566927	lncipedia	lnc-STUB1-1-2_dup1	0.042138638	0.893782323	0.787564646	6	3	0.291760242	16.44920691	1.094277681	6	24
NONHSAT051855.2	ENST00000567096	lncipedia	lnc-FBXL16-1-1_dup1	0.021241214	0.955247041	0.910494082	0	3	0.373771114	32.63218257	0.735470266	0	24
NONHSAT051879.2	NONHSAT051879.2	lncipedia	lnc-HAGHL-2-1	0.145371958	0.949063213	0.898126426	6	3	0.021492486	4.768094126	3.775093261	0	24
NONHSAT051978.2	ENST00000624488	lncipedia	lnc-PTX4-4-1_dup1,lnc-PTX4-4-1	0.016497073	0.895160364	0.790320729	6	3	3.628781476	42.01637473	0.428404405	6	24
NONHSAT051983.2	ENST00000568149	lncipedia	lnc-PTX4-2-1_dup1	0.038714985	0.992945448	0.985890896	6	3	0.552720311	17.90384729	1.005370506	0	24
NONHSAT052080.2	ENST00000561544	lncipedia	lnc-MLST8-1-1_dup1	0.031707558	0.968749376	0.937498753	6	3	0.858979985	21.8606298	0.823398052	6	24
NONHSAT052168.2	NONHSAT052168.2	lncipedia	lnc-DHRS7B-1-3_dup1	0.068090852	0.932803404	0.899205106	0	4	0.680148967	10.17974022	2.357624013	0	24
NONHSAT052305.2	NONHSAT052305.2	lncipedia	lnc-WSB1-1-1_dup1,lnc-WSB1-1-1	0.032876202	0.997051025	0.99410205	6	3	2.300825277	21.08355383	0.853746012	0	24
NONHSAT052314.2	ENST00000583643	lncipedia	lnc-WSB1-4-1_dup1,lnc-WSB1-4-1	0.135054943	0.999932784	0.999899176	0	4	0.131065983	5.13233479	4.676234303	0	24
NONHSAT052328.2	NONHSAT052328.2	PMID22140575	brain_Pred17260	0.12579787	0.809192475	0.713788712	0	4	0.766306622	5.510007271	4.35571113	0	24
NONHSAT052651.2	ENST00000579468	lncipedia	lnc-C17orf63-1-1_dup1	0.027270578	0.996286893	0.992573786	6	3	1.978604157	25.41739974	0.708176296	0	24
NONHSAT052700.2	ENST00000584958	lncipedia	lnc-TAOK1-1-1_dup1	0.168315763	0.910819111	0.866228666	0	4	0.183018772	4.118135859	5.827879609	0	24
NONHSAT052710.2	NONHSAT052710.2	lncipedia	lnc-TP53I13-3-1_dup1	0.048639511	0.96217102	0.924342039	0	3	0.106441106	14.25070203	1.684127557	0	24
NONHSAT052728.2	ENST00000582881	lncipedia	lnc-CORO6-1-1_dup1,lnc-CORO6-1-1	0.11867946	0.879013333	0.81852	0	4	0.116268617	5.840498279	4.109238433	0	24
NONHSAT052730.2	ENST00000493028	lncipedia	lnc-CORO6-2-1_dup1,lnc-CORO6-2-1	0.32459876	0.988950964	0.977901929	0	3	0.15835417	2.135396882	5.61956426	0	12
NONHSAT052732.2	ENST00000580031	lncipedia	lnc-CORO6-3-1_dup1,lnc-CORO6-3-1	0.08648736	0.991991849	0.983983698	6	3	0.575495753	8.014433292	2.245947947	0	24
NONHSAT052802.2	NONHSAT052802.2	lncipedia	lnc-TBC1D29-5-1	0.110092455	0.995437477	0.990874954	6	3	0.323015502	6.296046177	2.8589371	0	24
NONHSAT052815.2	NONHSAT052815.2	lncipedia	lnc-ATAD5-3-13	0.03526182	0.886908725	0.77381745	6	3	1.391181335	19.65715844	0.915696948	0	24
NONHSAT052818.2	ENST00000581019	lncipedia	lnc-ATAD5-2-1_dup1	0.108883043	0.955661555	0.933492333	0	4	0.674856487	6.365979165	3.770040614	0	24
NONHSAT052842.2	ENST00000577405	lncipedia	lnc-ADAP2-2-1_dup1,lnc-ADAP2-2-1	0.061655151	0.876244841	0.752489683	0	3	0.181549649	11.24232393	2.134789937	0	24
NONHSAT052855.2	ENST00000578883	lncipedia	lnc-RNF135-1-16_dup1	0.022732535	0.999161919	0.998323838	0	3	0.23726751	30.49141645	0.78710676	0	24
NONHSAT052910.2	ENST00000582640	lncipedia	lnc-SUZ12-7-1	0.031576803	0.929602104	0.859204209	6	3	3.873789241	21.95115099	0.82000256	0	24
NONHSAT052944.2	NONHSAT052944.2	lncipedia	lnc-ZNF207-1-1_dup1	0.140178159	0.970828725	0.956243087	0	4	0.139751554	4.944758763	4.853624039	0	24
NONHSAT052960.2	ENST00000577227	lncipedia	lnc-C17orf75-4-1_dup1	0.101969765	0.943022081	0.886044162	0	3	0.108976815	6.797575552	3.530670578	0	24
NONHSAT052968.2	NONHSAT052968.2	lncipedia	lnc-TMEM98-2-4_dup1	0.047892034	0.938525743	0.907788615	0	4	0.058596183	14.47312063	1.658246387	0	24
NONHSAT053056.2	ENST00000590309	lncipedia	lnc-RAD51D-1-1_dup1,lnc-RAD51D-1-1	0.110047751	0.997287613	0.994575226	6	3	0.105869647	6.298603765	2.857776211	0	24
NONHSAT053116.2	NONHSAT053116.2	lncipedia	lnc-RASL10B-1-2_dup1,lnc-RASL10B-1-2	0.357424492	0.926744356	0.853488712	0	3	0.072800032	1.93928283	6.187854508	0	12
NONHSAT053118.2	ENST00000603816	lncipedia	lnc-GAS2L2-4-1_dup1	0.052761747	0.989910452	0.979820905	6	3	0.239628578	13.13730528	1.370144	0	24
NONHSAT053234.2	NONHSAT053234.2	lncipedia	lnc-MRM1-5-1_dup1	0.025020462	0.894416201	0.788832401	6	3	0.28031805	27.70321245	0.649744142	0	24
NONHSAT053249.2	ENST00000613270	lncipedia	lnc-LHX1-1-1_dup1,lnc-LHX1-1-1	0.283265771	0.993824064	0.987648127	0	3	0.620953177	2.44698531	4.903993478	0	12
NONHSAT053250.2	ENST00000620689	lncipedia	lnc-LHX1-2-1_dup1	0.086908149	0.961610593	0.923221186	6	3	0.374389549	7.975629333	2.256875194	0	24
NONHSAT053254.2	ENST00000615419	lncipedia	lnc-LHX1-3-1_dup1	0.140544992	0.996272688	0.992545376	6	3	0.141523103	4.93185256	3.649744144	0	24
NONHSAT053274.2	ENST00000612843	lncipedia	lnc-DUSP14-2-1	0.133379458	0.892826777	0.839240165	0	4	0.114814796	5.1968061	4.61822118	0	24
NONHSAT053302.2	NONHSAT053302.2	lncipedia	lnc-SOCS7-3-1	0.02862692	0.988893113	0.977786226	6	3	0.321703241	24.213125	0.743398467	0	24
NONHSAT053446.2	NONHSAT053446.2	lncipedia	lnc-CDK12-1-7_dup1	0.079415481	0.99878567	0.997571339	6	3	0.360077958	8.728111637	2.062301761	0	24
NONHSAT053457.2	NONHSAT053457.2	lncipedia	lnc-CDK12-1-13_dup1	0.048560052	0.936827141	0.905240711	0	4	0.820044422	14.27402064	1.681376299	0	24
NONHSAT053544.2	ENST00000583752	lncipedia	lnc-RARA-2-1	0.081811388	0.940589503	0.881179007	6	3	1.244916091	8.472502389	2.124519909	6	24
NONHSAT053716.2	ENST00000591237	lncipedia	lnc-NAGLU-3-1_dup1,lnc-NAGLU-3-1	0.034164435	0.944521213	0.889042426	6	3	2.528357098	20.28855958	0.887199504	0	24
NONHSAT053735.2	NONHSAT053735.2	lncipedia	lnc-PSMC3IP-1-1	0.085587085	0.99483335	0.989666701	6	3	0.214418934	8.098735672	2.222569143	6	24
NONHSAT053750.2	ENST00000592440	lncipedia	lnc-EZH1-1-1_dup1	0.178061921	0.960696895	0.921393789	0	3	0.140595773	3.892731114	3.082668607	0	12
NONHSAT053892.2	NONHSAT053892.2	lncipedia	lnc-LSM12-1-1_dup1	0.064123259	0.986130103	0.972260206	6	3	1.875183232	10.80960618	1.665185548	0	24
NONHSAT053904.2	NONHSAT053904.2	lncipedia	lnc-C17orf65-3-1_dup1,lnc-C17orf65-3-1	0.0378327	0.989292972	0.978585944	6	3	1.742907429	18.32137734	0.982458888	6	24
NONHSAT053949.2	ENST00000478664	lncipedia	lnc-ITGA2B-1-1_dup1,lnc-ITGA2B-1-1	0.066279223	0.893446552	0.786893104	6	3	0.203727686	10.45798591	1.721172714	0	24
NONHSAT053962.2	ENST00000591628	lncipedia	lnc-CCDC43-2-2_dup1,lnc-CCDC43-2-1_dup1,lnc-CCDC43-2-2,lnc-CCDC43-2-1	0.069306916	0.983411818	0.966823635	6	3	0.830845647	10.00112568	1.7997974	0	24
NONHSAT053974.2	ENST00000591137	lncipedia	lnc-GJC1-1-1_dup1	0.041856605	0.836467975	0.754701963	0	4	0.860078504	16.56004304	1.449271596	0	24
NONHSAT054003.2	NONHSAT054003.2	lncipedia	lnc-DCAKD-1-1_dup1,lnc-DCAKD-1-1	0.075479586	0.811677373	0.717516059	0	4	0.104913133	9.183240365	2.613456585	0	24
NONHSAT054074.2	ENST00000588160	lncipedia	lnc-FMNL1-1-12	0.025020462	0.894416203	0.788832406	6	3	0.203022672	27.70321247	0.649744141	0	24
NONHSAT054142.2	ENST00000590995	lncipedia	lnc-AC091132.1-3-1_dup1	0.101726983	0.995624302	0.991248605	0	3	0.699056763	6.813798636	1.761132173	0	12
NONHSAT054143.2	ENST00000587078	lncipedia	lnc-AC091132.1-3-2_dup1	0.125701517	0.887371202	0.774742403	0	3	0.293550043	5.514230852	2.176187454	0	12
NONHSAT054153.2	NONHSAT054153.2	lncipedia	lnc-AC091132.2-8-1	0.025020462	0.894416203	0.788832406	6	3	0.775546607	27.7032125	0.649744141	6	24
NONHSAT054155.2	NONHSAT054155.2	lncipedia	lnc-CRHR1-1-1_dup1,lnc-CRHR1-1-1	0.193297799	0.987279649	0.974559299	0	3	0.05264018	3.585903125	3.346437307	0	12
NONHSAT054162.2	NONHSAT054162.2	lncipedia	lnc-C17orf69-2-8_dup1	0.04432627	0.967510595	0.935021189	6	3	0.274578764	15.63739031	1.151087211	6	24
NONHSAT054172.2	ENST00000580655	lncipedia	lnc-C17orf69-1-3_dup1,lnc-C17orf69-1-3	0.293826657	0.924824843	0.849649687	6	3	0.038861257	2.359034362	7.630240701	6	24
NONHSAT054183.2	ENST00000624111	lncipedia	lnc-AC217771.1-2-1_dup1,lnc-AC217771.1-2-1	0.040245166	0.959050625	0.938575937	0	4	0.106403605	17.22311639	1.393476039	0	24
NONHSAT054212.2	NONHSAT054212.2	lncipedia	lnc-NSF-2-1_dup1,lnc-NSF-2-1	0.090020322	0.999823732	0.999647465	6	3	0.185477239	7.69989669	2.337693702	0	24
NONHSAT054238.2	ENST00000575930	lncipedia	lnc-RPRML-3-10	0.090596855	0.999592456	0.999184913	6	3	0.082946429	7.65089671	2.352665404	0	24
NONHSAT054275.2	NONHSAT054275.2	lncipedia	lnc-CDC27-3-1_dup1,lnc-CDC27-3-1	0.054444319	0.999636369	0.999272739	6	3	0.782871767	12.73130398	1.413837893	0	24
NONHSAT054276.2	ENST00000576938	lncipedia	lnc-RPRML-3-6	0.101296267	0.999900688	0.999851031	0	4	0.454540391	6.842771227	3.507350926	0	24
NONHSAT054288.2	ENST00000574021	lncipedia	lnc-RPRML-4-1_dup1	0.094458133	0.903989432	0.807978865	6	3	0.253110373	7.338141905	2.452937028	0	24
NONHSAT054339.2	NONHSAT054339.2	lncipedia	lnc-PRR15L-5-10	0.036573279	0.986607995	0.97321599	0	3	0.284320529	18.95228416	1.266338125	0	24
NONHSAT054386.2	NONHSAT054386.2	lncipedia	lnc-SNX11-7-1_dup1,lnc-SNX11-7-1	0.083400853	0.893325347	0.786650695	6	3	0.214241203	8.311032245	2.165795953	0	24
NONHSAT054464.2	ENST00000425510	lncipedia	lnc-HOXB7-1-5_dup1	0.066833295	0.899071225	0.848606837	0	4	0.832872842	10.3712854	2.314081532	0	24
NONHSAT054476.2	ENST00000480790	lncipedia	lnc-HOXB13-1-1_dup1,lnc-HOXB13-1-1	0.038714985	0.992945448	0.985890896	6	3	0.379760214	17.90384731	1.005370504	0	24
NONHSAT054506.2	ENST00000511142	lncipedia	lnc-B4GALNT2-3-1_dup1,lnc-B4GALNT2-3-1	0.044712399	0.929674264	0.859348528	6	3	3.443394362	15.50234808	1.161114426	0	24
NONHSAT054531.2	NONHSAT054531.2	lncipedia	lnc-NGFR-5-1_dup1,lnc-NGFR-5-1	0.02862692	0.988893114	0.977786228	6	3	0.143376722	24.21312499	0.743398467	6	24
NONHSAT054567.2	ENST00000574365	lncipedia	lnc-KAT7-1-1_dup1	0.077823556	0.912122135	0.868183203	0	4	0.234347287	8.906650114	2.694615786	0	24
NONHSAT054568.2	NONHSAT054568.2	lncipedia	lnc-KAT7-2-2_dup1	0.108706552	0.998337227	0.99750584	0	4	0.257475784	6.376314635	3.763929695	0	24
NONHSAT054693.2	ENST00000513017	lncipedia	lnc-CHAD-3-1_dup1	0.056807004	0.934917011	0.869834023	6	3	0.979707226	12.20179091	1.475193283	6	24
NONHSAT054708.2	ENST00000574246	lncipedia	lnc-ABCC3-1-1_dup1	0.182715666	0.99374761	0.98749522	0	3	0.568810371	3.793583748	3.163235821	0	12
NONHSAT054711.2	NONHSAT054711.2	lncipedia	lnc-ABCC3-2-1	0.079973746	0.981335747	0.962671494	6	3	0.101484824	8.667184116	2.07679908	0	24
NONHSAT054716.2	NONHSAT054716.2	lncipedia	lnc-ABCC3-6-1_dup1,lnc-ABCC3-6-1	0.017279942	0.845206057	0.767809085	0	4	18.70802966	40.11281775	0.598312493	0	24
NONHSAT054750.2	ENST00000581917	lncipedia	lnc-SPAG9-2-2_dup1,lnc-SPAG9-2-1_dup1,lnc-SPAG9-2-2,lnc-SPAG9-2-1	0.093499367	0.995063847	0.990127694	6	3	0.585637827	7.413388991	2.428039325	0	24
NONHSAT054832.2	NONHSAT054832.2	lncipedia	lnc-ANKFN1-1-4_dup1,lnc-ANKFN1-1-4	0.344902052	0.931866764	0.863733529	0	3	0.030916947	2.009692831	5.971061754	0	12
NONHSAT054895.2	NONHSAT054895.2	lncipedia	lnc-DYNLL2-4-1_dup1,lnc-DYNLL2-4-1	0.042461394	0.979966737	0.959933475	6	3	1.005936578	16.32417389	1.102659168	0	24
NONHSAT054898.2	NONHSAT054898.2	lncipedia	lnc-MSI2-1-2_dup1	0.089057209	0.908579703	0.817159406	0	3	0.047272461	7.783167591	3.083577441	0	24
NONHSAT054916.2	ENST00000585065	lncipedia	lnc-VEZF1-1-1_dup1	0.079252225	0.995859357	0.991718714	6	3	5.245602237	8.746091111	2.058062256	0	24
NONHSAT054929.2	NONHSAT054929.2	lncipedia	lnc-DYNLL2-1-1_dup1,lnc-DYNLL2-1-1	0.024611209	0.999363003	0.998726005	6	3	13.95450922	28.16388234	0.639116432	6	24
NONHSAT054990.2	NONHSAT054990.2	lncipedia	lnc-SKA2-5-1_dup1,lnc-SKA2-5-1	0.134982368	0.957428693	0.93614304	0	4	0.141549725	5.135094253	4.673721419	0	24
NONHSAT055058.2	ENST00000585345	lncipedia	lnc-AC005702.1-1-1_dup1	0.048515943	0.970903188	0.941806375	6	3	0.265295651	14.2869981	1.259886778	0	24
NONHSAT055059.2	ENST00000589740	lncipedia	lnc-CA4-3-1_dup1	0.014307187	0.985009838	0.970019676	6	3	1.219098897	48.44748039	0.371536349	0	24
NONHSAT055076.2	NONHSAT055076.2	lncipedia	lnc-USP32-2-2_dup1	0.035642647	0.999714308	0.999428617	6	3	0.274502643	19.44712977	0.92558646	6	24
NONHSAT055077.2	NONHSAT055077.2	lncipedia	lnc-USP32-2-1_dup1	0.042155907	0.893786211	0.787572421	6	3	0.083274014	16.4424686	1.094726129	6	24
NONHSAT055086.2	ENST00000475274	lncipedia	lnc-HEATR6-5-1	0.061451124	0.998721644	0.997443289	6	3	0.3112835	11.27965016	1.595794173	0	24
NONHSAT055094.2	NONHSAT055094.2	lncipedia	lnc-PPM1D-6-1_dup1	0.023182522	0.894489016	0.788978032	6	3	0.760064918	29.89955841	0.60201558	0	24
NONHSAT055096.2	NONHSAT055096.2	lncipedia	lnc-PPM1D-1-3_dup1	0.092988667	0.977101799	0.954203597	6	3	0.045070892	7.454103885	2.414777185	0	24
NONHSAT055119.2	ENST00000589244	lncipedia	lnc-TBX2-3-1_dup1	0.098833139	0.990121184	0.985181776	0	4	0.435249777	7.013307383	3.422065894	0	24
NONHSAT055160.2	ENST00000583426	lncipedia	lnc-MRC2-2-1_dup1	0.081857116	0.993333628	0.986667257	6	3	0.1615787	8.467769383	2.125707395	0	24
NONHSAT055186.2	ENST00000580149	lncipedia	lnc-MARCH10-6-1	0.145057912	0.941352642	0.912028964	0	4	0.170407976	4.778416908	5.022583936	0	24
NONHSAT055309.2	NONHSAT055309.2	lncipedia	lnc-AC103810.2-1-10	0.140300991	0.965643848	0.948465772	0	4	0.067669653	4.94042968	4.857877058	0	24
NONHSAT055322.2	ENST00000582421	lncipedia	lnc-AC103810.1-2-1_dup1,lnc-AC103810.1-2-1	0.217284281	0.932245482	0.864490964	0	3	0.166254532	3.190047521	3.761699448	0	12
NONHSAT055323.2	ENST00000577938	lncipedia	lnc-AC037487.1-3-1_dup1	0.033471699	0.88806876	0.776137519	6	3	0.775419863	20.70845537	0.86921017	0	24
NONHSAT055324.2	ENST00000584131	lncipedia	lnc-AC037487.1-3-2_dup1	0.103096367	0.992444249	0.984888499	6	3	0.39090824	6.723293979	2.677259102	0	24
NONHSAT055336.2	ENST00000578601	lncipedia	lnc-LRRC37A3-1-1	0.120299656	0.940199183	0.880398366	0	3	0.401150656	5.761838426	2.082668605	0	12
NONHSAT055344.2	NONHSAT055344.2	lncipedia	lnc-GNA13-2-4	0.085772156	0.931603852	0.863207705	6	3	0.046719402	8.081261032	2.227375149	6	24
NONHSAT055352.2	NONHSAT055352.2	lncipedia	lnc-GNA13-2-3	0.066279223	0.893446552	0.786893105	6	3	0.122727521	10.45798589	1.721172719	6	24
NONHSAT055382.2	NONHSAT055382.2	lncipedia	lnc-AXIN2-2-1_dup1,lnc-AXIN2-2-1	0.257713471	0.981634323	0.963268646	0	3	0.076473737	2.689603992	4.461623361	0	12
NONHSAT055388.2	ENST00000471015	lncipedia	lnc-CACNG5-3-1_dup1,lnc-CACNG5-3-1	0.36299656	0.984569111	0.969138222	0	3	0.335068947	1.90951446	6.284320047	0	12
NONHSAT055394.2	ENST00000457168	lncipedia	lnc-CACNG5-1-1_dup1	0.301580818	0.951281318	0.902562636	0	3	0.093343566	2.298379538	5.221069803	0	12
NONHSAT055408.2	NONHSAT055408.2	lncipedia	lnc-HELZ-4-1_dup1,lnc-HELZ-4-1	0.107907588	0.97031375	0.9406275	6	3	1.155660799	6.423525826	2.802199367	6	24
NONHSAT055431.2	NONHSAT055431.2	lncipedia	lnc-PITPNC1-3-1_dup1,lnc-PITPNC1-3-1	0.061428299	0.875394653	0.81309198	0	4	0.024096011	11.28384132	2.126935262	0	24
NONHSAT055467.2	NONHSAT055467.2	lncipedia	lnc-KPNA2-1-9	0.090594813	0.892403628	0.838605441	0	4	0.604088313	7.651069145	3.136816508	0	24
NONHSAT055510.2	NONHSAT055510.2	lncipedia	lnc-AMZ2-10-1_dup1	0.095604263	0.996617484	0.993234969	0	3	0.095648531	7.2501702	3.310267116	0	24
NONHSAT055517.2	ENST00000591222	lncipedia	lnc-AMZ2-8-1_dup1,lnc-AMZ2-8-1	0.135524703	0.968915459	0.937830919	0	3	0.072116908	5.114544901	2.34624981	0	12
NONHSAT055524.2	NONHSAT055524.2	lncipedia	lnc-AMZ2-3-1_dup1,lnc-AMZ2-3-1	0.056898994	0.894961068	0.842441602	0	4	0.105418645	12.18206381	1.970109529	0	24
NONHSAT055534.2	ENST00000592030	lncipedia	lnc-ARSG-2-4	0.121232506	0.958197621	0.916395243	6	3	0.079735476	5.717502692	3.148227639	0	24
NONHSAT055585.2	ENST00000588041	lncipedia	lnc-MAP2K6-5-1_dup1,lnc-MAP2K6-5-1	0.058494377	0.999337257	0.998674515	6	3	2.130675209	11.84980867	1.519011868	6	24
NONHSAT055629.2	ENST00000569074	lncipedia	lnc-SLC39A11-4-3_dup1	0.148330111	0.999688959	0.999377919	0	3	0.056126044	4.673003854	2.567941387	0	12
NONHSAT055676.2	ENST00000581183	lncipedia	lnc-SLC39A11-1-29_dup1	0.1932978	0.987279649	0.974559298	0	3	0.093983152	3.585903106	3.346437325	0	12
NONHSAT055681.2	NONHSAT055681.2	lncipedia	lnc-SLC39A11-1-24_dup1	0.181344624	0.958161353	0.916322707	0	3	0.318595023	3.82226485	3.13949987	0	12
NONHSAT055683.2	ENST00000583460	lncipedia	lnc-SLC39A11-1-23_dup1	0.076050757	0.987222856	0.974445712	0	3	0.434285406	9.1142706	2.633233207	0	24
NONHSAT055686.2	NONHSAT055686.2	lncipedia	lnc-SLC39A11-1-32_dup1	0.059756497	0.977265146	0.954530292	6	3	2.573892692	11.59952831	1.551787238	6	24
NONHSAT055706.2	ENST00000487023	lncipedia	lnc-SOX9-8-1_dup1,lnc-SOX9-8-1	0.052417599	0.923091844	0.846183687	6	3	0.815884941	13.22355838	1.361206983	0	24
NONHSAT055719.2	NONHSAT055719.2	lncipedia	lnc-FAM104A-2-1	0.104987804	0.950460465	0.90092093	6	3	0.118971736	6.60216855	2.726376927	6	24
NONHSAT055862.2	ENST00000579554	lncipedia	lnc-NT5C-2-1_dup1	0.046409042	0.990335381	0.980670762	6	3	1.007631194	14.93560633	1.205173704	0	24
NONHSAT055887.2	ENST00000578539	lncipedia	lnc-SLC25A19-1-1_dup1,lnc-SLC25A19-1-1	0.095951813	0.967472254	0.934944507	6	3	0.342738904	7.22390915	2.491725688	0	24
NONHSAT056017.2	NONHSAT056017.2	lncipedia	lnc-CYGB-4-1_dup1,lnc-CYGB-4-1	0.03105763	0.910777513	0.866166269	0	4	6.841210631	22.31809643	1.07536053	0	24
NONHSAT056036.2	ENST00000592622	lncipedia	lnc-ST6GALNAC2-3-1_dup1	0.101726983	0.995624302	0.991248605	0	3	0.686792609	6.813798636	1.761132173	0	12
NONHSAT056041.2	ENST00000591956	lncipedia	lnc-AC090699.1.1-1-5	0.044646708	0.951645132	0.903290264	6	3	1.682493534	15.52515751	1.159408527	0	24
NONHSAT056045.2	ENST00000586942	lncipedia	lnc-AC090699.1.1-1-9	0.049987061	0.967753605	0.93550721	6	3	1.155690663	13.8665319	1.298089539	6	24
NONHSAT056120.2	NONHSAT056120.2	lncipedia	lnc-MGAT5B-3-1_dup1,lnc-MGAT5B-3-1	0.081767371	0.90520544	0.85780816	0	4	0.53894982	8.477063311	2.831169135	0	24
NONHSAT056123.2	NONHSAT056123.2	lncipedia	lnc-MGAT5B-4-1_dup1,lnc-MGAT5B-4-1	0.135063503	0.992085496	0.988128244	0	4	0.136915397	5.132009503	4.676530701	0	24
NONHSAT056153.2	ENST00000585369	lncipedia	lnc-AC111170.2.1-1-1_dup1	0.063286737	0.986728628	0.973457257	6	3	0.226223741	10.95248729	1.643462304	0	24
NONHSAT056184.2	ENST00000592939	lncipedia	lnc-AC021593.1-1-4_dup1,lnc-AC021593.1-1-3_dup1,lnc-AC021593.1-1-4,lnc-AC021593.1-1-3	0.032660098	0.999479443	0.998958886	6	3	0.172506532	21.22305859	0.848134114	6	24
NONHSAT056203.2	NONHSAT056203.2	lncipedia	lnc-SYNGR2-2-1_dup1	0.026367598	0.850716169	0.701432337	6	3	0.918538634	26.28783965	0.684727244	6	24
NONHSAT056355.2	ENST00000573346	lncipedia	lnc-SGSH-1-3_dup1	0.039974807	0.99341366	0.98682732	6	3	0.213856166	17.33960036	1.038086209	6	24
NONHSAT056422.2	ENST00000576859	lncipedia	lnc-AC127496.3-2-1_dup1	0.061454524	0.99874222	0.997484439	6	3	0.152267552	11.27902616	1.595882459	6	24
NONHSAT056435.2	NONHSAT056435.2	lncipedia	lnc-AATK-2-1_dup1	0.111337956	0.957662637	0.936493955	0	4	0.02378435	6.225614387	3.855041207	0	24
NONHSAT056474.2	NONHSAT056474.2	lncipedia	lnc-TMEM105-2-12_dup1	0.114818702	0.995136963	0.990273925	6	3	0.052147374	6.036883984	2.981670684	6	24
NONHSAT056653.2	NONHSAT056653.2	lncipedia	lnc-SLC16A3-7-1_dup1,lnc-SLC16A3-7-1	0.129755456	0.903392348	0.806784695	0	3	0.572077468	5.341950157	2.246370641	0	12
NONHSAT056687.2	NONHSAT056687.2	lncipedia	lnc-C17orf101-3-2_dup1	0.041519876	0.993908611	0.987817223	6	3	1.458607303	16.69434618	1.078209342	6	24
NONHSAT056725.2	ENST00000570869	lncipedia	lnc-NARF-1-1_dup1,lnc-NARF-1-1	0.065848136	0.953715201	0.907430401	6	3	1.627145409	10.52645108	1.709978023	0	24
NONHSAT056734.2	ENST00000576912	lncipedia	lnc-WDR45L-1-2_dup1,lnc-WDR45L-1-2	0.159069949	0.981538916	0.963077831	6	3	0.051169262	4.357499235	4.130809675	0	24
NONHSAT056902.2	ENST00000579735	lncipedia	lnc-LINC00470-2-1_dup1	0.035737935	0.994469794	0.988939587	6	3	0.722016473	19.39527802	0.928060943	0	24
NONHSAT056904.2	ENST00000580336	lncipedia	lnc-LINC00470-1-4_dup1	0.159522016	0.975598448	0.951196896	0	3	0.128526096	4.345150593	2.76169945	0	12
NONHSAT056928.2	ENST00000583253	lncipedia	lnc-LPIN2-2-1_dup1,lnc-LPIN2-2-1	0.063769549	0.976966458	0.965449686	0	4	0.480423778	10.86956377	2.208000293	0	24
NONHSAT057161.2	ENST00000584036	lncipedia	lnc-LRRC30-4-1,lnc-LRRC30-4-1_dup1	0.208494313	0.995894644	0.991789287	6	3	0.033416642	3.324537591	5.414286801	0	24
NONHSAT057163.2	ENST00000362986	lncipedia	lnc-AP001793.1-9-1_dup1,lnc-AP001793.1-9-1	0.188513544	0.943478989	0.886957977	0	3	0.932942454	3.676909185	3.263610657	0	12
NONHSAT057170.2	ENST00000578897	lncipedia	lnc-AP001793.1-1-1,lnc-AP001793.1-1-1_dup1	0.067450417	0.962179453	0.924358906	6	3	0.15326921	10.2763958	1.751586875	0	24
NONHSAT057230.2	NONHSAT057230.2	lncipedia	lnc-RALBP1-2-2_dup1	0.079973746	0.981335746	0.962671492	6	3	0.061745503	8.667184093	2.076799086	6	24
NONHSAT058319.2	ENST00000586474	lncipedia	lnc-MPPE1-3-1_dup1	0.068456429	0.999988283	0.999976566	6	3	1.634989106	10.12537742	1.777711511	0	24
NONHSAT058351.2	ENST00000586642	lncipedia	lnc-CIDEA-2-10_dup1	0.120299656	0.999508898	0.999017796	0	3	0.140604521	5.761838434	2.082668603	0	12
NONHSAT058354.2	ENST00000588436	lncipedia	lnc-CIDEA-2-12_dup1	0.080910454	0.978611898	0.967917847	0	4	0.072255522	8.566843306	2.801498655	0	24
NONHSAT058376.2	ENST00000589795	lncipedia	lnc-SLMO1-1-6,lnc-SLMO1-1-6_dup1	0.036383678	0.979597429	0.959194859	6	3	1.698020459	19.05104737	0.944829943	6	24
NONHSAT058426.2	NONHSAT058426.2	lncipedia	lnc-CEP192-4-1_dup1,lnc-CEP192-4-1	0.315502534	0.94476467	0.88952934	0	3	0.015072974	2.196962323	5.462087299	0	12
NONHSAT058429.2	NONHSAT058429.2	lncipedia	lnc-RNMT-7-1	0.169790991	0.85186253	0.777793795	0	4	0.034377859	4.082355472	5.878958891	0	24
NONHSAT058440.2	ENST00000587344	lncipedia	lnc-RNMT-5-1_dup1,lnc-RNMT-5-1	0.090574482	0.95110643	0.90221286	6	3	0.124750793	7.652786543	2.35208442	0	24
NONHSAT058443.2	NONHSAT058443.2	lncipedia	lnc-RNMT-4-1_dup1	0.132099463	0.970596946	0.941193891	6	3	0.021970921	5.247161228	3.430426324	0	24
NONHSAT058447.2	NONHSAT058447.2	lncipedia	lnc-RNMT-2-2_dup1,lnc-RNMT-2-2	0.075149047	0.966269169	0.932538337	6	3	0.041656864	9.223632326	1.951508838	0	24
NONHSAT058461.2	ENST00000494228	lncipedia	lnc-MC2R-3-1_dup1,lnc-MC2R-3-1	0.061454524	0.99874222	0.997484439	6	3	0.209866888	11.27902611	1.595882466	0	24
NONHSAT058495.2	NONHSAT058495.2	lncipedia	lnc-MC5R-1-7_dup1	0.12025542	0.997660709	0.996491063	0	4	0.184062447	5.763957929	4.163805547	0	24
NONHSAT058504.2	NONHSAT058504.2	lncipedia	lnc-MC5R-1-15_dup1,lnc-MC5R-1-15	0.048602472	0.902200035	0.804400069	6	3	1.667298683	14.26156224	1.262133818	0	24
NONHSAT058515.2	ENST00000582957	lncipedia	lnc-ANKRD30B-7-1	0.11122822	0.931556526	0.897334789	0	4	0.110110073	6.2317565	3.85124162	0	24
NONHSAT058517.2	ENST00000578285	lncipedia	lnc-ANKRD30B-7-2_dup1	0.067073893	0.830541989	0.745812983	0	4	0.186817135	10.33408302	2.322412154	0	24
NONHSAT058543.2	ENST00000581211	lncipedia	lnc-POTEC-3-2_dup1	0.066606181	0.871985344	0.807978016	0	4	0.283542493	10.40664948	2.306217774	0	24
NONHSAT058544.2	ENST00000580867	lncipedia	lnc-POTEC-3-1_dup1	0.094466446	0.850574356	0.701148712	0	3	0.391978569	7.337496087	1.635435284	0	12
NONHSAT058565.2	NONHSAT058565.2	lncipedia	lnc-ESCO1-3-1_dup1,lnc-ESCO1-3-1	0.096290663	0.953590088	0.907180176	6	3	0.087764491	7.198487961	2.500525124	0	24
NONHSAT058585.2	ENST00000469988	lncipedia	lnc-SNRPD1-6-1_dup1,lnc-SNRPD1-6-1	0.148330111	0.91043785	0.8208757	0	3	0.351895665	4.67300385	2.56794139	0	12
NONHSAT058586.2	ENST00000363107	lncipedia	lnc-SNRPD1-7-1_dup1,lnc-SNRPD1-7-1	0.025020462	0.894416203	0.788832406	6	3	0.567473127	27.70321249	0.649744141	0	24
NONHSAT058634.2	NONHSAT058634.2	lncipedia	lnc-RBBP8-4-1_dup1	0.142190522	0.997272991	0.995909487	0	4	0.11170136	4.874777666	4.92330146	0	24
NONHSAT058637.2	NONHSAT058637.2	lncipedia	lnc-RBBP8-2-1_dup1	0.169695137	0.994505178	0.989010357	6	3	0.012940124	4.084661432	4.406729983	0	24
NONHSAT058640.2	NONHSAT058640.2	lncipedia	lnc-TMEM241-5-1_dup1	0.227095209	0.989050446	0.978100892	0	3	0.187247548	3.052231637	3.931549577	0	12
NONHSAT058642.2	NONHSAT058642.2	lncipedia	lnc-TMEM241-4-1_dup1,lnc-TMEM241-4-1	0.074145616	0.862052211	0.793078317	0	4	0.276133253	9.348458055	2.567268298	0	24
NONHSAT058821.2	ENST00000580937	lncipedia	lnc-B4GALT6-2-1_dup1	0.051443077	0.993021619	0.986043237	0	3	0.26869151	13.47406156	1.781200115	0	24
NONHSAT058912.2	NONHSAT058912.2	lncipedia	lnc-ZNF397-3-1_dup1,lnc-ZNF397-3-1	0.035738194	0.885399298	0.770798596	0	3	0.127133335	19.39513717	1.237423576	0	24
NONHSAT058922.2	NONHSAT058922.2	lncipedia	lnc-ZNF397-4-4_dup1,lnc-ZNF397-4-4	0.051221864	0.94208415	0.8841683	6	3	0.286602444	13.53225214	1.330155529	0	24
NONHSAT058937.2	NONHSAT058937.2	lncipedia	lnc-GALNT1-2-1_dup1	0.065049956	0.899028811	0.848543216	0	4	0.348076668	10.6556134	2.252333966	0	24
NONHSAT058940.2	ENST00000593078	lncipedia	lnc-ZNF397-5-1_dup1,lnc-ZNF397-5-1	0.19332964	0.999998282	0.999996565	6	3	0.099605392	3.585312535	5.020482823	0	24
NONHSAT058969.2	NONHSAT058969.2	lncipedia	lnc-MOCOS-2-1_dup1,lnc-MOCOS-2-1	0.022092264	0.998282067	0.997423101	0	4	6.975189237	31.37510827	0.764937599	0	24
NONHSAT058971.2	ENST00000589678	lncipedia	lnc-MOCOS-1-1	0.120986724	0.999322697	0.998645393	6	3	0.278161763	5.72911769	3.14184504	0	24
NONHSAT058976.2	NONHSAT058976.2	lncipedia	lnc-TPGS2-3-2_dup1	0.037316296	0.925868185	0.85173637	6	3	0.059531401	18.57491889	0.969048646	0	24
NONHSAT059060.2	ENST00000591187	lncipedia	lnc-PIK3C3-3-1_dup1,lnc-PIK3C3-3-1	0.099286232	0.996719648	0.993439296	6	3	0.251048961	6.981302135	2.578315571	0	24
NONHSAT059063.2	ENST00000593234	lncipedia	lnc-PIK3C3-5-2_dup1	0.101712144	0.964167904	0.928335809	0	3	0.031694441	6.814792735	1.76087527	0	12
NONHSAT059131.2	NONHSAT059131.2	lncipedia	lnc-C18orf25-1-1_dup1,lnc-C18orf25-1-1	0.095425578	0.996257271	0.994385907	0	4	0.173278661	7.263746232	3.304080186	0	24
NONHSAT059144.2	NONHSAT059144.2	lncipedia	lnc-PIAS2-1-1_dup1,lnc-PIAS2-1-1	0.076100234	0.967306799	0.934613599	0	3	1.522392568	9.108344923	1.317473164	0	12
NONHSAT059191.2	ENST00000624725	lncipedia	lnc-LIPG-11-1_dup1,lnc-LIPG-11-1	0.154542376	0.997553201	0.995106402	6	3	0.046489951	4.485159323	4.013235362	0	24
NONHSAT059200.2	ENST00000624979	lncipedia	lnc-LIPG-9-1_dup1,lnc-LIPG-9-1	0.312184861	0.946219903	0.892439806	0	3	0.141364466	2.220310037	5.404650611	0	12
NONHSAT059208.2	NONHSAT059208.2	lncipedia	lnc-DYM-1-2_dup1	0.127035615	0.98329996	0.97494994	0	4	0.030342575	5.456321693	4.398567634	0	24
NONHSAT059223.2	ENST00000583579	lncipedia	lnc-C18orf32-1-1_dup1	0.159522016	0.975598448	0.951196895	0	3	0.157947733	4.345150593	2.761699449	0	12
NONHSAT059293.2	NONHSAT059293.2	lncipedia	lnc-ELAC1-2-1_dup1	0.083215565	0.933678398	0.867356796	0	3	0.094460932	8.329537668	2.88131238	0	24
NONHSAT059354.2	ENST00000590604	lncipedia	lnc-C18orf26-1-1_dup1	0.164343928	0.96407387	0.92814774	6	3	0.057289111	4.217662253	4.267767052	0	24
NONHSAT059489.2	NONHSAT059489.2	lncipedia	lnc-MALT1-14-8	0.159522016	0.975598448	0.951196895	0	3	0.126663399	4.345150593	2.761699449	0	12
NONHSAT059524.2	ENST00000592451	lncipedia	lnc-ZNF532-3-1_dup1	0.106138804	0.988014833	0.982022249	0	4	0.155035468	6.530572725	3.67502224	0	24
NONHSAT059641.2	NONHSAT059641.2	lncipedia	lnc-PIGN-7-2_dup1	0.159522016	0.936778383	0.873556767	0	3	0.040281793	4.345150575	2.761699461	0	12
NONHSAT059658.2	NONHSAT059658.2	lncipedia	lnc-KDSR-1-1_dup1,lnc-KDSR-1-1	0.13229324	0.93707798	0.87415596	6	3	0.08614692	5.239475429	3.435458424	6	24
NONHSAT059771.2	ENST00000578633	lncipedia	lnc-RTTN-1-1_dup1	0.061454524	0.99874222	0.997484439	6	3	0.145923071	11.27902613	1.595882462	6	24
NONHSAT059772.2	ENST00000583247	lncipedia	lnc-SOCS6-1-6_dup1	0.128677243	0.948462653	0.896925306	6	3	0.296177374	5.386711458	3.341556373	6	24
NONHSAT059774.2	NONHSAT059774.2	lncipedia	lnc-SOCS6-1-5_dup1	0.138375404	0.999625886	0.999251772	6	3	0.091253256	5.009179079	3.593403174	0	24
NONHSAT059837.2	ENST00000577634	lncipedia	lnc-TIMM21-4-3_dup1	0.037187172	0.998557827	0.997115654	6	3	3.245692397	18.63941636	0.965695473	0	24
NONHSAT059838.2	NONHSAT059838.2	lncipedia	lnc-TIMM21-4-6_dup1,lnc-TIMM21-4-7_dup1,lnc-TIMM21-4-6,lnc-TIMM21-4-7	0.103426745	0.996210642	0.992421284	6	3	0.516224375	6.701817578	2.685838549	0	24
NONHSAT060035.2	ENST00000624177	lncipedia	lnc-ATP9B-1-1_dup1,lnc-ATP9B-1-1	0.085587085	0.99483335	0.989666701	6	3	0.059309711	8.09873572	2.222569129	0	24
NONHSAT060064.2	NONHSAT060064.2	lncipedia	lnc-TXNL4A-2-1	0.076364517	0.89180883	0.837713245	0	4	0.204312111	9.076822631	2.644097056	0	24
NONHSAT060078.2	ENST00000568911	lncipedia	lnc-RBFA-1-5_dup1	0.052397622	0.832736708	0.749105062	0	4	0.201528862	13.22859986	1.81425096	0	24
NONHSAT060084.2	NONHSAT060084.2	lncipedia	lnc-RBFA-1-14_dup1,lnc-RBFA-1-14	0.094461532	0.904095277	0.808190554	6	3	0.021979963	7.33787779	2.453025318	6	24
NONHSAT060319.2	NONHSAT060319.2	lncipedia	lnc-PCSK4-1-2	0.105368396	0.94298984	0.88597968	6	3	0.114371908	6.578321467	2.73626032	6	24
NONHSAT060528.2	ENST00000589360	lncipedia	lnc-C19orf71-3-1_dup1	0.044654163	0.874530864	0.749061729	6	3	0.282724264	15.52256585	1.159602103	6	24
NONHSAT060580.2	NONHSAT060580.2	lncipedia	lnc-AC016586.1-1-2_dup1	0.10074798	0.960642782	0.940964173	0	4	0.320017155	6.880010678	3.488366679	0	24
NONHSAT060600.2	ENST00000593524	lncipedia	lnc-SH3GL1-1-1	0.046692806	0.980101952	0.970152929	0	4	0.652572909	14.8448388	1.616723518	0	24
NONHSAT060603.2	ENST00000594444	lncipedia	lnc-MPND-2-1	0.031927687	0.96626641	0.932532821	6	3	1.622614305	21.7099089	0.829114488	6	24
NONHSAT060683.2	NONHSAT060683.2	lncipedia	lnc-ARRDC5-4-1_dup1	0.020226573	0.933621069	0.867242138	6	3	2.636566746	34.26913623	0.525253974	6	24
NONHSAT060724.2	ENST00000591109	lncipedia	lnc-RANBP3-1-1	0.025020462	0.894416203	0.788832405	6	3	0.197507625	27.70321256	0.649744139	0	24
NONHSAT060807.2	NONHSAT060807.2	lncipedia	lnc-ZNF557-1-1_dup1,lnc-ZNF557-1-1	0.045293736	0.83020809	0.745312134	0	4	0.18570243	15.30337839	1.56828116	0	24
NONHSAT060817.2	NONHSAT060817.2	lncipedia	lnc-PEX11G-1-1_dup1,lnc-PEX11G-1-1	0.067939251	0.978659257	0.957318515	0	3	0.338709315	10.20245538	1.176187453	0	12
NONHSAT060898.2	ENST00000597407	lncipedia	lnc-KANK3-2-5_dup1	0.030188741	0.917847042	0.835694085	6	3	0.585243834	22.96045357	0.783956639	6	24
NONHSAT060916.2	ENST00000598703	lncipedia	lnc-HNRNPM-2-1_dup1	0.05533981	0.907619331	0.861428996	0	4	0.369372785	12.52529025	1.916123261	0	24
NONHSAT060996.2	NONHSAT060996.2	lncipedia	lnc-ZNF846-2-1_dup1,lnc-ZNF846-2-1	0.037249895	0.977826844	0.955653688	6	3	0.309131675	18.60803028	0.967324307	6	24
NONHSAT061010.2	ENST00000591174	lncipedia	lnc-FBXL12-1-2_dup1	0.038714985	0.992945449	0.985890897	6	3	0.148866004	17.90384735	1.005370502	6	24
NONHSAT061231.2	NONHSAT061231.2	lncipedia	lnc-ZNF136-1-5_dup1	0.075149046	0.966269164	0.932538329	6	3	0.02772114	9.223632487	1.951508804	6	24
NONHSAT061255.2	ENST00000601420	lncipedia	lnc-ZNF709-1-1_dup1	0.077778545	0.825980483	0.738970724	0	4	0.269692384	8.911804423	2.693057305	0	24
NONHSAT061386.2	ENST00000588387	lncipedia	lnc-AC022098.1-1-2_dup1	0.0650417	0.821877766	0.732816649	0	4	0.202633031	10.6569659	2.252048119	0	24
NONHSAT062782.2	NONHSAT062782.2	lncipedia	lnc-CALR3-6-1_dup1	0.175054298	0.98474688	0.97712032	0	4	0.162658769	3.959612474	6.061199211	0	24
NONHSAT062802.2	ENST00000593779	lncipedia	lnc-SLC35E1-3-1_dup1,lnc-SLC35E1-3-1	0.116915127	0.917672676	0.835345353	0	3	0.234566434	5.928635575	2.024074485	0	12
NONHSAT063603.2	ENST00000590697	lncipedia	lnc-ZNF506-3-1_dup1	0.096607662	0.845165152	0.767747729	0	4	0.060057577	7.174867555	3.345009481	0	24
NONHSAT063674.2	NONHSAT063674.2	lncipedia	lnc-ZNF85-2-1_dup1	0.02862692	0.988893115	0.97778623	6	3	0.0549893	24.21312464	0.743398478	6	24
NONHSAT063687.2	ENST00000602085	lncipedia	lnc-ZNF714-2-1_dup1,lnc-ZNF714-2-1	0.017853445	0.984163063	0.968326126	6	3	3.51843925	38.82428102	0.463627388	6	24
NONHSAT063690.2	ENST00000601481	lncipedia	lnc-ZNF431-1-1_dup1,lnc-ZNF431-1-1	0.042155907	0.89378621	0.78757242	6	3	0.166781945	16.44246859	1.09472613	6	24
NONHSAT063695.2	ENST00000595685	lncipedia	lnc-ZNF708-4-1_dup1,lnc-ZNF708-4-1	0.059282669	0.950933836	0.901867672	6	3	0.363277406	11.69223972	1.539482633	6	24
NONHSAT063696.2	NONHSAT063696.2	lncipedia	lnc-ZNF708-3-1_dup1,lnc-ZNF708-3-1	0.176395014	0.965493158	0.930986316	6	3	0.09886614	3.929516846	4.580715825	6	24
NONHSAT063875.2	NONHSAT063875.2	lncipedia	lnc-AC092329.1-1-7_dup1	0.055400063	0.926855205	0.85371041	6	3	0.354617872	12.5116677	1.438657135	6	24
NONHSAT063880.2	ENST00000593324	lncipedia	lnc-AC092329.1-1-21_dup1	0.146189607	0.989815227	0.979630455	6	3	0.064324098	4.741425836	3.796326384	6	24
NONHSAT063976.2	NONHSAT063976.2	lncipedia	lnc-UQCRFS1-9-17	0.018868306	0.883737116	0.767474231	6	3	1.040363752	36.73605701	0.489981818	0	24
NONHSAT063989.2	NONHSAT063989.2	lncipedia	lnc-UQCRFS1-7-1_dup1	0.095516543	0.997083547	0.994167093	6	3	0.808105552	7.256828593	2.480422373	6	24
NONHSAT063990.2	NONHSAT063990.2	lncipedia	lnc-UQCRFS1-9-1	0.119292016	0.995445827	0.990891654	0	3	0.270163077	5.810507722	4.130448	0	24
NONHSAT063992.2	ENST00000586954	lncipedia	lnc-UQCRFS1-9-39	0.129843667	0.834344927	0.75151739	0	4	0.728304792	5.338321059	4.495795538	0	24
NONHSAT063995.2	NONHSAT063995.2	lncipedia	lnc-UQCRFS1-9-41_dup1,lnc-UQCRFS1-9-41	0.080386304	0.985750227	0.978625341	0	4	1.043816703	8.622702427	2.783350139	0	24
NONHSAT064011.2	ENST00000587188	lncipedia	lnc-VSTM2B-9-19	0.014794633	0.989983256	0.979966512	6	3	4.894349189	46.85125874	0.384194587	0	24
NONHSAT064113.2	NONHSAT064113.2	lncipedia	lnc-C19orf12-2-2_dup1	0.076066522	0.963766249	0.927532499	0	3	0.109039032	9.112381646	2.633779064	0	24
NONHSAT064137.2	NONHSAT064137.2	lncipedia	lnc-ANKRD27-9-1_dup1,lnc-ANKRD27-9-1	0.045421922	0.992005135	0.98401027	6	3	0.445772987	15.26019062	1.179539656	0	24
NONHSAT064139.2	NONHSAT064139.2	lncipedia	lnc-ZNF536-8-2_dup1,lnc-ZNF536-8-2	0.055348517	0.853456939	0.780185409	0	4	0.367279997	12.5233198	1.916424749	0	24
NONHSAT064200.2	NONHSAT064200.2	lncipedia	lnc-ZNF507-7-1_dup1,lnc-ZNF507-7-1	0.108492154	0.994371142	0.988742284	6	3	0.251232375	6.38891527	2.817379671	0	24
NONHSAT064210.2	ENST00000478944	lncipedia	lnc-SLC7A9-2-1_dup1,lnc-SLC7A9-2-1	0.047892033	0.938525745	0.907788617	0	4	0.195787249	14.4731207	1.65824638	0	24
NONHSAT064279.2	NONHSAT064279.2	lncipedia	lnc-KIAA0355-5-1_dup1,lnc-KIAA0355-5-1	0.089921087	0.994125432	0.988250864	6	3	0.290262627	7.708394117	2.335116722	0	24
NONHSAT064302.2	ENST00000328088	lncipedia	lnc-SCGB2B2-5-1_dup1	0.053510447	0.850490372	0.775735559	0	4	0.140386322	12.95349266	1.852782152	0	24
NONHSAT064308.2	NONHSAT064308.2	lncipedia	lnc-SCGB2B2-3-1_dup1,lnc-SCGB2B2-3-1	0.142491125	0.994275776	0.988551553	6	3	0.051870835	4.864493719	3.700282298	0	24
NONHSAT064311.2	ENST00000599404	lncipedia	lnc-SCGB2B2-4-1_dup1	0.028626919	0.988893113	0.977786225	6	3	0.405829028	24.21312507	0.743398465	0	24
NONHSAT065783.2	NONHSAT065783.2	lncipedia	lnc-ZNF792-5-1_dup1	0.116710329	0.893191699	0.786383399	6	3	0.067566334	5.939038852	3.030793441	6	24
NONHSAT065817.2	NONHSAT065817.2	lncipedia	lnc-USF2-1-1_dup1	0.017639608	0.984416361	0.968832722	6	3	1.919927732	39.29493042	0.458074357	6	24
NONHSAT065941.2	ENST00000592518	lncipedia	lnc-LRFN3-3-1_dup1	0.022055814	0.907712606	0.861568909	0	4	0.710518834	31.42696031	0.763675512	0	24
NONHSAT065942.2	NONHSAT065942.2	lncipedia	lnc-LRFN3-2-1_dup1,lnc-LRFN3-2-1	0.03570675	0.998257511	0.996515021	6	3	0.613265013	19.4122168	0.927251132	6	24
NONHSAT065964.2	NONHSAT065964.2	lncipedia	lnc-CAPNS1-1-1_dup1,lnc-CAPNS1-1-1	0.028626919	0.988893113	0.977786226	6	3	0.429762534	24.21312505	0.743398465	0	24
NONHSAT065965.2	NONHSAT065965.2	lncipedia	lnc-CAPNS1-2-1_dup1,lnc-CAPNS1-2-1	0.078973481	0.977823518	0.955647036	6	3	0.644168399	8.776961249	2.050823684	0	24
NONHSAT065985.2	ENST00000590657	lncipedia	lnc-ZFP14-1-21_dup1,lnc-ZFP14-1-21	0.126118294	0.887826547	0.831739821	0	4	0.028588655	5.496008219	4.366805697	0	24
NONHSAT066010.2	NONHSAT066010.2	lncipedia	lnc-AC092295.7.1-1-2_dup1	0.135561483	0.857442219	0.714884438	0	3	0.17545567	5.11315726	2.34688655	0	12
NONHSAT066015.2	NONHSAT066015.2	lncipedia	lnc-AC092295.7.1-3-4_dup1	0.116404407	0.999995955	0.99999191	6	3	0.129599072	5.954647216	3.022849104	0	24
NONHSAT066034.2	NONHSAT066034.2	lncipedia	lnc-ZNF567-1-2	0.035257446	0.998275666	0.996551333	6	3	0.991105715	19.65959684	0.915583374	0	24
NONHSAT066038.2	ENST00000433232	lncipedia	lnc-ZNF461-1-7	0.042138638	0.893782322	0.787564644	6	3	0.214343716	16.44920696	1.094277678	6	24
NONHSAT066071.2	NONHSAT066071.2	lncipedia	lnc-ZNF585A-2-1_dup1,lnc-ZNF585A-2-1	0.021570341	0.973079507	0.946159015	6	3	1.124107607	32.13427017	0.560149644	0	24
NONHSAT066105.2	ENST00000592319	lncipedia	lnc-ZNF527-5-1_dup1	0.112624286	0.986151177	0.972302354	6	3	0.862535885	6.154508989	2.92468498	6	24
NONHSAT066110.2	NONHSAT066110.2	lncipedia	lnc-ZNF527-3-1_dup1	0.135487929	0.857364826	0.714729653	0	3	0.181760391	5.115933108	2.345613155	0	12
NONHSAT066144.2	NONHSAT066144.2	lncipedia	lnc-ZNF571-1-1_dup1,lnc-ZNF571-1-1	0.080871913	0.829560825	0.744341237	0	4	0.187334398	8.570925949	2.8001642	0	24
NONHSAT066183.2	ENST00000601752	lncipedia	lnc-SPINT2-9-1_dup1	0.146339078	0.970102985	0.940205971	6	3	0.085093876	4.736582945	3.800207916	0	24
NONHSAT066189.2	ENST00000594299	lncipedia	lnc-SPINT2-5-1_dup1,lnc-SPINT2-5-1	0.045540724	0.893714174	0.787428349	6	3	0.536265682	15.2203811	1.18262479	0	24
NONHSAT066239.2	ENST00000602255	lncipedia	lnc-ACTN4-1-2,lnc-ACTN4-1-2_dup1	0.154820673	0.921312748	0.842625496	6	3	0.250784004	4.477097063	4.02046231	0	24
NONHSAT066267.2	ENST00000599320	lncipedia	lnc-SIRT2-5-1	0.031530011	0.970753691	0.956130537	0	4	9.993987852	21.98372771	1.091716579	0	24
NONHSAT066284.2	ENST00000467650	lncipedia	lnc-MED29-1-1_dup1,lnc-MED29-1-1	0.071004642	0.978738556	0.957477112	6	3	0.551850406	9.761998065	1.843884815	0	24
NONHSAT066336.2	NONHSAT066336.2	lncipedia	lnc-ZNF780B-1-1_dup1	0.088897364	0.993788019	0.987576039	6	3	0.097905764	7.797162396	2.308532141	0	24
NONHSAT066361.2	ENST00000378432	lncipedia	lnc-AC118344.1-1-1_dup1	0.033918977	0.90626762	0.81253524	6	3	8.962221117	20.43537962	0.88082533	0	24
NONHSAT066543.2	NONHSAT066543.2	lncipedia	lnc-TMEM145-1-1_dup1,lnc-TMEM145-1-1	0.083397399	0.893324935	0.786649869	6	3	0.171392291	8.311376501	2.165706246	6	24
NONHSAT066552.2	ENST00000457234	lncipedia	lnc-AC011497.1-2-8_dup1	0.097977124	0.870528615	0.805792923	0	4	0.033666136	7.074581846	3.392426651	0	24
NONHSAT066637.2	NONHSAT066637.2	lncipedia	lnc-ZNF404-1-3_dup1	0.074957627	0.998638511	0.997277022	6	3	0.272340906	9.247186846	1.946537936	6	24
NONHSAT066677.2	NONHSAT066677.2	lncipedia	lnc-ZNF227-1-1_dup1	0.131925619	0.977155849	0.965733773	0	4	0.087460937	5.254075638	4.56788247	0	24
NONHSAT066684.2	ENST00000624638	lncipedia	lnc-ZNF235-1-1_dup1	0.297698422	0.88935301	0.778706021	0	3	0.020968417	2.328353559	5.153856446	0	12
NONHSAT066699.2	NONHSAT066699.2	lncipedia	lnc-ZNF180-4-1_dup1,lnc-ZNF180-4-1	0.02432128	0.987252929	0.974505858	6	3	3.229563597	28.4996174	0.631587426	6	24
NONHSAT066709.2	NONHSAT066709.2	lncipedia	lnc-CEACAM19-2-1_dup1,lnc-CEACAM19-2-1	0.202125833	0.979633366	0.969450049	0	4	0.041153349	3.42928547	6.998542469	0	24
NONHSAT066710.2	NONHSAT066710.2	lncipedia	lnc-CEACAM16-2-1_dup1,lnc-CEACAM16-2-1	0.098221717	0.973513594	0.960270391	0	4	0.374461334	7.05696462	3.400895611	0	24
NONHSAT066711.2	NONHSAT066711.2	lncipedia	lnc-CEACAM16-1-1_dup1	0.08432375	0.983627734	0.967255468	6	3	0.140252596	8.220070657	2.189762199	6	24
NONHSAT066713.2	NONHSAT066713.2	lncipedia	lnc-ZNF180-8-3_dup1	0.165851864	0.997988851	0.995977702	6	3	0.069632788	4.17931498	4.306925916	6	24
NONHSAT066752.2	ENST00000586744	lncipedia	lnc-ZNF296-2-3	0.1932978	0.866738536	0.733477072	0	3	0.107841269	3.58590311	3.346437322	0	12
NONHSAT066863.2	NONHSAT066863.2	lncipedia	lnc-IGFL1-1-1_dup1	0.07264177	0.975011547	0.96251732	0	4	0.309737969	9.541991947	2.515198098	0	24
NONHSAT066974.2	NONHSAT066974.2	lncipedia	lnc-KPTN-1-1_dup1	0.028860602	0.894208663	0.788417326	6	3	1.453598461	24.01707311	0.749466845	0	24
NONHSAT066993.2	NONHSAT066993.2	lncipedia	lnc-SEPW1-1-1_dup1,lnc-SEPW1-1-1	0.142185539	0.998236254	0.996472509	6	3	0.0481729	4.874948492	3.692346705	0	24
NONHSAT067133.2	ENST00000594305	lncipedia	lnc-FTL-1-2_dup1	0.045277783	0.99511504	0.990230081	6	3	0.580180122	15.30877037	1.17579659	6	24
NONHSAT067150.2	ENST00000580952	lncipedia	lnc-SNRNP70-1-1_dup1,lnc-SNRNP70-1-1	0.140016225	0.99718276	0.994365521	0	3	1.178822233	4.950477553	2.424008567	0	12
NONHSAT067224.2	NONHSAT067224.2	lncipedia	lnc-SCAF1-2-2_dup1	0.178109527	0.960833337	0.921666673	0	3	0.11055805	3.891690654	3.083492771	0	12
NONHSAT067247.2	NONHSAT067247.2	lncipedia	lnc-AP2A1-1-1	0.026691151	0.85379821	0.780697316	0	4	0.203236511	25.96917518	0.924172594	0	24
NONHSAT067252.2	ENST00000596521	lncipedia	lnc-PNKP-1-4	0.019392053	0.800171366	0.70025705	0	4	0.897306154	35.74387846	0.671443644	0	24
NONHSAT067497.2	ENST00000600253	lncipedia	lnc-ZNF613-1-2_dup1	0.135561482	0.992983838	0.985967677	0	3	0.095342717	5.113157284	2.346886539	0	12
NONHSAT067675.2	NONHSAT067675.2	lncipedia	lnc-ZNF765-1-10_dup1	0.080965094	0.960464469	0.940696703	0	4	1.357769527	8.561061938	2.803390534	0	24
NONHSAT067677.2	NONHSAT067677.2	lncipedia	lnc-ZNF765-1-11_dup1	0.039974807	0.99341366	0.986827321	6	3	0.535308716	17.33960046	1.038086203	0	24
NONHSAT067970.2	NONHSAT067970.2	lncipedia	lnc-NLRP2-2-4_dup1	0.136926999	0.887250269	0.830875403	0	4	0.093822536	5.06216587	4.741053655	0	24
NONHSAT068033.2	NONHSAT068033.2	lncipedia	lnc-UBE2S-1-1_dup1,lnc-UBE2S-1-1	0.153512284	0.912998236	0.825996472	6	3	0.394262461	4.515255472	3.986485396	6	24
NONHSAT068098.2	ENST00000591936	lncipedia	lnc-ZNF582-4-1_dup1,lnc-ZNF582-4-1	0.03867546	0.953067908	0.906135816	6	3	2.745292245	17.92214424	1.004344109	0	24
NONHSAT068167.2	ENST00000590579	lncipedia	lnc-ZNF667-3-3_dup1	0.022045431	0.907514238	0.861271357	0	4	0.363273567	31.44176119	0.763316019	0	24
NONHSAT068183.2	NONHSAT068183.2	lncipedia	lnc-ZNF71-1-2_dup1	0.042876986	0.933695799	0.900543699	0	4	0.103045139	16.16594917	1.484601971	0	24
NONHSAT068244.2	NONHSAT068244.2	lncipedia	lnc-ZNF773-1-1	0.073028216	0.99227567	0.98455134	6	3	0.379471963	9.491498239	1.896434003	6	24
NONHSAT068268.2	NONHSAT068268.2	lncipedia	lnc-ZNF551-2-1_dup1	0.162573161	0.937003266	0.905504899	0	4	0.163320143	4.263601537	5.629043847	0	24
NONHSAT068344.2	NONHSAT068344.2	lncipedia	lnc-ZNF8-3-1	0.211874479	0.935768037	0.871536073	0	3	0.444518988	3.271499155	3.66804313	0	12
NONHSAT068352.2	NONHSAT068352.2	lncipedia	lnc-ZNF8-4-8	0.017322666	0.895032232	0.790064465	6	3	2.647103384	40.01388608	0.449843836	6	24
NONHSAT068466.2	ENST00000596579	lncipedia	lnc-TRIM28-1-9	0.042155907	0.893786212	0.787572424	6	3	0.101321455	16.44246871	1.094726121	6	24
NONHSAT068468.2	ENST00000492393	lncipedia	lnc-TRIM28-1-10_dup1	0.061655151	0.876244842	0.752489683	0	3	0.126467837	11.24232391	2.134789942	0	24
NONHSAT068470.2	ENST00000595155	lncipedia	lnc-TRIM28-1-12_dup1	0.061655151	0.876244841	0.752489683	0	3	0.156002243	11.24232393	2.134789938	0	24
NONHSAT068503.2	NONHSAT068503.2	lncipedia	lnc-ACP1-1-3_dup1	0.199992216	0.971321265	0.942642529	6	3	0.10788272	3.465870798	5.193500003	6	24
NONHSAT068709.2	NONHSAT068709.2	lncipedia	lnc-TSSC1-6-1	0.037518491	0.974029799	0.948059599	6	3	0.8669333	18.47481485	0.974299345	0	24
NONHSAT068717.2	NONHSAT068717.2	lncipedia	lnc-RPS7-3-1_dup1,lnc-RPS7-3-1	0.048104113	0.99909656	0.99819312	6	3	2.563255292	14.40931225	1.249192167	0	24
NONHSAT068728.2	ENST00000438482	lncipedia	lnc-RP13-512J5.1.1-1-3_dup1	0.015844826	0.895315668	0.790631336	6	3	0.440594525	43.74596225	0.411466546	6	24
NONHSAT068753.2	NONHSAT068753.2	lncipedia	lnc-COLEC11-2-1_dup1	0.102709885	0.986324928	0.972649857	6	3	0.084590484	6.748592712	2.667222748	6	24
NONHSAT069049.2	NONHSAT069049.2	lncipedia	lnc-IAH1-1-3	0.043973679	0.910877938	0.821755875	0	3	0.294302317	15.76277429	0.761287308	0	12
NONHSAT069413.2	NONHSAT069413.2	lncipedia	lnc-TTC32-1-1_dup1	0.087516448	0.990332057	0.985498086	0	4	0.084710889	7.920193271	3.030229084	0	24
NONHSAT069417.2	ENST00000416575	lncipedia	lnc-RHOB-3-2_dup1	0.101715035	0.991409976	0.982819953	0	3	0.307221712	6.814599038	1.760925321	0	12
NONHSAT069459.2	ENST00000602736	lncipedia	lnc-C2orf43-6-1_dup1,lnc-C2orf43-6-1	0.120299656	0.999508898	0.999017796	0	3	0.258468903	5.76183843	2.082668604	0	12
NONHSAT069461.2	ENST00000421295	lncipedia	lnc-C2orf43-5-1_dup1,lnc-C2orf43-5-1	0.061451124	0.998721644	0.997443289	6	3	0.29883216	11.27965015	1.595794174	6	24
NONHSAT069466.2	ENST00000602445	lncipedia	lnc-C2orf43-3-1_dup1,lnc-C2orf43-3-1	0.119114558	0.928997027	0.857994055	6	3	0.372793289	5.819164253	3.09322769	0	24
NONHSAT069545.2	NONHSAT069545.2	lncipedia	lnc-ATAD2B-1-1_dup1	0.188513544	0.952661775	0.90532355	0	3	0.577750139	3.676909185	3.263610657	0	12
NONHSAT069550.2	ENST00000445371	lncipedia	lnc-MFSD2B-2-1_dup1,lnc-MFSD2B-2-1	0.045757251	0.996005756	0.992011513	6	3	1.014349241	15.14835721	1.18824766	0	24
NONHSAT069625.2	ENST00000421904	lncipedia	lnc-EFR3B-3-1_dup1	0.016414637	0.984023274	0.968046549	6	3	0.731110375	42.22738477	0.42626367	6	24
NONHSAT069689.2	NONHSAT069689.2	lncipedia	lnc-EPT1-1-1_dup1	0.090058023	0.891441456	0.837162184	0	4	0.025424591	7.69667329	3.118230318	0	24
NONHSAT069723.2	ENST00000411862	lncipedia	lnc-EMILIN1-1-1_dup1	0.101720819	0.99363257	0.98726514	0	3	0.173642993	6.814211589	1.761025446	0	12
NONHSAT069766.2	ENST00000412749	lncipedia	lnc-SNX17-1-3_dup1	0.030188741	0.917847042	0.835694085	6	3	0.548574421	22.96045359	0.783956638	6	24
NONHSAT069803.2	NONHSAT069803.2	lncipedia	lnc-SLC4A1AP-1-12_dup1	0.114557217	0.982012307	0.964024613	0	3	0.062362395	6.050663578	1.983253546	0	12
NONHSAT069817.2	ENST00000423483	lncipedia	lnc-FOSL2-4-1_dup1,lnc-FOSL2-4-1	0.085716655	0.926717174	0.890075762	0	4	1.271671436	8.086493591	2.967911831	0	24
NONHSAT069824.2	ENST00000604052	lncipedia	lnc-BRE-2-1_dup1,lnc-BRE-2-1	0.059286289	0.974723976	0.949447952	6	3	4.613617489	11.69152593	1.539576622	0	24
NONHSAT069826.2	ENST00000605056	lncipedia	lnc-FOSL2-3-1_dup1,lnc-FOSL2-3-1	0.098518709	0.973337315	0.94667463	6	3	2.389699234	7.035690833	2.558384163	0	24
NONHSAT069885.2	ENST00000455424	lncipedia	lnc-ALK-1-1_dup1	0.123762372	0.90522728	0.810454561	6	3	0.027587008	5.600629397	3.213924494	6	24
NONHSAT069898.2	NONHSAT069898.2	lncipedia	lnc-ALK-2-1_dup1	0.079973746	0.981335747	0.962671493	6	3	0.040991074	8.667184058	2.076799094	6	24
NONHSAT069957.2	NONHSAT069957.2	lncipedia	lnc-DPY30-4-1_dup1	0.108351285	0.967609626	0.951414439	0	4	0.548864509	6.397221592	3.751628681	0	24
NONHSAT070083.2	NONHSAT070083.2	lncipedia	lnc-VIT-1-1_dup1,lnc-VIT-1-1	0.021376206	0.966732971	0.933465942	6	3	5.238913782	32.42610937	0.555108225	0	24
NONHSAT070091.2	NONHSAT070091.2	lncipedia	lnc-STRN-1-1_dup1	0.037865799	0.996862644	0.993725288	6	3	0.185359862	18.30536241	0.983318418	0	24
NONHSAT070163.2	ENST00000623854	lncipedia	lnc-CYP1B1-3-1_dup1,lnc-CYP1B1-3-1	0.1932978	0.951992714	0.903985429	0	3	0.034162082	3.585903102	3.34643733	0	12
NONHSAT070188.2	NONHSAT070188.2	lncipedia	lnc-HNRPLL-1-1_dup1	0.229353715	0.856273041	0.712546082	0	3	0.15925198	3.022175509	3.970649608	0	12
NONHSAT070189.2	NONHSAT070189.2	lncipedia	lnc-HNRPLL-4-1_dup1,lnc-HNRPLL-4-1	0.097631359	0.96363239	0.945448586	0	4	1.04597145	7.099636736	3.380454648	0	24
NONHSAT070218.2	NONHSAT070218.2	lncipedia	lnc-DHX57-6-1_dup1,lnc-DHX57-6-1	0.043957961	0.996985008	0.993970016	0	3	0.832657739	15.76841082	0.76101518	0	12
NONHSAT070223.2	NONHSAT070223.2	lncipedia	lnc-MAP4K3-1-1_dup1	0.08162509	0.976866196	0.953732393	0	3	0.544273834	8.49183972	1.413121349	0	12
NONHSAT070300.2	ENST00000427054	lncipedia	lnc-AC013480.1.1-1-4_dup1	0.042138638	0.893782322	0.787564643	6	3	0.185541279	16.44920701	1.094277675	6	24
NONHSAT070325.2	NONHSAT070325.2	lncipedia	lnc-EML4-1-1_dup1	0.060907515	0.990765791	0.981531583	6	3	0.369893702	11.38032282	1.581677452	6	24
NONHSAT070337.2	ENST00000447826	lncipedia	lnc-COX7A2L-2-1_dup1,lnc-COX7A2L-2-1	0.102709884	0.986324928	0.972649857	6	3	0.068538972	6.748592754	2.667222732	0	24
NONHSAT070349.2	NONHSAT070349.2	lncipedia	lnc-MTA3-5-1_dup1,lnc-MTA3-5-1	0.05802747	0.893930452	0.787860903	6	3	0.009644361	11.94515595	1.506886982	0	24
NONHSAT070401.2	NONHSAT070401.2	lncipedia	lnc-ABCG5-4-1_dup1,lnc-ABCG5-4-1	0.133637098	0.998351301	0.996702603	6	3	0.144034726	5.186787153	3.470356402	0	24
NONHSAT070417.2	NONHSAT070417.2	lncipedia	lnc-SLC3A1-3-1_dup1,lnc-SLC3A1-3-1	0.161336302	0.883425258	0.825137888	0	4	0.102981048	4.296287765	5.586217989	0	24
NONHSAT070429.2	NONHSAT070429.2	lncipedia	lnc-SIX2-3-10_dup1,lnc-SIX2-3-10	0.144955457	0.998280834	0.996561668	6	3	0.145833117	4.78179431	3.764277347	6	24
NONHSAT070450.2	NONHSAT070450.2	lncipedia	lnc-SIX3-3-2_dup1	0.015838619	0.905634265	0.811268531	6	3	1.010555151	43.76310682	0.411305351	0	24
NONHSAT070482.2	NONHSAT070482.2	lncipedia	lnc-ATP6V1E2-2-1	0.016500783	0.895217173	0.790434345	6	3	0.747719025	42.00692535	0.428500773	0	24
NONHSAT070512.2	NONHSAT070512.2	lncipedia	lnc-PIGF-1-2_dup1	0.101735945	0.88232857	0.76465714	0	3	0.099714798	6.81319846	1.761287312	0	12
NONHSAT070518.2	NONHSAT070518.2	lncipedia	lnc-CRIPT-1-3_dup1	0.087576221	0.946930645	0.920395968	0	4	0.276541357	7.914787508	3.032298716	0	24
NONHSAT070525.2	ENST00000568862	lncipedia	lnc-SOCS5-1-1_dup1,lnc-SOCS5-1-1	0.070934192	0.934063982	0.901095973	0	4	0.242700441	9.77169345	2.456073773	0	24
NONHSAT070568.2	NONHSAT070568.2	lncipedia	lnc-CALM2-2-9_dup1	0.058457717	0.915671041	0.831342082	6	3	0.540551684	11.8572401	1.518059839	0	24
NONHSAT070624.2	NONHSAT070624.2	lncipedia	lnc-STON1-1-1_dup1	0.116487848	0.963989014	0.945983521	0	4	0.051012736	5.950381871	4.033354585	0	24
NONHSAT070692.2	NONHSAT070692.2	lncipedia	lnc-GPR75-4-1_dup1,lnc-GPR75-4-1	0.052296189	0.920622895	0.880934343	0	4	0.568235053	13.25425791	1.81073887	0	24
NONHSAT070699.2	NONHSAT070699.2	lncipedia	lnc-GPR75-2-5_dup1,lnc-GPR75-2-5	0.050516293	0.949232668	0.923849003	0	4	0.911578748	13.72125971	1.749110542	0	24
NONHSAT070716.2	NONHSAT070716.2	lncipedia	lnc-ACYP2-7-1_dup1	0.12836068	0.968763829	0.937527659	6	3	0.132173318	5.39999619	3.333335685	0	24
NONHSAT070717.2	NONHSAT070717.2	lncipedia	lnc-ACYP2-6-1_dup1,lnc-ACYP2-6-1	0.124330752	0.975304607	0.950609215	6	3	0.080474299	5.575026032	3.228684475	0	24
NONHSAT070720.2	NONHSAT070720.2	lncipedia	lnc-ACYP2-5-1_dup1,lnc-ACYP2-5-1	0.12776644	0.977827314	0.955654627	6	3	0.113834379	5.425111484	3.317904167	0	24
NONHSAT070722.2	NONHSAT070722.2	lncipedia	lnc-ACYP2-4-1_dup1	0.147011598	0.983400022	0.966800043	6	3	0.037724455	4.714914933	3.817672271	0	24
NONHSAT070725.2	ENST00000437242	lncipedia	lnc-ACYP2-3-1_dup1,lnc-ACYP2-3-1	0.110047751	0.997287613	0.994575226	6	3	0.134878426	6.298603771	2.857776208	0	24
NONHSAT070739.2	NONHSAT070739.2	lncipedia	lnc-C2orf73-3-1	0.078943551	0.995028095	0.992542142	0	4	0.834771233	8.780288798	2.733395285	0	24
NONHSAT070766.2	ENST00000366153	lncipedia	lnc-MTIF2-1-1_dup1	0.119883961	0.998394786	0.996789572	6	3	0.54557106	5.781817454	3.113207939	0	24
NONHSAT070801.2	NONHSAT070801.2	lncipedia	lnc-CCDC104-4-1_dup1	0.065717215	0.998853915	0.99770783	6	3	0.50058274	10.54742171	1.706578204	0	24
NONHSAT070802.2	NONHSAT070802.2	lncipedia	lnc-PNPT1-1-1_dup1	0.076405071	0.863008529	0.794512794	0	4	0.180689894	9.072004878	2.645501223	0	24
NONHSAT070850.2	NONHSAT070850.2	lncipedia	lnc-BCL11A-17-1	0.081232208	0.955452032	0.910904064	6	3	0.489100363	8.532910768	2.10947946	6	24
NONHSAT070902.2	NONHSAT070902.2	lncipedia	lnc-PUS10-5-2_dup1,lnc-PUS10-5-2	0.186001605	0.914854354	0.829708707	0	3	0.037492423	3.726565592	3.220123114	0	12
NONHSAT070916.2	NONHSAT070916.2	lncipedia	lnc-REL-1-4_dup1	0.052819643	0.87487036	0.812305539	0	4	0.313995448	13.12290552	1.828863278	0	24
NONHSAT070959.2	ENST00000444364	lncipedia	lnc-XPO1-1-1	0.078961539	0.953912511	0.907825022	6	3	0.512844591	8.778288681	2.050513563	0	24
NONHSAT070996.2	NONHSAT070996.2	lncipedia	lnc-B3GNT2-4-1_dup1,lnc-B3GNT2-4-1	0.131327752	0.943426946	0.886853893	0	3	0.090840511	5.277994699	4.547181528	0	24
NONHSAT071001.2	ENST00000605375	lncipedia	lnc-COMMD1-4-1_dup1	0.159522016	0.99260542	0.985210839	0	3	0.151957928	4.345150588	2.761699452	0	12
NONHSAT071055.2	ENST00000438685	lncipedia	lnc-VPS54-11-1_dup1,lnc-VPS54-11-1	0.251034812	0.927050322	0.854100643	0	3	0.239237038	2.761159597	4.346000142	0	12
NONHSAT071075.2	NONHSAT071075.2	lncipedia	lnc-WDPCP-3-1_dup1	0.054182371	0.857531429	0.715062859	0	3	1.368027939	12.79285435	0.938023655	0	12
NONHSAT071146.2	NONHSAT071146.2	lncipedia	lnc-RAB1A-3-1	0.054066473	0.863128656	0.794692984	0	4	0.286395938	12.82027735	1.872034383	0	24
NONHSAT071151.2	NONHSAT071151.2	lncipedia	lnc-RAB1A-2-2_dup1	0.172330605	0.989383667	0.978767333	0	3	0.32616088	4.02219432	2.983446111	0	12
NONHSAT071154.2	NONHSAT071154.2	lncipedia	lnc-RAB1A-1-4_dup1	0.028857984	0.894050033	0.788100066	6	3	0.355884044	24.01925157	0.749398871	6	24
NONHSAT071158.2	NONHSAT071158.2	lncipedia	lnc-RAB1A-6-1_dup1	0.053772707	0.977900489	0.955800978	0	3	0.620586149	12.89031592	0.930931412	0	12
NONHSAT071168.2	NONHSAT071168.2	lncipedia	lnc-ACTR2-4-1_dup1	0.062072467	0.957536189	0.936304283	0	4	1.071739333	11.16674133	2.14923936	0	24
NONHSAT071222.2	NONHSAT071222.2	lncipedia	lnc-SPRED2-5-2_dup1	0.031289618	0.894103656	0.788207312	6	3	0.085784684	22.15262487	0.812544793	6	24
NONHSAT071283.2	NONHSAT071283.2	lncipedia	lnc-C1D-10-1_dup1	0.03696096	0.893912162	0.787824324	6	3	0.939078754	18.75349522	0.959821078	0	24
NONHSAT071343.2	NONHSAT071343.2	lncipedia	lnc-AC114772.1-2-1_dup1,lnc-AC114772.1-2-1	0.07450792	0.882698559	0.765397119	6	3	0.405317643	9.303000009	1.934859721	0	24
NONHSAT071427.2	ENST00000603347	lncipedia	lnc-C2orf42-3-74_dup1	0.105351386	0.945452466	0.918178699	0	4	0.073028687	6.579383597	3.647758129	0	24
NONHSAT071436.2	ENST00000442040	lncipedia	lnc-C2orf42-3-28_dup1	0.020860145	0.997353169	0.994706338	6	3	0.357056429	33.22830166	0.541706891	6	24
NONHSAT071444.2	NONHSAT071444.2	lncipedia	lnc-C2orf42-3-69_dup1	0.047892033	0.938525745	0.907788617	0	4	0.113820762	14.47312077	1.658246371	0	24
NONHSAT071547.2	NONHSAT071547.2	lncipedia	lnc-NAGK-2-1_dup1,lnc-NAGK-2-1	0.061451124	0.998721644	0.997443289	6	3	0.084639019	11.27965022	1.595794165	0	24
NONHSAT071621.2	ENST00000441587	lncipedia	lnc-CCT7-2-2_dup1	0.065902956	0.998937953	0.997875906	6	3	0.957536249	10.51769489	1.711401613	6	24
NONHSAT071661.2	ENST00000551203	lncipedia	lnc-AC073263.1-3-2_dup1	0.028857984	0.894050034	0.788100068	6	3	0.14652999	24.01925159	0.74939887	6	24
NONHSAT071727.2	NONHSAT071727.2	lncipedia	lnc-TTC31-1-5_dup1,lnc-TTC31-1-6_dup1,lnc-TTC31-1-5,lnc-TTC31-1-6	0.123417978	0.999533138	0.999066276	6	3	0.046536122	5.6162578	3.204981082	6	24
NONHSAT071780.2	NONHSAT071780.2	lncipedia	lnc-POLE4-1-1_dup1,lnc-POLE4-1-1	0.193297799	0.999121466	0.998242931	0	3	0.122494816	3.585903119	3.346437313	0	12
NONHSAT071781.2	NONHSAT071781.2	lncipedia	lnc-POLE4-2-1_dup1,lnc-POLE4-2-1	0.113733477	0.932974297	0.899461445	0	4	0.111629166	6.094486857	3.937985357	0	24
NONHSAT071788.2	NONHSAT071788.2	lncipedia	lnc-MRPL19-15-1_dup1	0.084417769	0.856119904	0.712239808	0	3	0.1911712	8.210915604	1.461469168	0	12
NONHSAT071807.2	ENST00000423067	lncipedia	lnc-GCFC2-1-1_dup1,lnc-GCFC2-1-1	0.066279223	0.893446552	0.786893103	6	3	0.179759723	10.4579859	1.721172716	6	24
NONHSAT072073.2	NONHSAT072073.2	lncipedia	lnc-ATOH8-2-10_dup1	0.112918294	0.998663413	0.997326825	0	3	0.028195137	6.138484368	3.909759895	0	24
NONHSAT072142.2	ENST00000409054	lncipedia	lnc-PLGLB2-1-1	0.036803331	0.999735973	0.999471946	6	3	3.871744694	18.83381638	0.9557277	0	24
NONHSAT072148.2	ENST00000419680	lncipedia	lnc-PLGLB2-1-5_dup1	0.070484135	0.927847861	0.855695721	6	3	0.312552018	9.834087928	1.830368015	0	24
NONHSAT072153.2	ENST00000413202	lncipedia	lnc-PLGLB2-1-11	0.099286232	0.996719648	0.993439296	6	3	0.131176056	6.981302122	2.578315576	0	24
NONHSAT072156.2	ENST00000603948	lncipedia	lnc-PLGLB2-1-16_dup1	0.247473723	0.850481328	0.700962656	0	3	0.164153323	2.800892044	4.284349346	0	12
NONHSAT072157.2	ENST00000452984	lncipedia	lnc-PLGLB2-6-1_dup1,lnc-PLGLB2-6-1	0.092969882	0.979713329	0.959426658	6	3	0.304534276	7.455609979	2.414289381	0	24
NONHSAT072203.2	NONHSAT072203.2	lncipedia	lnc-EIF2AK3-1-1_dup1	0.034545273	0.997463058	0.994926117	6	3	0.552135623	20.06489207	0.897089301	0	24
NONHSAT072363.2	NONHSAT072363.2	lncipedia	lnc-AC233263.1-7-2	0.029957038	0.99862211	0.99724422	6	3	0.26623478	23.13804145	0.777939656	0	24
NONHSAT072364.2	NONHSAT072364.2	lncipedia	lnc-AC233263.1-7-1	0.066279224	0.893446551	0.786893101	6	3	0.048276702	10.4579858	1.721172732	6	24
NONHSAT072426.2	NONHSAT072426.2	lncipedia	lnc-TEKT4-1-1_dup1,lnc-TEKT4-1-1	0.083114878	0.813888109	0.720832163	0	4	0.054992287	8.339628227	2.877826127	0	24
NONHSAT072509.2	NONHSAT072509.2	lncipedia	lnc-ANKRD36C-1-3_dup1	0.085593432	0.913778587	0.87066788	0	4	2.598632366	8.098135192	2.963645263	0	24
NONHSAT072522.2	NONHSAT072522.2	lncipedia	lnc-GPAT2-4-1_dup1,lnc-GPAT2-4-1	0.049611488	0.934656702	0.869313404	6	3	2.882896238	13.97150543	1.288336471	0	24
NONHSAT072537.2	NONHSAT072537.2	lncipedia	lnc-CIAO1-4-9	0.02705209	0.999584648	0.999169295	6	3	1.014719381	25.6226847	0.702502498	6	24
NONHSAT072581.2	NONHSAT072581.2	lncipedia	lnc-LMAN2L-2-1	0.053525476	0.99954151	0.999083021	6	3	0.876605506	12.94985547	1.389976903	6	24
NONHSAT072590.2	NONHSAT072590.2	lncipedia	lnc-ANKRD23-1-2	0.0346018	0.927740958	0.855481915	6	3	2.611363941	20.03211325	0.898557221	6	24
NONHSAT072618.2	NONHSAT072618.2	lncipedia	lnc-ANKRD36-1-1_dup1	0.141187775	0.97822417	0.95644834	0	3	0.361732941	4.909399429	4.888581658	0	24
NONHSAT072649.2	NONHSAT072649.2	lncipedia	lnc-ACTR1B-1-2	0.071415206	0.965705244	0.931410488	6	3	0.271099216	9.705876695	1.854546536	0	24
NONHSAT072653.2	NONHSAT072653.2	lncipedia	lnc-ACTR1B-5-1_dup1	0.063286737	0.986728629	0.973457257	6	3	0.081111033	10.95248728	1.643462306	0	24
NONHSAT072704.2	NONHSAT072704.2	lncipedia	lnc-CNGA3-1-1_dup1	0.243770948	0.993247362	0.986494724	0	3	0.133690007	2.843436378	4.220245648	0	12
NONHSAT072806.2	NONHSAT072806.2	lncipedia	lnc-NPAS2-2-1_dup1,lnc-NPAS2-2-1	0.048473908	0.985192013	0.970384027	6	3	2.614402526	14.29938722	1.2587952	0	24
NONHSAT072816.2	NONHSAT072816.2	lncipedia	lnc-RNF149-4-1_dup1	0.159522015	0.865416032	0.730832064	0	3	0.085223836	4.345150602	2.761699444	0	12
NONHSAT072818.2	NONHSAT072818.2	lncipedia	lnc-TBC1D8-4-1_dup1	0.098284633	0.998093716	0.997140574	0	4	0.088961607	7.052447123	3.403074079	0	24
NONHSAT073019.2	ENST00000447760	lncipedia	lnc-C2orf40-12-1_dup1	0.070192303	0.999677115	0.99935423	6	3	0.270581004	9.874974177	1.822789577	0	24
NONHSAT073089.2	NONHSAT073089.2	lncipedia	lnc-EDAR-5-1_dup1	0.145408086	0.999927047	0.999890571	0	4	0.041961663	4.766909473	5.034708575	0	24
NONHSAT073145.2	NONHSAT073145.2	lncipedia	lnc-MALL-5-1_dup1,lnc-MALL-5-1	0.236463469	0.974731593	0.962097389	0	4	0.029559098	2.931307672	8.187472173	0	24
NONHSAT073168.2	ENST00000262716	lncipedia	lnc-LIMS3-3-1	0.095769362	0.982401619	0.964803238	6	3	1.168324516	7.2376715	2.486987701	6	24
NONHSAT073198.2	ENST00000421567	lncipedia	lnc-AC108938.5.1-7-1	0.084271569	0.997529255	0.995058509	6	3	1.592369293	8.225160464	2.188407154	0	24
NONHSAT073619.2	ENST00000450258	lncipedia	lnc-AC108463.1-5-1_dup1	0.097390048	0.804626421	0.706939632	0	4	0.569534779	7.117228028	3.372099349	0	24
NONHSAT073633.2	ENST00000432818	lncipedia	lnc-AC108463.1-3-1_dup1	0.085772156	0.931603851	0.863207703	6	3	0.091070163	8.081261036	2.227375149	0	24
NONHSAT073635.2	ENST00000415880	lncipedia	lnc-AC108463.1-6-1_dup1,lnc-AC108463.1-6-1	0.248213975	0.922791459	0.845582917	0	3	1.067983523	2.792538901	4.297164848	0	12
NONHSAT073638.2	ENST00000453478	lncipedia	lnc-AC108463.1-3-3_dup1	0.206139982	0.995949384	0.991898769	0	3	0.09764288	3.362507232	3.568765558	0	12
NONHSAT073648.2	ENST00000603827	lncipedia	lnc-AC108463.1-3-23	0.099987013	0.979517016	0.959034032	6	3	0.224420742	6.932372099	2.596513826	0	24
NONHSAT073706.2	NONHSAT073706.2	lncipedia	lnc-CHCHD5-3-1_dup1,lnc-CHCHD5-3-1	0.135561482	0.857442219	0.714884437	0	3	0.084415335	5.113157288	2.346886537	0	12
NONHSAT073731.2	ENST00000623243	lncipedia	lnc-IL37-4-1_dup1,lnc-IL37-4-1	0.128146478	0.94575637	0.89151274	6	3	0.013124387	5.409022499	3.327773179	6	24
NONHSAT073753.2	ENST00000456685	lncipedia	lnc-PSD4-1-1_dup1	0.034471324	0.97880163	0.957603261	6	3	0.238029551	20.10793632	0.895168938	6	24
NONHSAT073778.2	ENST00000422178	lncipedia	lnc-CBWD2-1-1_dup1	0.08551041	0.897628618	0.846442927	0	4	0.539384758	8.105997614	2.960770672	0	24
NONHSAT073814.2	ENST00000623707	lncipedia	lnc-SLC35F5-15-1_dup1	0.049106154	0.962056274	0.943084412	0	4	0.644150739	14.1152814	1.700284912	0	24
NONHSAT073815.2	ENST00000416673	lncipedia	lnc-SLC35F5-14-8	0.029032073	0.999957732	0.999915464	0	3	0.489412353	23.87522137	1.005226282	0	24
NONHSAT073826.2	ENST00000424612	lncipedia	lnc-SLC35F5-1-1	0.018702753	0.997652811	0.995305622	6	3	0.807659087	37.06123853	0.485682635	0	24
NONHSAT073831.2	NONHSAT073831.2	lncipedia	lnc-AC016745.1-2-1_dup1	0.025298992	0.950031991	0.925047987	0	4	7.263755661	27.39821318	0.875969533	0	24
NONHSAT073852.2	NONHSAT073852.2	lncipedia	lnc-ACTR3-2-1_dup1,lnc-ACTR3-2-1	0.110523007	0.992300331	0.988450497	0	4	1.384072444	6.271519392	3.826823853	0	24
NONHSAT073854.2	NONHSAT073854.2	lncipedia	lnc-ACTR3-1-4_dup1	0.107901071	0.988337166	0.982505749	0	4	0.306481836	6.423913801	3.736040169	0	24
NONHSAT073859.2	NONHSAT073859.2	lncipedia	lnc-ACTR3-1-2	0.129605142	0.906046401	0.859069601	0	4	0.071986587	5.348145698	4.487536682	0	24
NONHSAT073899.2	NONHSAT073899.2	lncipedia	lnc-DDX18-1-3	0.062854436	0.993476472	0.986952945	6	3	0.131122372	11.02781634	1.632236107	6	24
NONHSAT073900.2	NONHSAT073900.2	lncipedia	lnc-DDX18-1-6_dup1,lnc-DDX18-1-6	0.120740917	0.996048207	0.992096414	6	3	0.444241901	5.74078116	3.135461795	6	24
NONHSAT073901.2	NONHSAT073901.2	lncipedia	lnc-DDX18-1-7_dup1	0.131864471	0.887013168	0.830519752	0	4	0.099812226	5.256512056	4.565765235	0	24
NONHSAT073979.2	NONHSAT073979.2	lncipedia	lnc-PTPN4-1-1_dup1,lnc-PTPN4-1-1	0.052283703	0.999986314	0.999972629	6	3	0.489755571	13.2574233	1.357729899	0	24
NONHSAT074155.2	NONHSAT074155.2	lncipedia	lnc-PROC-3-1_dup1,lnc-PROC-3-1	0.063442241	0.815737069	0.723605604	0	4	0.558377264	10.92564147	2.19666736	0	24
NONHSAT074176.2	NONHSAT074176.2	lncipedia	lnc-LIMS2-1-1_dup1	0.070849828	0.969106016	0.938212033	6	3	0.139452709	9.783329007	1.839864528	6	24
NONHSAT074520.2	ENST00000445384	lncipedia	lnc-GPR39-9-1_dup1,lnc-GPR39-9-1	0.098282778	0.870921326	0.741842652	0	3	0.069263881	7.052580269	3.403009832	0	24
NONHSAT074587.2	NONHSAT074587.2	lncipedia	lnc-YSK4-3-1_dup1,lnc-YSK4-3-1	0.106624098	0.987387526	0.974775052	6	3	0.096012446	6.500849173	2.768869039	6	24
NONHSAT074655.2	NONHSAT074655.2	lncipedia	lnc-NXPH2-4-1_dup1	0.206139982	0.995949384	0.991898768	0	3	0.185986438	3.362507238	3.568765553	0	12
NONHSAT074665.2	NONHSAT074665.2	lncipedia	lnc-NXPH2-3-4_dup1	0.193272547	0.860073407	0.720146814	0	3	0.339864843	3.586371635	3.346000142	0	12
NONHSAT074757.2	NONHSAT074757.2	lncipedia	lnc-GTDC1-9-1_dup1,lnc-GTDC1-9-1	0.178109526	0.999709324	0.999418647	0	3	0.112079414	3.891690664	3.083492764	0	12
NONHSAT074765.2	ENST00000623674	lncipedia	lnc-GTDC1-12-1_dup1,lnc-GTDC1-12-1	0.074112418	0.935618433	0.871236865	6	3	0.121152886	9.352645613	1.924589121	0	24
NONHSAT074797.2	ENST00000445791	lncipedia	lnc-ARHGAP15-6-3_dup1	0.160400518	0.98867555	0.983013325	0	4	0.035453886	4.321352516	5.553816753	0	24
NONHSAT074818.2	ENST00000420472	lncipedia	lnc-ARHGAP15-6-9_dup1	0.111572092	0.983769384	0.975654075	0	4	0.079514565	6.212549826	3.863148091	0	24
NONHSAT074877.2	NONHSAT074877.2	lncipedia	lnc-MBD5-1-7_dup1	0.037316296	0.925868179	0.851736359	6	3	0.453596205	18.57491907	0.969048636	0	24
NONHSAT074905.2	NONHSAT074905.2	lncipedia	lnc-LYPD6-6-1_dup1	0.096312004	0.996784434	0.995176651	0	4	0.053728834	7.196892958	3.334772399	0	24
NONHSAT075091.2	ENST00000393397	lncipedia	lnc-DAPL1-4-1	0.156414612	0.945805344	0.918708017	0	4	0.207706064	4.431473325	5.41580604	0	24
NONHSAT075123.2	NONHSAT075123.2	lncipedia	lnc-MARCH7-3-1_dup1,lnc-MARCH7-3-1	0.11939392	0.998912377	0.997824753	6	3	0.503351108	5.805548383	3.1004823	0	24
NONHSAT075142.2	NONHSAT075142.2	lncipedia	lnc-ITGB6-3-1_dup1,lnc-ITGB6-3-1	0.137868694	0.979273319	0.968909979	0	4	0.225403013	5.027589384	4.773659535	0	24
NONHSAT075171.2	NONHSAT075171.2	lncipedia	lnc-TANK-1-7_dup1	0.050426616	0.938565789	0.877131578	6	3	0.473899962	13.74566129	1.309504113	6	24
NONHSAT075231.2	NONHSAT075231.2	lncipedia	lnc-SLC38A11-2-1_dup1,lnc-SLC38A11-2-1	0.122066793	0.956248598	0.934372897	0	4	0.090410981	5.678425419	4.226523768	0	24
NONHSAT075320.2	ENST00000458411	lncipedia	lnc-SPC25-3-1_dup1,lnc-SPC25-3-1	0.138375404	0.999625886	0.999251772	6	3	0.186460819	5.009179083	3.593403171	0	24
NONHSAT075340.2	NONHSAT075340.2	lncipedia	lnc-ABCB11-1-1_dup1,lnc-ABCB11-1-1	0.045607837	0.935672994	0.871345987	6	3	0.823504987	15.19798414	1.1843676	6	24
NONHSAT075369.2	NONHSAT075369.2	lncipedia	lnc-SSB-2-1_dup1,lnc-SSB-2-1	0.039913357	0.994189513	0.988379027	6	3	2.848901677	17.36629638	1.03649043	6	24
NONHSAT075441.2	NONHSAT075441.2	lncipedia	lnc-GORASP2-1-1_dup1	0.085774304	0.931483786	0.862967571	6	3	0.259790916	8.081058614	2.227430942	6	24
NONHSAT075447.2	NONHSAT075447.2	lncipedia	lnc-TLK1-1-1_dup1	0.034471323	0.978801631	0.957603262	6	3	0.476453845	20.10793643	0.895168933	6	24
NONHSAT075448.2	NONHSAT075448.2	lncipedia	lnc-TLK1-1-2_dup1	0.100811786	0.986686578	0.980029867	0	4	0.089863241	6.875656213	3.490575919	0	24
NONHSAT075452.2	NONHSAT075452.2	lncipedia	lnc-METTL8-2-1_dup1,lnc-METTL8-2-1	0.029519154	0.968169333	0.952253999	0	4	3.658857817	23.48126843	1.022091293	0	24
NONHSAT075473.2	NONHSAT075473.2	lncipedia	lnc-DCAF17-5-1_dup1,lnc-DCAF17-5-1	0.164105472	0.953832273	0.930748409	0	4	0.076636973	4.22379079	5.68209961	0	24
NONHSAT075477.2	NONHSAT075477.2	lncipedia	lnc-DYNC1I2-1-1	0.213733841	0.999977617	0.999955233	6	3	0.026954095	3.243039	5.550349533	0	24
NONHSAT075550.2	NONHSAT075550.2	lncipedia	lnc-OLA1-2-1_dup1,lnc-OLA1-2-1	0.101712145	0.922255306	0.844510613	0	3	0.345657963	6.814792674	1.760875286	0	12
NONHSAT075556.2	ENST00000436820	lncipedia	lnc-SP9-1-2	0.161490619	0.980618221	0.961236443	6	3	0.063839907	4.292182321	4.193670878	6	24
NONHSAT075595.2	NONHSAT075595.2	lncipedia	lnc-ATF2-2-1_dup1	0.127174869	0.972373338	0.944746676	0	3	0.27702611	5.450347128	2.201694629	0	12
NONHSAT075596.2	NONHSAT075596.2	lncipedia	lnc-CHN1-5-11_dup1,lnc-CHN1-5-11	0.279853755	0.890377494	0.780754989	6	3	0.088494429	2.476819299	7.267385233	0	24
NONHSAT075705.2	ENST00000443295	lncipedia	lnc-TTC30B-5-1_dup1,lnc-TTC30B-5-1	0.073559941	0.91570183	0.831403659	6	3	0.66150264	9.422889328	1.910242111	0	24
NONHSAT075711.2	ENST00000456746	lncipedia	lnc-TTC30B-1-1_dup1	0.222286437	0.928791789	0.857583577	0	3	0.017977697	3.118261244	3.848298478	0	12
NONHSAT075714.2	NONHSAT075714.2	lncipedia	lnc-TTC30B-1-8_dup1	0.14571327	0.996172816	0.992345631	6	3	0.031038173	4.756925564	3.783956624	6	24
NONHSAT075717.2	ENST00000447413	lncipedia	lnc-TTC30B-1-3_dup1	0.050200616	0.80546933	0.708203995	0	4	1.27961328	13.80754331	1.738180316	0	24
NONHSAT075721.2	NONHSAT075721.2	lncipedia	lnc-TTC30B-1-6_dup1	0.0610199	0.994683046	0.989366092	6	3	1.146774198	11.3593627	1.584595939	0	24
NONHSAT075758.2	ENST00000419746	lncipedia	lnc-PLEKHA3-1-1	0.029470209	0.997271377	0.994542753	6	3	1.467632392	23.52026722	0.765297428	0	24
NONHSAT075762.2	ENST00000456053	lncipedia	lnc-PLEKHA3-1-12	0.049836844	0.981552876	0.963105753	6	3	0.515347509	13.90832803	1.29418863	0	24
NONHSAT075775.2	ENST00000604571	lncipedia	lnc-PLEKHA3-1-26	0.123886387	0.985028226	0.977542339	0	4	0.105097192	5.595022945	4.289526645	0	24
NONHSAT075776.2	ENST00000592182	lncipedia	lnc-PLEKHA3-1-27	0.132519886	0.982047683	0.964095366	0	3	0.199739652	5.230514466	4.588458775	0	24
NONHSAT075785.2	ENST00000592836	lncipedia	lnc-PLEKHA3-1-36	0.065365337	0.860274119	0.720548238	6	3	0.173227774	10.60420107	1.697440465	0	24
NONHSAT075786.2	ENST00000586452	lncipedia	lnc-PLEKHA3-1-37	0.037316296	0.925868181	0.851736363	6	3	0.197215741	18.57491905	0.969048638	6	24
NONHSAT075792.2	ENST00000589355	lncipedia	lnc-PLEKHA3-1-43	0.159522016	0.936778384	0.873556767	0	3	0.132654903	4.345150593	2.761699449	0	12
NONHSAT075796.2	ENST00000604692	lncipedia	lnc-PLEKHA3-1-44	0.043317149	0.994500253	0.989000505	6	3	2.398840885	16.00168043	1.124881857	0	24
NONHSAT075797.2	ENST00000590932	lncipedia	lnc-PLEKHA3-1-45	0.042526779	0.99665545	0.993310901	6	3	1.624723401	16.29907541	1.104357121	0	24
NONHSAT075799.2	ENST00000624360	lncipedia	lnc-PLEKHA3-10-1	0.118056765	0.995427061	0.990854122	6	3	0.311611588	5.871304192	3.065758375	0	24
NONHSAT075801.2	ENST00000603521	lncipedia	lnc-PLEKHA3-12-1	0.113743782	0.999995052	0.999990105	6	3	0.213543289	6.093934704	2.953756624	0	24
NONHSAT075802.2	ENST00000590743	lncipedia	lnc-PLEKHA3-1-46	0.042155907	0.893786209	0.787572417	6	3	0.073121149	16.44246868	1.094726124	0	24
NONHSAT075807.2	ENST00000605334	lncipedia	lnc-PLEKHA3-13-1_dup1,lnc-PLEKHA3-13-1	0.109517132	0.893598818	0.840398227	0	4	0.338253396	6.329120987	3.791995769	0	24
NONHSAT075808.2	ENST00000604956	lncipedia	lnc-PLEKHA3-1-51	0.084474716	0.988063291	0.976126582	6	3	0.471583397	8.20538046	2.193682558	0	24
NONHSAT075940.2	NONHSAT075940.2	lncipedia	lnc-NUP35-2-1_dup1	0.127758048	0.995082403	0.992623604	0	4	0.090014825	5.425467841	4.423581653	0	24
NONHSAT075944.2	NONHSAT075944.2	lncipedia	lnc-NUP35-2-2_dup1	0.112855295	0.993331524	0.986663048	0	3	0.200202423	6.141911049	1.953789286	0	12
NONHSAT075981.2	NONHSAT075981.2	lncipedia	lnc-ZSWIM2-3-5_dup1	0.144354039	0.99865607	0.99731214	6	3	0.041846926	4.80171658	3.748659401	0	24
NONHSAT075989.2	ENST00000564407	lncipedia	lnc-ZSWIM2-2-2_dup1,lnc-ZSWIM2-2-1_dup1,lnc-ZSWIM2-2-2,lnc-ZSWIM2-2-1	0.05986195	0.970393465	0.94078693	6	3	0.098822073	11.57909451	1.5545257	0	24
NONHSAT075993.2	NONHSAT075993.2	lncipedia	lnc-ZSWIM2-9-1_dup1,lnc-ZSWIM2-9-1	0.119062918	0.986269688	0.972539376	6	3	0.16329171	5.821688143	3.091886676	0	24
NONHSAT075998.2	NONHSAT075998.2	lncipedia	lnc-ZC3H15-2-1_dup1	0.111413385	0.997559919	0.996339878	0	4	0.257574034	6.221399551	3.857652897	0	24
NONHSAT076021.2	NONHSAT076021.2	lncipedia	lnc-CALCRL-1-1_dup1,lnc-CALCRL-1-1	0.323277177	0.893853227	0.787706454	6	3	0.321184214	2.144126556	8.395026845	6	24
NONHSAT076111.2	NONHSAT076111.2	lncipedia	lnc-STAT4-3-1_dup1	0.064086522	0.860986755	0.791480133	0	4	0.231331438	10.81580281	2.218975365	0	24
NONHSAT076114.2	ENST00000623836	lncipedia	lnc-STAT4-2-1_dup1,lnc-STAT4-2-1	0.150101508	0.913146738	0.869720106	0	4	0.027210835	4.617856216	5.19721682	0	24
NONHSAT076128.2	NONHSAT076128.2	lncipedia	lnc-OBFC2A-1-2_dup1	0.130429562	0.999963851	0.999927701	6	3	0.031292823	5.314341085	3.387061484	0	24
NONHSAT076130.2	NONHSAT076130.2	lncipedia	lnc-OBFC2A-1-4_dup1	0.118067159	0.963979066	0.927958132	0	3	1.900440462	5.870787338	2.044018853	0	12
NONHSAT076132.2	NONHSAT076132.2	lncipedia	lnc-OBFC2A-1-1_dup1	0.052329281	0.996560019	0.993120038	6	3	0.286982965	13.24587625	1.358913496	0	24
NONHSAT076181.2	ENST00000447755	lncipedia	lnc-STK17B-2-1_dup1,lnc-STK17B-2-1	0.030797811	0.999994931	0.999989861	6	3	0.27799625	22.50637795	0.799773293	0	24
NONHSAT076211.2	NONHSAT076211.2	lncipedia	lnc-SF3B1-4-1_dup1,lnc-SF3B1-4-1	0.079973746	0.981335747	0.962671493	6	3	0.037172514	8.667184079	2.076799089	0	24
NONHSAT076212.2	ENST00000428191	lncipedia	lnc-SF3B1-1-1_dup1	0.156006207	0.975335617	0.963003426	0	4	0.058660283	4.443074363	5.401665162	0	24
NONHSAT076287.2	NONHSAT076287.2	lncipedia	lnc-TYW5-1-5_dup1	0.053586306	0.929156855	0.85831371	0	3	0.120445494	12.93515504	1.855408762	0	24
NONHSAT076328.2	NONHSAT076328.2	lncipedia	lnc-BZW1-1-1_dup1,lnc-BZW1-1-1	0.074263567	0.940722299	0.881444598	6	3	0.416939951	9.333610173	1.928514226	6	24
NONHSAT076331.2	NONHSAT076331.2	lncipedia	lnc-BZW1-2-1_dup1,lnc-BZW1-2-1	0.094027757	0.958263958	0.916527916	6	3	0.13080251	7.371729436	2.441760805	6	24
NONHSAT076437.2	NONHSAT076437.2	lncipedia	lnc-SUMO1-1-3_dup1	0.061655151	0.876244843	0.752489687	0	3	0.098683236	11.24232389	2.134789946	0	24
NONHSAT076448.2	NONHSAT076448.2	lncipedia	lnc-NOP58-1-1_dup1	0.101464597	0.900643372	0.850965059	0	4	0.089073187	6.831419066	3.513179292	0	24
NONHSAT076449.2	NONHSAT076449.2	lncipedia	lnc-NOP58-2-1_dup1,lnc-NOP58-2-1	0.106624098	0.987387526	0.974775051	6	3	0.083566388	6.500849168	2.768869041	6	24
NONHSAT076459.2	ENST00000435125	lncipedia	lnc-FAM117B-7-1_dup1,lnc-FAM117B-7-1	0.046907071	0.893689274	0.787378547	6	3	0.608291085	14.7770298	1.218106768	0	24
NONHSAT076517.2	NONHSAT076517.2	lncipedia	lnc-NRP2-2-1_dup1,lnc-NRP2-2-1	0.085853743	0.999983966	0.999967932	6	3	0.269980568	8.073581363	2.22949385	6	24
NONHSAT076559.2	NONHSAT076559.2	lncipedia	lnc-ZDBF2-1-1_dup1	0.10910237	0.977559461	0.955118923	6	3	0.345454988	6.353181716	2.83322606	0	24
NONHSAT076560.2	NONHSAT076560.2	lncipedia	lnc-FASTKD2-1-1_dup1,lnc-FASTKD2-1-1	0.125828445	0.999049595	0.998099191	6	3	0.273193051	5.508668432	3.267577314	0	24
NONHSAT076586.2	NONHSAT076586.2	lncipedia	lnc-KLF7-1-4_dup1	0.066279223	0.893446553	0.786893105	6	3	0.087624811	10.45798591	1.721172715	6	24
NONHSAT076591.2	NONHSAT076591.2	lncipedia	lnc-KLF7-1-14_dup1	0.080758987	0.94797176	0.895943519	6	3	0.031334944	8.582910776	2.097190623	0	24
NONHSAT076595.2	NONHSAT076595.2	lncipedia	lnc-CPO-5-3_dup1	0.097580452	0.978255753	0.956511506	6	3	0.071905368	7.10334056	2.534019008	0	24
NONHSAT076612.2	NONHSAT076612.2	lncipedia	lnc-CREB1-2-1_dup1,lnc-CREB1-2-1	0.21844937	0.989603605	0.979207209	6	3	0.082982427	3.173033551	5.672804812	0	24
NONHSAT076622.2	NONHSAT076622.2	lncipedia	lnc-FZD5-2-1_dup1	0.064872937	0.921419711	0.842839423	6	3	0.708734732	10.68468937	1.684653561	6	24
NONHSAT076682.2	ENST00000628368	lncipedia	lnc-RPE-12-1_dup1,lnc-RPE-12-1	0.110363277	0.974441951	0.948883901	6	3	0.104190117	6.280596211	2.865969949	6	24
NONHSAT076792.2	ENST00000623250	lncipedia	lnc-XRCC5-3-1_dup1,lnc-XRCC5-3-1	0.047682852	0.988755813	0.977511627	6	3	13.42335568	14.53661325	1.238252659	6	24
NONHSAT076816.2	NONHSAT076816.2	lncipedia	lnc-SMARCAL1-2-2_dup1	0.080568244	0.87608144	0.81412216	0	4	0.306983997	8.603230563	2.789649751	0	24
NONHSAT076817.2	NONHSAT076817.2	lncipedia	lnc-SMARCAL1-2-3_dup1	0.101227177	0.994717457	0.989434913	6	3	0.507234119	6.847441571	2.628719035	0	24
NONHSAT076820.2	NONHSAT076820.2	lncipedia	lnc-SMARCAL1-2-12_dup1	0.018009567	0.895021131	0.790042262	6	3	0.492980285	38.48771989	0.467681641	0	24
NONHSAT076868.2	NONHSAT076868.2	lncipedia	lnc-DIRC3-3-1_dup1,lnc-DIRC3-3-1	0.13478437	0.889240715	0.77848143	6	3	0.68593238	5.142637677	3.500149365	6	24
NONHSAT076899.2	ENST00000562328	lncipedia	lnc-ARPC2-1-1_dup1,lnc-ARPC2-1-1	0.049475841	0.877559575	0.75511915	6	3	0.879218529	14.00981096	1.28481391	6	24
NONHSAT076959.2	ENST00000429343	lncipedia	lnc-FEV-1-1_dup1	0.193297799	0.949175519	0.898351038	0	3	0.0886317	3.585903122	3.346437311	0	12
NONHSAT076973.2	NONHSAT076973.2	lncipedia	lnc-CDK5R2-4-1_dup1,lnc-CDK5R2-4-1	0.102056212	0.856589692	0.713179384	0	3	0.016366994	6.791817636	3.533663783	0	24
NONHSAT077049.2	ENST00000596829	lncipedia	lnc-OBSL1-3-1	0.159522015	0.99260542	0.98521084	0	3	0.133980763	4.345150604	2.761699443	0	12
NONHSAT077062.2	NONHSAT077062.2	lncipedia	lnc-STK11IP-1-1_dup1,lnc-STK11IP-1-1	0.061454524	0.998742219	0.997484439	6	3	0.171884844	11.27902614	1.595882461	0	24
NONHSAT077129.2	ENST00000568928	lncipedia	lnc-FARSB-1-1_dup1,lnc-FARSB-1-1	0.02379387	0.999951292	0.999902583	6	3	1.842436487	29.13133399	0.617891374	0	24
NONHSAT077141.2	NONHSAT077141.2	PMID22140575	mixed_Pred30746	0.078343463	0.898469615	0.79693923	6	3	7.845972244	8.84754333	2.034463051	6	24
NONHSAT077168.2	ENST00000440417	lncipedia	lnc-FAM124B-2-1_dup1,lnc-FAM124B-2-1	0.065262959	0.992974931	0.985949862	6	3	0.310341256	10.62083595	1.694781851	0	24
NONHSAT077189.2	NONHSAT077189.2	lncipedia	lnc-RHBDD1-2-1_dup1	0.110080587	0.99253785	0.988806775	0	4	0.041437149	6.296724995	3.81150519	0	24
NONHSAT077197.2	NONHSAT077197.2	lncipedia	lnc-COL4A3-2-1_dup1,lnc-COL4A3-2-1	0.202452949	0.915512666	0.873268999	0	4	0.027909378	3.423744553	7.009868765	0	24
NONHSAT077207.2	ENST00000396588	lncipedia	lnc-TM4SF20-1-2_dup1	0.079973745	0.981335747	0.962671493	6	3	0.026494231	8.667184186	2.076799063	0	24
NONHSAT077221.2	NONHSAT077221.2	lncipedia	lnc-C2orf83-2-1_dup1,lnc-C2orf83-2-1	0.140073374	0.949358733	0.898717465	0	3	0.021514808	4.948457787	4.849995904	0	24
NONHSAT077243.2	ENST00000517197	lncipedia	lnc-DNER-4-1_dup1,lnc-DNER-4-1	0.176621814	0.882801976	0.824202964	0	4	0.132083255	3.924470956	6.115473976	0	24
NONHSAT077370.2	NONHSAT077370.2	lncipedia	lnc-NCL-1-1_dup1	0.018970496	0.994445949	0.988891899	6	3	0.853598944	36.53816794	0.492635537	0	24
NONHSAT077401.2	ENST00000513620	lncipedia	lnc-ALPP-1-1	0.05902265	0.942644982	0.913967472	0	4	4.327977924	11.74374892	2.043640422	0	24
NONHSAT077507.2	ENST00000509542	lncipedia	lnc-UGT1A1-2-1_dup1	0.169085905	0.918296834	0.877445251	0	4	0.107428575	4.099378843	5.85454551	0	24
NONHSAT077510.2	ENST00000506676	lncipedia	lnc-UGT1A1-1-1_dup1	0.13518929	0.879288771	0.818933157	0	4	0.258233059	5.127234421	4.680886035	0	24
NONHSAT077581.2	NONHSAT077581.2	lncipedia	lnc-AC079135.1.1-7-1_dup1	0.297698421	0.953141098	0.906282196	0	3	0.044033319	2.328353567	5.153856429	0	12
NONHSAT077582.2	NONHSAT077582.2	lncipedia	lnc-AC079135.1.1-6-1_dup1,lnc-AC079135.1.1-6-1	0.083752844	0.99565313	0.99130626	6	3	0.248459098	8.276103221	2.174936624	0	24
NONHSAT077598.2	ENST00000483218	lncipedia	lnc-AGAP1-1-2_dup1	0.097449844	0.871521086	0.743042172	6	3	0.251065154	7.112860873	2.530627313	0	24
NONHSAT077604.2	NONHSAT077604.2	lncipedia	lnc-AC079135.1.1-4-1_dup1,lnc-AC079135.1.1-4-1	0.061454524	0.998742219	0.997484439	6	3	0.08451653	11.27902615	1.595882459	6	24
NONHSAT077609.2	NONHSAT077609.2	lncipedia	lnc-AC079135.1.1-8-1_dup1,lnc-AC079135.1.1-8-1	0.069797375	0.9458035	0.91870525	0	4	0.381519467	9.930848813	2.416711849	0	24
NONHSAT077627.2	NONHSAT077627.2	lncipedia	lnc-COL6A3-2-1_dup1	0.075149047	0.966269168	0.932538336	6	3	0.122783132	9.223632385	1.951508825	6	24
NONHSAT077748.2	NONHSAT077748.2	lncipedia	lnc-ASB1-4-1_dup1	0.136018192	0.970684408	0.941368817	6	3	0.01983718	5.095988789	3.532189874	0	24
NONHSAT077791.2	NONHSAT077791.2	lncipedia	lnc-AC017028.1-1-1_dup1,lnc-AC017028.1-1-1	0.153001657	0.996605273	0.993210545	6	3	0.027378073	4.530324659	3.973225178	0	24
NONHSAT077792.2	NONHSAT077792.2	lncipedia	lnc-AC017028.1-5-1_dup1	0.079135541	0.991278657	0.982557313	6	3	0.359413084	8.758987036	2.055032155	0	24
NONHSAT077906.2	NONHSAT077906.2	lncipedia	lnc-PASK-3-1_dup1,lnc-PASK-3-1	0.099987014	0.979517016	0.959034031	6	3	0.082865453	6.932372071	2.596513836	0	24
NONHSAT077932.2	NONHSAT077932.2	lncipedia	lnc-STK25-1-1_dup1	0.033803962	0.999883773	0.999767546	6	3	2.164831837	20.50490922	0.877838561	6	24
NONHSAT077966.2	NONHSAT077966.2	lncipedia	lnc-ING5-1-7_dup1	0.031885515	0.997509485	0.99501897	6	3	1.646681185	21.73862263	0.828019342	6	24
NONHSAT077997.2	NONHSAT077997.2	lncipedia	lnc-CXXC11-5-1	0.022542478	0.908321366	0.816642732	0	3	0.030765588	30.74849082	0.780526112	0	24
NONHSAT077999.2	ENST00000430555	lncipedia	lnc-CXXC11-4-1	0.070089358	0.927544753	0.855089506	6	3	0.286707836	9.889478246	1.820116244	6	24
NONHSAT078002.2	NONHSAT078002.2	lncipedia	lnc-CXXC11-4-7	0.034471323	0.97880163	0.95760326	6	3	0.321007451	20.10793642	0.895168934	6	24
NONHSAT078033.2	ENST00000444990	lncipedia	lnc-CXXC11-8-1	0.085772156	0.931603851	0.863207703	6	3	0.093522681	8.081261036	2.227375148	0	24
NONHSAT078112.2	NONHSAT078112.2	lncipedia	lnc-NSFL1C-2-1_dup1,lnc-NSFL1C-2-1	0.166333142	0.939897742	0.879795484	6	3	0.148107301	4.167222305	4.319423991	6	24
NONHSAT078181.2	NONHSAT078181.2	lncipedia	lnc-SNRPB-1-1_dup1,lnc-SNRPB-1-1	0.084021213	0.991397352	0.987096028	0	4	0.468880352	8.249668776	2.909207709	0	24
NONHSAT078233.2	ENST00000430836	lncipedia	lnc-SLC4A11-3-1_dup1,lnc-SLC4A11-3-1	0.129526325	0.829751316	0.744626973	0	4	0.331700238	5.351400058	4.484807665	0	24
NONHSAT078290.2	NONHSAT078290.2	lncipedia	lnc-RASSF2-2-1_dup1	0.098418451	0.967276076	0.934552151	6	3	0.270779456	7.042858082	2.555780592	0	24
NONHSAT078310.2	NONHSAT078310.2	lncipedia	lnc-PRND-3-1_dup1,lnc-PRND-3-1	0.029297253	0.972425994	0.958638991	0	4	11.96830934	23.65911825	1.01440805	0	24
NONHSAT078314.2	NONHSAT078314.2	lncipedia	lnc-CDS2-3-1_dup1	0.112055275	0.993916883	0.987833767	6	3	0.21504954	6.185761287	2.909908605	0	24
NONHSAT078589.2	NONHSAT078589.2	lncipedia	lnc-SNAP25-4-1_dup1,lnc-SNAP25-4-1	0.058474257	0.936050961	0.872101922	6	3	1.775622487	11.85388614	1.518489362	6	24
NONHSAT078875.2	NONHSAT078875.2	lncipedia	lnc-SLC24A3-1-8_dup1	0.051340645	0.996113336	0.992226673	6	3	0.288333884	13.50094406	1.333240099	0	24
NONHSAT078900.2	NONHSAT078900.2	lncipedia	lnc-CRNKL1-6-1_dup1,lnc-CRNKL1-6-1	0.085889209	0.954537269	0.931805903	0	4	0.511782109	8.070247585	2.973886457	0	24
NONHSAT078931.2	NONHSAT078931.2	lncipedia	lnc-XRN2-2-16	0.058900218	0.959689643	0.919379287	6	3	1.130147231	11.76815976	1.529550955	0	24
NONHSAT078942.2	NONHSAT078942.2	lncipedia	lnc-NKX2-2-2-3_dup1	0.052990373	0.893593822	0.787187644	6	3	0.481505109	13.08062469	1.376081069	6	24
NONHSAT079153.2	ENST00000414143	lncipedia	lnc-NINL-1-1_dup1,lnc-NINL-1-1	0.139848616	0.972842768	0.959264152	0	4	0.352255421	4.956410714	4.842213728	0	24
NONHSAT079169.2	ENST00000414393	lncipedia	lnc-GINS1-1-1_dup1	0.029653134	0.96060918	0.921218361	6	3	2.891081556	23.3751748	0.770047717	0	24
NONHSAT079175.2	ENST00000456611	lncipedia	lnc-ZNF337-1-1_dup1,lnc-ZNF337-1-1	0.17112568	0.99832106	0.996642121	0	3	0.553422562	4.050515265	2.962586045	0	12
NONHSAT079176.2	NONHSAT079176.2	lncipedia	lnc-GINS1-5-1_dup1,lnc-GINS1-5-1	0.147519028	0.968154665	0.952231998	0	4	0.161970399	4.698696758	5.107799298	0	24
NONHSAT079277.2	NONHSAT079277.2	lncipedia	lnc-FRG1B-2-3	0.061095788	0.893495795	0.78699159	6	3	0.256825958	11.34525322	1.586566616	0	24
NONHSAT079300.2	NONHSAT079300.2	lncipedia	lnc-ID1-4-1	0.046668543	0.954770086	0.909540173	6	3	1.436196163	14.85255678	1.211912552	0	24
NONHSAT079340.2	NONHSAT079340.2	lncipedia	lnc-PLAGL2-4-1_dup1,lnc-PLAGL2-4-1	0.130365635	0.998937012	0.997874025	6	3	0.168663147	5.316947086	3.385401379	6	24
NONHSAT079354.2	NONHSAT079354.2	lncipedia	lnc-ASXL1-1-1_dup1	0.121718633	0.938965012	0.908447518	0	4	0.070630352	5.694667798	4.214468842	0	24
NONHSAT079364.2	NONHSAT079364.2	lncipedia	lnc-COMMD7-2-1_dup1	0.148330111	0.947250475	0.89450095	0	3	0.093616178	4.673003866	2.567941381	0	12
NONHSAT079374.2	NONHSAT079374.2	lncipedia	lnc-EFCAB8-1-2_dup1	0.048913834	0.972983674	0.945967349	6	3	1.367245519	14.17077992	1.27021943	6	24
NONHSAT079393.2	NONHSAT079393.2	lncipedia	lnc-C20orf144-2-1_dup1,lnc-C20orf144-2-1	0.23243317	0.940959365	0.88191873	0	3	0.863403746	2.982135388	4.023962175	0	12
NONHSAT079413.2	ENST00000432859	lncipedia	lnc-EIF2S2-3-3	0.035581697	0.883535218	0.825302827	0	4	0.178998426	19.48044214	1.232004891	0	24
NONHSAT079448.2	NONHSAT079448.2	lncipedia	lnc-MAP1LC3A-1-1_dup1,lnc-MAP1LC3A-1-1	0.092436883	0.985130007	0.970260013	6	3	0.257565014	7.498599696	2.400448181	6	24
NONHSAT079463.2	NONHSAT079463.2	lncipedia	lnc-TRPC4AP-1-1_dup1	0.047662443	0.91302075	0.869531125	0	4	0.989788485	14.54283774	1.650296898	0	24
NONHSAT079607.2	NONHSAT079607.2	lncipedia	lnc-RPN2-1-1_dup1,lnc-RPN2-1-1	0.050563868	0.998974731	0.997949461	6	3	0.880494232	13.7083497	1.313068341	0	24
NONHSAT079609.2	NONHSAT079609.2	lncipedia	lnc-RPN2-3-1_dup1,lnc-RPN2-3-1	0.055838918	0.997721138	0.995442277	6	3	0.216120401	12.41333474	1.450053541	6	24
NONHSAT079622.2	NONHSAT079622.2	lncipedia	lnc-BLCAP-1-5_dup1	0.076394911	0.967266849	0.934533698	6	3	0.404356673	9.073211498	1.983862054	0	24
NONHSAT079636.2	ENST00000362813	lncipedia	lnc-TTI1-1-1_dup1,lnc-TTI1-1-1	0.066279223	0.893446552	0.786893105	6	3	0.187479466	10.45798593	1.721172711	0	24
NONHSAT079701.2	NONHSAT079701.2	lncipedia	lnc-ACTR5-1-1_dup1,lnc-ACTR5-1-1	0.158963329	0.99943883	0.998877661	6	3	0.057258178	4.360421905	4.128040908	6	24
NONHSAT079756.2	NONHSAT079756.2	lncipedia	lnc-PLCG1-2-1_dup1,lnc-PLCG1-2-1	0.149760851	0.816341928	0.724512892	0	4	0.296005063	4.628360313	5.1854217	0	24
NONHSAT079796.2	ENST00000423903	lncipedia	lnc-EMILIN3-3-1_dup1	0.111539511	0.870501752	0.805752628	0	4	0.308135908	6.214364545	3.862019974	0	24
NONHSAT079881.2	NONHSAT079881.2	lncipedia	lnc-TTPAL-1-1_dup1,lnc-TTPAL-1-1	0.250454824	0.883106347	0.766212694	6	3	0.141836727	2.767553718	6.503938798	0	24
NONHSAT079907.2	ENST00000427598	lncipedia	lnc-ADA-1-3_dup1	0.102707936	0.986305319	0.972610638	6	3	0.204907386	6.748720774	2.667172136	6	24
NONHSAT079911.2	ENST00000427303	lncipedia	lnc-ADA-1-1_dup1	0.058027471	0.893930448	0.787860896	6	3	0.199554237	11.94515585	1.506886995	6	24
NONHSAT080186.2	NONHSAT080186.2	lncipedia	lnc-CSE1L-4-1_dup1,lnc-CSE1L-4-1	0.07155102	0.859324305	0.788986458	0	4	0.74934092	9.687453503	2.477431246	0	24
NONHSAT080212.2	ENST00000428008	lncipedia	lnc-DDX27-1-6	0.034617982	0.928384654	0.892576981	0	4	3.684923402	20.02274962	1.198636574	0	24
NONHSAT080536.2	ENST00000467784	lncipedia	lnc-ANKRD60-3-4	0.057461088	0.80474599	0.707118984	0	4	1.020808883	12.06289691	1.98957184	0	24
NONHSAT080606.2	NONHSAT080606.2	lncipedia	lnc-CTSZ-6-1_dup1,lnc-CTSZ-6-1	0.095429369	0.926359162	0.852718323	6	3	0.070626512	7.26345768	2.478158584	0	24
NONHSAT080702.2	ENST00000442115	lncipedia	lnc-PSMA7-4-1_dup1,lnc-PSMA7-4-1	0.099286232	0.996719648	0.993439296	6	3	0.104841469	6.981302129	2.578315573	0	24
NONHSAT080885.2	NONHSAT080885.2	lncipedia	lnc-EEF1A2-1-2_dup1	0.022292853	0.909663332	0.819326664	6	3	1.462564073	31.0927988	0.578912182	6	24
NONHSAT080910.2	NONHSAT080910.2	lncipedia	lnc-STMN3-1-1	0.17292849	0.893071244	0.786142488	6	3	0.027369442	4.008287937	4.49069535	0	24
NONHSAT080958.2	NONHSAT080958.2	lncipedia	lnc-DNAJC5-1-2	0.110080586	0.99253785	0.988806775	0	4	0.056067178	6.296725016	3.811505178	0	24
NONHSAT081020.2	NONHSAT081020.2	lncipedia	lnc-OPRL1-5-1_dup1	0.044654163	0.874530865	0.749061729	6	3	0.164509999	15.52256582	1.159602105	6	24
NONHSAT081066.2	NONHSAT081066.2	lncipedia	lnc-TPTE-2-1_dup1	0.038978363	0.970004077	0.940008155	6	3	0.933463423	17.7828704	1.012210042	0	24
NONHSAT081068.2	NONHSAT081068.2	lncipedia	lnc-CR381653.1-2-1_dup1	0.125992862	0.906263417	0.859395125	0	4	0.307694346	5.501479767	4.362462649	0	24
NONHSAT081085.2	NONHSAT081085.2	lncipedia	lnc-VSIG7-1-2	0.074036204	0.970874841	0.941749682	6	3	8.760275917	9.362273329	1.922609965	0	24
NONHSAT081086.2	NONHSAT081086.2	lncipedia	lnc-VSIG7-1-1	0.022061004	0.907811516	0.861717274	0	4	0.970623918	31.41956676	0.763855217	0	24
NONHSAT081087.2	ENST00000616952	lncipedia	lnc-VSIG7-1-3	0.078734243	0.866436659	0.799654989	0	4	0.599818387	8.803630433	2.726148057	0	24
NONHSAT081089.2	NONHSAT081089.2	lncipedia	lnc-VSIG7-1-5_dup1	0.17913233	0.971753258	0.957629887	0	4	0.401222923	3.869470029	6.202399766	0	24
NONHSAT081144.2	NONHSAT081144.2	lncipedia	lnc-RBM11-2-5	0.07202743	0.986975732	0.973951463	6	3	0.627271934	9.623377918	1.870445092	6	24
NONHSAT081183.2	ENST00000454795	lncipedia	lnc-NRIP1-4-1_dup1,lnc-NRIP1-4-1	0.254419482	0.909816737	0.819633475	0	3	0.103793831	2.724426507	4.404596699	0	12
NONHSAT081240.2	ENST00000435697	lncipedia	lnc-USP25-2-8_dup1	0.26966055	0.902134395	0.804268789	0	3	0.058758857	2.570443395	4.668455265	0	12
NONHSAT081259.2	NONHSAT081259.2	lncipedia	lnc-USP25-3-3_dup1	0.102709883	0.98632493	0.972649859	6	3	0.013338237	6.74859283	2.667222702	0	24
NONHSAT081393.2	ENST00000433524	lncipedia	lnc-MRPL39-37-1_dup1,lnc-MRPL39-37-1	0.29769842	0.991004223	0.982008446	0	3	0.045552714	2.328353576	5.153856409	0	12
NONHSAT081394.2	ENST00000454567	lncipedia	lnc-MRPL39-36-1_dup1,lnc-MRPL39-36-1	0.135561482	0.960191787	0.920383573	0	3	0.179913714	5.113157276	2.346886542	0	12
NONHSAT081501.2	NONHSAT081501.2	lncipedia	lnc-MRPL39-2-2_dup1	0.112612294	0.967434891	0.951152337	0	4	0.063448627	6.155164388	3.899164748	0	24
NONHSAT081502.2	NONHSAT081502.2	lncipedia	lnc-MRPL39-2-3_dup1,lnc-MRPL39-2-3	0.090497423	0.998230761	0.997346142	0	4	0.207684382	7.65930296	3.133444404	0	24
NONHSAT081504.2	ENST00000567517	lncipedia	lnc-MRPL39-1-1_dup1,lnc-MRPL39-1-2_dup1,lnc-MRPL39-1-1,lnc-MRPL39-1-2	0.094596508	0.972544618	0.958816927	0	4	0.374328403	7.327407702	3.275373908	0	24
NONHSAT081618.2	ENST00000457162	lncipedia	lnc-RWDD2B-1-2_dup1	0.134373915	0.987166697	0.974333394	6	3	0.202296001	5.158346269	3.489490441	0	24
NONHSAT081695.2	ENST00000458495	lncipedia	lnc-HUNK-1-1_dup1,lnc-HUNK-1-1	0.042155907	0.893786211	0.787572422	6	3	0.114622341	16.44246866	1.094726125	6	24
NONHSAT081708.2	ENST00000565959	lncipedia	lnc-MIS18A-1-1_dup1,lnc-MIS18A-1-1	0.116404407	0.999995955	0.99999191	6	3	0.031708864	5.954647242	3.022849091	6	24
NONHSAT081741.2	ENST00000440052	lncipedia	lnc-C21orf49-1-5_dup1	0.165678326	0.978946579	0.957893157	6	3	0.103126105	4.183692556	4.302419396	6	24
NONHSAT081780.2	NONHSAT081780.2	lncipedia	lnc-IFNAR1-1-1_dup1,lnc-IFNAR1-1-1	0.028006756	0.860145326	0.790217989	0	4	0.903337491	24.74928474	0.969724994	0	24
NONHSAT081795.2	ENST00000448054	lncipedia	lnc-DNAJC28-2-1_dup1,lnc-DNAJC28-2-1	0.068788991	0.984774631	0.969549262	6	3	0.219683618	10.07642611	1.78634764	0	24
NONHSAT081892.2	NONHSAT081892.2	lncipedia	lnc-RCAN1-3-1_dup1,lnc-RCAN1-3-1	0.050408401	0.999356661	0.998713322	6	3	0.592106212	13.7506282	1.309031103	0	24
NONHSAT081904.2	NONHSAT081904.2	lncipedia	lnc-RCAN1-7-1_dup1,lnc-RCAN1-7-1	0.101712145	0.964167905	0.928335811	0	3	0.071764208	6.814792689	1.760875282	0	12
NONHSAT081997.2	NONHSAT081997.2	lncipedia	lnc-PIGP-4-1_dup1,lnc-PIGP-4-1	0.153883047	0.999962211	0.999924423	6	3	0.144994983	4.504376502	3.996113555	0	24
NONHSAT082011.2	ENST00000602568	lncipedia	lnc-DSCR6-5-1_dup1,lnc-DSCR6-5-1	0.185176525	0.96710983	0.950664745	0	4	0.165785041	3.743169816	6.411678117	0	24
NONHSAT082020.2	ENST00000440629	lncipedia	lnc-TTC3-1-12_dup1	0.130264984	0.941319047	0.882638094	6	3	0.194013509	5.32105529	3.382787627	6	24
NONHSAT082028.2	NONHSAT082028.2	lncipedia	lnc-TTC3-6-1_dup1,lnc-TTC3-6-1	0.140544992	0.996272688	0.992545376	6	3	0.190708182	4.931852568	3.649744138	0	24
NONHSAT082035.2	NONHSAT082035.2	lncipedia	lnc-TTC3-8-1_dup1,lnc-TTC3-8-1	0.20426567	0.90044541	0.850668114	0	4	0.057520124	3.393361117	7.072633644	0	24
NONHSAT082048.2	NONHSAT082048.2	lncipedia	lnc-DSCR4-14-1_dup1,lnc-DSCR4-14-1	0.178109527	0.960833337	0.921666673	0	3	0.195077333	3.891690658	3.083492768	0	12
NONHSAT082063.2	NONHSAT082063.2	lncipedia	lnc-DSCR4-11-1_dup1,lnc-DSCR4-11-1	0.144638829	0.994807892	0.992211837	0	4	0.214664237	4.792262131	5.008073295	0	24
NONHSAT082151.2	ENST00000437262	lncipedia	lnc-PSMG1-10-1_dup1,lnc-PSMG1-10-1	0.042701819	0.981024109	0.971536163	0	4	1.114831033	16.23226372	1.478536846	0	24
NONHSAT082156.2	ENST00000435608	lncipedia	lnc-PSMG1-1-1_dup1	0.126128237	0.863388566	0.726777133	0	3	0.097039388	5.495574952	4.367149972	0	24
NONHSAT082186.2	NONHSAT082186.2	lncipedia	lnc-SH3BGR-2-1_dup1,lnc-SH3BGR-2-1	0.054359158	0.800003236	0.700004854	0	4	0.38742762	12.75124946	1.882168494	0	24
NONHSAT082353.2	NONHSAT082353.2	lncipedia	lnc-CBS-2-1_dup1,lnc-CBS-2-1	0.027145033	0.936659423	0.904989135	0	4	5.849922063	25.53495408	0.93988812	0	24
NONHSAT082410.2	NONHSAT082410.2	lncipedia	lnc-SIK1-3-1_dup1	0.02935479	0.999407701	0.998815403	6	3	0.636543529	23.61274562	0.76230017	0	24
NONHSAT082431.2	NONHSAT082431.2	lncipedia	lnc-SIK1-4-1_dup1	0.079896904	0.977875323	0.966812984	0	4	0.172787525	8.675519903	2.766404811	0	24
NONHSAT082533.2	NONHSAT082533.2	lncipedia	lnc-LRRC3-5-1	0.067939251	0.999998212	0.999996423	0	3	0.099533056	10.20245544	1.176187445	0	12
NONHSAT082599.2	NONHSAT082599.2	lncipedia	lnc-C21orf90-3-1	0.100881293	0.967808746	0.951713119	0	4	0.031576188	6.870918897	3.492982578	0	24
NONHSAT082602.2	NONHSAT082602.2	lncipedia	lnc-C21orf90-3-3_dup1	0.178109527	0.971129062	0.942258124	0	3	0.079863699	3.891690657	3.083492769	0	12
NONHSAT082635.2	NONHSAT082635.2	lncipedia	lnc-LRRC3-1-3	0.035327148	0.994558542	0.989117084	6	3	0.695344979	19.62080757	0.917393432	0	24
NONHSAT082964.2	NONHSAT082964.2	lncipedia	lnc-PCBP3-5-2_dup1	0.09951072	0.924455223	0.886682835	0	4	0.863768716	6.965552886	3.445526923	0	24
NONHSAT083048.2	ENST00000447037	lncipedia	lnc-LSS-1-2	0.042155907	0.89378621	0.78757242	6	3	0.086551564	16.44246869	1.094726123	0	24
NONHSAT083065.2	NONHSAT083065.2	lncipedia	lnc-DIP2A-3-1	0.064109635	0.968216541	0.936433082	6	3	0.148803755	10.81190342	1.664831742	6	24
NONHSAT083084.2	ENST00000447898	lncipedia	lnc-AP000525.1-3-4_dup1	0.037652936	0.81597166	0.723957489	0	4	2.440827738	18.40884837	1.30372088	0	24
NONHSAT083086.2	ENST00000413768	lncipedia	lnc-AP000525.1-3-1	0.017738945	0.962947194	0.925894389	6	3	1.141196074	39.07488156	0.460653987	6	24
NONHSAT083089.2	ENST00000603308	lncipedia	lnc-AP000525.1-4-1_dup1,lnc-AP000525.1-4-1	0.057704682	0.968015006	0.936030012	6	3	1.726003799	12.01197475	1.498504649	0	24
NONHSAT083172.2	ENST00000441006	lncipedia	lnc-IL17RA-2-1	0.034471994	0.999861562	0.999723124	6	3	1.825265302	20.10754508	0.895186356	6	24
NONHSAT083173.2	ENST00000414401	lncipedia	lnc-IL17RA-2-2	0.031932085	0.96630099	0.932601981	6	3	0.738946254	21.70691869	0.829228702	0	24
NONHSAT083175.2	NONHSAT083175.2	lncipedia	lnc-IL17RA-2-5	0.042155907	0.893786212	0.787572424	6	3	0.160906158	16.44246858	1.09472613	0	24
NONHSAT083180.2	NONHSAT083180.2	lncipedia	lnc-IL17RA-11-1_dup1	0.065443634	0.958410357	0.937615536	0	4	1.537244956	10.59151429	2.265964936	0	24
NONHSAT083191.2	NONHSAT083191.2	lncipedia	lnc-CECR6-3-1	0.018243029	0.95392367	0.90784734	6	3	0.944291181	37.99518157	0.473744282	0	24
NONHSAT083218.2	ENST00000443935	lncipedia	lnc-ATP6V1E1-1-1	0.059540428	0.99991694	0.99983388	6	3	0.521257905	11.64162244	1.546176239	6	24
NONHSAT083231.2	ENST00000476405	lncipedia	lnc-XXbac-B461K10.4.1-1-1	0.040133198	0.957497943	0.914995886	6	3	6.286890812	17.27116735	1.042199386	6	24
NONHSAT083242.2	NONHSAT083242.2	lncipedia	lnc-BID-5-1_dup1	0.135502638	0.94431401	0.888628021	0	3	0.356745295	5.115377754	2.345867808	0	12
NONHSAT083326.2	NONHSAT083326.2	lncipedia	lnc-DGCR6-2-7_dup1,lnc-DGCR6-2-7	0.097070927	0.953831782	0.907663564	6	3	0.164643602	7.140625978	2.520787401	0	24
NONHSAT083383.2	NONHSAT083383.2	lncipedia	lnc-DGCR14-2-1_dup1,lnc-DGCR14-2-1	0.085355637	0.823356824	0.735035236	0	4	0.324549845	8.120695962	2.955411717	0	24
NONHSAT083698.2	NONHSAT083698.2	lncipedia	lnc-PPIL2-2-1_dup1	0.068343943	0.857120909	0.714241818	0	3	0.177924042	10.14204264	2.366387211	0	24
NONHSAT083762.2	NONHSAT083762.2	lncipedia	lnc-ZNF280B-2-1	0.017230886	0.999468372	0.998936745	6	3	3.237645562	40.22701857	0.447460454	6	24
NONHSAT083774.2	NONHSAT083774.2	lncipedia	lnc-VPREB1-7-11_dup1	0.08469756	0.956514297	0.913028594	6	3	0.272272914	8.183791623	2.199469492	6	24
NONHSAT083921.2	NONHSAT083921.2	lncipedia	lnc-C22orf43-1-2_dup1	0.051423611	0.992935807	0.985871614	0	3	0.269360092	13.47916203	1.780526115	0	24
NONHSAT083943.2	ENST00000428790	lncipedia	lnc-C22orf43-1-42	0.028626919	0.988893113	0.977786226	6	3	0.263119919	24.21312508	0.743398464	0	24
NONHSAT083944.2	NONHSAT083944.2	lncipedia	lnc-C22orf43-1-20	0.031367023	0.966143058	0.949214587	0	4	0.267239771	22.09795867	1.086073169	0	24
NONHSAT083949.2	NONHSAT083949.2	lncipedia	lnc-C22orf43-1-19	0.025066044	0.868058387	0.736116773	6	3	0.387909311	27.65283542	0.650927824	6	24
NONHSAT083957.2	NONHSAT083957.2	lncipedia	lnc-C22orf43-1-29_dup1	0.083382622	0.977551843	0.966327764	0	4	0.603527444	8.312849385	2.887096697	0	24
NONHSAT084368.2	NONHSAT084368.2	lncipedia	lnc-FAM211B-2-1	0.020893995	0.970099473	0.940198947	6	3	0.071873547	33.1744681	0.542585941	6	24
NONHSAT084416.2	NONHSAT084416.2	lncipedia	lnc-ADRBK2-10-1	0.061454522	0.998742219	0.997484437	6	3	0.008390905	11.27902651	1.595882409	6	24
NONHSAT084423.2	NONHSAT084423.2	lncipedia	lnc-ADRBK2-7-4	0.028082455	0.909999374	0.864999062	0	4	1.829102321	24.68257026	0.972346062	0	24
NONHSAT084443.2	ENST00000418510	lncipedia	lnc-MYO18B-3-3_dup1	0.124676258	0.994599751	0.989199501	6	3	0.035801633	5.559576382	3.23765675	0	24
NONHSAT084499.2	NONHSAT084499.2	lncipedia	lnc-TPST2-1-1_dup1,lnc-TPST2-1-1	0.121234441	0.958211442	0.916422885	6	3	0.121089737	5.717411464	3.148277872	6	24
NONHSAT084555.2	NONHSAT084555.2	lncipedia	lnc-CRYBA4-11-1_dup1,lnc-CRYBA4-11-1	0.089426069	0.99301675	0.9860335	6	3	0.136470339	7.751063959	2.322261833	0	24
NONHSAT084559.2	ENST00000434868	lncipedia	lnc-CRYBA4-3-1_dup1	0.052761746	0.989910451	0.979820901	6	3	0.019033877	13.13730553	1.370143974	0	24
NONHSAT084602.2	NONHSAT084602.2	lncipedia	lnc-MN1-8-1_dup1,lnc-MN1-8-1	0.129691576	0.998607223	0.997214446	6	3	0.052916745	5.344581373	3.36789708	0	24
NONHSAT084630.2	NONHSAT084630.2	lncipedia	lnc-HSCB-4-1_dup1,lnc-HSCB-4-1	0.046057475	0.958180275	0.916360549	6	3	0.204016879	15.04961314	1.196044034	6	24
NONHSAT084696.2	NONHSAT084696.2	lncipedia	lnc-RASL10A-1-1_dup1	0.135561482	0.992983838	0.985967676	0	3	0.044908366	5.113157299	2.346886532	0	12
NONHSAT084715.2	ENST00000437636	lncipedia	lnc-CABP7-2-1_dup1,lnc-CABP7-2-1	0.164350724	0.886375761	0.829563642	0	4	0.081043369	4.217487833	5.690591402	0	24
NONHSAT084775.2	NONHSAT084775.2	lncipedia	lnc-RNF215-1-2_dup1	0.021085084	0.860594191	0.721188383	6	3	0.836275658	32.87381684	0.547548223	6	24
NONHSAT084828.2	NONHSAT084828.2	lncipedia	lnc-OSBP2-2-21	0.017823156	0.932493887	0.864987774	6	3	1.340293602	38.89025966	0.462840828	6	24
NONHSAT084836.2	NONHSAT084836.2	lncipedia	lnc-OSBP2-2-27_dup1	0.042987459	0.932412176	0.898618264	0	4	4.490578692	16.12440472	1.48842704	0	24
NONHSAT084838.2	NONHSAT084838.2	lncipedia	lnc-OSBP2-2-12_dup1	0.016225199	0.998253752	0.996507505	6	3	7.039913576	42.72041104	0.421344261	0	24
NONHSAT084875.2	NONHSAT084875.2	lncipedia	lnc-LIMK2-2-1_dup1	0.105743199	0.930110275	0.86022055	0	3	0.024910029	6.555004823	3.661324537	0	24
NONHSAT084886.2	NONHSAT084886.2	lncipedia	lnc-EIF4ENIF1-3-1_dup1	0.056794952	0.992310142	0.984620283	0	3	0.534175878	12.20437997	0.983253556	0	12
NONHSAT084887.2	NONHSAT084887.2	lncipedia	lnc-SFI1-3-1_dup1,lnc-SFI1-3-1	0.041722899	0.921129359	0.881694039	0	4	1.729898339	16.61311152	1.444642081	0	24
NONHSAT084951.2	NONHSAT084951.2	lncipedia	lnc-RFPL3-3-2	0.044197898	0.962096721	0.924193441	6	3	0.546528416	15.68280882	1.147753582	6	24
NONHSAT085002.2	NONHSAT085002.2	lncipedia	lnc-SYN3-6-1_dup1,lnc-SYN3-6-1	0.038718453	0.992933807	0.985867614	6	3	0.247283148	17.90224388	1.005460551	0	24
NONHSAT085041.2	ENST00000423311	lncipedia	lnc-MB-1-1_dup1	0.038714985	0.992945448	0.985890896	6	3	0.172298615	17.90384726	1.005370507	0	24
NONHSAT085057.2	NONHSAT085057.2	lncipedia	lnc-HMOX1-2-1_dup1	0.028237537	0.894238506	0.788477011	6	3	0.522125038	24.54701256	0.733286788	0	24
NONHSAT085104.2	NONHSAT085104.2	lncipedia	lnc-APOL2-5-1_dup1,lnc-APOL2-5-1	0.019484963	0.913049578	0.826099155	6	3	5.188941046	35.57344169	0.50599546	0	24
NONHSAT085105.2	NONHSAT085105.2	lncipedia	lnc-TXN2-2-1_dup1,lnc-TXN2-2-1	0.049338094	0.940017312	0.880034623	6	3	0.219365942	14.04892491	1.281236829	0	24
NONHSAT085184.2	NONHSAT085184.2	lncipedia	lnc-ELFN2-1-3_dup1	0.089704348	0.965017252	0.930034504	6	3	0.044891776	7.727018741	2.329488332	0	24
NONHSAT086690.2	ENST00000454577	lncipedia	lnc-CSNK1E-1-4	0.105368396	0.94298984	0.885979679	6	3	0.131967586	6.578321475	2.736260316	0	24
NONHSAT086691.2	ENST00000454123	lncipedia	lnc-KCNJ4-2-1_dup1	0.114292321	0.925494357	0.888241536	0	4	0.164501944	6.064687247	3.957335148	0	24
NONHSAT086844.2	NONHSAT086844.2	lncipedia	lnc-SGSM3-4-2	0.133945666	0.833619149	0.750428723	0	4	0.140765004	5.174838442	4.637825948	0	24
NONHSAT086846.2	NONHSAT086846.2	lncipedia	lnc-SGSM3-1-2_dup1	0.064873678	0.945308111	0.890616222	6	3	0.141612543	10.68456731	1.684672807	0	24
NONHSAT087026.2	NONHSAT087026.2	lncipedia	lnc-FAM109B-1-16_dup1	0.025020462	0.894416201	0.788832401	6	3	0.136060808	27.70321235	0.649744144	0	24
NONHSAT087037.2	NONHSAT087037.2	lncipedia	lnc-TCF20-3-1_dup1,lnc-TCF20-3-1	0.037938916	0.98954077	0.979081539	6	3	0.970899349	18.27008417	0.985217136	0	24
NONHSAT087043.2	NONHSAT087043.2	lncipedia	lnc-TCF20-4-1_dup1,lnc-TCF20-4-1	0.153842006	0.994354319	0.991531478	0	4	0.02035544	4.505578144	5.326730385	0	24
NONHSAT087206.2	NONHSAT087206.2	lncipedia	lnc-KIAA0930-2-4	0.090899059	0.911425697	0.867138546	0	4	0.635277325	7.625460486	3.14735091	0	24
NONHSAT087252.2	NONHSAT087252.2	lncipedia	lnc-ATXN10-2-1_dup1,lnc-ATXN10-2-1	0.08634364	0.920061031	0.880091546	0	4	0.669861919	8.027773479	2.989620978	0	24
NONHSAT087255.2	ENST00000624893	lncipedia	lnc-RP4-695O20__B.10.1-1-2_dup1,lnc-RP4-695O20__B.10.1-1-2	0.023760363	0.950677303	0.901354605	6	3	0.801717626	29.17241484	0.617021254	6	24
NONHSAT087260.2	NONHSAT087260.2	lncipedia	lnc-RP4-695O20__B.10.1-4-1_dup1	0.064877611	0.945302799	0.890605598	6	3	0.111463165	10.68391964	1.684774933	6	24
NONHSAT087275.2	NONHSAT087275.2	lncipedia	lnc-PPARA-3-5	0.040143506	0.977357268	0.966035902	0	4	1.159470711	17.2667326	1.389956082	0	24
NONHSAT087316.2	NONHSAT087316.2	lncipedia	lnc-TRMU-1-2_dup1	0.042138638	0.893782322	0.787564644	6	3	0.103257755	16.44920689	1.094277683	6	24
NONHSAT087330.2	NONHSAT087330.2	lncipedia	lnc-GRAMD4-1-1_dup1	0.035581696	0.883535215	0.825302823	0	4	0.046246946	19.48044219	1.232004888	0	24
NONHSAT087418.2	NONHSAT087418.2	lncipedia	lnc-C22orf34-5-1_dup1,lnc-C22orf34-5-1	0.022694461	0.977282794	0.954565588	6	3	1.47482109	30.5425711	0.589341347	0	24
NONHSAT087444.2	NONHSAT087444.2	lncipedia	lnc-ZBED4-1-2_dup1	0.053835293	0.976484592	0.952969183	0	3	0.040669844	12.87533036	1.86402984	0	24
NONHSAT087511.2	NONHSAT087511.2	lncipedia	lnc-MAPK8IP2-1-15_dup1	0.068343943	0.993723632	0.987447264	0	3	0.051393442	10.14204257	2.366387229	0	24
NONHSAT087527.2	NONHSAT087527.2	lncipedia	lnc-MAPK8IP2-1-13_dup1	0.101720819	0.99363257	0.98726514	0	3	0.100281047	6.814211581	1.761025448	0	12
NONHSAT087639.2	ENST00000489771	lncipedia	lnc-AC018816.3.1-9-3_dup1	0.042155907	0.893786211	0.787572422	6	3	0.116649062	16.44246866	1.094726125	0	24
NONHSAT087640.2	ENST00000478724	lncipedia	lnc-AC018816.3.1-9-4_dup1	0.077751612	0.994514729	0.989029457	0	3	0.501128812	8.914891419	1.346062384	0	12
NONHSAT087641.2	ENST00000474544	lncipedia	lnc-AC018816.3.1-9-5	0.148330111	0.910437849	0.820875699	0	3	0.214230987	4.673003852	2.567941388	0	12
NONHSAT087770.2	NONHSAT087770.2	lncipedia	lnc-THUMPD3-4-1_dup1	0.047940181	0.854913301	0.709826601	6	3	0.199216466	14.458585	1.244935102	0	24
NONHSAT087771.2	ENST00000522525	lncipedia	lnc-SRGAP3-1-6_dup1	0.170678339	0.985156238	0.970312476	6	3	0.292653274	4.061131506	4.432262283	0	24
NONHSAT087776.2	ENST00000494680	lncipedia	lnc-SRGAP3-1-8_dup1	0.070537919	0.988524086	0.977048172	0	3	0.106554368	9.826589521	2.44235296	0	24
NONHSAT087782.2	NONHSAT087782.2	lncipedia	lnc-SRGAP3-1-35_dup1	0.031932085	0.966300991	0.932601982	6	3	0.241306612	21.70691873	0.8292287	0	24
NONHSAT087783.2	NONHSAT087783.2	lncipedia	lnc-SRGAP3-1-34_dup1	0.030152188	0.934728812	0.869457624	0	3	0.359536756	22.98828792	1.044009893	0	24
NONHSAT087785.2	ENST00000469846	lncipedia	lnc-SRGAP3-1-3_dup1	0.040936465	0.984420751	0.968841502	0	3	0.343138127	16.93226762	1.417412041	0	24
NONHSAT087851.2	ENST00000602436	lncipedia	lnc-CRELD1-2-1_dup1,lnc-CRELD1-2-1	0.028256683	0.829856594	0.744784891	0	4	1.512410723	24.53038065	0.978378621	0	24
NONHSAT087925.2	ENST00000538717	lncipedia	lnc-IRAK2-1-2_dup1,lnc-IRAK2-1-1_dup1,lnc-IRAK2-1-2,lnc-IRAK2-1-1	0.048213482	0.953461288	0.930191932	0	4	3.700794837	14.37662551	1.669376446	0	24
NONHSAT087976.2	NONHSAT087976.2	lncipedia	lnc-HRH1-5-1_dup1,lnc-HRH1-5-1	0.13683272	0.813812914	0.720719371	0	4	0.057629466	5.065653735	4.737789288	0	24
NONHSAT088007.2	ENST00000419844	lncipedia	lnc-TSEN2-5-1_dup1,lnc-TSEN2-5-1	0.093569741	0.960854766	0.921709532	6	3	0.583277563	7.407813426	2.429866813	0	24
NONHSAT088014.2	NONHSAT088014.2	lncipedia	lnc-TSEN2-2-1_dup1	0.148391071	0.967881275	0.951821912	0	4	0.114953039	4.671084141	5.13799351	0	24
NONHSAT088390.2	NONHSAT088390.2	PMID22140575	mixed_Pred35069	0.020910454	0.894720134	0.789440268	6	3	0.098636399	33.14835611	0.543013353	0	24
NONHSAT088393.2	NONHSAT088393.2	lncipedia	lnc-MRPS25-5-2_dup1	0.025912364	0.896534921	0.793069842	6	3	12.86889645	26.74966985	0.672905501	6	24
NONHSAT088456.2	NONHSAT088456.2	lncipedia	lnc-METTL6-5-1_dup1	0.109653563	0.926758183	0.853516365	0	3	0.091103315	6.321246335	1.898359811	0	12
NONHSAT088502.2	NONHSAT088502.2	lncipedia	lnc-DPH3-3-1_dup1	0.128263139	0.856649928	0.713299856	0	3	0.093818891	5.404102735	2.220535136	0	12
NONHSAT088514.2	NONHSAT088514.2	lncipedia	lnc-GALNTL2-3-1_dup1,lnc-GALNTL2-3-1	0.047531803	0.954704562	0.932056843	0	4	0.930310413	14.58280858	1.645773506	0	24
NONHSAT088802.2	ENST00000423449	lncipedia	lnc-ZCWPW2-4-1_dup1,lnc-ZCWPW2-4-1	0.255540755	0.974056416	0.948112832	0	3	0.400661177	2.712472143	4.424008568	0	12
NONHSAT088826.2	NONHSAT088826.2	lncipedia	lnc-RBMS3-5-1_dup1,lnc-RBMS3-5-1	0.081477077	0.996620999	0.993241998	6	3	0.501703971	8.50726616	2.115838351	0	24
NONHSAT088827.2	NONHSAT088827.2	lncipedia	lnc-TGFBR2-1-2_dup1	0.092430205	0.910268195	0.82053639	6	3	1.220546528	7.499141399	2.400274784	6	24
NONHSAT088828.2	ENST00000561507	lncipedia	lnc-TGFBR2-1-1_dup1,lnc-TGFBR2-1-1	0.077146634	0.970113392	0.940226783	6	3	2.221342206	8.984801315	2.003383199	6	24
NONHSAT088841.2	ENST00000411753	lncipedia	lnc-STT3B-2-1_dup1	0.102709886	0.986324927	0.972649854	6	3	0.021132439	6.748592661	2.667222768	6	24
NONHSAT088869.2	NONHSAT088869.2	lncipedia	lnc-ZNF860-2-1_dup1	0.097290294	0.912517564	0.868776346	0	4	0.044105535	7.124525521	3.368645383	0	24
NONHSAT088878.2	NONHSAT088878.2	lncipedia	lnc-GPD1L-2-1_dup1,lnc-GPD1L-2-1	0.09951979	0.930357568	0.895536351	0	4	0.232672885	6.964918008	3.445840995	0	24
NONHSAT089010.2	NONHSAT089010.2	lncipedia	lnc-C3orf35-5-1_dup1,lnc-C3orf35-5-1	0.089995221	0.978084289	0.956168578	6	3	0.389187899	7.702044315	2.337041864	0	24
NONHSAT089013.2	NONHSAT089013.2	lncipedia	lnc-C3orf35-3-1_dup1	0.091735261	0.91243482	0.824869641	6	3	0.28190684	7.555951472	2.382228111	0	24
NONHSAT089014.2	NONHSAT089014.2	lncipedia	lnc-C3orf35-2-1_dup1	0.148900674	0.865916193	0.79887429	0	4	0.18565264	4.655097677	5.155638327	0	24
NONHSAT089034.2	NONHSAT089034.2	lncipedia	lnc-PLCD1-1-19_dup1	0.075149047	0.96626917	0.93253834	6	3	0.051561852	9.223632298	1.951508844	6	24
NONHSAT089039.2	NONHSAT089039.2	lncipedia	lnc-PLCD1-1-17_dup1	0.075830928	0.996813452	0.993626904	6	3	0.090642505	9.140692303	1.96921627	6	24
NONHSAT089071.2	NONHSAT089071.2	lncipedia	lnc-XYLB-1-1_dup1	0.023048033	0.960859934	0.921719868	6	3	1.236976554	30.07402731	0.598523098	0	24
NONHSAT089072.2	NONHSAT089072.2	lncipedia	lnc-ACVR2B-1-1_dup1	0.247497522	0.850539457	0.701078914	0	3	0.050584585	2.800622705	4.284761378	0	12
NONHSAT089075.2	NONHSAT089075.2	lncipedia	lnc-EXOG-1-1_dup1,lnc-EXOG-1-1	0.092276939	0.868864925	0.803297388	0	4	0.053563267	7.511596995	3.195059588	0	24
NONHSAT089146.2	NONHSAT089146.2	lncipedia	lnc-CX3CR1-2-4_dup1	0.049338094	0.940017313	0.880034625	6	3	0.05120616	14.0489249	1.281236829	6	24
NONHSAT089154.2	ENST00000425156	lncipedia	lnc-ULK4-7-6_dup1	0.080324209	0.976912376	0.953824753	0	3	0.025456797	8.629368322	2.781200095	0	24
NONHSAT089197.2	NONHSAT089197.2	lncipedia	lnc-CCK-8-1_dup1,lnc-CCK-8-1	0.124676258	0.99459975	0.989199501	6	3	0.023332689	5.559576401	3.237656739	0	24
NONHSAT089200.2	ENST00000441771	lncipedia	lnc-CCK-5-1_dup1,lnc-CCK-5-1	0.178109527	0.999709324	0.999418647	0	3	0.236052969	3.891690657	3.083492769	0	12
NONHSAT089285.2	ENST00000462240	lncipedia	lnc-FAM198A-4-1_dup1,lnc-FAM198A-4-1	0.100214513	0.948737627	0.923106441	0	4	0.160753388	6.916634713	3.469895548	0	24
NONHSAT089305.2	ENST00000568686	lncipedia	lnc-C3orf77-1-1_dup1,lnc-C3orf77-1-1	0.057077943	0.999986916	0.999973832	6	3	1.35848552	12.14387098	1.482229186	0	24
NONHSAT089365.2	ENST00000447691	lncipedia	lnc-ZNF852-1-1_dup1	0.061451124	0.998721644	0.997443289	6	3	0.179874896	11.27965018	1.59579417	0	24
NONHSAT089367.2	ENST00000606008	lncipedia	lnc-ZNF35-1-1_dup1,lnc-ZNF35-1-1	0.054046323	0.999426717	0.998853433	6	3	0.978543641	12.82505717	1.403502516	0	24
NONHSAT089384.2	NONHSAT089384.2	lncipedia	lnc-TGM4-1-3_dup1	0.106624098	0.987387526	0.974775051	6	3	0.151259831	6.500849184	2.768869034	6	24
NONHSAT089480.2	NONHSAT089480.2	lncipedia	lnc-KLHL18-1-9_dup1,lnc-KLHL18-1-9	0.07279396	0.997496832	0.994993664	6	3	0.192817357	9.522042538	1.890350723	0	24
NONHSAT089483.2	NONHSAT089483.2	lncipedia	lnc-KLHL18-6-1	0.084797682	0.990273547	0.980547094	6	3	0.253453183	8.174128899	2.202069508	0	24
NONHSAT089485.2	NONHSAT089485.2	lncipedia	lnc-KLHL18-4-1_dup1,lnc-KLHL18-4-1	0.196681016	0.995135036	0.990270073	0	3	0.194609572	3.524220045	3.405008724	0	12
NONHSAT089495.2	NONHSAT089495.2	lncipedia	lnc-KLHL18-2-1_dup1,lnc-KLHL18-2-1	0.041058107	0.887830303	0.831745455	0	4	1.116134868	16.88210258	1.42162387	0	24
NONHSAT089522.2	ENST00000398957	lncipedia	lnc-AC112512.1-1-1_dup1	0.085142409	0.999937831	0.999875663	6	3	0.276118819	8.141033221	2.211021563	0	24
NONHSAT089536.2	ENST00000417155	lncipedia	lnc-SMARCC1-4-1_dup1,lnc-SMARCC1-4-1	0.13499745	0.99868486	0.99736972	6	3	0.228181565	5.134520554	3.505682723	0	24
NONHSAT089678.2	NONHSAT089678.2	lncipedia	lnc-CCDC71-1-1_dup1,lnc-CCDC71-1-1	0.066279223	0.893446554	0.786893109	6	3	0.039610049	10.45798588	1.72117272	6	24
NONHSAT089711.2	NONHSAT089711.2	lncipedia	lnc-MST1-3-2	0.243811475	0.915872947	0.831745895	0	3	0.024275921	2.842963731	4.22094727	0	12
NONHSAT089717.2	NONHSAT089717.2	lncipedia	lnc-MST1-2-1_dup1	0.090596855	0.999592456	0.999184913	6	3	0.119366185	7.650896724	2.3526654	0	24
NONHSAT089774.2	NONHSAT089774.2	lncipedia	lnc-RBM6-3-1_dup1,lnc-RBM6-3-1	0.075149047	0.966269168	0.932538336	6	3	0.075215401	9.223632376	1.951508827	6	24
NONHSAT089842.2	NONHSAT089842.2	lncipedia	lnc-CYB561D2-3-8	0.022561944	0.908725877	0.817451753	0	3	0.098795699	30.72196193	0.781200109	0	24
NONHSAT089852.2	NONHSAT089852.2	lncipedia	lnc-DOCK3-1-1_dup1	0.067939252	0.978628126	0.957256252	0	3	0.220994608	10.20245536	1.176187455	0	12
NONHSAT089903.2	NONHSAT089903.2	lncipedia	lnc-PPM1M-1-1	0.057673397	0.957163156	0.914326311	6	3	0.461332607	12.01849052	1.497692242	6	24
NONHSAT089980.2	NONHSAT089980.2	lncipedia	lnc-RFT1-3-1_dup1,lnc-RFT1-3-1	0.052023465	0.987026255	0.974052511	6	3	0.091041321	13.32374124	1.350971899	0	24
NONHSAT089984.2	NONHSAT089984.2	lncipedia	lnc-RFT1-1-3_dup1	0.077806265	0.999989311	0.999978622	6	3	0.311225701	8.908629363	2.020512838	6	24
NONHSAT089998.2	NONHSAT089998.2	lncipedia	lnc-TKT-1-8	0.042155907	0.89378621	0.78757242	6	3	0.284087907	16.44246871	1.094726122	6	24
NONHSAT090006.2	ENST00000607783	lncipedia	lnc-ACTR8-1-2_dup1,lnc-ACTR8-1-1_dup1,lnc-ACTR8-1-2,lnc-ACTR8-1-1	0.056930741	0.991413854	0.982827709	6	3	1.313564493	12.17527057	1.47840657	6	24
NONHSAT090103.2	ENST00000462517	lncipedia	lnc-SLMAP-4-1_dup1,lnc-SLMAP-4-1	0.049343643	0.939986516	0.879973032	6	3	0.444129812	14.0473452	1.281380911	6	24
NONHSAT090106.2	NONHSAT090106.2	lncipedia	lnc-SLMAP-5-1_dup1,lnc-SLMAP-5-1	0.066278427	0.888966382	0.833449572	0	4	2.971994601	10.45811145	2.294869405	0	24
NONHSAT090110.2	NONHSAT090110.2	lncipedia	lnc-FLNB-1-1_dup1	0.018521547	0.983979789	0.967959578	6	3	0.83376634	37.42382727	0.480976995	0	24
NONHSAT090164.2	NONHSAT090164.2	lncipedia	lnc-FEZF2-6-1_dup1,lnc-FEZF2-6-1	0.260857278	0.999995582	0.999991164	0	3	0.153589915	2.657189349	4.516050016	0	12
NONHSAT090171.2	NONHSAT090171.2	lncipedia	lnc-C3orf14-2-1_dup1	0.262388627	0.970622	0.941244	0	3	0.145126513	2.641681491	4.542561259	0	12
NONHSAT090223.2	NONHSAT090223.2	lncipedia	lnc-ATXN7-2-3_dup1	0.18786333	0.999142032	0.998284065	6	3	0.158032512	3.689635331	4.878530908	0	24
NONHSAT090263.2	ENST00000460833	lncipedia	lnc-ATXN7-8-1_dup1	0.028697282	0.98599766	0.978996489	0	4	0.093892264	24.15375732	0.993634227	0	24
NONHSAT090287.2	ENST00000602316	lncipedia	lnc-ADAMTS9-7-1_dup1,lnc-ADAMTS9-7-1	0.048639511	0.96217102	0.92434204	0	3	0.12134286	14.250702	1.68412756	0	24
NONHSAT090315.2	NONHSAT090315.2	lncipedia	lnc-SUCLG2-1-1_dup1	0.123582359	0.951734674	0.903469349	0	3	0.570057514	5.608787441	2.13949987	0	12
NONHSAT090322.2	NONHSAT090322.2	lncipedia	lnc-FAM19A1-3-1_dup1	0.215492293	0.864590823	0.729181646	0	3	0.832693382	3.216575276	3.730675943	0	12
NONHSAT090345.2	NONHSAT090345.2	lncipedia	lnc-TMF1-1-1_dup1,lnc-TMF1-1-1	0.069142309	0.892494614	0.838741921	0	4	0.290561714	10.02493545	2.394030378	0	24
NONHSAT090395.2	NONHSAT090395.2	lncipedia	lnc-EIF4E3-5-1_dup1,lnc-EIF4E3-5-1	0.217226944	0.932104456	0.864208911	0	3	0.239059546	3.190889528	3.760706817	0	12
NONHSAT090415.2	NONHSAT090415.2	lncipedia	lnc-GPR27-5-1_dup1,lnc-GPR27-5-1	0.025020462	0.894416203	0.788832405	6	3	0.088297526	27.70321256	0.649744139	0	24
NONHSAT090523.2	NONHSAT090523.2	lncipedia	lnc-ZNF717-4-6	0.110064408	0.856527922	0.713055844	0	3	1.178926551	6.29765054	1.905472513	0	12
NONHSAT090526.2	NONHSAT090526.2	lncipedia	lnc-ZNF717-4-7	0.115014166	0.82453834	0.73680751	0	4	0.473627156	6.026624431	3.982328794	0	24
NONHSAT090545.2	NONHSAT090545.2	lncipedia	lnc-ZNF717-1-2_dup1	0.118594093	0.965502898	0.931005797	6	3	0.017275449	5.844702398	3.079711981	6	24
NONHSAT090697.2	ENST00000468470	lncipedia	lnc-POU1F1-3-1	0.058792655	0.931126014	0.862252028	6	3	0.47608821	11.78969016	1.52675768	0	24
NONHSAT090698.2	NONHSAT090698.2	lncipedia	lnc-ZNF654-2-1_dup1,lnc-ZNF654-2-1	0.08093776	0.864497885	0.796746827	0	4	0.097381163	8.563953052	2.802444135	0	24
NONHSAT090699.2	NONHSAT090699.2	lncipedia	lnc-RP11-159G9.5.1-1-1	0.070230764	0.993816659	0.987633319	6	3	1.73034697	9.869566321	1.823788342	6	24
NONHSAT090836.2	NONHSAT090836.2	lncipedia	lnc-ST3GAL6-2-3_dup1	0.017561746	0.958996284	0.917992568	6	3	1.060443327	39.4691494	0.456052392	0	24
NONHSAT090856.2	NONHSAT090856.2	lncipedia	lnc-COL8A1-5-1_dup1,lnc-COL8A1-5-1	0.156337794	0.986569219	0.973138438	6	3	0.052013892	4.433650759	4.059859691	0	24
NONHSAT090867.2	NONHSAT090867.2	lncipedia	lnc-NIT2-1-1_dup1	0.053835293	0.976484591	0.952969182	0	3	0.2068228	12.8753304	1.864029835	0	24
NONHSAT090913.2	NONHSAT090913.2	lncipedia	lnc-FAM55C-1-1_dup1,lnc-FAM55C-1-1	0.015036687	0.983639	0.967278001	6	3	3.970591768	46.09706774	0.390480369	0	24
NONHSAT090915.2	NONHSAT090915.2	lncipedia	lnc-NFKBIZ-2-1_dup1,lnc-NFKBIZ-2-1	0.023983788	0.982403785	0.964807569	6	3	0.874952863	28.9006547	0.622823261	0	24
NONHSAT090916.2	NONHSAT090916.2	lncipedia	lnc-NFKBIZ-3-1_dup1,lnc-NFKBIZ-3-1	0.104930846	0.999973844	0.999947688	6	3	0.192396075	6.605752334	2.7248978	0	24
NONHSAT090956.2	NONHSAT090956.2	lncipedia	lnc-CBLB-15-1_dup1,lnc-CBLB-15-1	0.101747568	0.895710737	0.843566106	0	4	0.738581537	6.812420145	3.522977076	0	24
NONHSAT091035.2	NONHSAT091035.2	lncipedia	lnc-CCDC54-2-12_dup1	0.05766449	0.9499821	0.92497315	0	4	1.196100162	12.02034699	1.996614576	0	24
NONHSAT091074.2	NONHSAT091074.2	lncipedia	lnc-CD47-1-2_dup1	0.098867402	0.946634965	0.89326993	6	3	0.038998497	7.010876849	2.567439193	6	24
NONHSAT091087.2	ENST00000489433	lncipedia	lnc-KIAA1524-2-1_dup1,lnc-KIAA1524-2-1	0.054015822	0.997377091	0.994754182	6	3	2.966425021	12.83229903	1.402710454	6	24
NONHSAT091151.2	NONHSAT091151.2	lncipedia	lnc-CD96-3-1_dup1	0.082645687	0.947945374	0.921918061	0	4	0.191904437	8.386973442	2.861580541	0	24
NONHSAT091152.2	NONHSAT091152.2	lncipedia	lnc-PLCXD2-2-1_dup1,lnc-PLCXD2-2-1	0.102176919	0.998426195	0.99685239	6	3	0.665829462	6.783794079	2.653382427	0	24
NONHSAT091161.2	ENST00000563632	lncipedia	lnc-C3orf52-1-1_dup1,lnc-C3orf52-1-1	0.039893638	0.935853458	0.871706915	6	3	1.490006778	17.37488039	1.035978355	0	24
NONHSAT091182.2	ENST00000623625	lncipedia	lnc-ATG3-1-1_dup1,lnc-ATG3-1-1	0.024725649	0.99133455	0.987001824	0	4	1.681720549	28.03352865	0.856117698	0	24
NONHSAT091187.2	NONHSAT091187.2	lncipedia	lnc-SLC35A5-1-1_dup1	0.112999094	0.966385547	0.932771094	6	3	0.072791491	6.13409502	2.934418189	0	24
NONHSAT091243.2	ENST00000496068	lncipedia	lnc-KIAA2018-2-1_dup1,lnc-KIAA2018-2-1	0.086379482	0.996234257	0.992468513	6	3	1.539727889	8.024442409	2.243146512	0	24
NONHSAT091273.2	NONHSAT091273.2	lncipedia	lnc-ZBTB20-1-2_dup1	0.027152504	0.994373965	0.98874793	6	3	9.750986925	25.52792842	0.705110094	0	24
NONHSAT091308.2	ENST00000470970	lncipedia	lnc-GAP43-10-1_dup1,lnc-GAP43-10-1	0.120299656	0.940199183	0.880398366	0	3	0.355502478	5.761838428	2.082668605	0	12
NONHSAT091399.2	NONHSAT091399.2	lncipedia	lnc-POPDC2-1-1_dup1	0.10810341	0.966024579	0.949036869	0	4	0.348943451	6.411890043	3.743046097	0	24
NONHSAT091402.2	NONHSAT091402.2	lncipedia	lnc-POPDC2-3-1_dup1	0.038153418	0.919177111	0.838354222	6	3	1.34710752	18.16736769	0.990787455	0	24
NONHSAT091517.2	NONHSAT091517.2	lncipedia	lnc-SEC22A-1-2_dup1	0.152709825	0.968979367	0.937958734	6	3	0.107192415	4.538982226	3.965646725	0	24
NONHSAT091529.2	ENST00000485162	lncipedia	lnc-SEC22A-2-1	0.089617965	0.962342595	0.92468519	0	3	0.170132454	7.734466894	3.102993436	0	24
NONHSAT091534.2	NONHSAT091534.2	lncipedia	lnc-SEC22A-7-1_dup1,lnc-SEC22A-7-1	0.101969001	0.988007352	0.982011029	0	4	0.362344944	6.797626455	3.530644139	0	24
NONHSAT091535.2	NONHSAT091535.2	lncipedia	lnc-PTPLB-2-1_dup1,lnc-PTPLB-2-1	0.030153498	0.999237304	0.998474608	6	3	0.886613202	22.98728933	0.783041434	0	24
NONHSAT091546.2	NONHSAT091546.2	lncipedia	lnc-CCDC14-2-1	0.061454524	0.99874222	0.997484439	6	3	0.177887171	11.27902611	1.595882466	0	24
NONHSAT091573.2	ENST00000624807	lncipedia	lnc-MUC13-7-1_dup1,lnc-MUC13-7-1	0.023704982	0.874824425	0.749648849	6	3	2.786067821	29.24056943	0.615583087	0	24
NONHSAT091589.2	NONHSAT091589.2	lncipedia	lnc-HEG1-3-1_dup1	0.149306273	0.91626094	0.87439141	0	4	0.121605549	4.642451837	5.169682065	0	24
NONHSAT091591.2	ENST00000485817	lncipedia	lnc-SLC12A8-2-1_dup1,lnc-SLC12A8-2-1	0.115605507	0.955964424	0.911928847	6	3	0.363319469	5.995797238	3.002102854	0	24
NONHSAT091621.2	ENST00000599176	lncipedia	lnc-ALG1L-2-14_dup1	0.206103499	0.995079797	0.990159595	0	3	0.168887828	3.363102446	3.568133946	0	12
NONHSAT091691.2	NONHSAT091691.2	lncipedia	lnc-UROC1-1-1_dup1,lnc-UROC1-1-1	0.075203934	0.995355762	0.990711524	6	3	2.116562952	9.216900566	1.952934164	0	24
NONHSAT091708.2	ENST00000625022	lncipedia	lnc-PLXNA1-1-1_dup1,lnc-PLXNA1-1-1	0.093407378	0.99498675	0.992480125	0	4	0.035207597	7.420689866	3.234200652	0	24
NONHSAT091750.2	NONHSAT091750.2	lncipedia	lnc-MGLL-5-1_dup1	0.070192303	0.999677115	0.99935423	6	3	0.210931346	9.874974194	1.822789574	0	24
NONHSAT091771.2	NONHSAT091771.2	lncipedia	lnc-EEFSEC-4-1_dup1,lnc-EEFSEC-4-1	0.148365033	0.965888111	0.931776223	0	3	0.091640744	4.671903942	2.568545961	0	12
NONHSAT091777.2	NONHSAT091777.2	lncipedia	lnc-RAB7A-2-1_dup1,lnc-RAB7A-2-1	0.061454524	0.99874222	0.99748444	6	3	0.074119655	11.27902613	1.595882462	0	24
NONHSAT091784.2	ENST00000480095	lncipedia	lnc-ACAD9-3-1_dup1,lnc-ACAD9-3-1	0.318646233	0.975565756	0.951131512	0	3	0.15912271	2.175287544	5.516512074	0	12
NONHSAT091956.2	NONHSAT091956.2	lncipedia	lnc-ACAD9-2-1	0.079973745	0.981335746	0.962671492	6	3	0.022949229	8.667184228	2.076799053	0	24
NONHSAT092032.2	NONHSAT092032.2	lncipedia	lnc-C3orf25-3-1_dup1	0.044780942	0.994757119	0.989514237	0	3	0.134350166	15.47862007	1.550525815	0	24
NONHSAT092100.2	ENST00000504808	lncipedia	lnc-TRH-2-3_dup1	0.119062919	0.986269688	0.972539377	6	3	0.036862494	5.821688133	3.091886681	0	24
NONHSAT092145.2	ENST00000565095	lncipedia	lnc-MRPL3-1-1_dup1,lnc-MRPL3-1-1	0.03442913	0.900420753	0.800841505	6	3	2.296910283	20.13257922	0.894073223	6	24
NONHSAT092207.2	NONHSAT092207.2	lncipedia	lnc-SRPRB-1-1_dup1	0.054159609	0.99963244	0.999264881	6	3	0.367125866	12.79823097	1.406444378	6	24
NONHSAT092227.2	NONHSAT092227.2	lncipedia	lnc-SLCO2A1-2-1_dup1,lnc-SLCO2A1-2-1	0.090343102	0.965829487	0.94874423	0	4	0.464808449	7.672386348	3.128101077	0	24
NONHSAT092234.2	ENST00000568384	lncipedia	lnc-AMOTL2-1-1_dup1,lnc-AMOTL2-1-1	0.11761999	0.930447518	0.895671277	0	4	0.069118536	5.893106956	4.072554627	0	24
NONHSAT092235.2	ENST00000273411	lncipedia	lnc-AMOTL2-3-1_dup1	0.047312674	0.995725728	0.991451455	6	3	0.373205098	14.65034901	1.228639671	0	24
NONHSAT092281.2	ENST00000468074	lncipedia	lnc-MSL2-6-1_dup1,lnc-MSL2-6-1	0.095125914	0.98105836	0.96211672	6	3	0.517161176	7.286628344	2.470278317	0	24
NONHSAT092317.2	NONHSAT092317.2	lncipedia	lnc-DZIP1L-1-1_dup1,lnc-DZIP1L-1-1	0.13480507	0.993718199	0.987436398	6	3	0.337598426	5.141848022	3.500686897	0	24
NONHSAT092324.2	NONHSAT092324.2	lncipedia	lnc-ARMC8-1-1_dup1	0.042547557	0.999424062	0.998848125	6	3	1.03225819	16.29111601	1.104896681	6	24
NONHSAT092333.2	ENST00000624916	lncipedia	lnc-ESYT3-2-1	0.035656319	0.988553007	0.977106015	0	3	0.093007033	19.43967292	1.234588673	0	24
NONHSAT092369.2	NONHSAT092369.2	lncipedia	lnc-MRPS22-1-13_dup1	0.103987908	0.981489768	0.962979537	6	3	0.181201012	6.66565175	2.700411104	0	24
NONHSAT092426.2	NONHSAT092426.2	lncipedia	lnc-ACPL2-2-1_dup1,lnc-ACPL2-2-1	0.038939401	0.95511101	0.910222021	6	3	2.325709473	17.80066361	1.011198256	0	24
NONHSAT092473.2	ENST00000460977	lncipedia	lnc-XRN1-1-1_dup1	0.281679043	0.982591645	0.96518329	0	3	0.394326661	2.46076944	4.876523499	0	12
NONHSAT092544.2	NONHSAT092544.2	lncipedia	lnc-PLOD2-4-1_dup1,lnc-PLOD2-4-1	0.087703326	0.989197433	0.978394865	6	3	0.694628501	7.903316882	2.277524775	0	24
NONHSAT092546.2	ENST00000567714	lncipedia	lnc-PLOD2-2-1_dup1,lnc-PLOD2-2-1	0.046718878	0.996345378	0.992690756	6	3	3.30930826	14.83655443	1.213219693	0	24
NONHSAT092559.2	ENST00000624849	lncipedia	lnc-PLSCR2-2-1_dup1,lnc-PLSCR2-2-1	0.061448105	0.998729332	0.997458664	6	3	0.140714058	11.28020429	1.595715781	0	24
NONHSAT092663.2	NONHSAT092663.2	lncipedia	lnc-PFN2-4-1_dup1	0.098247246	0.987439761	0.974879522	6	3	0.719646289	7.055130903	2.551334659	0	24
NONHSAT092743.2	ENST00000485020	lncipedia	lnc-AADAC-1-1_dup1	0.036868907	0.970766414	0.941532828	6	3	9.177256978	18.80031812	0.957430608	0	24
NONHSAT092855.2	NONHSAT092855.2	lncipedia	lnc-SSR3-5-1	0.045292933	0.925580399	0.851160797	6	3	6.559443908	15.3036496	1.176190024	6	24
NONHSAT092866.2	ENST00000473352	lncipedia	lnc-SSR3-3-1_dup1	0.120299656	0.999508898	0.999017796	0	3	0.200473231	5.761838434	2.082668603	0	12
NONHSAT092868.2	NONHSAT092868.2	lncipedia	lnc-SSR3-10-1_dup1,lnc-SSR3-10-1	0.061426908	0.880870709	0.821306064	0	4	1.557087071	11.2840969	2.126887089	0	24
NONHSAT092943.2	ENST00000460866	lncipedia	lnc-GFM1-3-1_dup1,lnc-GFM1-3-1	0.206103499	0.978240131	0.956480262	0	3	0.318740266	3.363102449	3.568133943	0	12
NONHSAT092952.2	NONHSAT092952.2	lncipedia	lnc-MFSD1-2-1_dup1,lnc-MFSD1-2-1	0.126404502	0.996317687	0.992635374	6	3	0.108446154	5.483564027	3.28253667	0	24
NONHSAT092961.2	ENST00000485389	lncipedia	lnc-RP11-432B6.3.1-8-1_dup1,lnc-RP11-432B6.3.1-8-1	0.257740271	0.908216719	0.816433438	0	3	0.049073346	2.68932433	4.462087323	0	12
NONHSAT092995.2	NONHSAT092995.2	lncipedia	lnc-TRIM59-1-2_dup1,lnc-TRIM59-1-2	0.116730775	0.823843206	0.735764809	0	4	0.137257878	5.937998603	4.041765855	0	24
NONHSAT093012.2	NONHSAT093012.2	lncipedia	lnc-NMD3-2-1_dup1	0.095620356	0.966601081	0.933202161	6	3	0.119337024	7.248950005	2.483118243	6	24
NONHSAT093069.2	NONHSAT093069.2	lncipedia	lnc-SERPINI1-8-6_dup1	0.022565556	0.981943463	0.963886925	6	3	1.007284805	30.71704455	0.585993876	0	24
NONHSAT093200.2	ENST00000468232	lncipedia	lnc-CLDN11-1-1	0.155203342	0.956906174	0.913812348	0	3	0.384641624	4.46605835	2.686933098	0	12
NONHSAT093335.2	ENST00000434246	lncipedia	lnc-TBL1XR1-11-1	0.128263139	0.967764854	0.935529708	0	3	0.711512346	5.404102726	2.22053514	0	12
NONHSAT093338.2	NONHSAT093338.2	lncipedia	lnc-ZMAT3-8-1_dup1	0.042155907	0.893786212	0.787572425	6	3	0.104532346	16.44246858	1.09472613	0	24
NONHSAT093384.2	NONHSAT093384.2	lncipedia	lnc-ZMAT3-5-1_dup1	0.257740271	0.996504562	0.993009124	0	3	0.046393325	2.689324329	4.462087324	0	12
NONHSAT093388.2	NONHSAT093388.2	lncipedia	lnc-ZNF639-4-1_dup1,lnc-ZNF639-4-1	0.035581696	0.883535219	0.825302829	0	4	0.063778645	19.48044222	1.232004886	0	24
NONHSAT093392.2	ENST00000569932	lncipedia	lnc-ZNF639-1-2_dup1	0.07827259	0.999229928	0.998459856	6	3	0.363256533	8.855554462	2.032622585	6	24
NONHSAT093396.2	ENST00000600539	lncipedia	lnc-MFN1-1-2_dup1	0.137096565	0.97420941	0.961314115	0	4	0.115758239	5.055904784	4.746924839	0	24
NONHSAT093457.2	NONHSAT093457.2	lncipedia	lnc-FXR1-1-1_dup1,lnc-FXR1-1-1	0.081542161	0.978675957	0.957351914	6	3	0.254598842	8.500475929	2.117528495	6	24
NONHSAT093752.2	NONHSAT093752.2	lncipedia	lnc-EIF2B5-7-1_dup1,lnc-EIF2B5-7-1	0.272349448	0.900654714	0.801309428	0	3	0.056602534	2.545065483	4.715006384	0	12
NONHSAT093759.2	ENST00000447161	lncipedia	lnc-C3orf70-2-1	0.02180591	0.896938319	0.845407479	0	4	0.490485432	31.7871249	0.755022673	0	24
NONHSAT093803.2	NONHSAT093803.2	lncipedia	lnc-ETV5-1-1_dup1	0.032358329	0.995223272	0.990446545	6	3	0.465435937	21.42098204	0.840297609	0	24
NONHSAT093868.2	ENST00000419745	lncipedia	lnc-RFC4-2-1	0.077663233	0.985238444	0.970476888	6	3	0.222951491	8.925036362	2.016798506	6	24
NONHSAT093929.2	NONHSAT093929.2	lncipedia	lnc-LPP-6-4_dup1	0.052761747	0.989910454	0.979820907	6	3	0.051166244	13.13730533	1.370143995	0	24
NONHSAT093955.2	ENST00000411185	lncipedia	lnc-CLDN16-8-1_dup1,lnc-CLDN16-8-1	0.069892929	0.974690758	0.949381517	6	3	0.51647224	9.917271939	1.815015269	0	24
NONHSAT093966.2	NONHSAT093966.2	lncipedia	lnc-PYDC2-7-1_dup1,lnc-PYDC2-7-1	0.076790312	0.885594387	0.828391581	0	4	0.785529955	9.026492588	2.65884005	0	24
NONHSAT093967.2	NONHSAT093967.2	lncipedia	lnc-PYDC2-5-1_dup1,lnc-PYDC2-5-1	0.149020066	0.997191271	0.995786907	0	4	0.048738942	4.651368091	5.15977225	0	24
NONHSAT094032.2	ENST00000411853	lncipedia	lnc-CPN2-6-2_dup1,lnc-CPN2-6-2	0.090392029	0.909312965	0.863969448	0	4	0.286341957	7.668233486	3.129795154	0	24
NONHSAT094076.2	NONHSAT094076.2	lncipedia	lnc-CPN2-1-10_dup1	0.042312297	0.982439663	0.964879325	6	3	0.3136598	16.38169574	1.098787347	6	24
NONHSAT094077.2	ENST00000456816	lncipedia	lnc-CPN2-1-6_dup1	0.112980755	0.976424203	0.952848406	6	3	0.066743901	6.135090735	2.933941938	6	24
NONHSAT094090.2	NONHSAT094090.2	lncipedia	lnc-GP5-4-1_dup1	0.03646175	0.855677152	0.711354305	6	3	0.847664483	19.01025518	0.946857358	0	24
NONHSAT094103.2	NONHSAT094103.2	lncipedia	lnc-FAM43A-4-7_dup1	0.141163897	0.956942341	0.913884681	0	3	0.043675268	4.910229847	4.887754901	0	24
NONHSAT094143.2	ENST00000469345	lncipedia	lnc-ACAP2-2-1_dup1,lnc-ACAP2-2-1	0.057463338	0.942845614	0.914268421	0	4	0.43184645	12.06242455	1.989649751	0	24
NONHSAT094181.2	ENST00000425425	lncipedia	lnc-AC069257.9.1-4-27	0.084508582	0.962094689	0.943142033	0	4	0.213354066	8.202092193	2.926082692	0	24
NONHSAT094182.2	NONHSAT094182.2	lncipedia	lnc-AC069257.9.1-4-29	0.034236783	0.991602711	0.983205422	6	3	2.132396115	20.24568686	0.889078258	0	24
NONHSAT094202.2	NONHSAT094202.2	lncipedia	lnc-AC069257.9.1-4-50	0.091792121	0.997052197	0.994104395	6	3	0.488129235	7.55127099	2.38370468	0	24
NONHSAT094215.2	ENST00000595382	lncipedia	lnc-AC069257.9.1-4-60	0.025020462	0.8944162	0.788832399	6	3	0.176528059	27.70321267	0.649744137	6	24
NONHSAT094270.2	NONHSAT094270.2	lncipedia	lnc-TNK2-5-1	0.116552938	0.970062595	0.940125191	6	3	0.441026987	5.947058867	3.02670621	0	24
NONHSAT094271.2	NONHSAT094271.2	lncipedia	lnc-TNK2-2-3_dup1	0.066044839	0.92578163	0.888672446	0	4	0.5719142	10.49509981	2.286781491	0	24
NONHSAT094272.2	NONHSAT094272.2	lncipedia	lnc-TFRC-1-4_dup1	0.049659239	0.893383562	0.786767124	6	3	0.972465229	13.95807089	1.289576485	0	24
NONHSAT094280.2	NONHSAT094280.2	lncipedia	lnc-TNK2-7-8	0.033274176	0.987471616	0.974943232	6	3	3.17466245	20.83138554	0.864080786	6	24
NONHSAT094327.2	NONHSAT094327.2	lncipedia	lnc-AC069257.9.1-3-4_dup1	0.090596855	0.999592456	0.999184913	6	3	0.048896991	7.65089671	2.352665404	6	24
NONHSAT094339.2	NONHSAT094339.2	lncipedia	lnc-FBXO45-5-1_dup1,lnc-FBXO45-5-1	0.120299656	0.916300197	0.832600393	0	3	0.050170902	5.76183845	2.082668597	0	12
NONHSAT094344.2	NONHSAT094344.2	PMID22140575	brain_Pred31286	0.235684887	0.952231664	0.928347496	0	4	0.02381952	2.94099121	8.160514018	0	24
NONHSAT094414.2	NONHSAT094414.2	lncipedia	lnc-BDH1-5-11_dup1	0.052925341	0.994739877	0.989479754	6	3	1.047746175	13.09669748	1.374392287	6	24
NONHSAT094428.2	NONHSAT094428.2	lncipedia	lnc-KIAA0226-2-3_dup1	0.073895262	0.92806922	0.856138441	6	3	0.663836499	9.380130164	1.918949917	6	24
NONHSAT094430.2	NONHSAT094430.2	lncipedia	lnc-KIAA0226-3-1	0.085827864	0.992534868	0.985069736	6	3	0.191941047	8.076015693	2.22882182	0	24
NONHSAT094437.2	ENST00000424493	lncipedia	lnc-KIAA0226-1-1	0.042155908	0.893786216	0.787572432	6	3	0.040363271	16.44246829	1.09472615	0	24
NONHSAT094608.2	NONHSAT094608.2	lncipedia	lnc-MYL5-3-1_dup1,lnc-MYL5-3-1	0.064749184	0.903528607	0.807057213	6	3	1.460299684	10.70511072	1.681439872	6	24
NONHSAT094609.2	NONHSAT094609.2	lncipedia	lnc-CPLX1-2-10	0.021789515	0.999066896	0.998133792	6	3	1.430998295	31.81104178	0.565841261	0	24
NONHSAT094614.2	ENST00000507446	lncipedia	lnc-CPLX1-2-4_dup1	0.029639685	0.976135732	0.952271465	6	3	7.803762647	23.38578084	0.769698481	0	24
NONHSAT094623.2	ENST00000568585	lncipedia	lnc-CPLX1-1-1_dup1,lnc-CPLX1-1-1	0.159522015	0.975598446	0.951196893	0	3	0.07354649	4.34515061	2.761699439	0	12
NONHSAT094624.2	NONHSAT094624.2	lncipedia	lnc-CPLX1-10-1_dup1	0.05366933	0.974938184	0.949876369	6	3	0.292013905	12.91514507	1.393712568	0	24
NONHSAT094667.2	ENST00000510332	lncipedia	lnc-FGFRL1-4-2_dup1	0.114318323	0.984203965	0.96840793	0	3	0.140200367	6.063307803	3.958235468	0	24
NONHSAT094675.2	NONHSAT094675.2	lncipedia	lnc-C4orf42-5-1_dup1	0.128146478	0.94575637	0.89151274	6	3	0.026831463	5.409022489	3.327773186	0	24
NONHSAT094694.2	ENST00000505364	lncipedia	lnc-C4orf42-1-6_dup1	0.080758986	0.947971755	0.895943511	6	3	0.043646487	8.582910911	2.09719059	6	24
NONHSAT094701.2	NONHSAT094701.2	lncipedia	lnc-MAEA-1-3_dup1	0.020694737	0.920281047	0.880421571	0	4	1.045505699	33.49388632	0.716548679	0	24
NONHSAT094759.2	NONHSAT094759.2	lncipedia	lnc-POLN-1-3_dup1	0.127033065	0.995038116	0.990076233	6	3	0.122442716	5.456431204	3.298859516	6	24
NONHSAT094799.2	NONHSAT094799.2	lncipedia	lnc-FAM193A-2-1	0.278197931	0.997773409	0.995546818	0	3	0.091747228	2.491561231	4.816257314	0	12
NONHSAT094858.2	NONHSAT094858.2	lncipedia	lnc-C4orf44-3-1_dup1	0.169285338	0.967658341	0.935316681	0	3	0.130061247	4.094549411	2.93072541	0	12
NONHSAT094860.2	ENST00000510094	lncipedia	lnc-C4orf44-4-1_dup1,lnc-C4orf44-4-1	0.068788991	0.98477463	0.969549261	6	3	0.338339892	10.07642611	1.78634764	0	24
NONHSAT094861.2	ENST00000600073	lncipedia	lnc-C4orf44-4-2_dup1,lnc-C4orf44-4-2	0.061454524	0.99874222	0.997484439	6	3	0.231547352	11.27902613	1.595882462	0	24
NONHSAT094875.2	ENST00000564650	lncipedia	lnc-LRPAP1-1-1	0.025897496	0.996080058	0.992160116	6	3	1.238992985	26.76502723	0.672519398	0	24
NONHSAT094944.2	NONHSAT094944.2	lncipedia	lnc-NSG1.1-2-1_dup1,lnc-NSG1.1-2-1	0.104930846	0.999973844	0.999947688	6	3	0.112231044	6.605752347	2.724897794	0	24
NONHSAT094952.2	NONHSAT094952.2	lncipedia	lnc-MSX1-2-2	0.1017994	0.882639521	0.765279041	6	3	0.021207482	6.808951555	2.643578803	6	24
NONHSAT095027.2	NONHSAT095027.2	lncipedia	lnc-KIAA0232-3-1_dup1,lnc-KIAA0232-3-1	0.14293805	0.905105215	0.857657823	0	4	0.036903848	4.849283868	4.949184386	0	24
NONHSAT095032.2	ENST00000365522	lncipedia	lnc-TADA2B-3-1_dup1,lnc-TADA2B-3-1	0.042155907	0.893786209	0.787572419	6	3	0.18730086	16.44246866	1.094726125	0	24
NONHSAT095091.2	NONHSAT095091.2	lncipedia	lnc-ACOX3-5-1_dup1	0.06215834	0.899358025	0.849037037	0	4	1.616693631	11.15131416	2.152212704	0	24
NONHSAT095104.2	ENST00000528132	lncipedia	lnc-METTL19-1-1_dup1	0.051267852	0.890830026	0.836245039	0	4	0.409392986	13.52011366	1.775133006	0	24
NONHSAT095156.2	ENST00000561486	lncipedia	lnc-WDR1-1-1_dup1	0.029455744	0.969972611	0.939945221	6	3	3.635794033	23.5318168	0.764921814	0	24
NONHSAT095569.2	NONHSAT095569.2	lncipedia	lnc-RAB28-5-1_dup1	0.102709885	0.986324927	0.972649855	6	3	0.030824595	6.748592678	2.667222762	0	24
NONHSAT095570.2	NONHSAT095570.2	lncipedia	lnc-NKX3-2-3-1_dup1,lnc-NKX3-2-3-1	0.095756913	0.995563008	0.991126016	6	3	0.27539892	7.238612396	2.486664435	0	24
NONHSAT095585.2	ENST00000503532	lncipedia	lnc-CPEB2-6-2_dup1	0.135561483	0.960191787	0.920383574	0	3	0.108195533	5.11315727	2.346886545	0	12
NONHSAT095589.2	NONHSAT095589.2	lncipedia	lnc-CPEB2-5-1_dup1	0.106521719	0.993216765	0.98643353	6	3	0.105162827	6.507097182	2.766210416	6	24
NONHSAT095679.2	NONHSAT095679.2	lncipedia	lnc-CD38-2-9_dup1	0.076973154	0.872652594	0.808978891	0	4	0.452591099	9.00505105	2.665170899	0	24
NONHSAT095681.2	NONHSAT095681.2	lncipedia	lnc-CD38-6-1_dup1,lnc-CD38-6-1	0.132443155	0.848508734	0.772763102	0	4	0.176239414	5.233544746	4.585802007	0	24
NONHSAT095682.2	NONHSAT095682.2	lncipedia	lnc-CD38-7-1_dup1,lnc-CD38-7-1	0.240690622	0.965351378	0.930702756	0	3	0.547803938	2.879826283	4.166918009	0	12
NONHSAT095738.2	NONHSAT095738.2	lncipedia	lnc-SLIT2-3-1_dup1	0.049939485	0.992560291	0.985120583	6	3	1.676746881	13.87974222	1.296854056	0	24
NONHSAT095753.2	NONHSAT095753.2	lncipedia	lnc-GPR125-3-1_dup1	0.040936465	0.984420751	0.968841502	0	3	0.259776888	16.93226766	1.417412038	0	24
NONHSAT095799.2	NONHSAT095799.2	lncipedia	lnc-DHX15-1-2_dup1	0.096096889	0.998556935	0.997835402	0	4	0.289658844	7.213003348	3.327324118	0	24
NONHSAT095820.2	NONHSAT095820.2	lncipedia	lnc-LGI2-2-1_dup1	0.105097743	0.997830704	0.995661407	0	3	0.040755557	6.595262262	3.638975835	0	24
NONHSAT095883.2	NONHSAT095883.2	lncipedia	lnc-TBC1D19-2-2_dup1,lnc-TBC1D19-2-2	0.072560096	0.971487427	0.942974855	6	3	0.482581859	9.552732385	1.884277636	0	24
NONHSAT095950.2	NONHSAT095950.2	lncipedia	lnc-PCDH7-5-2_dup1	0.119779124	0.901468815	0.852203222	0	4	0.247567221	5.786878024	4.147313958	0	24
NONHSAT096019.2	NONHSAT096019.2	lncipedia	lnc-PTTG2-2-1_dup1,lnc-PTTG2-2-1	0.142479035	0.913712278	0.827424556	6	3	0.11527431	4.864906479	3.69996835	0	24
NONHSAT096045.2	ENST00000440181	lncipedia	lnc-AC021860.1-2-3_dup1	0.034731068	0.952142449	0.904284897	6	3	0.587896552	19.95755429	0.901914119	6	24
NONHSAT096092.2	NONHSAT096092.2	lncipedia	lnc-C4orf34-3-1_dup1,lnc-C4orf34-3-1	0.064792095	0.993846564	0.990769846	0	4	0.073166795	10.69802073	2.243405636	0	24
NONHSAT096107.2	ENST00000497468	lncipedia	lnc-LIAS-4-1_dup1,lnc-LIAS-4-1	0.092429497	0.861305624	0.791958436	0	4	0.433204397	7.499198867	3.200341853	0	24
NONHSAT096119.2	ENST00000567102	lncipedia	lnc-N4BP2-1-1_dup1,lnc-N4BP2-1-1	0.195064482	0.980160877	0.970241315	0	4	0.046686385	3.553425883	6.754045473	0	24
NONHSAT096162.2	ENST00000475538	lncipedia	lnc-UCHL1-1-1_dup1,lnc-UCHL1-1-1	0.144512881	0.846872264	0.770308396	0	4	0.452017486	4.796438739	5.003712401	0	24
NONHSAT096254.2	NONHSAT096254.2	lncipedia	lnc-GABRB1-4-1	0.05613865	0.994353915	0.988707829	6	3	0.570621233	12.34705814	1.457837146	0	24
NONHSAT096268.2	ENST00000563286	lncipedia	lnc-CORIN-1-1_dup1,lnc-CORIN-1-1	0.062097818	0.969903417	0.954855125	0	4	0.823202755	11.16218253	2.150117142	0	24
NONHSAT096320.2	NONHSAT096320.2	lncipedia	lnc-OCIAD2-7-1_dup1,lnc-OCIAD2-7-1	0.092431576	0.910283272	0.820566545	6	3	0.119298895	7.499030175	2.400310384	0	24
NONHSAT096326.2	ENST00000399720	lncipedia	lnc-OCIAD2-11-1_dup1	0.20010305	0.916074679	0.874112019	0	4	0.073041108	3.463951098	6.928504278	0	24
NONHSAT096335.2	ENST00000507498	lncipedia	lnc-CWH43-8-1_dup1,lnc-CWH43-8-1	0.116794298	0.969082532	0.938165064	6	3	1.324115142	5.934769023	3.032973976	0	24
NONHSAT096347.2	NONHSAT096347.2	lncipedia	lnc-SPATA18-2-3_dup1	0.090797533	0.866491763	0.799737644	0	4	0.602069028	7.633986955	3.143835605	0	24
NONHSAT096387.2	NONHSAT096387.2	lncipedia	lnc-SCFD2-1-1	0.097116643	0.970373168	0.940746336	6	3	0.081463133	7.13726459	2.521974599	6	24
NONHSAT096409.2	NONHSAT096409.2	lncipedia	lnc-CHIC2-2-1_dup1	0.072567563	0.996529491	0.993058982	6	3	0.415240592	9.551749464	1.884471538	0	24
NONHSAT096458.2	NONHSAT096458.2	lncipedia	lnc-SRD5A3-4-1_dup1,lnc-SRD5A3-4-1	0.027530308	0.924641071	0.849282142	6	3	7.186082411	25.17760313	0.714921111	0	24
NONHSAT096474.2	ENST00000411373	lncipedia	lnc-PDCL2-1-1_dup1,lnc-PDCL2-1-1	0.151574848	0.998083772	0.997125658	0	4	0.177479932	4.572969653	5.248230761	0	24
NONHSAT096499.2	ENST00000470544	lncipedia	lnc-KIAA1211-1-1_dup1,lnc-KIAA1211-1-1	0.042155907	0.893786208	0.787572416	6	3	0.074403976	16.44246884	1.094726113	6	24
NONHSAT096501.2	ENST00000602749	lncipedia	lnc-PAICS-2-1_dup1,lnc-PAICS-2-1	0.159522016	0.992605419	0.985210839	0	3	0.10718461	4.345150587	2.761699453	0	12
NONHSAT096529.2	NONHSAT096529.2	lncipedia	lnc-POLR2B-7-1_dup1,lnc-POLR2B-7-1	0.09513947	0.999510843	0.999021686	6	3	0.116769261	7.285590072	2.470630357	0	24
NONHSAT096531.2	NONHSAT096531.2	lncipedia	lnc-REST-3-1_dup1,lnc-REST-3-1	0.089281475	0.864887034	0.729774068	0	3	0.109888941	7.76361704	3.091342589	0	24
NONHSAT096533.2	ENST00000602820	lncipedia	lnc-NOA1-1-1_dup1,lnc-NOA1-1-1	0.075151404	0.966197915	0.932395829	6	3	0.360913234	9.223343091	1.951570035	6	24
NONHSAT096662.2	NONHSAT096662.2	lncipedia	lnc-TECRL-14-1_dup1,lnc-TECRL-14-1	0.064297987	0.928746183	0.857492365	6	3	0.179531395	10.78023138	1.669722974	0	24
NONHSAT096667.2	NONHSAT096667.2	lncipedia	lnc-STAP1-5-2_dup1	0.030156445	0.999235009	0.998470018	6	3	0.309831763	22.98504293	0.783117963	0	24
NONHSAT096685.2	NONHSAT096685.2	lncipedia	lnc-CENPC1-2-2_dup1,lnc-CENPC1-2-2	0.176942324	0.913010081	0.869515121	0	4	0.033225266	3.91736226	6.126571506	0	24
NONHSAT096686.2	NONHSAT096686.2	lncipedia	lnc-CENPC1-2-1_dup1	0.120315522	0.881732662	0.763465325	0	3	0.26711804	5.761078636	2.082943275	0	12
NONHSAT096689.2	ENST00000623308	lncipedia	lnc-UBA6-2-1_dup1,lnc-UBA6-2-1	0.109072488	0.941998904	0.912998355	0	4	0.124984446	6.354922248	3.7766001	0	24
NONHSAT096697.2	ENST00000514109	lncipedia	lnc-TMPRSS11E-1-4_dup1	0.066279223	0.893446552	0.786893103	6	3	0.077758659	10.45798591	1.721172715	6	24
NONHSAT096706.2	NONHSAT096706.2	lncipedia	lnc-TMPRSS11E-1-16_dup1	0.186032482	0.923784168	0.847568337	0	3	0.238749448	3.725947073	3.220657665	0	12
NONHSAT096707.2	ENST00000502758	lncipedia	lnc-TMPRSS11E-1-5	0.159522015	0.975598447	0.951196895	0	3	0.0958659	4.345150604	2.761699443	0	12
NONHSAT096708.2	NONHSAT096708.2	lncipedia	lnc-STAP1-10-1_dup1,lnc-STAP1-10-1	0.121833959	0.882316932	0.823475398	0	4	0.103136877	5.689277335	4.218461957	0	24
NONHSAT096741.2	ENST00000505681	lncipedia	lnc-UGT2B10-2-1	0.050389731	0.882835442	0.765670883	6	3	0.371014638	13.75572298	1.30854627	6	24
NONHSAT096797.2	NONHSAT096797.2	lncipedia	lnc-UTP3-1-1_dup1	0.037587919	0.956299159	0.912598318	6	3	0.637703783	18.44069067	0.976102269	6	24
NONHSAT096837.2	ENST00000502790	lncipedia	lnc-ALB-1-1_dup1	0.15947441	0.99263033	0.98526066	0	3	0.175334198	4.346447687	2.760875286	0	12
NONHSAT096838.2	NONHSAT096838.2	lncipedia	lnc-ALB-6-1_dup1	0.168696955	0.939092749	0.908639123	0	4	0.042236478	4.108830412	5.841078261	0	24
NONHSAT096939.2	NONHSAT096939.2	lncipedia	lnc-G3BP2-1-2_dup1	0.016080545	0.905696718	0.811393436	6	3	2.942111385	43.10470821	0.417587794	6	24
NONHSAT097037.2	NONHSAT097037.2	lncipedia	lnc-ANKRD56-6-1_dup1,lnc-ANKRD56-6-1	0.099676712	0.869673803	0.804510704	0	4	0.35928152	6.95395313	3.45127434	0	24
NONHSAT097069.2	NONHSAT097069.2	lncipedia	lnc-ANXA3-1-7_dup1	0.135561482	0.992983837	0.985967675	0	3	0.062443527	5.113157294	2.346886534	0	12
NONHSAT097187.2	NONHSAT097187.2	lncipedia	lnc-LIN54-1-13	0.138081609	0.992052182	0.984104365	0	3	0.02260188	5.019837074	4.781031664	0	24
NONHSAT097206.2	NONHSAT097206.2	lncipedia	lnc-COQ2-5-1_dup1	0.038563277	0.857978395	0.786967592	0	4	0.582538211	17.97428124	1.335241152	0	24
NONHSAT097243.2	NONHSAT097243.2	lncipedia	lnc-NKX6-1-7-1_dup1,lnc-NKX6-1-7-1	0.269660551	0.902134395	0.804268791	0	3	0.144575058	2.570443393	4.668455268	0	12
NONHSAT097267.2	ENST00000564854	lncipedia	lnc-MAPK10-1-1_dup1,lnc-MAPK10-1-1	0.119062918	0.986269688	0.972539376	6	3	0.037539513	5.82168815	3.091886672	0	24
NONHSAT097366.2	NONHSAT097366.2	lncipedia	lnc-HERC5-1-3_dup1,lnc-HERC5-1-3	0.153131472	0.925030937	0.850061874	6	3	0.176989266	4.526484157	3.976596267	6	24
NONHSAT097373.2	ENST00000500765	lncipedia	lnc-HERC3-1-1_dup1	0.113803026	0.907149548	0.814299095	6	3	0.04651334	6.090762276	2.955295115	6	24
NONHSAT097375.2	NONHSAT097375.2	lncipedia	lnc-HERC3-1-5_dup1	0.07974882	0.999412267	0.998824534	6	3	0.136012316	8.691629291	2.070958091	6	24
NONHSAT097382.2	ENST00000603220	lncipedia	lnc-TIGD2-3-1_dup1,lnc-TIGD2-3-1	0.125778717	0.992031219	0.988046828	0	4	0.095069883	5.510846318	4.355047957	0	24
NONHSAT097383.2	NONHSAT097383.2	lncipedia	lnc-TIGD2-4-1_dup1	0.091331093	0.842805311	0.764207966	0	4	0.067019039	7.589388905	3.162309944	0	24
NONHSAT097456.2	ENST00000514304	lncipedia	lnc-PDLIM5-1-1_dup1	0.042155907	0.89378621	0.787572421	6	3	0.276159872	16.44246868	1.094726123	6	24
NONHSAT097569.2	NONHSAT097569.2	lncipedia	lnc-EMCN-2-1_dup1,lnc-EMCN-2-1	0.188649037	0.845831952	0.768747927	0	4	0.0973134	3.674268329	6.531912711	0	24
NONHSAT097571.2	NONHSAT097571.2	lncipedia	lnc-EMCN-3-1_dup1,lnc-EMCN-3-1	0.084320679	0.938284721	0.907427082	0	4	0.822358439	8.220370006	2.919576611	0	24
NONHSAT097594.2	ENST00000514785	lncipedia	lnc-UBE2D3-2-1	0.031322959	0.9352549	0.870509799	6	3	1.295877074	22.12904502	0.81341061	0	24
NONHSAT097595.2	ENST00000512037	lncipedia	lnc-UBE2D3-1-1	0.019960886	0.956954981	0.913909962	6	3	1.716813432	34.72527184	0.518354473	0	24
NONHSAT097767.2	NONHSAT097767.2	lncipedia	lnc-OSTC-1-1_dup1	0.087118962	0.99317155	0.9863431	6	3	0.566373998	7.956329628	2.262349707	0	24
NONHSAT097790.2	ENST00000507617	lncipedia	lnc-SEC24B-2-1_dup1,lnc-SEC24B-2-1	0.101712145	0.964167907	0.928335814	0	3	0.379434161	6.81479268	1.760875285	0	12
NONHSAT097804.2	NONHSAT097804.2	lncipedia	lnc-ELOVL6-1-1_dup1,lnc-ELOVL6-1-1	0.055316856	0.965481786	0.930963572	6	3	0.554951635	12.53048755	1.43649638	6	24
NONHSAT097815.2	ENST00000510345	lncipedia	lnc-EGF-3-1_dup1	0.091273606	0.914229702	0.871344553	0	4	0.102507017	7.594168934	3.160319478	0	24
NONHSAT097848.2	NONHSAT097848.2	lncipedia	lnc-AP1AR-1-1_dup1,lnc-AP1AR-1-1	0.026322204	0.879595176	0.759190353	6	3	0.622874384	26.33317445	0.683548428	0	24
NONHSAT097851.2	NONHSAT097851.2	lncipedia	lnc-ALPK1-3-1_dup1,lnc-ALPK1-3-1	0.206139982	0.995058603	0.990117206	0	3	0.108045231	3.362507237	3.568765553	0	12
NONHSAT097882.2	NONHSAT097882.2	lncipedia	lnc-LARP7-3-1_dup1,lnc-LARP7-3-1	0.235871792	0.920519131	0.841038262	0	3	0.046025239	2.938660769	4.083492768	0	12
NONHSAT097984.2	NONHSAT097984.2	lncipedia	lnc-METTL14-3-4	0.096340564	0.923490572	0.885235858	0	4	0.089372328	7.194759404	3.335761302	0	24
NONHSAT097985.2	ENST00000567913	lncipedia	lnc-METTL14-3-5	0.028742089	0.994534995	0.989069991	6	3	2.282677399	24.11610284	0.746389254	0	24
NONHSAT098013.2	NONHSAT098013.2	lncipedia	lnc-SEC24D-1-2_dup1	0.060736832	0.999699348	0.999398696	0	3	0.040020621	11.41230382	2.102993434	0	24
NONHSAT098049.2	NONHSAT098049.2	lncipedia	lnc-AC110373.1-1-1	0.101720819	0.99363257	0.987265141	0	3	0.079226076	6.814211581	1.761025448	0	12
NONHSAT098064.2	ENST00000456547	lncipedia	lnc-PDE5A-3-2_dup1	0.21728428	0.932245481	0.864490963	0	3	0.131228999	3.190047524	3.761699444	0	12
NONHSAT098070.2	NONHSAT098070.2	lncipedia	lnc-AC110373.1-8-6	0.040983474	0.893791756	0.787583512	6	3	0.929819077	16.912846	1.064279779	6	24
NONHSAT098084.2	NONHSAT098084.2	lncipedia	lnc-AC110373.1-8-20_dup1	0.082279401	0.969203318	0.953804977	0	4	0.698840806	8.424309991	2.848898014	0	24
NONHSAT098095.2	ENST00000503038	lncipedia	lnc-AC110373.1-8-31_dup1	0.122186825	0.989203982	0.978407963	6	3	0.248366822	5.672847133	3.17300988	6	24
NONHSAT098129.2	NONHSAT098129.2	lncipedia	lnc-NDNF-4-1_dup1,lnc-NDNF-4-1	0.094139204	0.946094849	0.919142273	0	4	0.074233552	7.363002334	3.259539915	0	24
NONHSAT098130.2	ENST00000514068	lncipedia	lnc-NDNF-3-1_dup1	0.222305657	0.951501272	0.903002544	0	3	0.23904951	3.117991639	3.848631231	0	12
NONHSAT098163.2	NONHSAT098163.2	lncipedia	lnc-ADAD1-3-1_dup1,lnc-ADAD1-3-1	0.1097407	0.999239636	0.998479273	6	3	0.363096908	6.316227091	2.849802539	0	24
NONHSAT098179.2	NONHSAT098179.2	lncipedia	lnc-SPATA5-4-1_dup1,lnc-SPATA5-4-1	0.126845846	0.974641769	0.949283537	6	3	0.137429184	5.464484676	3.293997708	0	24
NONHSAT098215.2	NONHSAT098215.2	lncipedia	lnc-ANKRD50-6-1_dup1	0.227095209	0.888448456	0.776896912	0	3	0.061634373	3.052231636	3.931549578	0	12
NONHSAT098262.2	NONHSAT098262.2	lncipedia	lnc-LARP1B-1-6_dup1,lnc-LARP1B-1-6	0.116045561	0.907769562	0.861654343	0	4	0.851647885	5.973060723	4.018040518	0	24
NONHSAT098269.2	ENST00000504984	lncipedia	lnc-LARP1B-1-4_dup1	0.067939251	0.886754426	0.773508851	0	3	0.425591558	10.20245536	1.176187454	0	12
NONHSAT098278.2	NONHSAT098278.2	lncipedia	lnc-PHF17-5-1_dup1	0.159474411	0.999427223	0.998854446	0	3	0.053791655	4.346447664	2.7608753	0	12
NONHSAT098279.2	NONHSAT098279.2	lncipedia	lnc-SCLT1-2-3_dup1,lnc-SCLT1-2-3	0.085334942	0.886944396	0.773888792	0	3	0.242411965	8.12266535	1.47734758	0	12
NONHSAT098289.2	NONHSAT098289.2	lncipedia	lnc-SCLT1-4-2	0.031111414	0.960082292	0.920164585	0	3	0.317787792	22.279514	0.53861139	0	12
NONHSAT098468.2	NONHSAT098468.2	lncipedia	lnc-SETD7-3-3	0.083014792	0.867278182	0.800917273	0	4	0.20974541	8.349682812	2.874360684	0	24
NONHSAT098469.2	NONHSAT098469.2	lncipedia	lnc-NAA15-1-1_dup1,lnc-NAA15-1-1	0.353457078	0.980363079	0.960726157	0	3	0.060709858	1.961050503	6.119169283	0	12
NONHSAT098485.2	ENST00000516424	lncipedia	lnc-SETD7-4-1_dup1,lnc-SETD7-4-1	0.111955803	0.874588799	0.811883198	0	4	0.26903778	6.191257255	3.876433979	0	24
NONHSAT098487.2	NONHSAT098487.2	lncipedia	lnc-CLGN-6-1_dup1,lnc-CLGN-6-1	0.167491058	0.858291638	0.787437457	0	4	0.063612891	4.138413058	5.799324442	0	24
NONHSAT098731.2	ENST00000514501	lncipedia	lnc-SH3D19-11-1	0.135512445	0.956263639	0.912527278	0	3	0.155654819	5.115007573	2.346037582	0	12
NONHSAT098744.2	ENST00000603472	lncipedia	lnc-RPS3A-1-1_dup1,lnc-RPS3A-1-1	0.096679018	0.893185054	0.786370109	6	3	0.056955965	7.169571971	2.510610128	0	24
NONHSAT098768.2	ENST00000514269	lncipedia	lnc-FAM160A1-2-1_dup1	0.092090798	0.989326866	0.978653731	6	3	0.113765092	7.526780071	2.391460868	0	24
NONHSAT098814.2	NONHSAT098814.2	lncipedia	lnc-TMEM154-2-1_dup1,lnc-TMEM154-2-1	0.025577437	0.941898821	0.912848232	0	4	0.655108266	27.09994711	0.885610584	0	24
NONHSAT099141.2	NONHSAT099141.2	lncipedia	lnc-ANXA10-4-1_dup1,lnc-ANXA10-4-1	0.113474075	0.989470541	0.978941081	6	3	0.195340139	6.108418855	2.94675274	0	24
NONHSAT099144.2	NONHSAT099144.2	lncipedia	lnc-ANXA10-5-1_dup1,lnc-ANXA10-5-1	0.100366387	0.985345213	0.970690426	6	3	1.332268318	6.906168526	2.606365589	0	24
NONHSAT099161.2	NONHSAT099161.2	lncipedia	lnc-PALLD-8-1_dup1,lnc-PALLD-8-1	0.029745116	0.960152907	0.94022936	0	4	3.263160976	23.30289046	1.029915153	0	24
NONHSAT099222.2	NONHSAT099222.2	lncipedia	lnc-HMGB2-9-1_dup1	0.112411812	0.969432947	0.95414942	0	4	0.086339061	6.166141862	3.892223134	0	24
NONHSAT099248.2	NONHSAT099248.2	lncipedia	lnc-SAP30-10-1_dup1	0.289361255	0.941387878	0.882775756	0	3	0.051535995	2.395438811	5.00952057	0	12
NONHSAT099249.2	NONHSAT099249.2	lncipedia	lnc-SAP30-13-1_dup1,lnc-SAP30-13-1	0.243811475	0.915872948	0.831745897	0	3	0.04955655	2.84296373	4.220947272	0	12
NONHSAT099440.2	NONHSAT099440.2	lncipedia	lnc-WWC2-8-1_dup1	0.24627123	0.988793167	0.977586335	0	3	0.159387536	2.814568238	4.263531379	0	12
NONHSAT099520.2	NONHSAT099520.2	lncipedia	lnc-IRF2-3-3_dup1	0.030188742	0.917847063	0.835694126	6	3	0.025179017	22.96045281	0.783956665	6	24
NONHSAT099529.2	NONHSAT099529.2	lncipedia	lnc-IRF2-2-16_dup1	0.065365338	0.860274121	0.720548242	6	3	0.042714681	10.60420104	1.69744047	6	24
NONHSAT099533.2	NONHSAT099533.2	lncipedia	lnc-IRF2-2-11_dup1	0.094835843	0.911753713	0.823507426	0	3	0.062079529	7.308915654	3.283660824	0	24
NONHSAT099637.2	NONHSAT099637.2	lncipedia	lnc-FAM149A-1-1	0.121232508	0.95819762	0.91639524	6	3	0.015136425	5.717502616	3.148227681	0	24
NONHSAT099642.2	ENST00000504462	lncipedia	lnc-CYP4V2-3-1	0.110047751	0.997287613	0.994575226	6	3	0.066658667	6.298603777	2.857776205	6	24
NONHSAT099672.2	NONHSAT099672.2	lncipedia	lnc-MTNR1A-5-1_dup1,lnc-MTNR1A-5-1	0.066676414	0.997091128	0.994182256	6	3	0.581119631	10.39568779	1.731487167	0	24
NONHSAT099819.2	ENST00000509500	lncipedia	lnc-DUX4L7-4-1	0.066140101	0.989974013	0.98496102	0	4	1.218977347	10.47998371	2.290079896	0	24
NONHSAT099871.2	NONHSAT099871.2	lncipedia	lnc-EXOC3-3-2_dup1	0.025432631	0.912725275	0.825450551	6	3	0.157066964	27.25424611	0.660447547	6	24
NONHSAT100030.2	NONHSAT100030.2	lncipedia	lnc-LPCAT1-3-27_dup1	0.028397935	0.980454651	0.970681977	0	4	1.322958287	24.40836524	0.983269456	0	24
NONHSAT100031.2	NONHSAT100031.2	lncipedia	lnc-LPCAT1-3-25	0.054528226	0.963094609	0.926189219	6	3	0.856588082	12.71171333	1.416016829	0	24
NONHSAT100048.2	NONHSAT100048.2	lncipedia	lnc-LPCAT1-3-8	0.120247969	0.9626496	0.9439744	0	4	0.025579093	5.764315064	4.163547574	0	24
NONHSAT100049.2	NONHSAT100049.2	lncipedia	lnc-LPCAT1-3-7	0.151691011	0.952107354	0.904214708	6	3	0.06783265	4.569467726	3.939189656	6	24
NONHSAT100055.2	NONHSAT100055.2	lncipedia	lnc-LPCAT1-3-6	0.040207263	0.987769485	0.975538971	6	3	0.482670375	17.23935241	1.044122747	0	24
NONHSAT100401.2	NONHSAT100401.2	lncipedia	lnc-FAM173B-6-1_dup1	0.076031939	0.917543494	0.876315241	0	4	0.192966032	9.116526447	2.632581624	0	24
NONHSAT100403.2	NONHSAT100403.2	lncipedia	lnc-FAM173B-5-1_dup1,lnc-FAM173B-5-1	0.128192862	0.914774394	0.87216159	0	4	0.124633957	5.407065334	4.438636953	0	24
NONHSAT100432.2	NONHSAT100432.2	lncipedia	lnc-ROPN1L-9-1_dup1,lnc-ROPN1L-9-1	0.253319287	0.993321219	0.986642438	0	3	1.525307951	2.736259002	4.385549757	0	12
NONHSAT100436.2	NONHSAT100436.2	lncipedia	lnc-ROPN1L-7-1_dup1,lnc-ROPN1L-7-1	0.135602987	0.882060793	0.823091189	0	4	0.436447372	5.111592266	4.695210171	0	24
NONHSAT100442.2	NONHSAT100442.2	lncipedia	lnc-ROPN1L-3-1_dup1,lnc-ROPN1L-3-1	0.083417497	0.996267871	0.992535743	6	3	0.040503547	8.309374022	2.16622816	6	24
NONHSAT100461.2	NONHSAT100461.2	lncipedia	lnc-ROPN1L-2-1_dup1	0.038714985	0.992945447	0.985890895	6	3	0.152526643	17.90384732	1.005370504	0	24
NONHSAT100478.2	NONHSAT100478.2	lncipedia	lnc-RP11-1C1.5.1-6-1_dup1,lnc-RP11-1C1.5.1-6-1	0.357424492	0.997192661	0.994385322	0	3	0.101494271	1.939282832	6.187854501	0	12
NONHSAT100479.2	NONHSAT100479.2	lncipedia	lnc-RP11-1C1.5.1-7-1_dup1,lnc-RP11-1C1.5.1-7-1	0.075149047	0.966269168	0.932538336	6	3	0.131168321	9.223632372	1.951508828	0	24
NONHSAT100480.2	NONHSAT100480.2	lncipedia	lnc-RP11-1C1.5.1-8-1_dup1,lnc-RP11-1C1.5.1-8-1	0.25107304	0.934214734	0.868429468	0	3	0.242708071	2.760739192	4.346661949	0	12
NONHSAT100481.2	NONHSAT100481.2	lncipedia	lnc-RP11-1C1.5.1-9-1_dup1,lnc-RP11-1C1.5.1-9-1	0.144289028	0.994028254	0.988056509	0	3	0.613515176	4.803880049	2.497980773	0	12
NONHSAT100486.2	NONHSAT100486.2	lncipedia	lnc-CTNND2-2-1_dup1,lnc-CTNND2-2-1	0.022768429	0.8945692	0.789138401	6	3	0.520034534	30.44334708	0.591262188	0	24
NONHSAT100532.2	NONHSAT100532.2	lncipedia	lnc-DNAH5-4-1_dup1,lnc-DNAH5-4-1	0.16143286	0.981786395	0.972679593	0	4	0.028757017	4.293718036	5.589561261	0	24
NONHSAT100534.2	NONHSAT100534.2	lncipedia	lnc-FAM105A-8-1_dup1	0.054244289	0.99447329	0.98894658	6	3	0.725768598	12.77825179	1.408643396	0	24
NONHSAT100564.2	NONHSAT100564.2	lncipedia	lnc-FAM105B-4-1_dup1	0.07073907	0.990217723	0.980435447	6	3	0.699650852	9.798647055	1.8369883	6	24
NONHSAT100586.2	NONHSAT100586.2	lncipedia	lnc-FAM105B-10-1_dup1,lnc-FAM105B-10-1	0.071982069	0.890463545	0.780927089	0	3	0.194298867	9.629442277	1.246178092	0	12
NONHSAT100680.2	NONHSAT100680.2	lncipedia	lnc-CDH18-13-1_dup1,lnc-CDH18-13-1	0.048639511	0.962171019	0.924342039	0	3	0.095965355	14.25070201	1.68412756	0	24
NONHSAT100711.2	ENST00000503488	lncipedia	lnc-CDH12-1-1	0.035084431	0.890098459	0.780196919	6	3	0.148798568	19.75654597	0.911090432	0	24
NONHSAT100718.2	NONHSAT100718.2	lncipedia	lnc-PRDM9-11-1_dup1,lnc-PRDM9-11-1	0.293634056	0.946609731	0.893219462	0	3	0.054826927	2.360581703	5.083492761	0	12
NONHSAT100798.2	NONHSAT100798.2	lncipedia	lnc-C5orf17-8-15	0.073673728	0.996463347	0.992926693	6	3	2.959219924	9.40833587	1.913197004	0	24
NONHSAT100806.2	ENST00000514255	lncipedia	lnc-C5orf17-8-11	0.047753678	0.960577814	0.921155629	6	3	0.428502911	14.51505337	1.240091893	0	24
NONHSAT100808.2	NONHSAT100808.2	lncipedia	lnc-C5orf17-13-1_dup1,lnc-C5orf17-13-1	0.053772707	0.920684448	0.841368896	0	3	0.753514945	12.89031594	0.930931411	0	12
NONHSAT100956.2	NONHSAT100956.2	lncipedia	lnc-TARS-2-1_dup1,lnc-TARS-2-1	0.080256963	0.989179649	0.978359297	6	3	0.229653818	8.636598704	2.084153799	0	24
NONHSAT100957.2	NONHSAT100957.2	lncipedia	lnc-TARS-4-1_dup1,lnc-TARS-4-1	0.104827989	0.845268181	0.767902272	0	4	0.069706718	6.612233851	3.629635693	0	24
NONHSAT100959.2	NONHSAT100959.2	lncipedia	lnc-SLC45A2-2-1_dup1,lnc-SLC45A2-2-1	0.145072039	0.953235683	0.906471366	6	3	0.348229644	4.777951599	3.767304802	6	24
NONHSAT100968.2	NONHSAT100968.2	lncipedia	lnc-C1QTNF3-2-5_dup1	0.148330111	0.984107007	0.968214015	0	3	0.16132595	4.673003855	2.567941387	0	12
NONHSAT100997.2	NONHSAT100997.2	lncipedia	lnc-RAD1-5-3_dup1,lnc-RAD1-5-3	0.110363277	0.974441951	0.948883902	6	3	0.158067375	6.280596229	2.86596994	0	24
NONHSAT101047.2	NONHSAT101047.2	lncipedia	lnc-NIPBL-3-1_dup1	0.110006879	0.968437978	0.952656968	0	4	0.086601756	6.300943958	3.808953096	0	24
NONHSAT101049.2	NONHSAT101049.2	lncipedia	lnc-C5orf42-1-1_dup1	0.088532471	0.985059916	0.977589874	0	4	0.285876854	7.829298915	3.065408571	0	24
NONHSAT101056.2	ENST00000490461	lncipedia	lnc-NUP155-2-1_dup1,lnc-NUP155-2-1	0.129880899	0.956664988	0.934997483	0	4	0.187014392	5.336790757	4.497084689	0	24
[truncated: 3,759 more rows]
