# Supplementary material for: Genome-wide analysis of lncRNA stability in human
Source: PLoS Comput Biol. 2021 Apr 16;17(4):e1008918. doi: 10.1371/journal.pcbi.1008918 (PMC8081339; doi:10.1371/journal.pcbi.1008918)
Supplement: S18 Table — (CSV) [file pcbi.1008918.s018.csv]

transcript_id	gene_id	gene_name	length	lambda.z	r.squared	adj.r.squared	lambda.z.time.first	lambda.z.n.points	clast.pred	half.life	span.ratio	tmax	tlast
ENST00000618686	ENSG00000278704	BX004987.4	2237	0.040245945	0.880492924	0.760985848	6	3	0.059552222	17.22278316	1.04512725	0	24
ENST00000611908	ENSG00000278785	Metazoa_SRP	247	0.347686434	0.94774841	0.895496821	0	3	0.384198047	1.99359858	6.019265924	0	12
ENST00000485221	ENSG00000243770	RN7SL65P	315	0.13577273	0.965459305	0.948188958	0	4	0.198961016	5.105201775	4.701087451	0	24
ENST00000615542	ENSG00000276100	ST7-OT4_3	293	0.093248184	0.999619531	0.999239062	6	3	0.42919334	7.433358456	2.42151648	6	24
ENST00000580341	ENSG00000277452	RN7SL473P	299	0.167361909	0.929104153	0.893656229	0	4	0.378738098	4.141606556	5.794852716	0	24
ENST00000590474	ENSG00000108984	MAP2K6	2870	0.047724638	0.943762117	0.887524234	6	3	5.293997924	14.52388565	1.239337766	6	24
ENST00000588110	ENSG00000108984	MAP2K6	632	0.090344526	0.989613085	0.984419628	0	4	0.305769154	7.672265354	3.128150408	0	24
ENST00000426563	ENSG00000213123	TCTEX1D2	603	0.02813956	0.974497414	0.948994829	6	3	0.639602136	24.63248072	0.730742478	0	24
ENST00000558514	ENSG00000103876	FAH	255	0.022130117	0.918828357	0.878242536	0	4	0.514840023	31.32144269	0.766248229	0	24
ENST00000559542	ENSG00000103876	FAH	782	0.104289259	0.947136126	0.920704189	0	4	0.096807806	6.646390873	3.61098233	0	24
ENST00000524471	ENSG00000149548	CCDC15	1161	0.086764434	0.933727791	0.900591687	0	4	0.050787625	7.98884002	3.004190839	0	24
ENST00000519632	ENSG00000146414	SHPRH	5245	0.068463278	0.937912444	0.875824888	6	3	0.307762235	10.12436442	1.777889382	6	24
ENST00000523276	ENSG00000146414	SHPRH	2030	0.1981445	0.999970972	0.999941945	6	3	0.031303777	3.498190371	5.145517565	0	24
ENST00000546482	ENSG00000159256	MORC3	1028	0.098343277	0.998269379	0.997404068	0	4	0.060084285	7.048241625	3.405104603	0	24
ENST00000549948	ENSG00000159256	MORC3	934	0.050871828	0.987922321	0.975844643	6	3	0.138156969	13.62536411	1.321065613	0	24
ENST00000510985	ENSG00000163312	HELQ	3315	0.107545751	0.916471247	0.832942495	6	3	0.469933015	6.445137773	2.792802983	6	24
ENST00000515482	ENSG00000163312	HELQ	574	0.080539987	0.902291274	0.804582547	0	3	0.400351546	8.606248993	1.394335675	0	12
ENST00000430755	ENSG00000161217	PCYT1A	798	0.055415355	0.999070802	0.998141604	6	3	0.319026743	12.50821511	1.43905424	0	24
ENST00000473978	ENSG00000161217	PCYT1A	1430	0.145555956	0.901657378	0.852486067	0	4	0.031598717	4.762066765	5.039828541	0	24
ENST00000454694	ENSG00000111325	OGFOD2	1488	0.120698053	0.866329274	0.732658549	0	3	0.349116488	5.742819907	2.089565787	0	12
ENST00000465368	ENSG00000114021	NIT2	1469	0.050817097	0.925251137	0.850502274	6	3	5.253157013	13.64003892	1.319644328	0	24
ENST00000478856	ENSG00000114021	NIT2	1655	0.032791514	0.948754645	0.897509291	6	3	1.138464899	21.13800468	0.851546789	6	24
ENST00000562430	ENSG00000122257	RBBP6	6482	0.099270514	0.986319536	0.972639071	6	3	0.299993625	6.982407503	2.577907404	0	24
ENST00000477833	ENSG00000163947	ARHGEF3	757	0.144261396	0.989146498	0.978292996	6	3	0.088130253	4.804800179	3.746253607	0	24
ENST00000468466	ENSG00000163947	ARHGEF3	514	0.119586147	0.919118661	0.878677991	0	4	0.099829102	5.796216333	4.140632202	0	24
ENST00000519348	ENSG00000197275	RAD54B	506	0.076066938	0.95340265	0.9068053	0	3	0.11804201	9.112331817	2.633793466	0	24
ENST00000523192	ENSG00000197275	RAD54B	630	0.118305919	0.971592542	0.943185084	6	3	0.215452079	5.858939169	3.072228518	6	24
ENST00000297592	ENSG00000197275	RAD54B	1879	0.044543496	0.913059291	0.869588937	0	4	1.563015319	15.56113113	1.542304335	0	24
ENST00000532529	ENSG00000110318	CEP126	4533	0.060970821	0.885912867	0.828869301	0	4	1.110670849	11.36850659	2.111095227	0	24
ENST00000400334	ENSG00000197563	PIGN	4456	0.057991233	0.851173617	0.702347233	0	3	2.429859293	11.95262016	1.003963971	0	12
ENST00000585458	ENSG00000197563	PIGN	538	0.046784031	0.999711239	0.999422478	0	3	0.350160788	14.8158927	0.809941071	0	12
ENST00000475113	ENSG00000120370	GORAB	468	0.040206984	0.880717308	0.761434616	6	3	0.142397365	17.23947209	1.044115499	0	24
ENST00000601496	ENSG00000105552	BCAT2	589	0.027645362	0.952832453	0.905664905	6	3	0.736196379	25.07281972	0.717908883	6	24
ENST00000596981	ENSG00000105552	BCAT2	569	0.033618	0.839016694	0.75852504	0	4	17.71076479	20.61833453	1.164012542	0	24
ENST00000243167	ENSG00000117480	FAAH	2094	0.032687958	0.931751659	0.863503318	6	3	0.556812086	21.20497013	0.848857597	6	24
ENST00000411696	ENSG00000115568	ZNF142	5926	0.090710481	0.973470529	0.946941058	6	3	0.40553011	7.641313073	2.355616087	6	24
ENST00000261643	ENSG00000006695	COX10	2873	0.033976302	0.946437966	0.919656949	0	4	1.662726219	20.40090129	1.176418613	0	24
ENST00000532254	ENSG00000198156	NPIPB6	2016	0.013981505	0.999985825	0.999971651	6	3	2.008454744	49.5760078	0.363078852	0	24
ENST00000568979	ENSG00000205336	ADGRG1	551	0.035665456	0.851413257	0.777119886	0	4	0.219680215	19.43469299	1.234905023	0	24
ENST00000569158	ENSG00000205336	ADGRG1	523	0.059514847	0.998955816	0.997911632	6	3	0.120251422	11.64662635	1.545511933	0	24
ENST00000374338	ENSG00000157978	LDLRAP1	2940	0.053200154	0.953054676	0.906109353	6	3	0.268583975	13.02904469	1.381528764	0	24
ENST00000488127	ENSG00000157978	LDLRAP1	4670	0.053751933	0.93433086	0.868661719	6	3	0.384363311	12.8952978	1.395857644	6	24
ENST00000443791	ENSG00000074582	BCS1L	580	0.028756741	0.999993163	0.999986326	0	3	0.76391968	24.10381564	0.995692979	0	24
ENST00000469026	ENSG00000213152	RPL7AP60	794	0.038314118	0.984721046	0.969442091	6	3	0.810190189	18.0911688	0.994960591	0	24
ENST00000326047	ENSG00000163808	KIF15	4842	0.027318274	0.991935621	0.983871242	6	3	2.980228934	25.37302263	0.709414888	6	24
ENST00000481880	ENSG00000146776	ATXN7L1	870	0.024291404	0.999338497	0.998676994	6	3	0.870948465	28.53466946	0.630811583	0	24
ENST00000464874	ENSG00000146776	ATXN7L1	410	0.029698279	0.988562676	0.977125352	6	3	2.808993624	23.33964132	0.771220078	0	24
ENST00000463975	ENSG00000114978	MOB1A	1799	0.031660276	0.813080044	0.719620066	0	4	1.350727063	21.89327686	1.096226945	0	24
ENST00000547085	ENSG00000173064	HECTD4	1868	0.082976785	0.867027715	0.800541572	0	4	0.588917466	8.353507327	2.873044706	0	24
ENST00000548896	ENSG00000173064	HECTD4	543	0.013941681	0.856057055	0.712114109	6	3	0.832076854	49.7176191	0.36204469	0	24
ENST00000552437	ENSG00000173064	HECTD4	458	0.115829386	0.92684308	0.853686159	6	3	0.46400972	5.98420834	3.007916666	6	24
ENST00000547519	ENSG00000173064	HECTD4	1655	0.037493805	0.906025974	0.812051948	6	3	2.033253143	18.48697888	0.973658277	0	24
ENST00000586137	ENSG00000161542	PRPSAP1	473	0.098942196	0.979932827	0.96989924	0	4	0.590925304	7.005577082	3.425841971	0	24
ENST00000366783	ENSG00000143801	PSEN2	2306	0.036820013	0.993515824	0.987031647	6	3	0.054315417	18.82528319	0.956160915	6	24
ENST00000565745	ENSG00000132600	PRMT7	440	0.059514846	0.998955816	0.997911631	6	3	0.142935214	11.64662638	1.545511929	6	24
ENST00000449359	ENSG00000132600	PRMT7	2091	0.017724256	0.890840985	0.78168197	0	3	0.501111816	39.1072653	0.306848354	0	12
ENST00000566430	ENSG00000132600	PRMT7	382	0.088704657	0.999431504	0.998863007	6	3	0.333715914	7.814101325	2.303527847	0	24
ENST00000565761	ENSG00000132600	PRMT7	687	0.084848596	0.818015752	0.727023628	0	4	0.274955284	8.169223902	2.937855577	0	24
ENST00000563443	ENSG00000132600	PRMT7	540	0.047527447	0.892445797	0.838668695	0	4	0.606721199	14.58414514	1.645622679	0	24
ENST00000520014	ENSG00000155099	TMEM55A	838	0.272403003	0.9997943	0.999588599	0	3	0.074159955	2.544565119	4.715933544	0	12
ENST00000264381	ENSG00000114200	BCHE	2454	0.018160953	0.986820613	0.973641225	6	3	5.714247284	38.16689366	0.471612916	6	24
ENST00000612642	ENSG00000123505	AMD1	4745	0.085861585	0.882032608	0.823048913	0	4	0.86103986	8.072844011	2.972929982	0	24
ENST00000619590	ENSG00000123505	AMD1	4329	0.099489131	0.879144176	0.818716264	0	4	0.384067998	6.967064345	3.444779438	0	24
ENST00000579390	ENSG00000184205	TSPYL2	869	0.085907191	0.995947513	0.991895025	0	3	0.369305642	8.068558317	1.487254542	0	12
ENST00000489121	ENSG00000240668	KRT8P36	1440	0.030466407	0.993125618	0.986251236	6	3	0.354624203	22.7511953	0.791167223	0	24
ENST00000483945	ENSG00000154174	TOMM70A	905	0.067992175	0.915350346	0.873025519	0	4	0.704859275	10.19451397	2.354207377	0	24
ENST00000293422	ENSG00000092841	MYL6	664	0.028837327	0.941549985	0.883099969	6	3	5.666613605	24.03645734	0.748862436	6	24
ENST00000551589	ENSG00000092841	MYL6	1438	0.017365617	0.976187459	0.952374917	6	3	9.194870985	39.91491914	0.4509592	0	24
ENST00000548400	ENSG00000092841	MYL6	573	0.065509364	0.98850448	0.977008959	6	3	0.538848505	10.58088706	1.701180619	6	24
ENST00000551954	ENSG00000092841	MYL6	1193	0.02398692	0.964284632	0.946426948	0	4	5.777288723	28.89688149	0.830539448	0	24
ENST00000607772	ENSG00000153721	CNKSR3	21063	0.048173164	0.987383412	0.974766824	6	3	0.347875059	14.38865795	1.250985329	6	24
ENST00000479339	ENSG00000153721	CNKSR3	2023	0.082613636	0.992067059	0.984134118	6	3	0.160460277	8.390227215	2.145353104	0	24
ENST00000569044	ENSG00000166747	AP1G1	355	0.014608554	0.85803207	0.716064139	6	3	1.819444827	47.44803359	0.379362402	0	24
ENST00000565642	ENSG00000166747	AP1G1	2794	0.038064292	0.991384977	0.982769955	6	3	0.068793439	18.20990618	0.988472968	0	24
ENST00000565009	ENSG00000166747	AP1G1	2494	0.041388072	0.948434353	0.896868706	6	3	0.220843027	16.7475106	1.074786601	0	24
ENST00000548884	ENSG00000012504	NR1H4	2884	0.107078803	0.912485265	0.824970529	6	3	0.098442215	6.473243641	2.780677045	6	24
ENST00000521057	ENSG00000153317	ASAP1	720	0.044678731	0.901551576	0.803103151	6	3	0.417546641	15.51403034	1.160240093	0	24
ENST00000524018	ENSG00000153317	ASAP1	401	0.092095062	0.955370548	0.910741096	6	3	0.169156284	7.526431516	2.391571618	0	24
ENST00000520342	ENSG00000153317	ASAP1	566	0.033064258	0.829605864	0.744408796	0	4	6.609529116	20.96363924	1.144839392	0	24
ENST00000518957	ENSG00000153317	ASAP1	446	0.105080103	0.848899225	0.773348837	0	4	0.631445339	6.596369446	3.638365042	0	24
ENST00000521426	ENSG00000153317	ASAP1	566	0.032465958	0.937248377	0.874496754	6	3	2.071813512	21.34996872	0.84309257	0	24
ENST00000614302	ENSG00000176715	ACSF3	3751	0.031691318	0.912759959	0.825519919	6	3	1.842655708	21.87183185	0.822976334	6	24
ENST00000601997	ENSG00000083807	SLC27A5	575	0.015838538	0.999989226	0.999978451	6	3	1.540446093	43.76333136	0.41130324	6	24
ENST00000338969	ENSG00000100505	TRIM9	3312	0.098872727	0.999439138	0.998878276	6	3	0.096312519	7.010499262	2.567577476	0	24
ENST00000635359	ENSG00000169118	CSNK1G1	333	0.117133345	0.985255187	0.970510374	6	3	0.199802113	5.917590574	3.041778537	0	24
ENST00000635414	ENSG00000169118	CSNK1G1	600	0.047445897	0.9382027	0.876405401	6	3	0.202202671	14.6092124	1.232099274	0	24
ENST00000635324	ENSG00000169118	CSNK1G1	799	0.029430245	0.990713826	0.981427651	6	3	0.627312723	23.55220532	0.764259642	0	24
ENST00000606225	ENSG00000169118	CSNK1G1	1950	0.083839876	0.93006426	0.86012852	6	3	0.029982278	8.267512034	2.17719671	0	24
ENST00000471774	ENSG00000137133	HINT2	443	0.052050721	0.988110873	0.976221745	0	3	0.411957298	13.31676426	1.802239608	0	24
ENST00000297313	ENSG00000147509	RGS20	2104	0.192338565	0.983372911	0.966745822	0	3	0.035784367	3.603786797	6.659661448	0	24
ENST00000523064	ENSG00000147509	RGS20	610	0.062402514	0.926910051	0.853820102	6	3	0.585715042	11.10768045	1.620500345	0	24
ENST00000428963	ENSG00000166451	CENPN	971	0.043709645	0.931823723	0.863647446	6	3	3.59828501	15.85799145	1.135074392	6	24
ENST00000520628	ENSG00000123908	AGO2	350	0.040238151	0.88053777	0.76107554	6	3	0.951653184	17.22611917	1.044924851	0	24
ENST00000520412	ENSG00000123908	AGO2	614	0.040245944	0.880492924	0.760985848	6	3	0.216967952	17.22278339	1.045127236	0	24
ENST00000409690	ENSG00000174007	CEP19	2201	0.036121189	0.93020638	0.860412759	6	3	0.267771273	19.18948966	0.938013481	6	24
ENST00000515333	ENSG00000013375	PGM3	575	0.043587804	0.894339601	0.841509401	0	4	2.359405522	15.9023193	1.509213817	0	24
ENST00000507404	ENSG00000013375	PGM3	225	0.0809954	0.85694251	0.785413765	0	4	0.29955767	8.557858567	2.804439897	0	24
ENST00000509219	ENSG00000013375	PGM3	753	0.229837507	0.898551083	0.797102166	0	3	0.109315376	3.015814036	3.979025184	0	12
ENST00000513973	ENSG00000013375	PGM3	6107	0.031198951	0.997431662	0.994863324	6	3	0.802223968	22.21700303	0.810190284	6	24
ENST00000578010	ENSG00000154845	PPP4R1	558	0.10811755	0.996900009	0.993800018	6	3	0.115857159	6.41105149	2.80765176	0	24
ENST00000582933	ENSG00000154845	PPP4R1	579	0.162264121	0.970096995	0.940193991	0	3	0.098572021	4.271721783	2.809171713	0	12
ENST00000583092	ENSG00000154845	PPP4R1	554	0.036238446	0.973357628	0.946715255	6	3	0.783128536	19.12739779	0.941058486	0	24
ENST00000577779	ENSG00000154845	PPP4R1	481	0.136445742	0.999691816	0.999383631	6	3	0.130538144	5.080020588	3.543292727	0	24
ENST00000580283	ENSG00000154845	PPP4R1	378	0.075910111	0.99999958	0.999999161	6	3	0.334841806	9.13115757	1.971272521	0	24
ENST00000491706	ENSG00000143995	MEIS1	1900	0.092222232	0.987444907	0.981167361	0	4	0.177668295	7.516053004	3.193165347	0	24
ENST00000488550	ENSG00000143995	MEIS1	5111	0.199967541	0.994728189	0.989456378	0	3	0.023542398	3.466298469	6.923812308	0	24
ENST00000409517	ENSG00000143995	MEIS1	1733	0.039463381	0.9970347	0.9940694	0	3	0.072480492	17.56431319	1.366406972	0	24
ENST00000285420	ENSG00000155100	OTUD6B	3298	0.020134443	0.868727399	0.803091099	0	4	0.351637816	34.42594277	0.697148664	0	24
ENST00000524027	ENSG00000155100	OTUD6B	1330	0.141359789	0.943685234	0.915527851	0	4	0.350662412	4.903425401	4.894537601	0	24
ENST00000404789	ENSG00000155100	OTUD6B	1089	0.05195242	0.93004014	0.86008028	6	3	1.437991703	13.34196149	1.349126964	6	24
ENST00000421265	ENSG00000163964	PIGX	677	0.038394911	0.924050264	0.886075397	0	4	0.397950128	18.05310038	1.329411541	0	24
ENST00000490035	ENSG00000185565	LSAMP	9446	0.058514746	0.984746053	0.969492105	6	3	0.078387637	11.84568388	1.519540804	6	24
ENST00000453316	ENSG00000071462	WBSCR22	452	0.031713481	0.924677292	0.849354583	6	3	1.73352727	21.8565468	0.823551871	6	24
ENST00000436944	ENSG00000071462	WBSCR22	2496	0.081037876	0.972482128	0.944964256	6	3	0.120919536	8.553373048	2.104432941	0	24
ENST00000478670	ENSG00000071462	WBSCR22	572	0.030509114	0.978770324	0.968155486	0	4	0.570537405	22.71934835	1.056368327	0	24
ENST00000421304	ENSG00000071462	WBSCR22	538	0.068940919	0.966715591	0.933431181	0	3	0.128586351	10.05422025	2.387057315	0	24
ENST00000368279	ENSG00000160783	PMF1	1019	0.129330348	0.916659166	0.833318332	6	3	0.497572374	5.35950914	3.358516523	6	24
ENST00000599996	ENSG00000269547	CTC-360G5.8	1967	0.104464663	0.997820869	0.995641738	0	3	0.032571056	6.635231118	1.80852781	0	12
ENST00000549757	ENSG00000139613	SMARCC2	1062	0.033254872	0.99812847	0.996256941	6	3	12.93442464	20.84347755	0.863579504	6	24
ENST00000497627	ENSG00000164050	PLXNB1	317	0.047950189	0.92541985	0.888129775	0	4	0.200683449	14.45556719	1.660260001	0	24
ENST00000473683	ENSG00000164050	PLXNB1	284	0.080921474	0.972365517	0.944731035	0	3	0.202825018	8.565676606	2.801880237	0	24
ENST00000468626	ENSG00000143669	LYST	1140	0.132625043	0.861736642	0.792604962	0	4	0.177683007	5.226367248	4.592099801	0	24
ENST00000487530	ENSG00000143669	LYST	542	0.035407135	0.922555242	0.845110483	6	3	0.338066655	19.57648339	0.919470552	0	24
ENST00000461526	ENSG00000143669	LYST	866	0.313330855	0.992366115	0.98473223	0	3	0.132193188	2.212189352	5.424490443	0	12
ENST00000462376	ENSG00000143669	LYST	547	0.040206984	0.880717307	0.761434614	6	3	0.121831749	17.23947197	1.044115506	0	24
ENST00000473037	ENSG00000143669	LYST	8293	0.060179883	0.992090373	0.984180746	6	3	0.846321675	11.51792164	1.562781946	0	24
ENST00000620195	ENSG00000170100	ZNF778	11031	0.029133928	0.956756832	0.913513665	6	3	1.049079639	23.79175186	0.756564717	0	24
ENST00000463245	ENSG00000119231	SENP5	765	0.018137206	0.975300195	0.950600389	6	3	0.835426768	38.21686555	0.470996241	0	24
ENST00000286067	ENSG00000155640	C10orf12	4929	0.049041689	0.974215777	0.948431554	6	3	2.797300706	14.13383596	1.273539614	0	24
ENST00000572733	ENSG00000141564	RPTOR	424	0.065346185	0.93692877	0.905393155	0	4	0.160829829	10.60730913	2.262590795	0	24
ENST00000588308	ENSG00000125746	EML2	2062	0.076618228	0.924887418	0.887331127	0	4	0.332174327	9.04676599	2.652881707	0	24
ENST00000562713	ENSG00000103121	CMC2	573	0.056127875	0.890364314	0.780728628	6	3	0.206287024	12.34942843	1.457557336	6	24
ENST00000568228	ENSG00000103121	CMC2	825	0.110489215	0.864970624	0.729941249	0	3	0.131864319	6.273437437	3.825653837	0	24
ENST00000486645	ENSG00000103121	CMC2	766	0.038064292	0.991384978	0.982769956	6	3	0.250925416	18.20990596	0.988472979	0	24
ENST00000561614	ENSG00000103121	CMC2	683	0.078043248	0.979446041	0.958892082	6	3	0.09639945	8.881577809	2.026666926	0	24
ENST00000563779	ENSG00000103121	CMC2	2087	0.133125457	0.991161619	0.982323237	6	3	0.348364466	5.206721528	3.457069848	0	24
ENST00000395154	ENSG00000106089	STX1A	1022	0.05249277	0.885164054	0.827746081	0	4	0.905091106	13.20462195	1.817545408	0	24
ENST00000489060	ENSG00000181458	TMEM45A	4615	0.1511446	0.979177093	0.958354186	0	3	0.050570274	4.585987073	2.616666774	0	12
ENST00000411704	ENSG00000114503	NCBP2	564	0.018922793	0.998887546	0.997775092	6	3	1.791227447	36.63027921	0.491396746	6	24
ENST00000422610	ENSG00000114503	NCBP2	676	0.094317794	0.880411497	0.820617246	0	4	0.94432384	7.349060569	3.265723527	0	24
ENST00000447325	ENSG00000114503	NCBP2	2216	0.074887044	0.874718131	0.749436262	6	3	0.077665459	9.255902506	1.944705013	6	24
ENST00000445632	ENSG00000149201	CCDC81	2528	0.135507968	0.840327893	0.76049184	0	4	0.032432408	5.115176543	4.691920171	0	24
ENST00000581227	ENSG00000169683	LRRC45	1145	0.017924084	0.998817147	0.997634294	6	3	0.937471785	38.67127418	0.465461777	6	24
ENST00000515176	ENSG00000198677	TTC37	508	0.052130759	0.999745549	0.999491097	6	3	1.249151107	13.29631866	1.353758169	0	24
ENST00000507805	ENSG00000198677	TTC37	1321	0.086838403	0.888217848	0.832326772	0	4	0.616561137	7.982035101	3.006752	0	24
ENST00000506007	ENSG00000198677	TTC37	884	0.156456118	0.946571702	0.893143404	6	3	0.081462102	4.430297717	4.062932369	0	24
ENST00000580090	ENSG00000169689	STRA13	752	0.070065181	0.994482316	0.988964632	6	3	0.495803193	9.892890702	1.819488413	6	24
ENST00000471885	ENSG00000114209	PDCD10	764	0.064557985	0.990717221	0.981434442	6	3	0.243187069	10.73681556	1.676474733	6	24
ENST00000487678	ENSG00000114209	PDCD10	416	0.025366333	0.994060148	0.988120296	6	3	0.765783427	27.32547793	0.658725898	0	24
ENST00000392750	ENSG00000114209	PDCD10	2067	0.086725237	0.801287238	0.701930857	0	4	0.455411836	7.992450711	3.002833657	0	24
ENST00000473645	ENSG00000114209	PDCD10	1360	0.0617794	0.954675213	0.909350426	6	3	0.177622102	11.21971365	1.604319019	0	24
ENST00000243457	ENSG00000123700	KCNJ2	5392	0.019267801	0.986501971	0.973003941	6	3	0.256172866	35.97437906	0.5003561	6	24
ENST00000490133	ENSG00000068784	SRBD1	2419	0.125716463	0.866991178	0.800486767	0	4	0.059911036	5.513575272	4.352892419	0	24
ENST00000263736	ENSG00000068784	SRBD1	3681	0.048490701	0.966091873	0.932183746	6	3	4.097839871	14.2944351	1.259231293	0	24
ENST00000573881	ENSG00000170310	STX8	293	0.162264121	0.970096996	0.940193992	0	3	0.194789078	4.271721776	2.809171718	0	12
ENST00000574775	ENSG00000170310	STX8	802	0.059733036	0.859603847	0.719207694	6	3	0.6862159	11.60408429	1.551177978	0	24
ENST00000525956	ENSG00000143379	SETDB1	587	0.092095063	0.955370548	0.910741096	6	3	0.115556507	7.526431485	2.391571628	0	24
ENST00000498193	ENSG00000143379	SETDB1	3854	0.117604428	0.863860425	0.795790637	0	4	0.113251121	5.893886746	4.072015808	0	24
ENST00000497314	ENSG00000143379	SETDB1	2321	0.032938417	0.958413455	0.937620183	0	4	2.711229076	21.04373109	1.140482165	0	24
ENST00000528749	ENSG00000143379	SETDB1	527	0.065308052	0.939881607	0.879763214	6	3	0.453552823	10.61350254	1.695952861	0	24
ENST00000538854	ENSG00000111186	WNT5B	510	0.089333001	0.998108616	0.996217232	0	3	0.365447825	7.759139103	1.546563329	0	12
ENST00000537031	ENSG00000111186	WNT5B	1437	0.208882832	0.934272034	0.868544069	0	3	0.036181199	3.318353999	3.616250709	0	12
ENST00000580295	ENSG00000108592	FTSJ3	594	0.047989272	0.925354273	0.88803141	0	4	0.214091886	14.4437945	1.661613227	0	24
ENST00000454101	ENSG00000242610	OR5BH1P	919	0.153748553	0.947026601	0.920539902	0	4	0.065067512	4.508316781	5.323494591	0	24
ENST00000415818	ENSG00000185903	OR11N1P	853	0.202756875	0.968845978	0.937691955	0	3	0.167425374	3.418612474	3.510196049	0	12
ENST00000422384	ENSG00000228450	RP1-154J13.3	608	0.268640982	0.899353268	0.798706536	0	3	0.227583511	2.580198949	4.650804158	0	12
ENST00000574496	ENSG00000167363	FN3K	594	0.086910038	0.875951929	0.813927893	0	4	0.180401985	7.975455954	3.009232342	0	24
ENST00000505314	ENSG00000174780	SRP72	1071	0.086608625	0.941304849	0.882609698	6	3	0.382054976	8.003211891	2.249097018	0	24
ENST00000507126	ENSG00000174780	SRP72	2181	0.068892218	0.915763119	0.873644679	0	4	1.128455752	10.06132765	2.38537108	0	24
ENST00000342422	ENSG00000101084	C20orf24	896	0.035305664	0.994664585	0.989329171	6	3	1.567674413	19.63274734	0.916835514	6	24
ENST00000481646	ENSG00000114098	ARMC8	3043	0.023407916	0.994342157	0.988684315	6	3	0.69042969	29.61165686	0.607868722	6	24
ENST00000471453	ENSG00000114098	ARMC8	2910	0.062880769	0.966028564	0.932057129	6	3	0.563620819	11.0231983	1.632919912	0	24
ENST00000466762	ENSG00000114098	ARMC8	3906	0.048945196	0.945928307	0.91889246	0	4	1.405348039	14.1616999	1.694711805	0	24
ENST00000464181	ENSG00000114098	ARMC8	612	0.032696402	0.944821312	0.889642624	6	3	0.905440709	21.19949382	0.849076876	0	24
ENST00000461715	ENSG00000157600	TMEM164	711	0.200576826	0.940229807	0.880459614	0	3	0.222994703	3.455769013	3.472454309	0	12
ENST00000173898	ENSG00000067445	TRO	4647	0.046842004	0.999874382	0.999748765	6	3	0.108731385	14.79755597	1.216417092	0	24
ENST00000542113	ENSG00000186416	NKRF	3351	0.03744516	0.943572506	0.887145013	6	3	0.643230662	18.51099538	0.972395035	6	24
ENST00000405995	ENSG00000130723	PRRC2B	9157	0.018027123	0.927280832	0.854561664	6	3	2.580833178	38.45023898	0.468137533	6	24
ENST00000489593	ENSG00000130723	PRRC2B	797	0.030029314	0.990955159	0.981910318	6	3	1.02191869	23.0823517	0.779816556	0	24
ENST00000320547	ENSG00000130723	PRRC2B	4950	0.040889857	0.895846552	0.791693103	6	3	0.207067076	16.95156757	1.0618487	6	24
ENST00000509970	ENSG00000163319	MRPS18C	855	0.096430444	0.845313503	0.767970255	0	4	0.164071513	7.18805338	3.338873368	0	24
ENST00000505525	ENSG00000163319	MRPS18C	442	0.067422189	0.984505906	0.976758859	0	4	0.448597484	10.28069825	2.334471785	0	24
ENST00000512375	ENSG00000163319	MRPS18C	2482	0.029265755	0.93494361	0.86988722	6	3	2.80188484	23.6845824	0.759988067	0	24
ENST00000485677	ENSG00000163050	ADCK3	449	0.032362432	0.808803132	0.713204699	0	4	1.258349301	21.41826605	1.120538887	0	24
ENST00000461646	ENSG00000082458	DLG3	794	0.046784031	0.999711239	0.999422478	0	3	0.237262599	14.81589275	0.809941068	0	12
ENST00000532110	ENSG00000079277	MKNK1	494	0.048638106	0.945111797	0.890223594	0	3	0.123062518	14.2511136	1.68407892	0	24
ENST00000371946	ENSG00000079277	MKNK1	2719	0.039497575	0.87501497	0.750029941	6	3	0.353600527	17.54910709	1.025693211	6	24
ENST00000541689	ENSG00000184949	FAM227A	1259	0.078861669	0.947222238	0.894444476	6	3	0.094238082	8.789405387	2.047920105	0	24
ENST00000535113	ENSG00000184949	FAM227A	10322	0.036210005	0.913750095	0.870625142	0	4	2.230665568	19.1424214	1.253759882	0	24
ENST00000504777	ENSG00000163322	FAM175A	1898	0.123390417	0.829590045	0.744385068	0	4	0.141492767	5.617512282	4.27235381	0	24
ENST00000476559	ENSG00000156313	RPGR	1047	0.042314405	0.990320049	0.980640097	6	3	0.797146036	16.38087984	1.098842075	0	24
ENST00000494707	ENSG00000156313	RPGR	426	0.097524544	0.990830327	0.986245491	0	4	0.45509914	7.107412649	3.376756238	0	24
ENST00000494841	ENSG00000156313	RPGR	653	0.062022941	0.812691473	0.719037209	0	4	0.21686208	11.17565806	2.147524546	0	24
ENST00000366933	ENSG00000162814	SPATA17	5818	0.083009997	0.897791399	0.846687098	0	4	0.052089981	8.350165148	2.874194651	0	24
ENST00000529230	ENSG00000175216	CKAP5	7121	0.083714153	0.99637529	0.992750579	6	3	2.052733609	8.279928241	2.173931884	0	24
ENST00000354558	ENSG00000175216	CKAP5	6428	0.037549604	0.966788917	0.933577834	6	3	20.93937594	18.45950692	0.975107303	6	24
ENST00000525248	ENSG00000175216	CKAP5	698	0.146647431	0.913293451	0.869940177	0	4	0.08624543	4.726623397	5.07762053	0	24
ENST00000312055	ENSG00000175216	CKAP5	6532	0.147508411	0.991571283	0.983142566	6	3	1.401351015	4.699034969	3.83057375	6	24
ENST00000434758	ENSG00000137691	C11orf70	2193	0.038407684	0.981396299	0.962792598	6	3	0.411442821	18.04709632	0.997390366	0	24
ENST00000540974	ENSG00000006831	ADIPOR2	480	0.08368749	0.994075613	0.988151226	6	3	0.269609895	8.282566256	2.173239482	0	24
ENST00000543456	ENSG00000006831	ADIPOR2	434	0.117363853	0.888650761	0.777301522	0	3	0.376925224	5.905968169	2.031842986	0	12
ENST00000544470	ENSG00000006831	ADIPOR2	793	0.083839876	0.930064263	0.860128527	6	3	0.073726912	8.267511979	2.177196725	0	24
ENST00000458477	ENSG00000089159	PXN	3807	0.086666076	0.982776275	0.965552549	6	3	0.051893511	7.997906637	2.250588913	0	24
ENST00000424649	ENSG00000089159	PXN	3683	0.033112381	0.860057396	0.720114792	6	3	0.541338368	20.93317266	0.859879212	6	24
ENST00000548912	ENSG00000089159	PXN	655	0.10748511	0.817666041	0.726499062	0	4	0.135557664	6.448773963	3.721637654	0	24
ENST00000477068	ENSG00000135899	SP110	2725	0.054390664	0.94868526	0.92302789	0	4	0.36583476	12.74386315	1.883259395	0	24
ENST00000420692	ENSG00000164733	CTSB	2230	0.051912498	0.843132537	0.764698806	0	4	0.553964873	13.35222163	1.797453687	0	24
ENST00000534510	ENSG00000164733	CTSB	1989	0.088669132	0.999437645	0.998875289	6	3	0.032063888	7.817232071	2.3026053	0	24
ENST00000369452	ENSG00000108061	SHOC2	3943	0.023027001	0.998745737	0.997491474	6	3	3.616652049	30.10149635	0.597976918	0	24
ENST00000378164	ENSG00000064313	TAF2	5048	0.049987952	0.825326013	0.73798902	0	4	7.453248077	13.8662848	1.730816895	0	24
ENST00000529653	ENSG00000064313	TAF2	1237	0.056375375	0.966539777	0.933079553	6	3	0.371341342	12.29521189	1.46398453	0	24
ENST00000526969	ENSG00000064313	TAF2	547	0.066940846	0.906856838	0.813713675	6	3	0.644341299	10.35462232	1.738354085	0	24
ENST00000523078	ENSG00000064313	TAF2	764	0.092095062	0.955370548	0.910741096	6	3	0.088784908	7.526431517	2.391571618	0	24
ENST00000477346	ENSG00000102048	ASB9	633	0.056127876	0.890364313	0.780728627	6	3	0.186733751	12.34942841	1.457557338	6	24
ENST00000463426	ENSG00000139842	CUL4A	893	0.111737111	0.909976767	0.819953534	6	3	0.640234521	6.203374808	2.901646371	6	24
ENST00000470067	ENSG00000139842	CUL4A	794	0.078798825	0.99902567	0.99805134	6	3	0.316056541	8.796415181	2.046288133	0	24
ENST00000494639	ENSG00000115657	ABCB6	552	0.036169152	0.986979543	0.973959086	6	3	1.628183599	19.16404265	0.939259024	6	24
ENST00000429629	ENSG00000136895	GARNL3	694	0.092521855	0.901928817	0.803857633	6	3	0.082078263	7.491712933	2.402654795	6	24
ENST00000348354	ENSG00000154640	BTG3	1456	0.073234846	0.937740641	0.875481282	6	3	0.974342579	9.464718193	1.901799888	0	24
ENST00000526343	ENSG00000137693	YAP1	2393	0.052196803	0.930585953	0.861171906	6	3	0.880903168	13.27949484	1.355473248	6	24
ENST00000629586	ENSG00000137693	YAP1	1365	0.031806785	0.998141258	0.996282516	6	3	0.46575742	21.79243154	0.825974833	6	24
ENST00000369644	ENSG00000155363	MOV10	4100	0.145034949	0.984661738	0.969323475	6	3	0.410816185	4.779173456	3.766341642	6	24
ENST00000494319	ENSG00000155363	MOV10	720	0.035407135	0.922555241	0.845110481	6	3	0.254489065	19.57648334	0.919470555	0	24
ENST00000264234	ENSG00000114638	UPK1B	2118	0.073213992	0.965748749	0.931497498	6	3	0.028498209	9.467414085	1.901258341	6	24
ENST00000547380	ENSG00000257803	RP11-575G13.2	1454	0.031912834	0.864910407	0.729820815	6	3	2.227716477	21.72001314	0.82872878	0	24
ENST00000552854	ENSG00000139354	GAS2L3	3948	0.144003254	0.830040233	0.74506035	0	4	0.343984504	4.813413314	4.986066734	0	24
ENST00000571523	ENSG00000166971	AKTIP	2321	0.081920243	0.978163241	0.956326482	6	3	0.312883657	8.461244147	2.127346722	0	24
ENST00000409033	ENSG00000198925	ATG9A	3701	0.02509389	0.946352045	0.89270409	6	3	0.736878744	27.62214909	0.651650961	6	24
ENST00000467010	ENSG00000253525	CTD-2114J12.1	1464	0.048402916	0.97823109	0.95646218	6	3	0.33722017	14.32036002	1.256951639	6	24
ENST00000493650	ENSG00000126226	PCID2	4202	0.02751461	0.959247886	0.918495771	6	3	8.185692056	25.19196805	0.71451345	0	24
ENST00000462653	ENSG00000126226	PCID2	669	0.09735111	0.99691499	0.993829979	6	3	0.092878084	7.120074731	2.528063353	0	24
ENST00000572525	ENSG00000176108	CHMP6	611	0.040163713	0.890593134	0.8358897	0	4	0.302656499	17.25804529	1.390655755	0	24
ENST00000567044	ENSG00000172775	FAM192A	893	0.036535056	0.911207303	0.866810954	0	4	4.258891481	18.9721124	1.265014643	0	24
ENST00000562400	ENSG00000172775	FAM192A	564	0.043017455	0.999519088	0.999038176	6	3	7.654198944	16.11316107	1.117099241	0	24
ENST00000369246	ENSG00000151553	FAM160B1	666	0.023120867	0.871219871	0.742439742	6	3	0.195955108	29.97929042	0.600414478	0	24
ENST00000532954	ENSG00000077514	POLD3	564	0.13830301	0.988896928	0.977793856	0	3	0.106161116	5.011801136	2.394348793	0	12
ENST00000523912	ENSG00000044115	CTNNA1	545	0.037899571	0.822088228	0.733132342	0	4	13.1903652	18.28905107	1.312260538	0	24
ENST00000302763	ENSG00000044115	CTNNA1	3756	0.103771982	0.992738524	0.985477049	6	3	2.310633175	6.679521429	2.694803841	6	24
ENST00000519309	ENSG00000044115	CTNNA1	869	0.223932809	0.962426146	0.924852291	6	3	0.062503021	3.095335531	5.815201558	6	24
ENST00000522730	ENSG00000044115	CTNNA1	750	0.086742733	0.999988486	0.999976973	6	3	0.591213189	7.990838655	2.252579582	0	24
ENST00000518381	ENSG00000044115	CTNNA1	487	0.220007791	0.926806995	0.853613989	0	3	0.104411358	3.150557423	3.808849796	0	12
ENST00000521368	ENSG00000044115	CTNNA1	544	0.039802353	0.99922023	0.998440459	6	3	14.47931903	17.41472858	1.033607841	6	24
ENST00000521387	ENSG00000044115	CTNNA1	871	0.025361078	0.963746039	0.927492077	6	3	1.773545392	27.33113991	0.658589435	0	24
ENST00000519489	ENSG00000044115	CTNNA1	358	0.069815636	0.847626814	0.77144022	0	4	0.739179757	9.928251304	2.417344129	0	24
ENST00000471402	ENSG00000242931	RPL7P49	708	0.122324473	0.995765414	0.993648121	0	4	0.645292401	5.666463634	4.235445871	0	24
ENST00000573161	ENSG00000184939	ZFP90	199	0.042747643	0.868747425	0.737494849	6	3	0.900709452	16.21486312	1.110092627	0	24
ENST00000571720	ENSG00000184939	ZFP90	3901	0.052123051	0.95255065	0.928825976	0	4	4.204034776	13.29828483	1.804744019	0	24
ENST00000512484	ENSG00000164109	MAD2L1	626	0.065509364	0.988504479	0.977008959	6	3	0.493227146	10.58088706	1.70118062	0	24
ENST00000514881	ENSG00000251429	RP11-597D13.7	919	0.081700812	0.850588226	0.701176453	6	3	0.183486709	8.483969285	2.121648417	6	24
ENST00000481203	ENSG00000114354	TFG	3271	0.076829328	0.870902888	0.806354332	0	4	4.161919825	9.021908718	2.660190958	0	24
ENST00000464119	ENSG00000198911	SREBF2	432	0.061485528	0.856336436	0.784504654	0	4	0.135774163	11.27333864	2.128916797	0	24
ENST00000612482	ENSG00000198911	SREBF2	5365	0.131594881	0.997293889	0.994587777	6	3	0.426155153	5.267280727	3.41732308	6	24
ENST00000373534	ENSG00000162526	TSSK3	1368	0.023542205	0.906233377	0.812466755	6	3	0.450555925	29.442747	0.611355999	0	24
ENST00000623388	ENSG00000167522	ANKRD11	2239	0.059592941	0.921202231	0.842404461	6	3	0.780526563	11.6313638	1.547539936	0	24
ENST00000568100	ENSG00000167522	ANKRD11	878	0.068029367	0.990908066	0.986362099	0	4	1.882442416	10.18894056	2.355495143	0	24
ENST00000566858	ENSG00000167522	ANKRD11	580	0.059514846	0.998955816	0.997911631	6	3	0.108433611	11.64662642	1.545511924	0	24
ENST00000568512	ENSG00000167522	ANKRD11	294	0.019007696	0.866290296	0.732580592	6	3	1.104425758	36.46666047	0.493601546	0	24
ENST00000566973	ENSG00000167522	ANKRD11	442	0.120084904	0.99869855	0.9973971	6	3	0.141105109	5.772142539	3.118426109	0	24
ENST00000431796	ENSG00000220804	AC093642.5	565	0.064040371	0.975834309	0.963751464	0	4	0.795844422	10.82359726	2.217377405	0	24
ENST00000483412	ENSG00000136861	CDK5RAP2	6235	0.075500028	0.99612475	0.992249499	6	3	0.818739199	9.180753934	1.960623292	0	24
ENST00000468989	ENSG00000136861	CDK5RAP2	577	0.038845389	0.830935677	0.746403516	0	4	3.022373695	17.84374417	1.345009196	0	24
ENST00000482047	ENSG00000136861	CDK5RAP2	565	0.033844814	0.992418244	0.984836487	6	3	0.792071848	20.48015924	0.878899416	0	24
ENST00000491334	ENSG00000136861	CDK5RAP2	546	0.046856775	0.827043098	0.740564647	0	4	0.892145706	14.79289141	1.622400878	0	24
ENST00000300441	ENSG00000167107	ACSF2	2235	0.050616366	0.983623586	0.967247172	6	3	1.505944137	13.69413161	1.314431649	6	24
ENST00000504392	ENSG00000167107	ACSF2	1881	0.064866808	0.993541825	0.98708365	6	3	2.329369542	10.68569894	1.684494397	6	24
ENST00000509806	ENSG00000167107	ACSF2	706	0.088407219	0.95536002	0.933040029	0	4	0.07804567	7.840391206	3.061071746	0	24
ENST00000506085	ENSG00000167107	ACSF2	864	0.039214317	0.945233869	0.890467738	6	3	0.454010164	17.67587011	1.018337422	6	24
ENST00000462026	ENSG00000065911	MTHFD2	599	0.038675084	0.926968952	0.853937904	6	3	0.813877619	17.92231872	1.004334332	6	24
ENST00000502560	ENSG00000169223	LMAN2	876	0.023184078	0.984856246	0.969712491	0	3	0.28322605	29.8975527	0.802741289	0	24
ENST00000460783	ENSG00000159263	SIM2	2235	0.015123644	0.992254922	0.984509844	6	3	1.877273881	45.832021	0.392738518	0	24
ENST00000497477	ENSG00000151276	MAGI1	3555	0.148205949	0.895455403	0.790910805	6	3	0.127269436	4.676918756	3.848687766	6	24
ENST00000468159	ENSG00000151276	MAGI1	972	0.138303009	0.988896927	0.977793855	0	3	0.06159966	5.011801158	2.394348782	0	12
ENST00000495439	ENSG00000115648	MLPH	2341	0.110755128	0.999989318	0.999978636	6	3	0.730740597	6.258375534	2.876145719	0	24
ENST00000464123	ENSG00000115648	MLPH	2183	0.020687064	0.991045207	0.982090415	6	3	0.992296729	33.50630942	0.537212254	0	24
ENST00000482528	ENSG00000115648	MLPH	439	0.18274407	0.894817362	0.842226044	0	4	0.132215528	3.792994117	6.327455109	0	24
ENST00000422695	ENSG00000115648	MLPH	744	0.10943276	0.973600457	0.947200914	0	3	0.090578223	6.334000716	3.789074406	0	24
ENST00000356763	ENSG00000196455	PIK3R4	5015	0.064064597	0.988001816	0.976003632	6	3	5.713180698	10.8195043	1.66366217	6	24
ENST00000508273	ENSG00000196455	PIK3R4	817	0.051024304	0.977910056	0.955820113	6	3	3.620187727	13.58464734	1.325025196	6	24
ENST00000433842	ENSG00000223694	ADH5P3	1137	0.272403004	0.963984887	0.927969774	0	3	0.066488088	2.544565117	4.715933548	0	12
ENST00000356218	ENSG00000139926	FRMD6	4768	0.121137789	0.922395315	0.84479063	6	3	0.014997263	5.721973207	3.145767963	0	24
ENST00000557103	ENSG00000139926	FRMD6	759	0.35205668	0.866766286	0.733532573	0	3	0.15429386	1.968851098	6.094925113	0	12
ENST00000466005	ENSG00000226544	RPL7P22	733	0.07684492	0.914376217	0.828752435	6	3	0.374594002	9.020078075	1.995548137	6	24
ENST00000441342	ENSG00000155816	FMN2	602	0.138326291	0.914502933	0.829005867	0	3	0.180652758	5.0109576	2.394751853	0	12
ENST00000543681	ENSG00000155816	FMN2	2902	0.246554056	0.976632433	0.953264866	0	3	0.019020354	2.811339595	4.26842777	0	12
ENST00000565601	ENSG00000102984	ZNF821	1858	0.196040483	0.990974822	0.981949643	0	3	0.036173628	3.535734914	3.393919593	0	12
ENST00000460295	ENSG00000172936	MYD88	1088	0.157920757	0.997537172	0.995074345	6	3	0.056630811	4.38920884	4.100966861	6	24
ENST00000509290	ENSG00000091490	SEL1L3	560	0.143454541	0.928700928	0.893051393	0	4	0.104854952	4.831824612	4.967067708	0	24
ENST00000514321	ENSG00000091490	SEL1L3	404	0.047445897	0.9382027	0.876405401	6	3	0.300300996	14.60921237	1.232099277	0	24
ENST00000510880	ENSG00000091490	SEL1L3	553	0.150882265	0.923058655	0.884587982	0	4	0.156153199	4.593960598	5.224250293	0	24
ENST00000454475	ENSG00000229798	KRT18P26	1281	0.266645097	0.993205089	0.986410179	0	3	0.04555775	2.599512196	4.616250701	0	12
ENST00000472715	ENSG00000147872	PLIN2	801	0.044843201	0.945332952	0.917999428	0	4	0.374952629	15.45712986	1.552681527	0	24
ENST00000451892	ENSG00000228818	RP11-567G24.1	2720	0.08388065	0.930289002	0.860578004	6	3	0.128903697	8.263493155	2.178255571	6	24
ENST00000492717	ENSG00000204843	DCTN1	371	0.059514847	0.998955816	0.997911632	6	3	0.169518852	11.64662634	1.545511934	0	24
ENST00000470351	ENSG00000204843	DCTN1	557	0.105972422	0.905459431	0.858189147	0	4	0.377355955	6.540826068	3.669261306	0	24
ENST00000337273	ENSG00000083312	TNPO1	11183	0.018598399	0.999364481	0.998728963	6	3	32.10452714	37.26918513	0.482972728	6	24
ENST00000513944	ENSG00000083312	TNPO1	569	0.036426104	0.998037073	0.996074146	6	3	2.460321213	19.02885877	0.945931662	6	24
ENST00000509030	ENSG00000083312	TNPO1	490	0.041348584	0.997602489	0.995204979	6	3	5.514173847	16.76350477	1.073761141	6	24
ENST00000503084	ENSG00000083312	TNPO1	623	0.036776636	0.880827021	0.821240532	0	4	11.42959717	18.84748712	1.273379303	0	24
ENST00000309660	ENSG00000175354	PTPN2	3467	0.039971358	0.980055876	0.960111752	6	3	3.443876701	17.3410966	1.037996639	6	24
ENST00000591497	ENSG00000175354	PTPN2	3390	0.136307199	0.974611513	0.949223027	6	3	0.020155083	5.085183946	3.539694963	0	24
ENST00000589444	ENSG00000175354	PTPN2	2264	0.067001562	0.968338445	0.952507668	0	4	1.073449695	10.34523912	2.319907711	0	24
ENST00000524081	ENSG00000104299	INTS9	668	0.035837453	0.99548635	0.993229525	0	4	0.565860472	19.34141878	1.240860367	0	24
ENST00000523076	ENSG00000104299	INTS9	314	0.073213993	0.96574875	0.931497501	6	3	0.192226772	9.467414012	1.901258356	6	24
ENST00000520831	ENSG00000104299	INTS9	498	0.059514847	0.998955816	0.997911632	6	3	0.12628814	11.64662634	1.545511934	0	24
ENST00000550160	ENSG00000111596	CNOT2	993	0.087808111	0.962312676	0.924625352	6	3	0.609105021	7.893885565	2.280245875	6	24
ENST00000552422	ENSG00000111596	CNOT2	443	0.238654879	0.956220495	0.912440991	0	3	0.238145642	2.904391409	4.131674527	0	12
ENST00000547321	ENSG00000111596	CNOT2	577	0.080744567	0.871190032	0.806785047	0	4	0.63721395	8.584443618	2.795754864	0	24
ENST00000553020	ENSG00000111596	CNOT2	576	0.106078703	0.985270746	0.970541491	0	3	0.21004985	6.534272765	3.672941254	0	24
ENST00000552151	ENSG00000111596	CNOT2	1682	0.0698628	0.998060355	0.996120709	6	3	1.520970738	9.921548837	1.814232868	0	24
ENST00000548230	ENSG00000111596	CNOT2	649	0.155199105	0.998750357	0.997500714	6	3	0.095715655	4.466180263	4.03028963	6	24
ENST00000550155	ENSG00000111596	CNOT2	842	0.124443408	0.999913958	0.999827917	6	3	0.829981348	5.569979102	3.23160997	0	24
ENST00000548939	ENSG00000111596	CNOT2	552	0.117133345	0.985255187	0.970510374	6	3	0.120532797	5.917590589	3.041778529	0	24
ENST00000549705	ENSG00000111596	CNOT2	550	0.246554055	0.910810272	0.821620544	0	3	0.087671054	2.811339606	4.268427754	0	12
ENST00000441799	ENSG00000229992	HMGB3P9	583	0.296403596	0.964647111	0.929294222	0	3	0.266201869	2.338524866	5.131439983	0	12
ENST00000466778	ENSG00000067208	EVI5	321	0.028292712	0.912948686	0.825897373	6	3	0.764960234	24.49914231	0.734719598	0	24
ENST00000409157	ENSG00000155729	KCTD18	2556	0.081231857	0.928159103	0.856318206	6	3	0.374827533	8.532947598	2.109470355	6	24
ENST00000492816	ENSG00000115414	FN1	9171	0.017564853	0.921081791	0.842163582	6	3	5.456278142	39.46216747	0.45613308	0	24
ENST00000498719	ENSG00000115414	FN1	2433	0.01735101	0.97923621	0.958472421	6	3	54.91474358	39.94852	0.450579896	6	24
ENST00000494446	ENSG00000115414	FN1	676	0.013941681	0.856057053	0.712114105	6	3	0.668369425	49.717619	0.362044691	0	24
ENST00000469569	ENSG00000115414	FN1	629	0.081518827	0.996533232	0.993066465	6	3	0.19786698	8.502909191	2.116922526	0	24
ENST00000485567	ENSG00000115414	FN1	584	0.066894315	0.985014029	0.970028057	6	3	0.210586919	10.36182486	1.737145748	0	24
ENST00000359671	ENSG00000115414	FN1	8524	0.063455121	0.936807121	0.873614241	6	3	58.34322422	10.92342378	1.647834998	6	24
ENST00000441448	ENSG00000197498	RPF2	1531	0.028831794	0.872115414	0.744230829	6	3	1.272989207	24.04106996	0.748718756	0	24
ENST00000607388	ENSG00000197498	RPF2	3621	0.02219969	0.95727761	0.935916416	0	4	3.865474821	31.22328161	0.768657193	0	24
ENST00000425871	ENSG00000197498	RPF2	906	0.12065954	0.993905254	0.987810509	6	3	0.27036125	5.744652939	3.133348557	6	24
ENST00000366565	ENSG00000182901	RGS7	2494	0.051177037	0.993558475	0.990337713	0	4	0.051644957	13.54410534	1.771988581	0	24
ENST00000409203	ENSG00000163535	SGOL2	1041	0.098218944	0.993633787	0.987267575	6	3	0.828159921	7.057163874	2.550599691	6	24
ENST00000488636	ENSG00000163535	SGOL2	576	0.151075163	0.996296864	0.992593729	6	3	0.113480402	4.588094857	3.923197004	0	24
ENST00000478076	ENSG00000065809	FAM107B	790	0.188839862	0.999364825	0.998729649	0	3	0.1567768	3.670555419	3.269259997	0	12
ENST00000474143	ENSG00000065809	FAM107B	467	0.045404801	0.996187957	0.992375913	6	3	0.402617562	15.2659448	1.179095053	0	24
ENST00000538104	ENSG00000182149	IST1	531	0.061485528	0.856336433	0.78450465	0	4	0.110460336	11.27333869	2.128916789	0	24
ENST00000534994	ENSG00000182149	IST1	674	0.059514846	0.998955816	0.997911632	6	3	0.093310822	11.64662639	1.545511928	0	24
ENST00000545518	ENSG00000182149	IST1	710	0.145706347	0.878115164	0.817172746	0	4	0.299722715	4.757151601	5.045035772	0	24
ENST00000444338	ENSG00000067829	IDH3G	597	0.081518827	0.996533232	0.993066464	6	3	0.208472916	8.502909196	2.116922524	6	24
ENST00000618521	ENSG00000178188	SH2B1	2935	0.095910913	0.998695052	0.997390103	6	3	0.065470082	7.22698969	2.490663578	6	24
ENST00000524382	ENSG00000141971	MVB12A	908	0.038222169	0.987431939	0.974863877	6	3	1.131830611	18.13468987	0.992572805	0	24
ENST00000493087	ENSG00000139132	FGD4	2987	0.044854988	0.840417993	0.760626989	0	4	0.220400926	15.45306801	1.553089651	0	24
ENST00000494977	ENSG00000139132	FGD4	2349	0.021019223	0.898448296	0.847672445	0	4	0.080251703	32.97682193	0.727783898	0	24
ENST00000312428	ENSG00000118997	DNAH7	12394	0.071173408	0.985032042	0.970064084	6	3	0.767668201	9.738850526	1.848267406	0	24
ENST00000410072	ENSG00000118997	DNAH7	1937	0.108172284	0.92337681	0.885065215	0	4	0.08983577	6.407807565	3.745430829	0	24
ENST00000546049	ENSG00000090975	PITPNM2	1793	0.028571316	0.946499538	0.892999077	6	3	0.325190522	24.26024672	0.741954532	0	24
ENST00000485501	ENSG00000100211	CBY1	583	0.047950189	0.92541985	0.888129775	0	4	0.109119475	14.45556725	1.660259994	0	24
ENST00000411557	ENSG00000100211	CBY1	615	0.107597509	0.884228958	0.826343437	0	4	0.181988007	6.442037409	3.725529437	0	24
ENST00000380005	ENSG00000175449	RFESD	2587	0.266680684	0.997121732	0.994243464	0	3	0.06948548	2.5991653	4.616866807	0	12
ENST00000537866	ENSG00000159579	RSPRY1	3586	0.038507959	0.994500946	0.989001892	6	3	3.441918044	18.0001017	0.99999435	0	24
ENST00000568920	ENSG00000159579	RSPRY1	551	0.081469179	0.886801241	0.773602482	6	3	0.127094043	8.508090892	2.115633252	0	24
ENST00000564530	ENSG00000159579	RSPRY1	3361	0.197577939	0.934300029	0.901450044	0	4	0.273434463	3.508221532	6.841073113	0	24
ENST00000464711	ENSG00000007392	LUC7L	2134	0.016613917	0.945921279	0.891842557	6	3	2.946197868	41.72087745	0.431438673	0	24
ENST00000495349	ENSG00000007392	LUC7L	1006	0.10487148	0.948229408	0.922344112	0	4	0.601433465	6.609491746	3.631141534	0	24
ENST00000443357	ENSG00000007392	LUC7L	833	0.064146572	0.948075449	0.922113173	0	4	0.65145976	10.80567775	2.221054575	0	24
ENST00000264012	ENSG00000062038	CDH3	4929	0.138303009	0.988896926	0.977793852	0	3	0.012147468	5.011801162	2.39434878	0	12
ENST00000574975	ENSG00000141556	TBCD	867	0.111050257	0.976361217	0.952722434	6	3	0.068781537	6.241743151	2.883809789	6	24
ENST00000574886	ENSG00000141556	TBCD	883	0.033702657	0.879282063	0.818923094	0	4	2.374760781	20.56654438	1.16694373	0	24
ENST00000576432	ENSG00000141556	TBCD	684	0.145954267	0.999702812	0.999405624	6	3	0.093371969	4.749071033	3.790214944	6	24
ENST00000572389	ENSG00000141556	TBCD	776	0.125783323	0.847739894	0.771609841	0	4	0.087055378	5.510644548	4.355207416	0	24
ENST00000520071	ENSG00000034677	RNF19A	580	0.056130605	0.890405397	0.780810794	6	3	1.018998014	12.34882784	1.457628224	0	24
ENST00000524233	ENSG00000034677	RNF19A	571	0.112943371	0.929501069	0.859002138	6	3	0.123494001	6.137121418	2.93297114	6	24
ENST00000522397	ENSG00000187735	TCEA1	852	0.043528454	0.990002094	0.980004189	6	3	0.377042792	15.9240017	1.130369133	0	24
ENST00000520534	ENSG00000187735	TCEA1	635	0.134471419	0.991486108	0.982972216	6	3	0.104102152	5.15460598	3.492022488	0	24
ENST00000518784	ENSG00000187735	TCEA1	586	0.085705257	0.97601869	0.95203738	6	3	0.309261925	8.087569043	2.225637878	0	24
ENST00000052754	ENSG00000011465	DCN	7156	0.086535993	0.988936017	0.977872035	6	3	0.017132347	8.009929229	2.247210866	6	24
ENST00000543653	ENSG00000139438	FAM222A	457	0.052021745	0.996589198	0.993178396	0	3	0.141490616	13.32418171	1.801236317	0	24
ENST00000503101	ENSG00000136504	KAT7	875	0.07667043	0.997244962	0.994489925	6	3	0.220034006	9.040606394	1.991016887	0	24
ENST00000503635	ENSG00000136504	KAT7	583	0.036820013	0.993515824	0.987031649	6	3	0.21483937	18.82528324	0.956160912	0	24
ENST00000420679	ENSG00000144228	SPOPL	1386	0.099338912	0.998972362	0.997944723	6	3	0.270908215	6.977599858	2.579683611	6	24
ENST00000545974	ENSG00000051825	MPHOSPH9	1739	0.040120458	0.982889125	0.96577825	6	3	0.592985644	17.27665162	1.041868551	0	24
ENST00000539024	ENSG00000051825	MPHOSPH9	3414	0.015073562	0.848782847	0.773174271	0	4	2.218077536	45.98429982	0.521917265	0	24
ENST00000536198	ENSG00000051825	MPHOSPH9	607	0.14428944	0.976022489	0.964033734	0	4	0.118073477	4.803866313	4.995975832	0	24
ENST00000606321	ENSG00000051825	MPHOSPH9	662	0.074972205	0.838575949	0.757863923	0	4	0.535071786	9.245388795	2.595888668	0	24
ENST00000480814	ENSG00000121578	B4GALT4	2107	0.023876919	0.994333919	0.988667838	6	3	4.596165176	29.03000963	0.62004802	6	24
ENST00000459820	ENSG00000121578	B4GALT4	582	0.047989272	0.925354272	0.888031407	0	4	0.218506153	14.44379455	1.661613222	0	24
ENST00000341855	ENSG00000213067	RP11-760D2.10	964	0.061652856	0.856393964	0.712787928	0	3	0.060176603	11.2427425	2.134710459	0	24
ENST00000315741	ENSG00000122406	RPL5	681	0.061805547	0.994915109	0.992372663	0	4	1.083903399	11.21496715	2.139997352	0	24
ENST00000526832	ENSG00000180900	SCRIB	2189	0.279379834	0.999571484	0.999142968	6	3	0.056664253	2.481020803	7.255078224	6	24
ENST00000542357	ENSG00000111644	ACRBP	838	0.220007791	0.985865651	0.971731303	0	3	0.082352988	3.150557432	3.808849786	0	12
ENST00000463135	ENSG00000130962	PRRG1	1663	0.14497057	0.876085871	0.752171742	0	3	0.250807233	4.781295819	2.50977987	0	12
ENST00000380171	ENSG00000138085	ATRAID	1240	0.022466313	0.888870535	0.77774107	6	3	1.390053178	30.85273414	0.583416689	6	24
ENST00000337002	ENSG00000008952	SEC62	6568	0.039940537	0.852240315	0.704480631	6	3	6.048134237	17.35447807	1.037196274	6	24
ENST00000460513	ENSG00000008952	SEC62	641	0.059943619	0.871669704	0.743339409	6	3	0.364608701	11.56331885	1.556646516	0	24
ENST00000481435	ENSG00000008952	SEC62	627	0.064344102	0.885220788	0.770441576	6	3	0.10941481	10.77250537	1.670920495	0	24
ENST00000497277	ENSG00000008952	SEC62	525	0.102035968	0.828548692	0.742823038	0	4	1.202232056	6.793165118	3.532962851	0	24
ENST00000543139	ENSG00000130921	C12orf65	3733	0.112091119	0.994123875	0.991185813	0	4	0.16798958	6.183783232	3.881119228	0	24
ENST00000366329	ENSG00000130921	C12orf65	1901	0.101444756	0.929421701	0.858843403	6	3	0.146676968	6.83275517	2.634369233	6	24
ENST00000547055	ENSG00000127328	RAB3IP	438	0.09735111	0.99691499	0.993829979	6	3	0.141861732	7.12007474	2.52806335	0	24
ENST00000553099	ENSG00000127328	RAB3IP	2674	0.15581393	0.989794633	0.979589266	0	3	1.493741678	4.448557198	2.697503812	0	12
ENST00000481897	ENSG00000127328	RAB3IP	3003	0.040616371	0.990766167	0.981532334	6	3	0.234956495	17.06570951	1.054746654	0	24
ENST00000552610	ENSG00000127328	RAB3IP	558	0.040206984	0.880717307	0.761434613	6	3	0.119430048	17.23947207	1.0441155	0	24
ENST00000591860	ENSG00000129667	RHBDF2	582	0.065973929	0.930274371	0.895411556	0	4	0.599865533	10.50638022	2.284326237	0	24
ENST00000589526	ENSG00000129667	RHBDF2	629	0.067210194	0.99668437	0.993368741	6	3	0.815640511	10.31312573	1.745348644	0	24
ENST00000590322	ENSG00000129667	RHBDF2	574	0.077972515	0.936921164	0.905381746	0	4	0.635334029	8.88963482	2.699773442	0	24
ENST00000469371	ENSG00000075711	DLG1	4046	0.114528859	0.921637263	0.843274527	6	3	0.027860561	6.052161749	2.974143909	0	24
ENST00000419354	ENSG00000075711	DLG1	3994	0.015905105	0.968084763	0.936169525	0	3	12.81609976	43.58017067	0.275354589	0	12
ENST00000452595	ENSG00000075711	DLG1	3053	0.208912178	0.903604307	0.807208615	0	3	0.130279201	3.317887872	3.616758753	0	12
ENST00000471733	ENSG00000075711	DLG1	2605	0.081133274	0.998057771	0.996115541	6	3	1.082132701	8.543315779	2.106910299	0	24
ENST00000477312	ENSG00000075711	DLG1	732	0.040245944	0.880492922	0.760985845	6	3	0.181992244	17.22278331	1.045127241	0	24
ENST00000492492	ENSG00000173890	GPR160	1299	0.196040484	0.959684617	0.919369235	0	3	0.055735508	3.535734905	3.393919602	0	12
ENST00000258449	ENSG00000135966	TGFBRAP1	2827	0.119706956	0.92194483	0.843889661	0	3	0.394883786	5.79036678	2.072407579	0	12
ENST00000553205	ENSG00000089009	RPL6	899	0.091257831	0.994887783	0.989775566	6	3	3.240042084	7.595481633	2.369829969	6	24
ENST00000424576	ENSG00000089009	RPL6	1074	0.02996268	0.906793267	0.813586533	6	3	32.19919326	23.13368429	0.778086178	6	24
ENST00000487084	ENSG00000128536	CDHR3	834	0.021890393	0.927700989	0.891551483	0	4	1.013386017	31.66444668	0.757947873	0	24
ENST00000472116	ENSG00000128536	CDHR3	993	0.038734603	0.968524192	0.937048385	6	3	1.371007547	17.89477935	1.005879963	0	24
ENST00000513741	ENSG00000138738	PRDM5	210	0.070539358	0.993875895	0.98775179	0	3	0.307324878	9.82638918	2.442402754	0	24
ENST00000264808	ENSG00000138738	PRDM5	5330	0.027847944	0.975476629	0.950953258	6	3	1.518931877	24.89042562	0.723169634	0	24
ENST00000428209	ENSG00000138738	PRDM5	2338	0.066721816	0.847772761	0.771659142	0	4	0.157220226	10.38861382	2.310221595	0	24
ENST00000515109	ENSG00000138738	PRDM5	2259	0.06127854	0.959005699	0.918011398	0	3	0.56029276	11.31141795	1.060874954	0	12
ENST00000505484	ENSG00000138738	PRDM5	2396	0.067051407	0.991791429	0.983582858	6	3	0.801586401	10.33754868	1.741225174	0	24
ENST00000506065	ENSG00000138738	PRDM5	696	0.114513692	0.913903223	0.870854835	0	4	0.102600974	6.052963355	3.965000049	0	24
ENST00000423734	ENSG00000135185	TMEM243	601	0.081888984	0.958447701	0.916895403	6	3	0.558504186	8.464474084	2.126534953	6	24
ENST00000361040	ENSG00000116580	GON4L	5118	0.077572631	0.919783173	0.839566346	0	3	0.420224398	8.935460559	2.685927585	0	24
ENST00000471341	ENSG00000116580	GON4L	5097	0.522042896	0.988589961	0.977179921	0	3	0.010176573	1.327759053	9.03778436	0	12
ENST00000497369	ENSG00000116580	GON4L	1884	0.164216443	0.97336522	0.96004783	0	4	0.063701751	4.220936522	5.68594194	0	24
ENST00000490801	ENSG00000116580	GON4L	865	0.040032126	0.991124411	0.986686616	0	4	0.95565355	17.31477302	1.386099602	0	24
ENST00000496021	ENSG00000116580	GON4L	591	0.036820013	0.993515825	0.987031649	6	3	0.211931223	18.82528328	0.95616091	0	24
ENST00000622608	ENSG00000116580	GON4L	4801	0.082901832	0.999735593	0.999471187	0	3	1.514483241	8.361059876	1.435224742	0	12
ENST00000460325	ENSG00000158220	ESYT3	531	0.196040484	0.959684617	0.919369233	0	3	0.136347316	3.535734896	3.39391961	0	12
ENST00000261637	ENSG00000120800	UTP20	9025	0.049581454	0.999371143	0.998742286	6	3	19.60339794	13.9799688	1.287556521	6	24
ENST00000378581	ENSG00000165169	DYNLT3	920	0.070745143	0.893792728	0.787585456	0	3	0.223432676	9.797805983	1.224763995	0	12
ENST00000484068	ENSG00000173889	PHC3	913	0.108478133	0.979658763	0.969488144	0	4	0.189997049	6.389741081	3.756020736	0	24
ENST00000495893	ENSG00000173889	PHC3	12666	0.05197327	0.996698197	0.995047295	0	4	8.235250257	13.33660888	1.79955791	0	24
ENST00000486042	ENSG00000173889	PHC3	680	0.04737988	0.838971499	0.758457248	0	4	0.954797942	14.6295682	1.640513218	0	24
ENST00000474275	ENSG00000173889	PHC3	2427	0.193726519	0.852306481	0.778459721	0	4	0.025356011	3.577967459	6.707718915	0	24
ENST00000497658	ENSG00000173889	PHC3	2087	0.066628495	0.943855145	0.88771029	6	3	0.160388992	10.40316428	1.730242791	0	24
ENST00000514907	ENSG00000121073	SLC35B1	633	0.038404827	0.924110729	0.886166094	0	4	0.212793213	18.04843902	1.329754888	0	24
ENST00000562118	ENSG00000039068	CDH1	952	0.11290386	0.908142455	0.862213682	0	4	0.080437152	6.139269092	3.909260148	0	24
ENST00000344862	ENSG00000129317	PUS7L	13593	0.041967788	0.971008167	0.942016335	6	3	4.280939305	16.5161715	1.089840948	6	24
ENST00000549678	ENSG00000185920	PTCH1	578	0.040206984	0.880717311	0.761434622	6	3	0.115297521	17.23947212	1.044115497	0	24
ENST00000531595	ENSG00000172379	ARNT2	714	0.033317537	0.965066931	0.930133862	6	3	0.996510777	20.80427464	0.865206806	0	24
ENST00000547146	ENSG00000135164	DMTF1	3657	0.128150804	0.958227767	0.93734165	0	4	0.101224755	5.408839876	4.437180717	0	24
ENST00000448598	ENSG00000135164	DMTF1	572	0.018910665	0.997138169	0.994276337	0	3	2.425233553	36.65377104	0.654775739	0	24
ENST00000423590	ENSG00000135164	DMTF1	545	0.238654879	0.904826308	0.809652615	0	3	0.302078468	2.904391412	4.131674522	0	12
ENST00000579592	ENSG00000135164	DMTF1	579	0.180900052	0.977403804	0.954807607	0	3	0.239206514	3.831658273	3.131803294	0	12
ENST00000582925	ENSG00000135164	DMTF1	770	0.035086468	0.998244191	0.996488383	6	3	1.144690444	19.75539921	0.911143319	6	24
ENST00000412139	ENSG00000135164	DMTF1	4460	0.077422949	0.958829514	0.917659027	6	3	2.024824833	8.952735441	2.010558685	0	24
ENST00000425705	ENSG00000135164	DMTF1	980	0.055536994	0.949735514	0.924603271	0	4	0.840415369	12.48081912	1.92295071	0	24
ENST00000473521	ENSG00000135164	DMTF1	590	0.045404801	0.996187956	0.992375913	6	3	0.318682037	15.26594481	1.179095052	0	24
ENST00000582887	ENSG00000135164	DMTF1	562	0.152242221	0.900657863	0.850986794	0	4	0.161192509	4.552923463	5.271338338	0	24
ENST00000578926	ENSG00000135164	DMTF1	438	0.03037125	0.892422399	0.784844797	6	3	8.914431227	22.82247814	0.788696122	0	24
ENST00000480982	ENSG00000135164	DMTF1	2493	0.055274128	0.998617073	0.997234147	6	3	4.107921442	12.54017405	1.435386776	0	24
ENST00000580803	ENSG00000135164	DMTF1	588	0.097052499	0.916198321	0.874297482	0	4	0.831260583	7.141981754	3.360411833	0	24
ENST00000580010	ENSG00000135164	DMTF1	2370	0.064284231	0.961301934	0.941952902	0	4	3.032043971	10.78253819	2.225821007	0	24
ENST00000420886	ENSG00000139697	SBNO1	10981	0.109657748	0.988514904	0.977029808	6	3	3.505949778	6.32100505	2.847648413	6	24
ENST00000572977	ENSG00000175711	B3GNTL1	2446	0.056430461	0.884120731	0.768241462	6	3	0.444281878	12.28320957	1.465415037	0	24
ENST00000581444	ENSG00000134490	TMEM241	1404	0.208882832	0.993882316	0.987764632	0	3	0.042390614	3.318354	3.616250707	0	12
ENST00000475185	ENSG00000134490	TMEM241	2350	0.235103154	0.955894373	0.911788746	6	3	0.032091843	2.948268319	6.105278778	6	24
ENST00000525513	ENSG00000178719	GRINA	796	0.029392921	0.875934169	0.751868338	6	3	0.743409038	23.5821125	0.763290397	0	24
ENST00000550770	ENSG00000198056	PRIM1	1008	0.025008523	0.977399412	0.954798825	6	3	6.806104071	27.71643848	0.64943409	6	24
ENST00000546761	ENSG00000198056	PRIM1	381	0.083839876	0.930064264	0.860128528	6	3	0.153452603	8.26751198	2.177196724	6	24
ENST00000634484	ENSG00000165195	PIGA	1320	0.118353286	0.852849808	0.779274712	0	4	0.368563752	5.856594328	4.097944754	0	24
ENST00000595789	ENSG00000073050	XRCC1	1147	0.10298801	0.905612018	0.858418027	0	4	0.130584322	6.730367721	3.565927003	0	24
ENST00000598422	ENSG00000073050	XRCC1	701	0.015559155	0.895519748	0.791039497	6	3	0.708931142	44.54915395	0.404048077	0	24
ENST00000482353	ENSG00000163558	PRKCI	495	0.118404527	0.880929705	0.821394557	0	4	0.25242239	5.854059784	4.099718979	0	24
ENST00000582993	ENSG00000109065	NAT9	565	0.115232882	0.962037564	0.924075129	6	3	0.242463628	6.015185649	2.992426344	6	24
ENST00000546917	ENSG00000196531	NACA	299	0.087113421	0.928014199	0.856028397	6	3	0.460349219	7.956835712	2.262205813	6	24
ENST00000264982	ENSG00000114107	CEP70	2732	0.045580999	0.999639533	0.999279066	6	3	2.392813504	15.20693274	1.183670653	0	24
ENST00000459695	ENSG00000114107	CEP70	569	0.09722469	0.956421438	0.934632157	0	4	0.683002988	7.129332877	3.366373883	0	24
ENST00000481834	ENSG00000114107	CEP70	2037	0.084969166	0.910603985	0.865905978	0	4	1.286881989	8.157631947	2.942030255	0	24
ENST00000544418	ENSG00000060982	BCAT1	2320	0.073213992	0.96574875	0.931497499	6	3	0.0260169	9.467414096	1.901258339	0	24
ENST00000455385	ENSG00000008282	SYPL1	2151	0.157033101	0.918127435	0.836254869	6	3	3.529884804	4.414019566	4.077915771	6	24
ENST00000460770	ENSG00000008282	SYPL1	545	0.056134805	0.990684506	0.981369012	6	3	0.946477278	12.34790392	1.457737291	6	24
ENST00000568903	ENSG00000090905	TNRC6A	943	0.097198135	0.996342737	0.992685475	6	3	0.273927248	7.131280639	2.524090821	0	24
ENST00000567232	ENSG00000090905	TNRC6A	523	0.057891516	0.999074936	0.998149872	6	3	1.947728331	11.97320833	1.503356453	0	24
ENST00000561726	ENSG00000090905	TNRC6A	543	0.075963437	0.941502106	0.883004212	6	3	0.497707455	9.124747459	1.972657334	0	24
ENST00000568806	ENSG00000090905	TNRC6A	298	0.093248185	0.999619531	0.999239062	6	3	0.421992109	7.43335845	2.421516481	0	24
ENST00000477487	ENSG00000090905	TNRC6A	2740	0.144823622	0.898231701	0.847347551	0	4	0.088770934	4.786147263	5.0144717	0	24
ENST00000563201	ENSG00000090905	TNRC6A	276	0.022130117	0.918828356	0.878242534	0	4	0.475667412	31.32144266	0.76624823	0	24
ENST00000569376	ENSG00000090905	TNRC6A	610	0.022265325	0.881785217	0.822677826	0	4	0.782559775	31.13124018	0.770929775	0	24
ENST00000490894	ENSG00000136603	SKIL	583	0.128096538	0.863052428	0.794578642	0	4	0.45599775	5.41113124	4.435301776	0	24
ENST00000533917	ENSG00000166833	NAV2	5084	0.118722698	0.892496753	0.83874513	0	4	0.064547206	5.838371206	4.110735538	0	24
ENST00000525025	ENSG00000166833	NAV2	627	0.040206984	0.880717307	0.761434614	6	3	0.106287029	17.23947207	1.0441155	0	24
ENST00000527559	ENSG00000166833	NAV2	11171	0.189366795	0.931922179	0.897883268	0	4	0.006984366	3.660341729	6.556764853	0	24
ENST00000407532	ENSG00000219355	RPL31P52	367	0.09735111	0.996914989	0.993829979	6	3	0.169306372	7.120074742	2.528063349	6	24
ENST00000560126	ENSG00000136379	ABHD17C	622	0.102034714	0.813517646	0.720276468	0	4	0.116770126	6.793248598	3.532919435	0	24
ENST00000458341	ENSG00000185404	SP140L	1727	0.321383023	0.99006995	0.9801399	0	3	0.032627037	2.156763523	5.56389232	0	12
ENST00000243810	ENSG00000185404	SP140L	2502	0.116981052	0.880890327	0.761780655	0	3	0.068139605	5.925294467	4.050431609	0	24
ENST00000474626	ENSG00000231500	RPS18	639	0.039310496	0.99529318	0.990586359	6	3	7.652103742	17.63262344	1.020835048	6	24
ENST00000481105	ENSG00000134602	STK26	1835	0.287599124	0.997526093	0.995052186	6	3	0.032832456	2.410115761	7.468520929	6	24
ENST00000464344	ENSG00000122085	MTERF4	3993	0.063528017	0.998383988	0.997575983	0	4	0.359320571	10.91088968	2.199637309	0	24
ENST00000476375	ENSG00000133612	AGAP3	1019	0.028840284	0.979293954	0.968940932	0	4	1.20430961	24.0339931	0.998585624	0	24
ENST00000490839	ENSG00000133612	AGAP3	592	0.040245945	0.880492922	0.760985845	6	3	0.22503095	17.22278329	1.045127242	0	24
ENST00000534447	ENSG00000166473	PKD1L2	5330	0.188661928	0.972718974	0.959078461	0	4	0.012853048	3.674017267	6.532359065	0	24
ENST00000064724	ENSG00000013297	CLDN11	2169	0.061693378	0.936700533	0.905050799	0	4	0.151087351	11.23535783	2.13611354	0	24
ENST00000261636	ENSG00000120805	ARL1	3241	0.033856392	0.910672681	0.821345362	6	3	7.210670332	20.47315541	0.879200086	6	24
ENST00000550597	ENSG00000120805	ARL1	768	0.137575413	0.987303794	0.974607587	6	3	0.173927012	5.038307101	3.572628591	0	24
ENST00000551671	ENSG00000120805	ARL1	879	0.118280587	0.99500766	0.99001532	6	3	0.222357015	5.860193933	3.071570703	0	24
ENST00000438581	ENSG00000176142	TMEM39A	4393	0.116702134	0.940853449	0.911280173	0	4	0.232350815	5.939455896	4.040774176	0	24
ENST00000486235	ENSG00000176142	TMEM39A	885	0.018265122	0.920301816	0.840603633	6	3	1.67545319	37.94922325	0.474318009	0	24
ENST00000583220	ENSG00000134508	CABLES1	519	0.040206984	0.880717309	0.761434618	6	3	0.128404561	17.23947213	1.044115496	0	24
ENST00000399120	ENSG00000159267	HLCS	6466	0.030470284	0.937644705	0.87528941	6	3	2.771336207	22.7483005	0.791267901	6	24
ENST00000276416	ENSG00000147439	BIN3	1835	0.086251376	0.806769279	0.710153918	0	4	0.20352519	8.036360842	2.986426378	0	24
ENST00000518366	ENSG00000147439	BIN3	470	0.016099272	0.861228867	0.722457735	6	3	0.413104246	43.05456601	0.418074125	0	24
ENST00000261778	ENSG00000103047	TANGO6	4816	0.028723214	0.901422081	0.852133121	0	4	7.828512995	24.13195037	0.99453213	0	24
ENST00000561856	ENSG00000103047	TANGO6	573	0.104521505	0.985546056	0.971092111	0	3	0.315535603	6.631622651	1.809511884	0	12
ENST00000568361	ENSG00000103047	TANGO6	622	0.059514847	0.998955816	0.997911631	6	3	0.101111727	11.64662636	1.545511931	0	24
ENST00000543425	ENSG00000086598	TMED2	1350	0.022090385	0.975413058	0.950826116	6	3	0.379542217	31.37777775	0.573654392	0	24
ENST00000472667	ENSG00000163093	BBS5	2705	0.026942865	0.999547325	0.99909465	6	3	1.237365345	25.72655766	0.69966609	0	24
ENST00000469997	ENSG00000244378	RPS2P45	2057	0.096192127	0.971993224	0.957989836	0	4	0.060994837	7.205861904	3.330621696	0	24
ENST00000527309	ENSG00000023445	BIRC3	549	0.104464662	0.99782087	0.99564174	0	3	0.116698118	6.635231161	1.808527798	0	12
ENST00000393035	ENSG00000158234	FAIM	946	0.067508011	0.983334957	0.966669915	6	3	0.713725229	10.26762851	1.753082515	6	24
ENST00000464912	ENSG00000158234	FAIM	385	0.017171914	0.985657351	0.971314701	6	3	0.815966397	40.36516646	0.445929042	0	24
ENST00000520861	ENSG00000158941	CCAR2	3560	0.094133522	0.888744954	0.833117431	0	4	1.864709155	7.363446782	3.259343173	0	24
ENST00000520738	ENSG00000158941	CCAR2	2633	0.04013696	0.998877533	0.997755067	6	3	4.090480559	17.26954868	1.042297071	6	24
ENST00000521436	ENSG00000158941	CCAR2	1840	0.047584715	0.969328734	0.938657468	6	3	0.318724328	14.56659322	1.235704171	0	24
ENST00000583137	ENSG00000168461	RAB31	714	0.092521855	0.901928814	0.803857629	6	3	0.079779152	7.491712975	2.402654781	0	24
ENST00000284669	ENSG00000239474	KLHL41	2464	0.055511283	0.990669127	0.986003691	0	4	0.132989915	12.48659986	1.92206047	0	24
ENST00000568007	ENSG00000196470	SIAH1	2683	0.097351111	0.99691499	0.99382998	6	3	0.023158941	7.120074673	2.528063374	0	24
ENST00000321944	ENSG00000130669	PAK4	2555	0.023123567	0.980030778	0.960061555	6	3	2.129358463	29.97578993	0.600484593	6	24
ENST00000593480	ENSG00000130669	PAK4	714	0.166108244	0.913248868	0.826497736	6	3	0.105878914	4.172864422	4.313583711	6	24
ENST00000599657	ENSG00000130669	PAK4	534	0.061652855	0.856393959	0.712787918	0	3	0.108633419	11.24274256	2.134710448	0	24
ENST00000619987	ENSG00000117899	MESDC2	3978	0.040147733	0.883367295	0.825050942	0	4	1.858707519	17.26491469	1.390102438	0	24
ENST00000622277	ENSG00000147164	SNX12	2422	0.441459124	0.934175234	0.868350467	0	3	0.078017938	1.570127657	7.642690673	0	12
ENST00000285737	ENSG00000102910	LONP2	8199	0.033485058	0.960163909	0.920327817	6	3	9.340500172	20.70019366	0.869557082	6	24
ENST00000416006	ENSG00000102910	LONP2	2056	0.117452477	0.964515488	0.946773231	0	4	0.069602809	5.90151183	4.066754535	0	24
ENST00000566755	ENSG00000102910	LONP2	2514	0.01992941	0.975608756	0.951217511	6	3	18.07519829	34.78011528	0.5175371	6	24
ENST00000565867	ENSG00000102910	LONP2	1969	0.051777311	0.974820683	0.949641366	6	3	0.187332831	13.38708351	1.344579646	6	24
ENST00000549429	ENSG00000139636	LMBR1L	485	0.035775149	0.851694574	0.703389148	0	3	0.247774504	19.37510253	1.238703122	0	24
ENST00000473557	ENSG00000163482	STK36	572	0.041447898	0.980697454	0.971046181	0	4	0.433176319	16.72333729	1.435120251	0	24
ENST00000422778	ENSG00000163482	STK36	586	0.03465135	0.855462569	0.710925138	6	3	0.411113475	20.0034684	0.899843949	6	24
ENST00000467093	ENSG00000126012	KDM5C	446	0.030196871	0.918031192	0.877046788	0	4	0.663961209	22.95427142	1.045557036	0	24
ENST00000452825	ENSG00000126012	KDM5C	6096	0.028535392	0.987120763	0.974241527	6	3	2.124591986	24.2907888	0.741021634	0	24
ENST00000396328	ENSG00000166415	WDR72	7507	0.041376615	0.990059997	0.980119995	6	3	7.242800424	16.75214788	1.074489082	6	24
ENST00000567575	ENSG00000166415	WDR72	559	0.034381255	0.999379075	0.99875815	6	3	1.128564515	20.16061293	0.892829998	6	24
ENST00000413266	ENSG00000022840	RNF10	2671	0.039510459	0.818393685	0.727590528	0	4	0.833951769	17.54338467	1.368037038	0	24
ENST00000540046	ENSG00000022840	RNF10	635	0.018958848	0.994791137	0.989582274	6	3	0.700894676	36.56061642	0.492333056	0	24
ENST00000366112	ENSG00000022840	RNF10	924	0.092095062	0.955370548	0.910741095	6	3	0.073410898	7.526431533	2.391571613	0	24
ENST00000478048	ENSG00000196873	CBWD3	1736	0.157995204	0.880357548	0.760715096	0	3	0.22194104	4.38714063	2.735266774	0	12
ENST00000469687	ENSG00000196873	CBWD3	2195	0.228202635	0.96063738	0.92127476	0	3	0.415616299	3.03741971	3.950721714	0	12
ENST00000614377	ENSG00000196873	CBWD3	2994	0.04905703	0.972695305	0.94539061	6	3	0.267038353	14.12941604	1.273938	0	24
ENST00000222553	ENSG00000105835	NAMPT	4582	0.020820864	0.933278263	0.866556527	6	3	109.2783609	33.29099089	0.54068682	6	24
ENST00000463871	ENSG00000105835	NAMPT	671	0.075003152	0.966418822	0.932837643	6	3	1.187854708	9.241574025	1.947720156	0	24
ENST00000467730	ENSG00000105835	NAMPT	318	0.081515703	0.95646313	0.91292626	6	3	1.873423549	8.503235003	2.116841413	0	24
ENST00000484527	ENSG00000105835	NAMPT	833	0.043476562	0.961202103	0.922404206	6	3	2.210955875	15.94300818	1.129021562	0	24
ENST00000486949	ENSG00000105835	NAMPT	1115	0.116747843	0.934935121	0.869870242	6	3	0.757725289	5.937130508	3.031767615	0	24
ENST00000297875	ENSG00000147041	SYTL5	4722	0.080588817	0.948792872	0.897585744	0	3	0.028451914	8.601034366	1.395181032	0	12
ENST00000537368	ENSG00000111358	GTF2H3	558	0.092479672	0.918574361	0.877861542	0	4	0.28326879	7.495130142	3.202079156	0	24
ENST00000526405	ENSG00000134955	SLC37A2	4654	0.02317478	0.984842378	0.969684756	0	3	0.106620415	29.90954707	0.802419373	0	24
ENST00000563501	ENSG00000067365	METTL22	519	0.024647071	0.996683866	0.995025799	0	4	3.449245804	28.1229022	0.853396987	0	24
ENST00000565866	ENSG00000067365	METTL22	561	0.196040484	0.943463918	0.886927835	0	3	0.095089285	3.53573489	3.393919616	0	12
ENST00000564107	ENSG00000067365	METTL22	438	0.023120867	0.87121987	0.742439739	6	3	0.595918272	29.97929033	0.600414479	0	24
ENST00000564133	ENSG00000067365	METTL22	407	0.032637663	0.992661865	0.98532373	6	3	1.72691525	21.23764762	0.847551496	0	24
ENST00000573659	ENSG00000175866	BAIAP2	578	0.061652855	0.85639396	0.712787919	0	3	0.100363747	11.24274257	2.134710446	0	24
ENST00000574688	ENSG00000175866	BAIAP2	575	0.123137787	0.930988759	0.861977519	0	3	0.19496911	5.629037173	2.131803296	0	12
ENST00000303334	ENSG00000172828	CES3	3834	0.041485324	0.883383858	0.766767716	6	3	0.6422466	16.7082504	1.07731208	6	24
ENST00000361738	ENSG00000143409	FAM63A	1961	0.078864692	0.947212006	0.894424013	6	3	0.121004253	8.789068485	2.047998605	6	24
ENST00000595072	ENSG00000160014	CALM3	721	0.059819377	0.980605941	0.961211883	6	3	1.022964272	11.58733533	1.553420134	0	24
ENST00000574408	ENSG00000154914	USP43	3425	0.036537295	0.872714728	0.745429456	0	3	0.501720829	18.9709498	0.632546084	0	12
ENST00000562185	ENSG00000196296	ATP2A1	576	0.067160354	0.955468249	0.910936498	6	3	0.462038283	10.32077914	1.744054373	6	24
ENST00000383703	ENSG00000144749	LRIG1	5283	0.18936068	0.916488854	0.832977707	0	3	0.017807221	3.660459917	6.55655315	0	24
ENST00000504949	ENSG00000164292	RHOBTB3	1511	0.146273379	0.96068369	0.941025535	0	4	0.051998173	4.738710403	5.064669068	0	24
ENST00000506817	ENSG00000164292	RHOBTB3	1432	0.044019567	0.873486499	0.810229749	0	4	0.976782979	15.74634257	1.524163461	0	24
ENST00000507186	ENSG00000164292	RHOBTB3	492	0.143785604	0.996308542	0.992617083	6	3	0.12484019	4.820699455	3.733897989	0	24
ENST00000409177	ENSG00000115641	FHL2	4881	0.060330713	0.99927215	0.9985443	6	3	0.979738066	11.48912628	1.56669877	0	24
ENST00000620175	ENSG00000157152	SYN2	3871	0.104230829	0.94240773	0.88481546	0	3	0.019552057	6.650116759	3.608959191	0	24
ENST00000514148	ENSG00000171503	ETFDH	667	0.091882062	0.969460821	0.954191231	0	4	0.504959901	7.543879207	3.181387101	0	24
ENST00000541259	ENSG00000111364	DDX55	460	0.094387157	0.844486604	0.766729906	0	4	0.15818219	7.343659936	3.268125187	0	24
ENST00000306869	ENSG00000169738	DCXR	887	0.03610032	0.952215147	0.904430295	6	3	2.200943285	19.20058258	0.937471555	6	24
ENST00000582074	ENSG00000169738	DCXR	631	0.017171914	0.985657352	0.971314703	6	3	0.497855884	40.36516644	0.445929042	0	24
ENST00000360472	ENSG00000162734	PEA15	2471	0.047704194	0.803510405	0.705265607	0	4	6.932640812	14.53011002	1.651742483	0	24
ENST00000323249	ENSG00000131188	PRR7	1480	0.050623453	0.974416409	0.948832818	6	3	0.659803913	13.69221451	1.314615688	6	24
ENST00000322349	ENSG00000102189	EEA1	9875	0.034511393	0.997377077	0.994754153	6	3	7.324135827	20.08459025	0.896209471	0	24
ENST00000553019	ENSG00000102189	EEA1	558	0.080921474	0.994756149	0.989512298	0	3	0.118176356	8.56567661	2.801880236	0	24
ENST00000507605	ENSG00000173221	GLRX	1734	0.04759034	0.969320111	0.938640222	6	3	0.225458821	14.56487138	1.235850254	6	24
ENST00000237858	ENSG00000173221	GLRX	1211	0.063390687	0.999721124	0.999442247	6	3	1.153778437	10.93452706	1.646161731	6	24
ENST00000564666	ENSG00000153815	CMIP	510	0.134471419	0.991486108	0.982972216	6	3	0.129617384	5.154605967	3.492022497	0	24
ENST00000569146	ENSG00000153815	CMIP	1589	0.033649556	0.992379083	0.984758165	6	3	0.354763253	20.59899937	0.873828853	0	24
ENST00000581143	ENSG00000170921	TANC2	1537	0.024629011	0.872524806	0.745049611	6	3	0.552942043	28.14352433	0.639578746	0	24
ENST00000508705	ENSG00000198055	GRK6	744	0.033844814	0.992418244	0.984836487	6	3	0.601506175	20.48015925	0.878899416	0	24
ENST00000507213	ENSG00000171497	PPID	789	0.04352938	0.929650037	0.859300075	6	3	0.585194684	15.92366298	1.130393178	0	24
ENST00000535939	ENSG00000256667	KLRAP1	2353	0.045579421	0.975265868	0.950531736	6	3	1.378848364	15.20745919	1.183629676	0	24
ENST00000510134	ENSG00000256667	KLRAP1	1410	0.072811398	0.90523286	0.810465719	6	3	0.785838372	9.519761964	1.89080358	6	24
ENST00000426620	ENSG00000172939	OXSR1	1581	0.047541473	0.857844568	0.786766852	0	4	0.770316886	14.5798422	1.646108351	0	24
ENST00000483695	ENSG00000172939	OXSR1	769	0.152497063	0.954219448	0.931329171	0	4	0.130290222	4.545314959	5.280162149	0	24
ENST00000467900	ENSG00000172939	OXSR1	612	0.104691619	0.987512867	0.975025734	6	3	0.09931712	6.62084692	2.718685422	0	24
ENST00000475896	ENSG00000154175	ABI3BP	3544	0.306236528	0.978994284	0.957988568	0	3	0.030415291	2.263437299	5.301671049	0	12
ENST00000485060	ENSG00000051382	PIK3CB	612	0.156346377	0.958838021	0.938257031	0	4	0.097655285	4.433407371	5.413443428	0	24
ENST00000483968	ENSG00000051382	PIK3CB	721	0.090540439	0.983700568	0.967401135	6	3	0.182749362	7.655664043	2.351200353	0	24
ENST00000544716	ENSG00000051382	PIK3CB	3181	0.036820013	0.993515823	0.987031645	6	3	0.039374836	18.82528328	0.95616091	0	24
ENST00000471725	ENSG00000087842	PIR	514	0.038655794	0.971970331	0.943940663	6	3	0.503732714	17.93126209	1.003833412	6	24
ENST00000374700	ENSG00000138356	AOX1	5074	0.227289515	0.90453543	0.80907086	6	3	0.128840934	3.049622336	5.902370201	6	24
ENST00000472553	ENSG00000138356	AOX1	452	0.047950189	0.925419851	0.888129777	0	4	0.140744808	14.45556717	1.660260004	0	24
ENST00000487538	ENSG00000100226	GTPBP1	358	0.059982553	0.932920139	0.899380209	0	4	0.314331213	11.55581331	2.076876751	0	24
ENST00000482597	ENSG00000243323	PTPRVP	3999	0.056604734	0.919375172	0.838750344	6	3	0.100611039	12.24539251	1.469940631	6	24
ENST00000563375	ENSG00000197943	PLCG2	454	0.104464662	0.99782087	0.99564174	0	3	0.141117327	6.635231133	1.808527806	0	12
ENST00000570198	ENSG00000197943	PLCG2	563	0.061485528	0.856336435	0.784504652	0	4	0.104181951	11.27333867	2.128916792	0	24
ENST00000563269	ENSG00000197943	PLCG2	539	0.040245944	0.880492924	0.760985849	6	3	0.247158298	17.22278335	1.045127238	0	24
ENST00000513678	ENSG00000015479	MATR3	444	0.088669132	0.999437645	0.998875289	6	3	0.143637555	7.817232093	2.302605294	0	24
ENST00000505625	ENSG00000015479	MATR3	7306	0.0544952	0.994984461	0.989968922	6	3	9.050075439	12.71941706	1.415159195	6	24
ENST00000514878	ENSG00000164253	WDR41	376	0.089322318	0.991732764	0.983465527	0	3	1.550616198	7.760067111	1.546378379	0	12
ENST00000511630	ENSG00000164253	WDR41	516	0.023120867	0.871219866	0.742439732	6	3	0.252918801	29.97929024	0.600414481	0	24
ENST00000507239	ENSG00000164253	WDR41	616	0.10811755	0.996900009	0.993800018	6	3	0.104948531	6.411051494	2.807651758	0	24
ENST00000530992	ENSG00000226049	TLK2P1	3192	0.02322547	0.922138276	0.844276551	6	3	2.171342089	29.84426925	0.603130867	0	24
ENST00000372215	ENSG00000130717	UCK1	2167	0.061406872	0.975991217	0.951982434	6	3	1.214444469	11.28777871	1.594645011	6	24
ENST00000497042	ENSG00000091483	FH	351	0.059553807	0.998989573	0.997979146	6	3	0.358179685	11.63900713	1.546523669	0	24
ENST00000520552	ENSG00000186106	ANKRD46	1686	0.0614814	0.831977995	0.747966993	0	4	0.21675631	11.27409556	2.128773867	0	24
ENST00000520311	ENSG00000186106	ANKRD46	3270	0.074488801	0.856915476	0.713830953	6	3	0.626929437	9.305387799	1.93436323	6	24
ENST00000520713	ENSG00000186106	ANKRD46	1327	0.137496454	0.994858993	0.989717987	6	3	0.345431234	5.041200417	3.570578138	0	24
ENST00000320756	ENSG00000111196	MAGOHB	2623	0.031320985	0.992076484	0.984152967	6	3	5.041112014	22.13044005	0.813359335	6	24
ENST00000489521	ENSG00000175110	MRPS22	556	0.036820013	0.993515825	0.98703165	6	3	0.225272217	18.82528327	0.956160911	6	24
ENST00000540243	ENSG00000143033	MTF2	3845	0.132586179	0.947536619	0.895073238	6	3	0.458392992	5.227899211	3.443065613	0	24
ENST00000475512	ENSG00000100246	DNAL4	758	0.062962893	0.911957612	0.867936418	0	4	0.245768768	11.00882047	2.180070069	0	24
ENST00000433031	ENSG00000235095	RP11-1217F2.1	1980	0.138318528	0.969846487	0.939692974	0	3	0.103818062	5.011238834	2.394617458	0	12
ENST00000296289	ENSG00000163931	TKT	1931	0.021876453	0.999966764	0.999933527	6	3	8.614614898	31.6846243	0.568098893	6	24
ENST00000333188	ENSG00000184432	COPB2	3360	0.051786419	0.915802777	0.831605554	6	3	22.25894255	13.38472898	1.344816173	6	24
ENST00000510491	ENSG00000184432	COPB2	669	0.04330733	0.955528601	0.911057203	6	3	1.270048912	16.00530872	1.124626854	6	24
ENST00000422536	ENSG00000101079	NDRG3	736	0.080588817	0.948792874	0.897585748	0	3	0.182540675	8.601034356	1.395181033	0	12
ENST00000373773	ENSG00000101079	NDRG3	2098	0.248320815	0.929582006	0.859164013	6	3	0.114670492	2.791337406	6.448521759	6	24
ENST00000320211	ENSG00000164053	ATRIP	2590	0.055464403	0.925116576	0.887674864	0	4	0.326391717	12.49715401	1.920437244	0	24
ENST00000569188	ENSG00000103044	HAS3	2170	0.02352582	0.962906813	0.925813625	6	3	0.688737875	29.46325232	0.610930518	6	24
ENST00000306560	ENSG00000103044	HAS3	4220	0.037817423	0.999742132	0.999484265	6	3	3.052508544	18.32877892	0.982062148	6	24
ENST00000505685	ENSG00000132846	ZBED3	432	0.088669131	0.999437645	0.998875289	6	3	0.147627487	7.817232097	2.302605293	0	24
ENST00000370661	ENSG00000129680	MAP7D3	4365	0.073474977	0.999873946	0.999747893	6	3	0.319838419	9.433785647	1.908035721	6	24
ENST00000569584	ENSG00000132604	TERF2	2501	0.028302474	0.963643476	0.927286952	6	3	0.645411323	24.49069233	0.734973098	0	24
ENST00000566750	ENSG00000132604	TERF2	917	0.115070767	0.84326317	0.764894755	0	4	0.12244664	6.023660053	3.984288587	0	24
ENST00000412616	ENSG00000110917	MLEC	841	0.082140055	0.94622052	0.892441039	6	3	1.335789761	8.438601345	2.133054906	6	24
ENST00000558662	ENSG00000147421	HMBOX1	1765	0.056245485	0.963574262	0.927148525	6	3	1.005373792	12.32360566	1.460611488	0	24
ENST00000523613	ENSG00000147421	HMBOX1	1730	0.180925601	0.917255829	0.875883743	0	4	0.049679872	3.831117191	6.264491219	0	24
ENST00000397358	ENSG00000147421	HMBOX1	4082	0.02985062	0.891257444	0.782514888	6	3	5.203224323	23.22052876	0.775176146	0	24
ENST00000517386	ENSG00000147421	HMBOX1	761	0.04619438	0.978805141	0.968207712	0	4	3.384934785	15.00501114	1.599465657	0	24
ENST00000561377	ENSG00000147421	HMBOX1	307	0.036596417	0.968641862	0.952962794	0	4	2.151946181	18.94030159	1.267139274	0	24
ENST00000534209	ENSG00000184860	SDR42E1	871	0.111397815	0.951164715	0.926747072	0	4	0.069361085	6.222269081	3.85711381	0	24
ENST00000264052	ENSG00000067066	SP100	3882	0.099386677	0.999999963	0.999999925	6	3	0.782462747	6.974246461	2.58092399	0	24
ENST00000488180	ENSG00000067066	SP100	3333	0.046842004	0.999874382	0.999748765	6	3	0.151597584	14.79755607	1.216417084	0	24
ENST00000539658	ENSG00000175970	UNC119B	485	0.021154469	0.902919932	0.805839865	6	3	2.16528129	32.76599344	0.549350046	6	24
ENST00000360525	ENSG00000185808	PIGP	6998	0.023721612	0.979949782	0.959899565	6	3	0.503204584	29.22007012	0.616014949	0	24
ENST00000564047	ENSG00000197912	SPG7	422	0.022390473	0.999989907	0.999979814	6	3	2.849635436	30.95723693	0.581447241	0	24
ENST00000561945	ENSG00000197912	SPG7	411	0.023530552	0.906026453	0.812052905	6	3	0.749905637	29.4573276	0.611053394	6	24
ENST00000566682	ENSG00000197912	SPG7	756	0.078221473	0.970608538	0.955912807	0	4	0.157542806	8.861341389	2.708393566	0	24
ENST00000565370	ENSG00000197912	SPG7	686	0.036002045	0.961116862	0.922233725	6	3	0.899516619	19.25299487	0.934919483	6	24
ENST00000431210	ENSG00000166435	XRRA1	2995	0.07079546	0.931250732	0.862501464	6	3	0.197647728	9.790842193	1.838452673	0	24
ENST00000533990	ENSG00000166435	XRRA1	645	0.059514846	0.998955816	0.997911631	6	3	0.097506193	11.64662642	1.545511924	0	24
ENST00000525308	ENSG00000197858	GPAA1	903	0.056119638	0.865391239	0.730782477	6	3	2.596136364	12.35124115	1.457343419	6	24
ENST00000530508	ENSG00000186523	FAM86B1	1419	0.040232955	0.880567676	0.761135352	6	3	0.140845871	17.2283436	1.044789936	0	24
ENST00000529060	ENSG00000186523	FAM86B1	778	0.09735111	0.99691499	0.993829979	6	3	0.079865602	7.120074751	2.528063346	6	24
ENST00000453153	ENSG00000138399	FASTKD1	2967	0.017888108	0.993200692	0.986401385	6	3	6.747375303	38.74904881	0.464527532	6	24
ENST00000453929	ENSG00000138399	FASTKD1	2791	0.064459274	0.899078752	0.798157504	6	3	1.172791277	10.75325761	1.673911353	6	24
ENST00000488951	ENSG00000138399	FASTKD1	541	0.062389322	0.92692309	0.853846181	6	3	0.330280915	11.11002909	1.620157775	0	24
ENST00000488516	ENSG00000138399	FASTKD1	468	0.01888675	0.986330661	0.972661323	6	3	1.207557906	36.70018308	0.490460769	0	24
ENST00000487293	ENSG00000138399	FASTKD1	681	0.06947213	0.931028868	0.896543301	0	4	1.85215717	9.977341664	2.40545035	0	24
ENST00000258169	ENSG00000135698	MPHOSPH6	1103	0.056470018	0.999978489	0.999956977	6	3	4.076898703	12.27460522	1.466442275	0	24
ENST00000566748	ENSG00000135698	MPHOSPH6	710	0.043988039	0.917868868	0.876803302	0	4	1.369375213	15.75762859	1.523071816	0	24
ENST00000569021	ENSG00000135698	MPHOSPH6	392	0.067540911	0.99992319	0.99984638	6	3	4.67170783	10.26262709	1.753936866	0	24
ENST00000503732	ENSG00000120725	SIL1	690	0.196040485	0.997909114	0.995818228	0	3	0.088499831	3.535734886	3.39391962	0	12
ENST00000504666	ENSG00000120725	SIL1	547	0.172123315	0.962179131	0.924358262	0	3	0.204524003	4.027038301	2.979857429	0	12
ENST00000440765	ENSG00000120725	SIL1	435	0.072839102	0.998627417	0.997254834	6	3	0.587301152	9.516141188	1.891523008	0	24
ENST00000248306	ENSG00000127720	METTL25	2093	0.058729776	0.947895604	0.895791208	6	3	0.720632977	11.80231278	1.525124807	6	24
ENST00000550058	ENSG00000127720	METTL25	568	0.093382335	0.985548293	0.971096585	0	3	0.461201105	7.422679931	1.616666771	0	12
ENST00000381529	ENSG00000198223	CSF2RA	1816	0.10423083	0.942407728	0.884815456	0	3	0.04167732	6.650116683	3.608959232	0	24
ENST00000392493	ENSG00000213137	ARF1P2	538	0.241373017	0.913818419	0.827636838	0	3	0.271610623	2.871684623	4.178731851	0	12
ENST00000392495	ENSG00000157837	SPPL3	2265	0.063797452	0.909164595	0.818329189	6	3	0.209716305	10.86480976	1.656724821	0	24
ENST00000543181	ENSG00000157837	SPPL3	663	0.33016031	0.999781899	0.999563798	0	3	0.093420445	2.099426124	5.71584771	0	12
ENST00000438323	ENSG00000068079	IFI35	1232	0.028420457	0.997763953	0.995527906	6	3	1.584818253	24.38902344	0.738036931	6	24
ENST00000246911	ENSG00000068079	IFI35	747	0.016812378	0.9949531	0.9899062	6	3	0.680453255	41.22838347	0.436592427	0	24
ENST00000366767	ENSG00000143776	CDC42BPA	9320	0.09417624	0.997426839	0.994853678	0	3	0.797508875	7.360106766	1.630411132	0	12
ENST00000448940	ENSG00000143776	CDC42BPA	7355	0.187546692	0.964915704	0.947373555	0	4	0.007379054	3.695864605	6.493744378	0	24
ENST00000429440	ENSG00000143776	CDC42BPA	2501	0.166595336	0.993036702	0.986073404	6	3	0.053104508	4.160663782	4.32623277	0	24
ENST00000488131	ENSG00000143776	CDC42BPA	1859	0.159801494	0.888626038	0.832939056	0	4	0.158125756	4.337551321	5.533075743	0	24
ENST00000478573	ENSG00000143776	CDC42BPA	599	0.042747643	0.868747426	0.737494851	6	3	0.299234024	16.21486307	1.110092631	0	24
ENST00000496479	ENSG00000093167	LRRFIP2	3585	0.091546567	0.988484387	0.976968774	6	3	0.596984742	7.571525672	2.377328002	0	24
ENST00000461672	ENSG00000093167	LRRFIP2	563	0.029382313	0.87575415	0.7515083	6	3	0.350410115	23.59062666	0.763014915	0	24
ENST00000491576	ENSG00000082153	BZW1	492	0.107780326	0.90539561	0.858093416	0	4	0.281701353	6.431110463	3.731859395	0	24
ENST00000498281	ENSG00000124313	IQSEC2	727	0.03465135	0.855462571	0.710925142	6	3	0.33137895	20.00346835	0.899843951	6	24
ENST00000311856	ENSG00000172940	SLC22A13	2555	0.064211649	0.892028734	0.838043101	0	4	0.319815894	10.79472633	2.22330787	0	24
ENST00000288985	ENSG00000182150	ERCC6L2	4564	0.053771537	0.999995656	0.999991312	6	3	4.091645152	12.89059633	1.396366741	0	24
ENST00000456993	ENSG00000182150	ERCC6L2	1822	0.114299193	0.938582912	0.907874368	0	4	0.084106711	6.064322611	3.957573094	0	24
ENST00000479391	ENSG00000182150	ERCC6L2	2849	0.049396068	0.957477122	0.914954244	6	3	2.913666371	14.03243642	1.282742317	0	24
ENST00000426805	ENSG00000182150	ERCC6L2	498	0.126047213	0.899204365	0.848806548	0	4	0.093540356	5.499107565	4.364344526	0	24
ENST00000320486	ENSG00000182150	ERCC6L2	2936	0.064361958	0.985483162	0.970966324	6	3	2.03720116	10.76951673	1.671384191	0	24
ENST00000504704	ENSG00000052795	FNIP2	3704	0.040635634	0.853246766	0.706493533	6	3	0.271655554	17.05761952	1.055246893	0	24
ENST00000504715	ENSG00000052795	FNIP2	724	0.05722762	0.999996211	0.999992421	6	3	0.612056621	12.11210926	1.486116053	6	24
ENST00000434457	ENSG00000137145	DENND4C	6718	0.06481566	0.999073959	0.998147918	6	3	7.425792681	10.69413133	1.683166163	0	24
ENST00000602708	ENSG00000137145	DENND4C	551	0.042125894	0.995239078	0.990478157	6	3	0.568478968	16.45418335	1.093946726	0	24
ENST00000380437	ENSG00000137145	DENND4C	5963	0.045779756	0.878680205	0.757360411	6	3	1.520682218	15.14091023	1.188832093	0	24
ENST00000602442	ENSG00000137145	DENND4C	482	0.023120867	0.871219872	0.742439745	6	3	0.270759547	29.97929027	0.600414481	0	24
ENST00000449428	ENSG00000182534	MXRA7	1881	0.050871828	0.987922322	0.975844644	6	3	0.068601068	13.62536413	1.321065612	6	24
ENST00000478849	ENSG00000054277	OPN3	880	0.035407134	0.92255524	0.845110479	6	3	0.208218326	19.5764834	0.919470552	0	24
ENST00000447533	ENSG00000156671	SAMD8	919	0.024874685	0.850943373	0.701886745	6	3	1.926080413	27.86556589	0.645958531	6	24
ENST00000518546	ENSG00000120992	LYPLA1	746	0.03558616	0.937059294	0.874118587	6	3	0.700573684	19.47799902	0.924119566	6	24
ENST00000522007	ENSG00000120992	LYPLA1	250	0.104464662	0.99782087	0.99564174	0	3	0.256269066	6.635231154	1.8085278	0	12
ENST00000549992	ENSG00000173598	NUDT4	3607	0.219506598	0.998961188	0.997922375	0	3	0.017988284	3.157751003	7.600345935	0	24
ENST00000216639	ENSG00000100749	VRK1	1745	0.073135711	0.999963664	0.999927327	6	3	3.450193772	9.477547541	1.899225503	6	24
ENST00000557352	ENSG00000100749	VRK1	599	0.089967502	0.977036658	0.965554986	0	4	0.477579529	7.70441728	3.115096071	0	24
ENST00000355044	ENSG00000107518	ATRNL1	8479	0.062690666	0.989341096	0.978682192	6	3	0.091600285	11.05662488	1.62798324	0	24
ENST00000488381	ENSG00000111653	ING4	1150	0.048047047	0.80008599	0.700128985	0	4	0.323108151	14.42642628	1.663613672	0	24
ENST00000531648	ENSG00000149179	C11orf49	770	0.188865388	0.838965495	0.758448243	0	4	0.045254365	3.670059328	6.539403823	0	24
ENST00000532840	ENSG00000149179	C11orf49	719	0.054663997	0.962288895	0.92457779	6	3	0.508592214	12.68014081	1.419542595	0	24
ENST00000550657	ENSG00000177889	UBE2N	3018	0.056069332	0.945476783	0.890953566	6	3	1.471860675	12.3623227	1.456037061	0	24
ENST00000513683	ENSG00000138678	GPAT3	627	0.098028097	0.858565857	0.787848785	0	4	0.089392991	7.070903126	3.394191601	0	24
ENST00000509044	ENSG00000138678	GPAT3	667	0.059514846	0.998955816	0.997911632	6	3	0.094290096	11.64662638	1.545511929	0	24
ENST00000522658	ENSG00000070756	PABPC1	736	0.0287048	0.990418226	0.980836451	6	3	0.93652276	24.14743128	0.745420902	0	24
ENST00000470189	ENSG00000197223	C1D	665	0.162264121	0.947463769	0.894927538	0	3	0.108131918	4.271721778	2.809171717	0	12
ENST00000227758	ENSG00000110330	BIRC2	3743	0.082973267	0.915234203	0.830468406	6	3	1.115251491	8.353861537	2.154692165	6	24
ENST00000527910	ENSG00000110330	BIRC2	4073	0.049839823	0.96362986	0.92725972	6	3	1.457276344	13.90749681	1.294265981	6	24
ENST00000613397	ENSG00000110330	BIRC2	4066	0.056794657	0.925067183	0.850134367	6	3	5.530218708	12.20444355	1.47487265	6	24
ENST00000477015	ENSG00000161267	BDH1	595	0.100777042	0.985118818	0.970237636	6	3	0.111071832	6.878026668	2.61702969	6	24
ENST00000342833	ENSG00000187559	FOXD4L3	2039	0.051654053	0.988227426	0.976454852	6	3	0.334768624	13.41902795	1.341378829	6	24
ENST00000525314	ENSG00000149182	ARFGAP2	785	0.12113779	0.922395313	0.844790626	6	3	0.091091657	5.721973144	3.145767998	6	24
ENST00000529439	ENSG00000149182	ARFGAP2	556	0.14854145	0.941008659	0.882017317	6	3	0.258901906	4.666355294	3.857400234	6	24
ENST00000401026	ENSG00000122483	CCDC18	4552	0.025237529	0.908563827	0.817127653	6	3	1.243915024	27.46493824	0.655381048	0	24
ENST00000455267	ENSG00000122483	CCDC18	2161	0.215165823	0.999775293	0.999550586	0	3	0.324149954	3.221455766	3.725023987	0	12
ENST00000421014	ENSG00000122483	CCDC18	606	0.046784031	0.999711239	0.999422478	0	3	0.310868818	14.81589272	0.80994107	0	12
ENST00000454517	ENSG00000214135	AC024560.3	770	0.065346184	0.93692877	0.905393155	0	4	0.088560841	10.60730915	2.26259079	0	24
ENST00000262507	ENSG00000088682	COQ9	1677	0.046779534	0.936274382	0.904411573	0	4	1.208233146	14.81731697	1.619726435	0	24
ENST00000568790	ENSG00000088682	COQ9	1027	0.097178648	0.882415993	0.82362399	0	4	0.17688136	7.132710711	3.364779671	0	24
ENST00000248437	ENSG00000127824	TUBA4A	2162	0.016804888	0.985716656	0.971433313	6	3	27.88248546	41.24676003	0.436397913	6	24
ENST00000586588	ENSG00000130816	DNMT1	3094	0.031049144	0.923851755	0.885777632	0	4	0.171875755	22.32419612	1.075066707	0	24
ENST00000589091	ENSG00000130816	DNMT1	563	0.09883714	0.848403225	0.772604837	0	4	0.125837882	7.013023423	3.422204455	0	24
ENST00000586086	ENSG00000130816	DNMT1	489	0.104549929	0.940230191	0.880460383	0	3	0.282110718	6.62981974	1.810003962	0	12
ENST00000474117	ENSG00000119402	FBXW2	1062	0.07135496	0.952876976	0.929315465	0	4	0.401257364	9.714071518	2.470642712	0	24
ENST00000470430	ENSG00000187522	HSPA14	854	0.043071829	0.940515545	0.88103109	6	3	1.427346182	16.09281957	1.118511266	0	24
ENST00000297591	ENSG00000164944	KIAA1429	6528	0.088536629	0.999000138	0.998000276	6	3	4.627060918	7.828931246	2.299164399	6	24
ENST00000540447	ENSG00000060138	YBX3	6393	0.02491772	0.860286169	0.720572338	6	3	1.548660761	27.81743942	0.647076092	0	24
ENST00000319770	ENSG00000126746	ZNF384	3266	0.117213756	0.890178776	0.835268163	0	4	0.190203114	5.913531011	4.058488905	0	24
ENST00000537383	ENSG00000126746	ZNF384	672	0.040232955	0.880567677	0.761135354	6	3	0.297411148	17.22834359	1.044789936	0	24
ENST00000436774	ENSG00000126746	ZNF384	1096	0.101272967	0.956789196	0.935183794	0	4	0.121117623	6.844345537	3.506544179	0	24
ENST00000307227	ENSG00000172340	SUCLG2	2352	0.013881289	0.98342315	0.9668463	6	3	21.71206382	49.93391913	0.360476412	6	24
ENST00000459951	ENSG00000163521	GLB1L	569	0.040206984	0.880717309	0.761434617	6	3	0.117121207	17.23947205	1.044115501	0	24
ENST00000281923	ENSG00000152127	MGAT5	8144	0.024939695	0.996183844	0.992367687	6	3	4.660260067	27.79292911	0.647646742	6	24
ENST00000481409	ENSG00000168883	USP39	447	0.047654466	0.996752976	0.993505953	6	3	0.981664582	14.54527207	1.237515525	6	24
ENST00000496047	ENSG00000168883	USP39	554	0.013941681	0.856057055	0.71211411	6	3	0.815555472	49.71761904	0.362044691	0	24
ENST00000494813	ENSG00000089820	ARHGAP4	1939	0.125102071	0.995209067	0.990418135	6	3	0.031684759	5.54065311	3.248714482	0	24
ENST00000460782	ENSG00000089820	ARHGAP4	496	0.047950189	0.925419851	0.888129776	0	4	0.128259382	14.45556716	1.660260005	0	24
ENST00000580141	ENSG00000169727	GPS1	924	0.076296013	0.999264892	0.998529783	6	3	0.827738609	9.084972486	1.981293837	6	24
ENST00000580627	ENSG00000169727	GPS1	543	0.092095063	0.955370547	0.910741095	6	3	0.124920202	7.526431494	2.391571625	6	24
ENST00000415708	ENSG00000122068	FYTTD1	1342	0.06114929	0.86618114	0.732362281	6	3	0.260295627	11.33532671	1.587955995	6	24
ENST00000241502	ENSG00000122068	FYTTD1	6866	0.090143176	0.92889358	0.857787159	6	3	1.125346537	7.689402697	2.340884034	0	24
ENST00000389484	ENSG00000168702	LRP1B	16535	0.089332999	0.925417185	0.85083437	0	3	0.010463766	7.759139233	1.546563303	0	12
ENST00000456095	ENSG00000179950	PUF60	1736	0.048751686	0.956391818	0.912783637	6	3	4.008191939	14.21791184	1.266008694	6	24
ENST00000529999	ENSG00000179950	PUF60	867	0.089799783	0.913055122	0.826110244	6	3	0.48200202	7.71880689	2.331966618	6	24
ENST00000461731	ENSG00000163516	ANKZF1	1566	0.028292712	0.912948689	0.825897377	6	3	0.156802193	24.49914224	0.734719601	6	24
ENST00000557208	ENSG00000186469	GNG2	578	0.10811755	0.996900009	0.993800018	6	3	0.111848261	6.411051502	2.807651755	0	24
ENST00000466142	ENSG00000138398	PPIG	735	0.078043248	0.979446041	0.958892082	6	3	0.089579353	8.881577791	2.026666931	0	24
ENST00000563248	ENSG00000260300	RP11-505K9.4	2009	0.057527042	0.996929449	0.995394173	0	4	0.654450074	12.04906699	1.991855471	0	24
ENST00000619101	ENSG00000084093	REST	7114	0.25734189	0.896710744	0.793421488	6	3	0.046009901	2.693487566	6.682785629	6	24
ENST00000611211	ENSG00000084093	REST	1103	0.059514846	0.998955816	0.997911632	6	3	0.05701858	11.64662637	1.54551193	0	24
ENST00000471364	ENSG00000145016	RUBCN	434	0.045905361	0.916876408	0.833752817	6	3	1.376586213	15.09948214	1.192093864	6	24
ENST00000482596	ENSG00000124177	CHD6	599	0.047445897	0.938202701	0.876405401	6	3	0.405080476	14.60921238	1.232099276	0	24
ENST00000440647	ENSG00000124177	CHD6	536	0.04330733	0.955528601	0.911057203	6	3	1.585191646	16.00530871	1.124626855	0	24
ENST00000556345	ENSG00000072415	MPP5	1163	0.042189884	0.984596495	0.976894742	0	4	1.751946221	16.42922717	1.460811257	0	24
ENST00000554208	ENSG00000072415	MPP5	2458	0.111088813	0.976415418	0.952830836	6	3	0.145486492	6.239576798	2.884811035	0	24
ENST00000582710	ENSG00000161513	FDXR	846	0.018226737	0.999996942	0.999993884	6	3	0.897498297	38.02914186	0.473321225	6	24
ENST00000471663	ENSG00000184634	MED12	439	0.064344102	0.885220788	0.770441576	6	3	0.156271266	10.77250536	1.670920496	0	24
ENST00000462984	ENSG00000184634	MED12	631	0.022137391	0.918873673	0.878310509	0	4	1.872562705	31.31115088	0.766500091	0	24
ENST00000601613	ENSG00000179134	SAMD4B	2690	0.061790886	0.944235728	0.888471457	6	3	2.41174776	11.21762811	1.604617288	0	24
ENST00000596319	ENSG00000179134	SAMD4B	604	0.109192513	0.826220748	0.739331122	0	4	0.435161864	6.347936858	3.780755942	0	24
ENST00000557244	ENSG00000100554	ATP6V1D	395	0.050871828	0.987922322	0.975844643	6	3	0.326680022	13.62536417	1.321065608	0	24
ENST00000287844	ENSG00000033050	ABCF2	3546	0.038230363	0.910778208	0.821556416	6	3	16.04175473	18.13080311	0.992785587	6	24
ENST00000463951	ENSG00000138378	STAT4	619	0.092626252	0.935415009	0.903122513	0	4	0.297518272	7.48326918	3.207154443	0	24
ENST00000495326	ENSG00000138378	STAT4	645	0.087070802	0.851611366	0.77741705	0	4	0.10075629	7.960730412	3.014798738	0	24
ENST00000526676	ENSG00000152558	TMEM123	467	0.057385649	0.949904391	0.899808782	6	3	0.776668555	12.07875484	1.490219831	0	24
ENST00000425562	ENSG00000186001	LRCH3	2970	0.021514727	0.966535863	0.933071725	6	3	1.209788779	32.21733582	0.558705416	0	24
ENST00000494069	ENSG00000186001	LRCH3	783	0.045184219	0.893944913	0.787889827	6	3	2.144018208	15.34047049	1.17336688	0	24
ENST00000466845	ENSG00000186001	LRCH3	662	0.164045335	0.933622039	0.900433059	0	4	0.069454753	4.225339187	5.680017375	0	24
ENST00000471667	ENSG00000186001	LRCH3	586	0.023120867	0.871219869	0.742439738	6	3	0.222706658	29.97929025	0.600414481	0	24
ENST00000466054	ENSG00000186001	LRCH3	683	0.069721009	0.920186144	0.840372287	6	3	1.193775903	9.94172614	1.810550778	6	24
ENST00000476664	ENSG00000186001	LRCH3	227	0.073799487	0.906193994	0.85929099	0	4	0.468330642	9.392303478	2.555283702	0	24
ENST00000370060	ENSG00000198910	L1CAM	5113	0.287591505	0.929380087	0.858760173	0	3	0.016213706	2.410179604	4.978882063	0	12
ENST00000570064	ENSG00000140943	MBTPS1	3086	0.017556687	0.905626969	0.858440454	0	4	2.89509238	39.4805222	0.607894695	0	24
ENST00000564643	ENSG00000140943	MBTPS1	602	0.038655794	0.971970332	0.943940663	6	3	0.430097367	17.93126208	1.003833412	0	24
ENST00000565863	ENSG00000140943	MBTPS1	597	0.041044326	0.930482435	0.895723653	0	4	1.267158868	16.88777101	1.421146697	0	24
ENST00000564444	ENSG00000140943	MBTPS1	535	0.12167614	0.954774949	0.909549898	6	3	0.107967466	5.696656563	3.159748144	6	24
ENST00000549919	ENSG00000179104	TMTC2	6211	0.220065163	0.947847923	0.895695847	0	3	0.024242021	3.14973606	3.809843038	0	12
ENST00000222388	ENSG00000033050	ABCF2	2185	0.137406794	0.93411897	0.868237939	6	3	0.098601255	5.04448986	3.568249813	6	24
ENST00000555876	ENSG00000134001	EIF2S1	783	0.073213993	0.965748751	0.931497502	6	3	0.077087109	9.467413967	1.901258365	0	24
ENST00000554332	ENSG00000134001	EIF2S1	534	0.071583302	0.99716935	0.9943387	6	3	0.935488432	9.68308481	1.858911737	0	24
ENST00000584129	ENSG00000133195	SLC39A11	747	0.067894193	0.872653249	0.808979874	0	4	0.175122768	10.20922635	2.350814762	0	24
ENST00000582179	ENSG00000133195	SLC39A11	568	0.202756875	0.86676516	0.733530319	0	3	0.168317416	3.418612467	3.510196056	0	12
ENST00000581005	ENSG00000133195	SLC39A11	667	0.042125894	0.995239079	0.990478157	6	3	0.46961306	16.45418333	1.093946727	0	24
ENST00000571406	ENSG00000140750	ARHGAP17	1135	0.104464662	0.99782087	0.995641739	0	3	0.056446931	6.635231182	1.808527792	0	12
ENST00000575412	ENSG00000140750	ARHGAP17	520	0.055672988	0.978033954	0.956067907	6	3	1.25249588	12.450332	1.445744579	0	24
ENST00000575656	ENSG00000140750	ARHGAP17	978	0.050258586	0.980921143	0.961842286	6	3	0.757823638	13.79161716	1.305140637	0	24
ENST00000543687	ENSG00000185344	ATP6V0A2	1421	0.026656283	0.869704774	0.804557161	0	4	2.473777312	26.00314489	0.922965284	0	24
ENST00000308482	ENSG00000124831	LRRFIP1	2775	0.037179578	0.916884605	0.83376921	6	3	0.284465605	18.6432235	0.965498268	0	24
ENST00000289175	ENSG00000124831	LRRFIP1	3709	0.042295313	0.845610915	0.768416373	0	4	9.561384806	16.38827412	1.464461714	0	24
ENST00000473815	ENSG00000124831	LRRFIP1	476	0.020931943	0.945824502	0.891649005	6	3	1.758411535	33.11432518	0.543571397	6	24
ENST00000483443	ENSG00000124831	LRRFIP1	1069	0.082980048	0.912680498	0.869020747	0	4	0.610899191	8.353178813	2.873157697	0	24
ENST00000468950	ENSG00000124831	LRRFIP1	815	0.296369072	0.996428194	0.992856388	0	3	0.072684064	2.338797286	5.13084228	0	12
ENST00000464608	ENSG00000124831	LRRFIP1	564	0.073258738	0.97645722	0.952914439	6	3	0.700185398	9.461631459	1.902420326	0	24
ENST00000474195	ENSG00000124831	LRRFIP1	1957	0.08378821	0.995005095	0.990010191	6	3	0.5384801	8.272609973	2.175855027	0	24
ENST00000409032	ENSG00000115652	UXS1	1935	0.170943989	0.997841625	0.995683249	6	3	0.127246451	4.054820434	4.43916082	0	24
ENST00000444193	ENSG00000115652	UXS1	800	0.078891489	0.990963935	0.98192787	6	3	0.231212671	8.786083155	2.048694473	0	24
ENST00000479774	ENSG00000115652	UXS1	590	0.097391171	0.996927021	0.993854043	6	3	0.210509042	7.117145959	2.529103675	0	24
ENST00000474920	ENSG00000115652	UXS1	461	0.260471068	0.903370701	0.806741401	0	3	0.101725498	2.661129263	4.509363814	0	12
ENST00000367742	ENSG00000117523	PRRC2C	10366	0.374399943	0.944552432	0.889104865	6	3	0.025078092	1.851354931	9.722608941	6	24
ENST00000338920	ENSG00000117523	PRRC2C	10355	0.044507648	0.969071391	0.938142783	6	3	8.084985346	15.57366442	1.155797346	6	24
ENST00000463586	ENSG00000117523	PRRC2C	3771	0.130877478	0.992559611	0.985119222	6	3	0.453744839	5.296153238	3.398693201	0	24
ENST00000498596	ENSG00000117523	PRRC2C	1066	0.026756411	0.93518503	0.87037006	6	3	2.259215314	25.90583547	0.694824146	6	24
ENST00000492811	ENSG00000117523	PRRC2C	379	0.094654698	0.958875723	0.917751447	6	3	2.027966966	7.322903066	2.45804155	0	24
ENST00000426496	ENSG00000117523	PRRC2C	10175	0.028703992	0.930707852	0.861415704	6	3	19.99142613	24.14811117	0.745399914	0	24
ENST00000457114	ENSG00000243667	WDR92	523	0.066025334	0.983312145	0.966624289	6	3	0.498569798	10.49820023	1.714579605	0	24
ENST00000452862	ENSG00000234742	AC144530.1	555	0.036396026	0.958575168	0.937862751	0	4	0.328194892	19.04458392	1.260200806	0	24
ENST00000394430	ENSG00000068831	RASGRP2	2174	0.110774708	0.968931304	0.937862608	6	3	0.031193875	6.257269291	2.876654202	6	24
ENST00000591925	ENSG00000082212	ME2	395	0.023120867	0.871219872	0.742439744	6	3	0.330395193	29.97929013	0.600414483	0	24
ENST00000252595	ENSG00000130304	SLC27A1	3594	0.016788181	0.997069736	0.994139472	6	3	2.053479861	41.2878075	0.435964056	6	24
ENST00000373010	ENSG00000164663	USP49	2446	0.054194362	0.947891364	0.921837047	0	4	0.327541958	12.79002388	1.876462486	0	24
ENST00000373006	ENSG00000164663	USP49	3177	0.05039349	0.842610894	0.763916342	0	4	0.374998717	13.75469698	1.744858504	0	24
ENST00000453254	ENSG00000114473	IQCG	1230	0.036937738	0.935712092	0.903568138	0	4	0.765397477	18.76528477	1.27895741	0	24
ENST00000438720	ENSG00000166685	COG1	4051	0.066555635	0.97228616	0.95842924	0	4	2.071987091	10.41455283	2.304467643	0	24
ENST00000546973	ENSG00000111331	OAS3	499	0.047445897	0.9382027	0.8764054	6	3	0.243129464	14.6092124	1.232099275	6	24
ENST00000549918	ENSG00000111331	OAS3	1168	0.033267511	0.997923105	0.995846211	6	3	0.808369537	20.83555855	0.863907726	6	24
ENST00000334133	ENSG00000131378	RFTN1	2982	0.136074843	0.998916523	0.997833047	6	3	0.125351333	5.093867208	3.533661021	6	24
ENST00000442789	ENSG00000166866	MYO1A	3658	0.04416791	0.971269168	0.956903753	0	4	0.068478823	15.6934567	1.529299788	0	24
ENST00000495604	ENSG00000162980	ARL5A	428	0.14076897	0.950292071	0.900584141	6	3	0.330559376	4.924005498	3.6555605	6	24
ENST00000295888	ENSG00000163625	WDFY3	14247	0.03728967	0.994174699	0.988349398	6	3	8.443764695	18.58818218	0.968357197	0	24
ENST00000425179	ENSG00000163625	WDFY3	1910	0.022704706	0.867223193	0.734446386	6	3	0.771012523	30.52878964	0.589607391	0	24
ENST00000504839	ENSG00000163625	WDFY3	677	0.047445896	0.938202699	0.876405397	6	3	0.179204731	14.60921243	1.232099272	0	24
ENST00000426414	ENSG00000163625	WDFY3	3428	0.048980811	0.998892128	0.997784256	6	3	0.742551641	14.15140277	1.271958709	0	24
ENST00000426147	ENSG00000141219	C17orf80	2075	0.030099615	0.941822275	0.88364455	6	3	0.594306828	23.02844039	0.781642165	0	24
ENST00000482837	ENSG00000185621	LMLN	550	0.123379885	0.90571478	0.85857217	0	4	0.086062925	5.617991775	4.271989167	0	24
ENST00000480813	ENSG00000185621	LMLN	648	0.023120867	0.871219869	0.742439738	6	3	0.201398305	29.97929033	0.600414479	0	24
ENST00000477169	ENSG00000082014	SMARCD3	802	0.104464662	0.99782087	0.995641741	0	3	0.079884372	6.635231168	1.808527796	0	12
ENST00000261700	ENSG00000087302	C14orf166	7075	0.019153077	0.839008083	0.758512125	0	4	6.852148958	36.18985996	0.663169187	0	24
ENST00000434615	ENSG00000077157	PPP1R12B	380	0.035932854	0.941948351	0.883896702	6	3	6.182945881	19.29006767	0.933122699	0	24
ENST00000498070	ENSG00000077157	PPP1R12B	2181	0.153156679	0.913346712	0.870020067	0	4	0.18827817	4.52573918	5.303001133	0	24
ENST00000466273	ENSG00000077157	PPP1R12B	350	0.093578114	0.873948511	0.810922767	0	4	0.164474505	7.407150608	3.240112328	0	24
ENST00000618451	ENSG00000077157	PPP1R12B	2333	0.062214126	0.964694199	0.929388398	6	3	0.113052059	11.14131516	1.615608188	0	24
ENST00000571392	ENSG00000102967	DHODH	2165	0.023234512	0.971873428	0.943746857	6	3	1.009051538	29.83265535	0.603365667	0	24
ENST00000556572	ENSG00000087303	NID2	1964	0.057342504	0.924633525	0.84926705	6	3	0.974179257	12.08784295	1.489099426	6	24
ENST00000545135	ENSG00000119242	CCDC92	4883	0.103168597	0.982564691	0.965129382	6	3	0.353353657	6.718586862	2.679134819	0	24
ENST00000533184	ENSG00000179526	SHARPIN	352	0.026725156	0.989599103	0.979198206	6	3	0.534282029	25.93613272	0.694012488	6	24
ENST00000504973	ENSG00000159685	CHCHD6	562	0.100817102	0.985110641	0.970221282	6	3	0.235054183	6.875293621	2.618070004	6	24
ENST00000407032	ENSG00000104805	NUCB1	2158	0.337203795	0.962831631	0.925663263	6	3	0.036906986	2.055573485	8.756680377	6	24
ENST00000468891	ENSG00000143486	EIF2D	542	0.064344101	0.885220787	0.770441574	6	3	0.12657396	10.7725054	1.670920489	0	24
ENST00000415717	ENSG00000135912	TTLL4	712	0.059514847	0.998955816	0.997911631	6	3	0.08833075	11.6466263	1.54551194	0	24
ENST00000409886	ENSG00000153165	RGPD3	5594	0.063934802	0.929110955	0.893666433	0	4	0.918682971	10.84146904	2.213722136	0	24
ENST00000591864	ENSG00000092931	MFSD11	446	0.040206984	0.88071731	0.76143462	6	3	0.149421451	17.23947208	1.044115499	0	24
ENST00000590514	ENSG00000092931	MFSD11	1891	0.036461446	0.998844423	0.997688846	6	3	0.806556108	19.01041411	0.946849442	0	24
ENST00000585692	ENSG00000092931	MFSD11	964	0.162942936	0.893336243	0.840004365	0	4	0.08439815	4.253925921	5.641847189	0	24
ENST00000588647	ENSG00000092931	MFSD11	845	0.050871828	0.987922321	0.975844643	6	3	0.152708413	13.62536415	1.32106561	0	24
ENST00000621483	ENSG00000092931	MFSD11	2850	0.097337244	0.980251358	0.960502715	6	3	0.535709648	7.121089022	2.527703269	6	24
ENST00000534532	ENSG00000151503	NCAPD3	5539	0.043722173	0.842195313	0.763292969	0	4	1.54324625	15.85344765	1.513866292	0	24
ENST00000530396	ENSG00000151503	NCAPD3	1521	0.083709624	0.809721742	0.714582613	0	4	0.163488474	8.280376185	2.898419041	0	24
ENST00000534290	ENSG00000151503	NCAPD3	352	0.061485528	0.856336434	0.784504651	0	4	0.166631928	11.27333867	2.128916792	0	24
ENST00000566983	ENSG00000140650	PMM2	907	0.039308312	0.972956859	0.945913717	6	3	1.159378357	17.63360338	1.020778318	6	24
ENST00000570134	ENSG00000140650	PMM2	573	0.075475996	0.999961967	0.99994295	0	4	0.221466507	9.183677217	2.613332267	0	24
ENST00000562448	ENSG00000140650	PMM2	583	0.104398965	0.823152373	0.73472856	0	4	0.147322226	6.639406606	3.614780872	0	24
ENST00000539257	ENSG00000179195	ZNF664	271	0.09735111	0.99691499	0.993829979	6	3	0.22928206	7.120074729	2.528063354	6	24
ENST00000337815	ENSG00000179195	ZNF664	4227	0.071763501	0.802670726	0.704006089	0	4	3.233987348	9.658770471	2.484788315	0	24
ENST00000539501	ENSG00000179195	ZNF664	480	0.30044094	0.995546323	0.991092646	0	3	0.122410534	2.307099624	5.201335857	0	12
ENST00000540498	ENSG00000179195	ZNF664	425	0.056264525	0.999719883	0.999439765	6	3	0.74692556	12.31943532	1.46110593	0	24
ENST00000548655	ENSG00000139436	GIT2	1061	0.260497961	0.875962385	0.75192477	0	3	0.169058827	2.660854531	4.509829403	0	12
ENST00000551721	ENSG00000139436	GIT2	2362	0.052274388	0.942491083	0.884982165	6	3	0.112055716	13.25978563	1.35748801	0	24
ENST00000383366	ENSG00000114670	NEK11	2914	0.029599053	0.89933521	0.798670421	0	3	0.121644647	23.41788345	1.024857778	0	24
ENST00000375257	ENSG00000130958	SLC35D2	889	0.041486894	0.916454922	0.874682384	0	4	1.31599371	16.70761818	1.436470462	0	24
ENST00000381227	ENSG00000047315	POLR2B	4108	0.070055132	0.887259379	0.774518758	6	3	14.4802796	9.894309769	1.819227457	6	24
ENST00000497845	ENSG00000047315	POLR2B	551	0.071366252	0.967427168	0.951140751	0	4	0.226553994	9.712534484	2.471033698	0	24
ENST00000530402	ENSG00000151502	VPS26B	740	0.030770944	0.997780587	0.996670881	0	4	1.367874005	22.52602883	1.065434133	0	24
ENST00000588302	ENSG00000181038	METTL23	925	0.066940846	0.906856837	0.813713675	6	3	0.381032097	10.35462231	1.738354085	6	24
ENST00000588964	ENSG00000181038	METTL23	609	0.045252025	0.914687878	0.872031817	0	4	2.068607621	15.31748441	1.566836913	0	24
ENST00000551818	ENSG00000072041	SLC6A15	587	0.026301958	0.965249979	0.930499958	6	3	2.225039805	26.35344423	0.683022676	6	24
ENST00000549540	ENSG00000072041	SLC6A15	563	0.032862634	0.877719249	0.755438499	6	3	3.518123868	21.09225858	0.853393672	0	24
ENST00000369705	ENSG00000065833	ME1	3371	0.01513717	0.99986318	0.999726361	6	3	30.80377608	45.79106689	0.393089771	6	24
ENST00000493702	ENSG00000174371	EXO1	783	0.067983916	0.971933746	0.943867492	6	3	0.25237923	10.19575245	1.765441059	6	24
ENST00000616284	ENSG00000276234	TADA2A	583	0.039362781	0.93662505	0.873250099	6	3	0.787223636	17.60920227	1.022192813	0	24
ENST00000618836	ENSG00000109332	UBE2D3	3472	0.029852956	0.957002963	0.914005926	6	3	2.682595605	23.21871176	0.775236808	0	24
ENST00000370828	ENSG00000076716	GPC4	4960	0.068751759	0.963242543	0.926485085	6	3	0.561338746	10.08188288	1.785380788	6	24
ENST00000193391	ENSG00000081148	IMPG2	8337	0.391989601	0.973122455	0.94624491	0	3	0.009468686	1.768279514	6.786257436	0	12
ENST00000357195	ENSG00000127152	BCL11B	7559	0.114598655	0.98675484	0.973509681	6	3	0.078887661	6.048475698	2.975956406	6	24
ENST00000565854	ENSG00000137876	RSL24D1	605	0.041188941	0.907458939	0.861188409	0	4	6.077283774	16.82847773	1.426153951	0	24
ENST00000567947	ENSG00000067955	CBFB	610	0.122697923	0.997154161	0.994308322	6	3	0.202799232	5.649216883	3.186282342	0	24
ENST00000496647	ENSG00000163378	EOGT	3624	0.171874884	0.876400096	0.752800192	6	3	0.065516816	4.032859037	4.463334779	0	24
ENST00000540764	ENSG00000163378	EOGT	1584	0.051969187	0.852653275	0.778979912	0	4	0.459369215	13.33765671	1.799416533	0	24
ENST00000606789	ENSG00000081320	STK17B	562	0.150314178	0.951291046	0.926936568	0	4	0.087741693	4.611322686	5.204580472	0	24
ENST00000514044	ENSG00000034533	ASTE1	2504	0.065963598	0.936336174	0.904504261	0	4	0.096912522	10.50802562	2.283968545	0	24
ENST00000380338	ENSG00000171843	MLLT3	6772	0.03824437	0.879481758	0.819222637	0	4	3.164502666	18.12416282	1.324199095	0	24
ENST00000630269	ENSG00000171843	MLLT3	2040	0.111196586	0.882527496	0.823791245	0	4	0.109030082	6.233529358	3.850146301	0	24
ENST00000468513	ENSG00000171843	MLLT3	563	0.104628311	0.992502181	0.985004362	6	3	0.23196921	6.624852995	2.717041422	0	24
ENST00000507429	ENSG00000114120	SLC25A36	3537	0.028551105	0.948620856	0.897241712	6	3	0.961572999	24.27742059	0.741429673	0	24
ENST00000584052	ENSG00000101782	RIOK3	659	0.040245944	0.880492922	0.760985845	6	3	0.202152234	17.22278337	1.045127237	0	24
ENST00000522846	ENSG00000197892	KIF13B	1965	0.257251662	0.905152305	0.81030461	0	3	0.048020592	2.69443227	4.453628371	0	12
ENST00000504948	ENSG00000017260	ATP2C1	4714	0.036840735	0.975595849	0.951191699	6	3	1.616263845	18.81469484	0.956699014	6	24
ENST00000514654	ENSG00000017260	ATP2C1	4730	0.266267972	0.97606666	0.96409999	0	4	0.016142202	2.60319398	9.219443569	0	24
ENST00000508660	ENSG00000017260	ATP2C1	943	0.040368988	0.983925117	0.967850234	6	3	1.779695155	17.17028859	1.048322508	6	24
ENST00000510774	ENSG00000017260	ATP2C1	555	0.059514847	0.998955816	0.997911631	6	3	0.113318007	11.64662636	1.545511931	0	24
ENST00000443439	ENSG00000164307	ERAP1	4805	0.020615353	0.89983082	0.799661641	6	3	5.375109151	33.62286204	0.535350024	6	24
ENST00000373903	ENSG00000095261	PSMD5	686	0.06453028	0.901841371	0.852762056	0	4	1.518559881	10.74142523	2.234340367	0	24
ENST00000467054	ENSG00000113758	DBN1	793	0.057611034	0.970577644	0.941155288	6	3	4.874373523	12.0315005	1.496072747	6	24
ENST00000471767	ENSG00000113758	DBN1	428	0.017405132	0.942448835	0.88489767	6	3	1.747984153	39.82429893	0.451985358	6	24
ENST00000505550	ENSG00000113758	DBN1	534	0.064344102	0.885220787	0.770441575	6	3	0.128470198	10.77250536	1.670920495	0	24
ENST00000461730	ENSG00000183066	WBP2NL	1309	0.070844906	0.991763452	0.983526905	6	3	0.346047642	9.784008725	1.839736708	0	24
ENST00000561733	ENSG00000147274	RBMX	837	0.12111915	0.954747434	0.93212115	0	4	0.130458314	5.722853733	4.193711935	0	24
ENST00000431446	ENSG00000147274	RBMX	2004	0.061381076	0.99147979	0.987219685	0	4	2.325457799	11.29252246	2.125300179	0	24
ENST00000339438	ENSG00000009307	CSDE1	4006	0.252365401	0.999900313	0.999800626	6	3	0.031866728	2.746601466	6.553553628	0	24
ENST00000533818	ENSG00000009307	CSDE1	552	0.059514846	0.998955816	0.997911632	6	3	0.113933867	11.64662643	1.545511922	0	24
ENST00000563650	ENSG00000140829	DHX38	1123	0.041679292	0.940255508	0.880511016	6	3	0.701258542	16.63049318	1.08234914	0	24
ENST00000476589	ENSG00000196338	NLGN3	3153	0.054257237	0.969896395	0.954844592	0	4	0.459903526	12.77520243	1.878639507	0	24
ENST00000536169	ENSG00000196338	NLGN3	3863	0.032148116	0.911033206	0.866549808	0	4	0.239244077	21.56105159	1.113118249	0	24
ENST00000610881	ENSG00000118363	SPCS2	2711	0.106273774	0.965295952	0.930591904	6	3	1.12630114	6.522278779	2.75977164	6	24
ENST00000372007	ENSG00000077264	PAK3	8940	0.041907724	0.890997717	0.836496576	0	4	0.073038223	16.53984321	1.451041567	0	24
ENST00000525128	ENSG00000167861	HID1	695	0.017171914	0.98565735	0.971314699	6	3	0.452010163	40.36516657	0.445929041	0	24
ENST00000366582	ENSG00000119285	HEATR1	8447	0.04536774	0.92928386	0.89392579	0	4	23.85445132	15.27841557	1.570843514	0	24
ENST00000476033	ENSG00000132716	DCAF8	945	0.101273093	0.97980614	0.96970921	0	4	0.221861472	6.844337051	3.506548526	0	24
ENST00000461888	ENSG00000132716	DCAF8	2277	0.051264209	0.999746924	0.999493848	6	3	1.393420761	13.52107425	1.33125517	0	24
ENST00000466253	ENSG00000132716	DCAF8	1078	0.053499439	0.9944138	0.9888276	6	3	9.64232736	12.95615795	1.389300753	0	24
ENST00000475733	ENSG00000132716	DCAF8	1426	0.131104268	0.983894145	0.967788291	0	3	0.747630867	5.286991744	4.539443442	0	24
ENST00000447377	ENSG00000132716	DCAF8	728	0.052134139	0.877010518	0.754021036	0	3	1.212680358	13.29545644	0.902563974	0	12
ENST00000440682	ENSG00000132716	DCAF8	501	0.110943204	0.986368598	0.972737197	0	3	0.120789098	6.24776601	3.841373054	0	24
ENST00000338252	ENSG00000153113	CAST	2972	0.059514846	0.998955816	0.997911632	6	3	0.021161337	11.64662642	1.545511924	6	24
ENST00000515160	ENSG00000153113	CAST	617	0.098053796	0.984863197	0.969726395	6	3	0.74879942	7.069049973	2.546311042	6	24
ENST00000512620	ENSG00000153113	CAST	904	0.059077812	0.941493623	0.912240435	0	4	0.25692547	11.73278359	2.045550386	0	24
ENST00000504221	ENSG00000153113	CAST	578	0.14089926	0.882256941	0.823385412	0	4	0.075363902	4.919452244	4.878591926	0	24
ENST00000348386	ENSG00000153113	CAST	2272	0.092095062	0.955370548	0.910741096	6	3	0.029855489	7.52643158	2.391571598	0	24
ENST00000504532	ENSG00000153113	CAST	714	0.045404801	0.996187956	0.992375913	6	3	0.263336697	15.26594484	1.17909505	0	24
ENST00000515063	ENSG00000153113	CAST	654	0.137136496	0.888895983	0.833343975	0	4	0.180136051	5.054432633	4.748307425	0	24
ENST00000437034	ENSG00000153113	CAST	3377	0.066404594	0.99754758	0.99509516	6	3	0.852886332	10.43824132	1.724428422	6	24
ENST00000510098	ENSG00000153113	CAST	1323	0.061256774	0.944492526	0.888985052	6	3	0.772308241	11.3154373	1.590747182	6	24
ENST00000601723	ENSG00000011422	PLAUR	1205	0.130590804	0.813083947	0.719625921	0	4	0.073475717	5.307779393	4.521664942	0	24
ENST00000296444	ENSG00000164054	SHISA5	2369	0.048354272	0.958836223	0.938254334	0	4	0.182802571	14.3347661	1.674251245	0	24
ENST00000612611	ENSG00000164054	SHISA5	1677	0.015116614	0.940469785	0.880939571	6	3	0.521360101	45.85333515	0.39255596	0	24
ENST00000493571	ENSG00000172037	LAMB2	605	0.042361518	0.914060491	0.828120983	6	3	1.203454733	16.36266134	1.100065547	0	24
ENST00000590722	ENSG00000267699	RP11-729L2.2	1228	0.104136735	0.991062579	0.986593869	0	4	0.205793587	6.656125544	3.605701221	0	24
ENST00000269466	ENSG00000141642	ELAC1	2235	0.096833068	0.982843795	0.974265692	0	4	0.320933079	7.158166042	3.352814095	0	24
ENST00000556710	ENSG00000258465	RP11-574F21.3	2635	0.042324195	0.967493514	0.934987028	0	3	0.049334225	16.3770906	1.465461759	0	24
ENST00000485079	ENSG00000258465	RP11-574F21.3	914	0.078043248	0.979446041	0.958892082	6	3	0.072035913	8.881577841	2.026666919	6	24
ENST00000588963	ENSG00000105364	MRPL4	552	0.059553807	0.998989573	0.997979146	6	3	0.22775556	11.6390071	1.546523673	0	24
ENST00000406509	ENSG00000116977	LGALS8	1035	0.10433137	0.979442992	0.958885984	6	3	0.193301078	6.643708196	2.709330312	6	24
ENST00000323938	ENSG00000116977	LGALS8	1855	0.015583627	0.986675668	0.973351337	0	3	0.202109126	44.47919386	0.539578124	0	24
ENST00000525042	ENSG00000116977	LGALS8	903	0.019671548	0.938983475	0.908475212	0	4	3.2334042	35.23602653	0.681121067	0	24
ENST00000525789	ENSG00000116977	LGALS8	559	0.109428851	0.96713047	0.950695706	0	4	0.119635544	6.334226989	3.788939052	0	24
ENST00000592911	ENSG00000141646	SMAD4	475	0.086942512	0.920019105	0.84003821	6	3	0.365742812	7.972477074	2.257767546	6	24
ENST00000593223	ENSG00000141646	SMAD4	568	0.064344102	0.885220787	0.770441574	6	3	0.120780081	10.77250536	1.670920497	0	24
ENST00000519595	ENSG00000129295	LRRC6	1736	0.110028835	0.910488706	0.820977411	6	3	0.097047323	6.299686613	2.85728499	6	24
ENST00000520446	ENSG00000129295	LRRC6	711	0.311565014	0.992808287	0.985616574	0	3	0.080821738	2.224727263	5.393919606	0	12
ENST00000513007	ENSG00000155893	PXYLP1	582	0.062375534	0.844645204	0.766967807	0	4	0.475441708	11.11248486	2.159732976	0	24
ENST00000395679	ENSG00000213690	RP11-513D4.1	510	0.18085198	0.931742556	0.863485112	0	3	0.146340154	3.832676766	3.13097105	0	12
ENST00000378246	ENSG00000152457	DCLRE1C	2637	0.037589498	0.866021863	0.799032794	0	4	0.291279395	18.43991602	1.301524366	0	24
ENST00000378249	ENSG00000152457	DCLRE1C	2246	0.17021572	0.906925113	0.813850225	0	3	0.116068847	4.072169021	2.946832496	0	12
ENST00000467561	ENSG00000180287	PLD5	1353	0.110774707	0.968931305	0.937862611	6	3	0.05012231	6.257269352	2.876654174	6	24
ENST00000395957	ENSG00000164924	YWHAZ	5248	0.058111227	0.899878597	0.849817895	0	4	1.702108912	11.92793913	2.012082702	0	24
ENST00000480304	ENSG00000164924	YWHAZ	2247	0.069625299	0.907330847	0.814661693	6	3	0.790848302	9.955392474	1.808065332	0	24
ENST00000453374	ENSG00000224261	RPSAP18	886	0.077362391	0.97146401	0.957196015	0	4	0.215045279	8.959743509	2.678648108	0	24
ENST00000584208	ENSG00000167862	ICT1	593	0.1258389	0.993635408	0.990453112	0	4	0.104561839	5.50821074	4.357131768	0	24
ENST00000513619	ENSG00000177311	ZBTB38	963	0.01742272	0.998526338	0.997052675	6	3	1.844101024	39.78409652	0.452442096	0	24
ENST00000507657	ENSG00000177311	ZBTB38	3419	0.102056901	0.980149034	0.960298068	6	3	0.214089408	6.791771763	2.650265738	0	24
ENST00000507722	ENSG00000177311	ZBTB38	593	0.119081467	0.812557479	0.718836219	0	4	0.353848343	5.820781334	4.123157807	0	24
ENST00000512327	ENSG00000177311	ZBTB38	1021	0.047685881	0.856715919	0.713431838	6	3	0.795729033	14.53569003	1.238331305	0	24
ENST00000513249	ENSG00000177311	ZBTB38	572	0.042428729	0.967049769	0.934099538	6	3	0.430634569	16.3367415	1.101810909	0	24
ENST00000510726	ENSG00000177311	ZBTB38	859	0.082420141	0.983761069	0.967522138	6	3	0.213064468	8.409924708	2.140328317	0	24
ENST00000509813	ENSG00000177311	ZBTB38	855	0.122228767	0.965475915	0.930951831	6	3	0.320696405	5.670900526	3.174099055	0	24
ENST00000321464	ENSG00000177311	ZBTB38	3588	0.032668971	0.939969403	0.909954105	0	4	22.65450068	21.21729475	1.131152688	0	24
ENST00000538986	ENSG00000255837	TAS2R20	1381	0.159533358	0.991787863	0.987681794	0	4	0.167720266	4.344841672	5.523791616	0	24
ENST00000483613	ENSG00000242607	RPS3AP34	781	0.11433701	0.86060313	0.721206261	0	3	0.275008835	6.062316834	1.979441248	0	12
ENST00000420497	ENSG00000144451	SPAG16	514	0.066393766	0.997550608	0.995101217	6	3	0.37361265	10.43994366	1.724147236	0	24
ENST00000440779	ENSG00000144451	SPAG16	805	0.04675924	0.921687353	0.843374705	0	3	0.447687311	14.82374772	0.809511888	0	12
ENST00000539585	ENSG00000256188	TAS2R30	1687	0.168697327	0.998311522	0.996623044	6	3	0.307354748	4.108821355	4.380818353	0	24
ENST00000542658	ENSG00000111215	PRR4	832	0.196040484	0.990974821	0.981949643	0	3	0.080781972	3.535734898	3.393919609	0	12
ENST00000240619	ENSG00000121318	TAS2R10	1042	0.150063597	0.958608256	0.917216513	0	3	0.74061474	4.61902284	2.597952081	0	12
ENST00000534508	ENSG00000179832	MROH1	1611	0.017387148	0.944356575	0.88871315	6	3	0.637725644	39.86548942	0.45151835	0	24
ENST00000533467	ENSG00000226761	TAS2R46	930	0.136466997	0.999693133	0.999386266	6	3	0.202467435	5.079229377	3.543844679	0	24
ENST00000390677	ENSG00000212128	TAS2R13	1637	0.166804213	0.990864358	0.986296538	0	4	0.1142635	4.155453677	5.775542664	0	24
ENST00000314499	ENSG00000178662	CSRNP3	11788	0.101201431	0.99266389	0.985327779	6	3	0.020833333	6.849183586	2.628050449	6	24
ENST00000390673	ENSG00000212124	TAS2R19	1002	0.15222646	0.977926478	0.966889717	0	4	0.440313766	4.553394854	5.270792621	0	24
ENST00000537503	ENSG00000212127	TAS2R14	1858	0.10945001	0.81585703	0.723785545	0	4	0.883948671	6.333002459	3.789671669	0	24
ENST00000514722	ENSG00000249540	RP11-789L4.1	322	0.13830301	0.988896928	0.977793855	0	3	0.185946799	5.011801129	2.394348796	0	12
ENST00000543626	ENSG00000231887	PRH1	710	0.059553807	0.998989573	0.997979146	6	3	0.177071929	11.63900715	1.546523665	6	24
ENST00000536086	ENSG00000231887	PRH1	554	0.093024227	0.99590247	0.991804941	6	3	0.349866404	7.451254407	2.415700635	0	24
ENST00000534923	ENSG00000111215	PRR4	533	0.067508539	0.94462229	0.889244579	6	3	1.507701975	10.26754827	1.753096214	0	24
ENST00000541456	ENSG00000111215	PRR4	454	0.106030872	0.976686074	0.953372149	6	3	0.295017055	6.537220434	2.753463828	0	24
ENST00000541175	ENSG00000111215	PRR4	384	0.190025403	0.841468908	0.762203362	0	4	0.181329908	3.647655362	6.579568961	0	24
ENST00000380342	ENSG00000147003	TMEM27	1578	0.089057847	0.89614856	0.79229712	0	3	0.036121797	7.783111815	3.083599538	0	24
ENST00000465915	ENSG00000163870	TPRA1	569	0.060960902	0.992243063	0.984486125	6	3	0.453193971	11.37035635	1.583063842	0	24
ENST00000392318	ENSG00000128641	MYO1B	5082	0.066545499	0.991321683	0.982643367	6	3	19.11937313	10.41613927	1.728087492	6	24
ENST00000468410	ENSG00000105856	HBP1	2704	0.265168123	0.971891183	0.957836774	0	4	0.032534441	2.613991352	9.181361668	0	24
ENST00000461963	ENSG00000105856	HBP1	581	0.034921227	0.805429265	0.708143898	0	4	0.437391324	19.84887819	1.209136344	0	24
ENST00000478038	ENSG00000243609	RPS2P44	846	0.23955283	0.997096896	0.994193792	0	3	0.700646472	2.893504452	4.147220162	0	12
ENST00000378331	ENSG00000152455	SUV39H2	2959	0.034334824	0.952140449	0.904280899	6	3	2.977564648	20.18787634	0.891624245	6	24
ENST00000473886	ENSG00000082701	GSK3B	438	0.069101512	0.978742205	0.957484411	6	3	0.418446598	10.03085399	1.794463364	6	24
ENST00000523752	ENSG00000120889	TNFRSF10B	3328	0.064374863	0.93801741	0.907026115	0	4	13.55087648	10.76735779	2.228959088	0	24
ENST00000519028	ENSG00000120889	TNFRSF10B	612	0.050874092	0.999147401	0.998294802	6	3	1.645859198	13.62475777	1.321124405	0	24
ENST00000494263	ENSG00000135929	CYP27A1	2566	0.104521505	0.985546056	0.971092113	0	3	0.0704606	6.631622627	1.809511891	0	12
ENST00000332896	ENSG00000169372	CRADD	1169	0.142436604	0.949340582	0.898681164	0	3	0.135970705	4.866355713	4.931821966	0	24
ENST00000548330	ENSG00000169372	CRADD	1470	0.208882833	0.993882316	0.987764632	0	3	0.040487361	3.318353987	3.616250722	0	12
ENST00000347053	ENSG00000164597	COG5	4532	0.0557638	0.999934113	0.999868227	6	3	2.726958014	12.4300565	1.44810283	6	24
ENST00000393603	ENSG00000164597	COG5	5418	0.031120772	0.808131489	0.712197234	0	4	5.507472156	22.27281453	1.077546799	0	24
ENST00000468350	ENSG00000164597	COG5	581	0.023120867	0.87121987	0.742439741	6	3	0.224623239	29.97929036	0.600414479	0	24
ENST00000468821	ENSG00000136449	MYCBPAP	444	0.051810846	0.852127325	0.778190988	0	4	0.166578683	13.37841856	1.793934006	0	24
ENST00000459754	ENSG00000136449	MYCBPAP	571	0.048924531	0.953258458	0.906516916	6	3	0.960647802	14.16768161	1.270497213	0	24
ENST00000567621	ENSG00000187741	FANCA	618	0.092855233	0.939002968	0.878005935	6	3	0.444532262	7.464815463	2.41131212	6	24
ENST00000527497	ENSG00000162231	NXF1	529	0.078078774	0.979420546	0.958841091	6	3	0.248787695	8.877536697	2.027589478	0	24
ENST00000486326	ENSG00000075790	BCAP29	512	0.104201902	0.876441882	0.814662823	0	4	0.186114214	6.651962842	3.607957616	0	24
ENST00000482371	ENSG00000075790	BCAP29	943	0.092521855	0.901928816	0.803857632	6	3	0.060405423	7.49171293	2.402654796	6	24
ENST00000442065	ENSG00000075790	BCAP29	812	0.088669131	0.999437645	0.998875289	6	3	0.078540732	7.817232118	2.302605286	0	24
ENST00000436699	ENSG00000075790	BCAP29	1059	0.041092821	0.960851556	0.921703113	6	3	0.870886093	16.86784133	1.067119358	0	24
ENST00000379119	ENSG00000075790	BCAP29	5773	0.028592029	0.967852612	0.935705225	6	3	1.356380927	24.24267183	0.742492417	6	24
ENST00000564824	ENSG00000167962	ZNF598	2147	0.044215325	0.927918268	0.855836535	6	3	0.70603584	15.67662766	1.148206131	6	24
ENST00000606364	ENSG00000119139	TJP2	591	0.032696402	0.944821312	0.889642625	6	3	0.937613728	21.19949381	0.849076877	6	24
ENST00000393284	ENSG00000180881	CAPS2	3430	0.085920398	0.987494035	0.974988069	0	3	0.949257421	8.067318085	1.487483185	0	12
ENST00000548958	ENSG00000180881	CAPS2	1209	0.031550729	0.889809449	0.779618898	6	3	1.561293148	21.96929175	0.819325457	0	24
ENST00000547320	ENSG00000180881	CAPS2	546	0.058296417	0.979588241	0.959176483	6	3	0.562855171	11.89004764	1.513871142	0	24
ENST00000449191	ENSG00000258984	UBE2F-SCLY	951	0.023120867	0.87121987	0.742439739	6	3	0.137230391	29.97929025	0.600414481	0	24
ENST00000551344	ENSG00000123064	DDX54	872	0.036927105	0.991200924	0.982401847	0	3	0.642202722	18.77068818	0.639294622	0	12
ENST00000563983	ENSG00000158805	ZNF276	3403	0.123200768	0.905788583	0.811577166	6	3	0.896221798	5.626159578	3.199340465	6	24
ENST00000565402	ENSG00000069943	PIGB	648	0.147182211	0.893425039	0.840137559	0	4	0.118784676	4.709449428	5.096137111	0	24
ENST00000563742	ENSG00000069943	PIGB	1937	0.053084795	0.995162366	0.990324731	6	3	0.694900141	13.05735813	1.378533071	0	24
ENST00000440223	ENSG00000184182	UBE2F	830	0.053836377	0.986549889	0.973099778	0	3	0.077958885	12.87507108	1.864067379	0	24
ENST00000433568	ENSG00000184182	UBE2F	574	0.110812747	0.968946499	0.937892999	6	3	0.23615138	6.25512135	2.877642014	0	24
ENST00000445676	ENSG00000184182	UBE2F	831	0.051763438	0.974842806	0.949685612	6	3	0.221985194	13.39067114	1.344219406	6	24
ENST00000409332	ENSG00000184182	UBE2F	1138	0.042747643	0.868747423	0.737494847	6	3	0.157505431	16.21486307	1.110092631	6	24
ENST00000472479	ENSG00000184182	UBE2F	1458	0.082342557	0.99752087	0.99504174	6	3	0.308163196	8.417848601	2.138313583	0	24
ENST00000414443	ENSG00000184182	UBE2F	2100	0.07034531	0.924167844	0.886251766	0	4	0.210252888	9.853495343	2.435683903	0	24
ENST00000440339	ENSG00000181450	ZNF678	798	0.070124439	0.988611857	0.977223713	6	3	0.772505701	9.884530839	1.821027249	0	24
ENST00000443233	ENSG00000105865	DUS4L	1676	0.023482987	0.995877502	0.991755004	6	3	0.863857479	29.51699427	0.609818189	0	24
ENST00000485825	ENSG00000105865	DUS4L	989	0.052929339	0.925239887	0.88785983	0	4	1.1259048	13.09570827	1.832661473	0	24
ENST00000562625	ENSG00000260036	RP11-178D12.2	723	0.051177037	0.993558476	0.990337714	0	4	0.178150101	13.54410543	1.771988569	0	24
ENST00000473565	ENSG00000013441	CLK1	3208	0.128617146	0.841049349	0.761574023	0	4	1.543852634	5.389228451	4.453327637	0	24
ENST00000496205	ENSG00000013441	CLK1	480	0.062210964	0.964627381	0.929254763	6	3	0.274750586	11.1418813	1.615526096	0	24
ENST00000361055	ENSG00000144744	UBA3	2154	0.047374269	0.998922035	0.997844069	6	3	2.658933906	14.63130085	1.23023921	0	24
ENST00000461934	ENSG00000144744	UBA3	1224	0.02317632	0.999479897	0.998959795	0	3	0.824152719	29.90756033	0.802472677	0	24
ENST00000465108	ENSG00000144744	UBA3	804	0.12832408	0.864346491	0.796519737	0	4	0.079653784	5.401536338	4.443180328	0	24
ENST00000485424	ENSG00000144744	UBA3	652	0.053825205	0.985307915	0.97061583	6	3	0.379447508	12.87774342	1.397760416	0	24
ENST00000565776	ENSG00000069974	RAB27A	567	0.142883481	0.894619406	0.841929109	0	4	0.116683556	4.851135884	4.947294938	0	24
ENST00000336787	ENSG00000069974	RAB27A	3446	0.089817597	0.932863398	0.899295097	0	4	0.84457459	7.717275972	3.109905631	0	24
ENST00000484808	ENSG00000160285	LSS	251	0.030705597	0.975066668	0.962600002	0	4	1.483090681	22.57396844	1.063171505	0	24
ENST00000418653	ENSG00000143740	SNAP47	1867	0.064515801	0.96436828	0.94655242	0	4	0.824081045	10.743836	2.233839012	0	24
ENST00000315781	ENSG00000143740	SNAP47	2367	0.113613987	0.992204624	0.984409247	6	3	0.309815592	6.100896527	2.950386049	6	24
ENST00000310958	ENSG00000260916	CCPG1	6822	0.070490715	0.86172682	0.79259023	0	4	2.170598525	9.833169926	2.440718525	0	24
ENST00000568372	ENSG00000260916	CCPG1	3388	0.154067875	0.974820909	0.949641818	6	3	0.020360801	4.498972796	4.000913279	0	24
ENST00000489370	ENSG00000144747	TMF1	372	0.078043248	0.979446041	0.958892083	6	3	0.176991464	8.881577824	2.026666923	0	24
ENST00000477872	ENSG00000144747	TMF1	222	0.101290593	0.865629373	0.798444059	0	4	0.339275465	6.843154538	3.507154466	0	24
ENST00000357086	ENSG00000150995	ITPR1	9762	0.207347149	0.986634539	0.973269078	6	3	0.070468559	3.342930849	5.384496662	6	24
ENST00000456211	ENSG00000150995	ITPR1	9717	0.097597863	0.912159231	0.824318463	6	3	0.134862839	7.10207336	2.534471145	6	24
ENST00000552632	ENSG00000173588	CEP83	705	0.098082095	0.97788841	0.955776819	6	3	0.283422713	7.067010343	2.54704594	0	24
ENST00000397809	ENSG00000173588	CEP83	3773	0.058881483	0.989928888	0.979857776	6	3	0.890243597	11.77190434	1.529064414	0	24
ENST00000546587	ENSG00000173588	CEP83	597	0.149743933	0.897813342	0.846720013	0	4	0.075593012	4.628883222	5.18483592	0	24
ENST00000550328	ENSG00000173588	CEP83	241	0.073213993	0.965748751	0.931497501	6	3	0.250453138	9.467413988	1.901258361	0	24
ENST00000551078	ENSG00000173588	CEP83	565	0.028826499	0.932929299	0.899393949	0	4	0.573731509	24.04548623	0.998108326	0	24
ENST00000418829	ENSG00000196498	NCOR2	563	0.106221001	0.862715181	0.725430363	6	3	0.097102596	6.52551917	2.758401214	6	24
ENST00000536195	ENSG00000196498	NCOR2	452	0.062601365	0.923828686	0.885743029	0	4	1.587790835	11.07239727	2.167552285	0	24
ENST00000411890	ENSG00000108813	DLX4	1404	0.056132411	0.890341161	0.780682321	6	3	0.168377288	12.34843066	1.457675108	6	24
ENST00000579611	ENSG00000179604	CDC42EP4	580	0.040206984	0.880717308	0.761434617	6	3	0.114899943	17.23947216	1.044115495	0	24
ENST00000582303	ENSG00000179604	CDC42EP4	660	0.041448873	0.971882593	0.95782389	0	4	1.668408001	16.72294411	1.435153992	0	24
ENST00000552542	ENSG00000186815	TPCN1	828	0.119342081	0.955966039	0.911932079	6	3	0.167017082	5.80807019	3.0991361	0	24
ENST00000354416	ENSG00000125354	6-Sep	4652	0.18811092	0.945465001	0.918197501	0	4	0.018549665	3.684779074	6.513280584	0	24
ENST00000260983	ENSG00000138411	HECW2	11809	0.032808197	0.987636487	0.975272973	6	3	0.9417555	21.12725637	0.851980006	0	24
ENST00000512131	ENSG00000087266	SH3BP2	615	0.059558342	0.998985537	0.997971074	6	3	0.408843443	11.63812089	1.546641435	6	24
ENST00000487197	ENSG00000132330	SCLY	770	0.059549641	0.99897963	0.99795926	6	3	0.408221058	11.63982132	1.546415491	0	24
ENST00000431487	ENSG00000132330	SCLY	568	0.071387631	0.979774075	0.969661113	0	4	0.107437096	9.709625794	2.47177394	0	24
ENST00000558598	ENSG00000117906	RCN2	3936	0.063116656	0.972226416	0.944452833	6	3	1.067642366	10.98200102	1.639045558	0	24
ENST00000485595	ENSG00000129292	PHF20L1	1810	0.04612147	0.984256043	0.968512087	6	3	2.295488504	15.02873116	1.197705901	0	24
ENST00000521038	ENSG00000129292	PHF20L1	427	0.057358033	0.884224873	0.768449747	6	3	0.477784201	12.08457028	1.489502695	0	24
ENST00000541676	ENSG00000103168	TAF1C	3502	0.059514845	0.998955816	0.997911632	6	3	0.017958737	11.64662664	1.545511894	6	24
ENST00000361228	ENSG00000198774	RASSF9	5682	0.09753865	0.997189771	0.994379542	6	3	0.283457082	7.10638483	2.532933472	6	24
ENST00000416617	ENSG00000166578	IQCD	1673	0.099752707	0.948306688	0.922460033	0	4	0.127913463	6.948655363	3.453905647	0	24
ENST00000273480	ENSG00000114125	RNF7	2763	0.015821223	0.874115328	0.811172991	0	4	3.265195191	43.81122617	0.5478048	0	24
ENST00000498828	ENSG00000114125	RNF7	652	0.023120867	0.871219867	0.742439733	6	3	0.200162733	29.9792904	0.600414478	0	24
ENST00000505584	ENSG00000118985	ELL2	730	0.111050257	0.976361216	0.952722433	6	3	0.081689853	6.241743174	2.883809778	0	24
ENST00000508694	ENSG00000118985	ELL2	743	0.048704274	0.986674253	0.973348505	6	3	0.501042549	14.23175255	1.264777471	0	24
ENST00000635633	ENSG00000118985	ELL2	467	0.1541482	0.998198171	0.996396342	6	3	0.138682819	4.496628455	4.002999176	0	24
ENST00000515020	ENSG00000118985	ELL2	340	0.078043248	0.979446041	0.958892082	6	3	0.193649484	8.881577838	2.02666692	0	24
ENST00000468414	ENSG00000073111	MCM2	1076	0.057239486	0.916178824	0.832357648	6	3	0.811755981	12.10959835	1.486424197	6	24
ENST00000485968	ENSG00000163430	FSTL1	677	0.070144153	0.966069024	0.949103536	0	4	1.383335376	9.881752807	2.428718919	0	24
ENST00000467994	ENSG00000163430	FSTL1	482	0.104311963	0.916115707	0.874173561	0	4	1.874077933	6.644944289	3.61176843	0	24
ENST00000525652	ENSG00000134910	STT3A	607	0.040163713	0.890593133	0.8358897	0	4	0.304650941	17.2580453	1.390655754	0	24
ENST00000479234	ENSG00000213079	SCAF8	281	0.229837508	0.984871026	0.969742052	0	3	0.203109151	3.015814032	3.97902519	0	12
ENST00000307892	ENSG00000103018	CYB5B	4286	0.095492213	0.998740856	0.997481712	6	3	0.239016951	7.258677514	2.479790563	6	24
ENST00000568342	ENSG00000103018	CYB5B	648	0.125862242	0.998475032	0.996950065	6	3	0.383983417	5.50718921	3.26845498	0	24
ENST00000392650	ENSG00000069188	SDK2	10723	0.018524455	0.999929147	0.999858294	6	3	1.92481426	37.4179526	0.481052509	6	24
ENST00000399069	ENSG00000205629	LCMT1	1368	0.0900892	0.816138072	0.724207107	0	4	0.312166923	7.694009737	3.119309803	0	24
ENST00000570981	ENSG00000205629	LCMT1	612	0.032193704	0.988967526	0.977935053	6	3	2.092413575	21.53051945	0.836022561	0	24
ENST00000573435	ENSG00000205629	LCMT1	196	0.040206984	0.880717309	0.761434617	6	3	0.340010035	17.23947203	1.044115502	0	24
ENST00000575396	ENSG00000205629	LCMT1	449	0.031145174	0.995374712	0.993062068	0	4	0.696950839	22.25536413	1.078391702	0	24
ENST00000453938	ENSG00000183576	SETD3	545	0.040206984	0.880717306	0.761434612	6	3	0.122278838	17.23947209	1.044115499	0	24
ENST00000498691	ENSG00000176261	ZBTB8OS	541	0.047950189	0.925419852	0.888129777	0	4	0.117590857	14.45556715	1.660260005	0	24
ENST00000466361	ENSG00000176261	ZBTB8OS	538	0.092095063	0.955370548	0.910741096	6	3	0.12608117	7.526431498	2.391571624	0	24
ENST00000432456	ENSG00000138376	BARD1	615	0.062210964	0.964627382	0.929254764	6	3	0.214439482	11.14188131	1.615526095	0	24
ENST00000491686	ENSG00000068745	IP6K2	662	0.015957917	0.974881992	0.949763984	6	3	2.218118603	43.43594234	0.41440335	0	24
ENST00000495806	ENSG00000029639	TFB1M	444	0.035717105	0.809499553	0.714249329	0	4	3.977155743	19.40658893	1.236693377	0	24
ENST00000489874	ENSG00000029639	TFB1M	563	0.053328889	0.993258122	0.986516244	0	3	0.912891182	12.9975928	1.84649576	0	24
ENST00000475849	ENSG00000029639	TFB1M	590	0.017823865	0.994889021	0.989778042	6	3	1.615868333	38.88871373	0.462859228	6	24
ENST00000466652	ENSG00000143162	CREG1	794	0.025607011	0.852210027	0.704420054	6	3	2.150505882	27.06864888	0.664975931	6	24
ENST00000263640	ENSG00000115170	ACVR1	3047	0.015559155	0.895519752	0.791039504	6	3	0.163098369	44.54915355	0.404048081	0	24
ENST00000434821	ENSG00000115170	ACVR1	2861	0.04228577	0.99400388	0.988007759	6	3	3.345688733	16.39197269	1.098098462	0	24
ENST00000413751	ENSG00000115170	ACVR1	536	0.162293599	0.998154641	0.996309282	0	3	0.229302158	4.270945903	2.809682041	0	12
ENST00000342556	ENSG00000166886	NAB2	2318	0.084815693	0.976609709	0.953219419	0	3	0.493233691	8.17239305	1.468358157	0	12
ENST00000449545	ENSG00000146426	TIAM2	2025	0.038489137	0.98699388	0.973987759	6	3	0.430844422	18.00890433	0.99950556	0	24
ENST00000539296	ENSG00000146426	TIAM2	454	0.080588817	0.948792873	0.897585746	0	3	0.29592497	8.601034322	1.395181039	0	12
ENST00000275246	ENSG00000146426	TIAM2	2491	0.076607138	0.848626564	0.772939846	0	4	0.030850922	9.048075627	2.652497723	0	24
ENST00000555318	ENSG00000166888	STAT6	465	0.080068181	0.999528758	0.999057516	6	3	5.749949719	8.656961781	2.079251411	6	24
ENST00000464446	ENSG00000157500	APPL1	886	0.036820013	0.993515825	0.98703165	6	3	0.141367215	18.82528321	0.956160914	6	24
ENST00000283871	ENSG00000113924	HGD	2005	0.035789465	0.957301007	0.914602014	6	3	0.907112359	19.36735226	0.929399112	6	24
ENST00000480862	ENSG00000113924	HGD	656	0.073213993	0.96574875	0.9314975	6	3	0.092010986	9.467414019	1.901258355	6	24
ENST00000538417	ENSG00000135124	P2RX4	866	0.040206984	0.880717312	0.761434623	6	3	0.076953772	17.239472	1.044115504	0	24
ENST00000546624	ENSG00000258128	MKRN9P	1451	0.127197257	0.893209159	0.839813739	0	4	0.158106528	5.449387809	4.404164438	0	24
ENST00000565301	ENSG00000102908	NFAT5	653	0.077438248	0.811109656	0.716664484	0	4	0.250854714	8.950966749	2.681274623	0	24
ENST00000584483	ENSG00000108604	SMARCD2	821	0.022086328	0.975370775	0.950741549	6	3	1.872394006	31.38354117	0.573549043	6	24
ENST00000581832	ENSG00000108604	SMARCD2	562	0.023120867	0.871219868	0.742439736	6	3	0.232217263	29.97929031	0.60041448	0	24
ENST00000580054	ENSG00000108604	SMARCD2	477	0.104464662	0.99782087	0.99564174	0	3	0.134312927	6.635231138	1.808527804	0	12
ENST00000490569	ENSG00000156508	EEF1A1	1802	0.117422587	0.923558014	0.847116028	6	3	17.11807182	5.903014031	3.04928972	6	24
ENST00000562193	ENSG00000141002	TCF25	627	0.032730209	0.932116486	0.898174729	0	4	0.616680123	21.17759707	1.133273049	0	24
ENST00000617763	ENSG00000184983	NDUFA6	1183	0.024791437	0.999561552	0.999123104	6	3	3.57736697	27.95913727	0.643796689	6	24
ENST00000598860	ENSG00000105771	SMG9	574	0.032565199	0.973564319	0.947128638	6	3	0.561578638	21.28490526	0.845669726	0	24
ENST00000595700	ENSG00000105771	SMG9	1401	0.069863198	0.996329195	0.992658389	6	3	1.283351553	9.921492308	1.814243205	0	24
ENST00000475937	ENSG00000114861	FOXP1	4967	0.332331167	0.836538423	0.754807635	0	4	0.00600756	2.085712232	11.50686064	0	24
ENST00000470112	ENSG00000114861	FOXP1	560	0.098551251	0.977595147	0.955190293	6	3	0.321959816	7.033367627	2.559229228	0	24
ENST00000240651	ENSG00000121350	PYROXD1	4055	0.031355969	0.81724435	0.725866525	0	4	1.870714016	22.10574869	1.085690439	0	24
ENST00000538072	ENSG00000121350	PYROXD1	579	0.092521855	0.901928817	0.803857634	6	3	0.098380508	7.491712936	2.402654794	0	24
ENST00000554116	ENSG00000258947	TUBB3	542	0.049424977	0.882901731	0.765803463	6	3	0.745519389	14.02422879	1.283493037	0	24
ENST00000485444	ENSG00000144746	ARL6IP5	387	0.063975812	0.81782444	0.72673666	0	4	0.192886164	10.83451944	2.215142087	0	24
ENST00000414645	ENSG00000156162	DPY19L4	6197	0.01490844	0.988797853	0.977595707	6	3	7.597841401	46.49360893	0.387149985	6	24
ENST00000220616	ENSG00000042832	TG	8450	0.054355091	0.998953416	0.997906832	6	3	0.323978534	12.75220354	1.411520757	6	24
ENST00000522691	ENSG00000042832	TG	476	0.048638106	0.945111796	0.890223591	0	3	0.127716143	14.25111367	1.684078912	0	24
ENST00000440383	ENSG00000198520	C1orf228	454	0.104464662	0.99782087	0.99564174	0	3	0.141117327	6.635231133	1.808527806	0	12
ENST00000553025	ENSG00000076513	ANKRD13A	1455	0.040028035	0.873924864	0.747849727	6	3	0.783897127	17.31654275	1.039468458	6	24
ENST00000546476	ENSG00000076513	ANKRD13A	896	0.016196521	0.999990043	0.999980086	6	3	2.894979018	42.79605239	0.420599541	0	24
ENST00000549826	ENSG00000076513	ANKRD13A	1033	0.046239115	0.84570833	0.768562496	0	4	0.17260756	14.99049413	1.601014602	0	24
ENST00000476682	ENSG00000074416	MGLL	3999	0.066237046	0.99232053	0.984641059	6	3	0.274477369	10.4646451	1.720077445	0	24
ENST00000398101	ENSG00000074416	MGLL	1414	0.046389329	0.989221326	0.978442651	6	3	0.72814096	14.94195329	1.204661777	0	24
ENST00000484451	ENSG00000074416	MGLL	653	0.088669131	0.999437645	0.998875289	6	3	0.097664739	7.817232111	2.302605288	0	24
ENST00000479967	ENSG00000074416	MGLL	1059	0.038655795	0.971970332	0.943940664	6	3	0.244493498	17.93126203	1.003833415	6	24
ENST00000451724	ENSG00000123384	LRP1	1284	0.246554056	0.90962565	0.8192513	0	3	0.064216095	2.811339602	4.26842776	0	12
ENST00000556356	ENSG00000123384	LRP1	5114	0.03241832	0.920229668	0.840459336	6	3	0.166260668	21.381342	0.841855483	0	24
ENST00000343629	ENSG00000140950	TLDC1	5046	0.033414245	0.983970812	0.967941625	6	3	4.472981112	20.74406217	0.867718186	0	24
ENST00000565701	ENSG00000140950	TLDC1	437	0.048228573	0.943428071	0.886856142	6	3	1.357640654	14.37212717	1.252424209	0	24
ENST00000565765	ENSG00000140950	TLDC1	552	0.022071911	0.97739056	0.954781119	6	3	3.172594478	31.4040395	0.573174671	0	24
ENST00000498753	ENSG00000233597	RP11-343B5.1	576	0.016099272	0.861228865	0.722457731	6	3	0.337081591	43.05456645	0.41807412	0	24
ENST00000471095	ENSG00000114126	TFDP2	1004	0.040206984	0.880717308	0.761434616	6	3	0.066376461	17.23947215	1.044115495	0	24
ENST00000262850	ENSG00000083750	RRAGB	1573	0.020691707	0.882367891	0.764735783	6	3	2.939125871	33.49879225	0.537332805	6	24
ENST00000475061	ENSG00000083750	RRAGB	376	0.016099272	0.861228867	0.722457735	6	3	0.516380308	43.05456603	0.418074125	0	24
ENST00000402835	ENSG00000043143	JADE2	2797	0.055767883	0.952219693	0.904439386	6	3	0.07088209	12.42914641	1.448208864	0	24
ENST00000468376	ENSG00000101040	ZMYND8	4064	0.137451793	0.933671131	0.900506696	0	4	0.220028652	5.042838397	4.75922449	0	24
ENST00000446894	ENSG00000101040	ZMYND8	341	0.07508028	0.996831714	0.993663427	6	3	0.548672001	9.23208037	1.949723061	0	24
ENST00000446994	ENSG00000101040	ZMYND8	5471	0.295348922	0.980109351	0.960218702	0	3	0.053267077	2.346875608	5.113181098	0	12
ENST00000570395	ENSG00000140718	FTO	555	0.214688811	0.860662335	0.721324669	0	3	0.168197858	3.228613437	3.716765799	0	12
ENST00000464071	ENSG00000140718	FTO	1065	0.052429227	0.83604512	0.754067681	0	4	0.604589005	13.22062565	1.815345252	0	24
ENST00000472835	ENSG00000140718	FTO	847	0.109120602	0.908848011	0.817696023	0	3	0.066315243	6.352120209	3.778266029	0	24
ENST00000398901	ENSG00000214745	RP11-54I5.1	1275	0.180851979	0.955082254	0.910164508	0	3	0.043129739	3.832676783	3.130971036	0	12
ENST00000491398	ENSG00000144840	RABL3	1007	0.058669348	0.987944703	0.975889406	6	3	0.43011343	11.81446876	1.523555596	6	24
ENST00000483733	ENSG00000144840	RABL3	760	0.034985223	0.886674775	0.77334955	6	3	0.558126182	19.81257007	0.908514137	6	24
ENST00000219473	ENSG00000103194	USP10	3009	0.018651472	0.989684363	0.979368726	6	3	3.635077173	37.16313548	0.484350951	6	24
ENST00000569511	ENSG00000103194	USP10	571	0.073549062	0.980880389	0.961760778	6	3	1.148258805	9.424283061	1.90995961	0	24
ENST00000570191	ENSG00000103194	USP10	2717	0.089985816	0.974235654	0.948471307	0	3	0.088548752	7.702849292	3.115730179	0	24
ENST00000566378	ENSG00000103194	USP10	465	0.103434199	0.939736703	0.879473406	6	3	0.149086991	6.701334645	2.686032105	0	24
ENST00000497393	ENSG00000153767	GTF2E1	567	0.057968192	0.970193086	0.940386172	6	3	0.430941594	11.95737111	1.505347608	0	24
ENST00000485450	ENSG00000114316	USP4	3541	0.028779454	0.930103882	0.860207765	6	3	0.220391649	24.08479243	0.747359565	0	24
ENST00000262135	ENSG00000103494	RPGRIP1L	8195	0.111133272	0.999731506	0.999463011	6	3	0.598493946	6.237080664	2.885965561	6	24
ENST00000564374	ENSG00000103494	RPGRIP1L	3877	0.230622468	0.998702773	0.997405546	0	3	0.200611783	3.005549229	3.992614689	0	12
ENST00000425528	ENSG00000105576	TNPO2	5122	0.117058622	0.818188546	0.727282818	0	4	0.101782952	5.921368031	4.053117434	0	24
ENST00000565561	ENSG00000103196	CRISPLD2	1739	0.090215404	0.957495339	0.914990678	0	3	0.031915017	7.683246469	3.123679567	0	24
ENST00000357681	ENSG00000058668	ATP2B4	8968	0.028462971	0.99086153	0.981723061	6	3	10.05785622	24.35259408	0.73914097	6	24
ENST00000356729	ENSG00000058668	ATP2B4	613	0.056681852	0.86445066	0.79667599	0	4	0.228254574	12.22873213	1.962591032	0	24
ENST00000552810	ENSG00000198707	CEP290	7948	0.021181175	0.960295745	0.920591489	6	3	3.129596714	32.72468044	0.550043568	0	24
ENST00000547691	ENSG00000198707	CEP290	5968	0.072328945	0.994416884	0.988833768	6	3	1.227873439	9.583261285	1.878274991	0	24
ENST00000547926	ENSG00000198707	CEP290	2122	0.048498931	0.855602645	0.71120529	0	3	1.029746786	14.29200938	1.679260023	0	24
ENST00000520498	ENSG00000120963	ZNF706	615	0.117159411	0.906321098	0.859481647	0	4	0.085942001	5.916274032	4.056607228	0	24
ENST00000337174	ENSG00000110931	CAMKK2	5304	0.167454769	0.926609888	0.853219776	0	3	1.090319551	4.139309875	2.899033985	0	12
ENST00000402834	ENSG00000110931	CAMKK2	2051	0.221144767	0.999744869	0.999489738	6	3	0.03124898	3.134359406	5.742800255	6	24
ENST00000587977	ENSG00000185379	RAD51D	1732	0.042922198	0.995557577	0.991115154	6	3	0.59039889	16.14892074	1.114625571	0	24
ENST00000586210	ENSG00000185379	RAD51D	1194	0.087861668	0.932663839	0.865327679	6	3	0.402601342	7.8890738	2.281636661	6	24
ENST00000460118	ENSG00000185379	RAD51D	1064	0.022139234	0.974524675	0.949049351	0	3	0.411183569	31.3085446	0.766563898	0	24
ENST00000441247	ENSG00000081760	AACS	2536	0.081071047	0.944766414	0.917149621	0	4	0.244026817	8.549873321	2.807059134	0	24
ENST00000398953	ENSG00000081760	AACS	482	0.062210964	0.964627381	0.929254763	6	3	0.273610543	11.14188132	1.615526093	6	24
ENST00000272895	ENSG00000144452	ABCA12	9100	0.037222742	0.997920639	0.995841278	6	3	1.216659496	18.62160427	0.966619188	6	24
ENST00000438169	ENSG00000111615	KRR1	975	0.03158913	0.903441934	0.855162902	0	4	0.67190271	21.94258549	1.093763541	0	24
ENST00000551070	ENSG00000111615	KRR1	673	0.080266366	0.999083443	0.998166887	6	3	1.02558381	8.635586946	2.084397982	0	24
ENST00000550023	ENSG00000111615	KRR1	855	0.081231654	0.967576993	0.935153987	6	3	0.857133688	8.532968889	2.109465092	0	24
ENST00000550672	ENSG00000089060	SLC8B1	2925	0.05790582	0.922411485	0.844822971	6	3	0.848379553	11.97025074	1.503727899	6	24
ENST00000569118	ENSG00000181019	NQO1	519	0.112924965	0.995334941	0.990669882	6	3	0.23738832	6.138121716	2.932493169	0	24
ENST00000309241	ENSG00000155846	PPARGC1B	10568	0.036056639	0.996774981	0.995162471	0	4	1.072352137	19.22384356	1.24844961	0	24
ENST00000299308	ENSG00000139364	TMEM132B	10906	0.092102614	0.994987012	0.989974024	0	3	0.005938223	7.525814389	3.189023641	0	24
ENST00000343063	ENSG00000144488	ESPNL	4836	0.038314118	0.984721046	0.969442093	6	3	0.133021301	18.0911689	0.994960586	0	24
ENST00000547441	ENSG00000184304	PRKD1	547	0.092095063	0.955370548	0.910741095	6	3	0.124006708	7.526431491	2.391571626	6	24
ENST00000537728	ENSG00000033627	ATP6V0A1	2774	0.141120054	0.993779536	0.987559072	6	3	1.51425666	4.911755352	3.664677638	6	24
ENST00000587824	ENSG00000033627	ATP6V0A1	554	0.123137787	0.997753031	0.995506062	0	3	0.222725598	5.629037173	2.131803296	0	12
ENST00000589213	ENSG00000033627	ATP6V0A1	580	0.208930904	0.863529257	0.727058515	0	3	0.16281211	3.317590486	3.617082956	0	12
ENST00000586001	ENSG00000033627	ATP6V0A1	587	0.03497422	0.916737128	0.833474255	6	3	1.453482731	19.81880303	0.908228412	0	24
ENST00000586315	ENSG00000033627	ATP6V0A1	357	0.059514847	0.998955816	0.997911632	6	3	0.17616665	11.64662635	1.545511933	0	24
ENST00000587510	ENSG00000033627	ATP6V0A1	564	0.067775259	0.861154377	0.791731566	0	4	0.375313686	10.22714176	2.346696717	0	24
ENST00000446247	ENSG00000082258	CCNT2	663	0.045126867	0.98206664	0.96413328	6	3	4.298531276	15.35996688	1.171877527	6	24
ENST00000452839	ENSG00000082258	CCNT2	2363	0.086795282	0.991986	0.983971999	6	3	0.234584044	7.986000682	2.25394421	6	24
ENST00000264157	ENSG00000082258	CCNT2	6917	0.024835244	0.963478702	0.926957405	6	3	3.382579504	27.90981961	0.644934301	0	24
ENST00000475094	ENSG00000082258	CCNT2	606	0.021203996	0.864826991	0.729653983	6	3	1.318579988	32.68946018	0.550636196	0	24
ENST00000464932	ENSG00000082258	CCNT2	723	0.048560052	0.900721357	0.801442714	6	3	2.96159569	14.27402051	1.261032236	6	24
ENST00000552912	ENSG00000122970	IFT81	2710	0.060063307	0.996734805	0.993469609	6	3	1.701312873	11.54027673	1.559754625	6	24
ENST00000532650	ENSG00000173898	SPTBN2	571	0.023120867	0.871219869	0.742439739	6	3	0.457114191	29.97929023	0.600414482	0	24
ENST00000491293	ENSG00000143793	C1orf35	854	0.059514847	0.998955816	0.997911632	6	3	0.073643436	11.64662635	1.545511933	0	24
ENST00000566079	ENSG00000140995	DEF8	516	0.162264121	0.880839984	0.761679969	0	3	0.150116763	4.271721781	2.809171714	0	12
ENST00000568760	ENSG00000140995	DEF8	579	0.036820013	0.993515824	0.987031648	6	3	0.432647161	18.82528333	0.956160908	0	24
ENST00000562163	ENSG00000140995	DEF8	473	0.040163713	0.890593133	0.835889699	0	4	0.390957973	17.25804532	1.390655753	0	24
ENST00000447669	ENSG00000092871	RFFL	2030	0.212589113	0.972066493	0.958099739	0	4	0.023943682	3.260501779	7.360830212	0	24
ENST00000566482	ENSG00000205423	CNEP1R1	826	0.08553802	0.956879673	0.935319509	0	4	0.242059839	8.103381151	2.961726661	0	24
ENST00000565556	ENSG00000205423	CNEP1R1	1707	0.017924084	0.998817147	0.997634293	6	3	0.628825538	38.67127417	0.465461777	6	24
ENST00000298090	ENSG00000156504	FAM122B	2706	0.181466933	0.982537357	0.965074715	6	3	0.12715033	3.819688629	4.712425998	6	24
ENST00000561819	ENSG00000155393	HEATR3	468	0.075219526	0.857664777	0.786497165	0	4	0.315160935	9.21499001	2.604452091	0	24
ENST00000519407	ENSG00000183137	CEP57L1	598	0.080588817	0.987789216	0.975578432	0	3	0.204122103	8.601034306	1.395181041	0	12
ENST00000520610	ENSG00000183137	CEP57L1	1120	0.090215404	0.999968111	0.999936223	0	3	0.056728534	7.683246437	3.12367958	0	24
ENST00000523787	ENSG00000183137	CEP57L1	2522	0.104464663	0.99782087	0.99564174	0	3	0.025403357	6.635231122	1.808527808	0	12
ENST00000378526	ENSG00000005156	LIG3	8400	0.026070845	0.83351174	0.75026761	0	4	9.183979744	26.58706209	0.902694698	0	24
ENST00000586435	ENSG00000005156	LIG3	588	0.033844814	0.992418244	0.984836487	6	3	0.761089446	20.48015924	0.878899416	0	24
ENST00000574671	ENSG00000184009	ACTG1	1678	0.020380094	0.806562422	0.709843633	0	4	11.13976963	34.01099035	0.705654253	0	24
ENST00000570382	ENSG00000184009	ACTG1	471	0.025249262	0.999853259	0.999706518	6	3	9.548841343	27.45217607	0.655685726	6	24
ENST00000471033	ENSG00000144395	CCDC150	861	0.029555399	0.932863998	0.899295998	0	4	1.236095575	23.45247273	1.023346249	0	24
ENST00000461243	ENSG00000144395	CCDC150	625	0.032994562	0.877696928	0.816545393	0	4	1.311386106	21.00792188	1.142426183	0	24
ENST00000419173	ENSG00000167930	FAM234A	583	0.051763438	0.974842806	0.949685613	6	3	0.316414573	13.39067114	1.344219405	6	24
ENST00000623326	ENSG00000156500	FAM122C	2064	0.266645098	0.900260396	0.800520792	0	3	0.022441835	2.59951218	4.616250731	0	12
ENST00000460216	ENSG00000156500	FAM122C	749	0.066894315	0.985014029	0.970028057	6	3	0.164195943	10.36182488	1.737145746	6	24
ENST00000347528	ENSG00000029534	ANK1	8237	0.067048694	0.98781851	0.975637021	6	3	0.284490518	10.33796688	1.741154737	6	24
ENST00000492985	ENSG00000115137	DNAJC27	485	0.136041476	0.921295813	0.881943719	0	4	0.117539543	5.095116567	4.710392723	0	24
ENST00000481098	ENSG00000119041	GTF3C3	547	0.15719827	0.998645877	0.997968815	0	4	0.116253073	4.409381732	5.442939954	0	24
ENST00000448087	ENSG00000119041	GTF3C3	1702	0.105899914	0.901159704	0.851739557	0	4	0.804880982	6.54530446	3.666750744	0	24
ENST00000466862	ENSG00000119041	GTF3C3	447	0.109004986	0.971464915	0.957197373	0	4	0.692932026	6.358857595	3.774262852	0	24
ENST00000527221	ENSG00000186765	FSCN2	726	0.013943941	0.85638066	0.712761321	6	3	1.244648562	49.70955994	0.362103387	0	24
ENST00000508363	ENSG00000152700	SAR1B	3086	0.049959566	0.944132562	0.916198843	0	4	1.090687728	13.87416333	1.729834039	0	24
ENST00000502286	ENSG00000152700	SAR1B	548	0.083839876	0.930064264	0.860128527	6	3	0.106688762	8.267511966	2.177196728	6	24
ENST00000489241	ENSG00000114127	XRN1	393	0.065587706	0.934205268	0.901307902	0	4	0.909901649	10.56824864	2.270953384	0	24
ENST00000472697	ENSG00000114127	XRN1	2652	0.065649426	0.864056162	0.728112324	6	3	2.180240428	10.55831281	1.704817836	6	24
ENST00000463916	ENSG00000114127	XRN1	2075	0.031568719	0.945096303	0.890192606	6	3	1.574209902	21.95677241	0.819792621	0	24
ENST00000486211	ENSG00000114127	XRN1	1180	0.0421321	0.860355256	0.790532885	0	4	1.613221025	16.45175971	1.458810512	0	24
ENST00000477237	ENSG00000114127	XRN1	686	0.151925075	0.97016444	0.94032888	6	3	0.30352397	4.562427757	3.94526795	0	24
ENST00000470537	ENSG00000114127	XRN1	669	0.160482554	0.966201937	0.949302905	0	4	0.100180196	4.319143508	5.556657229	0	24
ENST00000359154	ENSG00000198373	WWP2	4515	0.027623324	0.996997738	0.993995475	6	3	2.296474825	25.09282299	0.717336587	0	24
ENST00000569658	ENSG00000198373	WWP2	583	0.129645598	0.990621136	0.981242272	6	3	0.103953708	5.346476785	3.366703107	0	24
ENST00000568684	ENSG00000198373	WWP2	3672	0.127543652	0.979685822	0.959371644	6	3	0.080856715	5.434587845	3.312118695	6	24
ENST00000568185	ENSG00000198373	WWP2	590	0.035407134	0.922555241	0.845110483	6	3	0.310562928	19.57648342	0.919470551	0	24
ENST00000592479	ENSG00000134444	KIAA1468	914	0.071667851	0.898043061	0.796086123	6	3	1.655987373	9.671661355	1.861107346	6	24
ENST00000586920	ENSG00000134444	KIAA1468	497	0.073213993	0.96574875	0.9314975	6	3	0.121447096	9.467414029	1.901258353	0	24
ENST00000587714	ENSG00000134444	KIAA1468	352	0.074861114	0.883874582	0.825811874	0	4	0.592799038	9.259108503	2.592042203	0	24
ENST00000491609	ENSG00000101928	MOSPD1	924	0.162264122	0.99580861	0.991617219	0	3	0.070706173	4.271721762	2.809171727	0	12
ENST00000488013	ENSG00000115677	HDLBP	651	0.088441175	0.891706439	0.837559659	0	4	0.091195059	7.837380999	3.062247453	0	24
ENST00000479169	ENSG00000115677	HDLBP	1017	0.025927327	0.966337644	0.932675288	6	3	0.949063418	26.73423242	0.673294064	0	24
ENST00000467435	ENSG00000115677	HDLBP	639	0.02622889	0.999990839	0.999981679	6	3	8.711911257	26.42685861	0.681125224	6	24
ENST00000430918	ENSG00000115677	HDLBP	612	0.073213993	0.965748749	0.931497498	6	3	0.098626155	9.467414033	1.901258352	0	24
ENST00000488282	ENSG00000051341	POLQ	839	0.088966587	0.901939678	0.852909517	0	4	0.070901218	7.791095585	3.080439681	0	24
ENST00000621776	ENSG00000051341	POLQ	9055	0.236547253	0.948007378	0.896014757	6	3	0.016932063	2.930269413	6.142779882	0	24
ENST00000366542	ENSG00000143702	CEP170	6828	0.05623735	0.910614832	0.865922248	0	4	1.996745152	12.32538832	1.947200314	0	24
ENST00000481987	ENSG00000143702	CEP170	3031	0.059210025	0.924260318	0.848520636	6	3	1.284091735	11.70658479	1.537596176	6	24
ENST00000476661	ENSG00000143702	CEP170	471	0.062389322	0.92692309	0.85384618	6	3	0.379367251	11.1100291	1.620157773	6	24
ENST00000492145	ENSG00000143702	CEP170	609	0.167866503	0.940766942	0.911150412	0	4	0.140391869	4.129157199	5.812324124	0	24
ENST00000518289	ENSG00000143702	CEP170	571	0.127055424	0.938751007	0.90812651	0	4	0.118578953	5.455470991	4.399253527	0	24
ENST00000523581	ENSG00000143702	CEP170	582	0.113659436	0.93922349	0.908835234	0	4	0.614522532	6.098456995	3.935421701	0	24
ENST00000430260	ENSG00000169398	PTK2	1940	0.059514847	0.998955816	0.997911633	6	3	0.032418296	11.64662634	1.545511934	0	24
ENST00000521562	ENSG00000169398	PTK2	678	0.13830301	0.969907154	0.939814308	0	3	0.101090879	5.011801132	2.394348795	0	12
ENST00000523388	ENSG00000169398	PTK2	581	0.040206984	0.880717309	0.761434618	6	3	0.114702181	17.23947214	1.044115496	0	24
ENST00000523067	ENSG00000169398	PTK2	488	0.026725156	0.989599103	0.979198206	6	3	0.385383759	25.93613263	0.694012491	0	24
ENST00000519635	ENSG00000169398	PTK2	578	0.068300763	0.99979979	0.999599581	6	3	0.436420928	10.14845444	1.773669095	6	24
ENST00000569017	ENSG00000153786	ZDHHC7	483	0.217428733	0.936169584	0.872339167	6	3	0.159570807	3.187928166	5.646300376	6	24
ENST00000604152	ENSG00000156026	MCU	556	0.202756875	0.938703921	0.877407842	0	3	0.189255647	3.418612472	3.510196051	0	12
ENST00000603118	ENSG00000156026	MCU	544	0.124609238	0.934217996	0.901326994	0	4	0.21504522	5.562566547	4.314555124	0	24
ENST00000479050	ENSG00000178537	SLC25A20	694	0.042428729	0.967049769	0.934099538	6	3	0.354932238	16.33674148	1.10181091	6	24
ENST00000436412	ENSG00000196290	NIF3L1	479	0.162264121	0.970096996	0.940193991	0	3	0.11915073	4.271721777	2.809171717	0	12
ENST00000409087	ENSG00000144057	ST6GAL2	1657	0.104549929	0.954623696	0.909247392	0	3	0.070219277	6.629819743	1.810003962	0	12
ENST00000550078	ENSG00000257315	ZBED6	4250	0.041205716	0.966269359	0.932538718	6	3	10.58288218	16.82162682	1.070051083	0	24
ENST00000405975	ENSG00000115970	THADA	6114	0.016709929	0.908678674	0.817357349	6	3	1.58519888	41.48115531	0.433931983	6	24
ENST00000407351	ENSG00000115970	THADA	3678	0.05889184	0.948297327	0.896594654	6	3	1.786332621	11.76983406	1.529333371	6	24
ENST00000473004	ENSG00000115970	THADA	549	0.093248184	0.999619531	0.999239062	6	3	0.229059469	7.433358455	2.42151648	0	24
ENST00000408045	ENSG00000115970	THADA	5585	0.075197794	0.979072704	0.958145409	6	3	1.799583781	9.217653074	1.952774731	0	24
ENST00000402796	ENSG00000115970	THADA	2749	0.142468634	0.999923925	0.99984785	6	3	0.46235781	4.865261653	3.699698245	6	24
ENST00000485353	ENSG00000115970	THADA	698	0.132544497	0.997784823	0.995569645	0	3	0.461000801	5.229543274	2.294655455	0	12
ENST00000469323	ENSG00000115970	THADA	547	0.202756875	0.978099516	0.956199031	0	3	0.207223808	3.418612472	3.510196052	0	12
ENST00000402360	ENSG00000115970	THADA	2974	0.03708784	0.981769259	0.963538517	6	3	0.476360901	18.68933787	0.963115982	6	24
ENST00000404790	ENSG00000115970	THADA	3043	0.178477209	0.877923298	0.816884948	0	4	0.016736075	3.883673356	6.179716418	0	24
ENST00000474159	ENSG00000115970	THADA	1975	0.055068208	0.999508055	0.999016111	6	3	7.337955029	12.58706633	1.430039338	6	24
ENST00000466470	ENSG00000058673	ZC3H11A	944	0.078863685	0.947215417	0.894430834	6	3	0.377049879	8.789180769	2.047972442	0	24
ENST00000483688	ENSG00000123836	PFKFB2	554	0.052021745	0.996589198	0.993178396	0	3	0.116716988	13.3241817	1.80123632	0	24
ENST00000565351	ENSG00000140859	KIFC3	297	0.015957917	0.974881992	0.949763984	6	3	4.944089276	43.43594232	0.41440335	6	24
ENST00000565684	ENSG00000140859	KIFC3	623	0.071720136	0.947839299	0.895678598	6	3	0.215318371	9.664610502	1.862465124	6	24
ENST00000623271	ENSG00000140859	KIFC3	2393	0.046152642	0.972952863	0.945905727	6	3	10.86290929	15.01858077	1.198515378	0	24
ENST00000580496	ENSG00000263883	EEF1DP7	513	0.188823835	0.948992213	0.897984425	0	3	0.63284752	3.670866973	3.268982528	0	12
ENST00000496750	ENSG00000081377	CDC14B	649	0.092746079	0.965466377	0.930932753	0	3	0.09180218	7.473600939	3.211303386	0	24
ENST00000426304	ENSG00000187736	NHEJ1	753	0.079040373	0.989028282	0.983542423	0	4	0.086916456	8.769533235	2.73674771	0	24
ENST00000491159	ENSG00000187736	NHEJ1	572	0.12167614	0.95477495	0.9095499	6	3	0.100983556	5.696656559	3.159748146	6	24
ENST00000579511	ENSG00000198231	DDX42	594	0.047445897	0.9382027	0.876405401	6	3	0.204245122	14.60921237	1.232099277	0	24
ENST00000578593	ENSG00000198231	DDX42	2919	0.062692905	0.910994857	0.821989714	6	3	0.162032575	11.05623003	1.628041381	0	24
ENST00000579539	ENSG00000198231	DDX42	571	0.095331109	0.856544696	0.784817044	0	4	0.334529809	7.270944251	3.300809245	0	24
ENST00000461812	ENSG00000213901	SLC23A3	531	0.07808332	0.9794122	0.958824399	6	3	0.495706438	8.877019859	2.027707529	6	24
ENST00000524087	ENSG00000254206	NPIPB11	3653	0.071909867	0.970215201	0.940430403	6	3	0.298486025	9.639110914	1.867392145	0	24
ENST00000550008	ENSG00000257923	CUX1	4350	0.168481369	0.912082512	0.824165024	6	3	0.052316773	4.114088016	4.375210236	6	24
ENST00000558836	ENSG00000257923	CUX1	2965	0.125102072	0.995209068	0.990418135	6	3	0.020720657	5.540653091	3.248714493	0	24
ENST00000465461	ENSG00000257923	CUX1	502	0.047445897	0.938202701	0.876405403	6	3	0.241676499	14.60921237	1.232099277	0	24
ENST00000485792	ENSG00000257923	CUX1	564	0.14142403	0.999997828	0.999995657	6	3	0.44907815	4.90119804	3.672571451	0	24
ENST00000475474	ENSG00000168385	2-Sep	749	0.045459744	0.961044181	0.941566271	0	4	4.505785681	15.24749409	1.57402914	0	24
ENST00000461048	ENSG00000168385	2-Sep	1163	0.033557608	0.977204875	0.954409751	6	3	1.603524537	20.65544068	0.871441102	0	24
ENST00000484740	ENSG00000168385	2-Sep	563	0.064772111	0.998960541	0.997921082	6	3	0.4528167	10.70132148	1.682035254	0	24
ENST00000441533	ENSG00000168385	2-Sep	372	0.035407134	0.922555241	0.845110483	6	3	0.492559482	19.57648339	0.919470552	0	24
ENST00000449239	ENSG00000168385	2-Sep	599	0.02813956	0.974497415	0.94899483	6	3	0.643873269	24.63248072	0.730742478	0	24
ENST00000510043	ENSG00000114686	MRPL3	640	0.16163899	0.864102126	0.728204252	6	3	0.123521904	4.288242473	4.197523838	0	24
ENST00000506487	ENSG00000114686	MRPL3	634	0.139556461	0.999828872	0.999657744	6	3	0.200869964	4.966786745	3.624073456	0	24
ENST00000506946	ENSG00000114686	MRPL3	384	0.064344101	0.885220787	0.770441574	6	3	0.17865387	10.7725054	1.67092049	0	24
ENST00000375249	ENSG00000130956	HABP4	2615	0.066271469	0.986626721	0.973253441	6	3	0.518315749	10.45920955	1.720971352	0	24
ENST00000612558	ENSG00000108588	CCDC47	1586	0.293213523	0.9386831	0.8773662	6	3	0.184642884	2.363967297	7.614318533	6	24
ENST00000409797	ENSG00000090924	PLEKHG2	2205	0.016991459	0.999527843	0.999055685	6	3	0.888484989	40.79385777	0.441242897	6	24
ENST00000245865	ENSG00000266173	STRADA	2962	0.059624668	0.973923323	0.960884985	0	4	0.143050487	11.62517473	2.064485099	0	24
ENST00000375840	ENSG00000266173	STRADA	2121	0.287591508	0.893566719	0.787133438	0	3	0.041886484	2.410179578	4.978882117	0	12
ENST00000579340	ENSG00000266173	STRADA	1168	0.039234722	0.893310392	0.786620783	6	3	0.310125203	17.66667732	1.01886731	0	24
ENST00000579318	ENSG00000266173	STRADA	623	0.164376344	0.999116518	0.998233037	6	3	0.399434663	4.216830492	4.26860886	0	24
ENST00000581243	ENSG00000266173	STRADA	938	0.162264121	0.970096996	0.940193991	0	3	0.060845629	4.271721783	2.809171713	0	12
ENST00000579350	ENSG00000266173	STRADA	470	0.133336387	0.931975268	0.897962902	0	4	0.386174075	5.198484807	4.616729853	0	24
ENST00000578507	ENSG00000266173	STRADA	580	0.120551488	0.99515966	0.990319321	6	3	0.529874297	5.749801931	3.13054262	0	24
ENST00000370766	ENSG00000186376	ZNF75D	5592	0.017041156	0.999787024	0.999574047	6	3	2.769979577	40.67489119	0.442533452	0	24
ENST00000469456	ENSG00000186376	ZNF75D	1562	0.063084454	0.99982836	0.99965672	6	3	0.243748081	10.98760686	1.638209323	0	24
ENST00000395474	ENSG00000178252	WDR6	4401	0.148619523	0.894918846	0.789837693	6	3	0.253113971	4.663903951	3.859427679	6	24
ENST00000415265	ENSG00000178252	WDR6	1883	0.050871827	0.987922323	0.975844647	6	3	0.068528205	13.62536427	1.321065598	0	24
ENST00000448293	ENSG00000178252	WDR6	3377	0.107806861	0.998302155	0.99660431	6	3	3.862828242	6.429527513	2.799583634	6	24
ENST00000422342	ENSG00000089053	ANAPC5	1141	0.065947116	0.803608261	0.705412392	0	4	1.139871613	10.51065198	2.283397837	0	24
ENST00000544715	ENSG00000139083	ETV6	733	0.062598913	0.978901321	0.957802642	6	3	0.668940354	11.07283099	1.625600537	0	24
ENST00000545027	ENSG00000139083	ETV6	652	0.073252953	0.965928317	0.931856635	6	3	0.185059796	9.462378687	1.902270095	0	24
ENST00000484562	ENSG00000132849	INADL	5448	0.098215182	0.988986202	0.977972404	6	3	3.660011624	7.057434135	2.550502017	6	24
ENST00000635137	ENSG00000132849	INADL	2298	0.253802748	0.999276005	0.99855201	0	3	0.028068515	2.731046795	4.393919585	0	12
ENST00000472512	ENSG00000132849	INADL	946	0.140256951	0.998353273	0.996706547	6	3	0.065618426	4.941980948	3.642264143	0	24
ENST00000408999	ENSG00000196862	RGPD4	5464	0.073373104	0.960240452	0.940360679	0	4	0.141704056	9.446883645	2.540520335	0	24
ENST00000490095	ENSG00000177479	ARIH2	1001	0.060627949	0.998459001	0.996918001	0	3	0.764893863	11.43279937	2.099223404	0	24
ENST00000483333	ENSG00000177479	ARIH2	674	0.053407437	0.885530705	0.828296057	0	4	0.329738554	12.97847685	1.849215457	0	24
ENST00000463204	ENSG00000177479	ARIH2	522	0.104464662	0.99782087	0.995641739	0	3	0.122734227	6.635231131	1.808527806	0	12
ENST00000472640	ENSG00000177479	ARIH2	572	0.088704657	0.999431504	0.998863007	6	3	0.222866223	7.814101327	2.303527846	0	24
ENST00000465217	ENSG00000177479	ARIH2	588	0.111189195	0.915796021	0.873694031	0	4	0.084383194	6.233943701	3.849890399	0	24
ENST00000481134	ENSG00000242479	RP11-383G6.4	2048	0.04795019	0.925419852	0.888129778	0	4	0.031062819	14.45556704	1.660260019	0	24
ENST00000350721	ENSG00000175054	ATR	8249	0.040966229	0.996920313	0.993840627	6	3	20.73160462	16.91996538	1.063831964	0	24
ENST00000511016	ENSG00000175054	ATR	681	0.101046981	0.964809083	0.947213624	0	4	0.103268085	6.859652557	3.498719476	0	24
ENST00000507620	ENSG00000175054	ATR	837	0.117718329	0.969664131	0.954496197	0	4	0.301314338	5.888184013	4.075959573	0	24
ENST00000515863	ENSG00000175054	ATR	641	0.053113182	0.901943693	0.85291554	0	4	0.288606175	13.05037939	1.839026995	0	24
ENST00000582671	ENSG00000072163	LIMS2	531	0.026725156	0.989599102	0.979198204	6	3	0.354175658	25.9361327	0.694012489	6	24
ENST00000571714	ENSG00000182446	NPLOC4	676	0.040949961	0.945210215	0.917815323	0	4	1.573060719	16.92668726	1.41787933	0	24
ENST00000572351	ENSG00000182446	NPLOC4	460	0.019007696	0.866290295	0.732580591	6	3	0.705872116	36.46666054	0.493601545	0	24
ENST00000342666	ENSG00000145349	CAMK2D	1940	0.038960136	0.938256483	0.907384724	0	4	0.505866509	17.79118984	1.348982289	0	24
ENST00000514328	ENSG00000145349	CAMK2D	1497	0.024264333	0.911257479	0.822514959	6	3	3.911669515	28.56650424	0.6301086	6	24
ENST00000394522	ENSG00000145349	CAMK2D	2696	0.108717484	0.854412919	0.781619379	0	4	0.106159848	6.375673492	3.764308199	0	24
ENST00000505132	ENSG00000145349	CAMK2D	748	0.097685443	0.948878594	0.897757189	0	3	0.078248063	7.095705951	3.382327307	0	24
ENST00000600807	ENSG00000131148	EMC8	851	0.073213993	0.96574875	0.9314975	6	3	0.070927387	9.467414025	1.901258353	0	24
ENST00000461210	ENSG00000145020	AMT	850	0.036396027	0.958575167	0.93786275	0	4	0.214291959	19.0445839	1.260200807	0	24
ENST00000528838	ENSG00000185122	HSF1	2142	0.051830399	0.979039123	0.958078246	6	3	1.152466602	13.37337162	1.34595826	6	24
ENST00000574777	ENSG00000185527	PDE6G	498	0.023120867	0.871219869	0.742439738	6	3	0.262060445	29.97929026	0.600414481	0	24
ENST00000581874	ENSG00000189159	HN1	517	0.052274388	0.942491083	0.884982166	6	3	0.511945067	13.25978559	1.357488014	0	24
ENST00000503204	ENSG00000196353	CPNE4	700	0.104464662	0.99782087	0.995641739	0	3	0.091524666	6.63523113	1.808527806	0	12
ENST00000467622	ENSG00000111229	ARPC3	1098	0.162937622	0.994432656	0.988865312	6	3	0.055276807	4.254064678	4.231247374	0	24
ENST00000548878	ENSG00000111229	ARPC3	532	0.147973949	0.983794498	0.967588997	0	3	0.104335294	4.684251404	5.123550794	0	24
ENST00000475777	ENSG00000111229	ARPC3	837	0.051820345	0.960047998	0.920095996	6	3	0.941087889	13.37596626	1.345697174	0	24
ENST00000455511	ENSG00000196510	ANAPC7	3045	0.053541772	0.981768828	0.963537655	6	3	3.751077535	12.94591403	1.390400087	6	24
ENST00000452721	ENSG00000196510	ANAPC7	1455	0.051089729	0.952937694	0.905875388	6	3	3.437845575	13.56725111	1.326724173	6	24
ENST00000464697	ENSG00000196510	ANAPC7	734	0.034818531	0.919723734	0.879585601	0	4	1.740533916	19.90742186	1.20558052	0	24
ENST00000557834	ENSG00000103671	TRIP4	586	0.036820013	0.993515825	0.987031649	6	3	0.21373951	18.82528329	0.95616091	0	24
ENST00000560920	ENSG00000103671	TRIP4	565	0.11433701	0.899420766	0.798841532	0	3	0.508979276	6.062316831	1.979441249	0	12
ENST00000561265	ENSG00000103671	TRIP4	1039	0.03725269	0.999620874	0.999241747	6	3	0.54675379	18.60663413	0.967396891	0	24
ENST00000558162	ENSG00000103671	TRIP4	558	0.073730925	0.840936126	0.761404189	0	4	0.423345185	9.40103742	2.552909741	0	24
ENST00000487361	ENSG00000128596	CCDC136	2268	0.150187233	0.873978558	0.810967837	0	4	0.034628703	4.615220393	5.20018503	0	24
ENST00000480137	ENSG00000128596	CCDC136	3732	0.017781904	0.99749572	0.99499144	6	3	1.774851007	38.98048073	0.461769574	0	24
ENST00000488290	ENSG00000107951	MTPAP	4103	0.059514846	0.998955817	0.997911633	6	3	0.015328173	11.64662647	1.545511917	0	24
ENST00000470499	ENSG00000240854	RP11-64K7.1	1310	0.13830301	0.969907154	0.939814307	0	3	0.052320317	5.011801121	2.3943488	0	12
ENST00000329214	ENSG00000185298	CCDC137	2468	0.093433894	0.933322327	0.866644655	6	3	1.873075631	7.418583908	2.426339073	6	24
ENST00000563625	ENSG00000140836	ZFHX3	455	0.059540818	0.998978387	0.997956773	6	3	0.414533111	11.64154621	1.546186363	0	24
ENST00000463012	ENSG00000054282	SDCCAG8	430	0.079744301	0.83375857	0.750637856	0	4	0.454328113	8.692121838	2.761120984	0	24
ENST00000493334	ENSG00000054282	SDCCAG8	711	0.208882832	0.975984738	0.951969475	0	3	0.099246864	3.318354002	3.616250706	0	12
ENST00000463042	ENSG00000054282	SDCCAG8	626	0.112643411	0.903090977	0.854636466	0	4	0.107550845	6.153464061	3.900242167	0	24
ENST00000559364	ENSG00000180357	ZNF609	1321	0.220007792	0.926806995	0.85361399	0	3	0.038492302	3.150557418	3.808849802	0	12
ENST00000503336	ENSG00000155850	SLC26A2	618	0.064772111	0.998960541	0.997921082	6	3	0.412517479	10.70132148	1.682035254	6	24
ENST00000491690	ENSG00000173230	GOLGB1	901	0.122844916	0.892252763	0.838379144	0	4	0.407846257	5.642457186	4.253466036	0	24
ENST00000472829	ENSG00000173230	GOLGB1	565	0.110774708	0.968931305	0.93786261	6	3	0.120027407	6.257269318	2.87665419	0	24
ENST00000457734	ENSG00000120756	PLS1	3706	0.072384099	0.985086296	0.970172593	6	3	1.556246793	9.575959236	1.87970725	6	24
ENST00000461644	ENSG00000120756	PLS1	567	0.132302756	0.999918801	0.999837603	6	3	0.112123663	5.239098571	3.435705543	6	24
ENST00000409060	ENSG00000124641	MED20	815	0.053448312	0.905954088	0.858931132	0	4	1.184710915	12.96855139	1.850630751	0	24
ENST00000491219	ENSG00000117020	AKT3	562	0.078078774	0.979420546	0.958841091	6	3	0.234179165	8.877536697	2.027589478	0	24
ENST00000490018	ENSG00000117020	AKT3	664	0.100817102	0.985110641	0.970221282	6	3	0.198946462	6.875293624	2.618070003	0	24
ENST00000550388	ENSG00000117020	AKT3	572	0.162650133	0.939712342	0.879424684	6	3	0.095964686	4.261583844	4.223781734	0	24
ENST00000263826	ENSG00000117020	AKT3	7081	0.033846759	0.932719064	0.865438128	6	3	6.695309008	20.47898259	0.878949915	0	24
ENST00000230340	ENSG00000112578	BYSL	2029	0.058408084	0.872906492	0.745812985	6	3	1.125902023	11.86731584	1.516770957	6	24
ENST00000540191	ENSG00000089094	KDM2B	574	0.042747643	0.868747424	0.737494848	6	3	0.312266866	16.21486312	1.110092627	0	24
ENST00000477789	ENSG00000101882	NKAP	2345	0.089899629	0.837910131	0.756865196	0	4	0.060611735	7.710234083	3.112745961	0	24
ENST00000373327	ENSG00000204104	TRAF3IP1	4279	0.064344102	0.885220788	0.770441577	6	3	0.016032504	10.77250537	1.670920494	0	24
ENST00000409739	ENSG00000204104	TRAF3IP1	1070	0.170085429	0.966311367	0.932622735	0	3	0.047484025	4.075288421	5.889153729	0	24
ENST00000450202	ENSG00000230841	RPL23AP15	459	0.071720136	0.947839299	0.895678598	6	3	0.292251296	9.664610475	1.86246513	6	24
ENST00000392345	ENSG00000176155	CCDC57	678	0.04759034	0.969320111	0.938640222	6	3	0.576615921	14.56487134	1.235850258	0	24
ENST00000583593	ENSG00000176155	CCDC57	429	0.10027771	0.96882897	0.953243455	0	4	1.078783976	6.912275742	3.47208371	0	24
ENST00000582100	ENSG00000176155	CCDC57	637	0.048676334	0.841408478	0.762112717	0	4	1.192109757	14.23992154	1.685402544	0	24
ENST00000419322	ENSG00000176155	CCDC57	2829	0.042881005	0.967472083	0.934944166	6	3	1.458368961	16.16443401	1.113555847	0	24
ENST00000577530	ENSG00000176155	CCDC57	649	0.086330279	0.917934177	0.876901266	0	4	0.383387686	8.029015839	2.989158383	0	24
ENST00000578187	ENSG00000176155	CCDC57	696	0.084882734	0.816958474	0.725437711	0	4	0.21177844	8.165938419	2.939037594	0	24
ENST00000547986	ENSG00000184752	NDUFA12	487	0.044678731	0.901551576	0.803103152	6	3	0.617317416	15.51403033	1.160240094	6	24
ENST00000544112	ENSG00000139370	SLC15A4	1631	0.025366333	0.994060149	0.988120297	6	3	0.195319378	27.32547779	0.658725902	0	24
ENST00000442656	ENSG00000198901	PRC1	2060	0.034874177	0.987927999	0.975855999	6	3	4.334312025	19.87565695	0.905630443	6	24
ENST00000559326	ENSG00000198901	PRC1	476	0.09735111	0.99691499	0.993829979	6	3	0.130536636	7.120074751	2.528063346	0	24
ENST00000485144	ENSG00000155744	FAM126B	538	0.172091011	0.885714969	0.771429939	0	3	0.377958978	4.027794229	2.979298176	0	12
ENST00000587697	ENSG00000141655	TNFRSF11A	528	0.061488598	0.933207002	0.899810503	0	4	0.270144552	11.27277583	2.129023087	0	24
ENST00000554395	ENSG00000100558	PLEK2	612	0.08495344	0.973680979	0.947361958	0	3	0.108579541	8.159141972	2.941485769	0	24
ENST00000523378	ENSG00000156170	NDUFAF6	949	0.04476595	0.83463976	0.751959641	0	4	1.01080044	15.48380351	1.550006753	0	24
ENST00000521587	ENSG00000156170	NDUFAF6	453	0.067160354	0.955468249	0.910936498	6	3	0.587492386	10.32077914	1.744054374	0	24
ENST00000518258	ENSG00000156170	NDUFAF6	1373	0.081672045	0.868616575	0.802924863	0	4	0.110252356	8.486957599	2.827868494	0	24
ENST00000520757	ENSG00000156170	NDUFAF6	1474	0.073203456	0.830893161	0.746339742	0	4	0.271352351	9.468776784	2.534646296	0	24
ENST00000476941	ENSG00000144935	TRPC1	3061	0.035766037	0.900530647	0.85079597	0	4	4.230322475	19.38003883	1.238387612	0	24
ENST00000273482	ENSG00000144935	TRPC1	4324	0.014352463	0.974846383	0.949692765	6	3	7.552757139	48.29464866	0.372712102	6	24
ENST00000576393	ENSG00000185359	HGS	922	0.013940522	0.893197542	0.786395084	6	3	0.607457179	49.72175376	0.362014584	0	24
ENST00000576087	ENSG00000185359	HGS	548	0.033746353	0.921697343	0.882546015	0	4	1.396495689	20.53991404	1.168456691	0	24
ENST00000554484	ENSG00000170633	RNF34	1603	0.028515316	0.9958821	0.9917642	6	3	4.550092115	24.30789091	0.740500279	0	24
ENST00000251810	ENSG00000048392	RRM2B	4931	0.027280689	0.987632648	0.975265297	6	3	7.366449271	25.40797904	0.708438872	0	24
ENST00000519125	ENSG00000048392	RRM2B	421	0.073213993	0.96574875	0.931497499	6	3	0.143371037	9.467414018	1.901258355	0	24
ENST00000524333	ENSG00000164941	INTS8	3272	0.034459449	0.998678534	0.997357067	6	3	2.849801587	20.11486551	0.894860569	6	24
ENST00000523731	ENSG00000164941	INTS8	4633	0.052209189	0.998658109	0.997316217	6	3	3.690452972	13.2763444	1.355794898	6	24
ENST00000523321	ENSG00000164941	INTS8	2916	0.13370627	0.992467444	0.984934888	6	3	0.361506929	5.184103773	3.472152717	0	24
ENST00000520845	ENSG00000164941	INTS8	554	0.074782232	0.973743674	0.947487348	0	3	0.544725219	9.268875322	1.294655455	0	12
ENST00000519736	ENSG00000164941	INTS8	901	0.038074601	0.991404294	0.982808588	6	3	1.919680421	18.20497558	0.988740684	0	24
ENST00000523998	ENSG00000164941	INTS8	536	0.093364606	0.877205022	0.815807533	0	4	0.547998857	7.424089407	3.232719689	0	24
ENST00000565086	ENSG00000065054	SLC9A3R2	685	0.020955365	0.987153573	0.974307146	6	3	0.732875996	33.07731372	0.54417962	6	24
ENST00000357332	ENSG00000198356	ASNA1	1280	0.085105144	0.939432605	0.909148908	0	4	0.053529396	8.144597905	2.946738474	0	24
ENST00000429810	ENSG00000214331	RP11-252A24.2	2355	0.046856653	0.93139489	0.86278978	6	3	1.182728555	14.79292976	1.216797504	0	24
ENST00000563150	ENSG00000103035	PSMD7	724	0.113368938	0.998909557	0.997819114	6	3	0.708294854	6.114083767	2.944022471	0	24
ENST00000354283	ENSG00000145833	DDX46	3821	0.053536389	0.974598106	0.949196212	6	3	10.52721926	12.94721583	1.390260287	0	24
ENST00000509255	ENSG00000145833	DDX46	398	0.091079521	0.979768737	0.959537473	6	3	0.303867623	7.610351616	2.365199521	0	24
ENST00000513987	ENSG00000145833	DDX46	543	0.079686086	0.985403395	0.970806791	6	3	0.788809318	8.698471855	2.069328992	0	24
ENST00000223642	ENSG00000106804	C5	5465	0.021123668	0.921767073	0.843534146	6	3	5.100549282	32.81376983	0.5485502	6	24
ENST00000480188	ENSG00000106804	C5	619	0.124341064	0.979176378	0.968764568	0	4	0.090463854	5.574563684	4.305269679	0	24
ENST00000550857	ENSG00000127329	PTPRB	5839	0.052464744	0.951370599	0.902741197	6	3	0.156010036	13.21167562	1.362431271	6	24
ENST00000506813	ENSG00000138246	DNAJC13	801	0.013941681	0.856057052	0.712114104	6	3	0.56406708	49.71761898	0.362044691	0	24
ENST00000513822	ENSG00000138246	DNAJC13	338	0.10811755	0.996900009	0.993800018	6	3	0.191267144	6.411051491	2.80765176	0	24
ENST00000520509	ENSG00000175305	CCNE2	3330	0.017523086	0.957858477	0.915716954	6	3	2.020827623	39.55622762	0.455048448	6	24
ENST00000569201	ENSG00000157335	CLEC18C	3660	0.028139561	0.974497416	0.948994831	6	3	0.105377073	24.63248061	0.730742481	6	24
ENST00000441325	ENSG00000183929	DUSP5P1	1139	0.018870366	0.855698603	0.783547904	0	4	2.524837011	36.73204826	0.65338039	0	24
ENST00000298875	ENSG00000165934	CPSF2	13035	0.026916946	0.97933352	0.958667041	6	3	9.008398877	25.75133107	0.698992994	6	24
ENST00000555244	ENSG00000165934	CPSF2	806	0.068544173	0.997539374	0.995078748	6	3	0.853467783	10.11241582	1.779990096	6	24
ENST00000429708	ENSG00000237757	EEF1A1P30	1315	0.177881905	0.991994487	0.987991731	0	4	0.050864133	3.896670553	6.159104208	0	24
ENST00000530047	ENSG00000185803	SLC52A2	1757	0.142040337	0.965933928	0.931867856	6	3	0.039522588	4.879931965	3.688576015	6	24
ENST00000414487	ENSG00000182004	SNRPE	942	0.01728595	0.883784139	0.825676208	0	4	5.184099944	40.09887579	0.59852052	0	24
ENST00000582743	ENSG00000141526	SLC16A3	2002	0.071914907	0.911539941	0.823079882	6	3	11.81867666	9.638435364	1.867523028	6	24
ENST00000564563	ENSG00000090857	PDPR	2381	0.083881558	0.930285968	0.860571937	6	3	0.098170825	8.263403773	2.178279132	6	24
ENST00000374900	ENSG00000165591	FAAH2	1983	0.042706976	0.943732661	0.915598991	0	4	0.355818105	16.23030347	1.47871542	0	24
ENST00000614692	ENSG00000274346	RP11-40B20.1	556	0.133548522	0.953726619	0.907453239	0	3	0.613685198	5.190227283	2.312037478	0	12
ENST00000581660	ENSG00000141551	CSNK1D	611	0.061216774	0.998647931	0.997971896	0	4	0.203719945	11.32283094	2.119611265	0	24
ENST00000580061	ENSG00000141551	CSNK1D	578	0.029809716	0.968209657	0.936419314	6	3	0.967040397	23.25239152	0.774113922	0	24
ENST00000413059	ENSG00000231831	MTHFD1P1	2764	0.031147194	0.975476769	0.950953538	6	3	0.247557424	22.25392019	0.808846255	6	24
ENST00000618010	ENSG00000168118	RAB4A	2799	0.053073844	0.971493718	0.957240577	0	4	0.296057537	13.06005229	1.837664924	0	24
ENST00000367204	ENSG00000143842	SOX13	3587	0.094385448	0.971036414	0.942072828	6	3	0.205322339	7.34379291	2.451049508	6	24
ENST00000518205	ENSG00000104517	UBR5	1931	0.065975735	0.936596685	0.904895027	0	4	0.813955825	10.50609266	2.284388763	0	24
ENST00000521922	ENSG00000104517	UBR5	9008	0.024779697	0.948440549	0.922660824	0	4	9.432522806	27.97238276	0.857989118	0	24
ENST00000521767	ENSG00000104517	UBR5	1763	0.057399545	0.986000414	0.972000827	6	3	0.183775125	12.07583056	1.490580703	0	24
ENST00000519365	ENSG00000104517	UBR5	602	0.070392045	0.995336292	0.990672584	6	3	1.710142932	9.846953249	1.827976588	6	24
ENST00000522327	ENSG00000104517	UBR5	701	0.058379845	0.981629859	0.963259718	6	3	1.404905011	11.87305618	1.516037634	0	24
ENST00000373008	ENSG00000122884	P4HA1	2727	0.022534895	0.992546574	0.985093149	6	3	5.162940683	30.75883734	0.585197672	6	24
ENST00000330677	ENSG00000120798	NR2C1	2014	0.078114615	0.941263162	0.911894743	0	4	0.492660227	8.873463454	2.704693621	0	24
ENST00000357464	ENSG00000121274	PAPD5	7233	0.159031237	0.907333523	0.814667047	6	3	0.146725225	4.358559958	4.129804379	6	24
ENST00000342506	ENSG00000187944	C2orf66	1669	0.128488813	0.959212691	0.918425383	0	3	0.103259238	5.394611135	2.224442077	0	12
ENST00000591203	ENSG00000167637	ZNF283	582	0.036820013	0.993515824	0.987031649	6	3	0.215208511	18.82528338	0.956160905	6	24
ENST00000588797	ENSG00000167637	ZNF283	2428	0.073342746	0.993084099	0.986168199	0	3	0.374689419	9.450793901	2.539469197	0	24
ENST00000590950	ENSG00000167637	ZNF283	466	0.050871828	0.987922322	0.975844643	6	3	0.276906886	13.62536417	1.321065608	6	24
ENST00000593164	ENSG00000167637	ZNF283	1260	0.079276639	0.877072218	0.815608327	0	4	1.038383845	8.743397621	2.74492835	0	24
ENST00000557385	ENSG00000177485	ZBTB33	2346	0.078534098	0.981013556	0.962027113	6	3	1.456698089	8.826066622	2.039413566	6	24
ENST00000483092	ENSG00000154429	CCSAP	3492	0.088678683	0.952402497	0.928603746	0	4	0.124132617	7.816390121	3.070471104	0	24
ENST00000595499	ENSG00000066044	ELAVL1	799	0.10979331	0.99042753	0.980855061	0	3	0.07352965	6.313200535	3.801558317	0	24
ENST00000585873	ENSG00000141664	ZCCHC2	5652	0.063902615	0.930338686	0.860677372	0	3	0.22129664	10.84692987	2.21260765	0	24
ENST00000586834	ENSG00000141664	ZCCHC2	4765	0.066405244	0.997546563	0.995093127	6	3	1.12829599	10.43813927	1.724445281	6	24
ENST00000546780	ENSG00000198001	IRAK4	540	0.032301044	0.877516189	0.755032378	6	3	0.977415024	21.45897156	0.838810003	0	24
ENST00000560514	ENSG00000140391	TSPAN3	638	0.114476187	0.999979181	0.999958363	6	3	0.099414981	6.054946412	2.972776103	0	24
ENST00000553232	ENSG00000122965	RBM19	1265	0.110774708	0.968931305	0.93786261	6	3	0.053609079	6.257269332	2.876654183	6	24
ENST00000371979	ENSG00000101901	ALG13	2770	0.082875296	0.834541822	0.751812733	0	4	3.122279431	8.363737009	2.869530686	0	24
ENST00000394780	ENSG00000101901	ALG13	4133	0.211194133	0.94643233	0.89286466	0	3	0.460907479	3.282038046	3.656264745	0	12
ENST00000624161	ENSG00000101901	ALG13	3761	0.066324927	0.898892841	0.797785682	6	3	0.685386533	10.45077944	1.722359571	6	24
ENST00000622986	ENSG00000101901	ALG13	582	0.089951191	0.990883007	0.981766013	6	3	0.336118819	7.7058144	2.335898461	0	24
ENST00000623148	ENSG00000101901	ALG13	3689	0.078452771	0.932546002	0.865092005	0	3	3.633694294	8.835215992	1.358201091	0	12
ENST00000470704	ENSG00000101901	ALG13	536	0.082285543	0.837587193	0.75638079	0	4	0.361991438	8.423681188	2.849110676	0	24
ENST00000623622	ENSG00000101901	ALG13	1121	0.178620946	0.999850891	0.999701782	0	3	1.698069365	3.880548142	3.092346638	0	12
ENST00000486578	ENSG00000101901	ALG13	686	0.064344102	0.885220787	0.770441575	6	3	0.100004498	10.7725053	1.670920505	0	24
ENST00000460092	ENSG00000101901	ALG13	520	0.055011302	0.98985163	0.979703259	6	3	0.596851215	12.60008687	1.428561579	0	24
ENST00000461669	ENSG00000101901	ALG13	699	0.208882832	0.934272036	0.868544073	0	3	0.074381092	3.318353994	3.616250714	0	12
ENST00000487243	ENSG00000101901	ALG13	651	0.117133345	0.985255187	0.970510374	6	3	0.102202924	5.917590576	3.041778536	0	24
ENST00000610588	ENSG00000101901	ALG13	4175	0.233285413	0.915728996	0.831457993	0	3	0.436764528	2.97124099	4.038716495	0	12
ENST00000471702	ENSG00000274810	NPHP3-ACAD11	7784	0.04024504	0.880546841	0.761093683	6	3	0.111246977	17.22317039	1.045103752	0	24
ENST00000477604	ENSG00000240303	ACAD11	740	0.159529153	0.955297265	0.910594531	6	3	0.096421161	4.34495618	4.14273453	0	24
ENST00000324394	ENSG00000176222	ZNF404	1844	0.029851953	0.963794637	0.927589273	6	3	1.820557055	23.21949178	0.775210766	6	24
ENST00000366684	ENSG00000143632	ACTA1	1491	0.046763624	0.978067072	0.956134144	0	3	0.164897296	14.82235812	0.80958778	0	12
ENST00000269973	ENSG00000124459	ZNF45	3898	0.019436785	0.913966646	0.827933293	6	3	1.796874663	35.66161736	0.504744353	0	24
ENST00000589703	ENSG00000124459	ZNF45	2409	0.071353756	0.830519282	0.745778923	0	4	0.761634006	9.714235419	2.470601027	0	24
ENST00000615985	ENSG00000124459	ZNF45	2912	0.04987844	0.989045814	0.978091628	6	3	0.426771005	13.89672948	1.295268792	0	24
ENST00000583948	ENSG00000125450	NUP85	1197	0.053448266	0.998010532	0.996021064	6	3	0.681563795	12.96856263	1.387971861	0	24
ENST00000579324	ENSG00000125450	NUP85	2010	0.231003469	0.936493097	0.872986194	6	3	0.038796385	3.000592082	5.99881607	6	24
ENST00000578830	ENSG00000125450	NUP85	922	0.040206984	0.880717308	0.761434615	6	3	0.07227979	17.23947194	1.044115508	0	24
ENST00000582681	ENSG00000125450	NUP85	595	0.061267897	0.971078039	0.956617058	0	4	0.563581779	11.313383	2.121381376	0	24
ENST00000579900	ENSG00000125450	NUP85	528	0.104464662	0.99782087	0.99564174	0	3	0.12133952	6.635231143	1.808527803	0	12
ENST00000359523	ENSG00000197965	MPZL1	5010	0.020469889	0.964325717	0.928651434	6	3	3.800065293	33.86179458	0.531572535	6	24
ENST00000367853	ENSG00000197965	MPZL1	881	0.032708943	0.994619124	0.989238247	6	3	2.920350544	21.1913661	0.849402531	6	24
ENST00000498279	ENSG00000197965	MPZL1	534	0.061697981	0.999986248	0.999972497	6	3	1.183973603	11.23451963	1.602204686	0	24
ENST00000509469	ENSG00000163138	PACRGL	580	0.070745142	0.958993222	0.917986443	0	3	0.309606048	9.797805994	1.224763994	0	12
ENST00000503747	ENSG00000163138	PACRGL	848	0.13789735	0.954051391	0.908102781	6	3	0.082912329	5.026544591	3.580988823	6	24
ENST00000506648	ENSG00000163138	PACRGL	577	0.162331008	0.999989043	0.999978086	6	3	0.109522282	4.269961658	4.215494527	0	24
ENST00000550690	ENSG00000169203	RP11-231C14.4	675	0.118471391	0.901629337	0.803258673	0	3	0.929273266	5.850755813	4.102034125	0	24
ENST00000587682	ENSG00000159905	ZNF221	2034	0.066938686	0.993112203	0.986224406	6	3	1.871273487	10.3549565	1.738297983	0	24
ENST00000251269	ENSG00000159905	ZNF221	2535	0.057404708	0.985986164	0.971972328	6	3	0.25559094	12.0747444	1.490714785	0	24
ENST00000506350	ENSG00000113621	TXNDC15	450	0.266645097	0.900260393	0.800520785	0	3	0.102933217	2.599512192	4.61625071	0	12
ENST00000505174	ENSG00000113621	TXNDC15	2020	0.079926166	0.965576242	0.948364364	0	4	0.565806749	8.672343692	2.767417996	0	24
ENST00000430200	ENSG00000068024	HDAC4	578	0.053944962	0.885108085	0.827662127	0	4	0.35346053	12.84915493	1.867827116	0	24
ENST00000487617	ENSG00000068024	HDAC4	819	0.118522469	0.894729182	0.842093773	0	4	0.064888024	5.848234401	4.103802679	0	24
ENST00000543185	ENSG00000068024	HDAC4	8990	0.019439006	0.870840871	0.741681741	6	3	5.294771971	35.65754289	0.504802029	6	24
ENST00000431105	ENSG00000144674	GOLGA4	568	0.09735111	0.99691499	0.993829979	6	3	0.109393377	7.120074729	2.528063354	0	24
ENST00000498250	ENSG00000144674	GOLGA4	560	0.088708523	0.999429623	0.998859246	6	3	0.455289518	7.813760807	2.303628233	0	24
ENST00000617480	ENSG00000144674	GOLGA4	1545	0.063671182	0.889075499	0.833613248	0	4	3.368255543	10.88635639	2.204594369	0	24
ENST00000569265	ENSG00000121281	ADCY7	497	0.10811755	0.996900009	0.993800018	6	3	0.130077052	6.411051506	2.807651753	0	24
ENST00000407951	ENSG00000204920	ZNF155	2222	0.080861166	0.981425507	0.962851014	6	3	0.301414373	8.572065121	2.099844057	6	24
ENST00000466154	ENSG00000188827	SLX4	3228	0.015183858	0.810028567	0.715042851	0	4	2.556563971	45.65026729	0.525736243	0	24
ENST00000625049	ENSG00000103248	MTHFSD	3623	0.14911488	0.91861741	0.83723482	6	3	0.325899384	4.648410546	3.872291361	0	24
ENST00000546093	ENSG00000103248	MTHFSD	2451	0.084087666	0.99958998	0.99917996	0	3	0.587466968	8.243149209	1.455754311	0	12
ENST00000562096	ENSG00000103248	MTHFSD	691	0.014033177	0.897984953	0.795969905	6	3	8.284790804	49.39345941	0.364420719	6	24
ENST00000566469	ENSG00000103248	MTHFSD	824	0.105437997	0.908712623	0.863068935	0	4	0.336684193	6.573978995	3.650757025	0	24
ENST00000568037	ENSG00000103248	MTHFSD	845	0.039371752	0.967511595	0.93502319	6	3	1.752869079	17.60519026	1.022425758	6	24
ENST00000589955	ENSG00000171791	BCL2	5011	0.082158699	0.922279444	0.883419165	0	4	0.388186089	8.436686465	2.844718729	0	24
ENST00000489711	ENSG00000163406	SLC15A2	5673	0.025013328	0.984619403	0.969238806	6	3	0.135313903	27.7111143	0.649558867	6	24
ENST00000490093	ENSG00000075785	RAB7A	359	0.040084654	0.990775003	0.981550005	0	3	0.343182417	17.2920833	1.387918366	0	24
ENST00000565406	ENSG00000065057	NTHL1	691	0.027382045	0.966219155	0.932438311	6	3	0.899594573	25.31393033	0.711070931	6	24
ENST00000372207	ENSG00000142959	BEST4	2047	0.069495494	0.990961906	0.986442859	0	4	0.118299631	9.973987357	2.406259316	0	24
ENST00000261396	ENSG00000069248	NUP133	5207	0.036581575	0.99758727	0.99517454	6	3	15.22906802	18.94798648	0.949969012	6	24
ENST00000468215	ENSG00000035687	ADSS	807	0.197272404	0.875721369	0.813582054	0	4	0.077882756	3.513655059	6.830494056	0	24
ENST00000447066	ENSG00000090863	GLG1	3626	0.0399885	0.999333164	0.998666329	6	3	0.595474485	17.333663	1.038441788	6	24
ENST00000567911	ENSG00000090863	GLG1	599	0.059514846	0.998955816	0.997911632	6	3	0.104994147	11.64662638	1.545511928	0	24
ENST00000548069	ENSG00000180263	FGD6	725	0.048871854	0.876744406	0.815116609	0	4	1.069636194	14.18295247	1.692172349	0	24
ENST00000446622	ENSG00000138363	ATIC	615	0.047204113	0.98764184	0.97528368	6	3	7.981023189	14.6840422	1.225820503	6	24
ENST00000426233	ENSG00000138363	ATIC	713	0.107284095	0.95644633	0.912892661	6	3	0.192136676	6.460856844	2.786008177	0	24
ENST00000583028	ENSG00000178607	ERN1	523	0.133788585	0.985545173	0.971090346	6	3	0.114448213	5.180914199	3.47429031	0	24
ENST00000551789	ENSG00000151239	TWF1	617	0.028845825	0.807463559	0.711195339	0	4	0.427161609	24.02937603	0.998777495	0	24
ENST00000493787	ENSG00000156042	CFAP70	6686	0.124993764	0.913937933	0.827875866	0	3	0.577284542	5.545454077	2.163934609	0	12
ENST00000367063	ENSG00000196352	CD55	1691	0.046193149	0.808814746	0.713222119	0	4	4.692177783	15.00541101	1.599423034	0	24
ENST00000488171	ENSG00000196352	CD55	1389	0.097030045	0.929208925	0.858417849	6	3	0.149976925	7.143634549	2.519725761	0	24
ENST00000372955	ENSG00000138286	FAM149B1	1534	0.026735033	0.98960409	0.979208179	6	3	0.858096255	25.92655021	0.694268997	0	24
ENST00000475829	ENSG00000138286	FAM149B1	1044	0.126073737	0.976781783	0.965172675	0	4	0.069590475	5.497950619	4.365262925	0	24
ENST00000573141	ENSG00000261556	SMG1P7	619	0.084272443	0.944507128	0.889014257	6	3	0.329211881	8.225075241	2.188429829	6	24
ENST00000568855	ENSG00000261556	SMG1P7	1210	0.069068832	0.983320737	0.966641474	6	3	1.510608031	10.03560011	1.793614711	0	24
ENST00000539737	ENSG00000103005	USB1	1212	0.150752398	0.942800697	0.885601394	6	3	0.275431164	4.597918118	3.914815257	6	24
ENST00000523015	ENSG00000105339	DENND3	402	0.04426451	0.998514811	0.997029622	6	3	0.633329502	15.6592081	1.149483415	0	24
ENST00000523066	ENSG00000105339	DENND3	559	0.02942328	0.846648307	0.769972461	0	4	1.890514435	23.55778082	1.018771683	0	24
ENST00000372979	ENSG00000122882	ECD	3069	0.036784288	0.998867702	0.997735404	6	3	7.739879153	18.84356672	0.955233171	0	24
ENST00000416093	ENSG00000132155	RAF1	962	0.047997402	0.985112764	0.970225529	6	3	1.095569126	14.44134784	1.246421054	6	24
ENST00000368966	ENSG00000203799	CCDC162P	2926	0.075089857	0.996841564	0.993683128	6	3	0.127863197	9.230902892	1.949971765	0	24
ENST00000635481	ENSG00000282978	RP11-144C15.2	492	0.071115353	0.869493949	0.804240923	0	4	0.527412323	9.746800788	2.462346417	0	24
ENST00000564359	ENSG00000090861	AARS	590	0.031280527	0.956502766	0.913005532	6	3	0.628769232	22.15906327	0.812308705	0	24
ENST00000394091	ENSG00000138468	SENP7	4434	0.128085024	0.99292546	0.985850921	6	3	0.103712775	5.41161768	3.326177322	0	24
ENST00000370557	ENSG00000101974	ATP11C	6924	0.050620086	0.989844078	0.979688156	6	3	3.321069525	13.69312534	1.314528243	0	24
ENST00000433868	ENSG00000101974	ATP11C	3113	0.035115935	0.909757694	0.819515388	6	3	3.677835209	19.7388219	0.911908527	6	24
ENST00000422228	ENSG00000101974	ATP11C	606	0.127124018	0.960603715	0.921207431	6	3	0.57083115	5.452527307	3.301221431	6	24
ENST00000522738	ENSG00000104419	NDRG1	530	0.208882832	0.997085051	0.994170102	0	3	0.123596788	3.318353992	3.616250716	0	12
ENST00000523931	ENSG00000104419	NDRG1	554	0.040206984	0.880717308	0.761434616	6	3	0.120292359	17.23947203	1.044115502	0	24
ENST00000575281	ENSG00000168411	RFWD3	494	0.042345308	0.846006983	0.769010475	0	4	0.605066815	16.36892515	1.466192788	0	24
ENST00000572610	ENSG00000168411	RFWD3	572	0.076401454	0.950547338	0.901094676	6	3	0.587584608	9.072434439	1.984031973	0	24
ENST00000402228	ENSG00000154743	TSEN2	2149	0.046480245	0.99997931	0.999958621	6	3	0.823852673	14.91272641	1.207022747	6	24
ENST00000473755	ENSG00000154743	TSEN2	3918	0.099469002	0.999545642	0.999091285	6	3	0.471822219	6.968474244	2.583061854	0	24
ENST00000415684	ENSG00000154743	TSEN2	2279	0.040388711	0.932996412	0.865992824	6	3	1.256970968	17.16190396	1.048834677	0	24
ENST00000490981	ENSG00000154743	TSEN2	760	0.041868913	0.974653567	0.949307134	6	3	1.44889154	16.55517478	1.087273329	0	24
ENST00000412698	ENSG00000154743	TSEN2	553	0.052055913	0.876456691	0.752913383	0	3	0.399720716	13.31543616	1.802419365	0	24
ENST00000486755	ENSG00000135776	ABCB10	612	0.112983372	0.92321688	0.88482532	0	4	0.129636439	6.134948628	3.912013198	0	24
ENST00000525908	ENSG00000173715	C11orf80	2135	0.066079839	0.938615383	0.877230767	6	3	0.974180819	10.48954098	1.715995012	6	24
ENST00000527352	ENSG00000173715	C11orf80	770	0.049156107	0.867597756	0.801396634	0	4	2.160216792	14.10093738	1.702014509	0	24
ENST00000533143	ENSG00000173715	C11orf80	634	0.131847868	0.970448873	0.955673309	0	4	0.101208401	5.257173975	4.565190369	0	24
ENST00000531415	ENSG00000173715	C11orf80	810	0.146947353	0.902252608	0.804505215	6	3	0.066105292	4.716976297	3.816003912	6	24
ENST00000457257	ENSG00000225663	FAM195B	942	0.078861669	0.947222238	0.894444475	6	3	0.125950898	8.789405402	2.047920101	6	24
ENST00000584498	ENSG00000136478	TEX2	5124	0.122495213	0.898618044	0.847927066	0	4	0.107404945	5.658565439	4.241357683	0	24
ENST00000512783	ENSG00000132570	PCBD2	5621	0.027997793	0.961731678	0.942597517	0	4	2.025925796	24.75720742	0.969414668	0	24
ENST00000514336	ENSG00000177646	ACAD9	583	0.10022714	0.876936843	0.815405265	0	4	0.164892714	6.915763327	3.470332755	0	24
ENST00000434772	ENSG00000178386	ZNF223	2418	0.090357995	0.958850307	0.917700615	0	3	0.390543209	7.671121783	1.564308368	0	12
ENST00000391960	ENSG00000159885	ZNF222	1595	0.126054601	0.998574641	0.997149282	0	3	0.282336291	5.498785265	4.364600334	0	24
ENST00000366741	ENSG00000162910	MRPL55	603	0.022130117	0.918828358	0.878242537	0	4	0.217718417	31.32144248	0.766248234	0	24
ENST00000336520	ENSG00000162910	MRPL55	744	0.035665456	0.851413258	0.777119888	0	4	0.162693277	19.43469291	1.234905028	0	24
ENST00000328923	ENSG00000182199	SHMT2	2537	0.030910778	0.962567106	0.925134212	6	3	10.18352199	22.42412608	0.802706867	6	24
ENST00000555634	ENSG00000182199	SHMT2	964	0.020209403	0.979246783	0.958493565	0	3	0.725933591	34.29825088	0.349872069	0	12
ENST00000555563	ENSG00000182199	SHMT2	895	0.025366333	0.994060148	0.988120296	6	3	0.35593956	27.32547803	0.658725896	0	24
ENST00000313219	ENSG00000147457	CHMP7	3367	0.144646646	0.999692209	0.999384419	6	3	0.398161327	4.792003142	3.756257971	6	24
ENST00000558305	ENSG00000173517	PEAK1	4644	0.053166273	0.85975179	0.789627684	0	4	0.721551864	13.03734753	1.840865248	0	24
ENST00000567337	ENSG00000173517	PEAK1	555	0.142814561	0.910030679	0.820061357	0	3	0.582675263	4.853476953	2.472454308	0	12
ENST00000569159	ENSG00000173517	PEAK1	531	0.050871828	0.987922322	0.975844644	6	3	0.243010563	13.62536418	1.321065607	0	24
ENST00000312493	ENSG00000173517	PEAK1	11512	0.088373275	0.869547915	0.804321873	0	4	0.390704374	7.843402621	3.059896471	0	24
ENST00000471378	ENSG00000130414	NDUFA10	582	0.162264121	0.880839984	0.761679968	0	3	0.133093212	4.271721773	2.80917172	0	12
ENST00000448880	ENSG00000130414	NDUFA10	434	0.036820013	0.993515824	0.987031649	6	3	0.288597587	18.82528325	0.956160912	6	24
ENST00000414580	ENSG00000130414	NDUFA10	562	0.016576024	0.846216855	0.769325282	0	4	1.604139789	41.8162502	0.573939554	0	24
ENST00000407129	ENSG00000130414	NDUFA10	699	0.023126546	0.87122399	0.74244798	6	3	0.746821259	29.97192782	0.60056197	0	24
ENST00000588089	ENSG00000119537	KDSR	1265	0.132800914	0.970186341	0.955279512	0	4	0.086569705	5.219445844	4.598189294	0	24
ENST00000589530	ENSG00000119537	KDSR	588	0.016099272	0.861228869	0.722457739	6	3	0.330202374	43.05456595	0.418074125	0	24
ENST00000543990	ENSG00000165714	BORCS5	554	0.064344102	0.885220788	0.770441576	6	3	0.123832285	10.77250535	1.670920498	0	24
ENST00000498466	ENSG00000160124	CCDC58	683	0.08690811	0.963827938	0.927655876	6	3	0.982055481	7.975632889	2.256874188	6	24
ENST00000409658	ENSG00000136709	WDR33	3104	0.051511969	0.875042634	0.750085268	6	3	3.86848396	13.45604131	1.337689116	0	24
ENST00000408998	ENSG00000136709	WDR33	583	0.109428851	0.967130471	0.950695706	0	4	0.114710582	6.334226997	3.788939047	0	24
ENST00000302550	ENSG00000121644	DESI2	4208	0.015247057	0.999335089	0.998670177	6	3	7.283278928	45.46104778	0.39594336	6	24
ENST00000371323	ENSG00000158290	CUL4B	846	0.075388828	0.999619978	0.999239955	6	3	6.615684391	9.194295755	1.957735587	6	24
ENST00000371322	ENSG00000158290	CUL4B	4902	0.021860125	0.996370584	0.992741168	6	3	56.75730441	31.70829046	0.567674881	6	24
ENST00000569788	ENSG00000103091	WDR59	805	0.042428729	0.967049768	0.934099536	6	3	0.305991272	16.33674153	1.101810907	0	24
ENST00000570070	ENSG00000103091	WDR59	565	0.039115759	0.871019996	0.806529994	0	4	3.584683678	17.7204072	1.354370683	0	24
ENST00000562854	ENSG00000103091	WDR59	356	0.076066938	0.95340265	0.9068053	0	3	0.167778812	9.112331813	2.633793467	0	24
ENST00000451949	ENSG00000113648	H2AFY	1744	0.032198436	0.954719782	0.909439565	6	3	5.018675347	21.52735534	0.83614544	0	24
ENST00000511494	ENSG00000113648	H2AFY	2521	0.041987325	0.948864068	0.897728137	6	3	4.125379517	16.50848628	1.090348303	0	24
ENST00000506532	ENSG00000113648	H2AFY	677	0.019503791	0.985236917	0.970473835	6	3	1.50793636	35.5390992	0.506484419	0	24
ENST00000508962	ENSG00000113648	H2AFY	293	0.038064292	0.991384978	0.982769955	6	3	0.656002965	18.20990598	0.988472979	6	24
ENST00000545864	ENSG00000111266	DUSP16	554	0.144956203	0.849723708	0.774585562	0	4	0.100110306	4.781769699	5.019062295	0	24
ENST00000539940	ENSG00000111266	DUSP16	566	0.01662735	0.975132007	0.950264013	6	3	1.241143613	41.68717137	0.431787512	0	24
ENST00000563853	ENSG00000125149	C16orf70	1025	0.078043248	0.979446041	0.958892083	6	3	0.064234951	8.881577853	2.026666916	6	24
ENST00000569683	ENSG00000125149	C16orf70	905	0.050593874	0.909587575	0.819175151	6	3	0.738884128	13.70021948	1.313847565	0	24
ENST00000568511	ENSG00000186187	ZNRF1	485	0.097670385	0.950149106	0.925223659	0	4	0.110947728	7.096799896	3.381805934	0	24
ENST00000566244	ENSG00000186187	ZNRF1	3980	0.030579665	0.93323955	0.899859325	0	4	0.196840122	22.66693153	1.058811157	0	24
ENST00000555173	ENSG00000185633	NDUFA4L2	1200	0.03516254	0.882904105	0.76580821	0	3	0.172895598	19.71265983	1.217491714	0	24
ENST00000494339	ENSG00000114030	KPNA1	1923	0.045992777	0.995281803	0.990563605	6	3	6.021645966	15.07078339	1.194363925	6	24
ENST00000475413	ENSG00000147166	ITGB1BP2	573	0.093381716	0.977037742	0.965556614	0	4	0.401308051	7.42272906	3.233312142	0	24
ENST00000590612	ENSG00000256294	ZNF225	2404	0.047474908	0.935347402	0.903021103	0	4	2.044622584	14.60028491	1.643803538	0	24
ENST00000465366	ENSG00000081154	PCNP	771	0.210293407	0.930254598	0.895381897	0	4	0.083579281	3.296095641	7.281342113	0	24
ENST00000589680	ENSG00000267680	ZNF224	547	0.158394134	0.968401633	0.936803267	6	3	0.127803856	4.376091227	4.113259771	6	24
ENST00000336976	ENSG00000267680	ZNF224	3980	0.03037345	0.996415741	0.994623611	0	4	14.57594926	22.82082466	1.051671022	0	24
ENST00000618645	ENSG00000125457	MIF4GD	1230	0.204219668	0.851529903	0.703059806	6	3	0.069162607	3.394125486	5.303280645	0	24
ENST00000519986	ENSG00000022567	SLC45A4	542	0.07975517	0.997440386	0.994880773	0	3	0.115188513	8.690937311	2.761497309	0	24
ENST00000309955	ENSG00000003402	CFLAR	14672	0.068960832	0.929924554	0.89488683	0	4	1.734749518	10.05131692	2.387746818	0	24
ENST00000342795	ENSG00000003402	CFLAR	1613	0.204107113	0.914700184	0.829400368	6	3	0.243436562	3.395997186	5.300357749	6	24
ENST00000395148	ENSG00000003402	CFLAR	4415	0.014216282	0.999895171	0.999790342	6	3	12.70499975	48.75727472	0.369175679	0	24
ENST00000425030	ENSG00000003402	CFLAR	596	0.056814679	0.975647338	0.951294675	6	3	0.876143438	12.20014252	1.4753926	0	24
ENST00000417748	ENSG00000003402	CFLAR	684	0.087801095	0.962332008	0.924664016	6	3	0.294789917	7.894516388	2.280063669	0	24
ENST00000494258	ENSG00000003402	CFLAR	693	0.085421989	0.996635634	0.993271268	6	3	0.55732971	8.114388192	2.218281844	0	24
ENST00000470178	ENSG00000003402	CFLAR	516	0.148403015	0.870533	0.8057995	0	4	0.618977501	4.670708219	5.138407041	0	24
ENST00000460961	ENSG00000003402	CFLAR	548	0.060259965	0.915933573	0.831867147	6	3	0.738011967	11.50261501	1.564861554	0	24
ENST00000474842	ENSG00000003402	CFLAR	1091	0.050293809	0.991077631	0.982155263	6	3	1.592115264	13.78195835	1.306055318	0	24
ENST00000617975	ENSG00000160999	SH2B2	490	0.078043248	0.979446041	0.958892082	6	3	0.13436903	8.881577848	2.026666917	6	24
ENST00000548784	ENSG00000123066	MED13L	485	0.128559633	0.836274089	0.754411134	0	4	0.347970903	5.391639398	4.451336269	0	24
ENST00000548694	ENSG00000123066	MED13L	880	0.0287048	0.990418226	0.980836451	6	3	0.78327358	24.14743123	0.745420903	0	24
ENST00000552340	ENSG00000123066	MED13L	665	0.118463186	0.880069165	0.820103748	0	4	0.207047088	5.851161058	4.101750023	0	24
ENST00000549786	ENSG00000123066	MED13L	1041	0.036145507	0.9496355	0.899271	6	3	3.128172122	19.17657942	0.93864498	0	24
ENST00000549755	ENSG00000123066	MED13L	2339	0.063642448	0.989964954	0.979929908	6	3	1.984462294	10.89127143	1.652699606	0	24
ENST00000614198	ENSG00000125447	GGA3	3438	0.061473914	0.808573252	0.712859878	0	4	0.129540056	11.27546851	2.128514658	0	24
ENST00000582821	ENSG00000125447	GGA3	1018	0.05148265	0.997620688	0.995241375	6	3	0.308119419	13.46370444	1.336927744	6	24
ENST00000468952	ENSG00000119397	CNTRL	522	0.116952779	0.878550926	0.817826389	0	4	0.108428713	5.926726885	4.049452669	0	24
ENST00000551590	ENSG00000204852	TCTN1	2309	0.060832483	0.933659344	0.900489015	0	4	0.406741257	11.39435945	2.106305327	0	24
ENST00000547868	ENSG00000204852	TCTN1	575	0.056127876	0.890364314	0.780728629	6	3	0.205569503	12.34942841	1.457557338	0	24
ENST00000482281	ENSG00000204852	TCTN1	1141	0.025956491	0.978001825	0.95600365	6	3	1.094312057	26.70419481	0.674051404	0	24
ENST00000424992	ENSG00000118242	MREG	560	0.030461376	0.993137265	0.98627453	6	3	0.455941326	22.7549534	0.791036557	0	24
ENST00000420348	ENSG00000118242	MREG	584	0.017556288	0.898026971	0.796053943	6	3	0.743103663	39.48142042	0.455910649	0	24
ENST00000620139	ENSG00000118242	MREG	2618	0.023004398	0.999790952	0.999581904	6	3	1.062266907	30.13107196	0.597389964	6	24
ENST00000521578	ENSG00000184489	PTP4A3	1717	0.112972696	0.982618408	0.965236816	6	3	0.388205782	6.135528374	2.933732664	6	24
ENST00000489621	ENSG00000244119	PDCL3P4	720	0.086764434	0.933727792	0.900591688	0	4	0.081895045	7.988839995	3.004190848	0	24
ENST00000341893	ENSG00000182504	CEP97	8361	0.017964906	0.931162797	0.862325594	6	3	5.003292044	38.58340236	0.466521844	6	24
ENST00000496163	ENSG00000240682	ISY1	752	0.082359215	0.905161727	0.85774259	0	4	0.139927903	8.416146038	2.851661543	0	24
ENST00000563627	ENSG00000167889	MGAT5B	629	0.060196947	0.99341835	0.986836701	6	3	1.483590271	11.51465675	1.563225061	0	24
ENST00000383718	ENSG00000163681	SLMAP	6749	0.078451649	0.994658466	0.989316932	6	3	0.181720721	8.835342401	2.037272489	0	24
ENST00000438794	ENSG00000163681	SLMAP	2274	0.032634942	0.8829685	0.765937	6	3	0.614220171	21.23941834	0.847480835	0	24
ENST00000366528	ENSG00000203667	COX20	568	0.055152003	0.936001089	0.904001634	0	4	0.209324996	12.56794211	1.909620509	0	24
ENST00000616501	ENSG00000103495	MAZ	991	0.03300497	0.998190189	0.996380379	6	3	1.779164475	21.00129725	0.857089911	6	24
ENST00000475997	ENSG00000277877	RP11-11N7.5	496	0.086610087	0.869571937	0.804357905	0	4	2.003305143	8.003076874	2.998846616	0	24
ENST00000444376	ENSG00000153187	HNRNPU	5940	0.030998291	0.985133092	0.977699638	0	4	42.73650452	22.36081931	1.073305932	0	24
ENST00000302243	ENSG00000168872	DDX19A	2997	0.023296512	0.919709553	0.879564329	0	4	0.703421145	29.75325977	0.806634304	0	24
ENST00000562509	ENSG00000168872	DDX19A	564	0.068064287	0.99807984	0.99711976	0	4	0.674119296	10.18371317	2.35670424	0	24
ENST00000566167	ENSG00000168872	DDX19A	551	0.096826407	0.919368403	0.879052605	0	4	0.372175986	7.158658472	3.352583462	0	24
ENST00000569244	ENSG00000168872	DDX19A	557	0.070539358	0.993875895	0.98775179	0	3	0.115867548	9.82638917	2.442402757	0	24
ENST00000561574	ENSG00000168872	DDX19A	577	0.050219672	0.867503544	0.801255316	0	4	0.380291044	13.80230413	1.738840107	0	24
ENST00000575878	ENSG00000168872	DDX19A	1533	0.183454704	0.938035382	0.876070764	6	3	0.534610505	3.77830149	4.764045444	6	24
ENST00000566574	ENSG00000168872	DDX19A	5007	0.014332448	0.857301984	0.714603967	6	3	0.438486648	48.36209432	0.372192318	0	24
ENST00000357402	ENSG00000013364	MVP	2870	0.029852279	0.953704491	0.907408981	6	3	28.55562918	23.21923848	0.775219223	6	24
ENST00000566252	ENSG00000013364	MVP	408	0.096972905	0.989648511	0.984472767	0	4	0.16571943	7.147843849	3.35765589	0	24
ENST00000443119	ENSG00000260537	RP11-529K1.3	2110	0.018260307	0.995879238	0.991758476	6	3	0.776553171	37.95922968	0.474192974	6	24
ENST00000425654	ENSG00000149970	CNKSR2	5668	0.051924453	0.996742352	0.993484705	6	3	0.236875349	13.34914746	1.348400717	0	24
ENST00000493879	ENSG00000232119	MCTS1	619	0.090215404	0.999968111	0.999936223	0	3	0.102642905	7.68324646	3.12367957	0	24
ENST00000484481	ENSG00000232119	MCTS1	398	0.014799798	0.858479385	0.716958769	6	3	3.733758482	46.83490695	0.384328723	0	24
ENST00000617071	ENSG00000271605	MILR1	599	0.063299458	0.952249679	0.928374519	0	4	0.670480107	10.95028626	2.191723524	0	24
ENST00000616498	ENSG00000271605	MILR1	747	0.023174399	0.958196144	0.916392287	0	3	2.047922654	29.91003965	0.802406158	0	24
ENST00000620304	ENSG00000271605	MILR1	587	0.026725156	0.989599102	0.979198204	6	3	0.320387179	25.93613268	0.694012489	0	24
ENST00000619286	ENSG00000271605	MILR1	1447	0.054613526	0.937215723	0.874431447	6	3	0.916092768	12.69185911	1.418231943	0	24
ENST00000432573	ENSG00000228546	CTA-313A17.3	374	0.080921474	0.875897548	0.751795096	0	3	0.209057159	8.565676617	2.801880234	0	24
ENST00000336216	ENSG00000140382	HMG20A	4046	0.034369907	0.996231173	0.994346759	0	4	2.231588746	20.16726966	1.190047062	0	24
ENST00000558176	ENSG00000140382	HMG20A	479	0.151168639	0.902419647	0.804839294	0	3	0.221284427	4.585257791	2.617082953	0	12
ENST00000560986	ENSG00000140382	HMG20A	747	0.160334478	0.819169259	0.728753889	0	4	0.067701105	4.323132426	5.551530149	0	24
ENST00000559728	ENSG00000140382	HMG20A	981	0.147502265	0.834949176	0.752423764	0	4	0.058186144	4.69923076	5.107218868	0	24
ENST00000558845	ENSG00000140382	HMG20A	644	0.048607092	0.997899457	0.995798914	6	3	1.386314391	14.26020681	1.262253784	6	24
ENST00000440838	ENSG00000173692	PSMD1	761	0.177295224	0.934418629	0.868837257	6	3	0.353347309	3.909564886	4.604092916	6	24
ENST00000447633	ENSG00000173692	PSMD1	696	0.070987865	0.980829585	0.96165917	6	3	1.668994368	9.764305273	1.843449124	6	24
ENST00000488354	ENSG00000173692	PSMD1	659	0.217393098	0.928591052	0.857182105	0	3	0.930608528	3.188450726	3.76358333	0	12
ENST00000467792	ENSG00000173692	PSMD1	444	0.047643042	0.948057933	0.896115866	6	3	5.484705965	14.54875981	1.237218858	6	24
ENST00000373635	ENSG00000173692	PSMD1	3230	0.047013585	0.994556618	0.989113236	0	3	3.561521327	14.74355097	1.627830368	0	24
ENST00000577606	ENSG00000181396	OGFOD3	598	0.026725156	0.989599103	0.979198206	6	3	0.31449377	25.93613265	0.69401249	6	24
ENST00000373790	ENSG00000147133	TAF1	7629	0.069203609	0.924112717	0.848225435	6	3	0.257643785	10.01605538	1.797114665	0	24
ENST00000474917	ENSG00000147133	TAF1	326	0.073213993	0.96574875	0.9314975	6	3	0.18515094	9.467413998	1.901258359	0	24
ENST00000468167	ENSG00000147133	TAF1	1767	0.044023699	0.815509994	0.723264991	0	4	0.235665937	15.74486446	1.524306548	0	24
ENST00000557762	ENSG00000100599	RIN3	517	0.067466629	0.970303866	0.955455799	0	4	0.362477924	10.27392638	2.33601051	0	24
ENST00000555891	ENSG00000100599	RIN3	317	0.071807737	0.9712438	0.942487601	0	3	0.382480745	9.65282031	2.48631998	0	24
ENST00000577436	ENSG00000178927	C17orf62	1079	0.030875142	0.930254815	0.86050963	6	3	0.664264316	22.45000794	0.801781453	6	24
ENST00000469694	ENSG00000063660	GPC1	2862	0.100777041	0.985118819	0.970237638	6	3	0.023091454	6.878026696	2.617029679	0	24
ENST00000550385	ENSG00000111666	CHPT1	754	0.025366333	0.994060148	0.988120296	6	3	0.422501201	27.32547789	0.658725899	0	24
ENST00000457326	ENSG00000256812	CAPNS2	1016	0.196088557	0.999099379	0.998198759	0	3	0.126483723	3.534868083	3.39475186	0	12
ENST00000588696	ENSG00000129657	SEC14L1	437	0.110132352	0.991194891	0.986792337	0	4	0.134622242	6.29376532	3.81329757	0	24
ENST00000591437	ENSG00000129657	SEC14L1	2828	0.152312419	0.99961483	0.99922966	6	3	0.022156914	4.550825114	3.955326682	6	24
ENST00000360403	ENSG00000070785	EIF2B3	1659	0.031055064	0.919498793	0.838997585	6	3	3.509985286	22.31994056	0.80645376	6	24
ENST00000404648	ENSG00000171557	FGG	1760	0.196740917	0.994684208	0.989368416	6	3	0.075575758	3.523147044	5.109068618	6	24
ENST00000373701	ENSG00000147162	OGT	3310	0.244443607	0.899892017	0.799784034	6	3	1.470657135	2.835611816	6.347836434	6	24
ENST00000466181	ENSG00000147162	OGT	421	0.126746506	0.946008266	0.892016532	6	3	0.167016223	5.468767571	3.291417996	0	24
ENST00000474633	ENSG00000147162	OGT	564	0.041361983	0.97290569	0.945811381	6	3	1.095378017	16.75807439	1.074109088	0	24
ENST00000502799	ENSG00000178950	GAK	2281	0.080000152	0.871166285	0.806749428	0	4	0.262935786	8.664323313	2.769979736	0	24
ENST00000504947	ENSG00000178950	GAK	555	0.06629812	0.810064372	0.715096557	0	4	0.846715924	10.45500502	2.295551266	0	24
ENST00000504435	ENSG00000178950	GAK	4346	0.05095648	0.934111702	0.868223403	6	3	1.434343818	13.60272877	1.323263906	0	24
ENST00000552009	ENSG00000111670	GNPTAB	601	0.093578114	0.873948512	0.810922768	0	4	0.095783821	7.407150595	3.240112334	0	24
ENST00000552681	ENSG00000111670	GNPTAB	2267	0.031230392	0.958155394	0.916310788	6	3	0.571019048	22.19463591	0.811006771	0	24
ENST00000406659	ENSG00000119772	DNMT3A	1775	0.04391805	0.955385116	0.910770232	6	3	0.626284043	15.78274051	1.140486343	0	24
ENST00000600133	ENSG00000258230	RP11-511H9.3	568	0.152245881	0.894580061	0.841870091	0	4	0.076423121	4.552814023	5.271465049	0	24
ENST00000567143	ENSG00000181938	GINS3	3202	0.162422827	0.915211129	0.830422258	6	3	0.070370313	4.267547808	4.217878934	0	24
ENST00000486888	ENSG00000243635	RP11-281P11.1	567	0.023120867	0.87121987	0.742439739	6	3	0.230169491	29.97929022	0.600414482	0	24
ENST00000460954	ENSG00000170017	ALCAM	564	0.111921058	0.869691474	0.80453721	0	4	0.150886008	6.193179306	3.87523093	0	24
ENST00000468371	ENSG00000144736	SHQ1	4024	0.092972633	0.94476584	0.91714876	0	4	0.404191079	7.455389346	3.219147772	0	24
ENST00000475558	ENSG00000144736	SHQ1	666	0.112475587	0.99958795	0.999175899	6	3	0.287340271	6.16264558	2.920823495	6	24
ENST00000349938	ENSG00000135931	ARMC9	2300	0.066906406	0.962791317	0.944186975	0	4	0.702278399	10.35995235	2.316612971	0	24
ENST00000611582	ENSG00000135931	ARMC9	5759	0.062459732	0.912249143	0.868373715	0	4	1.913650226	11.09750497	2.162648277	0	24
ENST00000446447	ENSG00000135931	ARMC9	599	0.123137787	0.984147131	0.968294262	0	3	0.221899546	5.629037172	2.131803297	0	12
ENST00000481520	ENSG00000135931	ARMC9	829	0.120084904	0.99869855	0.9973971	6	3	0.075233363	5.77214253	3.118426114	0	24
ENST00000428662	ENSG00000135931	ARMC9	1050	0.045992978	0.999979739	0.999959478	6	3	0.72372589	15.07071748	1.194369148	0	24
ENST00000548838	ENSG00000028203	VEZT	2338	0.221130805	0.972095074	0.944190148	6	3	0.030832396	3.134557301	5.742437694	6	24
ENST00000547484	ENSG00000028203	VEZT	526	0.073929821	0.996170977	0.992341954	6	3	0.611166015	9.375745452	1.919847344	0	24
ENST00000551472	ENSG00000028203	VEZT	608	0.043820514	0.8665985	0.79989775	0	4	0.387175023	15.81786978	1.51727131	0	24
ENST00000549192	ENSG00000028203	VEZT	2629	0.109581223	0.812043942	0.718065913	0	4	0.93143941	6.325419254	3.794214903	0	24
ENST00000550106	ENSG00000028203	VEZT	3349	0.195998207	0.931762191	0.897643287	0	4	0.027393003	3.536497567	6.786375374	0	24
ENST00000552306	ENSG00000028203	VEZT	789	0.076809914	0.865837494	0.798756241	0	4	0.973826171	9.024189016	2.659518762	0	24
ENST00000551773	ENSG00000174989	FBXW8	511	0.064557985	0.990717221	0.981434441	6	3	0.363590844	10.73681558	1.676474731	0	24
ENST00000569276	ENSG00000166822	TMEM170A	609	0.079345745	0.994117171	0.988234342	6	3	0.636713709	8.735782666	2.060490821	6	24
ENST00000570103	ENSG00000153774	CFDP1	663	0.154181692	0.951956862	0.927935292	0	4	0.074424229	4.495651664	5.338491901	0	24
ENST00000564793	ENSG00000153774	CFDP1	457	0.126072778	0.899354416	0.849031624	0	4	0.203783551	5.49799244	4.36522972	0	24
ENST00000570279	ENSG00000153774	CFDP1	349	0.037582367	0.999262205	0.99852441	6	3	0.909830015	18.44341489	0.975958092	0	24
ENST00000566901	ENSG00000153774	CFDP1	1167	0.152792116	0.812880902	0.719321353	0	4	0.222735389	4.536537616	5.290378264	0	24
ENST00000566254	ENSG00000153774	CFDP1	342	0.080588817	0.987789215	0.97557843	0	3	0.356915257	8.601034322	1.395181039	0	12
ENST00000622495	ENSG00000135108	FBXO21	6040	0.14596721	0.925846518	0.851693036	6	3	0.780845682	4.748649915	3.790551066	6	24
ENST00000243344	ENSG00000123607	TTC21B	5482	0.021548501	0.981158689	0.962317378	6	3	7.954086679	32.16683999	0.559582477	6	24
ENST00000464374	ENSG00000123607	TTC21B	1844	0.148435566	0.99040835	0.985612525	0	4	0.337153226	4.669683941	5.139534132	0	24
ENST00000488810	ENSG00000163605	PPP4R2	877	0.138309228	0.85419706	0.70839412	0	3	0.41236363	5.01157582	2.394456441	0	12
ENST00000246337	ENSG00000126088	UROD	1300	0.037173588	0.930148654	0.860297308	6	3	3.933064271	18.64622749	0.965342722	6	24
ENST00000550623	ENSG00000139173	TMEM117	695	0.196040485	0.997909114	0.995818228	0	3	0.087863141	3.535734886	3.39391962	0	12
ENST00000457109	ENSG00000144283	PKP4	520	0.046763624	0.978067072	0.956134145	0	3	0.472811286	14.8223581	0.809587781	0	12
ENST00000411900	ENSG00000144283	PKP4	552	0.0809954	0.856942509	0.785413763	0	4	0.122102312	8.557858593	2.804439889	0	24
ENST00000481115	ENSG00000144283	PKP4	884	0.028292712	0.912948685	0.825897371	6	3	0.277774022	24.49914243	0.734719595	6	24
ENST00000483881	ENSG00000144283	PKP4	452	0.092095063	0.955370548	0.910741096	6	3	0.150070065	7.526431496	2.391571625	0	24
ENST00000354764	ENSG00000197121	PGAP1	11114	0.094458747	0.983815369	0.975723054	0	4	0.7110016	7.338094159	3.270603985	0	24
ENST00000470179	ENSG00000197121	PGAP1	2874	0.058607432	0.952068195	0.928102292	0	4	0.479745668	11.82695017	2.029263645	0	24
ENST00000433805	ENSG00000135469	COQ10A	1410	0.126746506	0.946008266	0.892016533	6	3	0.049867965	5.468767572	3.291417995	6	24
ENST00000546544	ENSG00000135469	COQ10A	1369	0.035789697	0.884292124	0.768584247	6	3	1.37004261	19.36722667	0.929405139	6	24
ENST00000475517	ENSG00000174567	GOLT1A	386	0.100274979	0.94678757	0.920181356	0	4	0.14086318	6.912463976	3.471989161	0	24
ENST00000403842	ENSG00000219133	RP11-203F10.6	483	0.180900052	0.955935292	0.911870584	0	3	0.29823271	3.831658269	3.131803297	0	12
ENST00000246949	ENSG00000213918	DNASE1	4200	0.044992611	0.809671926	0.714507888	0	4	1.463612209	15.40580039	1.557854794	0	24
ENST00000571460	ENSG00000213918	DNASE1	1377	0.029473344	0.998426361	0.996852722	6	3	0.507539859	23.51776473	0.765378862	6	24
ENST00000424317	ENSG00000065413	ANKRD44	2798	0.064034374	0.962563834	0.925127668	0	3	0.062171376	10.82461082	2.217169781	0	24
ENST00000409153	ENSG00000065413	ANKRD44	2724	0.234935784	0.853293175	0.706586351	6	3	0.032571249	2.950368689	6.100932425	0	24
ENST00000409919	ENSG00000065413	ANKRD44	1622	0.157623422	0.97866592	0.96799888	0	4	0.046258271	4.397488481	5.457660686	0	24
ENST00000463879	ENSG00000065413	ANKRD44	3058	0.059553806	0.998989573	0.997979146	6	3	0.041112188	11.63900725	1.546523652	0	24
ENST00000470797	ENSG00000198625	MDM4	909	0.12996881	0.974172825	0.948345649	6	3	1.487949136	5.333180934	3.375096443	0	24
ENST00000471783	ENSG00000198625	MDM4	552	0.092920156	0.909531789	0.819063578	0	3	0.280749744	7.459599831	3.217330761	0	24
ENST00000367180	ENSG00000198625	MDM4	547	0.039522811	0.952386897	0.904773795	6	3	2.356143698	17.53790198	1.026348535	0	24
ENST00000462012	ENSG00000198625	MDM4	582	0.041736738	0.980704485	0.96140897	6	3	12.09385247	16.60760328	1.083840919	0	24
ENST00000367176	ENSG00000170382	LRRN2	3211	0.059982553	0.932920141	0.899380211	0	4	0.035045336	11.55581328	2.076876757	0	24
ENST00000624783	ENSG00000131089	ARHGEF9	627	0.064385307	0.885225263	0.770450526	6	3	0.437419816	10.76561114	1.671990541	0	24
ENST00000506626	ENSG00000170365	SMAD1	518	0.079914555	0.936228179	0.872456357	6	3	0.262606616	8.67360369	2.075261984	0	24
ENST00000511125	ENSG00000170365	SMAD1	3293	0.186168871	0.958577296	0.937865945	0	4	0.019538501	3.72321741	6.446037756	0	24
ENST00000335508	ENSG00000115524	SF3B1	6526	0.047676308	0.961706532	0.923413065	6	3	42.6221751	14.5386086	1.238082715	6	24
ENST00000470268	ENSG00000115524	SF3B1	2003	0.033412627	0.962813504	0.944220257	0	4	15.36369347	20.74506667	1.15690156	0	24
ENST00000479532	ENSG00000115524	SF3B1	587	0.017668119	0.859244444	0.718488889	6	3	1.68261044	39.23152024	0.458814746	0	24
ENST00000496458	ENSG00000115524	SF3B1	475	0.059553807	0.998989573	0.997979146	6	3	0.264675936	11.63900713	1.546523668	0	24
ENST00000414963	ENSG00000115524	SF3B1	651	0.021019223	0.898448297	0.847672445	0	4	0.289571812	32.97682215	0.727783893	0	24
ENST00000414174	ENSG00000115524	SF3B1	593	0.075089857	0.996841564	0.993683127	6	3	0.63090677	9.230902904	1.949971762	0	24
ENST00000523821	ENSG00000156469	MTERF3	1529	0.134378361	0.893191673	0.839787509	0	4	0.151642048	5.158175586	4.652807877	0	24
ENST00000522822	ENSG00000156469	MTERF3	1148	0.072196954	0.888749617	0.833124425	0	4	1.412640967	9.600781465	2.49979651	0	24
ENST00000546466	ENSG00000257727	CNPY2	673	0.016666955	0.80249404	0.703741059	0	4	4.0680236	41.58811114	0.577088003	0	24
ENST00000550734	ENSG00000062485	CS	747	0.048638106	0.945111797	0.890223593	0	3	0.08138271	14.25111363	1.684078917	0	24
ENST00000551441	ENSG00000062485	CS	636	0.054659545	0.937025534	0.9055383	0	4	0.627956494	12.68117357	1.892569317	0	24
ENST00000396110	ENSG00000213754	RP11-284B18.3	1436	0.160172655	0.933124334	0.866248669	0	3	0.377987043	4.327500096	2.772963544	0	12
ENST00000601373	ENSG00000126456	IRF3	680	0.162264121	0.99580861	0.99161722	0	3	0.096077213	4.271721787	2.809171711	0	12
ENST00000595240	ENSG00000126456	IRF3	567	0.051810846	0.852127326	0.778190988	0	4	0.130442567	13.37841854	1.793934009	0	24
ENST00000596788	ENSG00000126456	IRF3	447	0.104628311	0.992502181	0.985004362	6	3	0.292167037	6.624852993	2.717041423	6	24
ENST00000465963	ENSG00000115183	TANC1	2141	0.157477946	0.846979957	0.770469935	0	4	0.048703104	4.401550822	5.452623626	0	24
ENST00000406337	ENSG00000083168	KAT6A	9241	0.03618762	0.945161494	0.890322989	0	3	1.35502635	19.15426278	1.252984794	0	24
ENST00000265713	ENSG00000083168	KAT6A	9153	0.057242787	0.992548963	0.988823445	0	4	1.24699774	12.1089	1.982013229	0	24
ENST00000418721	ENSG00000083168	KAT6A	3279	0.023194832	0.967456693	0.934913386	6	3	1.488425069	29.88369077	0.602335238	0	24
ENST00000485568	ENSG00000083168	KAT6A	3592	0.063408327	0.99259491	0.988892365	0	4	1.912253306	10.93148508	2.195493094	0	24
ENST00000487553	ENSG00000163539	CLASP2	825	0.018137206	0.975300195	0.95060039	6	3	0.774668457	38.21686551	0.470996241	0	24
ENST00000494261	ENSG00000163539	CLASP2	764	0.021576994	0.998762453	0.997524906	6	3	4.873774812	32.12436234	0.560322406	6	24
ENST00000493577	ENSG00000163539	CLASP2	875	0.042763375	0.868841415	0.737682831	6	3	0.409613658	16.20889811	1.11050115	0	24
ENST00000491045	ENSG00000163539	CLASP2	558	0.023120867	0.871219869	0.742439739	6	3	0.467763805	29.97929035	0.600414479	0	24
ENST00000487200	ENSG00000163539	CLASP2	1940	0.134308639	0.972456547	0.95868482	0	4	0.063560916	5.16085329	4.650393772	0	24
ENST00000476433	ENSG00000163539	CLASP2	574	0.287591509	0.999713621	0.999427241	0	3	0.111609911	2.410179577	4.978882119	0	12
ENST00000486796	ENSG00000163539	CLASP2	656	0.128225254	0.970695567	0.95604335	0	4	0.082003634	5.405699404	4.439758523	0	24
ENST00000462878	ENSG00000163539	CLASP2	892	0.054921769	0.950072929	0.900145859	6	3	1.185649422	12.62062746	1.426236537	0	24
ENST00000585807	ENSG00000108786	HSD17B1	4982	0.025774399	0.994561605	0.989123211	6	3	1.135591042	26.89285525	0.669322756	6	24
ENST00000225929	ENSG00000108786	HSD17B1	1265	0.123181921	0.950649505	0.90129901	6	3	0.11025309	5.627020383	3.198851039	6	24
ENST00000509940	ENSG00000151612	ZNF827	400	0.138127357	0.804508282	0.706762424	0	4	0.139919634	5.018174507	4.782615664	0	24
ENST00000513840	ENSG00000151612	ZNF827	434	0.093578114	0.873948512	0.810922768	0	4	0.13264073	7.407150598	3.240112332	0	24
ENST00000393804	ENSG00000230870	FBXW11P1	1474	0.042596598	0.932046022	0.864092044	6	3	0.288776201	16.27235995	1.106170221	6	24
ENST00000270142	ENSG00000142168	SOD1	966	0.015077854	0.972365019	0.944730039	6	3	38.37414828	45.97121003	0.391549406	6	24
ENST00000409672	ENSG00000169432	SCN9A	9768	0.041312033	0.872894548	0.745789096	6	3	0.828064106	16.7783362	1.072811975	6	24
ENST00000303354	ENSG00000169432	SCN9A	9786	0.032699933	0.912344754	0.86851713	0	4	0.736763708	21.19720508	1.132224739	0	24
ENST00000409435	ENSG00000169432	SCN9A	5967	0.044270594	0.99998976	0.999979521	6	3	0.720759072	15.65705619	1.1496414	6	24
ENST00000520689	ENSG00000070718	AP3M2	687	0.044781678	0.944201716	0.888403432	6	3	0.478266901	15.47836556	1.162913482	0	24
ENST00000627441	ENSG00000197694	SPTAN1	585	0.048543494	0.929005942	0.858011884	6	3	0.679847563	14.27888949	1.260602235	6	24
ENST00000358161	ENSG00000197694	SPTAN1	7794	0.024567519	0.962719239	0.925438477	6	3	41.44471538	28.21396731	0.637981883	6	24
ENST00000631121	ENSG00000197694	SPTAN1	438	0.092207741	0.843474631	0.765211947	0	4	0.143870617	7.51723415	3.192663621	0	24
ENST00000629137	ENSG00000197694	SPTAN1	479	0.088669131	0.999437645	0.998875289	6	3	0.133142117	7.817232098	2.302605292	0	24
ENST00000311277	ENSG00000164114	MAP9	7333	0.037747888	0.992679151	0.985358301	6	3	4.529137868	18.36254218	0.980256428	6	24
ENST00000379248	ENSG00000164114	MAP9	1165	0.133117961	0.923575157	0.885362735	0	4	0.064323247	5.207014693	4.609166944	0	24
ENST00000481250	ENSG00000164114	MAP9	728	0.070399912	0.941225009	0.911837513	0	4	1.431689535	9.845852959	2.437574489	0	24
ENST00000312263	ENSG00000143164	DCAF6	3186	0.053244937	0.959443817	0.939165726	0	4	3.219676861	13.0180863	1.843588945	0	24
ENST00000491067	ENSG00000143164	DCAF6	536	0.040206984	0.88071731	0.761434619	6	3	0.124332028	17.23947215	1.044115495	0	24
ENST00000489398	ENSG00000143164	DCAF6	1727	0.273215875	0.986562663	0.973125327	0	3	0.285052527	2.536994533	4.730006251	0	12
ENST00000392782	ENSG00000123636	BAZ2B	8058	0.230279559	0.826095524	0.739143286	0	4	0.061731124	3.010024789	7.973356261	0	24
ENST00000548440	ENSG00000123636	BAZ2B	1037	0.105815755	0.974441231	0.961661847	0	4	1.159643726	6.550510177	3.663836763	0	24
ENST00000294905	ENSG00000123636	BAZ2B	631	0.106928415	0.907585461	0.815170923	0	3	1.507511664	6.482347822	1.851181135	0	12
ENST00000482501	ENSG00000123636	BAZ2B	520	0.365781723	0.862593808	0.725187616	0	3	0.073055974	1.894974891	6.332537731	0	12
ENST00000472953	ENSG00000123636	BAZ2B	4206	0.121094792	0.997063628	0.994127256	6	3	0.191176706	5.724004869	3.144651413	0	24
ENST00000467184	ENSG00000123636	BAZ2B	2369	0.064091165	0.967421252	0.934842505	6	3	0.487231562	10.81501921	1.664352107	0	24
ENST00000482503	ENSG00000123636	BAZ2B	1670	0.134103086	0.999699971	0.999399942	6	3	0.611165059	5.168763815	3.482457439	0	24
ENST00000483316	ENSG00000123636	BAZ2B	6838	0.108568412	0.994317749	0.988635499	6	3	0.133294086	6.384427758	2.819359962	0	24
ENST00000552327	ENSG00000123636	BAZ2B	454	0.059514847	0.998955816	0.997911632	6	3	0.13852752	11.64662634	1.545511934	0	24
ENST00000449832	ENSG00000230783	AC009961.2	765	0.059553807	0.998989573	0.997979146	6	3	0.164341267	11.6390071	1.546523672	0	24
ENST00000503982	ENSG00000164167	LSM6	820	0.132776078	0.970143929	0.955215894	0	4	0.066808031	5.220422174	4.597329335	0	24
ENST00000504181	ENSG00000164167	LSM6	549	0.035120562	0.898229411	0.796458821	6	3	1.106292949	19.73622147	0.912028679	6	24
ENST00000507449	ENSG00000164167	LSM6	371	0.08415984	0.961708698	0.942563047	0	4	0.157286544	8.236080019	2.914007628	0	24
ENST00000256692	ENSG00000134297	PLEKHA8P1	1839	0.144261395	0.989146498	0.978292997	6	3	0.036277652	4.804800205	3.746253587	0	24
ENST00000425752	ENSG00000177119	ANO6	3558	0.180424792	0.926038321	0.852076642	6	3	0.084877574	3.84175131	4.685363144	6	24
ENST00000441606	ENSG00000177119	ANO6	5955	0.28992216	0.889594247	0.779188495	0	3	0.01484332	2.390804419	5.019231143	0	12
ENST00000551667	ENSG00000177119	ANO6	567	0.092521855	0.901928816	0.803857632	6	3	0.100462635	7.49171294	2.402654793	0	24
ENST00000548228	ENSG00000177981	ASB8	582	0.079246123	0.927839242	0.891758862	0	4	0.277480753	8.746764511	2.743871745	0	24
ENST00000307296	ENSG00000170248	PDCD6IP	6161	0.062029923	0.999335909	0.998671819	6	3	15.74986286	11.17440015	1.610824721	0	24
ENST00000494810	ENSG00000170248	PDCD6IP	619	0.080669477	0.974755554	0.949511109	6	3	0.641532785	8.592434336	2.094866169	0	24
ENST00000459659	ENSG00000170248	PDCD6IP	662	0.066194669	0.990847579	0.981695158	6	3	0.684030858	10.47134447	1.718976971	0	24
ENST00000412887	ENSG00000170248	PDCD6IP	842	0.0287048	0.990418225	0.980836451	6	3	0.81862322	24.14743125	0.745420903	0	24
ENST00000482561	ENSG00000170248	PDCD6IP	626	0.0565307	0.99336479	0.986729581	6	3	0.92443256	12.26142922	1.468018098	0	24
ENST00000495235	ENSG00000170248	PDCD6IP	428	0.064557985	0.990717221	0.981434441	6	3	0.434100283	10.73681557	1.676474731	0	24
ENST00000585403	ENSG00000108788	MLX	1068	0.098919675	0.897923391	0.846885086	0	4	0.248011565	7.007172019	3.425062198	0	24
ENST00000482107	ENSG00000187239	FNBP1	334	0.14822582	0.988321549	0.982482324	0	4	0.185606777	4.676291774	5.132271714	0	24
ENST00000523432	ENSG00000169139	UBE2V2	918	0.041788522	0.992370529	0.984741059	6	3	1.769561586	16.58702292	1.085185695	6	24
ENST00000521346	ENSG00000169139	UBE2V2	1322	0.220007792	0.961730794	0.923461588	0	3	0.055473513	3.150557416	3.808849806	0	12
ENST00000520809	ENSG00000169139	UBE2V2	2450	0.184875129	0.958835318	0.938252977	0	4	0.039202171	3.749272203	6.401242348	0	24
ENST00000409175	ENSG00000136536	7-Mar	2402	0.020510552	0.981376042	0.962752084	6	3	2.766709461	33.79466223	0.532628493	0	24
ENST00000421037	ENSG00000136536	7-Mar	559	0.106128699	0.813678636	0.720517954	0	4	0.14874895	6.531194525	3.67467236	0	24
ENST00000409591	ENSG00000136536	7-Mar	2147	0.073555917	0.886161781	0.772323562	6	3	0.064578498	9.423404756	1.910137627	0	24
ENST00000335472	ENSG00000120519	SLC10A7	2798	0.040082851	0.986841124	0.973682248	0	3	0.575862934	17.29286126	0.693927964	0	12
ENST00000502607	ENSG00000120519	SLC10A7	1638	0.080931853	0.856530853	0.713061707	0	3	0.092142221	8.564578109	2.802239608	0	24
ENST00000436648	ENSG00000140632	GLYR1	3466	0.094327337	0.990922405	0.981844811	6	3	0.070774445	7.348317074	2.449540462	6	24
ENST00000591451	ENSG00000140632	GLYR1	1831	0.023266874	0.870287212	0.740574424	6	3	6.197564238	29.79116085	0.604206063	6	24
ENST00000586095	ENSG00000140632	GLYR1	319	0.030461375	0.993137265	0.98627453	6	3	0.800398567	22.75495346	0.791036555	0	24
ENST00000587297	ENSG00000140632	GLYR1	688	0.060434439	0.836679104	0.755018656	0	4	1.862253827	11.46940698	2.092523184	0	24
ENST00000492603	ENSG00000142207	URB1	551	0.2778083	0.858673304	0.717346608	0	3	0.232025862	2.49505569	4.809511886	0	12
ENST00000546874	ENSG00000167528	ZNF641	315	0.066894315	0.985014028	0.970028057	6	3	0.390421464	10.36182489	1.737145743	0	24
ENST00000309428	ENSG00000141699	FAM134C	3759	0.021957318	0.95904361	0.918087219	6	3	9.810153609	31.56793529	0.570198837	6	24
ENST00000586870	ENSG00000141699	FAM134C	1632	0.11207208	0.940380594	0.910570892	0	4	0.042488204	6.184833727	3.880460019	0	24
ENST00000415344	ENSG00000148358	GPR107	648	0.147095266	0.862587166	0.725174333	0	3	0.237873219	4.712233101	2.546563326	0	12
ENST00000271375	ENSG00000213064	SFT2D2	11040	0.016051652	0.957324137	0.914648274	6	3	20.90679444	43.18229452	0.416837507	6	24
ENST00000442018	ENSG00000183337	BCOR	2189	0.068886963	0.945272459	0.917908689	0	4	0.47949153	10.06209522	2.385189115	0	24
ENST00000621028	ENSG00000275869	AC136612.1	1426	0.080921475	0.972365519	0.944731037	0	3	0.040394323	8.565676573	2.801880248	0	24
ENST00000612004	ENSG00000278818	Metazoa_SRP	332	0.242726747	0.91308335	0.8261667	0	3	0.292595852	2.855668723	4.202168096	0	12
ENST00000464176	ENSG00000243911	RN7SL430P	242	0.127759229	0.998392132	0.996784263	6	3	0.266308272	5.425417693	3.317716906	0	24
ENST00000478418	ENSG00000265727	RN7SL648P	301	0.112258294	0.946152757	0.892305514	6	3	1.724418093	6.174574353	2.915180702	0	24
ENST00000484215	ENSG00000243398	RN7SL141P	266	0.144413562	0.969983555	0.93996711	6	3	0.2179646	4.799737457	3.750205123	0	24
ENST00000494652	ENSG00000239468	RN7SL569P	288	0.078043248	0.979446041	0.958892082	6	3	0.228613974	8.881577814	2.026666925	0	24
ENST00000585071	ENSG00000278770	Metazoa_SRP	281	0.131839571	0.913432295	0.870148442	0	4	0.169661928	5.257504816	4.564903094	0	24
ENST00000459938	ENSG00000244056	RN7SL417P	265	0.208882832	0.877646394	0.755292788	0	3	0.311444391	3.318353998	3.61625071	0	12
ENST00000610352	ENSG00000276645	Metazoa_SRP	345	0.088669131	0.999437645	0.998875289	6	3	0.184855288	7.817232096	2.302605293	0	24
ENST00000612465	ENSG00000276256	AC011043.1	2195	0.024969317	0.909436719	0.864155078	0	4	5.578188066	27.75995741	0.86455464	0	24
ENST00000584467	ENSG00000265093	RN7SL246P	296	0.238614245	0.916208442	0.832416884	0	3	0.27325061	2.904886006	4.130971051	0	12
ENST00000412979	ENSG00000163166	IWS1	441	0.07755354	0.829786282	0.744679424	0	4	0.778268521	8.937660128	2.685266575	0	24
ENST00000486662	ENSG00000163166	IWS1	870	0.019015679	0.866300867	0.732601734	6	3	1.119580943	36.45135072	0.493808862	0	24
ENST00000478949	ENSG00000163166	IWS1	567	0.164736866	0.948269484	0.922404226	0	4	0.129470149	4.20760209	5.703961422	0	24
ENST00000526073	ENSG00000167524	SGK494	571	0.015955208	0.859427642	0.789141463	0	4	3.71921287	43.44331828	0.552443988	0	24
ENST00000461399	ENSG00000167524	SGK494	673	0.041528882	0.995067451	0.990134901	6	3	1.582259801	16.69072595	1.078443206	0	24
ENST00000439581	ENSG00000068366	ACSL4	464	0.071966626	0.932722752	0.899084128	0	4	0.301677783	9.631508586	2.491821482	0	24
ENST00000348502	ENSG00000068366	ACSL4	5032	0.06201537	0.989309434	0.978618868	6	3	29.79452281	11.17702234	1.610446812	6	24
ENST00000502391	ENSG00000068366	ACSL4	802	0.066898202	0.985003698	0.970007395	6	3	0.306686601	10.36122281	1.737246687	6	24
ENST00000504383	ENSG00000068366	ACSL4	683	0.195406961	0.988752116	0.977504231	6	3	0.099637077	3.547198002	5.074427756	0	24
ENST00000492932	ENSG00000150593	PDCD4	813	0.082841723	0.973908534	0.947817068	6	3	0.297028201	8.367126525	2.151276181	0	24
ENST00000489049	ENSG00000150593	PDCD4	547	0.098028098	0.858565857	0.787848785	0	4	0.10246692	7.070903117	3.394191605	0	24
ENST00000483595	ENSG00000150593	PDCD4	531	0.035665456	0.851413257	0.777119885	0	4	0.227954422	19.43469299	1.234905023	0	24
ENST00000393104	ENSG00000150593	PDCD4	3697	0.293686977	0.910264656	0.820529313	6	3	0.024870364	2.360156336	7.626613425	6	24
ENST00000412615	ENSG00000135148	TRAFD1	2697	0.034390829	0.992280231	0.984560462	6	3	0.569040187	20.15500062	0.893078613	0	24
ENST00000550051	ENSG00000135148	TRAFD1	1003	0.03807556	0.991402318	0.982804637	6	3	2.490838244	18.20451714	0.988765583	0	24
ENST00000548092	ENSG00000135148	TRAFD1	584	0.114250428	0.898051516	0.847077274	0	4	0.137112009	6.066911043	3.955884606	0	24
ENST00000548277	ENSG00000135148	TRAFD1	560	0.046999751	0.944830596	0.917245894	0	4	0.834933244	14.74789043	1.627351391	0	24
ENST00000372101	ENSG00000176076	KCNE5	1473	0.162749249	0.988899829	0.977799658	6	3	0.045627292	4.258988506	4.226355618	6	24
ENST00000483983	ENSG00000072274	TFRC	757	0.142635904	0.806073767	0.709110651	0	4	0.068310966	4.859556137	4.938722658	0	24
ENST00000491658	ENSG00000072274	TFRC	396	0.078043248	0.979446041	0.958892083	6	3	0.166264709	8.881577833	2.026666921	0	24
ENST00000528004	ENSG00000149196	C11orf73	1409	0.069211358	0.945663177	0.918494766	0	4	1.559224975	10.01493401	2.396421183	0	24
ENST00000566029	ENSG00000177200	CHD9	13110	0.080043486	0.958260845	0.937391267	0	4	2.211287971	8.659632592	2.771480169	0	24
ENST00000565832	ENSG00000177200	CHD9	2169	0.021203996	0.86482699	0.729653979	6	3	0.368399942	32.68946028	0.550636194	0	24
ENST00000564582	ENSG00000177200	CHD9	968	0.138648809	0.99590265	0.991805299	6	3	0.269644427	4.99930136	3.600503091	0	24
ENST00000564845	ENSG00000177200	CHD9	11504	0.058573459	0.965715137	0.931430274	6	3	1.249427845	11.83380984	1.52106551	0	24
ENST00000565442	ENSG00000177200	CHD9	703	0.087505839	0.940027896	0.910041845	0	4	1.315450517	7.921153458	3.029861765	0	24
ENST00000219084	ENSG00000177200	CHD9	8739	0.059960119	0.938056603	0.876113206	6	3	0.041184768	11.56013679	1.557075001	0	24
ENST00000565119	ENSG00000177200	CHD9	824	0.135616445	0.917755817	0.876633726	0	4	0.142498377	5.111085022	4.695676143	0	24
ENST00000447540	ENSG00000177200	CHD9	11509	0.098671019	0.991929532	0.983859064	6	3	0.833534294	7.024830474	2.562339414	0	24
ENST00000570007	ENSG00000169180	XPO6	566	0.081469179	0.886801241	0.773602481	6	3	0.123725826	8.508090872	2.115633257	0	24
ENST00000561488	ENSG00000169180	XPO6	638	0.039609789	0.999744166	0.999488332	6	3	9.203681665	17.49939076	1.028607238	6	24
ENST00000570033	ENSG00000169180	XPO6	558	0.101761657	0.964847134	0.947270701	0	4	1.020832337	6.811476957	3.523464904	0	24
ENST00000493066	ENSG00000169251	NMD3	746	0.022751097	0.872035579	0.808053368	0	4	0.450660405	30.46653873	0.787749478	0	24
ENST00000563221	ENSG00000159593	NAE1	532	0.026937755	0.958705869	0.917411738	6	3	0.970100335	25.73143815	0.699533384	0	24
ENST00000567743	ENSG00000159593	NAE1	1460	0.038285331	0.987872233	0.975744466	6	3	0.683353093	18.10477171	0.994213033	0	24
ENST00000562757	ENSG00000159593	NAE1	585	0.069551473	0.993659301	0.987318601	6	3	0.220526189	9.965959764	1.806148171	0	24
ENST00000522849	ENSG00000047249	ATP6V1H	551	0.092095062	0.955370548	0.910741095	6	3	0.123106479	7.526431514	2.391571619	0	24
ENST00000468449	ENSG00000163444	TMEM183A	763	0.038409628	0.981409766	0.962819532	6	3	0.591277093	18.04618315	0.997440835	6	24
ENST00000296220	ENSG00000144909	OSBPL11	4191	0.028701884	0.995990037	0.991980074	6	3	4.147992634	24.14988409	0.745345192	6	24
ENST00000478032	ENSG00000197323	TRIM33	536	0.079182767	0.999970423	0.999940847	6	3	1.414618362	8.753763104	2.056258524	0	24
ENST00000409718	ENSG00000196141	SPATS2L	2648	0.18085198	0.931742556	0.863485112	0	3	0.028184848	3.832676765	3.130971051	0	12
ENST00000409988	ENSG00000196141	SPATS2L	2698	0.229877315	0.85372774	0.707455479	0	3	0.033564403	3.015291785	3.979714355	0	12
ENST00000451764	ENSG00000196141	SPATS2L	2250	0.073244499	0.965853801	0.931707602	6	3	0.080451437	9.463470848	1.902050557	0	24
ENST00000471601	ENSG00000196141	SPATS2L	1730	0.0287048	0.990418225	0.98083645	6	3	0.39842818	24.14743128	0.745420902	0	24
ENST00000616317	ENSG00000278540	ACACA	9961	0.293428868	0.937418472	0.874836944	6	3	0.049560536	2.362232403	7.619910716	6	24
ENST00000614482	ENSG00000278540	ACACA	2177	0.022893156	0.969362845	0.93872569	6	3	0.917124901	30.27748438	0.594501174	6	24
ENST00000618575	ENSG00000278540	ACACA	772	0.066932849	0.906843676	0.813687352	6	3	0.228319896	10.35585949	1.73814641	0	24
ENST00000613146	ENSG00000278540	ACACA	3974	0.212113145	0.985752457	0.971504914	6	3	1.461059898	3.267818129	5.508262482	0	24
ENST00000612926	ENSG00000278540	ACACA	339	0.040206984	0.880717309	0.761434619	6	3	0.196583973	17.23947206	1.0441155	0	24
ENST00000621960	ENSG00000278540	ACACA	551	0.056127876	0.890364313	0.780728626	6	3	0.214523529	12.34942841	1.457557338	6	24
ENST00000534303	ENSG00000181135	ZNF707	567	0.063468384	0.855800353	0.711600705	6	3	0.203929308	10.92114114	1.648179414	6	24
ENST00000442058	ENSG00000181135	ZNF707	562	0.086929731	0.945783286	0.891566572	0	3	0.121077268	7.973649199	3.009914206	0	24
ENST00000615653	ENSG00000275029	HMGB1P24	685	0.163525758	0.942602353	0.913903529	0	4	0.180778334	4.238764517	5.662027202	0	24
ENST00000394048	ENSG00000139641	ESYT1	4388	0.027441284	0.987826067	0.975652134	6	3	38.21217208	25.25928356	0.712609285	6	24
ENST00000267113	ENSG00000139641	ESYT1	3577	0.037576714	0.945495136	0.890990272	6	3	3.412032802	18.44618922	0.975811307	6	24
ENST00000550878	ENSG00000139641	ESYT1	646	0.029683255	0.916058029	0.832116057	6	3	4.850381303	23.3514546	0.770829925	6	24
ENST00000550515	ENSG00000139641	ESYT1	716	0.033936311	0.957732218	0.915464436	6	3	0.54348972	20.42494175	0.881275463	0	24
ENST00000610837	ENSG00000274308	RP11-19G24.1	814	0.053928552	0.987034587	0.974069174	6	3	0.873610826	12.85306504	1.40044417	0	24
ENST00000374343	ENSG00000204178	TMEM57	3917	0.048936022	0.907972313	0.815944625	6	3	1.943863905	14.16435484	1.270795613	6	24
ENST00000330891	ENSG00000127325	BEST3	3532	0.168952089	0.999249327	0.998498654	0	3	0.052633057	4.102625694	2.924956088	0	12
ENST00000548181	ENSG00000111300	NAA25	2440	0.028602007	0.996902441	0.993804882	6	3	2.503424442	24.23421509	0.742751516	0	24
ENST00000549711	ENSG00000111300	NAA25	2933	0.023429118	0.900515944	0.850773915	0	4	5.246459702	29.58486045	0.81122573	0	24
ENST00000548627	ENSG00000111300	NAA25	608	0.052018591	0.858476629	0.716953259	6	3	0.483694255	13.32498947	1.350845345	0	24
ENST00000505226	ENSG00000118420	UBE3D	3255	0.052218393	0.998773087	0.997546174	6	3	0.821682233	13.2740045	1.356033893	0	24
ENST00000578444	ENSG00000181610	MRPS23	580	0.047076714	0.985630143	0.978445215	0	4	0.565739588	14.7237801	1.630016194	0	24
ENST00000412905	ENSG00000196950	SLC39A10	337	0.078043248	0.979446041	0.958892083	6	3	0.195373367	8.881577831	2.026666921	6	24
ENST00000371248	ENSG00000139722	VPS37B	2088	0.101973822	0.941593092	0.883186183	6	3	0.231654604	6.797305073	2.648108303	0	24
ENST00000432489	ENSG00000165675	ENOX2	1515	0.039454955	0.999771054	0.999542108	6	3	1.042048032	17.56806396	1.024586434	6	24
ENST00000428443	ENSG00000187231	SESTD1	10615	0.042117047	0.996396311	0.992792622	6	3	3.604552907	16.45763958	1.093716989	6	24
ENST00000446758	ENSG00000187231	SESTD1	1699	0.102758649	0.989247785	0.97849557	6	3	0.154600648	6.74539019	2.668489071	6	24
ENST00000426988	ENSG00000187231	SESTD1	724	0.020952204	0.987266912	0.974533823	6	3	0.346712223	33.08230449	0.544097525	0	24
ENST00000489901	ENSG00000187231	SESTD1	652	0.127759229	0.998392132	0.996784263	6	3	0.098844481	5.425417695	3.317716904	0	24
ENST00000435047	ENSG00000187231	SESTD1	681	0.026725156	0.989599103	0.979198207	6	3	0.276163398	25.93613261	0.694012491	6	24
ENST00000476404	ENSG00000009950	MLXIPL	1921	0.039214317	0.94523387	0.89046774	6	3	0.20419822	17.67587011	1.018337422	6	24
ENST00000508141	ENSG00000109323	MANBA	549	0.029382313	0.875754151	0.751508301	6	3	0.359345893	23.59062673	0.763014913	0	24
ENST00000611340	ENSG00000112425	EPM2A	3641	0.091847054	0.99368932	0.98737864	6	3	0.254157946	7.546754674	2.385131196	0	24
ENST00000627282	ENSG00000144580	RQCD1	1621	0.126370467	0.996259497	0.992518993	0	3	0.189116424	5.485040903	2.187768553	0	12
ENST00000295701	ENSG00000144580	RQCD1	1126	0.08190688	0.880563144	0.820844716	0	4	1.880344661	8.462624674	2.835999577	0	24
ENST00000538236	ENSG00000130787	HIP1R	1176	0.085105144	0.939432605	0.909148907	0	4	0.058263289	8.144597958	2.946738455	0	24
ENST00000336614	ENSG00000249471	ZNF324B	2996	0.02087418	0.868745408	0.737490816	6	3	0.977537936	33.20596036	0.542071357	0	24
ENST00000347691	ENSG00000182400	TRAPPC6B	3229	0.121002882	0.921585841	0.843171682	6	3	0.775086874	5.728352665	3.142264636	6	24
ENST00000555269	ENSG00000182400	TRAPPC6B	1000	0.019285718	0.911838356	0.867757534	0	4	2.119557058	35.94095732	0.667761846	0	24
ENST00000509537	ENSG00000083857	FAT1	479	0.16228377	0.852590185	0.70518037	0	3	0.312170941	4.271204568	2.809511886	0	12
ENST00000614102	ENSG00000083857	FAT1	14758	0.126358225	0.972094221	0.944188443	6	3	0.087735588	5.485572331	3.281334912	6	24
ENST00000594993	ENSG00000171574	ZNF584	564	0.172123315	0.962179131	0.924358262	0	3	0.198359273	4.027038301	2.97985743	0	12
ENST00000599238	ENSG00000171574	ZNF584	2288	0.035586159	0.937059295	0.87411859	6	3	0.228421315	19.47799904	0.924119565	6	24
ENST00000599145	ENSG00000171574	ZNF584	2709	0.039658894	0.86373891	0.727477821	6	3	0.221167121	17.47772336	1.029882418	0	24
ENST00000497929	ENSG00000163848	ZNF148	2381	0.220007792	0.989364138	0.978728275	0	3	0.024446371	3.150557417	3.808849804	0	12
ENST00000465763	ENSG00000163848	ZNF148	566	0.229837508	0.999987761	0.999975522	0	3	0.110985342	3.015814033	3.979025188	0	12
ENST00000495019	ENSG00000163848	ZNF148	763	0.158844923	0.927505328	0.891257991	0	4	0.194157733	4.363672226	5.499954799	0	24
ENST00000471196	ENSG00000163848	ZNF148	566	0.220007791	0.926806995	0.85361399	0	3	0.089838042	3.150557423	3.808849797	0	12
ENST00000486090	ENSG00000144559	TAMM41	2768	0.055536213	0.818728912	0.728093369	0	4	0.991557209	12.48099475	1.922923651	0	24
ENST00000414736	ENSG00000144559	TAMM41	648	0.060185995	0.950994213	0.901988426	6	3	0.819024488	11.51675197	1.562940666	0	24
ENST00000444133	ENSG00000144559	TAMM41	1619	0.101472656	0.999812725	0.999625451	6	3	1.021088179	6.830876508	2.635093751	0	24
ENST00000460246	ENSG00000144559	TAMM41	535	0.029687281	0.959183583	0.938775374	0	4	1.685442449	23.34828767	1.027912639	0	24
ENST00000411947	ENSG00000144559	TAMM41	1078	0.135659336	0.907250874	0.860876311	0	4	0.073218369	5.109469074	4.697161222	0	24
ENST00000518223	ENSG00000012232	EXTL3	562	0.162264121	0.99580861	0.99161722	0	3	0.116250009	4.271721783	2.809171714	0	12
ENST00000469404	ENSG00000158092	NCK1	2403	0.153979154	0.911984649	0.867976974	0	4	0.149046134	4.501565069	5.331479082	0	24
ENST00000591813	ENSG00000130813	C19orf66	1481	0.090215403	0.928185522	0.856371044	0	3	0.05086703	7.683246501	3.123679554	0	24
ENST00000471231	ENSG00000099364	FBXL19	3641	0.120807295	0.960976549	0.921953099	6	3	0.075629554	5.737626863	3.137185535	6	24
ENST00000220822	ENSG00000104381	GDAP1	3666	0.023690274	0.979588661	0.959177321	6	3	4.715941909	29.25872399	0.615201128	0	24
ENST00000370360	ENSG00000174842	GLMN	1995	0.023928526	0.949035048	0.898070096	6	3	4.667214409	28.96739978	0.621388186	6	24
ENST00000495852	ENSG00000174842	GLMN	891	0.076705252	0.906972431	0.813944862	6	3	0.850597443	9.036502172	1.991921172	0	24
ENST00000393079	ENSG00000168917	SLC35G2	1577	0.043675318	0.918672535	0.878008803	0	4	2.196384129	15.87045522	1.512243957	0	24
ENST00000549815	ENSG00000089154	GCN1	543	0.040077526	0.94629617	0.919444255	0	4	0.499505747	17.29515905	1.387671541	0	24
ENST00000551549	ENSG00000089154	GCN1	258	0.054901645	0.979648819	0.959297637	6	3	1.51238992	12.6252533	1.42571397	0	24
ENST00000610020	ENSG00000122484	RPAP2	16993	0.024149794	0.973154074	0.946308148	6	3	3.808263622	28.70199101	0.627134194	0	24
ENST00000464810	ENSG00000159899	NPR2	3502	0.067899024	0.856334765	0.784502148	0	4	0.433544264	10.20849986	2.350982058	0	24
ENST00000295903	ENSG00000163638	ADAMTS9	7060	0.027697486	0.985602118	0.971204235	6	3	4.325168588	25.02563554	0.719262453	6	24
ENST00000467119	ENSG00000163638	ADAMTS9	476	0.059514846	0.998955816	0.997911631	6	3	0.132124988	11.6466264	1.545511926	0	24
ENST00000611553	ENSG00000215126	CBWD7	2996	0.094395181	0.953070465	0.90614093	6	3	0.176784553	7.343035659	2.451302273	0	24
ENST00000494538	ENSG00000215126	CBWD7	1813	0.04875725	0.994816977	0.989633954	6	3	2.331802714	14.2162895	1.266153169	0	24
ENST00000622791	ENSG00000215126	CBWD7	720	0.153816627	0.913964161	0.870946242	0	4	0.252272691	4.506321547	5.325851639	0	24
ENST00000617722	ENSG00000215126	CBWD7	1979	0.099782403	0.999265431	0.998530862	6	3	0.355032448	6.946587375	2.591200402	0	24
ENST00000467791	ENSG00000215126	CBWD7	599	0.040206984	0.880717309	0.761434619	6	3	0.11125537	17.23947205	1.044115501	0	24
ENST00000457905	ENSG00000160305	DIP2A	3044	0.054039724	0.970260228	0.955390341	0	4	0.259116362	12.82662321	1.871108211	0	24
ENST00000472364	ENSG00000160305	DIP2A	2542	0.056146369	0.843768532	0.765652798	0	4	1.237293409	12.34536069	1.944050126	0	24
ENST00000257700	ENSG00000135249	RINT1	2976	0.020911254	0.919366612	0.879049917	0	4	10.58405174	33.14708838	0.724045494	0	24
ENST00000477285	ENSG00000135249	RINT1	404	0.02301246	0.98535533	0.978032996	0	4	0.613702378	30.1205169	0.796799075	0	24
ENST00000268485	ENSG00000140832	MARVELD3	2912	0.096972905	0.989648511	0.984472767	0	4	0.023218931	7.147843819	3.357655904	0	24
ENST00000561682	ENSG00000140832	MARVELD3	2398	0.050871827	0.987922321	0.975844643	6	3	0.05381093	13.62536434	1.321065591	0	24
ENST00000253079	ENSG00000130783	CCDC62	3546	0.128136312	0.834568367	0.751852551	0	4	0.05511272	5.409451622	4.436678924	0	24
ENST00000537566	ENSG00000130783	CCDC62	3537	0.153130463	0.955850359	0.911700718	6	3	0.031923539	4.526513988	3.97657006	6	24
ENST00000551018	ENSG00000123349	PFDN5	847	0.018332112	0.928216259	0.856432517	6	3	7.92724327	37.81054745	0.47605764	6	24
ENST00000539843	ENSG00000151148	UBE3B	586	0.059514846	0.998955816	0.997911632	6	3	0.107323369	11.6466264	1.545511926	0	24
ENST00000537063	ENSG00000151148	UBE3B	3600	0.032796438	0.944006158	0.888012317	6	3	1.436191303	21.13483088	0.851674665	0	24
ENST00000225972	ENSG00000108829	LRRC59	2910	0.044841505	0.919636436	0.839272871	6	3	18.69215709	15.45771447	1.164467104	6	24
ENST00000462705	ENSG00000181722	ZBTB20	3740	0.09178725	0.920937689	0.881406533	0	4	0.180794978	7.551671686	3.178104266	0	24
ENST00000486152	ENSG00000181722	ZBTB20	490	0.078861669	0.947222237	0.894444474	6	3	0.242134176	8.789405421	2.047920097	0	24
ENST00000470556	ENSG00000181722	ZBTB20	427	0.246554055	0.976632432	0.953264864	0	3	0.129267136	2.811339607	4.268427752	0	12
ENST00000463497	ENSG00000181722	ZBTB20	635	0.088806025	0.875371017	0.750742033	6	3	0.532345242	7.805181882	2.306160224	0	24
ENST00000488663	ENSG00000181722	ZBTB20	1495	0.135866881	0.913789664	0.870684495	0	4	0.501344893	5.101664036	4.704347411	0	24
ENST00000475352	ENSG00000156113	KCNMA1	709	0.053932102	0.997010486	0.994020973	6	3	0.270540252	12.85221894	1.400536365	0	24
ENST00000027335	ENSG00000079112	CDH17	3693	0.099905211	0.880303853	0.760607705	6	3	0.030161684	6.938048281	2.594389556	6	24
ENST00000635123	ENSG00000116641	DOCK7	6297	0.051626854	0.987469977	0.974939954	6	3	1.732828995	13.42609767	1.340672506	6	24
ENST00000635253	ENSG00000116641	DOCK7	6423	0.057624858	0.980375466	0.960750932	6	3	1.357948093	12.02861421	1.496431732	6	24
ENST00000479983	ENSG00000116641	DOCK7	1566	0.026725155	0.989599103	0.979198205	6	3	0.120094045	25.93613275	0.694012487	0	24
ENST00000635286	ENSG00000116641	DOCK7	580	0.018958848	0.994791137	0.989582274	6	3	0.767358826	36.5606164	0.492333056	0	24
ENST00000634223	ENSG00000116641	DOCK7	681	0.061939884	0.908149462	0.816298925	0	3	0.431896078	11.19064389	1.072324356	0	12
ENST00000262753	ENSG00000124429	POF1B	3941	0.066189681	0.991985829	0.983971657	6	3	0.330314016	10.47213363	1.718847432	6	24
ENST00000418795	ENSG00000274026	FAM27E3	1593	0.043275391	0.829351707	0.74402756	0	4	1.34406976	16.01712107	1.498396615	0	24
ENST00000539463	ENSG00000139726	DENR	671	0.061196533	0.931018152	0.896527228	0	4	1.436678255	11.32657607	2.118910416	0	24
ENST00000549687	ENSG00000136021	SCYL2	2328	0.018501691	0.999293323	0.998586646	6	3	0.517311298	37.46399114	0.480461356	0	24
ENST00000360820	ENSG00000136021	SCYL2	5779	0.033692479	0.842176131	0.763264196	0	4	6.220304383	20.57275687	1.16659134	0	24
ENST00000549486	ENSG00000136021	SCYL2	503	0.095195924	0.968133331	0.952199996	0	4	0.277462919	7.281269565	3.296128482	0	24
ENST00000547735	ENSG00000136021	SCYL2	542	0.148046052	0.850518074	0.77577711	0	4	0.095352859	4.681970033	5.126047333	0	24
ENST00000264161	ENSG00000115866	DARS	2361	0.034247325	0.960538481	0.940807722	0	4	7.565833642	20.23945457	1.185802706	0	24
ENST00000489964	ENSG00000115866	DARS	827	0.110774707	0.968931305	0.937862611	6	3	0.082001796	6.257269344	2.876654178	0	24
ENST00000474184	ENSG00000115866	DARS	431	0.131303202	0.805088692	0.707633038	0	4	0.190401317	5.278981563	4.546331468	0	24
ENST00000264021	ENSG00000118096	IFT46	1722	0.04025934	0.979467698	0.958935395	6	3	1.762337537	17.2170528	1.0454751	6	24
ENST00000264020	ENSG00000118096	IFT46	1819	0.02985838	0.86958077	0.804371156	0	4	1.22711466	23.21449422	1.033836868	0	24
ENST00000531939	ENSG00000118096	IFT46	1182	0.056268425	0.999716856	0.999433711	6	3	0.805644039	12.31858145	1.461207207	6	24
ENST00000253799	ENSG00000131480	AOC2	2657	0.042553379	0.95407055	0.931105825	0	4	4.737134055	16.28888691	1.473397178	0	24
ENST00000264220	ENSG00000128059	PPAT	3682	0.054254539	0.966012529	0.932025058	6	3	4.114436286	12.77583768	1.408909572	6	24
ENST00000456283	ENSG00000160352	ZNF714	6812	0.192563559	0.953043415	0.929565122	0	4	0.016581154	3.599576082	6.667451793	0	24
ENST00000603993	ENSG00000088448	ANKRD10	704	0.091736934	0.955975006	0.911950012	6	3	3.079317876	7.555813712	2.382271544	0	24
ENST00000489973	ENSG00000088448	ANKRD10	745	0.047515822	0.958045612	0.916091225	6	3	5.087785388	14.58771323	1.233915125	0	24
ENST00000460846	ENSG00000088448	ANKRD10	535	0.064630947	0.863371963	0.795057944	0	4	4.393370827	10.72469482	2.237825916	0	24
ENST00000555458	ENSG00000142208	AKT1	705	0.046751379	0.948180444	0.896360887	0	3	0.430060764	14.8262402	0.809375798	0	12
ENST00000560779	ENSG00000137824	RMDN3	572	0.061652855	0.856393959	0.712787918	0	3	0.101416514	11.24274255	2.134710449	0	24
ENST00000523887	ENSG00000147475	ERLIN2	2347	0.135664378	0.986143804	0.979215706	0	4	0.029224443	5.109279155	4.697335823	0	24
ENST00000250263	ENSG00000104626	ERI1	4615	0.043639922	0.992538713	0.985077425	6	3	4.056540852	15.88332774	1.133263778	0	24
ENST00000219168	ENSG00000102897	LYRM1	1626	0.104515821	0.970131209	0.940262418	0	3	0.41267753	6.63198333	1.809413475	0	12
ENST00000310454	ENSG00000115159	GPD2	6041	0.051468712	0.98536555	0.970731101	6	3	6.149765239	13.46735049	1.336565794	6	24
ENST00000432264	ENSG00000177873	ZNF619	1749	0.087207891	0.987664928	0.975329855	6	3	0.489711874	7.948216295	2.264659055	6	24
ENST00000624956	ENSG00000279800	BCLAF1P2	2609	0.039285707	0.997632379	0.995264759	6	3	8.697741458	17.64374968	1.020191304	6	24
ENST00000555091	ENSG00000020577	SAMD4A	547	0.056127876	0.890364313	0.780728627	6	3	0.216092257	12.34942841	1.457557338	0	24
ENST00000367612	ENSG00000169905	TOR1AIP2	7905	0.043020225	0.934240607	0.868481214	6	3	6.012554304	16.11212364	1.117171169	6	24
ENST00000495650	ENSG00000169905	TOR1AIP2	888	0.02673668	0.989604921	0.979209841	6	3	0.635277241	25.92495371	0.694311751	6	24
ENST00000300005	ENSG00000196678	ERI2	1479	0.02412132	0.982127359	0.964254719	0	3	0.129826207	28.73587322	0.835192994	0	24
ENST00000567562	ENSG00000196678	ERI2	557	0.114476188	0.999979181	0.999958363	6	3	0.113872096	6.054946396	2.972776111	6	24
ENST00000357967	ENSG00000196678	ERI2	3499	0.042192535	0.99951619	0.99903238	6	3	0.865266424	16.42819486	1.095677288	6	24
[truncated: 11,094 more rows]
