# Supplementary material for: Genome-wide analysis of lncRNA stability in human
Source: PLoS Comput Biol. 2021 Apr 16;17(4):e1008918. doi: 10.1371/journal.pcbi.1008918 (PMC8081339; doi:10.1371/journal.pcbi.1008918)
Supplement: S19 Table — (CSV) [file pcbi.1008918.s019.csv]

noncode	lncrna_id	lncrna_source	lncrna_name	lambda.z	r.squared	adj.r.squared	lambda.z.time.first	lambda.z.n.points	clast.pred	half.life	span.ratio	tmax	tlast
NONHSAT000042.2	ENST00000450734	lncipedia	lnc-FAM138A-1-11	0.075468988	0.99831281	0.996625621	6	3	0.459311252	9.184529961	1.959817223	6	24
NONHSAT000091.2	NONHSAT000091.2	lncipedia	lnc-AL669831.1-13-1	0.069552076	0.995486724	0.990973447	6	3	1.080172065	9.965873362	1.80616383	6	24
NONHSAT000197.2	NONHSAT000197.2	lncipedia	lnc-SAMD11-2-1	0.084595531	0.972429219	0.958643829	0	4	0.119357404	8.193661877	2.929093287	0	24
NONHSAT000235.2	ENST00000433695	lncipedia	lnc-AGRN-2-8_dup1	0.170480573	0.994968936	0.989937871	0	3	0.142446462	4.065842623	5.902835458	0	24
NONHSAT000308.2	ENST00000572242	lncipedia	lnc-TMEM88B-3-8_dup1,lnc-TMEM88B-3-8	0.135192058	0.906196023	0.859294034	0	4	0.028419447	5.127129435	4.680981884	0	24
NONHSAT000357.2	NONHSAT000357.2	lncipedia	lnc-CDK11A-1-1	0.02970076	0.946688649	0.893377298	6	3	1.490477965	23.33769138	0.771284516	6	24
NONHSAT000538.2	NONHSAT000538.2	lncipedia	lnc-LRRC47-1-13	0.129588573	0.870592087	0.741184174	6	3	0.063005105	5.348829482	3.365222253	6	24
NONHSAT000540.2	NONHSAT000540.2	lncipedia	lnc-LRRC47-1-21_dup1	0.173870513	0.916074161	0.832148322	6	3	0.1186135	3.986571203	4.515158286	6	24
NONHSAT000909.2	NONHSAT000909.2	lncipedia	lnc-C1orf187-1-1_dup1,lnc-C1orf187-1-1	0.103132324	0.999546435	0.99909287	6	3	0.01911608	6.720949856	2.678192872	6	24
NONHSAT001017.2	ENST00000310916	lncipedia	lnc-C1orf195-1-3	0.048019896	0.931091479	0.862182958	6	3	0.0416893	14.43458309	1.247005188	0	24
NONHSAT001060.2	NONHSAT001060.2	lncipedia	lnc-ZBTB17-2-2_dup1	0.022782934	0.966457108	0.932914217	6	3	2.763024332	30.4239642	0.591638877	0	24
NONHSAT001062.2	NONHSAT001062.2	lncipedia	lnc-ZBTB17-1-2	0.077272257	0.836658488	0.754987732	0	4	0.307097451	8.970194607	2.675527238	0	24
NONHSAT001084.2	ENST00000447882	lncipedia	lnc-HSPB7-3-1	0.02548351	0.963585031	0.927170063	0	3	1.48119566	27.19983108	0.882358421	0	24
NONHSAT001128.2	NONHSAT001128.2	lncipedia	lnc-SPATA21-4-3	0.081927287	0.978804307	0.968206461	0	4	0.022841948	8.460516661	2.836706192	0	24
NONHSAT001139.2	NONHSAT001139.2	lncipedia	lnc-AL355149.1-3-1_dup1,lnc-AL355149.1-3-1	0.06696165	0.902360741	0.853541112	0	4	0.087696617	10.35140527	2.318525781	0	24
NONHSAT001180.2	NONHSAT001180.2	lncipedia	lnc-AL137798.1-3-10	0.141889463	0.900055004	0.800110007	0	3	0.021649239	4.88512089	2.456438698	0	12
NONHSAT001270.2	NONHSAT001270.2	lncipedia	lnc-KLHDC7A-6-1_dup1,lnc-KLHDC7A-6-1	0.055399763	0.995682779	0.991365558	6	3	1.171658365	12.5117355	1.438649338	6	24
NONHSAT001461.2	NONHSAT001461.2	lncipedia	lnc-CELA3A-1-6_dup1	0.05035891	0.987943483	0.975886966	0	3	0.134242265	13.76414171	0.871830605	0	12
NONHSAT001486.2	ENST00000438551	lncipedia	lnc-EPHA8-1-1_dup1	0.081026905	0.964604368	0.929208736	6	3	0.245502559	8.554531089	2.104148061	6	24
NONHSAT001553.2	NONHSAT001553.2	lncipedia	lnc-GALE-1-3_dup1	0.083395124	0.880424512	0.760849024	6	3	0.017782619	8.311603188	2.165647179	6	24
NONHSAT001943.2	ENST00000604716	lncipedia	lnc-DNAJC8-1-5_dup1,lnc-DNAJC8-1-5	0.05670978	0.990553906	0.981107812	6	3	0.037066489	12.22270975	1.47266853	0	24
NONHSAT001953.2	NONHSAT001953.2	lncipedia	lnc-PHACTR4-2-5	0.094559624	0.962519742	0.925039485	6	3	0.096479513	7.330265821	2.455572613	6	24
NONHSAT001955.2	ENST00000437681	lncipedia	lnc-PHACTR4-2-3	0.016056783	0.99497575	0.9899515	6	3	2.937261101	43.16849584	0.416970748	0	24
NONHSAT001974.2	ENST00000481220	lncipedia	lnc-TAF12-1-5	0.060064448	0.99914689	0.99829378	0	3	0.190651664	11.54005745	2.07971235	0	24
NONHSAT001985.2	ENST00000420776	lncipedia	lnc-GMEB1-1-1_dup1	0.050358911	0.987943484	0.975886969	0	3	0.237075281	13.76414164	0.87183061	0	12
NONHSAT002274.2	NONHSAT002274.2	lncipedia	lnc-TRIM62-4-1_dup1,lnc-TRIM62-4-1	0.044333981	0.981292312	0.962584624	6	3	1.757235439	15.63467045	1.151287458	6	24
NONHSAT002574.2	ENST00000427240	lncipedia	lnc-PABPC4-1-6_dup1	0.050338438	0.987883087	0.975766174	0	3	0.060666365	13.76973949	0.871476182	0	12
NONHSAT002771.2	ENST00000416689	lncipedia	lnc-ZNF691-1-2_dup1	0.052354198	0.996981411	0.995472116	0	4	0.092739903	13.23957213	1.812747403	0	24
NONHSAT003082.2	NONHSAT003082.2	lncipedia	lnc-STIL-6-1	0.028346403	0.943558498	0.915337747	0	4	0.917089643	24.45273876	0.981485151	0	24
NONHSAT003403.2	NONHSAT003403.2	lncipedia	lnc-PCSK9-6-1_dup1,lnc-PCSK9-6-1	0.056709781	0.990553907	0.981107814	6	3	0.020245526	12.22270954	1.472668555	6	24
NONHSAT003668.2	ENST00000449386	lncipedia	lnc-ITGB3BP-1-3_dup1	0.029491936	0.829020871	0.743531306	0	4	0.916302724	23.50293923	1.021148877	0	24
NONHSAT003816.2	NONHSAT003816.2	lncipedia	lnc-DIRAS3-1-1_dup1	0.05670978	0.990553907	0.981107813	6	3	0.151777516	12.2227098	1.472668524	6	24
NONHSAT003817.2	ENST00000434072	lncipedia	lnc-GADD45A-1-6_dup1	0.051876959	0.875818124	0.751636247	6	3	0.288633028	13.36136883	1.347167362	6	24
NONHSAT004237.2	ENST00000624216	lncipedia	lnc-SYDE2-1-1_dup1,lnc-SYDE2-1-1	0.063196192	0.948753211	0.897506422	0	3	0.092420105	10.96817956	1.094073992	0	12
NONHSAT004366.2	NONHSAT004366.2	lncipedia	lnc-GBP5-2-6_dup1	0.051936539	0.929844007	0.89476601	0	4	0.096036831	13.3460411	1.798286086	0	24
NONHSAT004628.2	NONHSAT004628.2	lncipedia	lnc-SLC44A3-1-2_dup1	0.100337402	0.906392997	0.812785994	6	3	0.068489256	6.908163504	2.605612908	6	24
NONHSAT004632.2	NONHSAT004632.2	lncipedia	lnc-SLC44A3-1-13_dup1	0.070760131	0.990737413	0.981474825	6	3	0.626355447	9.79573064	1.837535214	6	24
NONHSAT004992.2	NONHSAT004992.2	lncipedia	lnc-HENMT1-2-1_dup1,lnc-HENMT1-2-1	0.089278657	0.914170336	0.828340671	6	3	0.043780644	7.763862102	2.318433759	6	24
NONHSAT005032.2	NONHSAT005032.2	lncipedia	lnc-SORT1-1-1_dup1,lnc-SORT1-1-1	0.066258341	0.998303509	0.996607018	6	3	0.103636728	10.46128179	1.720630451	6	24
NONHSAT005088.2	ENST00000554749	lncipedia	lnc-FAM40A-1-1	0.041097311	0.932412993	0.864825986	6	3	0.941190007	16.86599838	1.067235962	6	24
NONHSAT005350.2	NONHSAT005350.2	lncipedia	lnc-SYT6-2-2_dup1	0.108123882	0.885387268	0.770774536	0	3	0.154403717	6.410676071	1.871877454	0	12
NONHSAT005478.2	NONHSAT005478.2	lncipedia	lnc-VTCN1-3-1	0.11271798	0.965753029	0.931506058	0	3	0.046321995	6.149393189	3.90282411	0	24
NONHSAT006085.2	NONHSAT006085.2	lncipedia	lnc-GPR89B-11-2_dup1	0.016832714	0.942620091	0.885240181	6	3	0.276245719	41.17857571	0.43712051	0	24
NONHSAT006253.2	ENST00000369385	lncipedia	lnc-HIST2H4A-1-1	0.063542687	0.997073706	0.994147412	6	3	1.133942465	10.90837064	1.650108949	0	24
NONHSAT006254.2	ENST00000564237	lncipedia	lnc-HIST2H2AA3-1-1_dup1,lnc-HIST2H2AA3-1-1	0.031019685	0.999581243	0.999162485	6	3	0.670255766	22.34539694	0.80553503	6	24
NONHSAT006398.2	ENST00000434112	lncipedia	lnc-CGN-1-1_dup1	0.021713989	0.915936547	0.831873095	6	3	0.39428344	31.92168778	0.563879959	0	24
NONHSAT006476.2	ENST00000382265	lncipedia	lnc-LCE5A-2-2	0.050338438	0.987883092	0.975766183	0	3	0.027492617	13.76973962	0.871476174	0	12
NONHSAT006531.2	ENST00000472233	lncipedia	lnc-S100A14-2-4_dup1	0.014086045	0.890443332	0.780886664	6	3	1.964406589	49.20807589	0.365793616	0	24
NONHSAT006664.2	NONHSAT006664.2	lncipedia	lnc-DCST2-2-1_dup1,lnc-DCST2-2-1	0.056101375	0.930840406	0.861680813	0	3	0.109974762	12.35526194	0.971246102	0	12
NONHSAT006668.2	NONHSAT006668.2	lncipedia	lnc-DCST2-1-5	0.047527308	0.971366758	0.942733516	6	3	0.386461846	14.58418771	1.234213407	6	24
NONHSAT006903.2	ENST00000605886	lncipedia	lnc-NES-2-1_dup1,lnc-NES-2-1	0.064870567	0.946361839	0.892723678	6	3	0.790600846	10.68507971	1.684592019	0	24
NONHSAT007118.2	NONHSAT007118.2	lncipedia	lnc-NIT1-1-1_dup1,lnc-NIT1-1-1	0.107138949	0.955886718	0.911773435	6	3	0.020236241	6.469609666	2.782238949	6	24
NONHSAT007286.2	ENST00000602747	lncipedia	lnc-LRRC52-7-1_dup1,lnc-LRRC52-7-1	0.081796985	0.980519447	0.961038893	6	3	0.475212831	8.473994274	2.124145877	6	24
NONHSAT007335.2	ENST00000423121	lncipedia	lnc-UCK2-1-1_dup1	0.059154699	0.975883448	0.963825172	0	4	0.064128171	11.71753372	2.048212582	0	24
NONHSAT007395.2	NONHSAT007395.2	lncipedia	lnc-CREG1-1-1_dup1	0.017843915	0.959458088	0.918916176	6	3	0.338626144	38.84501735	0.463379893	6	24
NONHSAT007664.2	ENST00000431268	lncipedia	lnc-SERPINC1-1-7_dup1	0.043193663	0.928188747	0.856377495	6	3	0.159814852	16.04742779	1.121675089	6	24
NONHSAT007682.2	ENST00000444470	lncipedia	lnc-SERPINC1-1-27_dup1	0.054532991	0.989068332	0.978136664	6	3	0.654091709	12.71060269	1.416140559	6	24
NONHSAT007684.2	ENST00000449589	lncipedia	lnc-SERPINC1-1-4	0.073824563	0.97638083	0.952761661	6	3	0.1033627	9.389113197	1.917113962	6	24
NONHSAT007698.2	ENST00000421068	lncipedia	lnc-SERPINC1-1-10	0.034252994	0.993677309	0.990515964	0	4	0.13081857	20.23610483	1.185998995	0	24
NONHSAT007800.2	NONHSAT007800.2	lncipedia	lnc-SEC16B.1-2-10	0.269171279	0.949582161	0.899164322	6	3	0.031606284	2.575115673	6.989977261	6	24
NONHSAT007807.2	NONHSAT007807.2	lncipedia	lnc-SEC16B.1-2-9	0.076479718	0.90151062	0.803021241	6	3	0.125116565	9.063150305	1.986064381	6	24
NONHSAT007812.2	ENST00000421505	lncipedia	lnc-SEC16B.1-3-4_dup1	0.131165074	0.907380358	0.861070537	0	4	0.040079764	5.284540782	4.541548829	0	24
NONHSAT007822.2	NONHSAT007822.2	lncipedia	lnc-ANGPTL1-8-2_dup1,lnc-ANGPTL1-8-2	0.05036915	0.987973617	0.975947233	0	3	0.028328991	13.76134359	0.872007876	0	12
NONHSAT007835.2	ENST00000423212	lncipedia	lnc-ANGPTL1-2-1_dup1,lnc-ANGPTL1-2-1	0.035165447	0.991742466	0.983484931	0	3	0.142256773	19.71102983	0.608796197	0	12
NONHSAT008249.2	NONHSAT008249.2	lncipedia	lnc-LHX4-1-1_dup1,lnc-LHX4-1-1	0.032565803	0.992608072	0.985216144	6	3	0.051575319	21.28451051	0.84568541	6	24
NONHSAT008270.2	NONHSAT008270.2	lncipedia	lnc-KIAA1614-1-3_dup1,lnc-KIAA1614-1-3	0.032570743	0.992587944	0.985175889	6	3	0.189292554	21.28128222	0.845813697	6	24
NONHSAT008366.2	NONHSAT008366.2	lncipedia	lnc-ARPC5-1-1_dup1,lnc-ARPC5-1-1	0.032565803	0.99260807	0.985216141	6	3	0.216839887	21.28451088	0.845685395	6	24
NONHSAT008436.2	ENST00000569292	lncipedia	lnc-HMCN1-1-1_dup1	0.097961954	0.96061375	0.9212275	6	3	0.084078893	7.075677364	2.543926055	6	24
NONHSAT008749.2	NONHSAT008749.2	lncipedia	lnc-PHLDA3-1-2_dup1,lnc-PHLDA3-1-2	0.051876959	0.875818123	0.751636246	6	3	0.477234393	13.36136886	1.34716736	6	24
NONHSAT008782.2	NONHSAT008782.2	lncipedia	lnc-SHISA4-1-6	0.039837274	0.977232836	0.954465673	0	3	0.016370569	17.39946329	1.379352891	0	24
NONHSAT008790.2	ENST00000504773	lncipedia	lnc-RNPEP-1-1	0.304044337	0.977299736	0.954599473	0	3	0.043390598	2.279756914	5.263719094	0	12
NONHSAT008816.2	ENST00000417053	lncipedia	lnc-LGR6-2-2	0.049134921	0.973763153	0.947526306	0	3	0.063867539	14.10701736	1.701280957	0	24
NONHSAT009251.2	NONHSAT009251.2	lncipedia	lnc-C1orf133-2-1_dup1	0.040003765	0.827328143	0.740992215	0	4	0.695602364	17.3270485	1.38511761	0	24
NONHSAT009303.2	NONHSAT009303.2	lncipedia	lnc-NEK2-2-1	0.054427989	0.918090138	0.836180277	6	3	3.768766148	12.73512379	1.413413823	0	24
NONHSAT009709.2	ENST00000435378	lncipedia	lnc-DISP1-1-5	0.077119307	0.987623323	0.975246646	6	3	0.664118539	8.987985135	2.002673539	6	24
NONHSAT009870.2	NONHSAT009870.2	lncipedia	lnc-C1orf55-2-1_dup1	0.050338438	0.987883088	0.975766176	0	3	0.137386503	13.76973952	0.87147618	0	12
NONHSAT010003.2	NONHSAT010003.2	lncipedia	lnc-IBA57-2-1_dup1,lnc-IBA57-2-1	0.051881352	0.875646068	0.751292135	6	3	0.141526868	13.36023745	1.347281444	6	24
NONHSAT010071.2	NONHSAT010071.2	lncipedia	lnc-C1orf96-1-4_dup1	0.037453988	0.999882612	0.999765224	6	3	0.594387776	18.50663228	0.972624286	6	24
NONHSAT010074.2	ENST00000436334	lncipedia	lnc-C1orf96-1-1_dup1	0.035623201	0.822119931	0.733179896	0	4	0.402151658	19.45774537	1.233441981	0	24
NONHSAT010242.2	NONHSAT010242.2	lncipedia	lnc-PCNXL2-3-1_dup1,lnc-PCNXL2-3-1	0.054532114	0.989050781	0.978101561	6	3	0.055289175	12.71080715	1.41611778	6	24
NONHSAT010405.2	ENST00000493812	lncipedia	lnc-HEATR1-2-1_dup1,lnc-HEATR1-2-2_dup1,lnc-HEATR1-2-1,lnc-HEATR1-2-2	0.21963488	0.921062819	0.842125637	0	3	0.112547841	3.155906662	3.802393824	0	12
NONHSAT010771.2	NONHSAT010771.2	lncipedia	lnc-NLRP3-1-3_dup1,lnc-NLRP3-1-3	0.042652631	0.848375493	0.772563239	0	4	1.151195317	16.25098281	1.476833757	0	24
NONHSAT011163.2	NONHSAT011163.2	lncipedia	lnc-ASB13-3-2_dup1	0.070399046	0.992011718	0.984023436	6	3	0.011094042	9.84597411	1.828158372	6	24
NONHSAT011164.2	ENST00000478294	lncipedia	lnc-ASB13-3-1	0.048019897	0.931091484	0.862182967	6	3	0.424668619	14.43458291	1.247005203	6	24
NONHSAT011546.2	NONHSAT011546.2	lncipedia	lnc-FRMD4A-4-1_dup1,lnc-FRMD4A-4-1	0.028848608	0.950813501	0.901627001	6	3	0.777653663	24.02705793	0.749155392	6	24
NONHSAT011699.2	NONHSAT011699.2	lncipedia	lnc-MLLT10-1-4	0.052406898	0.945594067	0.918391101	0	4	0.128801122	13.22625842	1.814572136	0	24
NONHSAT011703.2	ENST00000433460	lncipedia	lnc-C10orf114-2-1_dup1	0.076479718	0.901510621	0.803021242	6	3	0.175847199	9.06315029	1.986064384	6	24
NONHSAT011933.2	NONHSAT011933.2	lncipedia	lnc-MPP7-3-3_dup1	0.02291546	0.997170031	0.994340062	6	3	2.982953357	30.24801535	0.595080364	6	24
NONHSAT012642.2	NONHSAT012642.2	lncipedia	lnc-KIF5B-3-1_dup1,lnc-KIF5B-3-1	0.224680547	0.953437394	0.906874788	0	3	0.230278563	3.085034237	3.889746135	0	12
NONHSAT012668.2	ENST00000414157	lncipedia	lnc-C10orf68-1-2_dup1	0.025992382	0.887015228	0.774030457	6	3	1.894090665	26.66732094	0.674983439	0	24
NONHSAT012821.2	NONHSAT012821.2	lncipedia	lnc-ZNF37A-3-1_dup1	0.049134921	0.948505299	0.897010597	0	3	0.016623775	14.1070174	1.701280952	0	24
NONHSAT012867.2	NONHSAT012867.2	lncipedia	lnc-CCNYL2-3-2	0.141889461	0.900055004	0.800110009	0	3	0.017889556	4.88512096	2.456438663	0	12
NONHSAT012887.2	ENST00000452075	lncipedia	lnc-ZNF33B-4-1_dup1	0.169036841	0.993104873	0.986209745	6	3	0.008597984	4.100568711	4.389635017	6	24
NONHSAT013096.2	NONHSAT013096.2	lncipedia	lnc-OR13A1-4-1_dup1,lnc-OR13A1-4-1	0.017244074	0.975124822	0.950249643	6	3	17.67170894	40.19625334	0.44780293	6	24
NONHSAT013269.2	ENST00000624848	lncipedia	lnc-ARHGAP22-2-1,lnc-ARHGAP22-2-1_dup1	0.081026905	0.964604365	0.929208731	6	3	0.033764332	8.554531135	2.104148049	6	24
NONHSAT013726.2	ENST00000366529	lncipedia	lnc-CCAR1-4-1_dup1,lnc-CCAR1-4-1	0.028036569	0.988598974	0.977197948	6	3	8.821732198	24.72296703	0.728067953	6	24
NONHSAT013879.2	NONHSAT013879.2	lncipedia	lnc-UNC5B-1-1_dup1,lnc-UNC5B-1-1	0.027553686	0.996935464	0.993870929	6	3	0.131422774	25.15624159	0.715528189	6	24
NONHSAT013911.2	ENST00000416278	lncipedia	lnc-ANAPC16-2-1_dup1,lnc-ANAPC16-2-1	0.084127197	0.918361126	0.836722252	0	3	0.072482449	8.239275788	1.456438686	0	12
NONHSAT013934.2	ENST00000396131	lncipedia	lnc-P4HA1-2-1_dup1	0.0262114	0.989556122	0.979112245	6	3	0.522983622	26.44449319	0.680671014	6	24
NONHSAT014003.2	NONHSAT014003.2	lncipedia	lnc-SEC24C-3-1_dup1	0.02763242	0.93478797	0.902181954	0	4	0.283167516	25.0845629	0.956763731	0	24
NONHSAT015165.2	NONHSAT015165.2	lncipedia	lnc-SFTPD-2-21	0.104928329	0.851852013	0.777778019	0	4	0.083933378	6.605910769	3.633109928	0	24
NONHSAT015263.2	ENST00000417559	lncipedia	lnc-DYDC1-1-1_dup1	0.080421105	0.881272828	0.821909243	0	4	0.190412731	8.618971135	2.784555096	0	24
NONHSAT015325.2	ENST00000415469	lncipedia	lnc-RGR-1-1_dup1	0.043425895	0.999525687	0.999051373	6	3	0.264249563	15.96160948	1.127705826	6	24
NONHSAT015423.2	ENST00000439559	lncipedia	lnc-FAM22D-1-6	0.150749823	0.99471541	0.989430819	6	3	0.111755907	4.597996632	3.914748409	0	24
NONHSAT015426.2	NONHSAT015426.2	lncipedia	lnc-FAM22D-1-8_dup1	0.038286711	0.98069816	0.96139632	0	3	0.130982398	18.1041191	1.325665163	0	24
NONHSAT015941.2	NONHSAT015941.2	lncipedia	lnc-ABCC2-1-3_dup1	0.108728921	0.923572424	0.847144848	6	3	0.06100459	6.375002845	2.823528152	6	24
NONHSAT015959.2	NONHSAT015959.2	lncipedia	lnc-SCD-1-16	0.064108511	0.956838823	0.913677647	6	3	0.015136832	10.81209291	1.664802564	0	24
NONHSAT016120.2	ENST00000494270	lncipedia	lnc-TMEM180-1-7_dup1	0.025011302	0.878344134	0.8175162	0	4	0.197857191	27.71335877	0.866008346	0	24
NONHSAT016342.2	ENST00000609514	lncipedia	lnc-SMNDC1-2-1_dup1	0.056892078	0.850187267	0.700374535	6	3	0.400259968	12.18354489	1.477402526	6	24
NONHSAT016411.2	ENST00000564352	lncipedia	lnc-VTI1A-1-2_dup1,lnc-VTI1A-1-3,lnc-VTI1A-1-2	0.046400087	0.877320523	0.754641047	6	3	0.675840416	14.93848873	1.204941164	6	24
NONHSAT016445.2	NONHSAT016445.2	lncipedia	lnc-ADRB1-3-1_dup1,lnc-ADRB1-3-1	0.096995189	0.889416272	0.778832545	0	3	0.037228539	7.146201653	1.679213739	0	12
NONHSAT016710.2	NONHSAT016710.2	lncipedia	lnc-TACC2-1-2_dup1	0.07174272	0.920512558	0.880768837	0	4	0.104562755	9.66156819	2.48406879	0	24
NONHSAT016751.2	NONHSAT016751.2	lncipedia	lnc-FAM24A-1-2	0.035037889	0.942082728	0.913124091	0	4	0.351381105	19.78278964	1.213175716	0	24
NONHSAT016878.2	NONHSAT016878.2	lncipedia	lnc-ZRANB1-2-2_dup1	0.106836512	0.975001444	0.950002887	6	3	0.14212166	6.487924066	2.774385122	6	24
NONHSAT017023.2	NONHSAT017023.2	lncipedia	lnc-GLRX3-2-1_dup1	0.05034626	0.987857802	0.975715605	0	3	0.226199609	13.76760031	0.87161159	0	12
NONHSAT017198.2	NONHSAT017198.2	lncipedia	lnc-SIRT3-2-1_dup1,lnc-SIRT3-2-1	0.032573489	0.992507017	0.985014034	6	3	0.079675133	21.27948841	0.845884998	6	24
NONHSAT017262.2	NONHSAT017262.2	lncipedia	lnc-PTDSS2-1-2	0.052498305	0.945930691	0.891861381	6	3	0.062058948	13.20322974	1.363302794	6	24
NONHSAT017272.2	ENST00000527620	lncipedia	lnc-RASSF7-1-1_dup1	0.024536727	0.902869808	0.805739616	6	3	0.296134747	28.24937403	0.63718226	6	24
NONHSAT017313.2	NONHSAT017313.2	lncipedia	lnc-PDDC1-1-1	0.091351186	0.854972138	0.709944276	6	3	0.12747873	7.58771955	2.372254256	6	24
NONHSAT017318.2	ENST00000526588	lncipedia	lnc-TALDO1-1-3	0.070399046	0.992011715	0.98402343	6	3	0.237778478	9.845974091	1.828158376	0	24
NONHSAT017351.2	NONHSAT017351.2	lncipedia	lnc-CHID1-1-2	0.032565803	0.99260807	0.985216141	6	3	0.076629413	21.2845106	0.845685406	0	24
NONHSAT017897.2	ENST00000532599	lncipedia	lnc-AKIP1-1-2_dup1	0.027675562	0.852708117	0.779062176	0	4	0.450220532	25.04546004	0.958257503	0	24
NONHSAT017937.2	ENST00000525154	lncipedia	lnc-SBF2-2-3_dup1	0.040649161	0.996952301	0.993904601	6	3	0.361620583	17.05194327	1.055598164	0	24
NONHSAT018001.2	NONHSAT018001.2	lncipedia	lnc-CTR9-3-10_dup1	0.044990114	0.981231759	0.962463517	6	3	2.819082114	15.40665543	1.168326252	6	24
NONHSAT018007.2	NONHSAT018007.2	lncipedia	lnc-ZBED5-1-2_dup1	0.086392258	0.889214319	0.778428638	6	3	0.286126797	8.02325571	2.24347829	6	24
NONHSAT018036.2	ENST00000476130	lncipedia	lnc-MICAL2-2-1_dup1	0.055303941	0.999010597	0.998021194	6	3	0.234591783	12.53341385	1.436160986	0	24
NONHSAT018197.2	ENST00000530490	lncipedia	lnc-NUCB2-7-1_dup1	0.027929517	0.95591606	0.91183212	6	3	3.693468892	24.81772871	0.725287967	6	24
NONHSAT018198.2	NONHSAT018198.2	lncipedia	lnc-NUCB2-6-1_dup1	0.106418952	0.999963372	0.999926744	6	3	0.080693924	6.513380975	2.76354171	6	24
NONHSAT018220.2	NONHSAT018220.2	lncipedia	lnc-RP1-239B22.1.1-3-1_dup1,lnc-RP1-239B22.1.1-3-1	0.107138947	0.95588672	0.91177344	6	3	0.013492016	6.46960981	2.782238888	0	24
NONHSAT018246.2	NONHSAT018246.2	lncipedia	lnc-MYOD1-2-1_dup1,lnc-MYOD1-2-1	0.068232906	0.937598201	0.875196402	6	3	0.038833184	10.15854691	1.771906963	6	24
NONHSAT018347.2	NONHSAT018347.2	lncipedia	lnc-DBX1-6-1	0.076479717	0.901510617	0.803021234	6	3	0.020646409	9.063150382	1.986064364	0	24
NONHSAT018493.2	ENST00000499008	lncipedia	lnc-METTL15-4-4	0.089710201	0.938114846	0.876229692	6	3	0.0280976	7.726514595	2.329640329	6	24
NONHSAT018970.2	ENST00000528226	lncipedia	lnc-C11orf96-1-1_dup1	0.032573489	0.992507016	0.985014032	6	3	0.12664456	21.27948819	0.845885006	6	24
NONHSAT021424.2	ENST00000530595	lncipedia	lnc-ZDHHC5-1-2_dup1	0.035230302	0.91134584	0.822691681	6	3	0.26330687	19.67474397	0.914878487	6	24
NONHSAT021545.2	NONHSAT021545.2	lncipedia	lnc-AP000790.1-4-1_dup1,lnc-AP000790.1-4-1	0.023587295	0.892349639	0.784699279	6	3	0.327446396	29.38646285	0.612526934	6	24
NONHSAT021662.2	NONHSAT021662.2	lncipedia	lnc-TMEM138-1-1_dup1	0.10902026	0.882583727	0.765167454	6	3	0.047439209	6.357966675	2.831093794	6	24
NONHSAT021847.2	ENST00000537024	lncipedia	lnc-WDR74-1-17	0.043193662	0.928188745	0.856377489	6	3	0.510085749	16.04742785	1.121675085	6	24
NONHSAT021901.2	NONHSAT021901.2	lncipedia	lnc-ATL3-1-9_dup1,lnc-ATL3-1-9	0.10624922	0.999516196	0.999032393	6	3	0.719860498	6.523786065	2.759134009	0	24
NONHSAT021944.2	NONHSAT021944.2	lncipedia	lnc-MACROD1-1-1	0.056703193	0.990532442	0.981064885	6	3	0.237547759	12.2241296	1.472497477	6	24
NONHSAT022145.2	NONHSAT022145.2	lncipedia	lnc-SCYL1-1-23	0.034936213	0.963346209	0.926692418	6	3	11.35827415	19.84036379	0.907241429	6	24
NONHSAT022346.2	NONHSAT022346.2	lncipedia	lnc-RBM4B-3-1	0.050338438	0.987883087	0.975766173	0	3	0.184036399	13.76973959	0.871476176	0	12
NONHSAT022499.2	ENST00000529934	lncipedia	lnc-TCIRG1-1-1	0.032628969	0.996036717	0.994055076	0	4	0.644284111	21.24330623	1.129767643	0	24
NONHSAT022579.2	NONHSAT022579.2	lncipedia	lnc-TPCN2-5-3_dup1	0.084127196	0.918361129	0.836722258	0	3	0.053293454	8.239275885	1.456438669	0	12
NONHSAT022656.2	ENST00000500185	lncipedia	lnc-SHANK2-1-1	0.057115493	0.980938035	0.96187607	6	3	0.158627441	12.13588723	1.48320429	6	24
NONHSAT022715.2	NONHSAT022715.2	lncipedia	lnc-RP11-849H4.2.1-1-8	0.049134921	0.948505305	0.89701061	0	3	0.026258616	14.1070172	1.701280976	0	24
NONHSAT022820.2	ENST00000546324	lncipedia	lnc-FAM168A-2-1_dup1	0.113863639	0.975467576	0.950935151	0	3	0.195027899	6.087519986	1.971246095	0	12
NONHSAT022822.2	NONHSAT022822.2	lncipedia	lnc-ARHGEF17-1-1	0.103597713	0.912837311	0.869255967	0	4	0.572261029	6.690757571	3.587037753	0	24
NONHSAT022915.2	NONHSAT022915.2	lncipedia	lnc-CHRDL2-3-1_dup1	0.032573489	0.992507016	0.985014033	6	3	0.272507555	21.2794881	0.84588501	6	24
NONHSAT023118.2	NONHSAT023118.2	lncipedia	lnc-MOGAT2-4-1_dup1,lnc-MOGAT2-4-1	0.029509623	0.954512706	0.909025413	6	3	0.328287033	23.48885262	0.766320956	0	24
NONHSAT023232.2	ENST00000404439	lncipedia	lnc-INTS4-4-2_dup1,lnc-INTS4-4-2	0.166202874	0.974537327	0.949074655	6	3	0.216822219	4.170488537	4.316041116	6	24
NONHSAT023401.2	ENST00000463987	lncipedia	lnc-PCF11-4-1_dup1,lnc-PCF11-4-1	0.050295458	0.847768503	0.771652755	0	4	0.176766268	13.78150651	1.741464185	0	24
NONHSAT024211.2	NONHSAT024211.2	lncipedia	lnc-PTS-1-15_dup1	0.050369149	0.987973617	0.975947234	0	3	0.072723614	13.76134398	0.872007852	0	12
NONHSAT024405.2	NONHSAT024405.2	lncipedia	lnc-RNF214-2-1_dup1,lnc-RNF214-2-1	0.063196192	0.959553013	0.919106025	0	3	0.026417214	10.9681796	1.094073988	0	12
NONHSAT024525.2	NONHSAT024525.2	lncipedia	lnc-RP11-158I9.5.1-2-1_dup1	0.039194958	0.999823271	0.999646543	6	3	2.758703637	17.68460066	1.017834688	0	24
NONHSAT024534.2	ENST00000526453	lncipedia	lnc-RP11-110I1.12.1-1-1_dup1	0.05304402	0.973687374	0.947374748	6	3	0.965390718	13.06739544	1.377474194	6	24
NONHSAT024663.2	ENST00000498979	lncipedia	lnc-RP11-305N23.1.1-1-2_dup1	0.047732961	0.899609995	0.799219989	6	3	0.10768111	14.52135315	1.239553904	6	24
NONHSAT024934.2	NONHSAT024934.2	lncipedia	lnc-TMEM218-1-1	0.082370834	0.894023332	0.788046664	6	3	0.100859979	8.414958906	2.139047879	6	24
NONHSAT025359.2	ENST00000318291	lncipedia	lnc-B4GALNT3-2-3_dup1	0.029777219	0.972026398	0.944052796	6	3	0.760179318	23.27776767	0.773270025	0	24
NONHSAT025360.2	NONHSAT025360.2	lncipedia	lnc-B4GALNT3-2-5_dup1	0.20488361	0.943216576	0.886433152	6	3	0.042046935	3.383126545	5.320522233	6	24
NONHSAT025475.2	NONHSAT025475.2	lncipedia	lnc-NRIP2-4-2	0.032466987	0.868090301	0.802135452	0	4	0.093110107	21.34929179	1.12415907	0	24
NONHSAT026063.2	NONHSAT026063.2	lncipedia	lnc-LTBR-1-3_dup1	0.056731653	0.927726226	0.855452452	0	3	0.120258204	12.21799732	1.964315376	0	24
NONHSAT026107.2	ENST00000602946	lncipedia	lnc-IFFO1-3-1	0.051881352	0.875646066	0.751292132	6	3	0.156618596	13.36023753	1.347281436	6	24
NONHSAT026172.2	ENST00000274820	lncipedia	lnc-LRRC23-1-2	0.035220957	0.911330175	0.822660351	6	3	0.421019687	19.67996424	0.914635808	6	24
NONHSAT026231.2	ENST00000382215	lncipedia	lnc-CLSTN3-1-3_dup1	0.076889964	0.924017472	0.848034944	0	3	0.416200508	9.014793945	1.331145234	0	12
NONHSAT026235.2	NONHSAT026235.2	lncipedia	lnc-CLSTN3-1-8_dup1	0.085566204	0.950857028	0.901714055	6	3	0.295159303	8.100712066	2.222026885	6	24
NONHSAT026288.2	ENST00000454799	lncipedia	lnc-ZNF705A-1-3	0.089710202	0.938114846	0.876229691	6	3	0.030133282	7.726514523	2.32964035	6	24
NONHSAT026307.2	NONHSAT026307.2	lncipedia	lnc-FAM90A1-1-9	0.035310067	0.942758756	0.914138134	0	4	0.435858586	19.63029933	1.222599798	0	24
NONHSAT026316.2	ENST00000304751	lncipedia	lnc-ZNF705A-2-7	0.029063472	0.979526622	0.959053244	0	3	0.180531845	23.84942811	1.006313438	0	24
NONHSAT026825.2	NONHSAT026825.2	lncipedia	lnc-PZP-12-3_dup1	0.070399046	0.992011715	0.98402343	6	3	0.099702503	9.845974067	1.82815838	6	24
NONHSAT026839.2	ENST00000575094	lncipedia	lnc-CLEC2D-8-8_dup1	0.135222086	0.990392186	0.980784373	6	3	0.198464357	5.125990874	3.511516201	6	24
NONHSAT027287.2	NONHSAT027287.2	lncipedia	lnc-ETNK1-6-1_dup1,lnc-ETNK1-6-1	0.20525637	0.971529026	0.943058052	6	3	0.13705873	3.376982553	5.330202249	0	24
NONHSAT027374.2	NONHSAT027374.2	lncipedia	lnc-BHLHE41-2-20_dup1	0.108123882	0.999998889	0.999997779	0	3	0.085012416	6.410676058	1.871877458	0	12
NONHSAT027558.2	ENST00000536397	lncipedia	lnc-METTL20-1-1_dup1	0.154726743	0.937734046	0.875468093	0	3	0.102359771	4.479814968	2.678682063	0	12
NONHSAT027609.2	NONHSAT027609.2	lncipedia	lnc-BICD1-1-1_dup1,lnc-BICD1-1-1	0.105545518	0.911265939	0.866898909	0	4	0.034615011	6.567281975	3.654479904	0	24
NONHSAT027691.2	NONHSAT027691.2	lncipedia	lnc-ALG10B-1-2_dup1	0.050369149	0.987973614	0.975947228	0	3	0.174228304	13.76134396	0.872007853	0	12
NONHSAT028027.2	ENST00000549864	lncipedia	lnc-CACNB3-1-2_dup1	0.045848817	0.998491143	0.996982285	6	3	0.300898365	15.11810394	1.190625496	6	24
NONHSAT028143.2	ENST00000548872	lncipedia	lnc-TMBIM6-1-6	0.059802492	0.872380935	0.744761871	6	3	0.212253883	11.590607	1.552981651	6	24
NONHSAT028190.2	NONHSAT028190.2	lncipedia	lnc-LARP4-6-1_dup1,lnc-LARP4-6-1	0.095790875	0.992087368	0.984174736	6	3	0.042062192	7.236046059	2.487546355	6	24
NONHSAT028247.2	NONHSAT028247.2	lncipedia	lnc-DAZAP2-2-1	0.059038015	0.981136821	0.962273641	6	3	0.851908479	11.7406925	1.533129328	6	24
NONHSAT028473.2	ENST00000602306	lncipedia	lnc-MAP3K12-3-1,lnc-MAP3K12-3-1_dup1	0.105332076	0.895709318	0.843563977	0	4	0.167556522	6.580589787	3.647089513	0	24
NONHSAT028530.2	ENST00000505700	lncipedia	lnc-SMUG1-4-1_dup1	0.058538738	0.937757678	0.875515357	6	3	0.543923813	11.84082888	1.520163849	6	24
NONHSAT028706.2	NONHSAT028706.2	lncipedia	lnc-ORMDL2-1-23_dup1	0.050338438	0.987883086	0.975766172	0	3	0.035870367	13.76973946	0.871476184	0	12
NONHSAT029364.2	NONHSAT029364.2	lncipedia	lnc-YEATS4-1-1_dup1	0.126695999	0.866825812	0.733651624	0	3	0.101526434	5.470947674	2.193404272	0	12
NONHSAT030182.2	NONHSAT030182.2	lncipedia	lnc-UHRF1BP1L-2-6	0.13466375	0.872509566	0.745019132	0	3	0.018349722	5.147244027	2.331344684	0	12
NONHSAT030401.2	NONHSAT030401.2	lncipedia	lnc-C12orf73-2-1_dup1,lnc-C12orf73-2-1	0.048019897	0.931091484	0.862182969	6	3	0.077323413	14.43458277	1.247005216	0	24
NONHSAT030470.2	NONHSAT030470.2	lncipedia	lnc-NUAK1-5-1_dup1,lnc-NUAK1-5-1	0.361702006	0.898525961	0.797051921	6	3	0.515574526	1.916348734	9.392862415	6	24
NONHSAT030757.2	ENST00000456429	lncipedia	lnc-TMEM116-2-2	0.063431454	0.995264225	0.99052845	6	3	0.183455831	10.9274995	1.647220391	0	24
NONHSAT030758.2	ENST00000428207	lncipedia	lnc-TMEM116-2-1	0.109271019	0.80594861	0.708922915	0	4	0.024625045	6.343376171	3.783474187	0	24
NONHSAT030760.2	ENST00000442119	lncipedia	lnc-TMEM116-2-11_dup1	0.054366893	0.817814981	0.726722472	0	4	0.663770635	12.74943513	1.88243634	0	24
NONHSAT030764.2	NONHSAT030764.2	lncipedia	lnc-TMEM116-2-7_dup1	0.019002214	0.919801306	0.87970196	0	4	0.223536703	36.47717963	0.657945605	0	24
NONHSAT030856.2	ENST00000550223	lncipedia	lnc-RBM19-1-8_dup1	0.037918004	0.970251204	0.940502408	6	3	8.614775243	18.28015992	0.984674099	6	24
NONHSAT031027.2	NONHSAT031027.2	lncipedia	lnc-TAOK3-1-10_dup1	0.070960067	0.997655612	0.995311224	6	3	0.259511624	9.768130249	1.842727271	6	24
NONHSAT031449.2	NONHSAT031449.2	lncipedia	lnc-RHOF-1-30_dup1	0.155005739	0.874117426	0.748234852	6	3	0.014802798	4.471751715	4.025268205	6	24
NONHSAT031486.2	ENST00000423999	lncipedia	lnc-BCL7A-1-3_dup1	0.07478024	0.95396077	0.90792154	6	3	0.251509507	9.269122118	1.941931476	6	24
NONHSAT031487.2	NONHSAT031487.2	lncipedia	lnc-BCL7A-1-5_dup1	0.032573489	0.992507017	0.985014035	6	3	0.11081399	21.27948808	0.845885011	6	24
NONHSAT031490.2	NONHSAT031490.2	lncipedia	lnc-MLXIP-1-2_dup1,lnc-MLXIP-1-2	0.055573704	0.999960404	0.999920808	6	3	0.311536275	12.47257486	1.443166323	6	24
NONHSAT031614.2	NONHSAT031614.2	lncipedia	lnc-DNAH10OS-2-1_dup1,lnc-DNAH10OS-2-1	0.054760977	0.961845572	0.923691143	6	3	1.746118854	12.65768466	1.422061024	6	24
NONHSAT031651.2	ENST00000539391	lncipedia	lnc-FAM101A-1-1_dup1	0.038286711	0.980698155	0.96139631	0	3	0.030771574	18.10411926	1.325665152	0	24
NONHSAT031930.2	ENST00000537367	lncipedia	lnc-GLT1D1-1-12_dup1	0.046338468	0.840827746	0.761241618	0	4	0.60014807	14.95835348	1.604454664	0	24
NONHSAT032115.2	NONHSAT032115.2	lncipedia	lnc-ANKLE2-2-1	0.01456167	0.955357025	0.91071405	6	3	0.216378846	47.60080423	0.378144872	0	24
NONHSAT032363.2	NONHSAT032363.2	lncipedia	lnc-MRP63-5-6	0.032573489	0.992507017	0.985014033	6	3	0.179116219	21.27948814	0.845885008	0	24
NONHSAT032536.2	NONHSAT032536.2	lncipedia	lnc-RNF17-1-1	0.021662942	0.965873572	0.931747144	6	3	1.162067412	31.99690936	0.562554333	6	24
NONHSAT033476.2	ENST00000423211	lncipedia	lnc-LACC1-1-4_dup1	0.099676004	0.994538255	0.98907651	6	3	0.107446564	6.954002508	2.588437375	6	24
NONHSAT033589.2	NONHSAT033589.2	lncipedia	lnc-GTF2F2-2-30	0.056087817	0.994688446	0.992032669	0	4	0.026124138	12.35824841	1.942022785	0	24
NONHSAT033777.2	NONHSAT033777.2	lncipedia	lnc-SPRYD7-1-10_dup1	0.017374781	0.988424494	0.976848988	0	3	0.075660169	39.89386497	0.601596261	0	24
NONHSAT033788.2	NONHSAT033788.2	lncipedia	lnc-SPRYD7-1-18_dup1	0.084127197	0.918361125	0.836722249	0	3	0.085368218	8.239275856	1.456438674	0	12
NONHSAT033796.2	ENST00000433070	lncipedia	lnc-SPRYD7-1-2_dup1	0.032573489	0.992507016	0.985014033	6	3	0.100335876	21.27948815	0.845885008	6	24
NONHSAT033798.2	ENST00000443587	lncipedia	lnc-SPRYD7-1-9_dup1	0.105198988	0.903748624	0.807497249	6	3	0.225974791	6.588914937	2.731861038	6	24
NONHSAT033894.2	NONHSAT033894.2	lncipedia	lnc-SERPINE3-2-1_dup1,lnc-SERPINE3-2-1	0.065698341	0.975329798	0.950659597	0	3	0.048069286	10.55045187	2.274784084	0	24
NONHSAT034727.2	NONHSAT034727.2	lncipedia	lnc-TGDS-1-3_dup1,lnc-TGDS-1-3	0.165855436	0.960924953	0.921849906	0	3	0.038539362	4.179224981	2.871345777	0	12
NONHSAT034765.2	NONHSAT034765.2	PMID22140575	mixed_Pred13156	0.087107579	0.967066859	0.934133719	6	3	0.024081942	7.957369358	2.262054102	6	24
NONHSAT035062.2	ENST00000444865	lncipedia	lnc-DAOA-4-5_dup1	0.051881352	0.875646068	0.751292135	6	3	0.089435788	13.3602375	1.347281438	6	24
NONHSAT035305.2	NONHSAT035305.2	lncipedia	lnc-MCF2L-2-1_dup1,lnc-MCF2L-2-1	0.03257349	0.992507017	0.985014033	6	3	0.157735228	21.27948799	0.845885014	6	24
NONHSAT035673.2	ENST00000565098	lncipedia	lnc-RPGRIP1-1-1_dup1,lnc-RPGRIP1-1-1	0.060064448	0.919685291	0.839370583	0	3	0.198857373	11.54005747	2.079712347	0	24
NONHSAT035852.2	ENST00000557615	lncipedia	lnc-PSMB11-1-1	0.054826715	0.913344918	0.870017377	0	4	0.84722005	12.64250795	1.898357516	0	24
NONHSAT035884.2	NONHSAT035884.2	lncipedia	lnc-RP11-124D2.6.1-1-1_dup1	0.018378337	0.993787993	0.987575987	6	3	0.818444519	37.71544607	0.477258044	6	24
NONHSAT035959.2	NONHSAT035959.2	lncipedia	lnc-DHRS4L2-1-1	0.02095444	0.940793305	0.881586611	6	3	0.68786658	33.07877408	0.544155595	6	24
NONHSAT035962.2	NONHSAT035962.2	lncipedia	lnc-DHRS4L2-2-2	0.032573588	0.992596131	0.985192263	6	3	0.416235761	21.27942365	0.845887572	0	24
NONHSAT036011.2	NONHSAT036011.2	lncipedia	lnc-TSSK4-1-1_dup1	0.063009325	0.990429185	0.98085837	6	3	0.140697404	11.00070793	1.636258331	6	24
NONHSAT036307.2	ENST00000554243	lncipedia	lnc-C14orf126-12-1	0.075468988	0.99831281	0.99662562	6	3	0.298584982	9.184529966	1.959817222	6	24
NONHSAT036344.2	ENST00000557373	lncipedia	lnc-SRP54-1-1_dup1,lnc-SRP54-1-1	0.087604559	0.922264809	0.883397214	0	4	0.200809343	7.912227286	3.033279901	0	24
NONHSAT036355.2	NONHSAT036355.2	lncipedia	lnc-BAZ1A-1-5_dup1,lnc-BAZ1A-1-5	0.043193662	0.928188741	0.856377483	6	3	0.050951111	16.04742794	1.121675079	0	24
NONHSAT036368.2	ENST00000475906	lncipedia	lnc-PSMA6-3-1	0.018222161	0.876912676	0.815369014	0	4	10.37077712	38.03869334	0.630936499	0	24
NONHSAT036444.2	NONHSAT036444.2	lncipedia	lnc-PAX9-1-1_dup1	0.049694676	0.99608041	0.99216082	6	3	0.788518347	13.94811749	1.290496729	6	24
NONHSAT036756.2	NONHSAT036756.2	lncipedia	lnc-ARF6-3-1_dup1,lnc-ARF6-3-1	0.159658569	0.925240222	0.850480445	6	3	2.007796207	4.341434243	4.146095275	6	24
NONHSAT036788.2	ENST00000555403	lncipedia	lnc-CDKL1-1-1_dup1	0.039276841	0.986865177	0.973730353	6	3	0.805418834	17.6477324	1.019961069	6	24
NONHSAT036811.2	ENST00000602954	lncipedia	lnc-NIN-4-1_dup1,lnc-NIN-4-1	0.042351709	0.968387693	0.936775386	6	3	1.087103484	16.36645112	1.099810818	6	24
NONHSAT036879.2	NONHSAT036879.2	lncipedia	lnc-C14orf166-1-1_dup1	0.07801304	0.995514567	0.991029134	0	3	0.022600138	8.88501694	2.701176617	0	24
NONHSAT037129.2	ENST00000557660	lncipedia	lnc-TIMM9-2-8_dup1	0.040243793	0.98149074	0.96298148	6	3	0.397089979	17.2237042	1.045071362	6	24
NONHSAT037203.2	NONHSAT037203.2	lncipedia	lnc-LRRC9-4-1_dup1,lnc-LRRC9-4-1	0.061873563	0.963191108	0.926382216	6	3	0.041878551	11.20263887	1.606764281	6	24
NONHSAT037337.2	ENST00000609125	lncipedia	lnc-ZBTB25-1-3,lnc-ZBTB25-1-2	0.03416585	0.975224899	0.950449799	6	3	0.269755164	20.28771963	0.887236236	6	24
NONHSAT037360.2	NONHSAT037360.2	lncipedia	lnc-CHURC1-1-1_dup1,lnc-CHURC1-1-1	0.05828318	0.965466604	0.948199906	0	4	0.214374305	11.89274807	2.018036525	0	24
NONHSAT037592.2	NONHSAT037592.2	lncipedia	lnc-PCNX-2-4_dup1	0.087959981	0.993640958	0.987281915	6	3	0.330751473	7.880256139	2.284189712	6	24
NONHSAT037677.2	NONHSAT037677.2	lncipedia	lnc-ZFYVE1-1-2_dup1,lnc-ZFYVE1-1-2	0.044741552	0.998334448	0.996668896	0	3	0.094306254	15.49224708	1.54916197	0	24
NONHSAT037693.2	ENST00000556578	lncipedia	lnc-NUMB-2-1	0.051881352	0.875646066	0.751292133	6	3	0.085061837	13.36023746	1.347281443	6	24
NONHSAT039157.2	ENST00000556328	lncipedia	lnc-ZC3H14-1-1_dup1	0.051282388	0.88067383	0.761347661	0	3	0.092266945	13.51628131	1.775636319	0	24
NONHSAT039419.2	NONHSAT039419.2	lncipedia	lnc-RP11-1070N10.3.1-3-6_dup1	0.09699519	0.889416275	0.77883255	0	3	0.06147461	7.146201603	1.679213751	0	12
NONHSAT039746.2	NONHSAT039746.2	lncipedia	lnc-DLK1-4-38_dup1	0.126695999	0.982236367	0.964472733	0	3	0.036089767	5.470947653	2.19340428	0	12
NONHSAT039775.2	ENST00000522618	lncipedia	lnc-DLK1-4-25	0.032565803	0.992608071	0.985216141	6	3	0.146832879	21.28451086	0.845685396	6	24
NONHSAT040026.2	NONHSAT040026.2	lncipedia	lnc-RTL1-8-1_dup1	0.029428655	0.965267115	0.947900672	0	4	0.969709081	23.55347845	1.018957775	0	24
NONHSAT040038.2	ENST00000554735	lncipedia	lnc-HSP90AA1-9-3	0.032573491	0.992507018	0.985014036	6	3	0.022533604	21.27948715	0.845885048	0	24
NONHSAT040053.2	ENST00000554859	lncipedia	lnc-HSP90AA1-5-1_dup1	0.053930873	0.952335985	0.928503978	0	4	0.683986673	12.8525118	1.867339269	0	24
NONHSAT040129.2	NONHSAT040129.2	lncipedia	lnc-EXOC3L4-4-1_dup1,lnc-EXOC3L4-4-1	0.025784445	0.860027526	0.790041289	0	4	0.27728761	26.88237714	0.89277819	0	24
NONHSAT040132.2	NONHSAT040132.2	lncipedia	lnc-TNFAIP2-1-1_dup1	0.060357859	0.886772503	0.830158754	0	4	0.386016387	11.48395897	2.089871625	0	24
NONHSAT040174.2	ENST00000568177	lncipedia	lnc-CKB-1-1_dup1,lnc-CKB-1-1	0.051877162	0.944339732	0.916509597	0	4	0.119514021	13.36131654	1.796230179	0	24
NONHSAT040317.2	NONHSAT040317.2	lncipedia	lnc-GPR132-1-1	0.070554855	0.96459378	0.94689067	0	4	0.181491323	9.82423088	2.44293933	0	24
NONHSAT040323.2	NONHSAT040323.2	lncipedia	lnc-C14orf79-2-2_dup1	0.076479718	0.90151062	0.803021241	6	3	0.125116565	9.063150305	1.986064381	0	24
NONHSAT040325.2	NONHSAT040325.2	lncipedia	lnc-C14orf79-2-4	0.183714613	0.987422114	0.974844229	6	3	0.102690884	3.772956151	4.77079491	0	24
NONHSAT040341.2	ENST00000476081	lncipedia	lnc-TEX22-3-1	0.041970925	0.924130515	0.84826103	6	3	0.833140988	16.51493714	1.089922405	6	24
NONHSAT040965.2	ENST00000557108	lncipedia	lnc-SNURF-1-13_dup1	0.117674591	0.992261847	0.984523694	6	3	0.042507036	5.890372568	3.05583387	6	24
NONHSAT041001.2	ENST00000547292	lncipedia	lnc-SNURF-1-12_dup1	0.056380419	0.964557623	0.929115246	6	3	1.641943171	12.29411186	1.464115522	6	24
NONHSAT041031.2	NONHSAT041031.2	lncipedia	lnc-SNURF-1-32_dup1	0.163134855	0.910052486	0.820104973	6	3	0.227914272	4.248921425	4.236369233	6	24
NONHSAT041329.2	ENST00000563895	lncipedia	lnc-AC120045.3-3-2	0.070399046	0.992011715	0.98402343	6	3	0.157258039	9.845974104	1.828158373	6	24
NONHSAT041358.2	ENST00000564702	lncipedia	lnc-AC026150.9.1-2-2	0.089925104	0.895621054	0.791242108	6	3	0.263370894	7.708049843	2.335221018	6	24
NONHSAT041524.2	ENST00000558441	lncipedia	lnc-FMN1-1-1_dup1,lnc-FMN1-1-1	0.126695999	0.982236369	0.964472739	0	3	0.030690838	5.470947658	2.193404279	0	12
NONHSAT041556.2	NONHSAT041556.2	lncipedia	lnc-AVEN-1-2	0.070399046	0.992011716	0.984023431	6	3	0.027666349	9.845974104	1.828158373	6	24
NONHSAT041920.2	ENST00000500949	lncipedia	lnc-AC012652.1.1-1-17	0.067638998	0.909541996	0.819083991	6	3	10.8836922	10.24774465	1.756484047	6	24
NONHSAT041921.2	NONHSAT041921.2	lncipedia	lnc-AC012652.1.1-1-18	0.128797881	0.97638593	0.95277186	6	3	0.007500685	5.381666027	3.344689156	6	24
NONHSAT041923.2	ENST00000561275	lncipedia	lnc-AC012652.1.1-1-7	0.026395642	0.910338774	0.820677549	0	3	0.126012929	26.25990946	0.456970349	0	12
NONHSAT041924.2	ENST00000559368	lncipedia	lnc-AC012652.1.1-1-8	0.038241523	0.999508052	0.999016105	6	3	0.54919708	18.12551183	0.993075405	6	24
NONHSAT041928.2	ENST00000561226	lncipedia	lnc-AC012652.1.1-1-12_dup1	0.126695999	0.982236369	0.964472737	0	3	0.068826679	5.470947669	2.193404274	0	12
NONHSAT042112.2	ENST00000381680	lncipedia	lnc-STRC-1-2	0.105303403	0.983881662	0.967763324	6	3	0.04483053	6.582381595	2.734572547	6	24
NONHSAT042390.2	ENST00000558657	lncipedia	lnc-DTWD1-3-1_dup1,lnc-DTWD1-3-1	0.065880188	0.982768527	0.965537054	6	3	0.07871955	10.52132979	1.710810359	6	24
NONHSAT043901.2	ENST00000561318	lncipedia	lnc-LEO1-3-1_dup1	0.01955426	0.928577537	0.892866305	0	4	0.39780864	35.44737465	0.677060015	0	24
NONHSAT044002.2	NONHSAT044002.2	lncipedia	lnc-PYGO1-1-1_dup1,lnc-PYGO1-1-1	0.026385266	0.963153957	0.926307915	6	3	2.928401723	26.27023631	0.685186071	6	24
NONHSAT044167.2	ENST00000557949	lncipedia	lnc-MYO1E-1-1	0.03535293	0.90438231	0.808764619	6	3	0.508388284	19.60649902	0.918062933	6	24
NONHSAT044188.2	NONHSAT044188.2	lncipedia	lnc-GTF2A2-3-2	0.021713989	0.915936543	0.831873085	6	3	0.153057631	31.92168797	0.563879956	6	24
NONHSAT044191.2	ENST00000560199	lncipedia	lnc-GCNT3-1-1_dup1	0.108100703	0.8852285	0.770457001	0	3	0.109305194	6.412050627	1.871476178	0	12
NONHSAT046699.2	NONHSAT046699.2	lncipedia	lnc-SPG21-1-1	0.072969343	0.963329469	0.944994203	0	4	0.038333523	9.499156054	2.526540238	0	24
NONHSAT047234.2	NONHSAT047234.2	lncipedia	lnc-ARID3B-3-7	0.04083604	0.977971193	0.955942386	6	3	0.17159631	16.97390774	1.060451151	6	24
NONHSAT047766.2	ENST00000558082	lncipedia	lnc-RP11-597K23.2.1-1-2_dup1	0.064262427	0.838266149	0.757399223	0	4	0.120864882	10.78619673	2.225066035	0	24
NONHSAT047781.2	ENST00000613086	lncipedia	lnc-GOLGA6L9-1-1	0.02785052	0.999091197	0.998182393	0	3	0.090620684	24.8881234	0.964315373	0	24
NONHSAT047826.2	NONHSAT047826.2	lncipedia	lnc-RPS17L-2-4	0.051164975	0.878391138	0.756782276	0	3	0.086905262	13.54729828	1.771570943	0	24
NONHSAT047841.2	ENST00000560650	lncipedia	lnc-RP11-379H8.1.1-1-2_dup1	0.084127197	0.918361118	0.836722237	0	3	0.021561664	8.239275863	1.456438672	0	12
NONHSAT047972.2	ENST00000339094	lncipedia	lnc-WDR73-3-3	0.052442111	0.840163928	0.760245892	0	4	0.162325576	13.21737753	1.815791366	0	24
NONHSAT048252.2	ENST00000563131	lncipedia	lnc-RLBP1-3-1_dup1,lnc-RLBP1-3-1	0.029867966	0.977718297	0.955436593	6	3	0.7416047	23.20704343	0.775626592	0	24
NONHSAT051139.2	NONHSAT051139.2	lncipedia	lnc-CHSY1-5-1_dup1	0.042960067	0.969080918	0.953621378	0	4	1.931131015	16.13468588	1.487478602	0	24
NONHSAT051147.2	NONHSAT051147.2	lncipedia	lnc-CHSY1-3-2_dup1	0.084127197	0.918361131	0.836722263	0	3	0.074113887	8.239275817	1.456438681	0	12
NONHSAT051168.2	NONHSAT051168.2	lncipedia	lnc-LRRK1-3-1_dup1	0.020304124	0.858779164	0.788168746	0	4	0.057008332	34.13824652	0.703023806	0	24
NONHSAT051184.2	NONHSAT051184.2	lncipedia	lnc-OR4F6-5-1_dup1	0.032936195	0.94827774	0.89655548	6	3	2.045895055	21.04515024	0.855303944	6	24
NONHSAT051712.2	ENST00000559163	lncipedia	lnc-OR4F15-4-4	0.177999032	0.955638657	0.911277313	6	3	0.080215076	3.894106458	4.622369777	6	24
NONHSAT051724.2	NONHSAT051724.2	lncipedia	lnc-WASH4P-1-2	0.242927588	0.881495664	0.762991328	0	3	0.079436581	2.853307792	4.205645123	0	12
NONHSAT051739.2	ENST00000624755	lncipedia	lnc-MPG-1-1_dup1,lnc-MPG-1-1	0.050338438	0.987883087	0.975766174	0	3	0.176780483	13.7697395	0.871476181	0	12
NONHSAT051763.2	NONHSAT051763.2	lncipedia	lnc-NME4-1-2	0.048646264	0.931790492	0.897685737	0	4	0.186584316	14.24872382	1.684361372	0	24
NONHSAT051965.2	NONHSAT051965.2	lncipedia	lnc-CCDC154-2-1_dup1	0.070399046	0.992011715	0.98402343	6	3	0.167945479	9.845974102	1.828158373	6	24
NONHSAT052091.2	NONHSAT052091.2	lncipedia	lnc-AC009065.1-2-4_dup1,lnc-AC009065.1-2-4	0.068231314	0.937639997	0.875279994	6	3	0.04372024	10.15878404	1.771865602	0	24
NONHSAT052166.2	ENST00000439136	lncipedia	lnc-DHRS7B-1-1_dup1	0.154726743	0.999969499	0.999938999	0	3	0.103557692	4.479814967	2.678682063	0	12
NONHSAT052318.2	ENST00000583159	lncipedia	lnc-NOS2-10-1_dup1,lnc-NOS2-10-1	0.097961954	0.96061375	0.921227501	6	3	0.09039986	7.075677375	2.543926051	6	24
NONHSAT052594.2	NONHSAT052594.2	lncipedia	lnc-SUPT6H-2-7_dup1,lnc-SUPT6H-2-7	0.063150293	0.999999824	0.999999648	0	3	0.069597906	10.97615142	2.186558757	0	24
NONHSAT052826.2	ENST00000582557	lncipedia	lnc-ATAD5-3-19	0.094970533	0.997961588	0.995923176	6	3	0.138045927	7.298549932	2.466243318	6	24
NONHSAT052860.2	ENST00000583377	lncipedia	lnc-TEFM-5-1_dup1	0.038401626	0.847396012	0.771094018	0	4	0.771696517	18.04994336	1.329644062	0	24
NONHSAT053126.2	ENST00000605454	lncipedia	lnc-CCL5-3-1_dup1,lnc-CCL5-3-1	0.076485536	0.901522154	0.803044307	6	3	0.325725721	9.062460894	1.986215467	6	24
NONHSAT053347.2	NONHSAT053347.2	lncipedia	lnc-PCGF2-5-1	0.04446725	0.941687959	0.912531939	0	4	10.1370847	15.587813	1.539664352	0	24
NONHSAT053813.2	ENST00000460115	lncipedia	lnc-NBR2-1-1	0.04271146	0.945879951	0.918819926	0	4	0.959169784	16.22859971	1.478870663	0	24
NONHSAT053821.2	NONHSAT053821.2	lncipedia	lnc-VAT1-3-3_dup1	0.063150293	0.999999824	0.999999648	0	3	0.132916301	10.97615137	2.186558766	0	24
NONHSAT053852.2	ENST00000587874	lncipedia	lnc-AC087650.1-1-8_dup1	0.084127197	0.918361129	0.836722257	0	3	0.084740511	8.239275835	1.456438677	0	12
NONHSAT053925.2	ENST00000563394	lncipedia	lnc-TMUB2-1-4_dup1	0.051878423	0.875760782	0.751521564	6	3	0.110404774	13.36099162	1.347205396	6	24
NONHSAT053939.2	NONHSAT053939.2	lncipedia	lnc-RUNDC3A-2-1_dup1	0.10483546	0.861610894	0.79241634	0	4	0.055174114	6.611762635	3.629894375	0	24
NONHSAT054068.2	ENST00000591263	lncipedia	lnc-FMNL1-1-4_dup1	0.064293342	0.979916433	0.96987465	0	4	0.294470206	10.78101031	2.226136448	0	24
NONHSAT054071.2	ENST00000592422	lncipedia	lnc-FMNL1-1-6_dup1	0.237939745	0.971211505	0.942423011	0	3	0.06973568	2.913120632	4.119293883	0	12
NONHSAT054125.2	NONHSAT054125.2	lncipedia	lnc-AC091132.1-2-1_dup1	0.024999492	0.978032469	0.956064938	6	3	3.657384953	27.72645113	0.649199564	6	24
NONHSAT054152.2	NONHSAT054152.2	lncipedia	lnc-CRHR1-2-1	0.081026905	0.964604367	0.929208735	6	3	0.053065874	8.55453112	2.104148053	0	24
NONHSAT054159.2	ENST00000585122	lncipedia	lnc-C17orf69-2-4	0.025916612	0.851336819	0.702673638	6	3	1.353912625	26.74528572	0.673015805	0	24
NONHSAT054163.2	ENST00000580220	lncipedia	lnc-C17orf69-2-9_dup1	0.092394324	0.991193281	0.982386561	0	3	0.090531161	7.502053664	3.19912401	0	24
NONHSAT054242.2	ENST00000571143	lncipedia	lnc-RPRML-3-11_dup1	0.045848817	0.998491142	0.996982285	6	3	0.39755566	15.11810391	1.190625498	6	24
NONHSAT054403.2	ENST00000504972	lncipedia	lnc-CALCOCO2-8-1	0.072239531	0.998021846	0.996043692	6	3	0.210343544	9.595122924	1.875953038	6	24
NONHSAT054406.2	ENST00000508688	lncipedia	lnc-CALCOCO2-8-3	0.089526209	0.965021348	0.930042695	0	3	0.644035397	7.74239399	1.549908209	0	12
NONHSAT054466.2	ENST00000461606	lncipedia	lnc-PRAC-1-1_dup1,lnc-PRAC-1-1	0.076479718	0.901510621	0.803021241	6	3	0.133328015	9.063150316	1.986064379	6	24
NONHSAT054468.2	ENST00000478824	lncipedia	lnc-CALCOCO2-3-1_dup1	0.020560915	0.997348543	0.994697086	0	3	0.395418777	33.71188417	0.711915118	0	24
NONHSAT054926.2	NONHSAT054926.2	lncipedia	lnc-DYNLL2-3-2_dup1,lnc-DYNLL2-3-2	0.057523641	0.999845924	0.999691847	6	3	0.180060103	12.04977927	1.493803297	6	24
NONHSAT054982.2	NONHSAT054982.2	lncipedia	lnc-RAD51C-2-1	0.051881351	0.875646066	0.751292132	6	3	0.117394401	13.36023756	1.347281433	6	24
NONHSAT055064.2	NONHSAT055064.2	lncipedia	lnc-HEATR6-1-4_dup1	0.03257349	0.992507017	0.985014033	6	3	0.112776878	21.27948802	0.845885013	6	24
NONHSAT055128.2	NONHSAT055128.2	lncipedia	lnc-NACA2-2-4	0.049694676	0.99608041	0.99216082	6	3	0.175083257	13.94811744	1.290496734	6	24
NONHSAT055131.2	NONHSAT055131.2	lncipedia	lnc-NACA2-2-1_dup1	0.048983436	0.945840209	0.918760314	0	4	0.273911625	14.1506443	1.696035847	0	24
NONHSAT055183.2	ENST00000582505	lncipedia	lnc-MARCH10-1-1_dup1	0.045438748	0.926438637	0.852877274	0	3	0.135855598	15.25453955	1.573302159	0	24
NONHSAT055312.2	NONHSAT055312.2	lncipedia	lnc-AC103810.2-1-5	0.061291566	0.933149573	0.866299147	0	3	0.031252267	11.3090141	2.12220091	0	24
NONHSAT055350.2	NONHSAT055350.2	lncipedia	lnc-GNA13-2-11	0.042129021	0.96967559	0.939351181	6	3	1.706738651	16.45296179	1.094027947	6	24
NONHSAT055672.2	NONHSAT055672.2	lncipedia	lnc-SLC39A11-1-36_dup1	0.063196193	0.948753211	0.897506422	0	3	0.14055387	10.96817945	1.094074003	0	12
NONHSAT055714.2	ENST00000578331	lncipedia	lnc-FAM104A-5-1	0.040700413	0.856756358	0.785134537	0	4	0.357490853	17.03047034	1.409238825	0	24
NONHSAT055833.2	NONHSAT055833.2	lncipedia	lnc-CDR2L-2-1_dup1,lnc-CDR2L-2-1	0.050388993	0.998192367	0.996384734	6	3	0.114427152	13.75592439	1.308527111	6	24
NONHSAT055909.2	NONHSAT055909.2	lncipedia	lnc-MYO15B-3-1_dup1,lnc-MYO15B-3-1	0.062685253	0.998148433	0.996296865	6	3	0.472574611	11.05757966	1.627842671	6	24
NONHSAT055957.2	ENST00000586076	lncipedia	lnc-UNK-2-1	0.04459511	0.988865251	0.977730501	6	3	0.087652969	15.54312064	1.158068603	0	24
NONHSAT056040.2	NONHSAT056040.2	lncipedia	lnc-AC090699.1.1-1-4	0.019758686	0.902311372	0.804622743	6	3	9.059167206	35.08063209	0.513103639	6	24
NONHSAT056115.2	ENST00000366365	lncipedia	lnc-SEC14L1-1-11_dup1	0.109453342	0.959604559	0.939406839	0	4	0.276668997	6.332809672	3.789787036	0	24
NONHSAT056218.2	ENST00000586583	lncipedia	lnc-PGS1-2-2_dup1	0.087374209	0.940993708	0.911490562	0	4	0.312639916	7.933086803	3.025304096	0	24
NONHSAT056248.2	NONHSAT056248.2	lncipedia	lnc-C1QTNF1-8-1_dup1,lnc-C1QTNF1-8-1	0.034135702	0.953669699	0.907339398	6	3	0.172918107	20.30563731	0.886453339	0	24
NONHSAT056309.2	NONHSAT056309.2	lncipedia	lnc-CBX2-5-1_dup1,lnc-CBX2-5-1	0.23063228	0.964089899	0.928179798	6	3	0.140212792	3.005421361	5.989176837	6	24
NONHSAT056324.2	NONHSAT056324.2	lncipedia	lnc-TBC1D16-2-1_dup1,lnc-TBC1D16-2-1	0.024906664	0.985954358	0.971908717	6	3	20.43365315	27.8297876	0.646788982	6	24
NONHSAT056350.2	ENST00000570309	lncipedia	lnc-SGSH-1-8_dup1	0.06402636	0.874433292	0.811649938	0	4	0.065149104	10.82596575	2.21689229	0	24
NONHSAT056352.2	NONHSAT056352.2	lncipedia	lnc-SGSH-1-6_dup1	0.043102485	0.998965626	0.997931253	0	3	0.127736739	16.0813741	0.74620489	0	12
NONHSAT056405.2	NONHSAT056405.2	lncipedia	lnc-SGSH-6-1	0.037847815	0.986693687	0.973387374	6	3	0.800579203	18.31406064	0.982851393	6	24
NONHSAT056512.2	ENST00000430912	lncipedia	lnc-FSCN2-1-1_dup1	0.074324884	0.987793156	0.975586311	0	3	0.429895886	9.325909977	1.286737705	0	12
NONHSAT056554.2	NONHSAT056554.2	lncipedia	lnc-ARL16-3-1	0.040487902	0.955903771	0.933855656	0	4	0.125980077	17.11985924	1.401880685	0	24
NONHSAT056603.2	ENST00000583521	lncipedia	lnc-NPB-3-1_dup1	0.084157908	0.918521747	0.837043494	0	3	0.204820812	8.236269164	1.456970354	0	12
NONHSAT056636.2	NONHSAT056636.2	lncipedia	lnc-GPS1-2-1	0.173340837	0.908180173	0.816360346	0	3	0.103003405	3.998752936	3.00093559	0	12
NONHSAT056711.2	ENST00000578344	lncipedia	lnc-C17orf62-1-2_dup1	0.032573489	0.992507016	0.985014033	6	3	0.333497341	21.2794881	0.84588501	0	24
NONHSAT056827.2	NONHSAT056827.2	lncipedia	lnc-USP14-2-3	0.02337249	0.910944599	0.821889199	6	3	1.046141981	29.65654027	0.606948748	0	24
NONHSAT056970.2	ENST00000580139	lncipedia	lnc-MYL12A-1-1_dup1	0.10054608	0.84010593	0.760158895	0	4	0.029037806	6.893825986	3.481375952	0	24
NONHSAT056994.2	NONHSAT056994.2	lncipedia	lnc-TGIF1-1-10_dup1	0.085566204	0.950857028	0.901714055	6	3	0.289346537	8.100712062	2.222026886	6	24
NONHSAT057003.2	ENST00000576606	lncipedia	lnc-TGIF1-2-3_dup1	0.061719043	0.999622272	0.999244544	6	3	0.544902829	11.23068581	1.602751631	6	24
NONHSAT057005.2	ENST00000574411	lncipedia	lnc-TGIF1-2-5_dup1	0.037341362	0.999030832	0.998061664	6	3	1.035747541	18.5624504	0.969699561	6	24
NONHSAT057009.2	ENST00000572856	lncipedia	lnc-AP002478.1-1-2_dup1	0.046926573	0.979763371	0.959526742	6	3	0.244438766	14.77088841	1.218613227	0	24
NONHSAT057059.2	ENST00000581067	lncipedia	lnc-C18orf42-1-1_dup1,lnc-C18orf42-1-1	0.260811005	0.999419646	0.998839291	0	3	0.02740815	2.657660781	4.51524893	0	12
NONHSAT058542.2	ENST00000584531	lncipedia	lnc-ANKRD30B-4-3_dup1	0.07801304	0.885003747	0.770007495	0	3	0.031393956	8.885016897	2.70117663	0	24
NONHSAT058844.2	ENST00000580420	lncipedia	lnc-RNF125-2-1	0.165855435	0.960924955	0.92184991	0	3	0.035689106	4.179225013	2.871345755	0	12
NONHSAT058913.2	ENST00000586922	lncipedia	lnc-ZNF24-1-2	0.041340407	0.805531092	0.708296638	0	4	0.323728609	16.76682027	1.431398418	0	24
NONHSAT059096.2	NONHSAT059096.2	lncipedia	lnc-SETBP1-2-1_dup1,lnc-SETBP1-2-1	0.106608101	0.926305524	0.852611048	6	3	0.051952306	6.501824692	2.768453604	6	24
NONHSAT059174.2	ENST00000591258	lncipedia	lnc-ZBTB7C-6-1	0.10902026	0.882583726	0.765167453	6	3	0.273882369	6.357966702	2.831093783	6	24
NONHSAT059228.2	NONHSAT059228.2	lncipedia	lnc-RPL17-2-1	0.112445778	0.963245958	0.926491915	6	3	0.131085571	6.164279315	2.920049381	6	24
NONHSAT059251.2	NONHSAT059251.2	lncipedia	lnc-LIPG-3-2_dup1,lnc-LIPG-3-2	0.020689836	0.999958318	0.999916636	6	3	0.072593692	33.50182023	0.537284239	6	24
NONHSAT059466.2	NONHSAT059466.2	lncipedia	lnc-NEDD4L-2-1_dup1	0.108927241	0.986771956	0.973543912	0	3	0.022580856	6.363396098	3.771570971	0	24
NONHSAT059662.2	NONHSAT059662.2	lncipedia	lnc-SERPINB5-1-1_dup1	0.038281154	0.980648898	0.961297796	0	3	0.125759383	18.10674731	1.325472742	0	24
NONHSAT059832.2	NONHSAT059832.2	lncipedia	lnc-NETO1-1-8_dup1	0.040909191	0.973228578	0.959842867	0	4	0.567520097	16.94355635	1.416467683	0	24
NONHSAT059835.2	ENST00000563172	lncipedia	lnc-TIMM21-4-4_dup1	0.080869284	0.920966329	0.841932659	6	3	4.678522333	8.571204662	2.100054859	6	24
NONHSAT059878.2	ENST00000580048	lncipedia	lnc-FAM69C-2-6_dup1	0.061075883	0.979256207	0.958512413	6	3	0.336629689	11.34895069	1.586049714	0	24
NONHSAT060032.2	ENST00000592906	lncipedia	lnc-AC068473.1-10-1_dup1	0.13464839	0.944056481	0.888112962	0	3	0.357593868	5.14783118	2.331078775	0	12
NONHSAT060245.2	NONHSAT060245.2	lncipedia	lnc-MIDN-1-1_dup1	0.154726743	0.999969499	0.999938999	0	3	0.103557692	4.479814967	2.678682063	0	12
NONHSAT060299.2	NONHSAT060299.2	lncipedia	lnc-GAMT-1-2_dup1,lnc-GAMT-1-2	0.124653886	0.982901003	0.965802005	6	3	0.015544195	5.560574166	3.237075788	6	24
NONHSAT060351.2	NONHSAT060351.2	lncipedia	lnc-UQCR11-2-1	0.05670978	0.990553907	0.981107813	6	3	0.153066497	12.22270979	1.472668525	6	24
NONHSAT060377.2	NONHSAT060377.2	lncipedia	lnc-ADAT3-3-1	0.093426566	0.982565468	0.973848202	0	4	0.118218092	7.419165755	3.23486505	0	24
NONHSAT060414.2	NONHSAT060414.2	lncipedia	lnc-DOT1L-1-1_dup1,lnc-DOT1L-1-1	0.073824563	0.97638083	0.95276166	6	3	0.08078402	9.38911316	1.917113969	6	24
NONHSAT060477.2	NONHSAT060477.2	lncipedia	lnc-ZNF77-2-2_dup1,lnc-ZNF77-2-2	0.046132263	0.988764592	0.977529184	6	3	0.185533459	15.02521536	1.197986156	6	24
NONHSAT060501.2	NONHSAT060501.2	lncipedia	lnc-GNA11-1-1_dup1,lnc-GNA11-1-1	0.04541597	0.916839138	0.833678277	6	3	6.506824907	15.26219032	1.179385109	0	24
NONHSAT060584.2	ENST00000600056	lncipedia	lnc-AC016586.1-2-1_dup1	0.051881352	0.875646065	0.751292131	6	3	0.096627262	13.36023754	1.347281434	6	24
NONHSAT060820.2	NONHSAT060820.2	lncipedia	lnc-PEX11G-3-1	0.162331566	0.89571785	0.7914357	0	3	0.066302688	4.269946975	2.810339348	0	12
NONHSAT060896.2	ENST00000597785	lncipedia	lnc-KANK3-2-4_dup1	0.108100704	0.938075802	0.876151605	0	3	0.107498636	6.412050593	1.871476188	0	12
NONHSAT060973.2	NONHSAT060973.2	lncipedia	lnc-ZNF121-1-1_dup1,lnc-ZNF121-1-1	0.068337103	0.876871696	0.753743393	6	3	1.344325148	10.14305776	1.774612786	6	24
NONHSAT060982.2	NONHSAT060982.2	lncipedia	lnc-UBL5-2-3_dup1	0.169280453	0.91742413	0.83484826	0	3	0.17892849	4.094667574	2.930640835	0	12
NONHSAT061175.2	NONHSAT061175.2	lncipedia	lnc-CNN1-3-3_dup1,lnc-CNN1-3-3	0.120114586	0.9892688	0.978537599	6	3	0.039352104	5.770716122	3.119196928	6	24
NONHSAT061332.2	NONHSAT061332.2	lncipedia	lnc-NACC1-1-1	0.028033675	0.906626413	0.813252825	6	3	4.311206129	24.72551997	0.727992779	6	24
NONHSAT061382.2	ENST00000590715	lncipedia	lnc-AC022098.1-3-1_dup1	0.032573489	0.992507016	0.985014033	6	3	0.22233156	21.27948808	0.845885011	6	24
NONHSAT061419.2	NONHSAT061419.2	lncipedia	lnc-AC012318.1-1-1_dup1,lnc-AC012318.1-1-1	0.0262114	0.989556122	0.979112244	6	3	0.305727043	26.44449322	0.680671013	0	24
NONHSAT061466.2	NONHSAT061466.2	lncipedia	lnc-BRD4-1-1_dup1,lnc-BRD4-1-1	0.03769298	0.990318289	0.980636577	6	3	2.849458838	18.38929124	0.978830547	6	24
NONHSAT063041.2	NONHSAT063041.2	lncipedia	lnc-TM6SF2-2-1_dup1,lnc-TM6SF2-2-1	0.096995189	0.899191262	0.798382523	0	3	0.054876651	7.146201629	1.679213745	0	12
NONHSAT063044.2	NONHSAT063044.2	lncipedia	lnc-GATAD2A-5-1	0.078694983	0.91519494	0.830389879	0	3	0.066967498	8.808022536	2.724788669	0	24
NONHSAT063951.2	ENST00000594934	lncipedia	lnc-ZNF254-1-3	0.153290579	0.941963741	0.883927482	6	3	0.173151708	4.521785914	3.980728045	0	24
NONHSAT063968.2	ENST00000588150	lncipedia	lnc-UQCRFS1-9-43_dup1	0.117939972	0.875038481	0.750076961	0	3	0.174741858	5.877118431	2.041816945	0	12
NONHSAT063969.2	NONHSAT063969.2	lncipedia	lnc-UQCRFS1-9-14	0.054632606	0.95932727	0.918654541	6	3	0.298075168	12.68742667	1.418727412	0	24
NONHSAT063998.2	NONHSAT063998.2	lncipedia	lnc-VSTM2B-9-3	0.056986325	0.917588698	0.835177397	6	3	1.268916001	12.16339509	1.479849982	6	24
NONHSAT064000.2	NONHSAT064000.2	lncipedia	lnc-VSTM2B-9-26	0.021713989	0.915936548	0.831873097	6	3	0.165385238	31.92168762	0.563879962	0	24
NONHSAT064010.2	ENST00000585827	lncipedia	lnc-VSTM2B-9-18	0.026395642	0.910338781	0.820677562	0	3	0.191941772	26.25990953	0.456970348	0	12
NONHSAT064119.2	ENST00000464118	lncipedia	lnc-C19orf12-7-1	0.026395643	0.910338774	0.820677549	0	3	0.166865507	26.259909	0.456970357	0	12
NONHSAT064292.2	NONHSAT064292.2	lncipedia	lnc-PDCD2L-3-1_dup1	0.037106639	0.968011278	0.936022555	6	3	0.222874211	18.67986971	0.963604152	6	24
NONHSAT065785.2	ENST00000623602	lncipedia	lnc-ZNF792-4-1,lnc-ZNF792-4-1_dup1	0.084100662	0.955341389	0.910682778	6	3	0.091891618	8.241875408	2.183968952	6	24
NONHSAT065864.2	ENST00000589137	lncipedia	lnc-ATP4A-1-2_dup1	0.03025367	0.921906908	0.843813816	0	3	0.209796301	22.91117691	0.523761832	0	12
NONHSAT065865.2	ENST00000590717	lncipedia	lnc-ATP4A-1-5	0.083986338	0.942919509	0.914379264	0	4	0.918848947	8.253094469	2.908000156	0	24
NONHSAT066326.2	NONHSAT066326.2	lncipedia	lnc-FCGBP-1-1_dup1	0.028522179	0.992572525	0.985145051	6	3	2.514470805	24.30204136	0.740678519	6	24
NONHSAT066808.2	ENST00000623179	lncipedia	lnc-SNRPD2-2-1_dup1,lnc-SNRPD2-2-1	0.027420561	0.993368819	0.986737639	6	3	4.330945153	25.27837377	0.712071123	6	24
NONHSAT066813.2	NONHSAT066813.2	lncipedia	lnc-AC074212.3.1-1-5_dup1	0.02785052	0.999071927	0.998143854	0	3	0.111945881	24.88812336	0.964315375	0	24
NONHSAT066852.2	ENST00000599127	lncipedia	lnc-IGFL3-1-3_dup1	0.032216008	0.840984024	0.761476037	0	4	4.767962006	21.51561395	1.115468983	0	24
NONHSAT066864.2	ENST00000593980	lncipedia	lnc-IGFL1-1-2_dup1	0.047985647	0.800296024	0.700444036	0	4	0.263083287	14.44488568	1.661487708	0	24
NONHSAT066868.2	NONHSAT066868.2	lncipedia	lnc-IGFL1-1-4_dup1	0.15470323	0.967597996	0.935195991	0	3	0.021576998	4.480495843	5.356549999	0	24
NONHSAT067147.2	ENST00000597865	lncipedia	lnc-CGB5-2-1,lnc-CGB5-2-1_dup1	0.165855436	0.880477844	0.760955688	0	3	0.119496452	4.179224972	2.871345783	0	12
NONHSAT067171.2	ENST00000602554	lncipedia	lnc-TEAD2-2-3_dup1	0.030704809	0.998481733	0.996963466	6	3	1.791696485	22.57454787	0.797358162	6	24
NONHSAT067172.2	ENST00000358234	lncipedia	lnc-TEAD2-2-2_dup1	0.04431444	0.999562862	0.999125725	6	3	1.353263493	15.64156454	1.150780023	6	24
NONHSAT067214.2	NONHSAT067214.2	lncipedia	lnc-NOSIP-1-2	0.02785052	0.999091196	0.998182393	0	3	0.272556465	24.88812341	0.964315372	0	24
NONHSAT067254.2	NONHSAT067254.2	lncipedia	lnc-PNKP-1-5_dup1,lnc-PNKP-1-5	0.029171247	0.981620716	0.963241431	6	3	0.105199319	23.76131454	0.757533846	6	24
NONHSAT067512.2	ENST00000569091	lncipedia	lnc-ZNF841-1-2_dup1	0.050338438	0.987883089	0.975766178	0	3	0.073069267	13.76973965	0.871476172	0	12
NONHSAT067520.2	ENST00000492641	lncipedia	lnc-PPP2R1A-2-1_dup1,lnc-PPP2R1A-2-1	0.106836513	0.975001444	0.950002887	6	3	0.226717886	6.487924063	2.774385123	6	24
NONHSAT067855.2	NONHSAT067855.2	lncipedia	lnc-CACNG6-2-1_dup1,lnc-CACNG6-2-1	0.123991645	0.968305187	0.936610374	6	3	0.056040733	5.590273299	3.219878356	6	24
NONHSAT068006.2	ENST00000591484	lncipedia	lnc-BRSK1-1-2_dup1,lnc-BRSK1-1-2	0.321841848	0.969986204	0.939972408	0	3	0.055252569	2.153688791	5.571835657	0	12
NONHSAT068126.2	NONHSAT068126.2	lncipedia	lnc-ZNF583-1-14	0.1081007	0.885228502	0.770457004	0	3	0.005223572	6.412050816	1.871476123	0	12
NONHSAT068127.2	NONHSAT068127.2	lncipedia	lnc-ZNF583-1-2_dup1	0.141889462	0.900055004	0.800110008	0	3	0.047234704	4.885120945	2.456438671	0	12
NONHSAT068132.2	NONHSAT068132.2	lncipedia	lnc-ZNF583-1-17_dup1	0.212493314	0.893911147	0.787822293	0	3	0.053156038	3.261971719	3.678756603	0	12
NONHSAT068185.2	ENST00000602145	lncipedia	lnc-ZNF835-1-1_dup1,lnc-ZNF835-1-1	0.111530619	0.931120022	0.896680033	0	4	0.172060179	6.21486	3.86171209	0	24
NONHSAT068301.2	ENST00000546956	lncipedia	lnc-ZSCAN1-3-2_dup1	0.038286711	0.980698161	0.961396321	0	3	0.063340029	18.1041192	1.325665156	0	24
NONHSAT068321.2	NONHSAT068321.2	lncipedia	lnc-ZNF329-2-1_dup1	0.132090916	0.965180253	0.930360505	0	3	0.053506069	5.24750075	2.286802913	0	12
NONHSAT068335.2	ENST00000597230	lncipedia	lnc-A1BG-1-3	0.096792728	0.911069875	0.82213975	6	3	0.347991753	7.161149309	2.513563008	6	24
NONHSAT068346.2	NONHSAT068346.2	lncipedia	lnc-ZNF8-1-1	0.050338438	0.987883089	0.975766177	0	3	0.107221206	13.76973945	0.871476185	0	12
NONHSAT068363.2	NONHSAT068363.2	lncipedia	lnc-A1BG-2-3_dup1,lnc-A1BG-2-3	0.032573489	0.992507015	0.985014031	6	3	0.080777903	21.27948835	0.845885	6	24
NONHSAT068374.2	ENST00000595302	lncipedia	lnc-ZSCAN22-2-9_dup1	0.051876958	0.875818121	0.751636242	6	3	0.062062877	13.36136898	1.347167347	0	24
NONHSAT068389.2	NONHSAT068389.2	lncipedia	lnc-AC012313.1-1-7	0.05940533	0.984546549	0.969093097	6	3	0.201030476	11.66809753	1.542667942	0	24
NONHSAT068436.2	ENST00000595059	lncipedia	lnc-ZNF584-1-1	0.020977544	0.94902292	0.89804584	6	3	0.412722368	33.04234206	0.544755574	6	24
NONHSAT068439.2	NONHSAT068439.2	lncipedia	lnc-ZNF446-2-1_dup1,lnc-ZNF446-2-1	0.141889462	0.900055005	0.80011001	0	3	0.099216613	4.885120915	2.456438686	0	12
NONHSAT068464.2	NONHSAT068464.2	lncipedia	lnc-TRIM28-1-8_dup1	0.045848817	0.998491142	0.996982285	6	3	0.252797383	15.11810391	1.190625498	0	24
NONHSAT068723.2	NONHSAT068723.2	lncipedia	lnc-TRAPPC12-1-2	0.042304097	0.994165041	0.988330082	6	3	0.134457949	16.38487138	1.098574385	6	24
NONHSAT068733.2	NONHSAT068733.2	lncipedia	lnc-RPS7-1-13_dup1	0.04493651	0.955635768	0.933453652	0	4	0.912348812	15.42503354	1.555912338	0	24
NONHSAT068742.2	NONHSAT068742.2	lncipedia	lnc-RNASEH1-1-1	0.020034733	0.961447407	0.922894814	6	3	2.14088435	34.59727517	0.520272187	6	24
NONHSAT069095.2	NONHSAT069095.2	lncipedia	lnc-ODC1-2-1_dup1	0.072239531	0.998021846	0.996043692	6	3	0.205213213	9.5951229	1.875953043	0	24
NONHSAT069391.2	NONHSAT069391.2	lncipedia	lnc-OSR1-3-5_dup1,lnc-OSR1-3-5	0.016702926	0.982510731	0.965021461	6	3	0.278292046	41.49854932	0.433750102	0	24
NONHSAT069615.2	ENST00000606114	lncipedia	lnc-CENPO-2-1_dup1,lnc-CENPO-2-1	0.016911516	0.89081491	0.78162982	6	3	5.002399002	40.98669781	0.439166875	6	24
NONHSAT069632.2	ENST00000422449	lncipedia	lnc-EFR3B-3-8_dup1	0.050338438	0.987883087	0.975766173	0	3	0.135872602	13.76973944	0.871476185	0	12
NONHSAT070136.2	NONHSAT070136.2	lncipedia	lnc-FAM82A1-11-2_dup1,lnc-FAM82A1-11-2	0.03257349	0.992507018	0.985014036	6	3	0.072574551	21.279488	0.845885014	0	24
NONHSAT070226.2	NONHSAT070226.2	lncipedia	lnc-CDKL4-2-1	0.032573489	0.992507017	0.985014034	6	3	0.126415959	21.27948807	0.845885011	6	24
NONHSAT070353.2	NONHSAT070353.2	lncipedia	lnc-MTA3-6-1_dup1,lnc-MTA3-6-1	0.032565802	0.99260807	0.985216141	6	3	0.085779894	21.28451104	0.845685389	6	24
NONHSAT070388.2	NONHSAT070388.2	lncipedia	lnc-PLEKHH2-1-2_dup1	0.073824563	0.97638083	0.952761661	6	3	0.093750627	9.38911318	1.917113965	6	24
NONHSAT070608.2	NONHSAT070608.2	lncipedia	lnc-MSH6-2-3_dup1	0.103410995	0.897713585	0.795427169	6	3	0.053381001	6.702838338	2.685429529	6	24
NONHSAT070922.2	NONHSAT070922.2	lncipedia	lnc-USP34-1-5_dup1	0.050834396	0.997506792	0.995013584	6	3	0.468532596	13.6353973	1.320093548	0	24
NONHSAT070966.2	ENST00000603199	lncipedia	lnc-AHSA2-5-5_dup1	0.117459432	0.952235755	0.904471511	6	3	0.119563585	5.901162385	3.050246515	6	24
NONHSAT070995.2	NONHSAT070995.2	lncipedia	lnc-COMMD1-2-2	0.051881352	0.875646068	0.751292136	6	3	0.22790706	13.36023749	1.347281439	6	24
NONHSAT071353.2	NONHSAT071353.2	lncipedia	lnc-ANXA4-1-3_dup1	0.076013251	0.978827872	0.957655745	6	3	0.112088792	9.118767737	1.973950924	6	24
NONHSAT071388.2	NONHSAT071388.2	lncipedia	lnc-C2orf42-3-67_dup1	0.032573489	0.992507017	0.985014033	6	3	0.145299672	21.27948823	0.845885005	6	24
NONHSAT071397.2	ENST00000411429	lncipedia	lnc-C2orf42-3-23_dup1	0.050338438	0.987883088	0.975766175	0	3	0.090167742	13.76973957	0.871476177	0	12
NONHSAT071439.2	ENST00000602091	lncipedia	lnc-C2orf42-3-72_dup1	0.050338439	0.987883088	0.975766176	0	3	0.051430401	13.76973936	0.87147619	0	12
NONHSAT071454.2	NONHSAT071454.2	lncipedia	lnc-C2orf42-3-54_dup1	0.126695999	0.866825812	0.733651623	0	3	0.068951991	5.470947675	2.193404272	0	12
NONHSAT071557.2	ENST00000434786	lncipedia	lnc-DYSF-2-2_dup1	0.141915151	0.996618215	0.993236429	0	3	0.064056036	4.884236626	2.456883423	0	12
NONHSAT071660.2	NONHSAT071660.2	lncipedia	lnc-AC073263.1-3-1_dup1,lnc-AC073263.1-3-1	0.072245703	0.998017105	0.99603421	6	3	0.102914516	9.59430323	1.876113311	6	24
NONHSAT071697.2	NONHSAT071697.2	lncipedia	lnc-C2orf81-2-1_dup1,lnc-C2orf81-2-1	0.03257349	0.992507013	0.985014026	6	3	0.017464948	21.27948747	0.845885035	0	24
NONHSAT071808.2	ENST00000604845	lncipedia	lnc-POLE4-5-1,lnc-POLE4-5-1_dup1	0.017290115	0.975088064	0.950176128	6	3	12.17919346	40.08921841	0.448998527	6	24
NONHSAT071809.2	ENST00000604219	lncipedia	lnc-POLE4-6-1,lnc-POLE4-6-1_dup1	0.050657872	0.915021858	0.830043715	6	3	0.800532405	13.6829114	1.315509505	6	24
NONHSAT071835.2	NONHSAT071835.2	lncipedia	lnc-LRRTM4-3-2_dup1	0.051881353	0.8756461	0.751292199	6	3	0.011083858	13.36023716	1.347281473	6	24
NONHSAT071967.2	NONHSAT071967.2	lncipedia	lnc-C2orf89-5-1	0.04412895	0.842753605	0.764130408	0	4	0.312908295	15.70731186	1.527950818	0	24
NONHSAT072013.2	NONHSAT072013.2	lncipedia	lnc-GGCX-3-1_dup1	0.08709707	0.900387419	0.800774838	0	3	0.130447505	7.958329517	3.015708252	0	24
NONHSAT072160.2	NONHSAT072160.2	lncipedia	lnc-PLGLB2-3-1_dup1,lnc-PLGLB2-3-1	0.033387718	0.961364403	0.942046605	0	4	1.486084895	20.76054384	1.15603908	0	24
NONHSAT072370.2	NONHSAT072370.2	lncipedia	lnc-AC233263.1-7-5	0.041892829	0.956968311	0.935452466	0	4	0.226026375	16.54572389	1.450525838	0	24
NONHSAT072535.2	ENST00000443258	lncipedia	lnc-CIAO1-4-7	0.196130564	0.90065244	0.80130488	0	3	0.141072674	3.534110993	3.395479096	0	12
NONHSAT072980.2	NONHSAT072980.2	lncipedia	lnc-TGFBRAP1-13-1_dup1,lnc-TGFBRAP1-13-1	0.116489712	0.925491605	0.85098321	6	3	0.043029842	5.950286665	3.02506434	6	24
NONHSAT073628.2	ENST00000431385	lncipedia	lnc-AC108463.1-3-10_dup1	0.027585488	0.871558609	0.807337913	0	4	0.522908461	25.12724023	0.955138717	0	24
NONHSAT073636.2	ENST00000444301	lncipedia	lnc-AC108463.1-3-8_dup1	0.112736007	0.924658145	0.849316291	6	3	0.237431716	6.148409896	2.927586206	6	24
NONHSAT073643.2	ENST00000419736	lncipedia	lnc-AC108463.1-3-4	0.029171247	0.981620716	0.963241433	6	3	0.807882028	23.76131447	0.757533849	6	24
NONHSAT073752.2	NONHSAT073752.2	lncipedia	lnc-PSD4-2-1_dup1,lnc-PSD4-2-1	0.023885069	0.962676786	0.925353572	6	3	0.062131472	29.0201032	0.620259683	6	24
NONHSAT073897.2	NONHSAT073897.2	lncipedia	lnc-DDX18-1-5_dup1	0.051881351	0.875646066	0.751292132	6	3	0.065764227	13.36023757	1.347281431	6	24
NONHSAT073924.2	NONHSAT073924.2	lncipedia	lnc-INSIG2-6-1_dup1,lnc-INSIG2-6-1	0.233466175	0.991104731	0.982209461	0	3	0.078251788	2.968940486	4.041845923	0	12
NONHSAT074384.2	ENST00000446213	lncipedia	lnc-FAM168B-1-2_dup1	0.131385786	0.963483596	0.926967192	0	3	0.046534968	5.275663366	4.549190942	0	24
NONHSAT074544.2	ENST00000432414	lncipedia	lnc-GPR39-4-2_dup1	0.021713989	0.915936548	0.831873097	6	3	0.387650634	31.92168768	0.563879961	6	24
NONHSAT074578.2	ENST00000413962	lncipedia	lnc-YSK4-1-2_dup1	0.076013251	0.978827872	0.957655745	6	3	0.213955649	9.118767714	1.973950929	6	24
NONHSAT074660.2	ENST00000429515	lncipedia	lnc-SPOPL-10-1	0.036779954	0.83635453	0.754531796	0	4	0.120375528	18.84578689	1.273494184	0	24
NONHSAT074917.2	NONHSAT074917.2	lncipedia	lnc-RND3-4-1_dup1	0.053191557	0.9993401	0.9986802	6	3	0.692747755	13.03115034	1.381305528	6	24
NONHSAT074949.2	NONHSAT074949.2	lncipedia	lnc-RBM43-2-1_dup1	0.032573489	0.992507016	0.985014032	6	3	0.065027336	21.27948812	0.845885009	6	24
NONHSAT075114.2	NONHSAT075114.2	lncipedia	lnc-CD302-1-1_dup1	0.084127197	0.918361127	0.836722255	0	3	0.078532944	8.239275834	1.456438678	0	12
NONHSAT075514.2	ENST00000436922	lncipedia	lnc-DLX2-4-4_dup1	0.032573489	0.992507017	0.985014035	6	3	0.147751986	21.27948808	0.845885011	0	24
NONHSAT075516.2	NONHSAT075516.2	lncipedia	lnc-PDK1-1-3_dup1	0.046269159	0.908518798	0.817037595	6	3	0.084373196	14.98076046	1.20154114	6	24
NONHSAT075590.2	NONHSAT075590.2	lncipedia	lnc-SCRN3-9-1_dup1,lnc-SCRN3-9-1	0.073622684	0.993242268	0.986484536	0	3	0.022045053	9.414858855	2.549161955	0	24
NONHSAT075698.2	NONHSAT075698.2	lncipedia	lnc-NFE2L2-1-2	0.132262498	0.893103587	0.83965538	0	4	0.016937036	5.24069324	4.579546808	0	24
NONHSAT075748.2	NONHSAT075748.2	lncipedia	lnc-OSBPL6-2-14_dup1	0.027478683	0.869159386	0.738318772	6	3	0.364213013	25.22490515	0.713580483	6	24
NONHSAT075751.2	ENST00000453026	lncipedia	lnc-OSBPL6-2-10_dup1	0.119067143	0.963046707	0.926093415	6	3	0.343807719	5.821481589	3.09199638	6	24
NONHSAT075767.2	ENST00000585487	lncipedia	lnc-PLEKHA3-1-18	0.058531063	0.896597029	0.844895544	0	4	0.488279651	11.84238157	2.026619381	0	24
NONHSAT076091.2	NONHSAT076091.2	lncipedia	lnc-TMEM194B-5-4_dup1,lnc-TMEM194B-5-4	0.016092153	0.898718643	0.797437286	6	3	0.294104636	43.07361464	0.417889238	6	24
NONHSAT076094.2	NONHSAT076094.2	lncipedia	lnc-TMEM194B-5-1_dup1,lnc-TMEM194B-5-1	0.049068448	0.979043835	0.95808767	6	3	0.114905406	14.12612806	1.274234519	6	24
NONHSAT076100.2	NONHSAT076100.2	lncipedia	lnc-STAT1-2-3_dup1,lnc-STAT1-2-3	0.04083604	0.977971192	0.955942385	6	3	0.074610944	16.97390797	1.060451136	0	24
NONHSAT076372.2	ENST00000415011	lncipedia	lnc-FAM126B-2-3_dup1	0.02785052	0.999091197	0.998182394	0	3	0.066359363	24.88812356	0.964315367	0	24
NONHSAT076545.2	NONHSAT076545.2	lncipedia	lnc-NDUFS1-1-1_dup1,lnc-NDUFS1-1-1	0.03257349	0.992507018	0.985014035	6	3	0.078513948	21.27948796	0.845885015	6	24
NONHSAT076580.2	NONHSAT076580.2	lncipedia	lnc-CPO-6-1_dup1,lnc-CPO-6-1	0.177161299	0.967438931	0.934877861	0	3	0.024517821	3.912520316	6.134153451	0	24
NONHSAT076582.2	NONHSAT076582.2	lncipedia	lnc-KLF7-1-7_dup1	0.153290579	0.941963741	0.883927482	6	3	0.026165771	4.521785913	3.980728045	6	24
NONHSAT076819.2	NONHSAT076819.2	lncipedia	lnc-SMARCAL1-2-5_dup1	0.103410995	0.897713584	0.795427169	6	3	0.069787634	6.702838355	2.685429522	6	24
NONHSAT077151.2	NONHSAT077151.2	lncipedia	lnc-AP1S3-1-1_dup1	0.020304124	0.858779168	0.788168752	0	4	0.151633085	34.13824649	0.703023807	0	24
NONHSAT077381.2	NONHSAT077381.2	lncipedia	lnc-C2orf57-2-1_dup1,lnc-C2orf57-2-1	0.10388338	0.830473979	0.745710968	0	4	0.048256915	6.672358746	3.5969289	0	24
NONHSAT077386.2	NONHSAT077386.2	lncipedia	lnc-PDE6D-3-1_dup1,lnc-PDE6D-3-1	0.087260875	0.824066134	0.736099201	0	4	0.097994088	7.943390195	3.021379966	0	24
NONHSAT077537.2	NONHSAT077537.2	lncipedia	lnc-HJURP-12-1_dup1,lnc-HJURP-12-1	0.340590354	0.946813555	0.893627111	6	3	0.311924991	2.035134501	8.844624268	0	24
NONHSAT078057.2	NONHSAT078057.2	lncipedia	lnc-C20orf96-2-4_dup1	0.085228865	0.88243956	0.823659339	0	4	0.071002714	8.132774987	2.951022257	0	24
NONHSAT078227.2	NONHSAT078227.2	lncipedia	lnc-SLC4A11-1-1_dup1,lnc-SLC4A11-1-1	0.195097726	0.855084306	0.782626459	0	4	0.047920825	3.552820389	6.75519654	0	24
NONHSAT078584.2	NONHSAT078584.2	lncipedia	lnc-SNAP25-1-3_dup1	0.084452423	0.999272841	0.998545682	6	3	0.109332525	8.207546364	2.193103664	6	24
NONHSAT078594.2	NONHSAT078594.2	lncipedia	lnc-MKKS-1-1_dup1,lnc-MKKS-1-1	0.036779954	0.83635453	0.754531795	0	4	0.030404128	18.84578704	1.273494174	0	24
NONHSAT078604.2	NONHSAT078604.2	lncipedia	lnc-C20orf94-3-1_dup1,lnc-C20orf94-3-1	0.250157566	0.909013583	0.818027166	0	3	0.105157962	2.770842357	4.330812964	0	12
NONHSAT078688.2	NONHSAT078688.2	lncipedia	lnc-SEL1L2-2-1	0.046274506	0.90859287	0.817185741	6	3	1.139145995	14.97902918	1.201680014	6	24
NONHSAT078762.2	NONHSAT078762.2	lncipedia	lnc-BFSP1-4-1	0.064997757	0.995962806	0.991925612	6	3	0.35473728	10.66417077	1.687894951	6	24
NONHSAT078880.2	NONHSAT078880.2	lncipedia	lnc-SLC24A3-1-11_dup1	0.068232906	0.937598201	0.875196401	6	3	0.336914741	10.1585469	1.771906965	6	24
NONHSAT078916.2	ENST00000421023	lncipedia	lnc-XRN2-11-1_dup1,lnc-XRN2-11-1	0.084127197	0.918361128	0.836722256	0	3	0.097050185	8.239275833	1.456438678	0	12
NONHSAT079029.2	NONHSAT079029.2	lncipedia	lnc-SSTR4-8-1_dup1,lnc-SSTR4-8-1	0.036696908	0.934435517	0.868871034	6	3	0.226437441	18.88843559	0.952964046	6	24
NONHSAT079168.2	NONHSAT079168.2	lncipedia	lnc-GINS1-1-7	0.079379152	0.929340501	0.858681002	0	3	0.177564181	8.732106194	1.374238899	0	12
NONHSAT079401.2	NONHSAT079401.2	lncipedia	lnc-PXMP4-3-1_dup1,lnc-PXMP4-3-1	0.03257349	0.992507016	0.985014032	6	3	0.130905498	21.27948804	0.845885012	6	24
NONHSAT079548.2	ENST00000565493	lncipedia	lnc-SCAND1-1-1,lnc-SCAND1-1-4	0.035926827	0.976987607	0.953975213	6	3	98.24828375	19.29330384	0.932966181	6	24
NONHSAT079657.2	NONHSAT079657.2	lncipedia	lnc-KIAA1755-5-16_dup1	0.157220836	0.876438018	0.814657028	0	4	0.058526248	4.408748865	5.443721277	0	24
NONHSAT079658.2	NONHSAT079658.2	lncipedia	lnc-KIAA1755-5-15_dup1	0.029477457	0.997458151	0.994916302	6	3	1.942692138	23.51448396	0.765485648	0	24
NONHSAT079659.2	ENST00000449469	lncipedia	lnc-KIAA1755-5-10_dup1	0.079439828	0.997620269	0.995240539	6	3	0.783262923	8.725436624	2.062934014	0	24
NONHSAT079660.2	ENST00000417578	lncipedia	lnc-KIAA1755-5-6_dup1	0.092803832	0.986694804	0.980042206	0	4	0.988186112	7.468949992	3.213303078	0	24
NONHSAT079681.2	ENST00000432153	lncipedia	lnc-RALGAPB-1-9_dup1	0.036031375	0.999118704	0.998237409	6	3	1.202057993	19.23732273	0.935681137	0	24
NONHSAT079683.2	ENST00000434729	lncipedia	lnc-RALGAPB-1-11_dup1	0.088644582	0.947475668	0.921213502	0	4	0.287029869	7.81939698	3.069290389	0	24
NONHSAT079851.2	NONHSAT079851.2	lncipedia	lnc-GDAP1L1-1-6_dup1	0.071171106	0.908075321	0.862112981	0	4	0.364273725	9.739165515	2.464276838	0	24
NONHSAT079852.2	ENST00000442383	lncipedia	lnc-GDAP1L1-1-3_dup1	0.04139669	0.876710358	0.753420716	6	3	0.755343737	16.74402419	1.075010391	0	24
NONHSAT079879.2	ENST00000412502	lncipedia	lnc-C20orf62-4-1	0.035226775	0.911352733	0.822705465	6	3	1.053304758	19.67671389	0.914786895	6	24
NONHSAT079899.2	ENST00000415889	lncipedia	lnc-ADA-1-4_dup1	0.081026906	0.96460437	0.92920874	6	3	0.047332061	8.554531022	2.104148077	6	24
NONHSAT079919.2	NONHSAT079919.2	lncipedia	lnc-TOMM34-2-1_dup1,lnc-TOMM34-2-1	0.050338438	0.987883088	0.975766177	0	3	0.166066514	13.76973951	0.871476181	0	12
NONHSAT080290.2	ENST00000371639	lncipedia	lnc-CEBPB-7-1_dup1	0.062513101	0.896159829	0.792319659	6	3	0.433885422	11.08803069	1.623372129	6	24
NONHSAT080566.2	ENST00000530479	lncipedia	lnc-STX16-1-1_dup1	0.084127197	0.918361129	0.836722258	0	3	0.079894	8.239275837	1.456438677	0	12
NONHSAT080828.2	NONHSAT080828.2	lncipedia	lnc-BIRC7-2-1_dup1	0.020689837	0.999958318	0.999916637	6	3	0.126506329	33.50181966	0.537284249	6	24
NONHSAT080846.2	ENST00000612722	lncipedia	lnc-ARFGAP1-1-1	0.066031879	0.956334285	0.912668569	6	3	0.08750275	10.49715978	1.714749549	6	24
NONHSAT080907.2	ENST00000449500	lncipedia	lnc-RTEL1.1-1-1_dup1	0.020689837	0.999958318	0.999916637	6	3	0.441271764	33.50181953	0.537284251	0	24
NONHSAT080915.2	NONHSAT080915.2	lncipedia	lnc-ARFRP1-1-1_dup1	0.05670978	0.990553907	0.981107814	6	3	0.079750354	12.22270973	1.472668532	0	24
NONHSAT081062.2	NONHSAT081062.2	lncipedia	lnc-TPTE-10-3_dup1	0.091759085	0.966932021	0.950398032	0	4	0.044948431	7.553989648	3.177129056	0	24
NONHSAT081285.2	NONHSAT081285.2	lncipedia	lnc-C21orf37-2-1_dup1,lnc-C21orf37-2-1	0.038050868	0.89686028	0.793720561	6	3	0.264013166	18.21633028	0.988124377	6	24
NONHSAT081289.2	NONHSAT081289.2	lncipedia	lnc-CXADR-4-2_dup1,lnc-CXADR-4-2	0.083635986	0.892078595	0.784157191	0	3	0.019336198	8.28766672	2.895869346	0	24
NONHSAT081733.2	NONHSAT081733.2	lncipedia	lnc-TCP10L-2-1	0.070399045	0.992011715	0.98402343	6	3	0.085848062	9.845974155	1.828158364	0	24
NONHSAT081888.2	ENST00000420877	lncipedia	lnc-CLIC6-2-1_dup1	0.044865073	0.999998647	0.999997295	6	3	0.456847111	15.44959434	1.165079135	0	24
NONHSAT081962.2	NONHSAT081962.2	lncipedia	lnc-SETD4-3-5_dup1,lnc-SETD4-3-5	0.084127198	0.918361135	0.83672227	0	3	0.028650614	8.239275688	1.456438703	0	12
NONHSAT082319.2	NONHSAT082319.2	lncipedia	lnc-ABCG1-1-1_dup1,lnc-ABCG1-1-1	0.084140974	0.999049719	0.998099439	0	3	0.083797006	8.237926756	1.45667719	0	12
NONHSAT082862.2	NONHSAT082862.2	lncipedia	lnc-C21orf90-1-3	0.031265643	0.973121987	0.946243974	6	3	0.282034269	22.16961223	0.811922185	6	24
NONHSAT082913.2	ENST00000599569	lncipedia	lnc-C21orf67-11-3,lnc-C21orf67-11-3_dup1	0.096403657	0.954138632	0.908277265	0	3	0.087254016	7.190050679	3.337945874	0	24
NONHSAT082915.2	ENST00000429427	lncipedia	lnc-C21orf67-11-1	0.141889463	0.996617535	0.993235071	0	3	0.053510027	4.885120903	2.456438692	0	12
NONHSAT082954.2	NONHSAT082954.2	lncipedia	lnc-COL18A1-1-1_dup1	0.04174536	0.999924416	0.999848832	6	3	0.582028203	16.60417309	1.084064826	6	24
NONHSAT083070.2	NONHSAT083070.2	lncipedia	lnc-C21orf58-1-2_dup1,lnc-C21orf58-1-2	0.084107023	0.955360889	0.910721778	6	3	0.084017505	8.241252146	2.18413412	6	24
NONHSAT083226.2	NONHSAT083226.2	lncipedia	lnc-BCL2L13-3-1_dup1,lnc-BCL2L13-3-1	0.023477964	0.979700426	0.959400852	6	3	1.782124212	29.52330937	0.609687748	6	24
NONHSAT083307.2	NONHSAT083307.2	lncipedia	lnc-DGCR6-2-9	0.141889462	0.855000265	0.710000529	0	3	0.024905637	4.885120932	2.456438677	0	12
NONHSAT083317.2	NONHSAT083317.2	lncipedia	lnc-DGCR6-2-16	0.032572164	0.992590223	0.985180447	6	3	0.167799247	21.28035428	0.845850579	6	24
NONHSAT083318.2	NONHSAT083318.2	lncipedia	lnc-DGCR6-2-17	0.097976121	0.979721231	0.959442461	6	3	0.071349565	7.074654279	2.544293939	6	24
NONHSAT083544.2	NONHSAT083544.2	lncipedia	lnc-ZNF74-1-12_dup1	0.094483588	0.821990457	0.732985686	0	4	0.047073339	7.336164902	3.271464085	0	24
NONHSAT083589.2	NONHSAT083589.2	lncipedia	lnc-POM121L4P-1-14_dup1	0.051881352	0.875646066	0.751292132	6	3	0.168604713	13.36023753	1.347281436	6	24
NONHSAT083631.2	NONHSAT083631.2	lncipedia	lnc-POM121L7-1-3	0.05035891	0.987943485	0.975886971	0	3	0.030061974	13.76414186	0.871830596	0	12
NONHSAT084496.2	NONHSAT084496.2	lncipedia	lnc-SRRD-1-4_dup1	0.041319503	0.989361656	0.978723313	6	3	0.77266302	16.775303	1.073005954	6	24
NONHSAT084564.2	ENST00000422915	lncipedia	lnc-CRYBB1-1-3	0.021087314	0.897388945	0.79477789	6	3	1.755791624	32.87034008	0.547606138	0	24
NONHSAT084752.2	NONHSAT084752.2	lncipedia	lnc-HORMAD2-3-1_dup1,lnc-HORMAD2-3-1	0.03257349	0.992507017	0.985014035	6	3	0.079856832	21.27948801	0.845885014	0	24
NONHSAT084784.2	ENST00000607893	lncipedia	lnc-MTFP1-4-2_dup1,lnc-MTFP1-4-1_dup1,lnc-MTFP1-4-1,lnc-MTFP1-4-2	0.026395642	0.910338773	0.820677546	0	3	0.146955419	26.25990954	0.456970348	0	12
NONHSAT084832.2	NONHSAT084832.2	lncipedia	lnc-OSBP2-2-24_dup1	0.019288389	0.871221655	0.742443309	6	3	0.276164933	35.93598097	0.500890737	6	24
NONHSAT085161.2	ENST00000430883	lncipedia	lnc-MFNG-2-7_dup1	0.06747016	0.940401814	0.880803628	6	3	0.076152936	10.27338866	1.752099584	6	24
NONHSAT086714.2	ENST00000412067	lncipedia	lnc-JOSD1-1-2_dup1	0.05670978	0.990553907	0.981107814	6	3	0.097688781	12.22270982	1.472668521	6	24
NONHSAT086789.2	NONHSAT086789.2	lncipedia	lnc-MGAT3-1-1_dup1	0.048424254	0.915248528	0.872872792	0	4	0.037846621	14.31404972	1.676674349	0	24
NONHSAT087257.2	NONHSAT087257.2	lncipedia	lnc-RP4-695O20__B.10.1-1-4_dup1,lnc-RP4-695O20__B.10.1-1-4	0.073824564	0.97638083	0.952761661	6	3	0.031626232	9.389113107	1.91711398	0	24
NONHSAT087308.2	NONHSAT087308.2	lncipedia	lnc-PPARA-1-3_dup1,lnc-PPARA-1-3	0.087005112	0.924064193	0.886096289	0	4	0.12629633	7.966740858	3.012524246	0	24
NONHSAT087579.2	ENST00000423801	lncipedia	lnc-IL5RA-11-1	0.032573489	0.992507016	0.985014032	6	3	0.149327168	21.27948817	0.845885007	6	24
NONHSAT087854.2	ENST00000366264	lncipedia	lnc-FANCD2-1-1_dup1	0.113498292	0.976756047	0.953512093	6	3	0.134430694	6.107115537	2.947381606	6	24
NONHSAT087871.2	ENST00000432401	lncipedia	lnc-TMEM111-1-2	0.081984572	0.945544956	0.891089912	0	3	0.068798359	8.454605087	2.838689655	0	24
NONHSAT087978.2	NONHSAT087978.2	lncipedia	lnc-VGLL4-2-1_dup1,lnc-VGLL4-2-1	0.023885069	0.96267678	0.92535356	6	3	0.573559422	29.02010389	0.620259668	6	24
NONHSAT088913.2	ENST00000585237	lncipedia	lnc-CRTAP-2-1_dup1,lnc-CRTAP-2-1	0.050338438	0.987883087	0.975766173	0	3	0.164955702	13.76973953	0.87147618	0	12
NONHSAT088999.2	ENST00000416536	lncipedia	lnc-EPM2AIP1-8-1_dup1,lnc-EPM2AIP1-8-1	0.043193662	0.928188745	0.85637749	6	3	0.60708192	16.04742783	1.121675087	6	24
NONHSAT089297.2	ENST00000605537	lncipedia	lnc-C3orf77-7-1_dup1,lnc-C3orf77-7-1	0.041576267	0.999853224	0.999706448	0	3	0.457856416	16.67170296	0.719782498	0	12
NONHSAT089325.2	NONHSAT089325.2	lncipedia	lnc-C3orf23-4-1_dup1	0.092921687	0.959862632	0.919725265	0	3	0.243314992	7.459476936	1.608691883	0	12
NONHSAT089811.2	NONHSAT089811.2	lncipedia	lnc-GNAI2-1-8_dup1	0.032568365	0.992574455	0.98514891	6	3	0.161006136	21.282836	0.845751948	0	24
NONHSAT089823.2	NONHSAT089823.2	lncipedia	lnc-TUSC2-1-1	0.228466547	0.938714509	0.877429018	6	3	0.338183895	3.033911049	5.932935972	0	24
NONHSAT090180.2	ENST00000475371	lncipedia	lnc-FEZF2-1-6_dup1	0.093135719	0.996842426	0.993684852	6	3	0.0947501	7.442334529	2.41859593	6	24
NONHSAT090303.2	ENST00000487928	lncipedia	lnc-KBTBD8-2-1_dup1,lnc-KBTBD8-2-1	0.084127197	0.918361131	0.836722262	0	3	0.154694086	8.239275806	1.456438683	0	12
NONHSAT090320.2	ENST00000464420	lncipedia	lnc-FAM19A1-1-1_dup1	0.014503896	0.964817	0.929634	6	3	1.309215066	47.79041208	0.376644587	6	24
NONHSAT090334.2	ENST00000482368	lncipedia	lnc-ARL6IP5-1-2	0.050295458	0.847768504	0.771652756	0	4	0.073499488	13.78150647	1.74146419	0	24
NONHSAT091437.2	NONHSAT091437.2	lncipedia	lnc-GPR156-1-1_dup1,lnc-GPR156-1-1	0.254558629	0.913962205	0.82792441	6	3	0.399007592	2.722937284	6.610508477	6	24
NONHSAT091530.2	ENST00000470449	lncipedia	lnc-SEC22A-2-10	0.081984572	0.998712549	0.997425097	0	3	0.094975793	8.454605072	2.83868966	0	24
NONHSAT091531.2	ENST00000463408	lncipedia	lnc-SEC22A-2-2_dup1	0.089710202	0.938114846	0.876229693	6	3	0.22992543	7.726514568	2.329640337	6	24
NONHSAT091583.2	NONHSAT091583.2	lncipedia	lnc-SLC12A8-1-1_dup1	0.032573488	0.992507019	0.985014038	6	3	0.019873565	21.27948874	0.845884984	6	24
NONHSAT092027.2	ENST00000383461	lncipedia	lnc-C3orf37-1-12_dup1	0.108100704	0.885228517	0.770457034	0	3	0.016900265	6.412050541	1.871476203	0	12
NONHSAT092040.2	NONHSAT092040.2	lncipedia	lnc-C3orf25-2-14_dup1,lnc-C3orf25-2-14	0.041974194	0.924119748	0.848239495	6	3	0.225032246	16.5136509	1.090007298	6	24
NONHSAT092042.2	ENST00000514355	lncipedia	lnc-C3orf25-2-3_dup1	0.070130643	0.989930721	0.979861441	6	3	0.128690917	9.883656434	1.821188355	6	24
NONHSAT092080.2	ENST00000605830	lncipedia	lnc-TRH-6-1	0.023146573	0.990538231	0.985807347	0	4	0.285569207	29.94599634	0.801442695	0	24
NONHSAT092082.2	NONHSAT092082.2	lncipedia	lnc-TRH-6-4	0.048635838	0.842690687	0.76403603	0	4	0.109394565	14.2517783	1.684000374	0	24
NONHSAT092195.2	NONHSAT092195.2	lncipedia	lnc-CDV3-3-1	0.03257349	0.992507015	0.985014029	6	3	0.017784267	21.27948781	0.845885021	6	24
NONHSAT092364.2	NONHSAT092364.2	lncipedia	lnc-MRPS22-1-11_dup1	0.111088087	0.958961027	0.93844154	0	4	0.143907633	6.239617578	3.846389574	0	24
NONHSAT092724.2	NONHSAT092724.2	lncipedia	lnc-AADACL2-4-1_dup1,lnc-AADACL2-4-1	0.049134922	0.948505306	0.897010611	0	3	0.033868033	14.10701708	1.701280991	0	24
NONHSAT092737.2	ENST00000471766	lncipedia	lnc-AADACL2-1-1_dup1	0.099797499	0.920274172	0.840548344	6	3	0.110749397	6.945536615	2.591592413	6	24
NONHSAT093385.2	NONHSAT093385.2	lncipedia	lnc-ZMAT3-4-1_dup1,lnc-ZMAT3-4-1	0.048636549	0.999159772	0.998319543	6	3	4.518119975	14.25156996	1.263018744	6	24
NONHSAT093774.2	ENST00000455173	lncipedia	lnc-C3orf65-9-1_dup1,lnc-C3orf65-9-1	0.050338438	0.987883087	0.975766173	0	3	0.164955702	13.76973953	0.87147618	0	12
NONHSAT093921.2	NONHSAT093921.2	PMID22140575	brain_Pred31224	0.023624781	0.987356786	0.974713571	6	3	12.7869168	29.33983525	0.613500377	6	24
NONHSAT094277.2	ENST00000570130	lncipedia	lnc-TNK2-2-1_dup1,lnc-TNK2-2-1	0.054532991	0.989068332	0.978136664	6	3	0.079057835	12.71060271	1.416140556	6	24
NONHSAT094616.2	NONHSAT094616.2	lncipedia	lnc-CPLX1-2-8	0.060728322	0.984696529	0.969393057	6	3	0.098515534	11.41390298	1.577024094	6	24
NONHSAT094827.2	ENST00000507999	lncipedia	lnc-ADD1-1-2	0.141403505	0.815059336	0.722589004	0	4	0.122892136	4.901909456	4.896051267	0	24
NONHSAT094830.2	ENST00000515194	lncipedia	lnc-ADD1-1-4_dup1	0.087567877	0.971668911	0.957503366	0	4	0.172548275	7.915541722	3.032009791	0	24
NONHSAT094833.2	NONHSAT094833.2	lncipedia	lnc-ADD1-1-14_dup1	0.026380286	0.910811808	0.821623617	0	3	0.170594142	26.27519578	0.456704494	0	12
NONHSAT094908.2	ENST00000510565	lncipedia	lnc-OTOP1-6-6	0.070753733	0.992937439	0.985874878	6	3	0.681989715	9.796616461	1.837369062	6	24
NONHSAT094933.2	ENST00000499430	lncipedia	lnc-NSG1.1-1-1_dup1	0.05879046	0.820971318	0.731456977	0	4	0.123890184	11.7901302	2.03560093	0	24
NONHSAT095949.2	ENST00000513211	lncipedia	lnc-PCDH7-4-2	0.040331873	0.864077365	0.796116048	0	4	2.313021314	17.18608962	1.396478229	0	24
NONHSAT096275.2	NONHSAT096275.2	lncipedia	lnc-NIPAL1-1-4_dup1	0.108100704	0.885228502	0.770457004	0	3	0.026374962	6.412050546	1.871476202	0	12
NONHSAT096505.2	NONHSAT096505.2	lncipedia	lnc-PPAT-1-1_dup1,lnc-PPAT-1-1	0.02249092	0.986987456	0.973974913	6	3	0.101316419	30.8189789	0.584055691	0	24
NONHSAT096839.2	NONHSAT096839.2	lncipedia	lnc-ALB-1-3_dup1	0.097051652	0.915950214	0.831900428	6	3	0.005877473	7.142044137	2.520286861	6	24
NONHSAT096887.2	NONHSAT096887.2	lncipedia	lnc-CXCL2-1-1_dup1	0.026299102	0.965231585	0.93046317	6	3	0.422309258	26.35630642	0.682948503	0	24
NONHSAT096908.2	ENST00000561705	lncipedia	lnc-BTC-6-1_dup1	0.052350708	0.905434139	0.810868277	6	3	0.286598592	13.24045471	1.359469927	6	24
NONHSAT097041.2	NONHSAT097041.2	lncipedia	lnc-SEPT11-2-1_dup1,lnc-SEPT11-2-1	0.051881352	0.875646071	0.751292142	6	3	0.024298914	13.3602374	1.347281449	6	24
NONHSAT097193.2	ENST00000505028	lncipedia	lnc-LIN54-1-5_dup1	0.081026905	0.964604367	0.929208734	6	3	0.121417027	8.554531098	2.104148058	6	24
NONHSAT097386.2	NONHSAT097386.2	lncipedia	lnc-GPRIN3-2-1_dup1,lnc-GPRIN3-2-1	0.180834193	0.956685007	0.913370015	6	3	0.07293199	3.833053746	4.69599468	6	24
NONHSAT097585.2	ENST00000502883	lncipedia	lnc-MANBA-1-4_dup1	0.073824564	0.97638083	0.95276166	6	3	0.109352514	9.389113145	1.917113973	0	24
NONHSAT097600.2	NONHSAT097600.2	PMID22140575	mixed_Pred38090	0.187313105	0.957562576	0.915125151	6	3	0.047137404	3.700473497	4.864242377	6	24
NONHSAT097610.2	NONHSAT097610.2	lncipedia	lnc-CISD2-1-2	0.049134921	0.948505288	0.897010575	0	3	0.01996072	14.1070174	1.701280952	0	24
NONHSAT097887.2	ENST00000504528	lncipedia	lnc-LARP7-7-1_dup1,lnc-LARP7-7-1	0.02785052	0.999091196	0.998182393	0	3	0.054678891	24.88812342	0.964315372	0	24
NONHSAT097894.2	ENST00000356247	lncipedia	lnc-CAMK2D-1-1_dup1	0.01809049	0.983686892	0.967373784	6	3	3.211171372	38.31555659	0.469783075	6	24
NONHSAT097972.2	ENST00000602520	lncipedia	lnc-NDST3-1-2	0.020689837	0.999958318	0.999916637	6	3	1.080913405	33.50181967	0.537284248	6	24
NONHSAT097973.2	ENST00000602414	lncipedia	lnc-NDST3-1-3	0.018238415	0.955482781	0.910965562	6	3	5.654139929	38.00479319	0.473624469	0	24
NONHSAT097983.2	NONHSAT097983.2	lncipedia	lnc-METTL14-3-3	0.02785052	0.999091196	0.998182392	0	3	0.110461548	24.88812326	0.964315378	0	24
NONHSAT098028.2	NONHSAT098028.2	lncipedia	lnc-MYOZ2-2-1_dup1,lnc-MYOZ2-2-1	0.108100704	0.938075802	0.876151603	0	3	0.027325665	6.412050594	1.871476187	0	12
NONHSAT098048.2	NONHSAT098048.2	lncipedia	lnc-FABP2-1-1	0.117592485	0.858292236	0.716584472	0	3	0.012439949	5.894485336	4.071602291	0	24
NONHSAT098115.2	NONHSAT098115.2	lncipedia	lnc-AC110373.1-6-5_dup1,lnc-AC110373.1-6-5	0.118862103	0.977760267	0.9666404	0	4	0.017183449	5.831523803	4.115562383	0	24
NONHSAT098157.2	NONHSAT098157.2	lncipedia	lnc-TRPC3-2-2	0.051271535	0.817753092	0.726629637	0	4	0.576505348	13.51914234	1.775260545	0	24
NONHSAT098270.2	NONHSAT098270.2	lncipedia	lnc-LARP1B-1-8_dup1	0.033702225	0.991702641	0.983405281	6	3	0.464180295	20.566808	0.875196579	6	24
NONHSAT099111.2	NONHSAT099111.2	lncipedia	lnc-TMEM192-1-2	0.071248532	0.854220532	0.708441065	6	3	0.205498165	9.728581937	1.850218266	6	24
NONHSAT099544.2	NONHSAT099544.2	lncipedia	lnc-CCDC111-2-4_dup1,lnc-CCDC111-2-4	0.116773721	0.97445688	0.961685321	0	4	0.010127058	5.93581479	4.043252839	0	24
NONHSAT099815.2	NONHSAT099815.2	lncipedia	lnc-DUX4L7-5-1	0.081026905	0.964604367	0.929208734	6	3	0.058637094	8.554531076	2.104148064	0	24
NONHSAT099884.2	NONHSAT099884.2	lncipedia	lnc-EXOC3-1-4	0.248263052	0.878907215	0.757814431	0	3	0.12398024	2.791986862	4.298014493	0	12
NONHSAT099931.2	NONHSAT099931.2	lncipedia	lnc-TRIP13-2-1	0.098482089	0.971382531	0.957073796	0	4	0.151667771	7.038307066	3.409910903	0	24
NONHSAT100547.2	ENST00000563101	lncipedia	lnc-ANKH-1-1	0.032573489	0.99250702	0.985014041	6	3	0.025039128	21.27948817	0.845885007	0	24
NONHSAT100751.2	NONHSAT100751.2	lncipedia	lnc-C5orf17-1-4_dup1	0.075285889	0.905738319	0.858607478	0	4	0.117585481	9.206867216	2.606749879	0	24
NONHSAT100803.2	NONHSAT100803.2	lncipedia	lnc-C5orf17-8-2	0.105303403	0.983881662	0.967763324	6	3	0.152951219	6.58238157	2.734572557	6	24
NONHSAT100825.2	NONHSAT100825.2	lncipedia	lnc-CDH9-13-1	0.051282388	0.880673826	0.761347651	0	3	0.033256861	13.51628139	1.775636309	0	24
NONHSAT101146.2	NONHSAT101146.2	lncipedia	lnc-TTC33-2-1_dup1,lnc-TTC33-2-1	0.044082488	0.997676113	0.995352226	6	3	0.978708628	15.72386707	1.144756562	6	24
NONHSAT101274.2	NONHSAT101274.2	lncipedia	lnc-AC114947.1.1-2-1_dup1	0.016092153	0.898718651	0.797437302	6	3	0.13979596	43.07361447	0.41788924	6	24
NONHSAT101322.2	ENST00000515466	lncipedia	lnc-PAIP1-1-2	0.126695999	0.866825813	0.733651625	0	3	0.07600812	5.470947671	2.193404273	0	12
NONHSAT101421.2	ENST00000502171	lncipedia	lnc-ITGA2-1-7_dup1	0.097961955	0.96061375	0.921227499	6	3	0.032004682	7.075677308	2.543926075	6	24
NONHSAT101523.2	ENST00000500093	lncipedia	lnc-CTD-2031P19.3.1-1-1_dup1	0.063266921	0.922986019	0.845972038	6	3	0.087006363	10.95591767	1.642947725	6	24
NONHSAT101895.2	NONHSAT101895.2	lncipedia	lnc-CCDC125-1-2	0.075468987	0.99831281	0.99662562	6	3	0.03112474	9.184530024	1.959817209	6	24
NONHSAT101960.2	NONHSAT101960.2	lncipedia	lnc-SERF1B-2-7_dup1,lnc-SERF1B-2-7	0.109721365	0.969060097	0.938120195	6	3	0.214199927	6.317340106	2.849300449	6	24
NONHSAT101962.2	NONHSAT101962.2	lncipedia	lnc-TAF9-9-1	0.067470161	0.940401814	0.880803629	6	3	0.065198298	10.2733886	1.752099595	6	24
NONHSAT102030.2	NONHSAT102030.2	lncipedia	lnc-MCCC2-1-1_dup1	0.046269159	0.908518798	0.817037595	6	3	0.102778766	14.98076044	1.201541142	6	24
NONHSAT102316.2	NONHSAT102316.2	lncipedia	lnc-AP3B1-2-5_dup1	0.14261665	0.986843048	0.973686095	6	3	0.070511846	4.860212196	3.703542001	6	24
NONHSAT102319.2	NONHSAT102319.2	lncipedia	lnc-BHMT2-1-11	0.122098977	0.94937679	0.898753581	6	3	0.171386048	5.676928631	3.170728605	6	24
NONHSAT102403.2	NONHSAT102403.2	lncipedia	lnc-ANKRD34B-2-3_dup1	0.018770796	0.953229909	0.906459818	6	3	1.19158661	36.92689413	0.487449606	6	24
NONHSAT102747.2	NONHSAT102747.2	lncipedia	lnc-ARRDC3-1-1	0.032105684	0.974037133	0.948074266	6	3	0.16970288	21.5895473	0.833736797	6	24
NONHSAT102752.2	ENST00000513626	lncipedia	lnc-ARRDC3-1-2	0.149390154	0.991810764	0.983621528	6	3	0.025252878	4.639845151	3.879439812	0	24
NONHSAT102763.2	NONHSAT102763.2	lncipedia	lnc-GPR98-10-2_dup1	0.08894558	0.972634429	0.945268857	0	3	0.099967354	7.792935614	3.079712343	0	24
NONHSAT102805.2	NONHSAT102805.2	lncipedia	lnc-FAM172A-2-7_dup1	0.040362878	0.995603266	0.991206533	6	3	0.221373864	17.17288791	1.048163832	6	24
NONHSAT102816.2	NONHSAT102816.2	lncipedia	lnc-ANKRD32-11-1_dup1,lnc-ANKRD32-11-1	0.032573489	0.992507017	0.985014033	6	3	0.117704944	21.27948809	0.84588501	0	24
NONHSAT103114.2	NONHSAT103114.2	lncipedia	lnc-FER-13-1_dup1,lnc-FER-13-1	0.049134921	0.973763152	0.947526305	0	3	0.048881626	14.10701716	1.701280981	0	24
NONHSAT103210.2	ENST00000413221	lncipedia	lnc-APC-6-1	0.035861751	0.819875563	0.729813344	0	4	1.243649904	19.32831409	1.241701676	0	24
NONHSAT103491.2	NONHSAT103491.2	lncipedia	lnc-SNX2-1-2_dup1,lnc-SNX2-1-1_dup1,lnc-SNX2-1-1,lnc-SNX2-1-2	0.051882274	0.875831296	0.751662593	6	3	0.20226554	13.36	1.34730539	6	24
NONHSAT103643.2	NONHSAT103643.2	lncipedia	lnc-FBN2-2-21	0.070399046	0.992011715	0.984023431	6	3	0.062168497	9.845974051	1.828158383	6	24
NONHSAT103857.2	NONHSAT103857.2	lncipedia	lnc-PHF15-2-3_dup1,lnc-PHF15-2-3	0.283946324	0.924572491	0.849144983	0	3	0.010936859	2.441120459	4.91577544	0	12
NONHSAT103868.2	NONHSAT103868.2	lncipedia	lnc-CDKN2AIPNL-4-1_dup1,lnc-CDKN2AIPNL-4-1	0.134144148	0.926363391	0.889545087	0	4	0.095241102	5.167181668	4.644698317	0	24
NONHSAT103941.2	ENST00000475169	lncipedia	lnc-SLC25A48-4-2	0.02268733	0.939672061	0.879344123	6	3	0.944547671	30.55217145	0.58915616	6	24
NONHSAT103993.2	ENST00000508281	lncipedia	lnc-FAM13B-1-3	0.035792365	0.997749737	0.995499473	6	3	0.551156544	19.36578324	0.929474413	6	24
NONHSAT104039.2	NONHSAT104039.2	lncipedia	lnc-CTNNA1-4-1_dup1,lnc-CTNNA1-4-1	0.041502283	0.908628957	0.817257914	6	3	0.319958048	16.70142292	1.077752482	6	24
NONHSAT104072.2	NONHSAT104072.2	lncipedia	lnc-MATR3-2-1_dup1	0.081026905	0.964604367	0.929208734	6	3	0.060929272	8.554531114	2.104148054	6	24
NONHSAT104079.2	ENST00000508735	lncipedia	lnc-MATR3-2-8_dup1	0.055228438	0.940157098	0.880314195	6	3	1.738972002	12.55054832	1.434200287	6	24
NONHSAT104237.2	NONHSAT104237.2	lncipedia	lnc-PCDHB2-1-1_dup1	0.027850521	0.999091197	0.998182393	0	3	0.027984751	24.88812252	0.964315407	0	24
NONHSAT104379.2	NONHSAT104379.2	lncipedia	lnc-PRELID2-1-1_dup1	0.048019897	0.931091484	0.862182967	6	3	0.312229986	14.43458288	1.247005206	6	24
NONHSAT104496.2	ENST00000602964	lncipedia	lnc-PCYOX1L-2-20_dup1	0.084452424	0.99927284	0.99854568	6	3	0.008488307	8.207546307	2.193103679	6	24
NONHSAT104528.2	NONHSAT104528.2	lncipedia	lnc-SLC26A2-1-1_dup1,lnc-SLC26A2-1-1	0.076479717	0.901510618	0.803021237	6	3	0.038890137	9.063150379	1.986064365	0	24
NONHSAT104556.2	NONHSAT104556.2	lncipedia	lnc-RPS14-3-1_dup1,lnc-RPS14-3-1	0.117444704	0.865113661	0.797670492	0	4	0.155867407	5.901902419	4.066485396	0	24
NONHSAT104904.2	NONHSAT104904.2	lncipedia	lnc-NUDCD2-7-1_dup1,lnc-NUDCD2-7-1	0.03257349	0.992507016	0.985014032	6	3	0.030344212	21.27948796	0.845885016	6	24
NONHSAT104984.2	NONHSAT104984.2	lncipedia	lnc-PANK3-2-4_dup1	0.051881352	0.875646067	0.751292133	6	3	0.167748851	13.36023746	1.347281443	6	24
NONHSAT105140.2	NONHSAT105140.2	lncipedia	lnc-ERGIC1-2-2_dup1	0.180208191	0.949628643	0.899257285	0	3	0.077393225	3.846368902	3.119825556	0	12
NONHSAT105155.2	ENST00000520067	lncipedia	lnc-DUSP1-4-3_dup1	0.057959973	0.958496917	0.916993835	6	3	0.229012065	11.9590666	1.505134189	0	24
NONHSAT105157.2	ENST00000518818	lncipedia	lnc-DUSP1-4-2_dup1	0.057024501	0.991078995	0.98215799	0	3	0.29737137	12.15525203	0.987227576	0	12
NONHSAT105615.2	ENST00000442010	lncipedia	lnc-AC136604.1-2-1_dup1	0.050338438	0.987883089	0.975766179	0	3	0.082616005	13.7697395	0.871476182	0	12
NONHSAT105836.2	NONHSAT105836.2	lncipedia	lnc-BTNL8-3-7_dup1	0.114958359	0.818158015	0.727237022	0	4	0.034470781	6.029550079	3.980396495	0	24
NONHSAT105951.2	ENST00000604669	lncipedia	lnc-AC138035.1-2-2_dup1	0.141889462	0.996617536	0.993235072	0	3	0.07576017	4.88512093	2.456438678	0	12
NONHSAT106735.2	NONHSAT106735.2	lncipedia	lnc-NQO2-13-1	0.056709779	0.990553906	0.981107813	6	3	0.061148703	12.22270987	1.472668515	6	24
NONHSAT107609.2	ENST00000561592	lncipedia	lnc-CAGE1-1-1_dup1,lnc-CAGE1-1-1	0.13053976	0.907611806	0.815223613	6	3	0.184011325	5.309854865	3.389923163	6	24
NONHSAT107681.2	ENST00000443546	lncipedia	lnc-GCNT2-2-2_dup1	0.032825589	0.897903113	0.846854669	0	4	0.459578535	21.11606251	1.136575533	0	24
NONHSAT108289.2	NONHSAT108289.2	lncipedia	lnc-BTN1A1-2-1,lnc-BTN1A1-2-3,lnc-BTN1A1-2-2	0.048323968	0.946556802	0.893113605	6	3	0.672325206	14.34375551	1.254901479	0	24
NONHSAT108309.2	ENST00000463434	lncipedia	lnc-HIST1H2BJ-10-5	0.087696248	0.922543702	0.845087403	6	3	0.266670794	7.903954795	2.27734096	6	24
NONHSAT108594.2	ENST00000452229	lncipedia	lnc-RNF39-4-7_dup1	0.038286712	0.980698163	0.961396326	0	3	0.019003742	18.10411868	1.325665194	0	24
NONHSAT108619.2	NONHSAT108619.2	lncipedia	lnc-TRIM26-2-15_dup1	0.027209752	0.993283495	0.989925242	0	4	0.128146139	25.47421886	0.942128986	0	24
NONHSAT108736.2	NONHSAT108736.2	lncipedia	lnc-CCHCR1-1-1	0.073824564	0.97638083	0.952761659	6	3	0.069890068	9.389113153	1.917113971	6	24
NONHSAT108952.2	NONHSAT108952.2	lncipedia	lnc-XXbac-BPG181M17.5.1-1-1_dup1,lnc-XXbac-BPG181M17.5.1-1-1	0.059852522	0.924975032	0.887462549	0	4	0.036077841	11.58091853	2.072374479	0	24
NONHSAT108980.2	ENST00000422366	lncipedia	lnc-RPS18-2-2	0.051881351	0.875646065	0.751292129	6	3	0.09414964	13.36023757	1.347281432	6	24
NONHSAT108983.2	ENST00000442228	lncipedia	lnc-RPS18-2-4_dup1	0.126695999	0.866825814	0.733651628	0	3	0.090269771	5.470947653	2.19340428	0	12
NONHSAT112145.2	NONHSAT112145.2	lncipedia	lnc-SNRPC-2-3_dup1	0.060514559	0.9628299	0.925659801	6	3	1.13120604	11.45422172	1.571472986	6	24
NONHSAT112221.2	NONHSAT112221.2	lncipedia	lnc-STK38-1-1_dup1,lnc-STK38-1-1	0.117157068	0.998036959	0.996073919	6	3	1.862178302	5.916392329	3.042394587	6	24
NONHSAT112445.2	ENST00000325612	lncipedia	lnc-MOCS1-3-1	0.03603198	0.989851105	0.984776658	0	4	1.515395296	19.23699968	1.2475958	0	24
NONHSAT112704.2	ENST00000567255	lncipedia	lnc-NFYA-1-1	0.029066132	0.97944225	0.9588845	0	3	0.015706653	23.8472453	1.006405549	0	24
NONHSAT112767.2	NONHSAT112767.2	lncipedia	lnc-USP49-1-1_dup1,lnc-USP49-1-1	0.06616274	0.93188041	0.86376082	6	3	0.185146017	10.47639782	1.718147813	6	24
NONHSAT112798.2	NONHSAT112798.2	lncipedia	lnc-UBR2-1-1_dup1	0.022939127	0.953024688	0.906049376	0	3	0.530615375	30.21680667	0.794259971	0	24
NONHSAT112844.2	NONHSAT112844.2	lncipedia	lnc-RPL7L1-1-3_dup1	0.104756794	0.949940029	0.899880059	0	3	0.021850502	6.616727683	3.627170582	0	24
NONHSAT112859.2	NONHSAT112859.2	lncipedia	lnc-PEX6-2-1_dup1,lnc-PEX6-2-1	0.047411974	0.98443592	0.96887184	0	3	0.592127213	14.61966512	1.641624469	0	24
NONHSAT112941.2	NONHSAT112941.2	lncipedia	lnc-MRPL14-4-1_dup1,lnc-MRPL14-4-1	0.092033578	0.928825569	0.857651138	0	3	0.028028719	7.531459668	3.186633277	0	24
NONHSAT112955.2	NONHSAT112955.2	lncipedia	lnc-SLC29A1-2-1_dup1,lnc-SLC29A1-2-1	0.040522723	0.999997837	0.999995675	6	3	0.137209116	17.10514817	1.052314766	6	24
NONHSAT113180.2	NONHSAT113180.2	lncipedia	lnc-LRRC1-5-2	0.051881352	0.875646068	0.751292136	6	3	0.047276858	13.36023745	1.347281444	6	24
NONHSAT113350.2	ENST00000584934	lncipedia	lnc-EYS-2-1_dup1,lnc-EYS-2-1	0.066153671	0.999070304	0.998140608	6	3	0.253634605	10.47783402	1.717912305	0	24
NONHSAT113507.2	NONHSAT113507.2	lncipedia	lnc-B3GAT2-3-36	0.080818864	0.914758165	0.82951633	6	3	0.218621984	8.57655186	2.098745544	6	24
NONHSAT113510.2	ENST00000421704	lncipedia	lnc-B3GAT2-3-38	0.051282388	0.880673828	0.761347656	0	3	0.146890613	13.51628136	1.775636312	0	24
NONHSAT113700.2	NONHSAT113700.2	lncipedia	lnc-SH3BGRL2-1-4	0.06747016	0.940401814	0.880803628	6	3	0.210408533	10.27338865	1.752099585	6	24
NONHSAT113834.2	NONHSAT113834.2	lncipedia	lnc-SNX14-1-3_dup1	0.055001154	0.996394764	0.992789528	6	3	0.130639997	12.60241158	1.428298059	6	24
NONHSAT113914.2	NONHSAT113914.2	lncipedia	lnc-RARS2-4-1_dup1,lnc-RARS2-4-1	0.079137257	0.856358284	0.784537426	0	4	0.611522146	8.758797173	2.740102268	0	24
NONHSAT114264.2	NONHSAT114264.2	lncipedia	lnc-RTN4IP1-2-11_dup1	0.064154532	0.989208362	0.978416724	6	3	0.180763155	10.80433701	1.665997644	6	24
NONHSAT114397.2	ENST00000563105	lncipedia	lnc-SMPD2-1-1_dup1,lnc-SMPD2-1-1	0.051881352	0.875646066	0.751292131	6	3	0.075794779	13.36023752	1.347281437	0	24
NONHSAT114468.2	NONHSAT114468.2	lncipedia	lnc-KIAA1919-3-15_dup1	0.033973883	0.995322807	0.990645614	6	3	0.671147624	20.4023539	0.882251141	0	24
NONHSAT114476.2	NONHSAT114476.2	lncipedia	lnc-KIAA1919-3-16_dup1	0.048104705	0.98869274	0.97738548	6	3	0.02314813	14.4091349	1.249207543	6	24
NONHSAT114643.2	NONHSAT114643.2	lncipedia	lnc-TSPYL4-2-1_dup1,lnc-TSPYL4-2-1	0.05756772	0.985337016	0.970674031	6	3	1.568838183	12.04055298	1.494947951	6	24
NONHSAT115202.2	NONHSAT115202.2	lncipedia	lnc-HEBP2-1-1_dup1,lnc-HEBP2-1-1	0.046269159	0.908518794	0.817037589	6	3	0.045550472	14.98076036	1.201541148	0	24
NONHSAT115417.2	NONHSAT115417.2	lncipedia	lnc-FBXO30-2-1_dup1,lnc-FBXO30-2-1	0.126695999	0.866825814	0.733651628	0	3	0.017736289	5.47094767	2.193404273	0	12
NONHSAT115453.2	NONHSAT115453.2	lncipedia	lnc-STXBP5-6-1_dup1,lnc-STXBP5-6-1	0.051881352	0.875646066	0.751292133	6	3	0.067099541	13.36023752	1.347281436	6	24
NONHSAT116018.2	ENST00000455853	lncipedia	lnc-SDIM1-3-2_dup1	0.145014852	0.990934697	0.981869394	6	3	0.285060601	4.779835786	3.765819749	6	24
NONHSAT116019.2	ENST00000581850	lncipedia	lnc-SDIM1-3-5_dup1	0.078579287	0.801130758	0.701696137	0	4	0.148908119	8.820990933	2.720782754	0	24
NONHSAT116030.2	NONHSAT116030.2	lncipedia	lnc-FGFR1OP-6-1_dup1	0.084143206	0.969429236	0.938858473	0	3	0.473407674	8.237708221	1.456715834	0	12
NONHSAT116043.2	NONHSAT116043.2	lncipedia	lnc-FGFR1OP-3-3_dup1	0.093817956	0.941316258	0.882632515	6	3	0.039254221	7.38821447	2.4363126	6	24
NONHSAT116053.2	ENST00000444122	lncipedia	lnc-BRP44L-3-1_dup1,lnc-BRP44L-3-1	0.037586341	0.999260799	0.998521597	6	3	5.012067913	18.44146445	0.976061313	6	24
NONHSAT116129.2	ENST00000456585	lncipedia	lnc-FRMD1-1-4_dup1	0.027553686	0.996935465	0.99387093	6	3	0.127190914	25.15624174	0.715528185	6	24
NONHSAT116218.2	NONHSAT116218.2	lncipedia	lnc-PHF10-2-1	0.02785052	0.999091196	0.998182392	0	3	0.220923096	24.88812326	0.964315378	0	24
NONHSAT118601.2	ENST00000484550	lncipedia	lnc-FAM20C-3-1_dup1	0.096178736	0.983286662	0.966573325	6	3	0.054087982	7.206865115	2.49761855	6	24
NONHSAT118738.2	NONHSAT118738.2	lncipedia	lnc-MAFK-1-7	0.199898609	0.892686325	0.839029488	0	4	0.018054071	3.467493771	6.921425556	0	24
NONHSAT118916.2	NONHSAT118916.2	lncipedia	lnc-SLC29A4-5-1_dup1,lnc-SLC29A4-5-1	0.068964443	0.902071604	0.804143209	0	3	0.018601479	10.05079065	1.193935922	0	12
NONHSAT118946.2	ENST00000434898	lncipedia	lnc-OCM-3-7	0.028304907	0.994622769	0.989245538	0	3	0.838931915	24.48858713	0.980048374	0	24
NONHSAT119055.2	NONHSAT119055.2	lncipedia	lnc-AC073343.1-1-4_dup1	0.048592086	0.894452201	0.788904402	6	3	0.236705421	14.26461046	1.261864111	6	24
NONHSAT119158.2	NONHSAT119158.2	lncipedia	lnc-NXPH1-2-1_dup1,lnc-NXPH1-2-1	0.028538363	0.98794406	0.975888119	6	3	0.654376468	24.2882601	0.741098783	6	24
NONHSAT119219.2	NONHSAT119219.2	lncipedia	lnc-THSD7A-1-1_dup1,lnc-THSD7A-1-1	0.032565803	0.99260807	0.985216139	6	3	0.15810222	21.28451089	0.845685395	6	24
NONHSAT119321.2	ENST00000433005	lncipedia	lnc-AGR3-1-1_dup1	0.106894173	0.99995622	0.99991244	0	3	0.130330987	6.484424352	3.70117665	0	24
NONHSAT119489.2	NONHSAT119489.2	lncipedia	lnc-IL6-2-5_dup1	0.117270548	0.999295236	0.998590473	6	3	0.210063424	5.910667188	3.045341486	6	24
NONHSAT119665.2	NONHSAT119665.2	lncipedia	lnc-EVX1-13-7_dup1	0.051878423	0.875760778	0.751521556	6	3	0.25585416	13.36099167	1.34720539	6	24
NONHSAT119715.2	NONHSAT119715.2	lncipedia	lnc-HOXA11-2-1	0.114256898	0.992936753	0.985873507	6	3	0.297621312	6.066567492	2.967081471	6	24
NONHSAT119833.2	NONHSAT119833.2	lncipedia	lnc-SCRN1-1-3	0.051882274	0.875831295	0.75166259	6	3	0.503544878	13.36000001	1.347305388	6	24
NONHSAT119917.2	ENST00000580440	lncipedia	lnc-GGCT-1-9_dup1	0.126695999	0.866825812	0.733651623	0	3	0.053522785	5.470947667	2.193404275	0	12
NONHSAT119975.2	NONHSAT119975.2	lncipedia	lnc-LSM5-2-2	0.110068043	0.945227902	0.917841853	0	4	0.150229075	6.297442587	3.81107087	0	24
NONHSAT120220.2	NONHSAT120220.2	lncipedia	lnc-RALA-1-12	0.04138426	0.961347088	0.942020632	0	4	0.210213608	16.7490533	1.432916808	0	24
NONHSAT120331.2	ENST00000418424	lncipedia	lnc-URGCP-2-4	0.032573489	0.992507016	0.985014033	6	3	0.22233156	21.27948808	0.845885011	0	24
NONHSAT120346.2	ENST00000445938	lncipedia	lnc-AEBP1-1-1	0.063150293	0.954311942	0.908623884	0	3	0.109928869	10.97615138	2.186558764	0	24
NONHSAT120426.2	NONHSAT120426.2	lncipedia	lnc-SNHG15-2-2	0.049694676	0.99608041	0.99216082	6	3	0.222025869	13.94811743	1.290496735	6	24
NONHSAT121083.2	NONHSAT121083.2	lncipedia	lnc-ZNF92-3-1_dup1	0.017279977	0.997919938	0.995839877	6	3	0.137838684	40.11273675	0.448735276	6	24
NONHSAT121098.2	NONHSAT121098.2	lncipedia	lnc-GUSB-5-7_dup1	0.060128711	0.869025594	0.738051188	6	3	0.069331853	11.52772388	1.561453083	0	24
NONHSAT121110.2	NONHSAT121110.2	lncipedia	lnc-VKORC1L1-7-8	0.020304124	0.858779165	0.788168747	0	4	0.232204672	34.13824678	0.703023801	0	24
NONHSAT121189.2	NONHSAT121189.2	lncipedia	lnc-SBDS-5-3_dup1,lnc-SBDS-5-3	0.043660407	0.858001709	0.716003418	6	3	0.21690401	15.87587525	1.133795757	0	24
NONHSAT121203.2	NONHSAT121203.2	lncipedia	lnc-SBDS-4-5	0.206317318	0.980715529	0.961431058	0	3	0.037012501	3.359617054	3.571835661	0	12
NONHSAT121231.2	NONHSAT121231.2	lncipedia	lnc-KCTD7-2-1_dup1,lnc-KCTD7-2-1	0.102055491	0.84410388	0.76615582	0	4	0.195303849	6.791865629	3.533638813	0	24
NONHSAT121234.2	ENST00000419595	lncipedia	lnc-KCTD7-2-4_dup1	0.050338438	0.987883089	0.975766177	0	3	0.165509244	13.76973945	0.871476185	0	12
NONHSAT121273.2	ENST00000472361	lncipedia	lnc-TYW1-7-4	0.069620746	0.9751081	0.962662151	0	4	0.321143404	9.956043548	2.410596125	0	24
NONHSAT121456.2	NONHSAT121456.2	lncipedia	lnc-LAT2-1-3_dup1,lnc-LAT2-1-3	0.116919793	0.968829064	0.937658128	0	3	0.088127186	5.928398953	4.048310546	0	24
NONHSAT121534.2	ENST00000394921	lncipedia	lnc-HIP1-1-6	0.189222017	0.936308165	0.87261633	6	3	0.063761828	3.663142334	4.913813976	0	24
NONHSAT121617.2	ENST00000423084	lncipedia	lnc-AC004980.12.1-5-5	0.076479718	0.90151062	0.803021241	6	3	0.103204439	9.063150293	1.986064384	0	24
NONHSAT121620.2	ENST00000423648	lncipedia	lnc-POMZP3-1-1_dup1,lnc-POMZP3-1-1	0.036779954	0.836354528	0.754531792	0	4	0.154284128	18.84578694	1.273494181	0	24
NONHSAT121668.2	ENST00000440088	lncipedia	lnc-TMEM60-1-3_dup1	0.043335333	0.961899399	0.923798798	6	3	0.107741779	15.99496615	1.125354054	6	24
NONHSAT121673.2	NONHSAT121673.2	lncipedia	lnc-TMEM60-1-9_dup1	0.030420558	0.963428311	0.926856622	6	3	0.380737084	22.78548543	0.789976586	6	24
NONHSAT121907.2	NONHSAT121907.2	lncipedia	lnc-CDK14-1-1_dup1,lnc-CDK14-1-1	0.051881351	0.875646067	0.751292135	6	3	0.037574217	13.36023763	1.347281426	6	24
NONHSAT122167.2	NONHSAT122167.2	lncipedia	lnc-ASNS-1-3	0.097051652	0.915950211	0.831900422	6	3	0.032098683	7.142044128	2.520286864	6	24
NONHSAT122362.2	ENST00000493499	lncipedia	lnc-PILRB-1-13_dup1	0.046838971	0.991923894	0.987885841	0	4	0.575664203	14.79851442	1.621784412	0	24
NONHSAT122435.2	ENST00000441882	lncipedia	lnc-VGF-1-1_dup1	0.070399046	0.992011715	0.984023431	6	3	0.170008691	9.845974095	1.828158375	6	24
NONHSAT122436.2	ENST00000448513	lncipedia	lnc-VGF-1-3	0.067355803	0.911490867	0.822981734	6	3	1.839958106	10.29083091	1.749129895	0	24
NONHSAT122447.2	NONHSAT122447.2	lncipedia	lnc-TRIM56-1-1_dup1,lnc-TRIM56-1-1	0.056949704	0.98222085	0.964441701	6	3	2.074360372	12.17121663	1.478898992	6	24
NONHSAT122458.2	NONHSAT122458.2	lncipedia	lnc-CLDN15-1-1_dup1,lnc-CLDN15-1-1	0.072239531	0.998021846	0.996043692	6	3	0.062679058	9.595122961	1.875953031	6	24
NONHSAT122537.2	NONHSAT122537.2	lncipedia	lnc-ARMC10-2-1_dup1,lnc-ARMC10-2-1	0.141889463	0.855000261	0.710000523	0	3	0.027037126	4.885120887	2.4564387	0	12
NONHSAT122661.2	ENST00000470135	lncipedia	lnc-PIK3CG-2-2_dup1	0.053967563	0.915251782	0.830503565	6	3	0.889831492	12.84377399	1.401457236	6	24
NONHSAT122693.2	ENST00000515260	lncipedia	lnc-BCAP29-1-1	0.076013251	0.978827872	0.957655744	6	3	0.143843333	9.118767727	1.973950926	6	24
NONHSAT122713.2	ENST00000440971	lncipedia	lnc-SLC26A3-1-1_dup1	0.051876959	0.875818126	0.751636252	6	3	0.203062867	13.36136881	1.347167364	6	24
NONHSAT123201.2	NONHSAT123201.2	lncipedia	lnc-METTL2B-3-2	0.030633114	0.92849487	0.85698974	6	3	0.612050773	22.62738249	0.795496342	6	24
NONHSAT123207.2	NONHSAT123207.2	lncipedia	lnc-METTL2B-3-8	0.030060695	0.974648514	0.949297029	0	3	0.931833239	23.05825533	1.040841974	0	24
NONHSAT123217.2	NONHSAT123217.2	lncipedia	lnc-FAM71F2-1-3_dup1	0.031977964	0.818749434	0.728124151	0	4	0.211714262	21.67577604	1.107226793	0	24
NONHSAT124019.2	ENST00000481968	lncipedia	lnc-ZNF212-3-5_dup1,lnc-ZNF212-3-5	0.03257349	0.992507017	0.985014034	6	3	0.230376452	21.279488	0.845885014	0	24
NONHSAT124273.2	ENST00000564834	lncipedia	lnc-ACTR3B-1-1_dup1,lnc-ACTR3B-1-2_dup1,lnc-ACTR3B-1-1,lnc-ACTR3B-1-2	0.060461055	0.999591648	0.999183297	6	3	0.279435584	11.46435809	1.570083546	0	24
NONHSAT124326.2	NONHSAT124326.2	lncipedia	lnc-DPP6-6-3	0.03257349	0.992507016	0.985014033	6	3	0.068526851	21.2794879	0.845885018	6	24
NONHSAT124388.2	ENST00000469539	lncipedia	lnc-CNPY1-2-3_dup1	0.095790874	0.992087368	0.984174736	6	3	0.122029677	7.236046106	2.487546339	6	24
NONHSAT124426.2	ENST00000431047	lncipedia	lnc-RNF32-1-1_dup1,lnc-RNF32-1-1	0.032573489	0.992507017	0.985014034	6	3	0.161742359	21.27948806	0.845885011	6	24
NONHSAT124597.2	NONHSAT124597.2	-	-	0.020304123	0.858779153	0.788168729	0	4	0.037951447	34.13824719	0.703023792	0	24
NONHSAT124770.2	ENST00000500118	lncipedia	lnc-ANGPT2-2-2	0.057411337	0.878130188	0.817195281	0	4	0.201510131	12.0733502	1.987849238	0	24
NONHSAT124857.2	NONHSAT124857.2	lncipedia	lnc-AC068020.1-1-4	0.050338439	0.98788309	0.975766181	0	3	0.040998965	13.76973926	0.871476196	0	12
NONHSAT124888.2	ENST00000519147	lncipedia	lnc-MFHAS1-1-2	0.068964445	0.947134048	0.894268095	0	3	0.237532741	10.05079043	1.193935948	0	12
NONHSAT125145.2	NONHSAT125145.2	lncipedia	lnc-FAM86B2-1-1_dup1,lnc-FAM86B2-1-1	0.073624358	0.999666593	0.999333186	0	3	0.215343471	9.414644768	2.549219922	0	24
NONHSAT125382.2	NONHSAT125382.2	lncipedia	lnc-INTS10-2-2_dup1	0.031268627	0.993747488	0.990621232	0	4	0.339030763	22.16749623	1.082666249	0	24
NONHSAT125465.2	ENST00000314927	lncipedia	lnc-SFTPC-2-3_dup1,lnc-SFTPC-2-3	0.014086359	0.89051197	0.78102394	6	3	0.264217494	49.20698054	0.365801758	6	24
NONHSAT125527.2	NONHSAT125527.2	lncipedia	lnc-PEBP4-1-3	0.072854895	0.850737713	0.77610657	0	4	0.060366523	9.514078367	2.522577498	0	24
NONHSAT125537.2	ENST00000520840	lncipedia	lnc-TNFRSF10B-1-2_dup1	0.144654768	0.930070221	0.860140443	0	3	0.222027831	4.791734069	5.008625198	0	24
NONHSAT125578.2	NONHSAT125578.2	lncipedia	lnc-SLC25A37-4-1_dup1	0.039221872	0.914411363	0.828822727	0	3	0.207317853	17.67246568	0.679022396	0	12
NONHSAT125844.2	NONHSAT125844.2	lncipedia	lnc-TMEM66-2-1_dup1,lnc-TMEM66-2-1	0.078013041	0.885003753	0.770007505	0	3	0.077709471	8.885016815	2.701176655	0	24
NONHSAT125845.2	NONHSAT125845.2	lncipedia	lnc-MBOAT4-3-2,lnc-MBOAT4-3-1	0.026518663	0.972764039	0.959146058	0	4	0.909042629	26.13808901	0.918200255	0	24
NONHSAT126216.2	NONHSAT126216.2	lncipedia	lnc-SFRP1-2-1_dup1,lnc-SFRP1-2-1	0.032573489	0.992507016	0.985014033	6	3	0.130417955	21.27948818	0.845885007	6	24
NONHSAT126540.2	ENST00000518942	lncipedia	lnc-AC090186.1-1-1_dup1	0.068907878	0.818434826	0.727652239	0	4	0.313838681	10.05904116	2.385913291	0	24
NONHSAT127311.2	NONHSAT127311.2	lncipedia	lnc-JPH1-7-7_dup1	0.03421846	0.972706377	0.945412753	6	3	1.44594271	20.25652762	0.888602447	6	24
NONHSAT127606.2	ENST00000604955	lncipedia	lnc-MMP16-4-1_dup1,lnc-MMP16-4-1	0.029066132	0.979442256	0.958884513	0	3	0.121427579	23.84724547	1.006405542	0	24
NONHSAT127613.2	NONHSAT127613.2	lncipedia	lnc-NBN-1-14_dup1	0.032573489	0.992507016	0.985014033	6	3	0.094005962	21.27948815	0.845885008	6	24
NONHSAT127621.2	ENST00000504145	lncipedia	lnc-NBN-1-15	0.03564546	0.976941946	0.953883892	6	3	0.662135485	19.44559531	0.925659498	0	24
NONHSAT127814.2	NONHSAT127814.2	lncipedia	lnc-INTS8-5-2_dup1	0.038452264	0.990996674	0.981993349	6	3	0.549111294	18.02617343	0.998548032	6	24
NONHSAT128049.2	NONHSAT128049.2	lncipedia	lnc-GRHL2-12-1_dup1,lnc-GRHL2-12-1	0.041302025	0.914921921	0.829843842	0	3	0.210011835	16.78240202	1.430069425	0	24
NONHSAT128111.2	ENST00000522715	lncipedia	lnc-KB-1507C5.2.1-3-1_dup1	0.022939127	0.974890017	0.949780035	0	3	0.314529876	30.21680669	0.794259971	0	24
NONHSAT128169.2	NONHSAT128169.2	lncipedia	lnc-C8orf56-1-16_dup1	0.16267543	0.945766409	0.891532818	6	3	0.023653489	4.260921164	4.224438638	6	24
NONHSAT128443.2	NONHSAT128443.2	lncipedia	lnc-DEPTOR-1-1	0.108100704	0.885228511	0.770457022	0	3	0.023090219	6.412050555	1.871476199	0	12
NONHSAT129017.2	NONHSAT129017.2	lncipedia	lnc-TMEM75-3-5	0.036824232	0.956948307	0.935422461	0	4	0.431671314	18.82312657	1.275027287	0	24
NONHSAT129050.2	ENST00000524165	lncipedia	lnc-MYC-2-2_dup1	0.055429128	0.828438068	0.742657102	0	4	0.29938765	12.50510702	1.919215881	0	24
NONHSAT129083.2	NONHSAT129083.2	lncipedia	lnc-MYC-2-28_dup1	0.043193662	0.928188744	0.856377488	6	3	0.225386726	16.04742788	1.121675083	6	24
NONHSAT129088.2	NONHSAT129088.2	lncipedia	lnc-MYC-2-34_dup1	0.049134921	0.948505299	0.897010599	0	3	0.075615088	14.10701729	1.701280966	0	24
NONHSAT129368.2	NONHSAT129368.2	lncipedia	lnc-EIF2C2-2-2	0.055214636	0.978957471	0.957914943	6	3	0.143809495	12.55368566	1.433841861	6	24
NONHSAT129584.2	NONHSAT129584.2	lncipedia	lnc-C8orf73-1-1	0.025690701	0.928972945	0.893459418	0	4	1.030118124	26.98046974	0.889532326	0	24
NONHSAT129651.2	NONHSAT129651.2	lncipedia	lnc-MAPK15-1-3_dup1,lnc-MAPK15-1-3	0.036241109	0.859762317	0.719524634	6	3	0.397767846	19.12599229	0.941127641	6	24
NONHSAT129723.2	NONHSAT129723.2	lncipedia	lnc-GPR172A-2-1	0.069598551	0.937180363	0.874360727	6	3	2.121589524	9.959218495	1.80737073	6	24
NONHSAT129773.2	ENST00000532766	lncipedia	lnc-CTD-2517M22.14.1-1-4_dup1	0.020304124	0.858779171	0.788168757	0	4	0.162345288	34.13824656	0.703023805	0	24
NONHSAT130074.2	NONHSAT130074.2	lncipedia	lnc-RCL1-2-1_dup1	0.042568531	0.941917403	0.883834807	6	3	0.106024768	16.28308922	1.105441342	6	24
NONHSAT130630.2	NONHSAT130630.2	lncipedia	lnc-LINGO2-2-3_dup1	0.057090471	0.930907191	0.861814382	6	3	0.20731553	12.14120625	1.482554504	6	24
NONHSAT130692.2	ENST00000415066	lncipedia	lnc-SMU1-1-1_dup1,lnc-SMU1-1-1	0.085566204	0.950857027	0.901714054	6	3	0.156672237	8.100712075	2.222026883	6	24
NONHSAT130697.2	ENST00000425356	lncipedia	lnc-APTX-2-4_dup1,lnc-APTX-2-4	0.084157908	0.973255811	0.946511623	0	3	0.217990879	8.236269186	1.45697035	0	12
NONHSAT130911.2	ENST00000623595	lncipedia	lnc-DNAJB5-3-1_dup1,lnc-DNAJB5-3-1	0.050369149	0.987973615	0.975947229	0	3	0.05631823	13.76134392	0.872007855	0	12
NONHSAT131128.2	NONHSAT131128.2	lncipedia	lnc-SHB-2-1_dup1,lnc-SHB-2-1	0.094050886	0.993470842	0.986941684	6	3	0.428182188	7.369916545	2.442361442	0	24
NONHSAT131184.2	ENST00000484285	lncipedia	lnc-FAM201A-4-2	0.0789074	0.987276427	0.974552854	6	3	0.795638077	8.784311532	2.049107654	0	24
NONHSAT131277.2	NONHSAT131277.2	lncipedia	lnc-FAM75A4-3-2	0.02249092	0.986987456	0.973974913	6	3	0.489748467	30.81897909	0.584055687	0	24
NONHSAT131386.2	ENST00000435586	lncipedia	lnc-RP11-160N1.10.1-2-1	0.017896951	0.938145744	0.907218616	0	4	1.148993398	38.72990428	0.619676202	0	24
NONHSAT131550.2	ENST00000305709	lncipedia	lnc-RP11-262H14.4.1-6-1	0.026745066	0.879955315	0.819932972	0	4	0.148101847	25.91682452	0.926039376	0	24
NONHSAT131627.2	ENST00000376334	lncipedia	lnc-FAM27B-18-1	0.044156499	0.975038336	0.950076672	6	3	0.444718365	15.6975123	1.146678509	6	24
NONHSAT131842.2	ENST00000423240	lncipedia	lnc-C9orf57-2-1	0.016483883	0.991975721	0.983951442	6	3	33.32037979	42.0499946	0.428061886	6	24
NONHSAT131984.2	NONHSAT131984.2	lncipedia	lnc-GNA14-3-1_dup1,lnc-GNA14-3-1	0.018286761	0.952252711	0.904505422	6	3	22.02236852	37.90431742	0.47487994	6	24
NONHSAT132012.2	NONHSAT132012.2	lncipedia	lnc-PSAT1-3-2	0.145021681	0.99999889	0.999997781	6	3	0.141374077	4.779610711	3.765997084	6	24
NONHSAT132809.2	NONHSAT132809.2	lncipedia	lnc-NAA35-6-2	0.084140974	0.918479403	0.836958805	0	3	0.183382036	8.237926727	1.456677195	0	12
NONHSAT132848.2	ENST00000602579	lncipedia	lnc-GAS1-2-2_dup1	0.075945309	0.995712634	0.991425267	6	3	0.143053641	9.126925503	1.972186581	6	24
NONHSAT133170.2	ENST00000430945	lncipedia	lnc-CENPP-3-6_dup1	0.108100703	0.938075804	0.876151608	0	3	0.116306298	6.412050629	1.871476177	0	12
NONHSAT133286.2	NONHSAT133286.2	lncipedia	lnc-PTPDC1-7-1_dup1	0.100123793	0.956417673	0.912835346	0	3	0.013730355	6.922901723	3.466754399	0	24
NONHSAT133402.2	ENST00000321517	lncipedia	lnc-PTCH1-3-9_dup1	0.130968962	0.995557458	0.991114915	6	3	0.054068693	5.292453803	3.401068894	6	24
NONHSAT133493.2	ENST00000366109	lncipedia	lnc-CTSL2-5-1_dup1	0.038905011	0.989948584	0.979897167	6	3	0.965586558	17.81639873	1.010305184	0	24
NONHSAT133716.2	NONHSAT133716.2	lncipedia	lnc-C9orf30-1-1	0.074087408	0.901095683	0.802191366	0	3	0.359314068	9.355802825	2.565252865	0	24
NONHSAT133967.2	NONHSAT133967.2	lncipedia	lnc-MUSK-2-1	0.077070082	0.957645565	0.915291131	6	3	0.195766196	8.993725695	2.001395263	6	24
NONHSAT134350.2	NONHSAT134350.2	lncipedia	lnc-C9orf43-5-1_dup1,lnc-C9orf43-5-1	0.027071585	0.891011139	0.782022277	6	3	1.542563956	25.60423323	0.70300875	6	24
NONHSAT134430.2	NONHSAT134430.2	lncipedia	lnc-PAPPA-4-1_dup1,lnc-PAPPA-4-1	0.077848796	0.999555521	0.999111041	6	3	0.560345849	8.903762367	2.021617296	6	24
NONHSAT134445.2	NONHSAT134445.2	lncipedia	lnc-TRIM32-1-2_dup1	0.064148951	0.972592016	0.945184031	6	3	1.554875394	10.805277	1.665852712	6	24
NONHSAT134524.2	ENST00000458394	lncipedia	lnc-CNTRL-1-2_dup1	0.063644816	0.997917044	0.995834087	6	3	0.79196976	10.89086627	1.652761089	0	24
NONHSAT134594.2	NONHSAT134594.2	lncipedia	lnc-RC3H2-2-1_dup1,lnc-RC3H2-2-1	0.023291532	0.997283052	0.994566105	6	3	2.404075551	29.75962144	0.604846404	6	24
NONHSAT134595.2	NONHSAT134595.2	lncipedia	lnc-RC3H2-1-1_dup1,lnc-RC3H2-1-1	0.162697062	0.999997453	0.999994906	6	3	0.143496141	4.260354628	4.225000398	0	24
NONHSAT134822.2	NONHSAT134822.2	lncipedia	lnc-STXBP1-2-2_dup1	0.05429562	0.924900171	0.887350257	0	4	0.195652932	12.76617116	1.879968528	0	24
NONHSAT135365.2	NONHSAT135365.2	lncipedia	lnc-VAV2-1-1_dup1,lnc-VAV2-1-1	0.019969612	0.936854106	0.873708212	6	3	19.95629183	34.71009824	0.518581073	6	24
NONHSAT135605.2	NONHSAT135605.2	lncipedia	lnc-EDF1-1-1	0.094537167	0.999534415	0.999068829	6	3	0.05187626	7.332007125	2.454989431	0	24
NONHSAT135627.2	NONHSAT135627.2	lncipedia	lnc-LCN12-1-2_dup1	0.084127197	0.918361129	0.836722257	0	3	0.095640742	8.239275817	1.456438681	0	12
NONHSAT136135.2	ENST00000471090	lncipedia	lnc-RP11-706O15.1.1-1-11_dup1	0.080295661	0.930305039	0.860610079	6	3	0.248326986	8.632436304	2.085158739	6	24
NONHSAT136139.2	ENST00000381108	lncipedia	lnc-RP11-706O15.1.1-1-4_dup1	0.039866027	0.992073002	0.984146004	6	3	0.423467545	17.38691414	1.035261338	6	24
NONHSAT136143.2	ENST00000381105	lncipedia	lnc-RP11-706O15.1.1-3-1_dup1	0.053713968	0.966487209	0.932974418	6	3	0.096764763	12.90441214	1.394871755	6	24
NONHSAT136751.2	ENST00000442175	lncipedia	lnc-CASK-4-1_dup1,lnc-CASK-4-1	0.050874126	0.987474435	0.981211652	0	4	0.674977599	13.62474869	1.761500381	0	24
NONHSAT136985.2	NONHSAT136985.2	lncipedia	lnc-CCDC120-2-1_dup1,lnc-CCDC120-2-1	0.108123881	0.885387266	0.770774532	0	3	0.225850167	6.410676084	1.87187745	0	12
NONHSAT137006.2	NONHSAT137006.2	lncipedia	lnc-PPP1R3F-1-1_dup1	0.076897119	0.975585778	0.963378667	0	4	0.35597756	9.013955148	2.662538209	0	24
NONHSAT137226.2	NONHSAT137226.2	lncipedia	lnc-GNL3L-1-1	0.222103354	0.804897507	0.707346261	0	4	0.065587839	3.120831663	7.690257787	0	24
NONHSAT137436.2	NONHSAT137436.2	lncipedia	lnc-IL2RG-3-1	0.05670978	0.990553906	0.981107813	6	3	0.110404778	12.22270972	1.472668533	6	24
NONHSAT137566.2	ENST00000414209	lncipedia	lnc-CHIC1-3-4	0.018106767	0.927652725	0.855305451	6	3	0.262414338	38.28111292	0.470205765	6	24
NONHSAT137583.2	NONHSAT137583.2	lncipedia	lnc-CHIC1-3-18_dup1	0.015241267	0.895425353	0.790850706	6	3	1.272728279	45.47831799	0.395793002	6	24
NONHSAT137728.2	NONHSAT137728.2	lncipedia	lnc-FAM46D-1-1_dup1	0.019534261	0.983979767	0.967959534	0	3	0.206833114	35.48366617	0.67636754	0	24
NONHSAT137908.2	NONHSAT137908.2	lncipedia	lnc-TRMT2B-1-1_dup1	0.024264427	0.912860294	0.825720589	6	3	1.534655057	28.56639421	0.630111027	6	24
NONHSAT138021.2	ENST00000440243	lncipedia	lnc-BEX4-1-1_dup1,lnc-BEX4-1-1	0.050338437	0.987883085	0.97576617	0	3	0.023712382	13.76973989	0.871476157	0	12
NONHSAT138136.2	NONHSAT138136.2	lncipedia	lnc-ATG4A-2-1_dup1,lnc-ATG4A-2-1	0.026395641	0.910338747	0.820677493	0	3	0.023464871	26.25991114	0.45697032	0	12
NONHSAT138512.2	NONHSAT138512.2	lncipedia	lnc-BCORL1-1-1	0.100316682	0.918772079	0.837544157	0	3	0.069630565	6.909590366	3.473433117	0	24
NONHSAT138819.2	NONHSAT138819.2	lncipedia	lnc-RP1-177G6.2.1-3-2_dup1	0.022109412	0.946866967	0.893733933	6	3	0.97683681	31.35077454	0.574148494	6	24
NONHSAT139078.2	ENST00000562749	lncipedia	lnc-ATP2B3-1-1_dup1,lnc-ATP2B3-1-1	0.067655281	0.912502865	0.868754298	0	4	0.221897374	10.24527831	2.342542514	0	24
NONHSAT139157.2	ENST00000624054	lncipedia	lnc-DNASE1L1-1-1_dup1,lnc-DNASE1L1-1-1	0.113424417	0.855908384	0.783862576	0	4	0.052030698	6.111093165	3.92728426	0	24
NONHSAT139185.2	NONHSAT139185.2	lncipedia	lnc-FAM50A-1-1_dup1	0.0253779	0.897733786	0.795467572	0	3	0.115486605	27.31302351	0.878701693	0	24
NONHSAT139377.2	ENST00000439586	lncipedia	lnc-AMELY-17-1_dup1	0.029502466	0.999972901	0.999945802	6	3	0.420400747	23.49455053	0.766135108	6	24
NONHSAT139480.2	NONHSAT139480.2	lncipedia	lnc-GYG2P1-2-1	0.032565803	0.99260807	0.98521614	6	3	0.16999826	21.28451086	0.845685396	6	24
NONHSAT139568.2	ENST00000419557	lncipedia	lnc-HSFY1-3-1	0.058546556	0.937752306	0.875504613	6	3	0.220113661	11.83924766	1.520366878	6	24
NONHSAT139922.2	NONHSAT139922.2	lncipedia	lnc-PLEKHA6-1-1	0.064108512	0.956838822	0.913677644	6	3	0.261363811	10.81209284	1.664802575	6	24
NONHSAT140738.2	ENST00000340301	lncipedia	lnc-RRN3-3-3_dup1	0.089278657	0.914170336	0.828340673	6	3	0.142147025	7.763862067	2.31843377	0	24
NONHSAT140837.2	ENST00000549796	lncipedia	lnc-TMC7-3-1	0.108100703	0.8852285	0.770457	0	3	0.03011699	6.412050603	1.871476185	0	12
NONHSAT140856.2	NONHSAT140856.2	lncipedia	lnc-SMG1-3-1_dup1,lnc-SMG1-3-1	0.076825795	0.859604685	0.789407028	0	4	1.350127581	9.022323573	2.66006864	0	24
NONHSAT140871.2	ENST00000565802	lncipedia	lnc-COQ7-1-1_dup1,lnc-COQ7-1-1	0.089710202	0.938114847	0.876229694	6	3	0.092754008	7.72651455	2.329640342	6	24
NONHSAT140972.2	ENST00000561968	lncipedia	lnc-ANKS4B-1-2_dup1	0.039837273	0.97723283	0.95446566	0	3	0.121300353	17.39946357	1.379352869	0	24
NONHSAT141012.2	NONHSAT141012.2	lncipedia	lnc-RP11-645C24.1.1-3-8	0.103410995	0.897713584	0.795427168	6	3	0.126095162	6.70283835	2.685429524	6	24
NONHSAT141013.2	NONHSAT141013.2	lncipedia	lnc-RP11-645C24.1.1-3-9	0.051941803	0.92974294	0.89461441	0	4	0.140872238	13.34468858	1.798468346	0	24
NONHSAT141063.2	NONHSAT141063.2	lncipedia	lnc-CDR2-4-2	0.083332334	0.994494948	0.988989897	6	3	0.132610056	8.317865944	2.164016602	0	24
NONHSAT141067.2	NONHSAT141067.2	lncipedia	lnc-RP11-368J21.2.1-3-1	0.052582549	0.836777467	0.755166201	0	4	0.307609436	13.18207642	1.820653987	0	24
NONHSAT141111.2	NONHSAT141111.2	lncipedia	lnc-SCNN1B-1-4_dup1	0.07394301	0.832689932	0.749034898	0	4	0.274435887	9.374073107	2.560253129	0	24
NONHSAT141112.2	ENST00000565747	lncipedia	lnc-SCNN1B-1-3_dup1	0.069217254	0.968379115	0.936758229	6	3	0.818696731	10.01408084	1.797469013	0	24
NONHSAT141440.2	NONHSAT141440.2	lncipedia	lnc-IL4R-2-8_dup1,lnc-IL4R-2-8	0.089090841	0.965503692	0.948255537	0	4	0.01443973	7.780229428	3.084741938	0	24
NONHSAT141540.2	NONHSAT141540.2	lncipedia	lnc-RABEP2-1-3	0.138310412	0.988210891	0.976421783	6	3	0.11492899	5.011532905	3.591715417	0	24
NONHSAT141703.2	NONHSAT141703.2	lncipedia	lnc-PPP4C-2-2	0.051822143	0.866341326	0.732682653	0	3	0.081708117	13.37550198	1.79432518	0	24
NONHSAT141865.2	ENST00000576336	lncipedia	lnc-BCKDK-1-1_dup1	0.0758495	0.987131281	0.980696921	0	4	0.133895966	9.138454208	2.626264733	0	24
NONHSAT141958.2	NONHSAT141958.2	lncipedia	lnc-ZNF720-1-10	0.039837273	0.977232829	0.954465658	0	3	0.050526749	17.39946371	1.379352858	0	24
NONHSAT142255.2	ENST00000574180	lncipedia	lnc-SHCBP1-1-1	0.048820934	0.992682563	0.985365126	6	3	0.569521914	14.19774527	1.267806941	0	24
NONHSAT142353.2	ENST00000565072	lncipedia	lnc-LONP2-6-3_dup1	0.017843915	0.959458087	0.918916175	6	3	0.637561685	38.84501716	0.463379896	6	24
NONHSAT142422.2	ENST00000563424	lncipedia	lnc-NKD1-1-1_dup1,lnc-NKD1-1-1	0.102636997	0.936924228	0.873848455	6	3	0.056226605	6.75338521	2.66532997	6	24
NONHSAT142618.2	NONHSAT142618.2	lncipedia	lnc-IRX3-4-5	0.089278658	0.914170336	0.828340673	6	3	0.076006278	7.763862039	2.318433778	6	24
NONHSAT142717.2	NONHSAT142717.2	lncipedia	lnc-SLC12A3-2-3_dup1,lnc-SLC12A3-2-3	0.032573489	0.992507019	0.985014037	6	3	0.032363421	21.2794885	0.845884994	6	24
NONHSAT143040.2	ENST00000501143	lncipedia	lnc-CA7-4-2_dup1	0.036862234	0.943947437	0.887894873	0	3	0.050421409	18.8037213	1.276343103	0	24
NONHSAT143108.2	NONHSAT143108.2	lncipedia	lnc-KCTD19-1-1_dup1	0.134388259	0.973949786	0.960924679	0	4	0.077579742	5.157795653	4.653150612	0	24
NONHSAT143364.2	ENST00000561622	lncipedia	lnc-WWP2-2-1_dup1,lnc-WWP2-2-1	0.046738322	0.959874976	0.939812464	0	4	0.334557042	14.83038231	1.618299481	0	24
NONHSAT143367.2	ENST00000575838	lncipedia	lnc-WWP2-1-1_dup1	0.040280768	0.895909081	0.843863621	0	4	0.621780024	17.20789378	1.394708749	0	24
NONHSAT143385.2	ENST00000525173	lncipedia	lnc-EXOSC6-3-9_dup1	0.0262114	0.989556123	0.979112245	6	3	0.370842932	26.44449305	0.680671018	6	24
NONHSAT143560.2	NONHSAT143560.2	lncipedia	lnc-PMFBP1-3-1_dup1	0.14105626	0.91254916	0.825098319	6	3	0.159755455	4.913976754	3.663020991	6	24
NONHSAT143681.2	ENST00000568371	lncipedia	lnc-CLEC18B-2-5_dup1	0.056731653	0.927726227	0.855452454	0	3	0.086343424	12.21799731	1.964315378	0	24
NONHSAT143932.2	ENST00000564536	lncipedia	lnc-C16orf46-1-1	0.066701114	0.963463213	0.926926426	6	3	0.382817258	10.39183821	1.732128583	6	24
NONHSAT144081.2	NONHSAT144081.2	lncipedia	lnc-USP10-3-1_dup1,lnc-USP10-3-1	0.030103201	0.990846266	0.981692531	6	3	8.306887426	23.02569691	0.781735296	6	24
NONHSAT144400.2	ENST00000563261	lncipedia	lnc-CTU2-6-1	0.099797499	0.920274172	0.840548344	6	3	0.078456737	6.945536601	2.591592419	6	24
NONHSAT144411.2	ENST00000567997	lncipedia	lnc-CTU2-6-7_dup1,lnc-CTU2-6-16_dup1,lnc-CTU2-6-7,lnc-CTU2-6-16	0.040240817	0.999437791	0.998875582	6	3	1.101340706	17.22497796	1.04499408	6	24
NONHSAT144417.2	ENST00000616106	lncipedia	lnc-RNF166-1-1_dup1,lnc-RNF166-1-1	0.038180008	0.96118578	0.92237156	6	3	0.185882637	18.15471537	0.991477951	6	24
NONHSAT144467.2	NONHSAT144467.2	lncipedia	lnc-ACSF3-1-4_dup1	0.042373244	0.845938365	0.768907548	0	4	0.08064108	16.35813353	1.467160049	0	24
NONHSAT144514.2	NONHSAT144514.2	lncipedia	lnc-AC009113.1-4-1_dup1	0.032573489	0.992507019	0.985014039	6	3	0.035157853	21.27948834	0.845885	0	24
NONHSAT144550.2	NONHSAT144550.2	lncipedia	lnc-RPL13-4-1	0.043193662	0.928188747	0.856377494	6	3	0.154448275	16.04742785	1.121675085	6	24
NONHSAT144574.2	ENST00000562298	lncipedia	lnc-ZNF276-1-2	0.063795768	0.845201616	0.767802423	0	4	0.227464885	10.86509659	2.208908113	0	24
NONHSAT144791.2	NONHSAT144791.2	lncipedia	lnc-NXN-6-4	0.031893464	0.961880786	0.923761573	6	3	1.687313838	21.73320462	0.828225764	6	24
NONHSAT145165.2	ENST00000623522	lncipedia	lnc-USP6-1-3_dup1,lnc-USP6-1-3	0.03257349	0.992507015	0.985014029	6	3	0.042548263	21.279488	0.845885014	6	24
NONHSAT145313.2	ENST00000573222	lncipedia	lnc-SLC16A11-1-1_dup1	0.014716134	0.989350598	0.978701196	6	3	1.450846994	47.10117208	0.382156095	6	24
NONHSAT145330.2	NONHSAT145330.2	lncipedia	lnc-SLC16A11-2-1_dup1,lnc-SLC16A11-2-1	0.032573489	0.992507016	0.985014032	6	3	0.269363237	21.27948811	0.845885009	0	24
NONHSAT145443.2	ENST00000571370	lncipedia	lnc-SAT2-1-1_dup1,lnc-SAT2-1-1	0.061042015	0.99913437	0.99826874	6	3	0.447937114	11.35524734	1.585170227	0	24
NONHSAT145510.2	ENST00000315707	lncipedia	lnc-CTC1-1-2_dup1	0.053843416	0.861926294	0.723852589	0	3	0.06305184	12.87338781	1.864311116	0	24
NONHSAT145511.2	NONHSAT145511.2	lncipedia	lnc-CTC1-2-8_dup1,lnc-CTC1-2-8	0.073824564	0.97638083	0.95276166	6	3	0.111506427	9.389113154	1.917113971	6	24
NONHSAT145597.2	ENST00000584676	lncipedia	lnc-STX8-1-1_dup1	0.050338438	0.987883087	0.975766175	0	3	0.232649786	13.7697395	0.871476182	0	12
NONHSAT145761.2	ENST00000458492	lncipedia	lnc-COX10-1-4_dup1	0.068232906	0.9375982	0.8751964	6	3	0.086585116	10.15854691	1.771906963	6	24
NONHSAT145796.2	ENST00000623265	lncipedia	lnc-ZNF286A-4-2_dup1,lnc-ZNF286A-4-2	0.050338439	0.987883088	0.975766175	0	3	0.03711193	13.76973935	0.871476191	0	12
NONHSAT145908.2	ENST00000578296	lncipedia	lnc-UBB-3-1_dup1,lnc-UBB-3-1	0.051881352	0.875646067	0.751292134	6	3	0.147200551	13.36023748	1.34728144	6	24
NONHSAT145917.2	NONHSAT145917.2	lncipedia	lnc-TRPV2-1-36	0.015798451	0.945000097	0.890000195	6	3	4.164651611	43.87437592	0.410262246	0	24
NONHSAT145933.2	NONHSAT145933.2	lncipedia	lnc-TRPV2-1-51	0.031943616	0.93602217	0.872044339	6	3	2.233971879	21.69908315	0.829528136	0	24
NONHSAT146034.2	ENST00000562897	lncipedia	lnc-TNFRSF13B-2-1_dup1,lnc-TNFRSF13B-2-1	0.071954089	0.985670633	0.971341267	6	3	0.497371441	9.633186834	1.868540527	6	24
NONHSAT146094.2	NONHSAT146094.2	lncipedia	lnc-RASD1-2-1_dup1,lnc-RASD1-2-1	0.063150294	0.954311941	0.908623882	0	3	0.036335032	10.97615134	2.186558773	0	24
NONHSAT146539.2	ENST00000564549	lncipedia	lnc-AKAP10-1-1_dup1,lnc-AKAP10-1-1	0.12752068	0.966090087	0.94913513	0	4	0.070349107	5.435566866	4.415362848	0	24
NONHSAT147315.2	NONHSAT147315.2	lncipedia	lnc-LPCAT1-3-23	0.021713989	0.91593655	0.8318731	6	3	0.640102127	31.92168771	0.56387996	6	24
NONHSAT147812.2	NONHSAT147812.2	lncipedia	lnc-KCTD5-1-2	0.025322716	0.873817065	0.810725597	0	4	0.529512335	27.37254525	0.876790952	0	24
NONHSAT147825.2	ENST00000564160	lncipedia	lnc-PRSS27-2-1_dup1	0.054532113	0.989050779	0.978101557	6	3	0.141063328	12.7108072	1.416117775	6	24
NONHSAT147966.2	ENST00000573414	lncipedia	lnc-ZSCAN10-3-9_dup1	0.126695999	0.866825811	0.733651622	0	3	0.091836275	5.470947669	2.193404274	0	12
NONHSAT148075.2	NONHSAT148075.2	lncipedia	lnc-DNASE1-4-1	0.162393106	0.889836339	0.834754509	0	4	0.021488113	4.268328863	5.622809482	0	24
NONHSAT148099.2	NONHSAT148099.2	lncipedia	lnc-SRL-2-17	0.043925703	0.92344961	0.846899219	6	3	0.091585573	15.77999066	1.140685086	6	24
NONHSAT148122.2	ENST00000574705	lncipedia	lnc-PAM16-1-1	0.083655381	0.896871548	0.845307321	0	4	0.19400362	8.285745264	2.896540895	0	24
NONHSAT148204.1	ENST00000448179	PMID24463510	-	0.071277623	0.931806435	0.897709652	0	4	0.052347874	9.724611275	2.467964973	0	24
NONHSAT148205.1	NONHSAT148205.1	PMID25116943	LCAT_00000213	0.070353273	0.995427998	0.990855996	0	3	0.05578662	9.852379978	2.435959642	0	24
NONHSAT148217.1	ENST00000444362	lncipedia	lnc-TMEM88B-3-7	0.095788084	0.98842849	0.97685698	0	3	0.596566765	7.236256849	1.658315929	0	12
NONHSAT148388.1	NONHSAT148388.1	PMID24108091	m121212_180544_00126_c100418772550000001523036412191284_s1_p0/4435/ccs.path1	0.033958221	0.987041103	0.974082207	0	3	0.413549026	20.41176344	0.58789629	0	12
NONHSAT148392.1	NONHSAT148392.1	PMID24108091	m130127_011620_00126_c100456792550000001523064703201340_s2_p0/12865/ccs.path1	0.040074678	0.815565195	0.723347793	0	4	0.092458124	17.29638806	1.387572938	0	24
NONHSAT148398.1	NONHSAT148398.1	lncrnadb	DQ786227_hg_1	0.064997757	0.995962806	0.991925612	6	3	0.771458223	10.66417076	1.687894952	0	24
NONHSAT148441.1	NONHSAT148441.1	PMID24108091	m130128_052502_00126_c100457742550000001523064703201383_s2_p0/52981/ccs.path1	0.173820982	0.999688461	0.999376922	6	3	0.572633858	3.987707199	4.513872033	0	24
NONHSAT148523.1	ENST00000454117	ensembl	-	0.050338438	0.987883085	0.97576617	0	3	0.049470165	13.76973951	0.871476181	0	12
NONHSAT148596.1	NONHSAT148596.1	PMID24463510	-	0.034269161	0.949856952	0.899713905	0	3	0.113856241	20.22655819	1.186558769	0	24
NONHSAT148716.1	NONHSAT148716.1	PMID24108091	m121212_132849_00126_c100418772550000001523036412191282_s1_p0/48282/ccs.path1	0.063310857	0.801016095	0.701524142	0	4	0.181319906	10.94831458	2.192118232	0	24
NONHSAT148737.1	NONHSAT148737.1	lncipedia	lnc-MANEAL-1-1	0.104430489	0.922172108	0.844344216	6	3	0.737669663	6.637402426	2.711904273	6	24
NONHSAT148805.1	NONHSAT148805.1	PMID24035497	intronic472	0.078221523	0.859910944	0.789866416	0	4	0.175798189	8.861335729	2.708395296	0	24
NONHSAT148842.1	ENST00000623351	ensembl	-	0.112445777	0.963245957	0.926491914	6	3	0.135980883	6.164279325	2.920049376	6	24
NONHSAT148858.1	ENST00000627824	gencode	-	0.050418685	0.981782752	0.963565504	6	3	0.483891931	13.74782356	1.309298154	6	24
NONHSAT149060.1	NONHSAT149060.1	PMID24035497	intronic39	0.048751116	0.830053349	0.745080024	0	4	1.676670164	14.21807808	1.687991855	0	24
NONHSAT149071.1	NONHSAT149071.1	PMID24108091	m121212_224522_00126_c100418772550000001523036412191286_s1_p0/24097/ccs.path1	0.15253483	0.980256826	0.960513652	6	3	0.060307783	4.544189539	3.96110238	6	24
NONHSAT149138.1	NONHSAT149138.1	PMID24108091	m121219_004319_00126_c100449542550000001523046302151303_s1_p0/47428/ccs.path1	0.050657872	0.915021857	0.830043715	6	3	0.375677846	13.68291142	1.315509503	6	24
NONHSAT149273.1	NONHSAT149273.1	PMID24108091	m121218_154352_00126_c100449542550000001523046302151300_s2_p0/72892/ccs.path1	0.26385459	0.924302443	0.848604887	6	3	0.099532896	2.627004447	6.851910747	6	24
NONHSAT149453.1	NONHSAT149453.1	PMID24108091	m121218_180114_00126_c100449542550000001523046302151301_s2_p0/18188/ccs.path1	0.118573213	0.859011166	0.718022333	6	3	0.275956403	5.845731641	3.079169744	6	24
NONHSAT149598.1	ENST00000430373	PMID24463510	-	0.07227821	0.935559207	0.90333881	0	4	0.466472644	9.589988142	2.502609977	0	24
NONHSAT149623.1	NONHSAT149623.1	PMID24108091	m121219_094927_00126_c100449542550000001523046302151307_s2_p0/5150/ccs.path1	0.06726088	0.895251507	0.84287726	0	4	0.105358497	10.30535399	2.328886521	0	24
NONHSAT149633.1	NONHSAT149633.1	PMID24463510	XLOC_000358	0.072239531	0.998021846	0.996043692	6	3	0.105094496	9.595122903	1.875953042	6	24
NONHSAT149712.1	ENST00000618589	ensembl	-	0.060135298	0.869106144	0.738212287	6	3	0.220978428	11.5264613	1.561624122	0	24
NONHSAT149720.1	ENST00000611275	lncipedia	lnc-POLR3GL-1-6	0.106701472	0.903776126	0.807552252	6	3	0.582661754	6.496135118	2.770878326	6	24
NONHSAT149730.1	NONHSAT149730.1	lncipedia	lnc-CHD1L-1-7_dup1,lnc-CHD1L-1-7	0.046019792	0.998529964	0.997059927	6	3	0.427188346	15.06193638	1.195065465	6	24
NONHSAT149757.1	ENST00000611769	ensembl	-	0.024054317	0.945665696	0.891331392	6	3	1.240851192	28.81591639	0.624654783	0	24
NONHSAT149769.1	ENST00000430442	ensembl	-	0.108100703	0.885228499	0.770456997	0	3	0.041258862	6.412050654	1.87147617	0	12
NONHSAT149770.1	ENST00000622079	ensembl	-	0.141889463	0.855000265	0.710000529	0	3	0.038599056	4.885120903	2.456438692	0	12
NONHSAT149773.1	ENST00000608318	lncipedia	lnc-HIST2H2AA4-1-1_dup1,lnc-HIST2H2AA4-1-1	0.087108455	0.967049431	0.934098862	6	3	0.222878127	7.957289308	2.262076858	6	24
NONHSAT149787.1	NONHSAT149787.1	PMID24108091	m121219_051625_00126_c100449542550000001523046302151305_s1_p0/53714/ccs.path1	0.073622684	0.89223427	0.784468541	0	3	0.077129654	9.414858821	2.549161964	0	24
NONHSAT149788.1	NONHSAT149788.1	PMID24108091	m121218_020727_00126_c100418802550000001523036412191222_s2_p0/58864/ccs.path1	0.041970924	0.924130515	0.84826103	6	3	0.214652045	16.51493717	1.089922403	0	24
NONHSAT149867.1	NONHSAT149867.1	PMID24108091	m121218_132759_00126_c100418802550000001523036412191227_s1_p0/27217/ccs.path1	0.130399732	0.995108524	0.990217047	0	3	0.15835177	5.315556796	4.515049113	0	24
NONHSAT149880.1	NONHSAT149880.1	PMID24108091	m130128_074542_00126_c100457742550000001523064703201384_s1_p0/58642/ccs.path1	0.090017386	0.96854586	0.93709172	6	3	6.948696679	7.700147863	2.337617448	6	24
NONHSAT150017.1	NONHSAT150017.1	PMID24108091	m121218_042125_00126_c100418802550000001523036412191223_s1_p0/59446/ccs.path1	0.043420839	0.999529103	0.999058207	6	3	0.304792666	15.96346823	1.127574518	0	24
NONHSAT150043.1	NONHSAT150043.1	PMID24108091	m121212_202452_00126_c100418772550000001523036412191285_s1_p0/67080/ccs.path1	0.03257349	0.992507018	0.985014035	6	3	0.068459865	21.27948798	0.845885015	0	24
NONHSAT150098.1	ENST00000521244	lncipedia	lnc-C1orf220-1-1_dup1	0.02785052	0.999071927	0.998143855	0	3	0.055212734	24.88812349	0.96431537	0	24
NONHSAT150312.1	NONHSAT150312.1	PMID24463510	blastnGorilla.Locus_57062	0.084127197	0.918361129	0.836722257	0	3	0.095640742	8.239275817	1.456438681	0	12
NONHSAT150319.1	NONHSAT150319.1	PMID24108091	m121219_051625_00126_c100449542550000001523046302151305_s2_p0/1974/ccs.path1	0.056704511	0.990536738	0.981073475	6	3	0.243895331	12.22384557	1.472531692	0	24
NONHSAT150348.1	NONHSAT150348.1	PMID24108091	m130127_103756_00126_c100456792550000001523064703201344_s1_p0/20819/ccs.path1	0.151715606	0.926819882	0.853639764	0	3	0.192337004	4.568726979	2.626552222	0	12
NONHSAT150354.1	NONHSAT150354.1	PMID24463510	LocusForward_58325	0.154761759	0.999969849	0.999939698	0	3	0.458301719	4.478801396	2.67928826	0	12
NONHSAT150373.1	NONHSAT150373.1	refseq	NR_110982	0.062183169	0.994686046	0.989372092	6	3	2.10047475	11.1468617	1.614804282	6	24
NONHSAT150398.1	NONHSAT150398.1	PMID24108091	m130127_011620_00126_c100456792550000001523064703201340_s1_p0/74467/ccs.path1	0.130251315	0.990675554	0.981351108	6	3	0.098826292	5.321613698	3.382432664	6	24
NONHSAT150619.1	NONHSAT150619.1	PMID24108091	m121218_180114_00126_c100449542550000001523046302151301_s1_p0/57403/ccs.path1	0.081026905	0.964604368	0.929208736	6	3	0.120327107	8.554531087	2.104148061	6	24
NONHSAT150714.1	NONHSAT150714.1	PMID24463510	LocusForward_59868	0.036862235	0.943947438	0.887894875	0	3	0.212092379	18.80372116	1.276343113	0	24
NONHSAT150812.1	NONHSAT150812.1	PMID24108091	m121218_085412_00126_c100418802550000001523036412191225_s1_p0/26585/ccs.path1	0.073824564	0.97638083	0.952761661	6	3	0.066003804	9.389113157	1.91711397	6	24
NONHSAT150950.1	ENST00000442292	lncipedia	lnc-RNF223-2-1_dup1	0.276005272	0.940912505	0.881825009	0	3	0.047732656	2.511354862	4.778297237	0	12
NONHSAT150969.1	NONHSAT150969.1	PMID24108091	m121212_202452_00126_c100418772550000001523036412191285_s2_p0/15093/ccs.path1	0.055303941	0.999010597	0.998021194	6	3	0.303887627	12.53341384	1.436160987	6	24
NONHSAT151097.1	NONHSAT151097.1	PMID24463510	LocusReverse_56513	0.100477169	0.986847545	0.973695089	6	3	0.142429588	6.898554038	2.609242444	0	24
NONHSAT151134.1	ENST00000606790	lncipedia	lnc-DHRS3-1-1_dup1,lnc-DHRS3-1-1	0.037604904	0.997341202	0.994682403	6	3	5.365603764	18.43236119	0.976543364	6	24
NONHSAT151189.1	ENST00000606899	lncipedia	lnc-BX284668.1-3-1_dup1,lnc-BX284668.1-3-1	0.126695999	0.866825815	0.73365163	0	3	0.096658728	5.47094766	2.193404278	0	12
NONHSAT151239.1	NONHSAT151239.1	PMID24035497	intronic17	0.050338438	0.987883087	0.975766175	0	3	0.245381864	13.76973947	0.871476184	0	12
NONHSAT151260.1	NONHSAT151260.1	PMID24108091	m130127_152334_00126_c100456792550000001523064703201346_s2_p0/36388/ccs.path1	0.081109242	0.852580558	0.705161117	6	3	0.136203138	8.545847124	2.106286216	6	24
NONHSAT151328.1	NONHSAT151328.1	PMID24035497	intronic27	0.175671526	0.975606599	0.951213199	0	3	0.183928702	3.945700239	3.041285266	0	12
NONHSAT151533.1	ENST00000430643	PMID24463510	-	0.117927962	0.997768107	0.995536214	0	3	0.329847753	5.877716928	2.041609038	0	12
NONHSAT151554.1	NONHSAT151554.1	PMID24108091	m121218_020727_00126_c100418802550000001523036412191222_s1_p0/59302/ccs.path1	0.051881352	0.87564607	0.751292139	6	3	0.080996382	13.3602375	1.347281439	6	24
NONHSAT151799.1	NONHSAT151799.1	PMID24108091	m121219_004319_00126_c100449542550000001523046302151303_s1_p0/58810/ccs.path1	0.120020266	0.969818203	0.939636406	6	3	0.431122669	5.775251176	3.116747558	6	24
NONHSAT152158.1	ENST00000456414	PMID24463510	-	0.032573489	0.992507014	0.985014028	6	3	0.030423303	21.2794887	0.845884986	6	24
NONHSAT152249.1	NONHSAT152249.1	lncipedia	lnc-NBPF24-5-1_dup1	0.050338438	0.987883086	0.975766173	0	3	0.091846843	13.76973953	0.87147618	0	12
NONHSAT152270.1	ENST00000614292	ensembl	-	0.032573489	0.992507017	0.985014033	6	3	0.085407856	21.27948807	0.845885011	0	24
NONHSAT152298.1	NONHSAT152298.1	PMID24108091	m121218_222657_00126_c100449542550000001523046302151302_s2_p0/23738/ccs.path1	0.126695999	0.982236368	0.964472735	0	3	0.081436147	5.470947654	2.19340428	0	12
NONHSAT152299.1	NONHSAT152299.1	PMID24108091	m121212_202452_00126_c100418772550000001523036412191285_s1_p0/22972/ccs.path1	0.126142728	0.932913345	0.86582669	6	3	0.079324288	5.494943647	3.27573878	6	24
NONHSAT152360.1	NONHSAT152360.1	lncipedia	lnc-PYGO2-2-1_dup1	0.074227139	0.960190742	0.940286113	0	4	0.054019524	9.338190756	2.570090998	0	24
NONHSAT152378.1	NONHSAT152378.1	PMID24108091	m121218_154352_00126_c100449542550000001523046302151300_s1_p0/16943/ccs.path1	0.025448216	0.997392114	0.994784227	6	3	0.476880136	27.23755456	0.660852279	0	24
NONHSAT152399.1	ENST00000448869	PMID24463510	-	0.045109038	0.902289842	0.804579684	6	3	2.747239895	15.36603789	1.171414527	0	24
NONHSAT152538.1	NONHSAT152538.1	lncipedia	lnc-VAMP4-4-2_dup1	0.039909815	0.949803851	0.899607701	6	3	0.113242972	17.36783765	1.036398449	6	24
NONHSAT152559.1	NONHSAT152559.1	PMID24108091	m121219_073256_00126_c100449542550000001523046302151306_s2_p0/68835/ccs.path1	0.095790874	0.992087368	0.984174737	6	3	0.052074137	7.236046098	2.487546342	6	24
NONHSAT152600.1	NONHSAT152600.1	PMID24108091	m121219_051625_00126_c100449542550000001523046302151305_s2_p0/34233/ccs.path1	0.099845027	0.999556357	0.999112714	6	3	0.341850695	6.94223036	2.592826666	0	24
NONHSAT152617.1	NONHSAT152617.1	PMID25116943	LCAT_00021182	0.107650873	0.93656823	0.904852346	0	4	0.006826666	6.438844006	3.727377147	0	24
NONHSAT152635.1	NONHSAT152635.1	PMID25116943	LCAT_00021252	0.032573486	0.992507021	0.985014041	6	3	0.006876909	21.27949009	0.84588493	6	24
NONHSAT152746.1	ENST00000430471	PMID24463510	-	0.031760177	0.974248271	0.948496543	0	3	0.427892649	21.82441143	0.549843007	0	12
NONHSAT152752.1	ENST00000608886	lncipedia	lnc-LMOD1-4-1	0.051096124	0.960224198	0.920448395	6	3	0.334788766	13.56555309	1.326890241	0	24
NONHSAT152976.1	NONHSAT152976.1	PMID24108091	m121219_030035_00126_c100449542550000001523046302151304_s1_p0/68568/ccs.path1	0.051881352	0.875646072	0.751292145	6	3	0.058906459	13.36023748	1.347281441	6	24
NONHSAT153055.1	NONHSAT153055.1	PMID24108091	m121218_180114_00126_c100449542550000001523046302151301_s2_p0/25814/ccs.path1	0.034897631	0.981229437	0.962458874	6	3	0.518228636	19.86229913	0.906239498	6	24
NONHSAT153108.1	NONHSAT153108.1	PMID24108091	m121219_004319_00126_c100449542550000001523046302151303_s2_p0/7685/ccs.path1	0.056709779	0.990553908	0.981107816	6	3	0.04589072	12.22270986	1.472668517	6	24
NONHSAT153187.1	NONHSAT153187.1	PMID24035497	intronic465	0.051881352	0.875646067	0.751292134	6	3	0.299063563	13.3602375	1.347281438	6	24
NONHSAT153256.1	NONHSAT153256.1	PMID24108091	m121218_132759_00126_c100418802550000001523036412191227_s2_p0/79157/ccs.path1	0.062125968	0.877336917	0.816005375	0	4	0.051973046	11.15712487	2.151091816	0	24
NONHSAT155070.1	NONHSAT155070.1	PMID24108091	m121218_132759_00126_c100418802550000001523036412191227_s2_p0/28032/ccs.path1	0.081026905	0.964604368	0.929208736	6	3	0.307441278	8.554531082	2.104148062	6	24
NONHSAT155177.1	NONHSAT155177.1	PMID24108091	m130127_152334_00126_c100456792550000001523064703201346_s1_p0/66113/ccs.path1	0.08143214	0.841491379	0.762237069	0	4	0.042352854	8.511960799	2.819561857	0	24
NONHSAT155229.1	ENST00000610158	lncipedia	lnc-THNSL1-4-2_dup1,lnc-THNSL1-4-2	0.056731653	0.927726227	0.855452454	0	3	0.232146789	12.21799733	1.964315374	0	24
NONHSAT155265.1	NONHSAT155265.1	PMID24108091	m121219_094927_00126_c100449542550000001523046302151307_s1_p0/30799/ccs.path1	0.055988256	0.890959418	0.781918836	6	3	8.330678549	12.38022453	1.453931627	6	24
NONHSAT155391.1	NONHSAT155391.1	PMID24108091	m121218_132759_00126_c100418802550000001523036412191227_s1_p0/34499/ccs.path1	0.072592132	0.862606572	0.725213144	6	3	0.594330834	9.548516597	1.885109568	6	24
NONHSAT155563.1	NONHSAT155563.1	PMID25116943	LCAT_00028645	0.092921688	0.999291331	0.998582661	0	3	0.033235446	7.459476846	1.608691903	0	12
NONHSAT155607.1	NONHSAT155607.1	PMID24108091	m121218_085412_00126_c100418802550000001523036412191225_s2_p0/54702/ccs.path1	0.110077797	0.857934807	0.715869614	6	3	0.254239032	6.296884568	2.858556451	6	24
NONHSAT155633.1	ENST00000441348	PMID24463510	-	0.111662747	0.9949303	0.989860599	6	3	0.138484745	6.207506086	2.89971524	0	24
NONHSAT155665.1	NONHSAT155665.1	lncipedia	lnc-KIAA0913-3-1	0.039813217	0.920740935	0.841481871	6	3	2.008235442	17.4099767	1.033889954	6	24
NONHSAT155669.1	NONHSAT155669.1	PMID24108091	m130128_004308_00126_c100457742550000001523064703201381_s1_p0/24137/ccs.path1	0.032573489	0.992507016	0.985014032	6	3	0.132390249	21.27948806	0.845885011	6	24
NONHSAT155761.1	NONHSAT155761.1	lncipedia	lnc-FAM22E-1-5_dup1	0.024536727	0.902869808	0.805739617	6	3	0.738665676	28.24937395	0.637182262	6	24
NONHSAT155865.1	NONHSAT155865.1	PMID24108091	m130127_081758_00126_c100456792550000001523064703201343_s1_p0/19595/ccs.path1	0.087107577	0.96706686	0.93413372	6	3	0.044828796	7.957369507	2.26205406	6	24
NONHSAT155883.1	NONHSAT155883.1	PMID24108091	m121218_085412_00126_c100418802550000001523036412191225_s1_p0/28634/ccs.path1	0.056933731	0.904427075	0.808854151	6	3	2.324368486	12.17463126	1.478484203	6	24
NONHSAT155903.1	NONHSAT155903.1	PMID24108091	m130128_030356_00126_c100457742550000001523064703201382_s2_p0/12438/ccs.path1	0.091545747	0.978705353	0.957410706	6	3	0.15750833	7.571593493	2.377306708	6	24
NONHSAT155905.1	NONHSAT155905.1	PMID24108091	m121212_224522_00126_c100418772550000001523036412191286_s1_p0/79012/ccs.path1	0.032573489	0.992507016	0.985014032	6	3	0.045009281	21.27948828	0.845885003	6	24
NONHSAT156441.1	NONHSAT156441.1	PMID24108091	m121218_042125_00126_c100418802550000001523036412191223_s2_p0/26275/ccs.path1	0.046132262	0.988764592	0.977529184	6	3	0.403527582	15.02521542	1.197986152	0	24
NONHSAT156474.1	ENST00000615314	ensembl	-	0.043193663	0.928188747	0.856377495	6	3	0.08742449	16.04742772	1.121675094	6	24
NONHSAT156757.1	ENST00000624879	ensembl	-	0.084157908	0.918521749	0.837043497	0	3	0.157017658	8.236269149	1.456970357	0	12
NONHSAT156856.1	NONHSAT156856.1	PMID24108091	m121219_004319_00126_c100449542550000001523046302151303_s1_p0/6526/ccs.path1	0.295703596	0.930941638	0.861883275	0	3	0.0230556	2.344060706	5.119321342	0	12
NONHSAT156967.1	NONHSAT156967.1	PMID24108091	m130127_125837_00126_c100456792550000001523064703201345_s1_p0/13555/ccs.path1	0.097051651	0.915950211	0.831900421	6	3	0.051060256	7.142044168	2.52028685	6	24
NONHSAT157003.1	NONHSAT157003.1	PMID24108091	m121212_224522_00126_c100418772550000001523036412191286_s1_p0/35061/ccs.path1	0.051881352	0.875646061	0.751292123	6	3	0.037172692	13.36023744	1.347281445	6	24
NONHSAT157045.1	NONHSAT157045.1	PMID24108091	m121218_111110_00126_c100418802550000001523036412191226_s1_p0/49979/ccs.path1	0.064316229	0.973695061	0.947390123	6	3	0.855830328	10.77717379	1.67019669	6	24
NONHSAT157061.1	NONHSAT157061.1	PMID24108091	m121218_154352_00126_c100449542550000001523046302151300_s2_p0/61856/ccs.path1	0.076013251	0.978827871	0.957655743	6	3	0.120421056	9.118767756	1.97395092	6	24
NONHSAT157119.1	NONHSAT157119.1	PMID24108091	m121212_085615_00126_c100418772550000001523036412191280_s2_p0/22205/ccs.path1	0.073618406	0.948634741	0.897269482	6	3	10.55291323	9.415406021	1.91176036	6	24
NONHSAT157149.1	ENST00000623453	gencode	-	0.038241523	0.999508052	0.999016105	6	3	0.097967359	18.12551193	0.9930754	0	24
NONHSAT157228.1	ENST00000496359	gencode	-	0.043354666	0.99276322	0.989144829	0	4	0.482576909	15.98783362	1.501141466	0	24
NONHSAT157305.1	NONHSAT157305.1	lncipedia	lnc-CH25H-1-1_dup1	0.051881352	0.875646065	0.75129213	6	3	0.059223161	13.36023746	1.347281443	6	24
NONHSAT157374.1	NONHSAT157374.1	PMID24108091	m130127_011620_00126_c100456792550000001523064703201340_s2_p0/66515/ccs.path1	0.028428642	0.999257157	0.998514313	6	3	1.115228642	24.38200102	0.738249497	0	24
NONHSAT157401.1	ENST00000608554	lncipedia	lnc-MRPL43-2-1_dup1,lnc-MRPL43-2-1	0.039581456	0.999902825	0.99980565	6	3	0.172581361	17.51191729	1.027871461	0	24
NONHSAT157428.1	NONHSAT157428.1	PMID24108091	m130128_074542_00126_c100457742550000001523064703201384_s1_p0/44641/ccs.path1	0.103410995	0.897713586	0.795427172	6	3	0.054025254	6.702838321	2.685429536	6	24
NONHSAT157512.1	NONHSAT157512.1	PMID24108091	m130128_052502_00126_c100457742550000001523064703201383_s2_p0/48093/ccs.path1	0.046890926	0.912163485	0.868245228	0	4	1.346844498	14.78211741	1.62358337	0	24
NONHSAT157531.1	NONHSAT157531.1	PMID24108091	m121218_111110_00126_c100418802550000001523036412191226_s2_p0/5662/ccs.path1	0.03257349	0.992507019	0.985014038	6	3	0.054885926	21.27948779	0.845885022	6	24
NONHSAT157568.1	NONHSAT157568.1	PMID24108091	m121218_132759_00126_c100418802550000001523036412191227_s1_p0/57432/ccs.path1	0.044173651	0.877579367	0.81636905	0	4	0.740313309	15.69141697	1.529498582	0	24
NONHSAT157574.1	NONHSAT157574.1	PMID24108091	m121218_085412_00126_c100418802550000001523036412191225_s2_p0/74186/ccs.path1	0.032573489	0.992507016	0.985014033	6	3	0.102689797	21.27948828	0.845885003	0	24
NONHSAT157583.1	NONHSAT157583.1	PMID24108091	m121219_004319_00126_c100449542550000001523046302151303_s1_p0/6996/ccs.path1	0.105233478	0.910757448	0.866136172	0	4	0.555081365	6.586755389	3.643675616	0	24
NONHSAT157681.1	NONHSAT157681.1	PMID24108091	m121218_085412_00126_c100418802550000001523036412191225_s2_p0/70505/ccs.path1	0.11642933	0.999879173	0.999758347	6	3	1.188565975	5.953372569	3.023496311	0	24
NONHSAT157787.1	NONHSAT157787.1	PMID25116943	LCAT_00036250	0.049694676	0.996080412	0.992160824	6	3	0.036052613	13.94811763	1.290496716	6	24
NONHSAT158691.1	NONHSAT158691.1	PMID24108091	m130128_030356_00126_c100457742550000001523064703201382_s2_p0/64576/ccs.path1	0.141997461	0.968882819	0.937765638	6	3	0.084695242	4.881405453	3.687462591	6	24
NONHSAT158781.1	NONHSAT158781.1	lncipedia	lnc-DNHD1-2-1	0.021713989	0.91593655	0.831873099	6	3	0.776753142	31.92168769	0.563879961	6	24
NONHSAT158824.1	NONHSAT158824.1	lncipedia	lnc-AMPD3-3-1_dup1	0.036862235	0.943947438	0.887894876	0	3	0.238041691	18.80372117	1.276343112	0	24
NONHSAT159109.1	NONHSAT159109.1	PMID24108091	m121213_010634_00126_c100418772550000001523036412191287_s2_p0/25081/ccs.path1	0.032918753	0.999039527	0.998079054	6	3	1.88952848	21.05630112	0.854850997	6	24
NONHSAT159246.1	ENST00000610481	gencode	-	0.103410995	0.897713585	0.79542717	6	3	0.177533414	6.702838333	2.685429531	6	24
NONHSAT159255.1	NONHSAT159255.1	PMID24108091	m121219_030035_00126_c100449542550000001523046302151304_s2_p0/37930/ccs.path1	0.018031273	0.905469945	0.81093989	6	3	3.134480552	38.44138941	0.468245302	6	24
NONHSAT159281.1	NONHSAT159281.1	PMID24035497	intronic514	0.075595334	0.98501934	0.97003868	6	3	4.20556602	9.169179476	1.96309823	6	24
NONHSAT159286.1	NONHSAT159286.1	PMID24108091	m121218_111110_00126_c100418802550000001523036412191226_s2_p0/35780/ccs.path1	0.220608771	0.984830796	0.969661591	0	3	1.674256219	3.14197472	3.819254154	0	12
NONHSAT159293.1	NONHSAT159293.1	PMID24035497	intronic515	0.032573489	0.992507016	0.985014032	6	3	0.232672564	21.27948813	0.845885008	6	24
NONHSAT159301.1	ENST00000616071	ensembl	-	0.06871464	0.97673523	0.95347046	0	3	0.147227254	10.08732904	2.379222478	0	24
NONHSAT159591.1	NONHSAT159591.1	PMID24108091	m130127_055628_00126_c100456792550000001523064703201342_s2_p0/25267/ccs.path1	0.032573489	0.992507016	0.985014032	6	3	0.090718189	21.27948814	0.845885008	6	24
NONHSAT159795.1	NONHSAT159795.1	PMID24108091	m130128_074542_00126_c100457742550000001523064703201384_s1_p0/44607/ccs.path1	0.061693383	0.89475774	0.789515481	6	3	0.439934079	11.23535692	1.602085286	6	24
NONHSAT159818.1	NONHSAT159818.1	PMID24108091	m121219_004319_00126_c100449542550000001523046302151303_s1_p0/79479/ccs.path1	0.074138363	0.910303095	0.820606191	0	3	0.420893362	9.349372674	2.567017151	0	24
NONHSAT159838.1	NONHSAT159838.1	PMID24108091	m121219_004319_00126_c100449542550000001523046302151303_s2_p0/71521/ccs.path1	0.069000892	0.962592355	0.925184711	6	3	0.219293247	10.04548151	1.791850394	0	24
NONHSAT159850.1	ENST00000525678	PMID24463510	-	0.050338439	0.98788309	0.97576618	0	3	0.02789692	13.76973922	0.871476199	0	12
NONHSAT160125.1	NONHSAT160125.1	PMID24108091	m121218_085412_00126_c100418802550000001523036412191225_s1_p0/35713/ccs.path1	0.073831931	0.897810223	0.795620446	6	3	0.686098963	9.388176278	1.917305286	6	24
NONHSAT160475.1	NONHSAT160475.1	PMID24035497	intronic79	0.092033578	0.968115071	0.936230141	0	3	0.285050758	7.531459652	3.186633283	0	24
NONHSAT160517.1	ENST00000624624	gencode	-	0.052258016	0.966194095	0.93238819	6	3	1.462025591	13.26393987	1.357062847	6	24
NONHSAT160654.1	NONHSAT160654.1	PMID24035497	intronic525	0.051881352	0.875646067	0.751292134	6	3	0.299063563	13.3602375	1.347281438	6	24
NONHSAT160667.1	ENST00000614441	ensembl	-	0.074328651	0.996216989	0.992433979	0	3	0.470489658	9.32543743	1.286802908	0	12
NONHSAT160817.1	NONHSAT160817.1	PMID24108091	m121219_004319_00126_c100449542550000001523046302151303_s2_p0/73333/ccs.path1	0.126695999	0.866825811	0.733651622	0	3	0.048718668	5.470947671	2.193404273	0	12
NONHSAT161718.1	NONHSAT161718.1	PMID24108091	m121219_073256_00126_c100449542550000001523046302151306_s2_p0/14214/ccs.path1	0.042385521	0.989159458	0.978318916	6	3	0.404446378	16.35339533	1.100688856	6	24
NONHSAT161753.1	NONHSAT161753.1	PMID24035497	intronic101	0.036779954	0.836354529	0.754531793	0	4	0.25474821	18.8457869	1.273494183	0	24
NONHSAT161798.1	ENST00000610699	gencode	-	0.043193662	0.928188745	0.85637749	6	3	0.588645593	16.04742785	1.121675085	6	24
NONHSAT161844.1	NONHSAT161844.1	PMID24108091	m121212_180544_00126_c100418772550000001523036412191284_s1_p0/41238/ccs.path1	0.057601115	0.948327211	0.896654422	0	3	0.591198432	12.03357238	0.997210107	0	12
NONHSAT161867.1	NONHSAT161867.1	PMID24108091	m121212_202452_00126_c100418772550000001523036412191285_s1_p0/50589/ccs.path1	0.075978492	0.955521096	0.911042192	6	3	1.98046644	9.12293948	1.973048275	6	24
NONHSAT161869.1	NONHSAT161869.1	lncipedia	lnc-GPRC5A-3-1_dup1	0.084127197	0.91836113	0.836722259	0	3	0.033821598	8.239275782	1.456438687	0	12
NONHSAT161993.1	NONHSAT161993.1	PMID24108091	m121219_051625_00126_c100449542550000001523046302151305_s1_p0/32294/ccs.path1	0.027688811	0.823399423	0.735099135	0	4	3.436440758	25.0334757	0.958716252	0	24
NONHSAT162000.1	NONHSAT162000.1	lncipedia	lnc-RP11-677C1.2.1-2-3_dup1	0.050369149	0.987973615	0.975947231	0	3	0.076622549	13.7613439	0.872007857	0	12
NONHSAT162058.1	NONHSAT162058.1	PMID24463510	LocusForward_30883	0.108100703	0.938075803	0.876151605	0	3	0.137374188	6.412050615	1.871476181	0	12
NONHSAT162085.1	NONHSAT162085.1	PMID24108091	m121218_111110_00126_c100418802550000001523036412191226_s2_p0/13624/ccs.path1	0.021944421	0.921938929	0.843877857	6	3	0.502825424	31.5864873	0.569863937	6	24
NONHSAT162086.1	ENST00000621405	gencode	-	0.124653885	0.982901001	0.965802002	6	3	0.152880894	5.560574223	3.237075755	6	24
NONHSAT162280.1	NONHSAT162280.1	PMID24108091	m121219_094927_00126_c100449542550000001523046302151307_s1_p0/28393/ccs.path1	0.069871654	0.939347862	0.909021793	0	4	0.273095475	9.920291596	2.419283724	0	24
NONHSAT162645.1	NONHSAT162645.1	PMID24108091	m121218_085412_00126_c100418802550000001523036412191225_s2_p0/70718/ccs.path1	0.089710202	0.938114846	0.876229693	6	3	0.099238332	7.726514569	2.329640336	6	24
NONHSAT162649.1	NONHSAT162649.1	PMID24108091	m130127_103756_00126_c100456792550000001523064703201344_s2_p0/62125/ccs.path1	0.019700867	0.965115378	0.930230756	6	3	8.795996881	35.18358676	0.511602189	6	24
NONHSAT162731.1	ENST00000541704	lncipedia	lnc-UNG-1-4_dup1	0.039909815	0.949803852	0.899607704	6	3	0.22586373	17.36783757	1.036398454	6	24
NONHSAT162764.1	NONHSAT162764.1	PMID24108091	m130127_011620_00126_c100456792550000001523064703201340_s2_p0/79515/ccs.path1	0.025461459	0.976633489	0.953266978	6	3	7.087082134	27.22338795	0.661196176	0	24
NONHSAT162844.1	ENST00000619032	gencode	-	0.051876959	0.875818124	0.751636247	6	3	0.224057503	13.36136883	1.347167362	6	24
NONHSAT162877.1	NONHSAT162877.1	PMID24108091	m121218_042125_00126_c100418802550000001523036412191223_s1_p0/56338/ccs.path2	0.023773782	0.989149275	0.978298551	6	3	7.846115369	29.15594861	0.617369726	6	24
NONHSAT162925.1	NONHSAT162925.1	lncipedia	lnc-DDX55-1-1	0.03257349	0.992507017	0.985014034	6	3	0.116143352	21.27948801	0.845885013	6	24
NONHSAT163321.1	NONHSAT163321.1	PMID24108091	m121212_111138_00126_c100418772550000001523036412191281_s2_p0/77675/ccs.path1	0.027380127	0.926158135	0.889237202	0	4	0.287193247	25.31570371	0.94802816	0	24
NONHSAT163389.1	NONHSAT163389.1	PMID24108091	m121218_085412_00126_c100418802550000001523036412191225_s2_p0/80966/ccs.path1	0.081026905	0.964604368	0.929208735	6	3	0.102952686	8.554531102	2.104148057	6	24
NONHSAT163467.1	NONHSAT163467.1	PMID24108091	m121219_030035_00126_c100449542550000001523046302151304_s2_p0/66048/ccs.path1	0.111662747	0.994930299	0.989860599	6	3	0.077510118	6.207506061	2.899715252	0	24
NONHSAT163474.1	NONHSAT163474.1	PMID24035497	intronic534	0.108100703	0.885228502	0.770457004	0	3	0.218610388	6.412050613	1.871476182	0	12
NONHSAT163484.1	ENST00000609803	ensembl	-	0.028494395	0.929514132	0.894271198	0	4	0.297833004	24.32573755	0.986609346	0	24
NONHSAT163494.1	NONHSAT163494.1	PMID24108091	m121218_132759_00126_c100418802550000001523036412191227_s2_p0/9732/ccs.path1	0.081026905	0.964604368	0.929208735	6	3	0.127418629	8.55453109	2.10414806	6	24
NONHSAT163507.1	NONHSAT163507.1	PMID24108091	m121212_202452_00126_c100418772550000001523036412191285_s2_p0/14180/ccs.path1	0.061425247	0.800469748	0.700704622	0	4	12.76583437	11.28440195	2.126829593	0	24
NONHSAT163518.1	NONHSAT163518.1	PMID24108091	m121212_154612_00126_c100418772550000001523036412191283_s2_p0/61749/ccs.path1	0.044741552	0.946836741	0.893673482	0	3	0.147223994	15.49224708	1.549161969	0	24
NONHSAT163537.1	ENST00000620274	ensembl	-	0.022771649	0.982391596	0.964783191	6	3	1.11425201	30.43904154	0.591345821	6	24
NONHSAT163570.1	NONHSAT163570.1	PMID24108091	m121219_073256_00126_c100449542550000001523046302151306_s1_p0/48958/ccs.path1	0.024621427	0.951330879	0.902661759	6	3	0.322665836	28.15219371	0.63938179	6	24
NONHSAT163747.1	NONHSAT163747.1	PMID24108091	m121218_222657_00126_c100449542550000001523046302151302_s1_p0/61762/ccs.path1	0.045848817	0.998491143	0.996982285	6	3	0.094442553	15.11810396	1.190625494	0	24
NONHSAT163812.1	NONHSAT163812.1	PMID24108091	m130128_030356_00126_c100457742550000001523064703201382_s1_p0/21318/ccs.path1	0.021722421	0.916056277	0.832112555	6	3	0.471668169	31.90929684	0.564098924	6	24
NONHSAT163876.1	NONHSAT163876.1	PMID24108091	m121218_180114_00126_c100449542550000001523046302151301_s1_p0/31131/ccs.path1	0.0262114	0.989556123	0.979112245	6	3	0.615407452	26.44449315	0.680671015	6	24
NONHSAT163942.1	NONHSAT163942.1	PMID24035497	intronic526	0.032573489	0.992507016	0.985014033	6	3	0.348430058	21.27948807	0.845885011	6	24
NONHSAT164030.1	NONHSAT164030.1	PMID25116943	LCAT_00063332	0.046066626	0.943774874	0.887549748	6	3	0.305264978	15.0466235	1.196281678	6	24
NONHSAT164043.1	NONHSAT164043.1	PMID24108091	m121218_042125_00126_c100418802550000001523036412191223_s2_p0/18628/ccs.path1	0.032565803	0.99260807	0.985216141	6	3	0.187521508	21.28451074	0.845685401	6	24
NONHSAT164258.1	ENST00000623737	gencode	-	0.025562042	0.959641735	0.91928347	6	3	0.364013373	27.11626832	0.663808153	6	24
NONHSAT164290.1	ENST00000539078	PMID24463510	-	0.126695999	0.982236369	0.964472737	0	3	0.125212855	5.470947685	2.193404268	0	12
NONHSAT164317.1	NONHSAT164317.1	PMID25116943	LCAT_00064181	0.054532991	0.989068332	0.978136663	6	3	0.129960115	12.7106027	1.416140558	6	24
NONHSAT165295.1	NONHSAT165295.1	PMID24108091	m121218_154352_00126_c100449542550000001523046302151300_s2_p0/72355/ccs.path1	0.161103554	0.991202728	0.982405457	6	3	0.05638605	4.302494671	4.18361936	6	24
NONHSAT165370.1	NONHSAT165370.1	PMID24463510	LocusForward_67995	0.031312756	0.918405298	0.836810596	6	3	0.289165534	22.13625588	0.813145642	6	24
NONHSAT165402.1	NONHSAT165402.1	PMID24108091	m130127_103756_00126_c100456792550000001523064703201344_s1_p0/35834/ccs.path1	0.035581352	0.977324465	0.95464893	6	3	2.290240932	19.48063073	0.923994723	6	24
NONHSAT165421.1	NONHSAT165421.1	PMID24108091	m130128_004308_00126_c100457742550000001523064703201381_s2_p0/49800/ccs.path1	0.03257349	0.992507019	0.985014037	6	3	0.062419288	21.27948797	0.845885015	6	24
NONHSAT165694.1	NONHSAT165694.1	PMID24108091	m130127_081758_00126_c100456792550000001523064703201343_s1_p0/38713/ccs.path1	0.117263511	0.94282202	0.885644041	0	3	0.067325898	5.911021895	4.060211657	0	24
NONHSAT165740.1	ENST00000398039	ensembl	-	0.066256792	0.962621484	0.925242967	6	3	0.409678845	10.46152645	1.72059021	6	24
NONHSAT165882.1	NONHSAT165882.1	PMID24108091	m121218_042125_00126_c100418802550000001523036412191223_s1_p0/74117/ccs.path1	0.050338438	0.987883086	0.975766173	0	3	0.092884661	13.7697396	0.871476175	0	12
NONHSAT166382.1	NONHSAT166382.1	PMID24108091	m121218_020727_00126_c100418802550000001523036412191222_s2_p0/21425/ccs.path1	0.126142728	0.932913345	0.86582669	6	3	0.078141814	5.494943646	3.275738781	6	24
NONHSAT166437.1	ENST00000610494	gencode	-	0.045328787	0.974750252	0.949500504	6	3	0.984614888	15.2915449	1.17712109	6	24
NONHSAT166505.1	NONHSAT166505.1	PMID24108091	m121212_202452_00126_c100418772550000001523036412191285_s1_p0/73373/ccs.path1	0.019288389	0.871221651	0.742443302	6	3	0.344309527	35.93598107	0.500890736	6	24
NONHSAT166620.1	NONHSAT166620.1	PMID24108091	m121212_202452_00126_c100418772550000001523036412191285_s1_p0/72109/ccs.path1	0.081026905	0.964604368	0.929208736	6	3	0.082235826	8.554531085	2.104148062	6	24
NONHSAT166766.1	ENST00000621282	gencode	-	0.107138948	0.955886719	0.911773437	6	3	0.024965506	6.469609743	2.782238916	6	24
NONHSAT167208.1	NONHSAT167208.1	PMID24108091	m121218_111110_00126_c100418802550000001523036412191226_s1_p0/73992/ccs.path1	0.057090471	0.930907191	0.861814383	6	3	0.223568792	12.14120626	1.482554501	6	24
NONHSAT167268.1	ENST00000611744	ensembl	-	0.065103645	0.989312763	0.978625525	0	3	0.022127701	10.64682597	2.254192946	0	24
NONHSAT168290.1	NONHSAT168290.1	PMID24108091	m121218_132759_00126_c100418802550000001523036412191227_s2_p0/77777/ccs.path1	0.046197585	0.97270628	0.945412559	6	3	0.665896732	15.00396997	1.199682486	6	24
NONHSAT168412.1	NONHSAT168412.1	PMID24463510	blastnMouse.ENSMUSG00000090687	0.199646706	0.995151213	0.990302425	0	3	0.050353555	3.471868854	3.456351753	0	12
NONHSAT168435.1	NONHSAT168435.1	PMID24108091	m121219_073256_00126_c100449542550000001523046302151306_s1_p0/5166/ccs.path1	0.056731652	0.912901936	0.825803872	0	3	0.05202199	12.21799737	1.964315369	0	24
NONHSAT168463.1	NONHSAT168463.1	PMID24108091	m121218_111110_00126_c100418802550000001523036412191226_s2_p0/24845/ccs.path1	0.206317317	0.997616534	0.995233067	0	3	0.049733695	3.359617068	3.571835646	0	12
NONHSAT168525.1	NONHSAT168525.1	PMID24108091	m121219_030035_00126_c100449542550000001523046302151304_s1_p0/59836/ccs.path1	0.015832727	0.97709223	0.95418446	6	3	15.04937638	43.77939456	0.411152328	6	24
NONHSAT168537.1	NONHSAT168537.1	lncipedia	lnc-HIF1A-3-1_dup1	0.021713989	0.915936552	0.831873104	6	3	0.151603135	31.92168758	0.563879963	6	24
NONHSAT168541.1	NONHSAT168541.1	PMID24108091	m121212_111138_00126_c100418772550000001523036412191281_s2_p0/28791/ccs.path1	0.050331649	0.999922505	0.99984501	6	3	2.101747486	13.77159702	1.307037955	0	24
NONHSAT168606.1	NONHSAT168606.1	PMID24108091	m130127_081758_00126_c100456792550000001523064703201343_s1_p0/57864/ccs.path1	0.071712357	0.900351495	0.850527242	0	4	0.031793404	9.665658845	2.483017494	0	24
NONHSAT168666.1	NONHSAT168666.1	lncipedia	lnc-KIAA1737-2-1	0.056709781	0.990553905	0.98110781	6	3	0.019751868	12.22270958	1.472668551	0	24
NONHSAT168945.1	NONHSAT168945.1	PMID26117828	PNCT_HSA035248	0.097564179	0.940877343	0.911316014	0	4	0.664178048	7.104525303	3.378128584	0	24
NONHSAT168967.1	NONHSAT168967.1	PMID24108091	m130128_100622_00126_c100457742550000001523064703201385_s1_p0/43517/ccs.path1	0.03256734	0.99258791	0.98517582	6	3	0.238875562	21.28350589	0.845725328	6	24
NONHSAT169017.1	NONHSAT169017.1	PMID24108091	m121219_073256_00126_c100449542550000001523046302151306_s2_p0/58550/ccs.path1	0.03257349	0.992507018	0.985014036	6	3	0.091788259	21.27948792	0.845885017	0	24
NONHSAT169062.1	ENST00000612576	gencode	-	0.041568845	0.939934074	0.90990111	0	4	0.052955714	16.67467975	1.439308002	0	24
NONHSAT169066.1	ENST00000623843	gencode	-	0.115100932	0.994989121	0.989978242	6	3	0.042308504	6.02208139	2.988999788	6	24
NONHSAT169174.1	NONHSAT169174.1	PMID24108091	m121212_180544_00126_c100418772550000001523036412191284_s2_p0/13696/ccs.path1	0.239348443	0.909030385	0.818060771	6	3	0.080928591	2.895975303	6.215522619	6	24
NONHSAT169178.1	NONHSAT169178.1	PMID24108091	m130128_004308_00126_c100457742550000001523064703201381_s1_p0/64364/ccs.path1	0.054532113	0.989050779	0.978101557	6	3	0.182694667	12.71080725	1.416117769	6	24
NONHSAT169332.1	NONHSAT169332.1	PMID25116943	LCAT_00077517	0.073829504	0.976401099	0.952802197	6	3	0.065973242	9.388484886	1.917242262	6	24
NONHSAT169412.1	NONHSAT169412.1	lncipedia	lnc-WDR89-3-1	0.076479717	0.901510619	0.803021239	6	3	0.041325975	9.063150382	1.986064364	6	24
NONHSAT169457.1	NONHSAT169457.1	PMID24108091	m130128_100622_00126_c100457742550000001523064703201385_s1_p0/59899/ccs.path1	0.093705287	0.946652009	0.919978014	0	4	0.118398187	7.397097909	3.24451566	0	24
NONHSAT169502.1	NONHSAT169502.1	refseq	NR_126394	0.050637019	0.989550887	0.979101774	0	3	0.101566763	13.68854645	1.753290613	0	24
NONHSAT169650.1	NONHSAT169650.1	lncipedia	lnc-SERPINA12-2-1_dup1	0.051881351	0.875646066	0.751292131	6	3	0.080699692	13.36023755	1.347281433	6	24
NONHSAT169783.1	ENST00000504332	PMID24463510	-	0.070894708	0.997146144	0.994292289	6	3	0.385871205	9.777135725	1.841029981	6	24
NONHSAT170551.1	NONHSAT170551.1	PMID24035497	intronic126	0.09893205	0.998179941	0.996359883	6	3	0.620410119	7.006295524	2.569118008	0	24
NONHSAT170554.1	NONHSAT170554.1	PMID24035497	intronic128	0.056293163	0.985909351	0.971818701	6	3	4.461727816	12.31316807	1.461849615	0	24
NONHSAT170555.1	NONHSAT170555.1	PMID24035497	intronic130	0.125980467	0.986468692	0.972937384	6	3	0.156936994	5.502021065	3.271525097	6	24
NONHSAT170687.1	NONHSAT170687.1	lncipedia	lnc-PHGR1-1-4_dup1	0.05531452	0.801133693	0.701700539	0	4	0.959144989	12.53101686	1.915247603	0	24
NONHSAT170703.1	NONHSAT170703.1	PMID24108091	m121218_020727_00126_c100418802550000001523036412191222_s2_p0/79354/ccs.path1	0.060542216	0.99408034	0.98816068	6	3	1.68362783	11.44898924	1.572191189	6	24
NONHSAT170864.1	NONHSAT170864.1	PMID24108091	m121218_085412_00126_c100418802550000001523036412191225_s1_p0/22554/ccs.path1	0.111609233	0.983158068	0.974737103	0	4	0.059614764	6.210482411	3.864434099	0	24
NONHSAT170900.1	NONHSAT170900.1	PMID24108091	m130127_055628_00126_c100456792550000001523064703201342_s1_p0/24272/ccs.path1	0.178167529	0.946195419	0.892390839	6	3	0.122022952	3.890423707	4.626745403	6	24
NONHSAT171072.1	ENST00000560255	gencode	-	0.076011506	0.848787906	0.773181859	0	4	0.147846599	9.118977066	2.631874148	0	24
NONHSAT171169.1	NONHSAT171169.1	lncipedia	lnc-SEMA4B-2-1_dup1	0.060317595	0.989933787	0.979867574	6	3	0.076406635	11.4916249	1.566358122	6	24
NONHSAT171323.1	ENST00000560059	ensembl	-	0.050338438	0.987883086	0.975766172	0	3	0.074168052	13.76973946	0.871476184	0	12
NONHSAT171408.1	NONHSAT171408.1	PMID24108091	m130127_152334_00126_c100456792550000001523064703201346_s1_p0/15796/ccs.path2	0.11786738	0.934039949	0.868079897	6	3	0.52331789	5.880737986	3.060840331	6	24
NONHSAT171579.1	NONHSAT171579.1	PMID24108091	m130127_055628_00126_c100456792550000001523064703201342_s2_p0/79172/ccs.path1	0.033972191	0.983000043	0.966000085	6	3	0.2326397	20.40336996	0.882207206	6	24
NONHSAT171600.1	NONHSAT171600.1	PMID24108091	m121212_202452_00126_c100418772550000001523036412191285_s2_p0/6655/ccs.path1	0.081279624	0.961989968	0.923979936	6	3	0.566558852	8.527932946	2.11071078	6	24
NONHSAT171604.1	NONHSAT171604.1	PMID24108091	m121218_042125_00126_c100418802550000001523036412191223_s2_p0/28007/ccs.path1	0.095790874	0.992087368	0.984174736	6	3	0.098182907	7.236046104	2.48754634	6	24
NONHSAT171680.1	NONHSAT171680.1	PMID24035497	intronic133	0.020644692	0.852476114	0.704952228	6	3	6.96102229	33.5750801	0.5361119	0	24
NONHSAT171793.1	NONHSAT171793.1	PMID24108091	m121212_085615_00126_c100418772550000001523036412191280_s1_p0/41423/ccs.path1	0.02785052	0.999091196	0.998182391	0	3	0.06899829	24.88812338	0.964315374	0	24
NONHSAT171802.1	NONHSAT171802.1	PMID24463510	-	0.031225221	0.980620521	0.970930781	0	4	0.18278139	22.19831174	1.081163301	0	24
NONHSAT171909.1	NONHSAT171909.1	PMID24108091	m121212_180544_00126_c100418772550000001523036412191284_s2_p0/69503/ccs.path1	0.048019897	0.931091483	0.862182965	6	3	0.203572233	14.43458293	1.247005202	0	24
NONHSAT172051.1	NONHSAT172051.1	PMID25092925	PMID25092925-lncRNA	0.015180986	0.995691164	0.993536746	0	4	0.238506076	45.65890332	0.525636804	0	24
NONHSAT172539.1	ENST00000624137	gencode	-	0.04083604	0.977971192	0.955942384	6	3	0.132432716	16.97390784	1.060451144	6	24
NONHSAT172578.1	NONHSAT172578.1	PMID24463510	Locus_23559	0.070399045	0.992011715	0.98402343	6	3	0.076967228	9.845974136	1.828158367	0	24
NONHSAT172579.1	NONHSAT172579.1	lncipedia	lnc-OR1F1-2-1_dup1	0.069383912	0.998884717	0.997769434	0	3	0.070241133	9.990027393	2.402395815	0	24
NONHSAT172589.1	ENST00000614983	gencode	-	0.126695999	0.982236368	0.964472737	0	3	0.111358405	5.470947663	2.193404277	0	12
NONHSAT172707.1	ENST00000624682	gencode	-	0.028240822	0.925994615	0.851989229	6	3	6.429481202	24.54415776	0.733372079	6	24
NONHSAT172793.1	NONHSAT172793.1	PMID24463510	-	0.083229686	0.909098714	0.818197428	6	3	0.032342064	8.328124388	2.161351003	6	24
NONHSAT172816.1	NONHSAT172816.1	PMID24108091	m121218_222657_00126_c100449542550000001523046302151302_s2_p0/65062/ccs.path1	0.126695999	0.866825813	0.733651625	0	3	0.025021586	5.470947691	2.193404265	0	12
NONHSAT172850.1	NONHSAT172850.1	lncipedia	lnc-TAOK2-2-2_dup1	0.039989605	0.892280981	0.784561963	6	3	0.320925416	17.33318387	1.038470493	6	24
NONHSAT172961.1	NONHSAT172961.1	PMID26117828	PNCT_HSA043458	0.032573489	0.992507016	0.985014032	6	3	0.10858053	21.27948823	0.845885005	6	24
NONHSAT173120.1	NONHSAT173120.1	PMID24108091	m130127_055628_00126_c100456792550000001523064703201342_s2_p0/53233/ccs.path1	0.07228385	0.900305962	0.800611923	6	3	0.147217718	9.589239986	1.877103923	6	24
NONHSAT173195.1	ENST00000572067	lncipedia	lnc-EDC4-1-1	0.101168037	0.901171824	0.851757736	0	4	0.028428938	6.851444366	3.502911024	0	24
NONHSAT173214.1	NONHSAT173214.1	PMID24108091	m121212_111138_00126_c100418772550000001523036412191281_s1_p0/53768/ccs.path1	0.038609295	0.921746766	0.843493533	6	3	7.729116417	17.95285772	1.002625893	6	24
NONHSAT173309.1	ENST00000612986	ensembl	-	0.065160192	0.950077817	0.900155634	6	3	0.246451803	10.6375866	1.692113135	6	24
NONHSAT173353.1	NONHSAT173353.1	PMID24108091	m130128_030356_00126_c100457742550000001523064703201382_s2_p0/69960/ccs.path1	0.098887196	0.961223842	0.922447684	6	3	0.123752756	7.009473485	2.567953219	6	24
NONHSAT173451.1	NONHSAT173451.1	PMID25116943	LCAT_00095058	0.0688623	0.947990595	0.921985893	0	4	0.139645268	10.06569898	2.384335161	0	24
NONHSAT173470.1	NONHSAT173470.1	PMID24108091	m121219_051625_00126_c100449542550000001523046302151305_s2_p0/13643/ccs.path1	0.029079353	0.848591356	0.772887034	0	4	92.08160695	23.83640314	1.00686332	0	24
NONHSAT173476.1	NONHSAT173476.1	PMID24108091	m121218_222657_00126_c100449542550000001523046302151302_s2_p0/29225/ccs.path1	0.057904352	0.941037757	0.911556636	0	4	0.822375855	11.97055412	2.004919719	0	24
NONHSAT173526.1	NONHSAT173526.1	lncipedia	lnc-PRSS27-3-1_dup1	0.026395643	0.910338775	0.82067755	0	3	0.075460696	26.25990905	0.456970356	0	12
NONHSAT173553.1	NONHSAT173553.1	PMID24108091	m121218_154352_00126_c100449542550000001523046302151300_s1_p0/75165/ccs.path1	0.062849823	0.999806692	0.999613384	6	3	1.592579561	11.02862582	1.632116302	6	24
NONHSAT173557.1	ENST00000624337	gencode	-	0.058526357	0.964214688	0.928429376	6	3	0.243505859	11.84333375	1.519842333	6	24
NONHSAT173561.1	NONHSAT173561.1	PMID24035497	intronic140	0.018145667	0.949093612	0.898187225	6	3	6.935007944	38.19904736	0.47121594	6	24
NONHSAT173600.1	ENST00000618667	gencode	-	0.05670978	0.990553906	0.981107813	6	3	0.114435429	12.22270981	1.472668523	6	24
NONHSAT173626.1	NONHSAT173626.1	PMID24108091	m121218_180114_00126_c100449542550000001523046302151301_s2_p0/1602/ccs.path1	0.023075553	0.992972157	0.985944315	6	3	11.03358307	30.03816176	0.599237734	6	24
NONHSAT173659.1	NONHSAT173659.1	PMID24108091	m121219_030035_00126_c100449542550000001523046302151304_s2_p0/63360/ccs.path1	0.030554613	0.981741156	0.963482312	6	3	22.06659343	22.68551693	0.793457784	6	24
NONHSAT173736.1	ENST00000613454	ensembl	-	0.084157907	0.918521745	0.83704349	0	3	0.213355013	8.236269192	1.456970349	0	12
NONHSAT173738.1	ENST00000614819	ensembl	-	0.069780986	0.995559014	0.993338521	0	4	0.045127101	9.933181261	2.416144372	0	24
NONHSAT173758.1	ENST00000617969	gencode	-	0.06871464	0.97673523	0.95347046	0	3	0.146377866	10.08732904	2.379222478	0	24
NONHSAT174001.1	NONHSAT174001.1	lncipedia	lnc-PDF-1-1	0.033917727	0.883313158	0.766626316	6	3	6.545276786	20.43613323	0.880792848	6	24
NONHSAT174025.1	NONHSAT174025.1	lncipedia	lnc-PMFBP1-3-5	0.027879779	0.836472987	0.75470948	0	4	0.195565681	24.86200443	0.965328442	0	24
NONHSAT174217.1	NONHSAT174217.1	PMID24035497	intronic144	0.055430371	0.828569378	0.742854067	0	4	0.34110096	12.50482674	1.919258899	0	24
NONHSAT174786.1	NONHSAT174786.1	PMID24035497	intronic155	0.036779954	0.836354529	0.754531794	0	4	0.191219978	18.84578681	1.27349419	0	24
NONHSAT174787.1	NONHSAT174787.1	PMID24108091	m121218_222657_00126_c100449542550000001523046302151302_s1_p0/62157/ccs.path1	0.020304124	0.85877917	0.788168754	0	4	0.220306581	34.13824664	0.703023804	0	24
NONHSAT174806.1	NONHSAT174806.1	PMID25116943	LCAT_00101640	0.07315933	0.999518876	0.999037752	0	3	0.016521565	9.474487771	2.533118474	0	24
NONHSAT174817.1	NONHSAT174817.1	PMID25116943	LCAT_00101761	0.084157907	0.973255816	0.946511633	0	3	0.032384158	8.236269236	1.456970341	0	12
NONHSAT174931.1	NONHSAT174931.1	lncipedia	lnc-ADORA2B-1-1	0.09797612	0.979721231	0.959442461	6	3	0.333848768	7.074654284	2.544293937	6	24
NONHSAT174934.1	NONHSAT174934.1	PMID24463510	-	0.078115804	0.95846371	0.91692742	6	3	0.341267326	8.873328354	2.028551101	6	24
NONHSAT174973.1	ENST00000625108	gencode	-	0.051876959	0.875818126	0.751636253	6	3	0.049455266	13.36136877	1.347167368	6	24
NONHSAT175029.1	NONHSAT175029.1	PMID24108091	m130127_125837_00126_c100456792550000001523064703201345_s2_p0/23033/ccs.path1	0.109491668	0.999086703	0.998173405	6	3	0.049030884	6.330592961	2.843335547	6	24
NONHSAT175031.1	NONHSAT175031.1	PMID24108091	m121219_051625_00126_c100449542550000001523046302151305_s2_p0/33954/ccs.path1	0.052115483	0.99997325	0.999946501	6	3	7.652271026	13.30021605	1.353361474	0	24
NONHSAT175067.1	NONHSAT175067.1	PMID24035497	intronic582	0.126695999	0.866825813	0.733651626	0	3	0.191567976	5.470947672	2.193404273	0	12
NONHSAT175192.1	NONHSAT175192.1	PMID24108091	m121218_222657_00126_c100449542550000001523046302151302_s2_p0/2709/ccs.path1	0.055514649	0.960195101	0.940292652	0	4	12.36822575	12.4858429	1.922176996	0	24
NONHSAT175202.1	NONHSAT175202.1	PMID24108091	m121219_073256_00126_c100449542550000001523046302151306_s1_p0/19581/ccs.path1	0.080053347	0.927960402	0.891940604	0	4	0.732948741	8.658565925	2.771821593	0	24
NONHSAT175269.1	NONHSAT175269.1	lncipedia	lnc-C17orf69-1-2_dup1	0.132577155	0.98440506	0.968810121	0	3	0.062600786	5.228255059	4.590441692	0	24
NONHSAT175311.1	ENST00000575202	gencode	-	0.083229685	0.909098713	0.818197427	6	3	0.199678906	8.328124503	2.161350973	0	24
NONHSAT175326.1	NONHSAT175326.1	PMID24108091	m130128_004308_00126_c100457742550000001523064703201381_s2_p0/20547/ccs.path1	0.051876959	0.875818125	0.75163625	6	3	0.103035017	13.36136888	1.347167357	6	24
NONHSAT175342.1	NONHSAT175342.1	PMID24108091	m121212_224522_00126_c100418772550000001523036412191286_s1_p0/31809/ccs.path1	0.025135747	0.998558299	0.997116597	6	3	12.68820712	27.57615231	0.652737909	6	24
NONHSAT175349.1	NONHSAT175349.1	PMID24108091	m121212_224522_00126_c100418772550000001523036412191286_s1_p0/28393/ccs.path1	0.071011904	0.932620584	0.865241167	6	3	4.073637106	9.760999735	1.844073403	6	24
NONHSAT175462.1	NONHSAT175462.1	PMID24108091	m130128_052502_00126_c100457742550000001523064703201383_s2_p0/66603/ccs.path1	0.103132323	0.999546435	0.99909287	6	3	0.029147135	6.720949933	2.678192842	6	24
NONHSAT175498.1	NONHSAT175498.1	PMID24108091	m121218_111110_00126_c100418802550000001523036412191226_s1_p0/47721/ccs.path1	0.050388993	0.998192367	0.996384734	6	3	0.331137065	13.75592443	1.308527107	0	24
NONHSAT175528.1	NONHSAT175528.1	PMID24108091	m121212_085615_00126_c100418772550000001523036412191280_s1_p0/40596/ccs.path1	0.026025036	0.88147	0.822205	0	4	1.338830363	26.63386066	0.901108567	0	24
NONHSAT175634.1	NONHSAT175634.1	PMID24108091	m121218_154352_00126_c100449542550000001523046302151300_s2_p0/58328/ccs.path1	0.088242569	0.974880272	0.949760545	6	3	0.163309368	7.855020389	2.291528107	6	24
NONHSAT175686.1	NONHSAT175686.1	PMID24108091	m121219_094927_00126_c100449542550000001523046302151307_s1_p0/28017/ccs.path1	0.112271066	0.98706226	0.980593391	0	4	0.062667328	6.173871934	3.887349828	0	24
NONHSAT175753.1	NONHSAT175753.1	PMID24108091	m121218_132759_00126_c100418802550000001523036412191227_s2_p0/58200/ccs.path1	0.142959625	0.956649122	0.913298245	6	3	1.160880919	4.848552024	3.712448564	6	24
NONHSAT175766.1	NONHSAT175766.1	PMID24463510	-	0.078841856	0.995147142	0.990294283	6	3	0.435792898	8.791614235	2.047405575	0	24
NONHSAT175774.1	NONHSAT175774.1	PMID25116943	LCAT_00107018	0.092921687	0.866024929	0.732049858	0	3	0.30785756	7.459476955	1.608691879	0	12
NONHSAT175841.1	NONHSAT175841.1	PMID24108091	m121212_085615_00126_c100418772550000001523036412191280_s1_p0/59557/ccs.path1	0.046901547	0.957485974	0.936228962	0	4	1.682437931	14.77877018	1.623951094	0	24
NONHSAT175892.1	ENST00000399540	PMID24108091	m121218_085412_00126_c100418802550000001523036412191225_s2_p0/64546/ccs.path1	0.090983921	0.998525312	0.997050624	6	3	0.206896817	7.618348096	2.362716927	6	24
NONHSAT175919.1	NONHSAT175919.1	lncipedia	lnc-AC135178.1-1-1_dup1,lnc-AC135178.1-1-1	0.052221408	0.95655774	0.913115481	6	3	0.483326033	13.27323794	1.356112207	6	24
NONHSAT175932.1	NONHSAT175932.1	lncipedia	lnc-SCO1-1-1	0.218725283	0.958420046	0.916840092	6	3	0.093761598	3.169030903	5.679969855	6	24
NONHSAT176039.1	NONHSAT176039.1	PMID24463510	LocusReverse_41020	0.050338438	0.987883088	0.975766176	0	3	0.168333634	13.76973958	0.871476177	0	12
NONHSAT176067.1	NONHSAT176067.1	PMID24108091	m130127_033614_00126_c100456792550000001523064703201341_s1_p0/34367/ccs.path1	0.051881351	0.875646066	0.751292132	6	3	0.092437829	13.36023757	1.347281431	6	24
NONHSAT176299.1	NONHSAT176299.1	PMID24463510	-	0.103132325	0.999546435	0.99909287	6	3	0.022981214	6.72094983	2.678192883	6	24
NONHSAT176338.1	NONHSAT176338.1	PMID24108091	m121212_111138_00126_c100418772550000001523036412191281_s2_p0/63109/ccs.path1	0.073622684	0.89223427	0.78446854	0	3	0.045847968	9.41485884	2.549161958	0	24
NONHSAT176428.1	NONHSAT176428.1	PMID24108091	m121219_051625_00126_c100449542550000001523046302151305_s1_p0/67339/ccs.path1	0.02572365	0.960925698	0.921851395	6	3	2.28389499	26.94591057	0.668004889	0	24
NONHSAT176568.1	NONHSAT176568.1	PMID24108091	m121218_180114_00126_c100449542550000001523046302151301_s2_p0/77380/ccs.path1	0.032573489	0.992507017	0.985014034	6	3	0.109944179	21.27948811	0.84588501	0	24
NONHSAT176586.1	NONHSAT176586.1	PMID24463510	-	0.067335306	0.997062673	0.994125346	6	3	0.181370959	10.29396355	1.748597605	6	24
NONHSAT176679.1	NONHSAT176679.1	PMID24108091	m121218_154352_00126_c100449542550000001523046302151300_s1_p0/20229/ccs.path1	0.04083604	0.977971193	0.955942385	6	3	0.360309459	16.97390778	1.060451149	0	24
NONHSAT177950.1	NONHSAT177950.1	lncipedia	lnc-SOCS6-1-3_dup1	0.076479718	0.901510621	0.803021242	6	3	0.086933469	9.06315029	1.986064384	6	24
NONHSAT178362.1	NONHSAT178362.1	PMID24108091	m130127_152334_00126_c100456792550000001523064703201346_s2_p0/25900/ccs.path1	0.055204412	0.956122785	0.912245571	6	3	0.672856575	12.55601061	1.433576361	6	24
NONHSAT178499.1	NONHSAT178499.1	PMID24108091	m121218_180114_00126_c100449542550000001523046302151301_s1_p0/57276/ccs.path1	0.066875553	0.992613271	0.985226541	6	3	0.712965105	10.36473187	1.736658529	6	24
NONHSAT178545.1	NONHSAT178545.1	PMID24463510	Locus_17618	0.126695999	0.866825811	0.733651623	0	3	0.053794819	5.470947653	2.19340428	0	12
NONHSAT178564.1	NONHSAT178564.1	PMID24108091	m121218_132759_00126_c100418802550000001523036412191227_s1_p0/55451/ccs.path1	0.01656262	0.954630172	0.909260344	0	3	0.239451623	41.85009385	0.286737708	0	12
NONHSAT178583.1	NONHSAT178583.1	PMID24108091	m130128_052502_00126_c100457742550000001523064703201383_s1_p0/34508/ccs.path1	0.081026905	0.964604366	0.929208733	6	3	0.059894726	8.554531098	2.104148058	6	24
NONHSAT179340.1	NONHSAT179340.1	lncipedia	lnc-SCAMP4-1-1	0.070399046	0.992011715	0.98402343	6	3	0.150094441	9.845974109	1.828158372	6	24
NONHSAT179350.1	NONHSAT179350.1	PMID24108091	m121212_202452_00126_c100418772550000001523036412191285_s1_p0/35321/ccs.path1	0.040200901	0.809706066	0.714559099	0	4	1.320468689	17.24208087	1.391943362	0	24
NONHSAT179372.1	ENST00000624986	gencode	-	0.04174536	0.999924416	0.999848832	6	3	0.104805276	16.60417311	1.084064824	6	24
NONHSAT179381.1	NONHSAT179381.1	PMID24108091	m130128_052502_00126_c100457742550000001523064703201383_s2_p0/71252/ccs.path1	0.20756595	0.950827169	0.926240754	0	4	0.02546817	3.339406965	7.186904816	0	24
NONHSAT179439.1	ENST00000612689	gencode	-	0.065880187	0.982768527	0.965537055	6	3	0.051826735	10.52132983	1.710810353	0	24
NONHSAT179485.1	ENST00000588275	PMID24463510	XLOC_012977	0.058202399	0.984434486	0.968868973	6	3	0.807983419	11.90925447	1.511429624	6	24
NONHSAT179508.1	NONHSAT179508.1	PMID24108091	m121219_004319_00126_c100449542550000001523046302151303_s2_p0/45484/ccs.path1	0.017979743	0.95957798	0.91915596	6	3	9.517621577	38.55156191	0.466907153	0	24
NONHSAT179515.1	NONHSAT179515.1	PMID24108091	m121219_094927_00126_c100449542550000001523046302151307_s2_p0/21044/ccs.path1	0.141889462	0.996617536	0.993235072	0	3	0.085245792	4.885120919	2.456438684	0	12
NONHSAT179530.1	NONHSAT179530.1	PMID24108091	m121212_202452_00126_c100418772550000001523036412191285_s2_p0/75308/ccs.path1	0.078221524	0.859910944	0.789866416	0	4	0.105478913	8.861335723	2.708395297	0	24
NONHSAT179656.1	ENST00000609744	lncipedia	lnc-WDR88-2-1	0.021689122	0.996512636	0.993025273	6	3	78.12374424	31.95828626	0.563234206	0	24
NONHSAT179800.1	NONHSAT179800.1	PMID24108091	m121218_020727_00126_c100418802550000001523036412191222_s1_p0/58068/ccs.path1	0.068716523	0.976741134	0.953482269	0	3	0.140305838	10.08705262	2.379287677	0	24
NONHSAT179825.1	NONHSAT179825.1	PMID24463510	-	0.108100703	0.938075802	0.876151604	0	3	0.030335232	6.412050647	1.871476172	0	12
NONHSAT179843.1	NONHSAT179843.1	PMID24108091	m130127_103756_00126_c100456792550000001523064703201344_s1_p0/7390/ccs.path1	0.027386162	0.891145403	0.836718104	0	4	1.177020211	25.31012448	0.948237138	0	24
NONHSAT179863.1	NONHSAT179863.1	PMID24108091	m121219_073256_00126_c100449542550000001523046302151306_s1_p0/59609/ccs.path1	0.03257349	0.992507018	0.985014035	6	3	0.113508009	21.27948799	0.845885014	0	24
NONHSAT179874.1	NONHSAT179874.1	PMID24108091	m121218_132759_00126_c100418802550000001523036412191227_s2_p0/66515/ccs.path1	0.050338439	0.987883087	0.975766173	0	3	0.042814023	13.7697392	0.8714762	0	12
NONHSAT179889.1	NONHSAT179889.1	PMID24108091	m121218_042125_00126_c100418802550000001523036412191223_s1_p0/19928/ccs.path1	0.068101705	0.990102144	0.980204288	6	3	0.559816837	10.17811789	1.768499853	6	24
NONHSAT179972.1	ENST00000623020	gencode	-	0.051881352	0.875646067	0.751292133	6	3	0.098060901	13.36023754	1.347281435	6	24
NONHSAT180013.1	ENST00000619318	gencode	-	0.041364358	0.900691127	0.85103669	0	4	0.404115058	16.75711197	1.432227704	0	24
NONHSAT180044.1	NONHSAT180044.1	PMID24108091	m121218_154352_00126_c100449542550000001523046302151300_s2_p0/20831/ccs.path1	0.108100704	0.885228503	0.770457005	0	3	0.03077079	6.412050595	1.871476187	0	12
NONHSAT180090.1	NONHSAT180090.1	PMID24035497	intronic187	0.019112885	0.967643512	0.935287025	6	3	4.760657334	36.26596285	0.496333162	0	24
NONHSAT180119.1	NONHSAT180119.1	PMID24108091	m121212_180544_00126_c100418772550000001523036412191284_s2_p0/18495/ccs.path1	0.106836512	0.975001443	0.950002887	6	3	0.048300767	6.487924098	2.774385108	6	24
NONHSAT180325.1	NONHSAT180325.1	PMID24108091	m121218_111110_00126_c100418802550000001523036412191226_s1_p0/21384/ccs.path1	0.0631541	0.919517043	0.879275565	0	4	0.053620288	10.97548977	2.186690572	0	24
NONHSAT180328.1	NONHSAT180328.1	PMID24108091	m121219_051625_00126_c100449542550000001523046302151305_s2_p0/46079/ccs.path1	0.025539902	0.895904257	0.791808514	6	3	5.370815165	27.13977489	0.663233209	6	24
NONHSAT180357.1	NONHSAT180357.1	PMID24463510	blastnPan.Locus_169917	0.051096124	0.960224197	0.920448395	6	3	0.106464772	13.56555312	1.326890237	0	24
NONHSAT180361.1	NONHSAT180361.1	PMID24108091	m121218_111110_00126_c100418802550000001523036412191226_s2_p0/3631/ccs.path1	0.108100704	0.885228506	0.770457012	0	3	0.053390872	6.412050595	1.871476187	0	12
NONHSAT180380.1	ENST00000585356	lncipedia	lnc-ZFP14-1-13	0.072850957	0.943173314	0.886346628	0	3	0.042695158	9.514592614	2.522441157	0	24
NONHSAT180432.1	NONHSAT180432.1	lncipedia	lnc-ERF-1-1	0.056703193	0.990532442	0.981064884	6	3	0.207469769	12.22412957	1.472497481	6	24
NONHSAT180433.1	NONHSAT180433.1	lncipedia	lnc-CXCL17-3-4	0.064108512	0.956838821	0.913677642	6	3	0.078042317	10.81209279	1.664802583	6	24
NONHSAT180460.1	ENST00000591312	PMID24108091	m121218_042125_00126_c100418802550000001523036412191223_s2_p0/50099/ccs.path1	0.068342726	0.955709921	0.911419842	6	3	1.187512995	10.14222325	1.774758804	6	24
NONHSAT180473.1	NONHSAT180473.1	PMID24108091	m121219_004319_00126_c100449542550000001523046302151303_s2_p0/8824/ccs.path1	0.032565803	0.99260807	0.98521614	6	3	0.123635099	21.28451093	0.845685393	6	24
NONHSAT180504.1	NONHSAT180504.1	PMID24108091	m121219_094927_00126_c100449542550000001523046302151307_s2_p0/47724/ccs.path1	0.051881352	0.875646067	0.751292134	6	3	0.053734184	13.36023741	1.347281448	6	24
NONHSAT180593.1	NONHSAT180593.1	PMID24108091	m121213_010634_00126_c100418772550000001523036412191287_s2_p0/7955/ccs.path1	0.048847655	0.928485762	0.892728643	0	4	26.25637414	14.18997876	1.691334455	0	24
NONHSAT181352.1	NONHSAT181352.1	PMID24108091	m121218_020727_00126_c100418802550000001523036412191222_s2_p0/14742/ccs.path1	0.076479718	0.901510619	0.803021239	6	3	0.080413459	9.063150323	1.986064377	6	24
NONHSAT181583.1	NONHSAT181583.1	PMID24108091	m121212_180544_00126_c100418772550000001523036412191284_s2_p0/37408/ccs.path1	0.10192314	0.995363013	0.990726026	6	3	1.338936354	6.800685133	2.646792147	6	24
NONHSAT181682.1	NONHSAT181682.1	PMID24108091	m130128_100622_00126_c100457742550000001523064703201385_s2_p0/13329/ccs.path1	0.050338438	0.987883084	0.975766168	0	3	0.033874832	13.76973958	0.871476177	0	12
NONHSAT181783.1	NONHSAT181783.1	PMID24035497	intronic627	0.088417223	0.88157057	0.822355855	0	4	0.129477887	7.839504079	3.061418141	0	24
NONHSAT181988.1	ENST00000445084	PMID24463510	-	0.192395301	0.988344293	0.976688586	0	3	0.162971226	3.602724065	3.330812958	0	12
NONHSAT182013.1	NONHSAT182013.1	PMID24108091	m130127_125837_00126_c100456792550000001523064703201345_s2_p0/22634/ccs.path1	0.05310344	0.98831545	0.9766309	0	3	0.124028739	13.05277367	1.838689661	0	24
NONHSAT182052.1	ENST00000451622	lncipedia	lnc-MRPL19-1-2_dup1	0.126695998	0.98223637	0.964472739	0	3	0.045013229	5.470947706	2.193404259	0	12
NONHSAT182103.1	NONHSAT182103.1	PMID25116943	LCAT_00133590	0.041970925	0.924130515	0.84826103	6	3	0.249519382	16.51493709	1.089922408	0	24
NONHSAT182112.1	NONHSAT182112.1	PMID24108091	m130127_152334_00126_c100456792550000001523064703201346_s1_p0/67761/ccs.path1	0.076479718	0.901510619	0.803021238	6	3	0.047157557	9.063150289	1.986064384	6	24
NONHSAT182402.1	NONHSAT182402.1	PMID24108091	m121218_180114_00126_c100449542550000001523046302151301_s1_p0/5043/ccs.path1	0.076013251	0.978827872	0.957655744	6	3	0.17203008	9.118767744	1.973950922	6	24
NONHSAT182407.1	NONHSAT182407.1	PMID24108091	m121213_010634_00126_c100418772550000001523036412191287_s2_p0/19115/ccs.path1	0.060686309	0.821389318	0.732083977	0	4	5.947521372	11.42180491	2.101244085	0	24
NONHSAT182414.1	NONHSAT182414.1	PMID25116943	LCAT_00149933	0.073824564	0.976380829	0.952761659	6	3	0.028186228	9.389113043	1.917113993	6	24
NONHSAT182438.1	ENST00000617278	ensembl	-	0.051282388	0.880673829	0.761347658	0	3	0.116428237	13.51628137	1.775636311	0	24
NONHSAT182509.1	NONHSAT182509.1	PMID24108091	m130127_152334_00126_c100456792550000001523064703201346_s1_p0/29127/ccs.path1	0.039909815	0.949803853	0.899607707	6	3	0.209730606	17.36783752	1.036398456	6	24
NONHSAT182715.1	NONHSAT182715.1	lncipedia	lnc-UBXN4-2-7_dup1	0.056703193	0.990532443	0.981064885	6	3	0.18509819	12.22412961	1.472497477	6	24
NONHSAT183075.1	NONHSAT183075.1	PMID24108091	m130127_011620_00126_c100456792550000001523064703201340_s1_p0/2255/ccs.path1	0.029526483	0.980172321	0.960344642	6	3	21.84119823	23.47543989	0.766758795	6	24
NONHSAT183244.1	NONHSAT183244.1	PMID24108091	m121212_224522_00126_c100418772550000001523036412191286_s2_p0/57747/ccs.path1	0.025232533	0.980667762	0.961335525	6	3	1.45823497	27.47037644	0.655251305	6	24
NONHSAT183369.1	ENST00000452381	PMID24463510	-	0.032573489	0.992507016	0.985014031	6	3	0.082393461	21.2794882	0.845885006	6	24
NONHSAT183384.1	NONHSAT183384.1	PMID24108091	m121218_180114_00126_c100449542550000001523046302151301_s2_p0/466/ccs.path1	0.075115122	0.982909161	0.965818323	6	3	2.298104696	9.227798161	1.950627841	6	24
NONHSAT183979.1	ENST00000606068	lncipedia	lnc-TMEM18-4-3	0.050338438	0.987883088	0.975766176	0	3	0.085479645	13.76973958	0.871476176	0	12
NONHSAT184043.1	NONHSAT184043.1	PMID24108091	m121218_020727_00126_c100418802550000001523036412191222_s1_p0/40630/ccs.path1	0.098173635	0.878442255	0.75688451	6	3	1.884866834	7.060420871	2.549423091	0	24
NONHSAT184047.1	NONHSAT184047.1	PMID24108091	m130128_030356_00126_c100457742550000001523064703201382_s1_p0/79893/ccs.path1	0.015931647	0.984343148	0.968686297	6	3	24.4651694	43.50756451	0.413721159	6	24
NONHSAT184421.1	NONHSAT184421.1	PMID24108091	m121218_042125_00126_c100418802550000001523036412191223_s2_p0/7911/ccs.path1	0.056080913	0.998335994	0.996671989	6	3	1.267692103	12.35976987	1.456337795	6	24
NONHSAT184574.1	NONHSAT184574.1	PMID25116943	LCAT_00141757	0.051881352	0.875646083	0.751292166	6	3	0.013229193	13.36023744	1.347281445	6	24
NONHSAT184653.1	NONHSAT184653.1	PMID24108091	m121218_042125_00126_c100418802550000001523036412191223_s2_p0/24117/ccs.path1	0.0408672	0.989451185	0.97890237	6	3	0.816172517	16.96096569	1.061260327	6	24
NONHSAT184674.1	NONHSAT184674.1	PMID24463510	LocusReverse_49476	0.03257349	0.992507017	0.985014035	6	3	0.187257865	21.279488	0.845885014	0	24
NONHSAT184715.1	NONHSAT184715.1	PMID24108091	m130127_222150_00126_c100457742550000001523064703201380_s2_p0/55513/ccs.path1	0.076485536	0.901522153	0.803044306	6	3	0.096435973	9.062460949	1.986215455	6	24
NONHSAT184718.1	NONHSAT184718.1	lncipedia	lnc-XPO1-3-1	0.051881352	0.875646067	0.751292133	6	3	0.277701879	13.3602375	1.347281439	6	24
NONHSAT184726.1	NONHSAT184726.1	PMID25116943	LCAT_00142156	0.026299102	0.965231586	0.930463171	6	3	0.194930184	26.35630635	0.682948504	0	24
NONHSAT185066.1	ENST00000625410	ensembl	-	0.068714639	0.912069064	0.824138128	0	3	0.146674387	10.08732909	2.379222468	0	24
NONHSAT185123.1	NONHSAT185123.1	PMID24108091	m121212_111138_00126_c100418772550000001523036412191281_s2_p0/23051/ccs.path1	0.063910153	0.898738591	0.797477181	6	3	0.989118898	10.84565039	1.659651506	6	24
NONHSAT185176.1	NONHSAT185176.1	PMID24108091	m130127_174513_00126_c100456792550000001523064703201347_s1_p0/1644/ccs.path1	0.063196192	0.959553024	0.919106048	0	3	0.246049749	10.96817954	1.094073994	0	12
NONHSAT185203.1	NONHSAT185203.1	PMID24108091	m130128_004308_00126_c100457742550000001523064703201381_s1_p0/68837/ccs.path1	0.057224751	0.979706965	0.959413929	6	3	0.53557987	12.11271651	1.486041548	0	24
NONHSAT185318.1	NONHSAT185318.1	PMID24463510	-	0.073824564	0.97638083	0.952761659	6	3	0.073447347	9.389113157	1.91711397	6	24
NONHSAT185345.1	NONHSAT185345.1	PMID24463510	-	0.061418075	0.990544845	0.981089691	0	3	0.06947794	11.28571979	2.126581242	0	24
NONHSAT185737.1	NONHSAT185737.1	PMID24108091	m121218_154352_00126_c100449542550000001523046302151300_s1_p0/62825/ccs.path1	0.026395643	0.910338777	0.820677554	0	3	0.175647903	26.25990894	0.456970358	0	12
NONHSAT185807.1	NONHSAT185807.1	PMID24035497	intronic614	0.137050512	0.972949811	0.945899622	6	3	0.346382961	5.057603715	3.558997702	6	24
NONHSAT186127.1	NONHSAT186127.1	PMID24108091	m130128_004308_00126_c100457742550000001523064703201381_s2_p0/53029/ccs.path2	0.08812165	0.861588647	0.79238297	0	4	0.034617194	7.865798901	3.051184031	0	24
NONHSAT186179.1	NONHSAT186179.1	PMID24108091	m121219_073256_00126_c100449542550000001523046302151306_s1_p0/15082/ccs.path1	0.221006332	0.972164901	0.944329802	0	3	0.079135375	3.136322726	3.826136864	0	12
NONHSAT186241.1	NONHSAT186241.1	PMID24108091	m121218_111110_00126_c100418802550000001523036412191226_s1_p0/76118/ccs.path1	0.026395643	0.910338785	0.820677571	0	3	0.13079218	26.2599088	0.456970361	0	12
NONHSAT186256.1	NONHSAT186256.1	PMID24108091	m121218_132759_00126_c100418802550000001523036412191227_s1_p0/22533/ccs.path1	0.028579959	0.836132835	0.754199252	0	4	0.246953459	24.25291003	0.989571972	0	24
NONHSAT186258.1	ENST00000343987	PMID24463510	-	0.061469948	0.971982847	0.943965695	6	3	0.594526308	11.27619591	1.596283014	6	24
NONHSAT186317.1	ENST00000607946	lncipedia	lnc-ZNF142-1-1_dup1,lnc-ZNF142-1-1	0.03187573	0.997189941	0.994379881	6	3	1.686972469	21.74529586	0.827765238	6	24
NONHSAT188347.1	NONHSAT188347.1	PMID24108091	m121218_020727_00126_c100418802550000001523036412191222_s1_p0/78678/ccs.path1	0.113494598	0.981730864	0.963461727	6	3	2.095308125	6.107314306	2.94728568	0	24
NONHSAT188509.1	NONHSAT188509.1	PMID24108091	m121219_030035_00126_c100449542550000001523046302151304_s1_p0/65983/ccs.path1	0.115519291	0.936778949	0.873557897	6	3	11.20955105	6.000272104	2.999863954	6	24
NONHSAT188620.1	NONHSAT188620.1	PMID24108091	m121218_180114_00126_c100449542550000001523046302151301_s1_p0/20434/ccs.path1	0.070403986	0.992002091	0.984004182	6	3	0.189309197	9.845283152	1.828286675	6	24
NONHSAT188645.1	ENST00000629058	ensembl	-	0.237939746	0.962157074	0.924314147	0	3	0.022438542	2.913120615	4.119293907	0	12
NONHSAT188651.1	NONHSAT188651.1	PMID24108091	m130127_055628_00126_c100456792550000001523064703201342_s2_p0/37582/ccs.path2	0.126695998	0.866825806	0.733651613	0	3	0.026037222	5.470947707	2.193404259	0	12
NONHSAT188652.1	NONHSAT188652.1	PMID24108091	m130127_055628_00126_c100456792550000001523064703201342_s1_p0/44110/ccs.path1	0.056703193	0.990532442	0.981064884	6	3	0.323299304	12.22412959	1.472497479	0	24
NONHSAT188677.1	NONHSAT188677.1	refseq	NR_104032	0.098887196	0.961223842	0.922447683	6	3	0.168854463	7.009473496	2.567953215	6	24
NONHSAT188698.1	NONHSAT188698.1	PMID24035497	intronic635	0.051881352	0.875646065	0.751292131	6	3	0.193821254	13.36023755	1.347281434	0	24
NONHSAT188817.1	NONHSAT188817.1	PMID24108091	m121218_180114_00126_c100449542550000001523046302151301_s2_p0/29835/ccs.path1	0.107553836	0.997620302	0.995240603	6	3	0.090085297	6.444653244	2.793012955	6	24
NONHSAT188882.1	NONHSAT188882.1	PMID24463510	LocusForward_14060	0.037501404	0.984427896	0.968855791	6	3	0.394116148	18.48323297	0.973855604	6	24
NONHSAT188938.1	NONHSAT188938.1	PMID23934149	TCONS_00262022	0.024621427	0.951330878	0.902661755	6	3	0.144904761	28.15219353	0.639381794	0	24
NONHSAT188979.1	NONHSAT188979.1	PMID25116943	LCAT_00153952	0.087401749	0.987295189	0.974590379	6	3	0.170841553	7.93058708	2.269693255	6	24
NONHSAT189042.1	NONHSAT189042.1	PMID24463510	blastnPan.CUFF.153639	0.084452423	0.999272841	0.998545682	6	3	0.181848996	8.207546403	2.193103653	6	24
NONHSAT189211.1	ENST00000619200	gencode	-	0.039538984	0.965332423	0.947998634	0	4	0.235912119	17.53072827	1.369024699	0	24
NONHSAT189323.1	NONHSAT189323.1	PMID24463510	-	0.084127198	0.918361128	0.836722257	0	3	0.016231985	8.239275684	1.456438704	0	12
NONHSAT189326.1	NONHSAT189326.1	PMID24108091	m121212_154612_00126_c100418772550000001523036412191283_s1_p0/32108/ccs.path1	0.054459022	0.862268455	0.72453691	6	3	0.484577394	12.72786684	1.414219698	6	24
NONHSAT189589.1	ENST00000609218	lncipedia	lnc-EIF2S2-4-1_dup1	0.050338439	0.987883087	0.975766174	0	3	0.084166817	13.76973937	0.87147619	0	12
NONHSAT189591.1	NONHSAT189591.1	PMID24108091	m130127_152334_00126_c100456792550000001523064703201346_s2_p0/53444/ccs.path1	0.083215914	0.981486506	0.962973011	6	3	1.37861655	8.329502654	2.160993369	6	24
NONHSAT189637.1	ENST00000620327	ensembl	-	0.035220957	0.911330175	0.82266035	6	3	0.350682269	19.67996422	0.914635809	0	24
NONHSAT189648.1	NONHSAT189648.1	PMID24035497	intronic636	0.049134921	0.948505299	0.897010598	0	3	0.217047959	14.10701727	1.701280968	0	24
NONHSAT189703.1	NONHSAT189703.1	lncipedia	lnc-JPH2-1-1_dup1	0.05670978	0.990553907	0.981107814	6	3	0.021623971	12.22270977	1.472668527	6	24
NONHSAT189718.1	ENST00000613646	gencode	-	0.084452423	0.999272841	0.998545682	6	3	0.100542745	8.207546412	2.193103651	6	24
NONHSAT189848.1	NONHSAT189848.1	PMID26117828	PNCT_HSA245953	0.088991721	0.999655104	0.999310207	6	3	0.077659456	7.788895079	2.310982472	6	24
NONHSAT190647.1	NONHSAT190647.1	PMID25116943	LCAT_00158356	0.050369148	0.987973615	0.975947231	0	3	0.034480147	13.76134405	0.872007847	0	12
NONHSAT190722.1	NONHSAT190722.1	PMID25116943	LCAT_00161254	0.126695998	0.982236368	0.964472736	0	3	0.01558302	5.470947698	2.193404262	0	12
NONHSAT190861.1	ENST00000534991	lncipedia	lnc-C21orf63-4-1_dup1,lnc-C21orf63-4-1	0.023454608	0.974452661	0.948905322	6	3	7.329404932	29.55270775	0.609081244	0	24
NONHSAT190888.1	NONHSAT190888.1	lncipedia	lnc-AP000295.9.1-1-1_dup1	0.084127197	0.918361127	0.836722253	0	3	0.102670017	8.239275817	1.456438681	0	12
NONHSAT190945.1	ENST00000624669	gencode	-	0.056462964	0.904532751	0.809065502	6	3	0.278506454	12.27613867	1.466259096	6	24
NONHSAT191015.1	NONHSAT191015.1	PMID24108091	m121212_202452_00126_c100418772550000001523036412191285_s2_p0/22756/ccs.path1	0.134108225	0.986681421	0.973362842	6	3	0.637079673	5.168565766	3.48259088	6	24
NONHSAT191031.1	NONHSAT191031.1	lncipedia	lnc-CRYAA-17-1_dup1	0.02171399	0.915936559	0.831873118	6	3	0.071588915	31.921687	0.563879973	0	24
NONHSAT191074.1	ENST00000616815	ensembl	-	0.057941681	0.94064605	0.910969076	0	4	1.55277434	11.96284215	2.006212211	0	24
NONHSAT191355.1	NONHSAT191355.1	PMID24108091	m121218_154352_00126_c100449542550000001523046302151300_s2_p0/49359/ccs.path1	0.05670978	0.990553906	0.981107812	6	3	0.125599861	12.22270976	1.472668529	6	24
NONHSAT191391.1	NONHSAT191391.1	PMID24108091	m121219_030035_00126_c100449542550000001523046302151304_s2_p0/1972/ccs.path1	0.015249222	0.894975186	0.789950373	6	3	8.36552927	45.4545928	0.395999588	6	24
NONHSAT191432.1	NONHSAT191432.1	PMID24463510	-	0.026723973	0.97924211	0.95848422	0	3	0.032414493	25.93728058	0.925309032	0	24
NONHSAT191590.1	NONHSAT191590.1	lncipedia	lnc-C21orf67-6-2_dup1	0.015662217	0.993669524	0.987339049	6	3	0.710263055	44.25600589	0.406724458	0	24
NONHSAT191932.1	ENST00000607933	lncipedia	lnc-AP000525.1-3-7_dup1,lnc-AP000525.1-3-7	0.022687329	0.939672062	0.879344124	6	3	0.898938672	30.5521715	0.589156159	6	24
NONHSAT192022.1	NONHSAT192022.1	PMID24035497	intronic257	0.108100703	0.8852285	0.770457001	0	3	0.128858323	6.412050621	1.87147618	0	12
NONHSAT192201.1	NONHSAT192201.1	PMID25116943	LCAT_00162754	0.116678494	0.921961808	0.843923615	0	3	0.024961564	5.940659291	4.039955639	0	24
NONHSAT192254.1	NONHSAT192254.1	PMID24463510	-	0.063241937	0.844639445	0.766959168	0	4	0.05609485	10.96024583	2.189731906	0	24
NONHSAT192346.1	NONHSAT192346.1	PMID24108091	m121219_030035_00126_c100449542550000001523046302151304_s2_p0/4958/ccs.path1	0.176382286	0.993185907	0.98977886	0	4	0.202534431	3.92980042	6.107180375	0	24
NONHSAT192350.1	ENST00000624344	gencode	-	0.030874951	0.999331927	0.998663855	6	3	3.183308972	22.45014677	0.801776495	0	24
NONHSAT192377.1	ENST00000623458	gencode	-	0.02785052	0.999091196	0.998182392	0	3	0.17521487	24.88812327	0.964315378	0	24
NONHSAT192411.1	NONHSAT192411.1	PMID25116943	LCAT_00163742	0.058538738	0.937757678	0.875515357	6	3	0.021397721	11.84082896	1.520163839	0	24
NONHSAT192414.1	NONHSAT192414.1	PMID24108091	m130128_100622_00126_c100457742550000001523064703201385_s2_p0/4483/ccs.path1	0.064721356	0.931553208	0.897329812	0	4	0.138306746	10.70971343	2.24095632	0	24
NONHSAT192486.1	ENST00000381051	ensembl	-	0.060246327	0.851448569	0.777172853	0	4	0.81828011	11.50521889	2.086009855	0	24
NONHSAT192631.1	NONHSAT192631.1	refseq	NR_046298	0.123088716	0.965420409	0.930840819	0	3	0.107797395	5.631281267	4.261907524	0	24
NONHSAT192643.1	NONHSAT192643.1	PMID24035497	intronic254	0.056083832	0.994678252	0.992017378	0	4	0.424423244	12.35912661	1.941884792	0	24
NONHSAT192666.1	NONHSAT192666.1	PMID25116943	LCAT_00165036	0.054532113	0.989050779	0.978101557	6	3	0.129714923	12.71080726	1.416117767	6	24
NONHSAT192859.1	NONHSAT192859.1	PMID25116943	LCAT_00165906	0.050338439	0.98788309	0.975766179	0	3	0.041238925	13.76973932	0.871476193	0	12
NONHSAT192987.1	NONHSAT192987.1	PMID25116943	LCAT_00166629	0.021713989	0.91593654	0.831873079	6	3	0.025205772	31.92168854	0.563879946	6	24
NONHSAT193045.1	NONHSAT193045.1	PMID25116943	LCAT_00166793	0.141889461	0.996617536	0.993235073	0	3	0.029585018	4.885120949	2.456438669	0	12
NONHSAT193446.1	NONHSAT193446.1	PMID24108091	m121218_020727_00126_c100418802550000001523036412191222_s1_p0/66265/ccs.path1	0.071702657	0.979645658	0.959291316	6	3	3.777144335	9.666966512	1.862011209	6	24
NONHSAT193639.1	NONHSAT193639.1	PMID25116943	LCAT_00180713	0.027850521	0.999091195	0.998182391	0	3	0.014725157	24.88812273	0.964315399	0	24
NONHSAT193661.1	ENST00000607601	lncipedia	lnc-CMC1-7-1_dup1,lnc-CMC1-7-1	0.031894751	0.970163212	0.955244818	0	4	0.477197606	21.73232773	1.104345576	0	24
NONHSAT193902.1	NONHSAT193902.1	PMID24035497	intronic300	0.049726971	0.954994117	0.909988233	6	3	0.772432359	13.93905909	1.291335368	6	24
NONHSAT194315.1	NONHSAT194315.1	PMID24108091	m121218_154352_00126_c100449542550000001523046302151300_s2_p0/77626/ccs.path1	0.032573489	0.992507015	0.98501403	6	3	0.10531495	21.27948814	0.845885008	6	24
NONHSAT194395.1	NONHSAT194395.1	PMID24463510	LocusForward_80641	0.050338438	0.987883088	0.975766176	0	3	0.08714091	13.76973964	0.871476172	0	12
NONHSAT194496.1	NONHSAT194496.1	PMID24108091	m121219_051625_00126_c100449542550000001523046302151305_s2_p0/54516/ccs.path1	0.036330439	0.946457238	0.892914477	6	3	23.00756686	19.07896518	0.943447395	6	24
NONHSAT194524.1	NONHSAT194524.1	PMID24108091	m130127_222150_00126_c100457742550000001523064703201380_s1_p0/31508/ccs.path1	0.076479718	0.901510621	0.803021242	6	3	0.063641319	9.063150262	1.98606439	6	24
NONHSAT195077.1	NONHSAT195077.1	PMID24108091	m121218_222657_00126_c100449542550000001523046302151302_s1_p0/30226/ccs.path1	0.019467054	0.998276584	0.996553169	6	3	13.20814321	35.6061667	0.505530409	6	24
NONHSAT195198.1	NONHSAT195198.1	lncipedia	lnc-AC069257.9.1-5-5_dup1,lnc-AC069257.9.1-5-5	0.084452423	0.999272841	0.998545682	6	3	0.151347784	8.207546393	2.193103656	6	24
NONHSAT195410.1	NONHSAT195410.1	PMID24108091	m121219_073256_00126_c100449542550000001523046302151306_s1_p0/21596/ccs.path1	0.148949089	0.925808608	0.851617215	0	3	0.858711083	4.653584556	2.578657346	0	12
NONHSAT195422.1	NONHSAT195422.1	PMID24108091	m121212_202452_00126_c100418772550000001523036412191285_s1_p0/17212/ccs.path1	0.027017324	0.989254333	0.978508666	6	3	9.597772588	25.65565594	0.70159968	6	24
NONHSAT195434.1	NONHSAT195434.1	PMID24035497	intronic657	0.223621467	0.984827536	0.969655073	0	3	0.183914904	3.099645083	3.871410977	0	12
NONHSAT195509.1	NONHSAT195509.1	PMID24108091	m130127_011620_00126_c100456792550000001523064703201340_s1_p0/34864/ccs.path1	0.094978038	0.997960886	0.995921772	6	3	0.32773846	7.297973239	2.466438203	6	24
NONHSAT195561.1	NONHSAT195561.1	PMID24463510	LocusReverse_77151	0.026380286	0.910811809	0.821623619	0	3	0.296887654	26.2751959	0.456704492	0	12
NONHSAT195737.1	ENST00000609473	lncipedia	lnc-DALRD3-1-3_dup1,lnc-DALRD3-1-3	0.075905981	0.928544169	0.857088338	0	3	0.137263578	9.131654312	2.628220384	0	24
NONHSAT195819.1	NONHSAT195819.1	PMID24108091	m121219_004319_00126_c100449542550000001523046302151303_s1_p0/54973/ccs.path1	0.303036774	0.903876012	0.807752024	6	3	0.157588821	2.287336848	7.869413731	6	24
NONHSAT195845.1	NONHSAT195845.1	PMID24108091	m121218_085412_00126_c100418802550000001523036412191225_s1_p0/26571/ccs.path1	0.193672626	0.970229331	0.940458662	6	3	0.042880958	3.578963095	5.029389664	6	24
NONHSAT196243.1	NONHSAT196243.1	PMID24108091	m121212_202452_00126_c100418772550000001523036412191285_s1_p0/47063/ccs.path1	0.047376532	0.998442596	0.996885192	6	3	3.427877304	14.63060198	1.230297976	6	24
NONHSAT196244.1	ENST00000609183	lncipedia	lnc-ISY1-1-1_dup1,lnc-ISY1-1-1	0.076479718	0.901510621	0.803021241	6	3	0.23043857	9.063150312	1.986064379	6	24
NONHSAT196284.1	NONHSAT196284.1	PMID24108091	m121219_094927_00126_c100449542550000001523046302151307_s2_p0/50519/ccs.path1	0.03257349	0.992507016	0.985014032	6	3	0.075549559	21.27948797	0.845885015	6	24
NONHSAT196475.1	ENST00000609190	lncipedia	lnc-SSR3-6-1	0.061719043	0.999622272	0.999244544	6	3	0.419403555	11.23068581	1.602751631	6	24
NONHSAT198350.1	NONHSAT198350.1	PMID24108091	m121218_154352_00126_c100449542550000001523046302151300_s1_p0/35616/ccs.path1	0.05670978	0.990553907	0.981107813	6	3	0.101541296	12.22270972	1.472668534	6	24
NONHSAT198526.1	NONHSAT198526.1	PMID24108091	m121219_030035_00126_c100449542550000001523046302151304_s2_p0/35986/ccs.path1	0.114607646	0.997818079	0.995636159	6	3	0.326656198	6.048001193	2.976189889	0	24
NONHSAT198568.1	NONHSAT198568.1	PMID25116943	LCAT_00192721	0.023053742	0.900752049	0.801504098	6	3	0.106496342	30.06658005	0.598671348	6	24
NONHSAT198707.1	NONHSAT198707.1	PMID24108091	m121218_042125_00126_c100418802550000001523036412191223_s1_p0/11767/ccs.path1	0.087305899	0.9792877	0.96893155	0	4	7.511254901	7.939293786	3.022938897	0	24
NONHSAT198726.1	NONHSAT198726.1	PMID24108091	m121218_085412_00126_c100418802550000001523036412191225_s1_p0/28477/ccs.path1	0.037752244	0.999271368	0.998542735	6	3	0.566231562	18.36042341	0.980369548	6	24
NONHSAT198786.1	ENST00000624443	gencode	-	0.032573489	0.992507016	0.985014032	6	3	0.151918528	21.27948813	0.845885009	0	24
NONHSAT198804.1	NONHSAT198804.1	PMID24108091	m121219_073256_00126_c100449542550000001523046302151306_s2_p0/63919/ccs.path1	0.154674881	0.905367107	0.810734214	6	3	0.082371318	4.481317045	4.016676307	6	24
NONHSAT198916.1	NONHSAT198916.1	PMID24108091	m130127_125837_00126_c100456792550000001523064703201345_s2_p0/65077/ccs.path1	0.028421128	0.98900157	0.97800314	6	3	5.409193062	24.38844744	0.738054361	6	24
NONHSAT199197.1	ENST00000623125	gencode	-	0.103132326	0.999546435	0.99909287	6	3	0.008806814	6.720949727	2.678192924	6	24
NONHSAT199619.1	NONHSAT199619.1	lncipedia	lnc-CPLX1-11-1	0.109020259	0.882583725	0.76516745	6	3	0.030104315	6.357966717	2.831093776	6	24
NONHSAT199649.1	NONHSAT199649.1	PMID25116943	LCAT_00188194	0.05034626	0.987857808	0.975715616	0	3	0.034250053	13.76760017	0.871611599	0	12
NONHSAT199671.1	ENST00000511928	PMID24463510	-	0.014582209	0.960891436	0.921782871	6	3	0.868377294	47.53375584	0.378678261	6	24
NONHSAT200038.1	NONHSAT200038.1	PMID24108091	m121218_180114_00126_c100449542550000001523046302151301_s1_p0/50713/ccs.path1	0.05471761	0.902346881	0.853520321	0	4	0.080094057	12.66771673	1.894579782	0	24
NONHSAT200043.1	ENST00000609599	lncipedia	lnc-IGJ-1-2_dup1,lnc-IGJ-1-2	0.055303941	0.999010597	0.998021194	6	3	0.283084581	12.53341384	1.436160988	6	24
NONHSAT200147.1	NONHSAT200147.1	PMID24035497	intronic324	0.096995189	0.889416276	0.778832552	0	3	0.512102973	7.146201635	1.679213744	0	12
NONHSAT200382.1	ENST00000514265	PMID24463510	-	0.036535617	0.997587216	0.995174433	6	3	5.392945058	18.97182077	0.948775567	6	24
NONHSAT200577.1	NONHSAT200577.1	PMID24108091	m121218_020727_00126_c100418802550000001523036412191222_s2_p0/59291/ccs.path1	0.03098077	0.886664628	0.773329256	6	3	0.308672093	22.3734649	0.80452447	6	24
NONHSAT200673.1	NONHSAT200673.1	PMID24108091	m121219_051625_00126_c100449542550000001523046302151305_s2_p0/58037/ccs.path1	0.021199373	0.999849251	0.999698503	6	3	4.809003315	32.69658878	0.550516145	0	24
NONHSAT200692.1	ENST00000507803	PMID24463510	-	0.032573489	0.992507015	0.985014031	6	3	0.134423113	21.2794882	0.845885006	6	24
NONHSAT202222.1	NONHSAT202222.1	PMID24108091	m121219_094927_00126_c100449542550000001523046302151307_s2_p0/79790/ccs.path1	0.26651962	0.999864033	0.999728067	6	3	0.032168782	2.600736036	6.921117618	6	24
NONHSAT202263.1	NONHSAT202263.1	lncipedia	lnc-ANKRD33B-2-1	0.041836288	0.970344023	0.940688045	6	3	0.191686573	16.56808515	1.086426092	6	24
NONHSAT202610.1	NONHSAT202610.1	PMID24108091	m130127_152334_00126_c100456792550000001523064703201346_s2_p0/28313/ccs.path1	0.108100703	0.885228502	0.770457005	0	3	0.044837437	6.41205064	1.871476174	0	12
NONHSAT202714.1	NONHSAT202714.1	PMID24108091	m121218_154352_00126_c100449542550000001523046302151300_s1_p0/63029/ccs.path1	0.01564764	0.999812861	0.999625723	6	3	0.634010115	44.29723536	0.406345901	6	24
NONHSAT202759.1	ENST00000606270	lncipedia	lnc-NSA2-6-1_dup1,lnc-NSA2-6-1	0.057090471	0.93090719	0.861814379	6	3	0.136625373	12.14120629	1.482554498	6	24
NONHSAT203232.1	NONHSAT203232.1	lncipedia	lnc-SEC24A-2-2_dup1	0.05670978	0.990553907	0.981107814	6	3	0.06898978	12.22270979	1.472668525	6	24
NONHSAT203237.1	NONHSAT203237.1	PMID24108091	m121218_222657_00126_c100449542550000001523046302151302_s2_p0/46570/ccs.path1	0.032565803	0.99260807	0.98521614	6	3	0.164798314	21.28451082	0.845685398	6	24
NONHSAT203413.1	NONHSAT203413.1	PMID24108091	m121218_154352_00126_c100449542550000001523046302151300_s2_p0/69233/ccs.path1	0.138206179	0.998273605	0.99654721	6	3	0.419457353	5.015312529	3.58900864	0	24
NONHSAT203516.1	NONHSAT203516.1	PMID24108091	m121219_051625_00126_c100449542550000001523046302151305_s2_p0/69993/ccs.path1	0.038980741	0.998837093	0.997674186	6	3	3.18411078	17.78178572	1.012271787	6	24
NONHSAT203561.1	NONHSAT203561.1	PMID24035497	intronic680	0.199646706	0.984464272	0.968928544	0	3	0.135188565	3.471868861	3.456351746	0	12
NONHSAT203562.1	NONHSAT203562.1	PMID24035497	intronic332	0.06016623	0.962367491	0.924734982	0	3	0.126850708	11.52053537	2.08323652	0	24
NONHSAT203615.1	ENST00000521373	PMID24463510	-	0.032565803	0.99260807	0.985216141	6	3	0.273057635	21.28451085	0.845685396	0	24
NONHSAT203696.1	NONHSAT203696.1	PMID24108091	m121219_051625_00126_c100449542550000001523046302151305_s1_p0/20630/ccs.path1	0.056703193	0.990532442	0.981064885	6	3	0.138379549	12.22412964	1.472497473	0	24
NONHSAT203727.1	ENST00000342584	lncipedia	lnc-CTD-2228K2.5.1-1-2_dup1	0.117272012	0.999295827	0.998591654	6	3	0.038108353	5.910593394	3.045379507	6	24
NONHSAT203728.1	NONHSAT203728.1	PMID26117828	PNCT_HSA270805	0.041576267	0.999853224	0.999706449	0	3	0.194048968	16.67170298	0.719782497	0	12
NONHSAT204093.1	NONHSAT204093.1	PMID24108091	m121218_042125_00126_c100418802550000001523036412191223_s1_p0/27131/ccs.path1	0.029988059	0.984927428	0.969854857	6	3	7.499052297	23.1141061	0.778745236	6	24
NONHSAT204244.1	ENST00000451496	PMID24463510	-	0.046197585	0.972706279	0.945412559	6	3	0.443074145	15.00396999	1.199682485	6	24
NONHSAT204475.1	NONHSAT204475.1	PMID24108091	m121218_132759_00126_c100418802550000001523036412191227_s2_p0/4844/ccs.path1	0.109491667	0.999086703	0.998173405	6	3	0.139002071	6.330592999	2.84333553	6	24
NONHSAT204683.1	NONHSAT204683.1	PMID24108091	m121218_180114_00126_c100449542550000001523046302151301_s1_p0/67885/ccs.path1	0.075638793	0.899119695	0.848679542	0	4	0.069275182	9.163911146	2.618969086	0	24
NONHSAT204763.1	NONHSAT204763.1	lncipedia	lnc-AC005609.1-1-1	0.079994399	0.994185082	0.988370164	6	3	0.183342089	8.664946384	2.077335416	6	24
NONHSAT204766.1	ENST00000624566	gencode	-	0.081927287	0.978804307	0.96820646	0	4	0.121493827	8.460516729	2.836706169	0	24
NONHSAT204901.1	NONHSAT204901.1	lncipedia	lnc-MED7-1-1_dup1	0.067115655	0.999365752	0.998731505	6	3	0.26764345	10.32765276	1.74289361	6	24
NONHSAT204984.1	ENST00000519795	PMID24463510	-	0.099797499	0.920274172	0.840548344	6	3	0.155665653	6.945536614	2.591592414	6	24
NONHSAT205087.1	ENST00000623593	gencode	-	0.06573009	0.994742547	0.989485095	6	3	0.308892075	10.54535569	1.706912552	0	24
NONHSAT205088.1	NONHSAT205088.1	PMID24108091	m121218_154352_00126_c100449542550000001523046302151300_s2_p0/78637/ccs.path1	0.101387471	0.878894184	0.757788368	6	3	0.076445068	6.836615732	2.632881634	0	24
NONHSAT206655.1	NONHSAT206655.1	lncipedia	lnc-NQO2-7-2	0.02785052	0.999091196	0.998182391	0	3	0.036055366	24.88812376	0.964315359	0	24
NONHSAT206829.1	NONHSAT206829.1	PMID24463510	XLOC_005175	0.061807827	0.92962903	0.85925806	6	3	1.36998705	11.21455355	1.605057208	6	24
NONHSAT206923.1	NONHSAT206923.1	PMID24108091	m121218_132759_00126_c100418802550000001523036412191227_s2_p0/50546/ccs.path1	0.081026905	0.964604368	0.929208735	6	3	0.059681388	8.554531101	2.104148058	6	24
NONHSAT206990.1	NONHSAT206990.1	PMID24108091	m130128_052502_00126_c100457742550000001523064703201383_s2_p0/26850/ccs.path1	0.033115709	0.973340728	0.946681455	6	3	15.03915382	20.93106865	0.859965647	6	24
NONHSAT206994.1	NONHSAT206994.1	PMID24108091	m121219_051625_00126_c100449542550000001523046302151305_s2_p0/75864/ccs.path1	0.084452423	0.999272841	0.998545682	6	3	0.104523176	8.207546402	2.193103654	6	24
NONHSAT207070.1	NONHSAT207070.1	PMID24108091	m121218_020727_00126_c100418802550000001523036412191222_s1_p0/20967/ccs.path1	0.035226775	0.911352732	0.822705464	6	3	0.475521081	19.67671395	0.914786892	6	24
NONHSAT207077.1	NONHSAT207077.1	PMID24108091	m121212_180544_00126_c100418772550000001523036412191284_s1_p0/76655/ccs.path1	0.111276069	0.905537841	0.811075681	6	3	0.501569088	6.229076779	2.889673805	6	24
NONHSAT207086.1	NONHSAT207086.1	lncipedia	lnc-DDR1-1-2	0.03257349	0.992507018	0.985014035	6	3	0.059553096	21.27948802	0.845885013	0	24
NONHSAT207156.1	NONHSAT207156.1	PMID24035497	intronic362	0.032573489	0.992507016	0.985014033	6	3	0.348430058	21.27948807	0.845885011	0	24
NONHSAT207178.1	NONHSAT207178.1	lncipedia	lnc-PACSIN1-1-2	0.044218074	0.860359691	0.790539537	0	4	0.015325466	15.67565287	1.53103671	0	24
NONHSAT207183.1	ENST00000606496	PMID24463510	LocusForward_73456	0.081984572	0.982629339	0.965258678	0	3	0.179671222	8.454605088	2.838689655	0	24
NONHSAT207291.1	NONHSAT207291.1	lncipedia	lnc-RRP36-1-1_dup1	0.03703892	0.990392986	0.98558948	0	4	2.512688266	18.7140222	1.282460806	0	24
NONHSAT207479.1	NONHSAT207479.1	PMID24463510	-	0.050338438	0.987883088	0.975766175	0	3	0.057957408	13.76973947	0.871476183	0	12
NONHSAT207532.1	ENST00000606629	lncipedia	lnc-BCKDHB-3-1_dup1,lnc-BCKDHB-3-1	0.061693383	0.894757741	0.789515481	6	3	0.228851502	11.23535692	1.602085286	6	24
NONHSAT207610.1	NONHSAT207610.1	PMID24108091	m121218_180114_00126_c100449542550000001523046302151301_s2_p0/24667/ccs.path1	0.015848488	0.998605714	0.997211427	6	3	3.71443703	43.73585544	0.411561631	0	24
NONHSAT207729.1	NONHSAT207729.1	lncipedia	lnc-PRDM13-1-6_dup1	0.108728921	0.923572424	0.847144848	6	3	0.071587584	6.375002846	2.823528151	6	24
NONHSAT207814.1	NONHSAT207814.1	lncipedia	lnc-C6orf183-2-1	0.08286245	0.994812625	0.98962525	6	3	0.334655011	8.365033597	2.15181443	6	24
NONHSAT207986.1	NONHSAT207986.1	PMID24108091	m130128_030356_00126_c100457742550000001523064703201382_s2_p0/70260/ccs.path1	0.035617509	0.955269573	0.910539147	6	3	14.12882746	19.46085506	0.924933665	6	24
NONHSAT208006.1	NONHSAT208006.1	refseq	NR_104462	0.042549722	0.940148287	0.880296574	6	3	0.961574153	16.29028684	1.104952919	6	24
NONHSAT208216.1	NONHSAT208216.1	PMID24108091	m130128_100622_00126_c100457742550000001523064703201385_s1_p0/16368/ccs.path1	0.067076593	0.943056716	0.886113432	6	3	6.934924238	10.33366707	1.741879226	6	24
NONHSAT208270.1	ENST00000458194	PMID24463510	-	0.048463443	0.887900967	0.83185145	0	4	0.647526688	14.30247506	1.678031243	0	24
NONHSAT208565.1	NONHSAT208565.1	PMID24108091	m121218_180114_00126_c100449542550000001523046302151301_s2_p0/17919/ccs.path1	0.05670978	0.990553906	0.981107813	6	3	0.132526323	12.22270973	1.472668532	6	24
NONHSAT208608.1	ENST00000607350	lncipedia	lnc-GMDS-8-1_dup1,lnc-GMDS-8-1	0.056731653	0.995811508	0.991623016	0	3	0.13239136	12.21799736	1.96431537	0	24
NONHSAT208646.1	NONHSAT208646.1	PMID24108091	m121219_030035_00126_c100449542550000001523046302151304_s1_p0/67359/ccs.path1	0.089448503	0.968651185	0.93730237	6	3	2.864062478	7.749119979	2.322844407	6	24
NONHSAT208667.1	NONHSAT208667.1	refseq	NR_104417	0.032568365	0.992574456	0.985148911	6	3	0.113944148	21.28283626	0.845751937	6	24
NONHSAT208711.1	NONHSAT208711.1	PMID24108091	m121219_051625_00126_c100449542550000001523046302151305_s1_p0/8130/ccs.path1	0.145161281	0.99747885	0.9949577	6	3	2.091816508	4.775014209	3.76962229	6	24
NONHSAT208719.1	NONHSAT208719.1	refseq	NR_109913	0.196705892	0.978997477	0.957994954	6	3	0.028923002	3.523774361	5.10815908	6	24
NONHSAT208920.1	NONHSAT208920.1	lncipedia	lnc-HIST1H2BJ-1-1_dup1	0.023453691	0.953975986	0.930963978	0	4	0.066614585	29.55386341	0.812076569	0	24
NONHSAT208931.1	NONHSAT208931.1	PMID24108091	m121219_094927_00126_c100449542550000001523046302151307_s2_p0/57562/ccs.path1	0.023892887	0.962658924	0.925317849	6	3	0.75264238	29.01060798	0.620462695	6	24
NONHSAT208953.1	NONHSAT208953.1	PMID24463510	-	0.070399045	0.992011714	0.984023427	6	3	0.012283603	9.845974147	1.828158365	0	24
NONHSAT208981.1	NONHSAT208981.1	PMID24108091	m130127_152334_00126_c100456792550000001523064703201346_s2_p0/5595/ccs.path1	0.064044643	0.999838374	0.999676749	6	3	0.067198896	10.82287525	1.663143997	6	24
NONHSAT209069.1	NONHSAT209069.1	PMID24108091	m121212_085615_00126_c100418772550000001523036412191280_s1_p0/11777/ccs.path1	0.033076416	0.990433326	0.980866653	6	3	1.556158539	20.95593381	0.858945259	6	24
NONHSAT209091.1	NONHSAT209091.1	PMID24463510	LocusReverse_70474	0.051881352	0.875646068	0.751292135	6	3	0.100292939	13.36023744	1.347281445	6	24
NONHSAT209122.1	NONHSAT209122.1	PMID24463510	LocusReverse_70965	0.192395301	0.988344293	0.976688587	0	3	0.081485613	3.602724057	3.330812966	0	12
NONHSAT209123.1	NONHSAT209123.1	PMID24108091	m130128_004308_00126_c100457742550000001523064703201381_s2_p0/34484/ccs.path1	0.157067125	0.927810303	0.855620607	6	3	0.300421922	4.413063399	4.078799322	0	24
NONHSAT209141.1	NONHSAT209141.1	lncipedia	lnc-MRPL14-2-5	0.059393775	0.967374359	0.934748718	6	3	0.506936312	11.67036752	1.542367879	6	24
NONHSAT209378.1	NONHSAT209378.1	PMID24108091	m130128_100622_00126_c100457742550000001523064703201385_s2_p0/13965/ccs.path1	0.144391962	0.987119525	0.974239049	6	3	0.113804084	4.800455448	3.749644215	6	24
NONHSAT209389.1	NONHSAT209389.1	PMID24108091	m130127_152334_00126_c100456792550000001523064703201346_s1_p0/42441/ccs.path1	0.076479718	0.901510621	0.803021242	6	3	0.050488503	9.063150361	1.986064369	6	24
NONHSAT209518.1	NONHSAT209518.1	PMID24108091	m121219_073256_00126_c100449542550000001523046302151306_s1_p0/61898/ccs.path1	0.181437979	0.981663751	0.963327502	6	3	0.171072685	3.820298186	4.711674095	6	24
NONHSAT209525.1	ENST00000607090	lncipedia	lnc-RTN4IP1-2-14_dup1	0.03257349	0.992507016	0.985014032	6	3	0.122224156	21.27948798	0.845885015	6	24
NONHSAT209544.1	NONHSAT209544.1	PMID24108091	m121219_030035_00126_c100449542550000001523046302151304_s1_p0/8510/ccs.path1	0.021713989	0.915936557	0.831873113	6	3	0.147610739	31.92168755	0.563879963	6	24
NONHSAT209814.1	ENST00000421237	PMID24463510	-	0.050338438	0.987883086	0.975766173	0	3	0.122690932	13.76973956	0.871476178	0	12
NONHSAT209892.1	NONHSAT209892.1	PMID24108091	m121218_154352_00126_c100449542550000001523046302151300_s1_p0/60585/ccs.path1	0.359797634	0.874363801	0.748727603	0	3	0.060960762	1.926491769	6.228939147	0	12
NONHSAT209968.1	ENST00000608721	lncipedia	lnc-AGPAT4-1-1_dup1,lnc-AGPAT4-1-1	0.060249437	0.906219855	0.859329782	0	4	0.234071548	11.5046251	2.086117522	0	24
NONHSAT209970.1	NONHSAT209970.1	PMID24108091	m121219_004319_00126_c100449542550000001523046302151303_s1_p0/14201/ccs.path1	0.032573489	0.992507016	0.985014033	6	3	0.118101925	21.27948811	0.84588501	6	24
NONHSAT210029.1	NONHSAT210029.1	PMID24108091	m130128_100622_00126_c100457742550000001523064703201385_s1_p0/71169/ccs.path1	0.05670978	0.990553906	0.981107812	6	3	0.083928196	12.22270983	1.47266852	6	24
NONHSAT211636.1	NONHSAT211636.1	PMID25116943	LCAT_00233567	0.097961953	0.960613752	0.921227504	6	3	0.010789785	7.075677458	2.543926021	6	24
NONHSAT212001.1	NONHSAT212001.1	PMID25116943	LCAT_00223348	0.085610272	0.87398478	0.74796956	0	3	0.003503924	8.096542178	2.964228367	0	24
NONHSAT212204.1	ENST00000610177	lncipedia	lnc-C7orf42-2-1	0.118348917	0.995868103	0.993802154	0	4	0.039493357	5.856810508	4.097793495	0	24
NONHSAT212507.1	NONHSAT212507.1	PMID24108091	m130127_103756_00126_c100456792550000001523064703201344_s1_p0/54916/ccs.path1	0.130537418	0.907609557	0.815219113	6	3	0.105284762	5.309950117	3.389862353	6	24
NONHSAT212541.1	NONHSAT212541.1	PMID24108091	m121218_154352_00126_c100449542550000001523046302151300_s1_p0/47264/ccs.path1	0.051881351	0.875646066	0.751292131	6	3	0.067304529	13.36023762	1.347281426	0	24
NONHSAT212542.1	NONHSAT212542.1	PMID24108091	m121218_111110_00126_c100418802550000001523036412191226_s2_p0/45917/ccs.path1	0.06871464	0.901191677	0.802383353	0	3	0.069838136	10.08732904	2.379222479	0	24
NONHSAT212774.1	NONHSAT212774.1	lncipedia	lnc-TTC26-2-1	0.091761011	0.908229132	0.862343698	0	4	0.069257833	7.553831147	3.177195721	0	24
NONHSAT212939.1	ENST00000608064	lncipedia	lnc-AC093726.6.1-2-1_dup1,lnc-AC093726.6.1-2-1	0.073049022	0.915189692	0.830379384	6	3	0.396614058	9.488794818	1.89697431	6	24
NONHSAT212990.1	ENST00000480284	PMID24463510	-	0.015967553	0.874242619	0.748485238	6	3	1.995698612	43.40973006	0.414653581	0	24
NONHSAT213081.1	ENST00000609755	lncipedia	lnc-MICALL2-2-1_dup1,lnc-MICALL2-2-1	0.031034596	0.891847905	0.783695811	6	3	0.742890053	22.33466071	0.80592225	6	24
NONHSAT213099.1	NONHSAT213099.1	PMID24108091	m121212_202452_00126_c100418772550000001523036412191285_s1_p0/39320/ccs.path1	0.01728196	0.989986526	0.979973052	0	3	1.212026542	40.10813434	0.598382358	0	24
NONHSAT213122.1	NONHSAT213122.1	PMID24108091	m130128_030356_00126_c100457742550000001523064703201382_s2_p0/71856/ccs.path1	0.094978038	0.997960886	0.995921772	6	3	0.439437078	7.297973241	2.466438202	0	24
NONHSAT213124.1	NONHSAT213124.1	PMID24108091	m121219_051625_00126_c100449542550000001523046302151305_s2_p0/64281/ccs.path1	0.101652225	0.859167564	0.788751346	0	4	0.571427525	6.818809729	3.519675861	0	24
NONHSAT213393.1	NONHSAT213393.1	PMID24108091	m121212_224522_00126_c100418772550000001523036412191286_s2_p0/26933/ccs.path1	0.084452423	0.999272841	0.998545682	6	3	0.069682117	8.207546381	2.193103659	6	24
NONHSAT213585.1	NONHSAT213585.1	PMID24463510	LocusReverse_5017	0.084452423	0.999272841	0.998545681	6	3	0.18808656	8.207546381	2.193103659	6	24
NONHSAT213612.1	NONHSAT213612.1	PMID24108091	m121212_085615_00126_c100418772550000001523036412191280_s2_p0/14975/ccs.path1	0.045527905	0.909589059	0.864383589	0	4	0.39925322	15.22466675	1.576389184	0	24
NONHSAT213623.1	NONHSAT213623.1	PMID24108091	m121219_030035_00126_c100449542550000001523046302151304_s2_p0/38984/ccs.path1	0.028800606	0.998750124	0.997500249	0	3	0.505327624	24.06710401	0.997211796	0	24
NONHSAT213745.1	NONHSAT213745.1	PMID24108091	m130128_004308_00126_c100457742550000001523064703201381_s1_p0/45887/ccs.path1	0.032573489	0.992507015	0.985014031	6	3	0.123083378	21.27948822	0.845885005	6	24
NONHSAT213773.1	NONHSAT213773.1	PMID24108091	m121218_132759_00126_c100418802550000001523036412191227_s1_p0/59063/ccs.path1	0.072520722	0.958190018	0.916380037	6	3	0.332707862	9.557918905	1.88325515	6	24
NONHSAT213986.1	NONHSAT213986.1	lncipedia	lnc-KLF14-2-16_dup1,lnc-KLF14-2-16	0.144391963	0.987119524	0.974239049	6	3	0.04875201	4.800455431	3.749644229	6	24
NONHSAT213988.1	NONHSAT213988.1	lncipedia	lnc-KLF14-2-13_dup1	0.056703193	0.990532443	0.981064886	6	3	0.044271259	12.22412959	1.472497478	0	24
NONHSAT213992.1	NONHSAT213992.1	lncipedia	lnc-KLF14-7-1_dup1	0.069780986	0.995559013	0.99333852	0	4	0.033994424	9.93318125	2.416144375	0	24
NONHSAT214005.1	NONHSAT214005.1	PMID24108091	m121218_132759_00126_c100418802550000001523036412191227_s1_p0/52525/ccs.path1	0.039837273	0.977232829	0.954465659	0	3	0.095234406	17.39946356	1.37935287	0	24
NONHSAT214010.1	ENST00000607945	lncipedia	lnc-AKR1B1-1-3_dup1	0.032573489	0.992507017	0.985014035	6	3	0.176854651	21.27948811	0.845885009	6	24
NONHSAT214022.1	NONHSAT214022.1	PMID24108091	m121219_073256_00126_c100449542550000001523046302151306_s2_p0/17048/ccs.path1	0.056483022	0.983059016	0.966118033	6	3	0.358513415	12.2717792	1.466779975	6	24
NONHSAT214045.1	NONHSAT214045.1	PMID24463510	blastnMouse.ENSMUSG00000092140	0.032565803	0.99260807	0.985216141	6	3	0.4270688	21.28451076	0.8456854	0	24
NONHSAT214102.1	NONHSAT214102.1	PMID24108091	m121212_154612_00126_c100418772550000001523036412191283_s2_p0/76043/ccs.path1	0.058538738	0.937757678	0.875515356	6	3	0.216306422	11.84082885	1.520163852	0	24
NONHSAT214110.1	NONHSAT214110.1	PMID24463510	-	0.141596162	0.984179851	0.968359701	6	3	0.019744556	4.895239876	3.677041464	6	24
NONHSAT215608.1	NONHSAT215608.1	PMID24463510	CUFF.404981	0.034269161	0.993097689	0.986195378	0	3	0.268233368	20.22655829	1.186558764	0	24
NONHSAT215713.1	ENST00000520487	PMID24463510	-	0.081026905	0.964604368	0.929208737	6	3	0.12621883	8.554531079	2.104148063	6	24
NONHSAT215870.1	NONHSAT215870.1	PMID24108091	m130128_052502_00126_c100457742550000001523064703201383_s1_p0/30692/ccs.path1	0.050338438	0.987883089	0.975766177	0	3	0.080197975	13.76973945	0.871476185	0	12
NONHSAT215880.1	NONHSAT215880.1	PMID25116943	LCAT_00237552	0.070399045	0.992011714	0.984023428	6	3	0.021690764	9.845974166	1.828158362	0	24
NONHSAT215955.1	ENST00000519068	gencode	-	0.106836512	0.975001443	0.950002886	6	3	0.117144216	6.487924075	2.774385118	6	24
NONHSAT216016.1	ENST00000607172	lncipedia	lnc-STMN2-3-1_dup1	0.089710202	0.938114846	0.876229692	6	3	0.105151082	7.726514559	2.32964034	6	24
NONHSAT216180.1	ENST00000523572	lncipedia	lnc-ODF1-1-1_dup1	0.108100703	0.885228504	0.770457007	0	3	0.074224135	6.412050626	1.871476178	0	12
NONHSAT216183.1	NONHSAT216183.1	PMID25116943	LCAT_00238541	0.167811418	0.939637065	0.87927413	6	3	0.143147104	4.130512625	4.35781261	6	24
NONHSAT216186.1	NONHSAT216186.1	PMID25116943	LCAT_00238544	0.052512731	0.977029065	0.954058131	0	3	0.453663608	13.19960267	1.818236548	0	24
NONHSAT216364.1	NONHSAT216364.1	PMID24108091	m130128_030356_00126_c100457742550000001523064703201382_s2_p0/71778/ccs.path1	0.056709779	0.990553907	0.981107814	6	3	0.042990054	12.22270993	1.472668508	0	24
NONHSAT216695.1	NONHSAT216695.1	PMID24463510	-	0.141889462	0.855000259	0.710000518	0	3	0.092917184	4.885120931	2.456438678	0	12
NONHSAT216884.1	NONHSAT216884.1	PMID24108091	m121219_073256_00126_c100449542550000001523046302151306_s1_p0/18732/ccs.path1	0.03250293	0.984142362	0.968284723	6	3	2.220955985	21.32568282	0.844052692	6	24
NONHSAT216916.1	NONHSAT216916.1	PMID24463510	blastnMouse.ENSMUSG00000091819_dup1	0.050338438	0.987883088	0.975766177	0	3	0.180665768	13.76973949	0.871476182	0	12
NONHSAT216942.1	NONHSAT216942.1	PMID25116943	LCAT_00240809	0.165855436	0.998873168	0.997746337	0	3	0.112096586	4.179224974	2.871345782	0	12
NONHSAT216957.1	NONHSAT216957.1	PMID24108091	m121218_180114_00126_c100449542550000001523046302151301_s1_p0/3500/ccs.path1	0.015235727	0.976591425	0.95318285	6	3	3.122831179	45.4948557	0.395649128	6	24
NONHSAT216987.1	NONHSAT216987.1	PMID24108091	m121219_004319_00126_c100449542550000001523046302151303_s2_p0/24759/ccs.path1	0.016704147	0.982511554	0.965023109	6	3	0.895089657	41.49551589	0.43378181	6	24
NONHSAT217026.1	NONHSAT217026.1	PMID24108091	m130127_103756_00126_c100456792550000001523064703201344_s1_p0/28348/ccs.path1	0.054052856	0.841654875	0.762482313	0	4	1.569696083	12.82350701	1.871562902	0	24
NONHSAT217338.1	NONHSAT217338.1	PMID24108091	m121218_085412_00126_c100418802550000001523036412191225_s1_p0/28354/ccs.path1	0.044064485	0.926889449	0.853778899	6	3	0.319766036	15.73029106	1.144289062	6	24
NONHSAT217607.1	NONHSAT217607.1	lncipedia	lnc-TMEM75-3-11	0.108116154	0.991128253	0.982256506	0	3	0.483756252	6.411134263	1.871743674	0	12
NONHSAT217654.1	NONHSAT217654.1	PMID24108091	m121219_004319_00126_c100449542550000001523046302151303_s2_p0/74324/ccs.path1	0.038882315	0.877143229	0.754286457	6	3	0.664634425	17.82679809	1.009715817	6	24
NONHSAT217727.1	ENST00000624190	gencode	-	0.038180008	0.961185781	0.922371561	6	3	0.410548538	18.15471539	0.99147795	6	24
NONHSAT217741.1	NONHSAT217741.1	PMID24108091	m130127_174513_00126_c100456792550000001523064703201347_s2_p0/19736/ccs.path1	0.096926636	0.978239029	0.956478059	6	3	0.118590758	7.151255944	2.517040383	6	24
NONHSAT217809.1	NONHSAT217809.1	PMID25116943	LCAT_00243631	0.027221299	0.929103831	0.893655747	0	4	0.378364259	25.46341314	0.942528791	0	24
NONHSAT219160.1	NONHSAT219160.1	PMID24108091	m130127_174513_00126_c100456792550000001523064703201347_s1_p0/40401/ccs.path1	0.231423795	0.951055566	0.902111133	6	3	0.351119804	2.995142226	6.009731306	6	24
NONHSAT219188.1	NONHSAT219188.1	PMID24463510	-	0.021713989	0.915936552	0.831873104	6	3	0.08136253	31.92168735	0.563879967	6	24
NONHSAT219203.1	NONHSAT219203.1	PMID24108091	m121218_180114_00126_c100449542550000001523046302151301_s2_p0/55467/ccs.path1	0.096663472	0.817202734	0.725804101	0	4	0.168566076	7.170725041	3.346941887	0	24
NONHSAT219236.1	NONHSAT219236.1	PMID24108091	m121212_085615_00126_c100418772550000001523036412191280_s1_p0/55640/ccs.path1	0.040843631	0.95831456	0.916629119	6	3	2.256511602	16.97075298	1.060648283	6	24
NONHSAT219401.1	NONHSAT219401.1	PMID24108091	m121218_154352_00126_c100449542550000001523046302151300_s1_p0/68414/ccs.path1	0.056698566	0.987068197	0.980602296	0	4	0.359456359	12.22512714	1.963169767	0	24
NONHSAT219420.1	NONHSAT219420.1	PMID24108091	m121219_030035_00126_c100449542550000001523046302151304_s2_p0/36653/ccs.path1	0.035342513	0.997253623	0.994507245	6	3	1.748330663	19.61227774	0.917792428	0	24
NONHSAT219435.1	NONHSAT219435.1	PMID24108091	m121219_030035_00126_c100449542550000001523046302151304_s1_p0/49537/ccs.path1	0.160121617	0.999126722	0.998253444	6	3	0.076120494	4.32887948	4.158119921	0	24
NONHSAT219451.1	NONHSAT219451.1	lncipedia	lnc-NPR2-1-4_dup1	0.021918831	0.993628031	0.987256062	6	3	0.459394934	31.62336452	0.569199396	6	24
NONHSAT219453.1	NONHSAT219453.1	lncipedia	lnc-TMEM8B-2-1	0.017906489	0.992167612	0.984335224	6	3	0.227949813	38.70927246	0.465004865	6	24
NONHSAT219817.1	NONHSAT219817.1	PMID25116943	LCAT_00248047	0.20634803	0.930037079	0.860074159	0	3	0.014827285	3.359117026	3.572367353	0	12
NONHSAT219859.1	NONHSAT219859.1	PMID24108091	m121219_073256_00126_c100449542550000001523046302151306_s1_p0/17715/ccs.path1	0.041846786	0.890217525	0.835326288	0	4	0.894841328	16.56392859	1.448931627	0	24
NONHSAT219861.1	NONHSAT219861.1	PMID24108091	m121219_094927_00126_c100449542550000001523046302151307_s2_p0/71300/ccs.path1	0.021387672	0.999993099	0.999986197	6	3	4.176430155	32.40872492	0.555405992	0	24
NONHSAT220119.1	NONHSAT220119.1	PMID24108091	m121218_222657_00126_c100449542550000001523046302151302_s2_p0/33894/ccs.path1	0.084157907	0.918521746	0.837043491	0	3	0.134357676	8.236269192	1.456970349	0	12
NONHSAT220158.1	NONHSAT220158.1	PMID24108091	m121218_154352_00126_c100449542550000001523046302151300_s1_p0/8759/ccs.path1	0.06378603	0.996926606	0.993853212	6	3	3.855533011	10.86675534	1.656428201	6	24
NONHSAT220200.1	NONHSAT220200.1	PMID24463510	-	0.104525682	0.998550209	0.997100417	6	3	0.093131345	6.631357643	2.714376296	6	24
NONHSAT220214.1	NONHSAT220214.1	PMID24108091	m121218_042125_00126_c100418802550000001523036412191223_s2_p0/4755/ccs.path1	0.084157908	0.918521746	0.837043491	0	3	0.079524906	8.236269181	1.456970351	0	12
NONHSAT220226.1	NONHSAT220226.1	PMID24108091	m121212_224522_00126_c100418772550000001523036412191286_s2_p0/44802/ccs.path1	0.108100703	0.885228501	0.770457002	0	3	0.060691558	6.412050617	1.871476181	0	12
NONHSAT220372.1	NONHSAT220372.1	PMID24108091	m121218_222657_00126_c100449542550000001523046302151302_s2_p0/50361/ccs.path1	0.038972287	0.870603675	0.805905512	0	4	0.518271672	17.78564288	1.349403008	0	24
NONHSAT220387.1	NONHSAT220387.1	lncipedia	lnc-FAM69B-1-1	0.023885069	0.962676781	0.925353563	6	3	0.093156951	29.02010382	0.620259669	0	24
NONHSAT220408.1	NONHSAT220408.1	PMID24108091	m121218_222657_00126_c100449542550000001523046302151302_s1_p0/80064/ccs.path1	0.032573489	0.992507015	0.985014029	6	3	0.048466742	21.27948815	0.845885008	0	24
NONHSAT220516.1	NONHSAT220516.1	PMID24108091	m130127_103756_00126_c100456792550000001523064703201344_s2_p0/72920/ccs.path1	0.046684752	0.982735707	0.965471413	6	3	2.157258866	14.84739977	1.212333491	6	24
NONHSAT221025.1	NONHSAT221025.1	PMID24108091	m121219_004319_00126_c100449542550000001523046302151303_s1_p0/19240/ccs.path1	0.029623637	0.925447716	0.850895433	6	3	8.687663043	23.39844982	0.769281732	6	24
NONHSAT221181.1	NONHSAT221181.1	PMID24108091	m121219_004319_00126_c100449542550000001523046302151303_s1_p0/21673/ccs.path1	0.091681518	0.814269252	0.721403878	0	4	0.464289739	7.560380696	3.17444332	0	24
NONHSAT221201.1	NONHSAT221201.1	PMID24108091	m130127_152334_00126_c100456792550000001523064703201346_s2_p0/14040/ccs.path1	0.13965373	0.993693562	0.990540343	0	4	0.093379713	4.963327382	4.835465838	0	24
NONHSAT221283.1	NONHSAT221283.1	PMID24108091	m121218_111110_00126_c100418802550000001523036412191226_s2_p0/76500/ccs.path1	0.086008976	0.998120825	0.99624165	6	3	0.594178934	8.059009814	2.233525013	6	24
NONHSAT221361.1	NONHSAT221361.1	lncipedia	lnc-TRUB2-5-1	0.151417978	0.973113749	0.959670623	0	4	0.169087607	4.577707288	5.242799177	0	24
NONHSAT221374.1	ENST00000630523	ensembl	-	0.058538738	0.937757678	0.875515356	6	3	0.259191521	11.84082885	1.520163852	6	24
NONHSAT221481.1	NONHSAT221481.1	PMID24035497	intronic424	0.081026905	0.964604368	0.929208736	6	3	0.333443774	8.554531084	2.104148062	0	24
NONHSAT221519.1	NONHSAT221519.1	PMID24108091	m121212_202452_00126_c100418772550000001523036412191285_s1_p0/59008/ccs.path1	0.088513196	0.861947819	0.792921729	0	4	3.338580573	7.831003842	3.064741186	0	24
NONHSAT221522.1	NONHSAT221522.1	lncipedia	lnc-C9orf37-2-2	0.093254327	0.862617604	0.793926406	0	4	0.287996173	7.432868845	3.228901317	0	24
NONHSAT222645.1	ENST00000456333	PMID24463510	-	0.096995189	0.89919126	0.798382519	0	3	0.09981453	7.146201639	1.679213743	0	12
NONHSAT222678.1	NONHSAT222678.1	PMID24108091	m121219_051625_00126_c100449542550000001523046302151305_s2_p0/36803/ccs.path1	0.050753046	0.995313192	0.990626383	6	3	0.441430635	13.65725274	1.317981028	0	24
NONHSAT222763.1	NONHSAT222763.1	PMID24108091	m121212_224522_00126_c100418772550000001523036412191286_s1_p0/44975/ccs.path1	0.043794688	0.899895169	0.799790339	6	3	2.204859495	15.82719743	1.137282837	6	24
NONHSAT222786.1	ENST00000602508	lncipedia	lnc-AL353999.2.1-2-1_dup1,lnc-AL353999.2.1-2-1	0.053733955	0.943688151	0.915532227	0	4	0.470108532	12.89961219	1.860521049	0	24
NONHSAT223135.1	NONHSAT223135.1	PMID24108091	m121213_010634_00126_c100418772550000001523036412191287_s1_p0/45295/ccs.path1	0.227042718	0.856984175	0.71396835	0	3	0.18258995	3.052937291	3.930640841	0	12
NONHSAT223359.1	NONHSAT223359.1	PMID24108091	m130127_174513_00126_c100456792550000001523064703201347_s1_p0/18169/ccs.path1	0.191147041	0.99929889	0.99859778	6	3	0.087524985	3.626251166	4.963803989	6	24
NONHSAT223515.1	NONHSAT223515.1	lncipedia	lnc-RP1-241P17.4.1-4-3_dup1	0.02462729	0.95138668	0.90277336	6	3	0.268343557	28.14549094	0.639534057	6	24
NONHSAT224365.1	NONHSAT224365.1	PMID25116943	LCAT_00265815	0.108728921	0.923572424	0.847144848	6	3	0.067538929	6.375002854	2.823528148	6	24
