# Supplementary material for: Genome-wide analysis of lncRNA stability in human
Source: PLoS Comput Biol. 2021 Apr 16;17(4):e1008918. doi: 10.1371/journal.pcbi.1008918 (PMC8081339; doi:10.1371/journal.pcbi.1008918)
Supplement: S20 Table — (CSV) [file pcbi.1008918.s020.csv]

transcript_id	gene_id	gene_name	length	lambda.z	r.squared	adj.r.squared	lambda.z.time.first	lambda.z.n.points	clast.pred	half.life	span.ratio	tmax	tlast
ENST00000387347	ENSG00000210082	MT-RNR2	1559	0.084692723	0.969815601	0.939631202	0	3	2.084723369	8.184258967	1.466229264	0	12
ENST00000361624	ENSG00000198804	MT-CO1	1542	0.064540449	0.999016238	0.998032475	6	3	2260.241984	10.73973291	1.676019335	6	24
ENST00000361681	ENSG00000198695	MT-ND6	525	0.067206208	0.992667035	0.98533407	6	3	16.61090983	10.31373734	1.745245143	0	24
ENST00000582381	ENSG00000109107	ALDOC	571	0.021549216	0.916868968	0.833737936	6	3	0.365958795	32.16577212	0.559601055	6	24
ENST00000392301	ENSG00000225200	AB019441.29	627	0.017345293	0.947688137	0.895376274	6	3	33.41505733	39.96168731	0.450431431	6	24
ENST00000450208	ENSG00000243781	RP11-193H5.2	775	0.032420828	0.992971699	0.985943398	6	3	0.09103191	21.37968809	0.841920608	0	24
ENST00000589295	ENSG00000108984	MAP2K6	669	0.083734211	0.92368928	0.847378561	0	3	1.233018365	8.277944806	1.449635179	0	12
ENST00000558767	ENSG00000103876	FAH	2087	0.025451766	0.969967013	0.939934025	6	3	1.646704387	27.23375552	0.660944466	0	24
ENST00000546989	ENSG00000089157	RPLP0	993	0.100578201	0.982642	0.965284	6	3	31.18103695	6.891624335	2.611866104	0	24
ENST00000552461	ENSG00000089157	RPLP0	2591	0.02656832	0.994914332	0.989828664	6	3	1.201735712	26.08923641	0.689939702	0	24
ENST00000549098	ENSG00000089157	RPLP0	1106	0.058573195	0.847811769	0.771717654	0	4	138.2632227	11.8338632	2.028078201	0	24
ENST00000547475	ENSG00000089157	RPLP0	792	0.127137693	0.957795953	0.93669393	0	4	0.621564091	5.451940827	4.40210207	0	24
ENST00000547191	ENSG00000089157	RPLP0	680	0.022389439	0.968842065	0.937684131	6	3	2.018231604	30.95866726	0.581420377	0	24
ENST00000415947	ENSG00000116117	PARD3B	1668	0.018072634	0.983807162	0.967614323	0	3	0.126083346	38.35341227	0.625759185	0	24
ENST00000406610	ENSG00000116117	PARD3B	8174	0.035628278	0.978486396	0.956972793	6	3	0.576908207	19.45497285	0.925213319	6	24
ENST00000484028	ENSG00000159256	MORC3	688	0.032420827	0.992971698	0.985943396	6	3	0.102543212	21.37968815	0.841920606	6	24
ENST00000542117	ENSG00000111325	OGFOD2	996	0.089554478	0.938355685	0.87671137	6	3	0.132080062	7.739949952	2.325596433	6	24
ENST00000228922	ENSG00000111325	OGFOD2	1780	0.073495542	0.999937865	0.999875731	6	3	0.280700287	9.43114597	1.90856976	6	24
ENST00000272117	ENSG00000143772	ITPKB	5822	0.058162739	0.999947029	0.999894058	6	3	1.433610759	11.91737524	1.510399701	0	24
ENST00000568316	ENSG00000122257	RBBP6	556	0.13980813	0.999965872	0.999931744	0	3	0.386556469	4.957846017	4.8408119	0	24
ENST00000613729	ENSG00000122257	RBBP6	1946	0.124789266	0.989804543	0.979609086	6	3	0.076478576	5.554541687	3.240591396	6	24
ENST00000367763	ENSG00000120370	GORAB	2189	0.014153811	0.995218207	0.990436414	0	3	0.510201165	48.97247553	0.245035602	0	12
ENST00000498600	ENSG00000120370	GORAB	2185	0.101617466	0.973923865	0.947847731	6	3	0.069054587	6.821142155	2.638854255	6	24
ENST00000595376	ENSG00000105552	BCAT2	2254	0.029809204	0.817259617	0.725889425	0	4	0.431522071	23.25279091	1.032134168	0	24
ENST00000593515	ENSG00000105552	BCAT2	1664	0.123898434	0.978376839	0.956753678	0	3	0.129638625	5.594478948	2.144971875	0	12
ENST00000599510	ENSG00000105552	BCAT2	836	0.067344224	0.996708519	0.993417038	6	3	0.259087295	10.29260036	1.748829194	6	24
ENST00000450765	ENSG00000115568	ZNF142	6028	0.076492575	0.956929533	0.935394299	0	4	0.956106932	9.061626952	2.648531012	0	24
ENST00000440934	ENSG00000115568	ZNF142	880	0.075515392	0.908700116	0.863050174	0	4	0.594360598	9.178886089	2.614696355	0	24
ENST00000303375	ENSG00000011028	MRC2	5988	0.015761824	0.910424936	0.865637404	0	4	15.08835967	43.97632993	0.545748134	0	24
ENST00000591762	ENSG00000176170	SPHK1	2502	0.163060908	0.99896485	0.997929701	0	3	0.055904241	4.250848278	5.645931925	0	24
ENST00000323374	ENSG00000176170	SPHK1	2138	0.121832225	0.942267532	0.884535064	6	3	0.120050681	5.689358319	3.163801433	0	24
ENST00000582721	ENSG00000087111	PIGS	594	0.079304243	0.917514189	0.876271283	0	4	0.275541826	8.740354249	2.745884127	0	24
ENST00000484476	ENSG00000157978	LDLRAP1	657	0.051721938	0.876186759	0.752373518	6	3	0.101340465	13.4014156	1.34314169	6	24
ENST00000439945	ENSG00000074582	BCS1L	1483	0.101220008	0.999964492	0.999928984	0	3	1.058919346	6.84792657	3.504710478	0	24
ENST00000488006	ENSG00000114978	MOB1A	482	0.075855332	0.979073962	0.958147924	6	3	0.284379284	9.13775161	1.969849999	6	24
ENST00000494600	ENSG00000114978	MOB1A	493	0.040347522	0.999999695	0.99999939	6	3	1.011527889	17.17942391	1.047765053	0	24
ENST00000377560	ENSG00000173064	HECTD4	15759	0.014414013	0.978896231	0.957792463	6	3	3.888610436	48.08842608	0.374310442	0	24
ENST00000547352	ENSG00000173064	HECTD4	1203	0.051721938	0.876186768	0.752373535	6	3	0.05534554	13.40141543	1.343141707	6	24
ENST00000550722	ENSG00000173064	HECTD4	15450	0.095637167	0.991880261	0.983760522	6	3	0.004749943	7.247675825	2.483554788	0	24
ENST00000592165	ENSG00000076650	GPATCH1	1584	0.073331104	0.956810061	0.935215092	0	4	0.147043894	9.452294312	2.539066094	0	24
ENST00000592262	ENSG00000076650	GPATCH1	1978	0.094382114	0.901254337	0.802508673	0	3	0.068867101	7.344052326	1.633975286	0	12
ENST00000495488	ENSG00000143801	PSEN2	627	0.01679581	0.92071459	0.84142918	6	3	2.568800226	41.26905433	0.436162163	6	24
ENST00000562381	ENSG00000132600	PRMT7	713	0.156253988	0.999916414	0.999832827	6	3	0.198787952	4.436028739	4.05768336	6	24
ENST00000562050	ENSG00000132600	PRMT7	1005	0.045919975	0.955522822	0.911045644	0	3	0.293413509	15.09467693	1.58996447	0	24
ENST00000568975	ENSG00000132600	PRMT7	2996	0.021366481	0.868740875	0.803111312	0	4	1.715677851	32.44086698	0.739807602	0	24
ENST00000567542	ENSG00000132600	PRMT7	3542	0.0598658	0.96698394	0.95047591	0	4	0.354121291	11.57834996	2.072834219	0	24
ENST00000568463	ENSG00000132600	PRMT7	1848	0.033222879	0.997862118	0.995724236	6	3	0.271270638	20.86354968	0.862748683	0	24
ENST00000493566	ENSG00000163960	UBXN7	921	0.037091791	0.910950265	0.866425398	0	4	0.291667623	18.68734738	1.284291425	0	24
ENST00000634251	ENSG00000259316	CTD-2116N17.1	1973	0.032420828	0.992971699	0.985943397	6	3	0.035757592	21.37968782	0.841920619	0	24
ENST00000368877	ENSG00000123505	AMD1	1605	0.083893111	0.904835493	0.809670985	6	3	0.565446455	8.26226582	2.178579144	6	24
ENST00000368882	ENSG00000123505	AMD1	3059	0.044909898	0.999284437	0.998568873	6	3	8.441028011	15.43417391	1.166243176	6	24
ENST00000469243	ENSG00000158163	DZIP1L	2107	0.150035537	0.926232664	0.852465328	0	3	0.055613824	4.619886691	2.597466302	0	12
ENST00000487844	ENSG00000109103	UNC119	337	0.04011624	0.901165914	0.802331829	6	3	5.090610675	17.2784682	1.041759014	6	24
ENST00000492171	ENSG00000154174	TOMM70A	655	0.034575975	0.958183542	0.937275313	0	4	0.914552271	20.04707571	1.19718209	0	24
ENST00000318037	ENSG00000163961	RNF168	5347	0.041243314	0.932238351	0.864476702	6	3	2.538090477	16.80629216	1.071027436	6	24
ENST00000547703	ENSG00000092841	MYL6	675	0.019753804	0.956167774	0.93425166	0	4	0.850089565	35.08930158	0.683969156	0	24
ENST00000477826	ENSG00000204348	DXO	2093	0.120110238	0.880760675	0.821141012	0	4	0.042333105	5.770925024	4.158778688	0	24
ENST00000337523	ENSG00000204348	DXO	1628	0.033046769	0.999654239	0.999308478	6	3	0.39462536	20.97473357	0.858175382	0	24
ENST00000375349	ENSG00000204348	DXO	1667	0.113340479	0.976453019	0.952906039	6	3	0.090818074	6.115618954	2.943283441	6	24
ENST00000474587	ENSG00000204348	DXO	1115	0.060453319	0.914169407	0.828338814	6	3	0.479323519	11.46582509	1.569882661	0	24
ENST00000565412	ENSG00000166747	AP1G1	619	0.109569232	0.882209891	0.764419781	0	3	0.071153089	6.326111533	1.896899847	0	12
ENST00000569748	ENSG00000166747	AP1G1	4554	0.159688813	0.960313684	0.920627368	6	3	0.035000516	4.340612003	4.146880668	6	24
ENST00000559280	ENSG00000166803	KIAA0101	748	0.076330135	0.900531406	0.801062811	6	3	0.207918054	9.080911232	1.982179931	6	24
ENST00000520927	ENSG00000153317	ASAP1	742	0.041571466	0.999884479	0.999768957	6	3	0.288468592	16.67362834	1.079549072	6	24
ENST00000377996	ENSG00000137103	TMEM8B	2473	0.053321424	0.951600155	0.90320031	6	3	0.390378311	12.99941244	1.384677967	6	24
ENST00000377991	ENSG00000137103	TMEM8B	3441	0.262321358	0.95070594	0.901411879	6	3	0.025455263	2.64235892	6.812095006	6	24
ENST00000490199	ENSG00000137103	TMEM8B	936	0.097806947	0.96014312	0.920286239	6	3	0.163054499	7.086891069	2.539900758	6	24
ENST00000196482	ENSG00000083812	ZNF324	3000	0.102093714	0.966020479	0.932040957	6	3	0.10149078	6.789322809	2.651221706	0	24
ENST00000324941	ENSG00000176428	VPS37D	1624	0.064318912	0.864807903	0.729615806	6	3	0.431109281	10.7767242	1.670266369	0	24
ENST00000332629	ENSG00000185798	WDR53	1679	0.103014497	0.988913724	0.977827449	6	3	0.245101112	6.728637231	2.675133074	6	24
ENST00000634722	ENSG00000169118	CSNK1G1	601	0.050819361	0.844095313	0.766142969	0	4	0.11802945	13.63943118	1.759604172	0	24
ENST00000466132	ENSG00000204344	STK19	1889	0.065890001	0.827046732	0.740570098	0	4	0.181317429	10.51976285	2.28142025	0	24
ENST00000473983	ENSG00000204344	STK19	1894	0.377815863	0.896794265	0.793588531	0	3	0.017136151	1.834616406	6.540876863	0	12
ENST00000594259	ENSG00000104835	SARS2	690	0.049460504	0.880006298	0.820009447	0	4	0.300680851	14.01415509	1.712554188	0	24
ENST00000594171	ENSG00000104835	SARS2	1631	0.258890451	0.880569456	0.761138911	0	3	0.043162041	2.677376389	4.481999635	0	12
ENST00000598343	ENSG00000104835	SARS2	541	0.057543978	0.824402627	0.73660394	0	4	0.866669541	12.04552082	1.992441868	0	24
ENST00000472085	ENSG00000137133	HINT2	569	0.01881581	0.969307185	0.953960777	0	4	2.163441645	36.83855208	0.651491404	0	24
ENST00000523280	ENSG00000147509	RGS20	1434	0.080303029	0.953847138	0.930770708	0	4	0.263635463	8.631644239	2.780466773	0	24
ENST00000523414	ENSG00000147509	RGS20	668	0.124770625	0.867415549	0.734831098	0	3	0.319833139	5.555371546	2.160071545	0	12
ENST00000276500	ENSG00000147509	RGS20	1664	0.039184158	0.945580325	0.891160649	6	3	1.326740438	17.68947484	1.017554233	0	24
ENST00000622957	ENSG00000165434	PGM2L1	663	0.051721938	0.876186758	0.752373516	6	3	0.100423356	13.40141558	1.343141692	6	24
ENST00000568445	ENSG00000166451	CENPN	591	0.03506717	0.909159687	0.818319373	6	3	0.25044796	19.7662709	0.910642179	6	24
ENST00000578875	ENSG00000154845	PPP4R1	580	0.053230732	0.955088155	0.910176309	6	3	1.298039089	13.02156027	1.382322827	6	24
ENST00000580182	ENSG00000154845	PPP4R1	582	0.060865051	0.958893133	0.917786265	6	3	1.28884191	11.38826258	1.580574725	6	24
ENST00000272369	ENSG00000143995	MEIS1	4291	0.046031384	0.973109322	0.946218644	6	3	0.080828488	15.05814355	1.195366477	6	24
ENST00000398506	ENSG00000143995	MEIS1	3530	0.136568448	0.959492378	0.918984756	0	3	0.022235134	5.075456235	4.728638941	0	24
ENST00000498705	ENSG00000143995	MEIS1	532	0.051806967	0.983610037	0.967220075	0	3	0.09292754	13.37942012	0.896899858	0	12
ENST00000426755	ENSG00000163964	PIGX	744	0.031148425	0.919020089	0.838040178	6	3	0.463608792	22.25304107	0.808878209	6	24
ENST00000544856	ENSG00000173838	10-Mar	3338	0.013865759	0.933115329	0.899672993	0	4	0.126983484	49.98984652	0.480097493	0	24
ENST00000395176	ENSG00000176410	DNAJC30	2485	0.034030776	0.900503174	0.801006348	6	3	2.039701016	20.36824463	0.883728585	0	24
ENST00000260803	ENSG00000138231	DBR1	2666	0.142113347	0.998444151	0.996888302	6	3	0.217947081	4.877424932	3.690471971	0	24
ENST00000460271	ENSG00000138231	DBR1	572	0.051806967	0.983610034	0.967220069	0	3	0.08642911	13.37942015	0.896899855	0	12
ENST00000599598	ENSG00000269190	FBXO17	510	0.019841791	0.968456161	0.936912322	6	3	2.759014116	34.93370084	0.515261755	6	24
ENST00000548548	ENSG00000196465	MYL6B	887	0.052461403	0.931547699	0.897321548	0	4	0.074730479	13.21251691	1.81645936	0	24
ENST00000463307	ENSG00000071462	WBSCR22	1815	0.086746007	0.852099032	0.704198064	6	3	2.535414103	7.990537039	2.25266461	0	24
ENST00000466489	ENSG00000160783	PMF1	933	0.085606299	0.91434482	0.82868964	0	3	0.049524112	8.096917936	1.482045402	0	12
ENST00000606952	ENSG00000160783	PMF1	1275	0.026663824	0.824483986	0.736725978	0	4	0.718788718	25.99579077	0.923226387	0	24
ENST00000292853	ENSG00000161243	FBXO27	2330	0.030348353	0.852567047	0.705134093	6	3	0.926204904	22.83969705	0.788101522	0	24
ENST00000594770	ENSG00000161243	FBXO27	771	0.079948887	0.855189087	0.782783631	0	4	0.094719234	8.669879091	2.768204694	0	24
ENST00000591910	ENSG00000266967	AARSD1	726	0.05742646	0.925666129	0.851332257	0	3	0.262983723	12.07017088	1.988372844	0	24
ENST00000441280	ENSG00000266967	AARSD1	983	0.13270707	0.917755943	0.835511886	6	3	0.166280693	5.223136792	3.446204976	6	24
ENST00000587023	ENSG00000266967	AARSD1	539	0.032420828	0.992971699	0.985943398	6	3	0.130890037	21.37968789	0.841920616	6	24
ENST00000483535	ENSG00000266967	AARSD1	418	0.032420827	0.992971699	0.985943397	6	3	0.168779259	21.37968818	0.841920605	0	24
ENST00000491665	ENSG00000266967	AARSD1	762	0.200036678	0.991716138	0.983432275	6	3	0.099574612	3.465100442	5.194654614	6	24
ENST00000358536	ENSG00000164050	PLXNB1	7308	0.055718103	0.871394022	0.742788045	0	3	0.983578041	12.44025099	1.929221526	0	24
ENST00000258963	ENSG00000136451	VEZF1	3948	0.020002183	0.920842185	0.841684371	6	3	22.5949926	34.65357614	0.519426911	6	24
ENST00000583932	ENSG00000136451	VEZF1	825	0.057310956	0.912173226	0.824346451	6	3	1.101951911	12.09449701	1.488280164	6	24
ENST00000306502	ENSG00000170100	ZNF778	2386	0.11157317	0.912732844	0.825465688	0	3	0.037908224	6.2124898	3.863185417	0	24
ENST00000330452	ENSG00000163932	PRKCD	2680	0.080512601	0.890398727	0.780797454	0	3	2.019927342	8.609176325	1.393861567	0	12
ENST00000477794	ENSG00000163932	PRKCD	404	0.070244673	0.992215129	0.984430258	6	3	0.17252687	9.867611983	1.824149554	6	24
ENST00000393614	ENSG00000168710	AHCYL1	4313	0.032420828	0.992971706	0.985943412	6	3	0.016357461	21.37968785	0.841920618	6	24
ENST00000323460	ENSG00000119231	SENP5	6308	0.034522938	0.988735502	0.977471005	6	3	4.080625054	20.07787368	0.896509276	6	24
ENST00000566488	ENSG00000166454	ATMIN	5343	0.067279326	0.950721731	0.901443463	6	3	7.636409452	10.30252854	1.74714391	6	24
ENST00000573746	ENSG00000141564	RPTOR	688	0.02082431	0.852649674	0.778974511	0	4	0.194357259	33.28548174	0.72103508	0	24
ENST00000589876	ENSG00000125746	EML2	2364	0.084348026	0.82042715	0.730640724	0	4	0.184271825	8.217704788	2.920523506	0	24
ENST00000586770	ENSG00000125746	EML2	952	0.092980699	0.996941098	0.993882196	6	3	0.073487496	7.454742645	2.414570275	0	24
ENST00000569666	ENSG00000103121	CMC2	545	0.150593372	0.994617771	0.989235543	6	3	0.135790209	4.602773484	3.910685604	6	24
ENST00000565108	ENSG00000103121	CMC2	399	0.013914221	0.891530417	0.783060834	6	3	1.57993871	49.81573794	0.361331594	0	24
ENST00000470878	ENSG00000106089	STX1A	827	0.390899308	0.994135535	0.988271069	0	3	0.055137048	1.773211585	6.76738191	0	12
ENST00000395155	ENSG00000106089	STX1A	783	0.107677035	0.924220262	0.886330393	0	4	0.332287602	6.437279618	3.728282974	0	24
ENST00000480126	ENSG00000106089	STX1A	724	0.043026218	0.928581988	0.857163975	6	3	0.377616799	16.10987942	1.117326799	0	24
ENST00000449609	ENSG00000181458	TMEM45A	874	0.059676173	0.994802336	0.989604672	6	3	0.562069891	11.61514125	1.549701344	6	24
ENST00000455953	ENSG00000114503	NCBP2	548	0.047396916	0.995134202	0.990268404	6	3	1.028027548	14.62430984	1.230827314	6	24
ENST00000321256	ENSG00000114503	NCBP2	2169	0.083456859	0.947969021	0.895938041	6	3	2.741129158	8.305454906	2.167250344	6	24
ENST00000306688	ENSG00000169683	LRRC45	2701	0.022056423	0.948027754	0.896055507	6	3	7.32973962	31.42609176	0.572772464	6	24
ENST00000584880	ENSG00000087191	PSMC5	597	0.02082431	0.852649672	0.778974508	0	4	0.223982905	33.28548172	0.721035081	0	24
ENST00000578570	ENSG00000087191	PSMC5	1680	0.039592114	0.99482851	0.989657021	6	3	4.996032482	17.50720301	1.028148242	6	24
ENST00000579147	ENSG00000087191	PSMC5	2586	0.051819915	0.92238285	0.844765701	0	3	0.222858255	13.37607716	0.897124012	0	12
ENST00000585123	ENSG00000087191	PSMC5	899	0.051199547	0.978425708	0.956851417	0	3	1.353035885	13.53815056	1.772767994	0	24
ENST00000579708	ENSG00000087191	PSMC5	558	0.036619848	0.996697121	0.993394241	0	3	0.274015768	18.92818291	0.633975277	0	12
ENST00000503279	ENSG00000198677	TTC37	583	0.056548903	0.990154734	0.980309468	6	3	0.124570023	12.25748227	1.468490804	6	24
ENST00000238138	ENSG00000119227	PIGZ	868	0.09780623	0.960156864	0.920313728	6	3	0.087913043	7.086943035	2.539882134	6	24
ENST00000388913	ENSG00000180921	FAM83H	5654	0.050266419	0.999400272	0.998800543	6	3	8.731369207	13.78946821	1.305344029	0	24
ENST00000483451	ENSG00000114209	PDCD10	1119	0.054835608	0.996564023	0.993128045	6	3	0.314746397	12.64045769	1.42399907	6	24
ENST00000497056	ENSG00000114209	PDCD10	1276	0.030226225	0.864425198	0.728850395	6	3	3.749018987	22.93197956	0.784930056	6	24
ENST00000569885	ENSG00000140905	GCSH	645	0.019123282	0.871805932	0.743611864	6	3	0.53832311	36.24624634	0.496603147	6	24
ENST00000581979	ENSG00000136450	SRSF1	1720	0.096015632	0.915702828	0.831405657	6	3	5.176761212	7.219107621	2.49338297	6	24
ENST00000510584	ENSG00000128050	PAICS	557	0.09780623	0.960156864	0.920313728	6	3	0.13699914	7.086943008	2.539882144	6	24
ENST00000578794	ENSG00000266086	RP11-159D12.5	711	0.033805672	0.982177635	0.96435527	6	3	0.407120329	20.50387256	0.877882944	6	24
ENST00000534805	ENSG00000143379	SETDB1	2043	0.068490549	0.944291955	0.916437933	0	4	1.377576058	10.12033321	2.37146342	0	24
ENST00000543071	ENSG00000111186	WNT5B	1304	0.057908027	0.989792584	0.979585168	6	3	0.267614881	11.96979453	1.503785212	6	24
ENST00000583901	ENSG00000108592	FTSJ3	867	0.045699131	0.998315761	0.996631523	6	3	0.165361224	15.16762292	1.186738363	6	24
ENST00000584193	ENSG00000108592	FTSJ3	548	0.051806967	0.983610034	0.967220067	0	3	0.090214327	13.37942023	0.89689985	0	12
ENST00000339235	ENSG00000171823	FBXL14	2111	0.050242067	0.927422306	0.854844611	6	3	2.185532279	13.79615178	1.304711654	0	24
ENST00000369724	ENSG00000013392	RWDD2A	3744	0.069445988	0.999714279	0.999428558	6	3	0.303179133	9.98109757	1.803408881	6	24
ENST00000611732	ENSG00000118707	TGIF2	3344	0.084885602	0.996076736	0.992153471	0	3	1.106627952	8.16566252	2.939136897	0	24
ENST00000300784	ENSG00000167363	FN3K	1434	0.054529069	0.999992773	0.999985547	6	3	4.870540926	12.71151687	1.416038713	0	24
ENST00000573841	ENSG00000167363	FN3K	513	0.054378409	0.989359287	0.978718574	6	3	0.27228726	12.74673532	1.412126285	6	24
ENST00000572813	ENSG00000167363	FN3K	592	0.05181754	0.858823201	0.717646402	0	3	0.275755054	13.37669021	0.897082896	0	12
ENST00000360032	ENSG00000197587	DMBX1	2880	0.206721164	0.968091434	0.936182869	6	3	0.021714233	3.353053775	5.368240776	6	24
ENST00000504757	ENSG00000174780	SRP72	745	0.042918375	0.999724102	0.999448205	6	3	1.43070232	16.15035951	1.114526273	6	24
ENST00000519948	ENSG00000253719	ATXN7L3B	7604	0.024296648	0.970660689	0.955991033	0	4	15.10205181	28.5285112	0.841263669	0	24
ENST00000370904	ENSG00000147255	IGSF1	5413	0.040628309	0.866237549	0.799356323	0	4	0.222430017	17.06069481	1.406742238	0	24
ENST00000344795	ENSG00000101084	C20orf24	1114	0.044778481	0.895427114	0.843140671	0	4	37.71806235	15.47947048	1.550440633	0	24
ENST00000598820	ENSG00000142546	NOSIP	2615	0.017945464	0.965608311	0.931216622	6	3	1.460761058	38.62520245	0.466016975	0	24
ENST00000369541	ENSG00000116752	BCAS2	1299	0.048958977	0.986632444	0.973264889	6	3	6.774356715	14.15771368	1.271391724	6	24
ENST00000550797	ENSG00000167550	RHEBL1	1261	0.085606299	0.914589427	0.829178854	0	3	0.073295084	8.096917973	1.482045396	0	12
ENST00000367139	ENSG00000117280	RAB29	3272	0.017378883	0.993653557	0.987307113	6	3	10.81131873	39.88444852	0.45130372	6	24
ENST00000235932	ENSG00000117280	RAB29	1723	0.035689583	0.880005062	0.760010124	6	3	0.19747982	19.42155439	0.926805324	6	24
ENST00000414729	ENSG00000117280	RAB29	1157	0.035701094	0.99924809	0.99849618	6	3	1.297289105	19.41529237	0.927104246	0	24
ENST00000253193	ENSG00000130881	LRP3	3807	0.02171622	0.970331938	0.955497906	0	4	15.80854265	31.91840791	0.751917203	0	24
ENST00000590275	ENSG00000130881	LRP3	1078	0.01908262	0.985418756	0.970837513	6	3	0.458860097	36.32348034	0.495547228	6	24
ENST00000471255	ENSG00000157600	TMEM164	418	0.034232887	0.962016182	0.924032364	6	3	0.523464786	20.24799062	0.888977101	0	24
ENST00000288381	ENSG00000157600	TMEM164	5452	0.046043717	0.898021607	0.796043213	6	3	0.413603586	15.05411015	1.195686748	6	24
ENST00000368954	ENSG00000143418	CERS2	2505	0.032635171	0.822133879	0.733200818	0	4	41.60176086	21.23926885	1.1299824	0	24
ENST00000482825	ENSG00000143418	CERS2	1618	0.021426928	0.984917329	0.969834658	6	3	0.799752	32.34934903	0.556425416	6	24
ENST00000466596	ENSG00000125430	HS3ST3B1	2808	0.099677444	0.996596367	0.993192735	0	3	0.53314963	6.95390203	1.725649851	0	12
ENST00000360954	ENSG00000125430	HS3ST3B1	5367	0.075944933	0.867008451	0.800512677	0	4	0.118868855	9.126970714	2.629569082	0	24
ENST00000447878	ENSG00000110921	MVK	1644	0.064901664	0.954567575	0.909135151	0	3	1.099852953	10.67996	2.247199427	0	24
ENST00000540353	ENSG00000110921	MVK	4109	0.077967585	0.896391759	0.844587639	0	4	0.028847134	8.890196853	2.699602764	0	24
ENST00000535044	ENSG00000110921	MVK	548	0.027844034	0.937514411	0.875028823	0	3	0.189313261	24.8939207	0.482045402	0	12
ENST00000507019	ENSG00000163319	MRPS18C	666	0.032410699	0.99301218	0.986024361	6	3	0.211867489	21.38636929	0.841657588	0	24
ENST00000478406	ENSG00000163050	ADCK3	3612	0.033805672	0.982177635	0.96435527	6	3	0.080139134	20.50387238	0.877882952	0	24
ENST00000366779	ENSG00000163050	ADCK3	5523	0.158124214	0.99868406	0.99736812	6	3	0.078934237	4.383561282	4.106250339	6	24
ENST00000630695	ENSG00000077721	UBE2A	1771	0.159337317	0.897682898	0.795365797	6	3	1.259966596	4.350187351	4.137752825	6	24
ENST00000628734	ENSG00000077721	UBE2A	600	0.040067553	0.946034681	0.892069362	6	3	0.613593368	17.29946366	1.040494685	6	24
ENST00000374355	ENSG00000082458	DLG3	5074	0.04190975	0.95610155	0.934152324	0	4	1.021233037	16.53904367	1.451111713	0	24
ENST00000531355	ENSG00000079277	MKNK1	1121	0.023101985	0.976881601	0.965322402	0	4	0.194547117	30.00379275	0.799898873	0	24
ENST00000381657	ENSG00000182378	PLCXD1	5507	0.136860334	0.997497658	0.994995317	6	3	0.291403099	5.064631675	3.554059042	6	24
ENST00000478883	ENSG00000164896	FASTK	706	0.034778142	0.9915172	0.987275799	0	4	0.197044739	19.93054075	1.204182079	0	24
ENST00000540185	ENSG00000164896	FASTK	1609	0.015768164	0.996337671	0.992675342	0	3	0.397118829	43.95864892	0.545967644	0	24
ENST00000489884	ENSG00000164896	FASTK	1751	0.021802163	0.999971995	0.999943991	6	3	2.805883253	31.79258711	0.566169715	0	24
ENST00000537545	ENSG00000006831	ADIPOR2	484	0.036657788	0.993321928	0.986643855	6	3	4.51521582	18.90859267	0.95194816	6	24
ENST00000326153	ENSG00000178605	GTPBP6	1907	0.023305682	0.878475464	0.756950928	6	3	19.9728984	29.74155357	0.605213845	0	24
ENST00000536760	ENSG00000139428	MMAB	650	0.054366233	0.989323213	0.978646425	6	3	0.429864185	12.74958998	1.411810108	6	24
ENST00000530624	ENSG00000164733	CTSB	430	0.045280635	0.99997503	0.99995006	6	3	1.986341009	15.3078062	1.175870648	6	24
ENST00000532370	ENSG00000164733	CTSB	693	0.032420828	0.9929717	0.985943399	6	3	0.101803362	21.3796881	0.841920608	6	24
ENST00000480155	ENSG00000108061	SHOC2	650	0.036974844	0.890443656	0.780887312	6	3	1.257296015	18.74645291	0.960181646	6	24
ENST00000630065	ENSG00000162430	SEPN1	2994	0.22216469	0.952370919	0.904741838	6	3	0.367376846	3.119970064	5.769286125	6	24
ENST00000272217	ENSG00000143862	ARL8A	1793	0.035760145	0.984694846	0.969389692	6	3	7.119744407	19.38323168	0.928637716	0	24
ENST00000486225	ENSG00000143862	ARL8A	431	0.032410699	0.99301218	0.98602436	6	3	0.327386886	21.38636935	0.841657586	0	24
ENST00000614750	ENSG00000143862	ARL8A	1727	0.043706319	0.94501925	0.8900385	6	3	2.147433658	15.85919843	1.134988006	6	24
ENST00000295750	ENSG00000115657	ABCB6	2238	0.058103939	0.998100375	0.996200749	6	3	1.348590934	11.9294352	1.508872776	6	24
ENST00000417678	ENSG00000115657	ABCB6	793	0.040531199	0.999508826	0.999017651	0	3	0.271181753	17.1015711	1.403379833	0	24
ENST00000495172	ENSG00000136895	GARNL3	737	0.077690664	0.999600533	0.999201066	6	3	0.19223163	8.921885154	2.017510839	6	24
ENST00000374298	ENSG00000127423	AUNIP	2116	0.027506688	0.974765177	0.949530354	6	3	0.629891009	25.19922323	0.714307732	0	24
ENST00000371940	ENSG00000142961	MOB3C	5725	0.08162575	0.976846679	0.965270019	0	4	0.208591289	8.491771047	2.826265554	0	24
ENST00000319928	ENSG00000142961	MOB3C	2822	0.030416061	0.929827089	0.859654178	6	3	0.760182756	22.78885441	0.789859801	0	24
ENST00000471860	ENSG00000154640	BTG3	718	0.032420828	0.9929717	0.9859434	6	3	0.098258677	21.37968788	0.841920617	6	24
ENST00000345877	ENSG00000137693	YAP1	5284	0.015301371	0.943754688	0.887509376	6	3	19.06973885	45.29967673	0.397353829	6	24
ENST00000479858	ENSG00000155363	MOV10	400	0.056548903	0.990154733	0.980309466	6	3	0.181560809	12.25748228	1.468490804	0	24
ENST00000329421	ENSG00000175130	MARCKSL1	1699	0.014202107	0.999724622	0.999449243	6	3	55.38150671	48.80593877	0.368807577	6	24
ENST00000392818	ENSG00000164897	TMUB1	1563	0.060630631	0.985942041	0.971884082	6	3	3.422316974	11.4322936	1.574487205	0	24
ENST00000548113	ENSG00000139354	GAS2L3	647	0.032420828	0.992971699	0.985943399	6	3	0.109041314	21.37968803	0.84192061	0	24
ENST00000568022	ENSG00000166971	AKTIP	819	0.07366946	0.975913423	0.951826845	6	3	0.0905163	9.408880976	1.913086162	6	24
ENST00000570041	ENSG00000166971	AKTIP	574	0.058382802	0.936770382	0.873540764	6	3	0.261538928	11.87245494	1.516114408	6	24
ENST00000520099	ENSG00000214954	LRRC69	1861	0.032420828	0.992971701	0.985943401	6	3	0.037909581	21.37968795	0.841920614	6	24
ENST00000475339	ENSG00000198925	ATG9A	812	0.032420827	0.992971697	0.985943395	6	3	0.086883904	21.37968837	0.841920597	0	24
ENST00000375479	ENSG00000126226	PCID2	1671	0.04201633	0.909834545	0.81966909	6	3	0.892552978	16.49709006	1.091101518	6	24
ENST00000566543	ENSG00000172840	PDP2	560	0.043867328	0.866599457	0.733198913	0	3	0.338731646	15.80098916	1.518892252	0	24
ENST00000325167	ENSG00000176108	CHMP6	1664	0.051285494	0.840683105	0.761024658	0	4	8.26715792	13.51546272	1.775743865	0	24
ENST00000527115	ENSG00000175536	LIPT2	769	0.137615382	0.857077273	0.714154546	0	3	0.270780115	5.036843763	2.382444357	0	12
ENST00000565956	ENSG00000172775	FAM192A	618	0.032420827	0.992971699	0.985943398	6	3	0.114158139	21.37968818	0.841920605	6	24
ENST00000562324	ENSG00000172775	FAM192A	597	0.035060059	0.909316548	0.818633096	6	3	0.495934112	19.77027989	0.91045752	6	24
ENST00000319380	ENSG00000175931	UBE2O	5436	0.071995502	0.931563688	0.897345532	0	4	2.035200133	9.627645611	2.492821295	0	24
ENST00000590658	ENSG00000175931	UBE2O	567	0.101723395	0.998275983	0.996551966	6	3	0.247563172	6.814039005	2.641605073	6	24
ENST00000263681	ENSG00000077514	POLD3	3821	0.03481423	0.962555762	0.925111523	6	3	5.206424613	19.90988122	0.904073701	6	24
ENST00000532784	ENSG00000077514	POLD3	575	0.07366946	0.975913422	0.951826844	6	3	0.128926695	9.408880972	1.913086163	6	24
ENST00000524752	ENSG00000077514	POLD3	710	0.031519209	0.94889467	0.89778934	6	3	0.684744115	21.99126182	0.818506921	6	24
ENST00000562850	ENSG00000103479	RBL2	745	0.032420827	0.992971699	0.985943397	6	3	0.094697624	21.37968814	0.841920606	0	24
ENST00000562837	ENSG00000103479	RBL2	738	0.064104778	0.883272074	0.766544147	6	3	0.445163018	10.8127225	1.664705628	6	24
ENST00000530623	ENSG00000175634	RPS6KB2	569	0.095637169	0.99188026	0.98376052	6	3	0.128974712	7.247675614	2.483554861	0	24
ENST00000524814	ENSG00000175634	RPS6KB2	550	0.041411388	0.839030185	0.758545278	0	4	1.514085747	16.73808145	1.433856089	0	24
ENST00000420069	ENSG00000175634	RPS6KB2	461	0.05245523	0.93148094	0.897221409	0	4	0.719010653	13.21407187	1.816245608	0	24
ENST00000525996	ENSG00000175634	RPS6KB2	957	0.04257211	0.930776504	0.896164756	0	4	1.069857725	16.28172006	1.474045735	0	24
ENST00000531765	ENSG00000175634	RPS6KB2	723	0.032420828	0.992971698	0.985943397	6	3	0.097579156	21.37968811	0.841920607	0	24
ENST00000563169	ENSG00000184939	ZFP90	2512	0.111236587	0.867787711	0.735575422	6	3	0.707515737	6.231287752	2.888648497	6	24
ENST00000569323	ENSG00000184939	ZFP90	556	0.111507065	0.994804295	0.98960859	6	3	0.131718766	6.216172783	2.895672406	6	24
ENST00000263864	ENSG00000118640	VAMP8	774	0.062425517	0.92642	0.852840001	6	3	0.489059236	11.10358743	1.621097696	6	24
ENST00000479672	ENSG00000114354	TFG	776	0.102962018	0.999506541	0.999013082	6	3	0.277594123	6.73206678	2.673770268	6	24
ENST00000485065	ENSG00000165832	TRUB1	584	0.091501548	0.948858063	0.897716126	6	3	0.393891142	7.575250845	2.376158938	6	24
ENST00000574792	ENSG00000162526	TSSK3	715	0.143368565	0.852856529	0.705713058	0	3	0.057573236	4.834722187	2.482045407	0	12
ENST00000301030	ENSG00000167522	ANKRD11	9301	0.073386183	0.864590183	0.729180366	6	3	1.786808956	9.445200071	1.90572988	6	24
ENST00000451608	ENSG00000264324	RP11-287D1.3	5059	0.102326934	0.983308986	0.966617973	0	3	0.031421754	6.773848844	1.771518715	0	12
ENST00000390665	ENSG00000167393	PPP2R3B	2151	0.044403429	0.835321155	0.752981732	0	4	3.74647787	15.61021736	1.537454569	0	24
ENST00000484364	ENSG00000167393	PPP2R3B	732	0.07366946	0.975913422	0.951826844	6	3	0.101274385	9.408880965	1.913086165	6	24
ENST00000445792	ENSG00000167393	PPP2R3B	1998	0.065803287	0.882509102	0.823763653	0	4	0.110138716	10.53362542	2.278417832	0	24
ENST00000496630	ENSG00000167393	PPP2R3B	458	0.112288561	0.963447744	0.926895488	6	3	0.144154774	6.172909999	2.9159667	6	24
ENST00000381625	ENSG00000167393	PPP2R3B	782	0.041571467	0.999884479	0.999768957	6	3	0.273713165	16.6736283	1.079549075	6	24
ENST00000374656	ENSG00000204227	RING1	1752	0.071414708	0.827714424	0.741571637	0	4	3.591748023	9.705944369	2.472711473	0	24
ENST00000414130	ENSG00000233155	HMGA1P8	321	0.024781498	0.859476969	0.789215454	0	4	3.384895074	27.97035038	0.858051461	0	24
ENST00000284881	ENSG00000154642	C21orf91	5433	0.062543225	0.862650968	0.793976451	0	4	0.220002291	11.08269012	2.165539209	0	24
ENST00000561644	ENSG00000178952	TUFM	294	0.06367642	0.917427745	0.876141617	0	4	0.210790161	10.88546093	2.204775724	0	24
ENST00000481185	ENSG00000159263	SIM2	3377	0.022979989	0.852584702	0.705169404	6	3	0.741310361	30.1630768	0.596756097	0	24
ENST00000290399	ENSG00000159263	SIM2	4442	0.047072403	0.981689914	0.963379829	6	3	2.131653331	14.7251286	1.22240019	0	24
ENST00000264605	ENSG00000115648	MLPH	3823	0.055095335	0.931310589	0.896965884	0	4	3.952003253	12.58086878	1.9076584	0	24
ENST00000468178	ENSG00000115648	MLPH	1979	0.039433852	0.999682492	0.999364985	6	3	2.262143817	17.57746574	1.024038406	0	24
ENST00000409373	ENSG00000115648	MLPH	2031	0.051977356	0.991688508	0.983377016	6	3	1.27647462	13.3355606	1.349774527	0	24
ENST00000437893	ENSG00000115648	MLPH	1447	0.02246586	0.994101591	0.988203183	6	3	0.734017144	30.85335648	0.583404921	0	24
ENST00000485956	ENSG00000115648	MLPH	707	0.03352437	0.922306039	0.844612077	6	3	2.292532619	20.67591978	0.870577957	0	24
ENST00000436965	ENSG00000115648	MLPH	610	0.124566613	0.859229135	0.788843702	0	4	0.167153702	5.564469995	4.313079237	0	24
ENST00000432475	ENSG00000115648	MLPH	863	0.060247949	0.922163903	0.883245854	0	4	1.856237365	11.50490912	2.086066023	0	24
ENST00000429898	ENSG00000115648	MLPH	565	0.045976549	0.819062829	0.728594243	0	4	0.529006915	15.07610272	1.591923354	0	24
ENST00000489967	ENSG00000115648	MLPH	657	0.042492978	0.868584794	0.80287719	0	4	1.777494228	16.31204056	1.471305807	0	24
ENST00000266718	ENSG00000139329	LUM	3008	0.085416537	0.903680315	0.807360629	6	3	0.064505832	8.114906185	2.218140246	6	24
ENST00000586144	ENSG00000154832	CXXC1	474	0.032420828	0.992971698	0.985943397	6	3	0.148839093	21.37968809	0.841920608	6	24
ENST00000592078	ENSG00000154832	CXXC1	686	0.11723277	0.827784843	0.741677265	0	4	0.078873296	5.912571916	4.059147245	0	24
ENST00000301729	ENSG00000167969	ECI1	1541	0.114447134	0.863939646	0.795909469	0	4	1.24990065	6.056483526	3.962695497	0	24
ENST00000562238	ENSG00000167969	ECI1	948	0.101091617	0.975068253	0.950136505	6	3	0.994649691	6.85662374	2.62519874	6	24
ENST00000395718	ENSG00000139926	FRMD6	4828	0.034285329	0.99716317	0.99432634	6	3	1.642029752	20.21701988	0.890338938	0	24
ENST00000344768	ENSG00000139926	FRMD6	2972	0.022463391	0.94632807	0.892656139	6	3	5.029760652	30.85674775	0.583340803	0	24
ENST00000554167	ENSG00000139926	FRMD6	4176	0.125224807	0.890481786	0.83572268	0	4	0.380535326	5.535222579	4.335869002	0	24
ENST00000554495	ENSG00000139926	FRMD6	564	0.060407707	0.805786631	0.708679946	0	4	0.118741015	11.47448264	2.091597569	0	24
ENST00000563827	ENSG00000102984	ZNF821	867	0.02855765	0.9997919	0.9995838	0	3	0.164759113	24.27185668	0.98879951	0	24
ENST00000396334	ENSG00000172936	MYD88	2850	0.112754287	0.978555153	0.957110306	6	3	1.377056157	6.147413072	2.928060924	6	24
ENST00000276914	ENSG00000147872	PLIN2	1972	0.041804964	0.944215751	0.888431502	6	3	12.31011084	16.58049941	1.085612656	0	24
ENST00000491465	ENSG00000204843	DCTN1	2444	0.189554396	0.983563118	0.967126236	6	3	0.107096418	3.656719098	4.922445371	6	24
ENST00000409240	ENSG00000204843	DCTN1	4365	0.052554092	0.998232022	0.996464044	6	3	22.64426416	13.18921429	1.364751501	6	24
ENST00000591305	ENSG00000175354	PTPN2	876	0.018072634	0.887094367	0.774188734	0	3	0.255109118	38.35341249	0.625759181	0	24
ENST00000257552	ENSG00000135097	MSI1	2975	0.049578886	0.969846426	0.954769639	0	4	0.98785166	13.98069301	1.716653101	0	24
ENST00000521022	ENSG00000104299	INTS9	2544	0.146584587	0.964451316	0.946676974	0	4	0.332464351	4.728649813	5.075444566	0	24
ENST00000416984	ENSG00000104299	INTS9	2759	0.070201973	0.811376523	0.717064784	0	4	0.710962062	9.873614022	2.430720904	0	24
ENST00000552231	ENSG00000111596	CNOT2	1545	0.150145117	0.991019744	0.982039488	6	3	0.131643432	4.616514968	3.899045086	6	24
ENST00000551179	ENSG00000111596	CNOT2	355	0.051721938	0.876186761	0.752373523	6	3	0.187551225	13.40141554	1.343141697	6	24
ENST00000468580	ENSG00000067208	EVI5	654	0.054378409	0.989359287	0.978718574	6	3	0.213583125	12.74673528	1.41212629	6	24
ENST00000421182	ENSG00000115414	FN1	8103	0.086365443	0.991440722	0.982881444	6	3	1.410044333	8.025746853	2.242781928	6	24
ENST00000357867	ENSG00000115414	FN1	7898	0.089674189	0.95184217	0.90368434	6	3	0.754400936	7.729617482	2.328705145	6	24
ENST00000529604	ENSG00000134569	LRP4	2774	0.162164621	0.950013682	0.900027364	6	3	0.058409597	4.274342802	4.211173702	6	24
ENST00000469840	ENSG00000163535	SGOL2	793	0.029691924	0.976604061	0.953208121	6	3	0.63889868	23.34463656	0.771055054	6	24
ENST00000468747	ENSG00000065809	FAM107B	2633	0.025537414	0.998371798	0.996743596	6	3	1.887012253	27.14241889	0.663168602	6	24
ENST00000491458	ENSG00000065809	FAM107B	425	0.045699131	0.998315761	0.996631522	6	3	0.337336896	15.16762291	1.186738364	6	24
ENST00000622567	ENSG00000065809	FAM107B	3510	0.051236951	0.971766914	0.943533827	6	3	2.500574869	13.52826753	1.330547313	6	24
ENST00000540296	ENSG00000182149	IST1	476	0.056548903	0.990154734	0.980309467	6	3	0.152572109	12.25748231	1.4684908	6	24
ENST00000606369	ENSG00000182149	IST1	3583	0.036651736	0.996038974	0.992077948	6	3	1.518612701	18.9117151	0.951790988	6	24
ENST00000618019	ENSG00000138650	PCDH10	4574	0.025246837	0.92879428	0.857588561	6	3	0.15954583	27.4548128	0.655622755	6	24
ENST00000361360	ENSG00000198914	POU3F3	4961	0.073673449	0.975956458	0.951912916	6	3	0.02988522	9.408371478	1.913189763	6	24
ENST00000370093	ENSG00000067829	IDH3G	1662	0.02701327	0.985461411	0.978192116	0	4	1.057803839	25.65950698	0.935325843	0	24
ENST00000568868	ENSG00000178188	SH2B1	342	0.032420828	0.9929717	0.985943399	6	3	0.20628576	21.37968797	0.841920613	6	24
ENST00000354590	ENSG00000119574	ZBTB45	2352	0.043692794	0.986233039	0.972466078	6	3	2.082444777	15.86410748	1.134636791	0	24
ENST00000528515	ENSG00000141971	MVB12A	686	0.24924426	0.876813496	0.753626991	0	3	0.815441483	2.780995559	4.315001497	0	12
ENST00000258455	ENSG00000135972	MRPS9	1500	0.047211896	0.983923567	0.967847135	6	3	7.254971544	14.68162123	1.226022638	6	24
ENST00000330368	ENSG00000184378	ACTRT3	2005	0.089075696	0.996220136	0.992440272	6	3	0.174287392	7.781552216	2.313163171	6	24
ENST00000280562	ENSG00000090975	PITPNM2	6785	0.02459247	0.949205863	0.898411726	6	3	2.537687796	28.18534164	0.638629832	6	24
ENST00000535289	ENSG00000090975	PITPNM2	539	0.051721938	0.876186763	0.752373525	6	3	0.123526317	13.40141548	1.343141702	6	24
ENST00000320201	ENSG00000090975	PITPNM2	6736	0.047607068	0.99992017	0.999840339	6	3	0.242868293	14.55975349	1.236284667	0	24
ENST00000602751	ENSG00000085274	MYNN	2630	0.055463424	0.952864797	0.905729594	6	3	0.226138229	12.49737456	1.440302514	6	24
ENST00000356716	ENSG00000085274	MYNN	2833	0.015436517	0.969634136	0.939268271	6	3	0.47324177	44.90308277	0.400863346	0	24
ENST00000293872	ENSG00000007392	LUC7L	1456	0.121261023	0.96000472	0.92000944	6	3	0.106586834	5.716158133	3.148968167	6	24
ENST00000397783	ENSG00000007392	LUC7L	1504	0.113430588	0.944590965	0.916886448	0	4	0.23401371	6.110760686	3.927497939	0	24
ENST00000468732	ENSG00000007392	LUC7L	573	0.157524596	0.999742315	0.99948463	6	3	0.123208172	4.400247311	4.090679166	0	24
ENST00000490762	ENSG00000007392	LUC7L	2643	0.186555141	0.980577124	0.961154248	6	3	0.029512214	3.715508335	4.844559176	0	24
ENST00000568292	ENSG00000062038	CDH3	570	0.032420828	0.992971699	0.985943399	6	3	0.123771456	21.37968795	0.841920614	6	24
ENST00000341084	ENSG00000034677	RNF19A	4285	0.05897914	0.947795021	0.921692532	0	4	0.992403542	11.75241242	2.042133917	0	24
ENST00000523167	ENSG00000034677	RNF19A	792	0.06620256	0.97236753	0.94473506	0	3	0.086513511	10.47009629	2.292242529	0	24
ENST00000396401	ENSG00000187735	TCEA1	2718	0.088276014	0.968447289	0.936894579	6	3	3.769674994	7.852044377	2.292396621	6	24
ENST00000518310	ENSG00000187735	TCEA1	569	0.053540749	0.966818211	0.933636422	6	3	0.362907207	12.94616134	1.390373526	6	24
ENST00000264181	ENSG00000086619	ERO1B	1177	0.080876634	0.964881244	0.929762487	6	3	0.05736004	8.570425705	2.100245731	6	24
ENST00000519424	ENSG00000104450	SPAG1	645	0.051721938	0.876186765	0.75237353	6	3	0.103225868	13.40141549	1.343141701	6	24
ENST00000432106	ENSG00000138074	SLC5A6	725	0.049839936	0.977084743	0.954169487	0	3	0.103568219	13.90746532	1.725691882	0	24
ENST00000535979	ENSG00000111328	CDK2AP1	1281	0.036143763	0.856123119	0.712246239	6	3	0.686717293	19.17750452	0.938599701	6	24
ENST00000535796	ENSG00000111328	CDK2AP1	344	0.024451305	0.952110537	0.904221074	6	3	0.812705106	28.34806506	0.634963972	6	24
ENST00000400841	ENSG00000205755	CRLF2	1639	0.051806967	0.98361004	0.967220081	0	3	0.03016318	13.37942032	0.896899844	0	12
ENST00000467626	ENSG00000205755	CRLF2	1789	0.11228856	0.963447742	0.926895485	6	3	0.036904912	6.17291005	2.915966676	6	24
ENST00000535049	ENSG00000051825	MPHOSPH9	567	0.064670334	0.968061388	0.936122776	6	3	0.654220124	10.71816299	1.679392262	6	24
ENST00000421491	ENSG00000254535	PABPC4L	4944	0.077634339	0.850886643	0.776329965	0	4	0.080321845	8.928358168	2.688064205	0	24
ENST00000427980	ENSG00000224470	ATXN1L	7886	0.021127629	0.994093864	0.988187728	6	3	16.51795437	32.80761824	0.548653056	0	24
ENST00000370321	ENSG00000122406	RPL5	1043	0.019788256	0.990627311	0.981254621	6	3	428.0571298	35.02820924	0.513871545	6	24
ENST00000320476	ENSG00000180900	SCRIB	5143	0.03396622	0.99093158	0.981863161	6	3	2.815457282	20.40695665	0.882052151	0	24
ENST00000356994	ENSG00000180900	SCRIB	5218	0.050483383	0.995957655	0.991915311	6	3	5.576957256	13.7302047	1.31097827	6	24
ENST00000377533	ENSG00000180900	SCRIB	5108	0.02731867	0.864567871	0.796851806	0	4	12.39796868	25.37265502	0.945900221	0	24
ENST00000546337	ENSG00000180900	SCRIB	516	0.096324974	0.917965117	0.835930234	6	3	0.457616475	7.195923853	2.501416131	6	24
ENST00000532058	ENSG00000011485	PPP5C	1970	0.047853542	0.929777338	0.859554676	6	3	0.151377138	14.48476236	1.242685213	6	24
ENST00000467502	ENSG00000011485	PPP5C	1235	0.109574519	0.987482266	0.974964532	0	3	0.117763622	6.325806272	1.896991385	0	12
ENST00000492109	ENSG00000011485	PPP5C	848	0.023718277	0.960937819	0.921875638	6	3	0.256229216	29.22417903	0.615928337	0	24
ENST00000527623	ENSG00000011485	PPP5C	1215	0.056548903	0.990154734	0.980309469	6	3	0.059773106	12.25748241	1.468490787	0	24
ENST00000378628	ENSG00000130962	PRRG1	4493	0.135242632	0.941388803	0.882777606	6	3	0.320757516	5.125212134	3.512049751	6	24
ENST00000256015	ENSG00000133639	BTG1	4680	0.111120069	0.902173696	0.804347391	6	3	0.925197336	6.23782171	2.885622712	0	24
ENST00000378616	ENSG00000047597	XK	5206	0.018023655	0.91199505	0.823990099	6	3	0.251109855	38.45763777	0.468047468	6	24
ENST00000285116	ENSG00000154839	SKA1	2905	0.04380871	0.995374619	0.993061928	0	4	4.131393109	15.82213186	1.516862596	0	24
ENST00000398452	ENSG00000154839	SKA1	979	0.107116993	0.852296983	0.778445474	0	4	0.307719398	6.470935781	3.708891699	0	24
ENST00000494518	ENSG00000154839	SKA1	746	0.031914882	0.929088563	0.858177127	6	3	2.067391248	21.71861924	0.828781968	6	24
ENST00000357674	ENSG00000075711	DLG1	4931	0.014596186	0.908246845	0.816493691	6	3	6.226452526	47.48824112	0.379041202	6	24
ENST00000419227	ENSG00000075711	DLG1	1771	0.109577163	0.944044825	0.88808965	0	3	0.062670489	6.325653659	1.897037152	0	12
ENST00000263265	ENSG00000105559	PLEKHA4	3088	0.096647769	0.957199677	0.935799515	0	4	0.172514186	7.171890147	3.346398161	0	24
ENST00000473675	ENSG00000173890	GPR160	783	0.032410699	0.99301218	0.986024361	6	3	0.180209128	21.38636923	0.841657591	6	24
ENST00000546368	ENSG00000089009	RPL6	2008	0.01653603	0.983478566	0.966957132	6	3	0.211259896	41.91738692	0.429416081	0	24
ENST00000550566	ENSG00000089009	RPL6	1014	0.076786851	0.884178977	0.768357954	6	3	0.38672965	9.026899465	1.994040154	0	24
ENST00000549847	ENSG00000089009	RPL6	588	0.050598922	0.95126303	0.902526059	6	3	44.36874618	13.69885267	1.313978655	6	24
ENST00000509347	ENSG00000121104	FAM117A	572	0.051721938	0.876186759	0.752373517	6	3	0.116399799	13.40141558	1.343141692	6	24
ENST00000394435	ENSG00000138738	PRDM5	2492	0.016620633	0.947332335	0.89466467	6	3	2.425124908	41.70401805	0.431613088	6	24
ENST00000514165	ENSG00000164251	F2RL1	607	0.065713574	0.982345918	0.964691836	6	3	0.483956041	10.54800611	1.706483654	0	24
ENST00000258457	ENSG00000135974	C2orf49	4768	0.069895963	0.989724886	0.979449772	6	3	1.195205922	9.916841447	1.81509406	6	24
ENST00000257637	ENSG00000135185	TMEM243	1063	0.014990832	0.809017368	0.713526053	0	4	0.463421748	46.23807312	0.519052771	0	24
ENST00000491258	ENSG00000173889	PHC3	719	0.051806968	0.983610035	0.96722007	0	3	0.068758624	13.37942002	0.896899865	0	12
ENST00000429896	ENSG00000185920	PTCH1	6563	0.319350185	0.908352515	0.81670503	6	3	0.015420687	2.170492497	8.293048708	6	24
ENST00000421141	ENSG00000185920	PTCH1	7659	0.157590735	0.916917602	0.833835204	6	3	0.010959567	4.398400585	4.092396691	6	24
ENST00000299752	ENSG00000166589	CDH16	2954	0.056536871	0.990177008	0.980354017	6	3	0.098356408	12.26009091	1.468178347	6	24
ENST00000525103	ENSG00000172379	ARNT2	585	0.055242673	0.91600366	0.832007321	6	3	0.689417508	12.54731432	1.434569944	6	24
ENST00000558849	ENSG00000172379	ARNT2	571	0.139065708	0.942906333	0.885812666	6	3	0.140425078	4.984314181	3.611329331	6	24
ENST00000394703	ENSG00000135164	DMTF1	4038	0.206179149	0.998636076	0.997272153	0	3	0.048814338	3.361868473	3.569443628	0	12
ENST00000582204	ENSG00000135164	DMTF1	587	0.032420828	0.992971699	0.985943399	6	3	0.120186933	21.37968792	0.841920615	6	24
ENST00000267176	ENSG00000139697	SBNO1	11121	0.028399571	0.999998534	0.999997069	6	3	7.538101381	24.40695989	0.737494554	6	24
ENST00000320865	ENSG00000175711	B3GNTL1	1383	0.01783483	0.977578103	0.955156207	0	3	1.683864523	38.86480526	0.617525286	0	24
ENST00000477053	ENSG00000134490	TMEM241	2859	0.23015141	0.966398318	0.932796635	0	3	0.015252423	3.011700779	3.984459573	0	12
ENST00000473643	ENSG00000198952	SMG5	541	0.041571466	0.999884479	0.999768958	6	3	0.395644538	16.67362831	1.079549074	6	24
ENST00000402868	ENSG00000183955	SETD8	3140	0.257910362	0.80477557	0.707163355	0	4	0.056409134	2.687550731	8.93006399	0	24
ENST00000262844	ENSG00000101935	AMMECR1	5504	0.058351872	0.953649616	0.907299231	6	3	3.545334956	11.87874786	1.515311227	6	24
ENST00000580301	ENSG00000109065	NAT9	1860	0.300340876	0.945867368	0.891734736	6	3	0.049111192	2.30786828	7.79940526	6	24
ENST00000548563	ENSG00000196531	NACA	827	0.023720887	0.960841	0.921681999	6	3	1.839058943	29.22096413	0.615996102	6	24
ENST00000546392	ENSG00000196531	NACA	802	0.049941287	0.995973813	0.991947626	6	3	13.17711056	13.87924149	1.296900844	6	24
ENST00000547914	ENSG00000196531	NACA	543	0.05329759	0.957760405	0.91552081	6	3	0.883390086	13.00522548	1.384059048	6	24
ENST00000549259	ENSG00000196531	NACA	690	0.016356699	0.921859952	0.843719903	6	3	44.50025629	42.37696119	0.424759102	6	24
ENST00000552055	ENSG00000196531	NACA	521	0.014735606	0.998424552	0.996849104	6	3	1.227994504	47.03893433	0.38266173	6	24
ENST00000550343	ENSG00000196531	NACA	343	0.032420827	0.992971699	0.985943398	6	3	0.205684345	21.37968817	0.841920605	6	24
ENST00000485115	ENSG00000114107	CEP70	598	0.067311194	0.939550596	0.879101192	6	3	0.252704968	10.29765098	1.747971458	6	24
ENST00000539780	ENSG00000060982	BCAT1	1360	0.069419263	0.898362947	0.84754442	0	4	1.429150076	9.984940115	2.403619824	0	24
ENST00000286355	ENSG00000155897	ADCY8	5938	0.119960847	0.989408128	0.978816257	6	3	0.011489093	5.778111743	3.115204551	6	24
ENST00000548171	ENSG00000257218	GATC	931	0.251637341	0.95389743	0.907794859	0	3	0.044868428	2.754548182	4.356431329	0	12
ENST00000219207	ENSG00000102934	PLLP	1512	0.024247698	0.993600976	0.987201951	6	3	0.842297424	28.58610229	0.62967661	0	24
ENST00000422989	ENSG00000167378	IRGQ	9685	0.082000853	0.984545553	0.976818329	0	4	1.107672002	8.452926455	2.839253379	0	24
ENST00000490989	ENSG00000136603	SKIL	599	0.042841447	0.972091705	0.944183411	6	3	3.594994419	16.17935971	1.112528575	6	24
ENST00000550009	ENSG00000111775	COX6A1	572	0.070244673	0.992215129	0.984430257	6	3	0.121854643	9.867612027	1.824149546	0	24
ENST00000396085	ENSG00000166833	NAV2	11000	0.266758675	0.951550442	0.927325663	0	4	0.004613463	2.598405395	9.236434026	0	24
ENST00000349880	ENSG00000166833	NAV2	10960	0.468442475	0.984123447	0.968246895	0	3	0.051053653	1.479684737	8.109835628	0	12
ENST00000525322	ENSG00000166833	NAV2	2716	0.061922136	0.932721036	0.865442072	6	3	0.30561291	11.19385127	1.608025653	0	24
ENST00000258884	ENSG00000136379	ABHD17C	2368	0.059564556	0.969235704	0.938471408	6	3	3.838580129	11.63690672	1.546802809	6	24
ENST00000444636	ENSG00000185404	SP140L	1781	0.117114809	0.99925098	0.99850196	6	3	0.080870257	5.918527164	3.041297185	6	24
ENST00000490191	ENSG00000231500	RPS18	996	0.017617314	0.814253701	0.721380552	0	4	5.27754459	39.34465744	0.609993874	0	24
ENST00000394335	ENSG00000134602	STK26	3017	0.124099017	0.956688258	0.913376515	6	3	0.802038464	5.585436514	3.222666654	6	24
ENST00000525957	ENSG00000151376	ME3	619	0.109569232	0.943937945	0.887875889	0	3	0.089659989	6.326111533	1.896899847	0	12
ENST00000241527	ENSG00000122085	MTERF4	4529	0.071486394	0.999984352	0.999968704	6	3	0.047233846	9.696211248	1.856395198	6	24
ENST00000460915	ENSG00000122085	MTERF4	571	0.051721938	0.87618676	0.752373521	6	3	0.116603652	13.40141553	1.343141697	6	24
ENST00000490097	ENSG00000133612	AGAP3	604	0.081475674	0.86897222	0.80345833	0	4	0.300361947	8.507412618	2.821069234	0	24
ENST00000463381	ENSG00000133612	AGAP3	2730	0.112602365	0.93534095	0.903011425	0	4	0.150938174	6.155707103	3.89882098	0	24
ENST00000397238	ENSG00000133612	AGAP3	3225	0.023279013	0.992296217	0.984592434	6	3	2.891875634	29.77562524	0.604521311	0	24
ENST00000486946	ENSG00000133612	AGAP3	431	0.037299628	0.839235261	0.758852892	0	4	0.17849122	18.58321948	1.291487733	0	24
ENST00000483971	ENSG00000133612	AGAP3	304	0.067006643	0.838130932	0.757196399	0	4	0.284967743	10.34445463	2.320083644	0	24
ENST00000467250	ENSG00000133612	AGAP3	422	0.060577684	0.993026745	0.989540118	0	4	0.670098979	11.44228601	2.097482967	0	24
ENST00000299598	ENSG00000166473	PKD1L2	5818	0.08631727	0.976372615	0.952745229	0	3	0.011153808	8.030225893	2.988707954	0	24
ENST00000566824	ENSG00000188603	CLN3	1009	0.027731755	0.806613208	0.709919812	0	4	0.366940309	24.99471007	0.960203176	0	24
ENST00000564574	ENSG00000188603	CLN3	1159	0.024693702	0.897003312	0.845504968	0	4	0.971236612	28.06979627	0.855011549	0	24
ENST00000543669	ENSG00000022267	FHL1	2878	0.109682804	0.959785733	0.919571466	6	3	1.605160726	6.31956109	2.848299074	6	24
ENST00000319172	ENSG00000176142	TMEM39A	4369	0.061622266	0.878192103	0.817288155	0	4	1.221455583	11.24832348	2.133651298	0	24
ENST00000256925	ENSG00000134508	CABLES1	5002	0.021006909	0.998331419	0.996662838	6	3	4.456402054	32.99615235	0.54551815	0	24
ENST00000520489	ENSG00000147439	BIN3	3589	0.026926368	0.98209722	0.964194439	6	3	0.442173279	25.74231965	0.699237685	6	24
ENST00000399977	ENSG00000147439	BIN3	1340	0.12301308	0.935543058	0.871086116	0	3	0.665450935	5.63474373	4.259288647	0	24
ENST00000376874	ENSG00000188026	RILPL1	3932	0.060052455	0.979488797	0.958977594	6	3	0.931683575	11.54236214	1.559472817	0	24
ENST00000562491	ENSG00000103047	TANGO6	577	0.029691924	0.976604061	0.953208122	6	3	0.878070456	23.34463657	0.771055054	6	24
ENST00000549649	ENSG00000088986	DYNLL1	794	0.032420827	0.992971698	0.985943396	6	3	0.088853565	21.37968825	0.841920602	0	24
ENST00000548214	ENSG00000088986	DYNLL1	616	0.045236589	0.920568948	0.880853422	0	4	0.840226262	15.32271111	1.566302453	0	24
ENST00000549989	ENSG00000088986	DYNLL1	719	0.164829672	0.924461859	0.848923717	6	3	2.332741718	4.205233036	4.280381098	6	24
ENST00000392663	ENSG00000163093	BBS5	3107	0.049505022	0.857085679	0.714171357	6	3	1.175687812	14.00155269	1.285571708	6	24
ENST00000597136	ENSG00000130726	TRIM28	1552	0.039545173	0.82100628	0.73150942	0	4	1.963905767	17.5279846	1.369238994	0	24
ENST00000497831	ENSG00000198715	GLMP	543	0.141840312	0.968602656	0.937205312	6	3	0.143290776	4.886813718	3.683381655	6	24
ENST00000480968	ENSG00000198715	GLMP	524	0.070408607	0.913864714	0.827729428	0	3	0.208130511	9.844637033	1.218937779	0	12
ENST00000481050	ENSG00000198715	GLMP	684	0.02666254	0.824444669	0.736667003	0	4	0.446616652	25.99704231	0.923181942	0	24
ENST00000518989	ENSG00000158941	CCAR2	453	0.124268286	0.930643528	0.895965292	0	4	0.122850761	5.577828448	4.302749758	0	24
ENST00000299759	ENSG00000166592	RRAD	1569	0.146870188	0.911916307	0.86787446	0	4	0.033195268	4.719454586	5.085333393	0	24
ENST00000578921	ENSG00000168461	RAB31	4055	0.05301802	0.943526953	0.887053906	6	3	11.39189727	13.07380352	1.376799029	6	24
ENST00000580361	ENSG00000168461	RAB31	367	0.032420828	0.992971699	0.985943398	6	3	0.192233597	21.37968809	0.841920608	6	24
ENST00000258168	ENSG00000135697	BCO1	2670	0.028662437	0.920685829	0.841371657	6	3	1.114254029	24.18312082	0.744320807	6	24
ENST00000356721	ENSG00000196470	SIAH1	2415	0.161966498	0.885619436	0.771238873	0	3	0.256293744	4.279571318	2.804019166	0	12
ENST00000394725	ENSG00000196470	SIAH1	2147	0.059549094	0.950805529	0.901611057	6	3	0.411536487	11.63992829	1.546401279	0	24
ENST00000599470	ENSG00000130669	PAK4	1715	0.153708783	0.969411482	0.938822964	6	3	0.228269455	4.509483245	3.991588176	6	24
ENST00000622259	ENSG00000147164	SNX12	661	0.07632593	0.900458986	0.800917972	6	3	0.117645595	9.081411485	1.982070742	6	24
ENST00000566719	ENSG00000102910	LONP2	2286	0.15459924	0.959179632	0.918359264	6	3	0.034793955	4.483509618	4.01471203	6	24
ENST00000295694	ENSG00000163472	TMEM79	2191	0.043822948	0.975090062	0.950180124	6	3	0.532962438	15.81699111	1.138016698	0	24
ENST00000267102	ENSG00000139636	LMBR1L	2934	0.07994114	0.958005914	0.937008871	0	4	0.171832988	8.670719263	2.767936462	0	24
ENST00000552577	ENSG00000139636	LMBR1L	2083	0.133550669	0.962995246	0.925990491	0	3	0.066552354	5.190143844	2.312074648	0	12
ENST00000547698	ENSG00000139636	LMBR1L	905	0.150035536	0.99951095	0.9990219	0	3	0.113107491	4.619886709	2.597466292	0	12
ENST00000457164	ENSG00000139636	LMBR1L	1081	0.127881181	0.850008752	0.775013128	0	4	0.045627798	5.420243833	4.427845082	0	24
ENST00000553204	ENSG00000139636	LMBR1L	582	0.063860972	0.910919722	0.821839444	0	3	0.213116662	10.85400297	2.211165785	0	24
ENST00000549587	ENSG00000139636	LMBR1L	545	0.112288561	0.963447744	0.926895488	6	3	0.121142911	6.172910001	2.915966699	6	24
ENST00000551535	ENSG00000139636	LMBR1L	874	0.051721938	0.876186763	0.752373525	6	3	0.076179273	13.40141547	1.343141703	6	24
ENST00000480709	ENSG00000163482	STK36	652	0.060375719	0.92558255	0.888373825	0	4	0.118184221	11.4805619	2.090490013	0	24
ENST00000313683	ENSG00000182013	PNMAL1	3689	0.018072992	0.994122324	0.988244647	6	3	4.559651674	38.35265165	0.469328696	6	24
ENST00000552443	ENSG00000110871	COQ5	972	0.036917634	0.919250105	0.83850021	6	3	2.207351866	18.77550367	0.958695986	6	24
ENST00000375383	ENSG00000126012	KDM5C	5122	0.040154402	0.924133751	0.848267502	0	3	1.140980151	17.26204717	0.695166679	0	12
ENST00000542701	ENSG00000022840	RNF10	1388	0.032410699	0.993012181	0.986024361	6	3	0.101659761	21.38636945	0.841657582	6	24
ENST00000619322	ENSG00000196873	CBWD3	3301	0.034505966	0.997763427	0.995526854	0	3	0.042906742	20.08774894	1.194758063	0	24
ENST00000339852	ENSG00000188505	NCCRP1	1978	0.079990946	0.983205713	0.966411425	6	3	0.149363046	8.665320402	2.077245753	6	24
ENST00000228955	ENSG00000111358	GTF2H3	1472	0.026793502	0.993732716	0.987465432	6	3	0.438740906	25.86997372	0.695787332	0	24
ENST00000544477	ENSG00000177548	RABEP2	1645	0.02117646	0.975878811	0.951757623	0	3	1.213367434	32.7319664	0.366614088	0	12
ENST00000567483	ENSG00000177548	RABEP2	841	0.028507026	0.870069975	0.805104963	0	4	3.737305085	24.31495976	0.987046668	0	24
ENST00000570030	ENSG00000177548	RABEP2	583	0.032420828	0.992971698	0.985943397	6	3	0.121011544	21.37968806	0.841920609	0	24
ENST00000563037	ENSG00000067365	METTL22	597	0.051721938	0.87618676	0.75237352	6	3	0.111525436	13.40141555	1.343141696	6	24
ENST00000562973	ENSG00000067365	METTL22	586	0.0523947	0.969974212	0.939948424	6	3	0.50200992	13.22933768	1.360612333	6	24
ENST00000321280	ENSG00000175866	BAIAP2	1939	0.104198508	0.832857259	0.749285889	0	4	0.286299392	6.652179508	3.607840103	0	24
ENST00000575750	ENSG00000175866	BAIAP2	584	0.032420828	0.9929717	0.9859434	6	3	0.120804332	21.37968799	0.841920612	0	24
ENST00000575245	ENSG00000175866	BAIAP2	2229	0.046662972	0.991310084	0.982620168	6	3	0.786928485	14.85432993	1.211767887	0	24
ENST00000576995	ENSG00000175866	BAIAP2	3689	0.051721938	0.876186755	0.75237351	6	3	0.018048437	13.40141552	1.343141698	0	24
ENST00000566453	ENSG00000172828	CES3	887	0.080876634	0.964881244	0.929762488	6	3	0.076113604	8.570425697	2.100245733	6	24
ENST00000566746	ENSG00000172828	CES3	587	0.032420828	0.992971699	0.985943399	6	3	0.120186933	21.37968792	0.841920615	6	24
ENST00000543856	ENSG00000172828	CES3	3178	0.131510731	0.860549936	0.721099873	0	3	0.064679191	5.270651119	4.5535171	0	24
ENST00000522709	ENSG00000132294	EFR3A	780	0.018656656	0.992550986	0.985101972	6	3	1.634626801	37.15280887	0.484485576	6	24
ENST00000598871	ENSG00000160014	CALM3	561	0.059353098	0.895699778	0.791399556	6	3	1.361985752	11.67836572	1.541311552	6	24
ENST00000395503	ENSG00000196296	ATP2A1	3536	0.109635729	0.925826238	0.851652477	0	3	0.024972314	6.322274576	3.796102133	0	24
ENST00000523505	ENSG00000253276	CCDC71L	4232	0.161948957	0.80129648	0.70194472	0	4	0.353606501	4.280034854	5.607430972	0	24
ENST00000566359	ENSG00000172831	CES2	500	0.032420828	0.9929717	0.985943399	6	3	0.14109946	21.37968802	0.841920611	6	24
ENST00000561843	ENSG00000172831	CES2	454	0.076161896	0.898600216	0.847900325	0	4	0.131962813	9.100970695	2.63708134	0	24
ENST00000273261	ENSG00000144749	LRIG1	5273	0.028391197	0.987544522	0.975089045	6	3	0.881796136	24.4141588	0.737277092	6	24
ENST00000344213	ENSG00000115641	FHL2	1769	0.126617257	0.979796782	0.959593565	6	3	0.075604511	5.474350013	3.288061589	0	24
ENST00000408995	ENSG00000115641	FHL2	1367	0.158776893	0.897771565	0.795543131	0	3	5.348863867	4.365541918	2.748799628	0	12
ENST00000358129	ENSG00000115641	FHL2	1578	0.026602552	0.88131623	0.762632459	6	3	0.567315438	26.05566497	0.690828656	0	24
ENST00000545042	ENSG00000111364	DDX55	450	0.085606299	0.914344819	0.828689638	0	3	0.102679994	8.096917961	1.482045398	0	12
ENST00000238146	ENSG00000111364	DDX55	2654	0.041537241	0.908375325	0.816750649	6	3	1.846147529	16.68736672	1.0786603	6	24
ENST00000538744	ENSG00000111364	DDX55	1735	0.027829336	0.952554623	0.905109245	6	3	0.587275827	24.90706826	0.72268642	0	24
ENST00000421670	ENSG00000111364	DDX55	1574	0.05333883	0.999409992	0.998819985	6	3	1.454709957	12.99517024	1.385129988	6	24
ENST00000502922	ENSG00000131188	PRR7	1345	0.063560929	0.945658505	0.918487757	0	4	4.500154208	10.90523994	2.200776887	0	24
ENST00000606610	ENSG00000271749	RP11-269G24.7	232	0.051806967	0.983610035	0.96722007	0	3	0.213092462	13.37942015	0.896899856	0	12
ENST00000379979	ENSG00000173221	GLRX	1366	0.062203964	0.952569982	0.905139965	6	3	1.915063096	11.14313511	1.615344319	6	24
ENST00000537098	ENSG00000153815	CMIP	4357	0.037634802	0.94395093	0.887901861	6	3	38.47912895	18.41771826	0.977319761	6	24
ENST00000565029	ENSG00000153815	CMIP	1559	0.04304266	0.928699265	0.85739853	6	3	0.087667824	16.10372554	1.117753774	6	24
ENST00000566462	ENSG00000153815	CMIP	3512	0.017995834	0.915783503	0.831567005	6	3	1.074831474	38.51709144	0.467325006	6	24
ENST00000389520	ENSG00000170921	TANC2	6404	0.032410698	0.993012178	0.986024356	6	3	0.02203369	21.38636986	0.841657566	0	24
ENST00000446488	ENSG00000170322	NFRKB	5093	0.05599507	0.998581761	0.997163522	6	3	2.152113866	12.37871808	1.454108567	0	24
ENST00000511244	ENSG00000198055	GRK6	555	0.017921248	0.984562118	0.969124236	6	3	1.655576848	38.67739396	0.465388129	0	24
ENST00000216039	ENSG00000100221	JOSD1	3648	0.014545222	0.893231088	0.786462175	6	3	21.10831247	47.65463019	0.377717756	0	24
ENST00000456626	ENSG00000100221	JOSD1	843	0.103250043	0.988968457	0.977936914	0	3	2.555337843	6.713287088	1.7874999	0	12
ENST00000379205	ENSG00000205208	C4orf46	3521	0.044896398	0.954452456	0.908904912	6	3	5.142998259	15.43881486	1.1658926	6	24
ENST00000508836	ENSG00000205208	C4orf46	1103	0.05873953	0.921391085	0.882086627	0	4	0.211676083	11.80035291	2.033837477	0	24
ENST00000483224	ENSG00000144741	SLC25A26	1840	0.080876635	0.964881246	0.929762492	6	3	0.03669172	8.570425615	2.100245753	0	24
ENST00000395593	ENSG00000079974	RABL2B	2341	0.104972809	0.998766764	0.997533529	6	3	0.277372057	6.603111683	2.725987514	6	24
ENST00000465063	ENSG00000079974	RABL2B	2498	0.036106615	0.991189025	0.98237805	6	3	0.394533382	19.19723504	0.937635027	6	24
ENST00000482308	ENSG00000079974	RABL2B	552	0.032420828	0.9929717	0.985943399	6	3	0.127807482	21.37968809	0.841920608	6	24
ENST00000413505	ENSG00000079974	RABL2B	391	0.085606299	0.914344823	0.828689645	0	3	0.118173906	8.096917952	1.482045399	0	12
ENST00000419600	ENSG00000156298	TSPAN7	1683	0.035062429	0.909264264	0.818528527	6	3	0.263866554	19.7689435	0.910519067	6	24
ENST00000477609	ENSG00000160688	FLAD1	554	0.085601013	0.997002329	0.994004659	0	3	0.359422926	8.097417982	1.48195388	0	12
ENST00000481758	ENSG00000160688	FLAD1	408	0.055955301	0.824494985	0.736742477	0	4	0.168586048	12.38751596	1.937434437	0	24
ENST00000618853	ENSG00000178814	OPLAH	4031	0.040808587	0.995465062	0.990930123	6	3	0.910181845	16.98532666	1.059738229	0	24
ENST00000531027	ENSG00000178814	OPLAH	500	0.062649212	0.880756566	0.821134849	0	4	0.129941632	11.06394099	2.169208967	0	24
ENST00000504406	ENSG00000131187	F12	943	0.172389147	0.938145802	0.876291603	0	3	0.125091914	4.020828415	2.984459609	0	12
ENST00000600118	ENSG00000130724	CHMP2A	1178	0.074640485	0.970327117	0.940654234	6	3	21.73137498	9.286477437	1.938302238	6	24
ENST00000359362	ENSG00000186197	EDARADD	3097	0.089751927	0.884354325	0.826531487	0	4	0.117863396	7.722922551	3.107631838	0	24
ENST00000484433	ENSG00000087842	PIR	417	0.070244673	0.992215129	0.984430257	6	3	0.167148335	9.867612015	1.824149548	6	24
ENST00000567356	ENSG00000197943	PLCG2	581	0.032420827	0.992971699	0.985943398	6	3	0.121428107	21.37968817	0.841920605	6	24
ENST00000438058	ENSG00000100242	SUN2	1012	0.023158107	0.950645479	0.901290958	6	3	1.218662268	29.93108127	0.601381548	0	24
ENST00000494273	ENSG00000100242	SUN2	746	0.028543565	0.99980154	0.99960308	0	3	0.287277353	24.28383368	0.988311826	0	24
ENST00000470680	ENSG00000206262	FOXL2NB	974	0.10514481	0.983620173	0.967240347	6	3	0.076639518	6.592310013	2.730454115	6	24
ENST00000461845	ENSG00000168894	RNF181	623	0.02052558	0.999994862	0.999989725	6	3	0.571579812	33.76991905	0.533018749	0	24
ENST00000306368	ENSG00000168894	RNF181	569	0.019598868	0.886019192	0.772038383	6	3	32.13288647	35.36669502	0.508953409	0	24
ENST00000414390	ENSG00000168894	RNF181	327	0.063858706	0.910924596	0.821849192	0	3	0.189655996	10.85438805	2.211087339	0	24
ENST00000456023	ENSG00000168894	RNF181	559	0.03506717	0.909159684	0.818319368	6	3	0.264784874	19.76627098	0.910642175	0	24
ENST00000595957	ENSG00000130725	UBE2M	734	0.109581915	0.991467645	0.98293529	0	3	0.731967139	6.325379325	1.897119427	0	12
ENST00000374259	ENSG00000184481	FOXO4	3301	0.055493552	0.964110833	0.928221666	6	3	1.254098674	12.49058949	1.441084908	0	24
ENST00000316052	ENSG00000178896	EXOSC4	887	0.046811771	0.899519655	0.79903931	6	3	6.313920778	14.80711307	1.215631968	0	24
ENST00000577958	ENSG00000170315	UBB	376	0.080876634	0.964881244	0.929762487	6	3	0.17955523	8.570425695	2.100245733	6	24
ENST00000535788	ENSG00000170315	UBB	704	0.015820921	0.857280431	0.785920646	0	4	40.06555888	43.81206156	0.547794355	0	24
ENST00000395839	ENSG00000170315	UBB	1012	0.022876635	0.961655744	0.923311488	6	3	1.593528941	30.29935049	0.59407214	6	24
ENST00000486705	ENSG00000175110	MRPS22	598	0.050224062	0.998319538	0.996639075	6	3	0.473086114	13.8010976	1.304244092	6	24
ENST00000492644	ENSG00000175110	MRPS22	2160	0.032420827	0.992971701	0.985943403	6	3	0.032661912	21.37968847	0.841920593	0	24
ENST00000489256	ENSG00000115687	PASK	721	0.032410699	0.99301218	0.98602436	6	3	0.195705614	21.38636944	0.841657583	6	24
ENST00000493544	ENSG00000115687	PASK	5174	0.085041994	0.890329	0.780657999	6	3	0.148981682	8.150645933	2.208413928	6	24
ENST00000474314	ENSG00000143033	MTF2	816	0.198779027	0.956570623	0.913141247	0	3	0.160630391	3.487023713	3.441330197	0	12
ENST00000462375	ENSG00000130714	POMT1	1001	0.064133408	0.980645827	0.961291655	0	3	0.137924072	10.80789564	2.220598792	0	24
ENST00000320095	ENSG00000176845	METRNL	1605	0.028506841	0.988623103	0.977246206	6	3	1.317411581	24.31511729	0.740280204	0	24
ENST00000248668	ENSG00000128011	LRFN1	3381	0.085537243	0.989563019	0.979126038	6	3	1.491908234	8.103454751	2.221274821	6	24
ENST00000300811	ENSG00000131116	ZNF428	1412	0.016582255	0.839241315	0.758861973	0	4	35.01674707	41.80053678	0.574155306	0	24
ENST00000529930	ENSG00000124444	ZNF576	830	0.028337279	0.888089109	0.832133664	0	4	1.770920868	24.46061175	0.981169247	0	24
ENST00000367128	ENSG00000196550	FAM72A	2398	0.066125101	0.952724052	0.905448103	6	3	0.343868861	10.482361	1.717170397	0	24
ENST00000607379	ENSG00000196550	FAM72A	1139	0.056548904	0.990154733	0.980309467	6	3	0.063761478	12.25748218	1.468490815	6	24
ENST00000216068	ENSG00000100246	DNAL4	1504	0.025050838	0.944674937	0.889349873	6	3	7.74515461	27.66962088	0.650532947	0	24
ENST00000475793	ENSG00000158882	TOMM40L	487	0.032420828	0.992971698	0.985943396	6	3	0.144865976	21.37968811	0.841920608	0	24
ENST00000543355	ENSG00000167272	POP5	794	0.049993039	0.989012026	0.978024052	6	3	1.145170924	13.86487377	1.298244781	6	24
ENST00000541834	ENSG00000167272	POP5	653	0.100321096	0.986999016	0.973998033	6	3	0.209601182	6.909286338	2.605189468	6	24
ENST00000535245	ENSG00000167272	POP5	608	0.125987707	0.933097836	0.866195671	6	3	0.104217953	5.501704867	3.271713121	6	24
ENST00000460343	ENSG00000163931	TKT	7286	0.017204868	0.967872228	0.935744456	6	3	4.119890257	40.28785299	0.446784792	0	24
ENST00000573034	ENSG00000266028	SRGAP2	6301	0.10572368	0.999957636	0.999915272	6	3	0.834576516	6.556215027	2.745486523	6	24
ENST00000572793	ENSG00000266028	SRGAP2	498	0.037169278	0.999161974	0.998323949	6	3	0.854980794	18.64838968	0.965230795	6	24
ENST00000423888	ENSG00000184319	RPL23AP82	658	0.02273106	0.93319422	0.866388441	6	3	1.059959175	30.4933949	0.590291768	6	24
ENST00000480246	ENSG00000184319	RPL23AP82	2987	0.016145355	0.997424079	0.994848158	6	3	1.379230877	42.9316786	0.419270818	6	24
ENST00000336278	ENSG00000168807	SNTB2	9789	0.031873806	0.957328653	0.914657305	6	3	8.185862287	21.74660875	0.827715264	6	24
ENST00000359675	ENSG00000101079	NDRG3	2917	0.130358803	0.965267287	0.930534574	6	3	1.276990804	5.317225705	3.385223987	6	24
ENST00000569637	ENSG00000132603	NIP7	1099	0.078744238	0.856824216	0.785236323	0	4	0.051515361	8.802512973	2.726494136	0	24
ENST00000423280	ENSG00000115685	PPP1R7	959	0.162954575	0.997440965	0.994881929	6	3	1.732433239	4.2536221	4.231687625	6	24
ENST00000462982	ENSG00000154813	DPH3	738	0.030325734	0.990492669	0.980985338	6	3	0.877663872	22.85673186	0.78751416	0	24
ENST00000255198	ENSG00000132846	ZBED3	6172	0.060335931	0.989117906	0.978235811	6	3	1.038147817	11.48813263	1.566834279	6	24
ENST00000316077	ENSG00000129680	MAP7D3	4567	0.064752453	0.938195768	0.876391535	6	3	0.544812203	10.70457026	1.681524766	6	24
ENST00000560357	ENSG00000147421	HMBOX1	979	0.082954348	0.886415264	0.829622896	0	4	0.15391749	8.355766772	2.872267819	0	24
ENST00000367749	ENSG00000076258	FMO4	2252	0.038078694	0.999596816	0.999193632	6	3	0.15773062	18.20301886	0.988846967	6	24
ENST00000432979	ENSG00000067066	SP100	654	0.033164242	0.977978474	0.955956949	6	3	2.462340841	20.90043765	0.861225985	0	24
ENST00000409897	ENSG00000067066	SP100	2037	0.159296941	0.980943758	0.961887515	6	3	0.03237467	4.351289963	4.136704323	6	24
ENST00000306875	ENSG00000213380	COG8	4247	0.034745716	0.894346873	0.84152031	0	4	5.910971072	19.94914085	1.203059329	0	24
ENST00000567493	ENSG00000213380	COG8	712	0.04304266	0.928699264	0.857398527	6	3	0.191958059	16.10372557	1.117753772	0	24
ENST00000564409	ENSG00000197912	SPG7	717	0.098195405	0.909855764	0.864783647	0	4	0.121875908	7.058855572	3.399984566	0	24
ENST00000563218	ENSG00000197912	SPG7	654	0.060407707	0.805786631	0.708679946	0	4	0.102400509	11.47448264	2.091597569	0	24
ENST00000561702	ENSG00000197912	SPG7	2042	0.10997435	0.975709511	0.951419022	6	3	0.45987193	6.302807677	2.855870101	6	24
ENST00000565891	ENSG00000197912	SPG7	878	0.206490599	0.9559578	0.911915601	6	3	0.094576568	3.356797764	5.362253334	6	24
ENST00000529146	ENSG00000186523	FAM86B1	2258	0.411047255	0.935027676	0.870055353	0	3	0.015395063	1.686295609	7.116190028	0	12
ENST00000448552	ENSG00000168802	CHTF8	2903	0.017542819	0.870105105	0.74021021	6	3	1.605880195	39.51173211	0.455560894	0	24
ENST00000518041	ENSG00000168802	CHTF8	567	0.049424614	0.97800399	0.967005985	0	4	2.380098591	14.02433176	1.711311485	0	24
ENST00000519534	ENSG00000168802	CHTF8	723	0.06197498	0.988896688	0.983345032	0	4	1.323775408	11.18430656	2.145863927	0	24
ENST00000615855	ENSG00000183751	TBL3	2472	0.122227859	0.861826319	0.723652639	0	3	2.055677949	5.670942676	2.116050309	0	12
ENST00000563094	ENSG00000141076	CIRH1A	4183	0.140128508	0.901973465	0.852960197	0	4	0.3661124	4.94651082	4.851904883	0	24
ENST00000264917	ENSG00000113231	PDE8B	5956	0.066190592	0.954348336	0.908696673	6	3	0.326943827	10.47198944	1.7188711	6	24
ENST00000472202	ENSG00000165629	ATP5C1	782	0.043903344	0.829889631	0.744834446	0	4	1.031709174	15.78802704	1.520139276	0	24
ENST00000415816	ENSG00000068079	IFI35	1241	0.029845738	0.820422079	0.730633119	0	4	5.176182297	23.224327	1.033399159	0	24
ENST00000547758	ENSG00000133773	CCDC59	553	0.085606299	0.914344822	0.828689644	0	3	0.083555149	8.096917975	1.482045395	0	12
ENST00000460646	ENSG00000093167	LRRFIP2	2857	0.021377889	0.973750162	0.947500324	6	3	2.216824485	32.423556	0.55515194	6	24
ENST00000440230	ENSG00000093167	LRRFIP2	1989	0.021171461	0.921470071	0.842940142	6	3	3.256371952	32.73969593	0.5497913	6	24
ENST00000490597	ENSG00000093167	LRRFIP2	1044	0.03349249	0.94650736	0.89301472	6	3	1.725715857	20.69560038	0.869750076	6	24
ENST00000375365	ENSG00000124313	IQSEC2	4004	0.116532021	0.999769989	0.999539978	6	3	0.282909923	5.94812633	3.02616303	0	24
ENST00000562045	ENSG00000127561	SYNGR3	1743	0.125063741	0.953827216	0.930740824	0	4	0.036976094	5.542351243	4.330292135	0	24
ENST00000562754	ENSG00000132612	VPS4A	633	0.05465177	0.90284484	0.85426726	0	4	0.544278581	12.68297764	1.892300111	0	24
ENST00000264433	ENSG00000052795	FNIP2	6925	0.014236287	0.96768542	0.93537084	6	3	1.972096798	48.68876133	0.369695172	6	24
ENST00000375431	ENSG00000139835	GRTP1	1384	0.119399061	0.984843632	0.969687264	0	3	0.307833272	5.805298434	2.067077194	0	12
ENST00000476439	ENSG00000139835	GRTP1	877	0.063199827	0.976370666	0.952741333	6	3	0.756321711	10.96754868	1.641205389	6	24
ENST00000380427	ENSG00000137145	DENND4C	3479	0.03451605	0.942953338	0.914430008	0	4	0.879910647	20.08188008	1.195107226	0	24
ENST00000535420	ENSG00000160685	ZBTB7B	3777	0.156294282	0.814408333	0.7216125	0	4	0.087329097	4.434885083	5.41163966	0	24
ENST00000417934	ENSG00000160685	ZBTB7B	4017	0.05792343	0.96643876	0.932877519	6	3	0.865203515	11.96661145	1.504185214	0	24
ENST00000553618	ENSG00000258988	RP11-125H8.1	1266	0.025533472	0.869663722	0.804495583	0	4	0.11147598	27.14660883	0.884088328	0	24
ENST00000469376	ENSG00000054277	OPN3	1961	0.025419603	0.938570112	0.877140223	6	3	6.002144062	27.26821371	0.660109246	6	24
ENST00000445832	ENSG00000157895	C12orf43	2397	0.031507771	0.987424311	0.974848621	6	3	3.34631929	21.99924546	0.818209881	6	24
ENST00000279968	ENSG00000150433	TMEM218	1034	0.141534686	0.900314828	0.800629656	6	3	1.459744469	4.897366165	3.675445003	6	24
ENST00000609571	ENSG00000107518	ATRNL1	1818	0.035932554	0.974713615	0.94942723	6	3	0.499249414	19.29022876	0.933114906	6	24
ENST00000312916	ENSG00000164252	AGGF1	4509	0.018345824	0.935614772	0.871229543	6	3	8.234485072	37.78228655	0.476413728	6	24
ENST00000527667	ENSG00000149179	C11orf49	530	0.077690664	0.999600533	0.999201066	6	3	0.267310777	8.921885166	2.017510836	6	24
ENST00000522387	ENSG00000070756	PABPC1	2331	0.159943332	0.942456527	0.884913053	6	3	10.07332323	4.333704759	4.153490143	6	24
ENST00000523636	ENSG00000070756	PABPC1	818	0.032410699	0.993012181	0.986024362	6	3	0.172498469	21.38636929	0.841657588	6	24
ENST00000355848	ENSG00000197223	C1D	2233	0.017861795	0.992196381	0.984392762	6	3	4.758824884	38.80613181	0.463844221	6	24
ENST00000485709	ENSG00000197223	C1D	842	0.106980142	0.955433486	0.910866972	6	3	0.091631959	6.479213521	2.778114958	6	24
ENST00000567214	ENSG00000125170	DOK4	579	0.051806967	0.983610039	0.967220077	0	3	0.085384199	13.37942012	0.896899857	0	12
ENST00000534130	ENSG00000110330	BIRC2	627	0.058382802	0.936770382	0.873540763	6	3	0.239431171	11.87245494	1.516114409	6	24
ENST00000479425	ENSG00000161267	BDH1	1144	0.051806967	0.98361004	0.967220079	0	3	0.043214555	13.37942029	0.896899847	0	12
ENST00000510707	ENSG00000214980	RP11-274J2.1	1486	0.049839936	0.946277667	0.892555334	0	3	0.044141656	13.90746534	1.725691879	0	24
ENST00000600447	ENSG00000143847	PPFIA4	385	0.051806967	0.983610035	0.967220071	0	3	0.128408964	13.37942019	0.896899853	0	12
ENST00000532438	ENSG00000149182	ARFGAP2	740	0.081639538	0.928710058	0.893065086	0	4	0.279176286	8.490336896	2.826742954	0	24
ENST00000528708	ENSG00000149182	ARFGAP2	550	0.064687538	0.976957498	0.953914997	6	3	0.375423619	10.7153125	1.679839015	6	24
ENST00000530794	ENSG00000149182	ARFGAP2	451	0.032420827	0.992971699	0.985943398	6	3	0.156429557	21.37968821	0.841920603	6	24
ENST00000528072	ENSG00000149182	ARFGAP2	519	0.07366946	0.975913423	0.951826845	6	3	0.142837861	9.408880998	1.913086158	0	24
ENST00000367278	ENSG00000133067	LGR6	3567	0.07738487	0.944807061	0.889614123	6	3	0.074868614	8.957140845	2.009569829	6	24
ENST00000479653	ENSG00000122483	CCDC18	541	0.107396916	0.997531535	0.99506307	6	3	0.268206331	6.454069708	2.788937959	6	24
ENST00000370015	ENSG00000102030	NAA10	1002	0.050474093	0.882923273	0.765846546	6	3	1.734320247	13.73273171	1.310737032	6	24
ENST00000484950	ENSG00000102030	NAA10	873	0.080521089	0.899926713	0.849890069	0	4	0.091503888	8.608268808	2.788017026	0	24
ENST00000295886	ENSG00000163623	NKX6-1	2628	0.084902593	0.835408384	0.753112576	0	4	0.04637253	8.164028399	2.939725198	0	24
ENST00000581977	ENSG00000263528	IKBKE	3221	0.031609485	0.982206003	0.964412006	6	3	3.568527522	21.9284555	0.820851245	0	24
ENST00000565964	ENSG00000088682	COQ9	581	0.083184409	0.905275071	0.857912607	0	4	0.281591567	8.332657427	2.880233612	0	24
ENST00000567576	ENSG00000088682	COQ9	703	0.036511513	0.985636076	0.978454114	0	4	0.405122415	18.9843457	1.264199482	0	24
ENST00000225831	ENSG00000108691	CCL2	741	0.093775984	0.999645335	0.99929067	6	3	5.732672014	7.391521238	2.435222659	6	24
ENST00000586667	ENSG00000130816	DNMT1	714	0.089555912	0.938395079	0.876790158	6	3	0.092125446	7.739826049	2.325633662	6	24
ENST00000437161	ENSG00000187522	HSPA14	1689	0.044616454	0.832502265	0.748753397	0	4	5.123416522	15.53568503	1.544830495	0	24
ENST00000464488	ENSG00000214654	RP11-27I1.4	1017	0.021946507	0.999995711	0.999991423	6	3	5.464133923	31.58348528	0.569918102	0	24
ENST00000437707	ENSG00000214654	RP11-27I1.4	430	0.030076331	0.966904446	0.933808892	6	3	3.715347552	23.04626819	0.781037513	0	24
ENST00000409260	ENSG00000115661	STK16	1493	0.023040822	0.997047249	0.994094499	6	3	0.862524279	30.08343955	0.598335838	0	24
ENST00000370272	ENSG00000117505	DR1	10148	0.040515327	0.987416625	0.974833249	6	3	5.706895985	17.10827081	1.052122696	6	24
ENST00000548363	ENSG00000167552	TUBA1A	673	0.073673449	0.97595646	0.95191292	6	3	0.220298035	9.408371544	1.91318975	6	24
ENST00000550811	ENSG00000167552	TUBA1A	650	0.017688495	0.905087817	0.857631726	0	4	1.4575289	39.18632943	0.612458486	0	24
ENST00000582478	ENSG00000169733	RFNG	3107	0.063419526	0.854895887	0.782343831	0	4	0.163251466	10.92955469	2.195880865	0	24
ENST00000544622	ENSG00000060138	YBX3	685	0.015933533	0.826633854	0.739950781	0	4	0.436521463	43.50241537	0.551693505	0	24
ENST00000546298	ENSG00000060138	YBX3	564	0.035058793	0.909294258	0.818588517	6	3	2.099814112	19.7709939	0.91042464	6	24
ENST00000423181	ENSG00000168887	C2orf68	976	0.059353098	0.895699778	0.791399555	6	3	0.391431356	11.67836572	1.541311552	0	24
ENST00000478626	ENSG00000168887	C2orf68	405	0.103256746	0.897940543	0.795881086	6	3	0.15587347	6.712851277	2.681423922	6	24
ENST00000444377	ENSG00000160058	BSDC1	2925	0.015505573	0.928607141	0.857214281	6	3	1.235919886	44.70310101	0.40265663	0	24
ENST00000341071	ENSG00000160058	BSDC1	4599	0.014175725	0.911506975	0.867260463	0	4	2.638785785	48.89677269	0.49082994	0	24
ENST00000530876	ENSG00000160058	BSDC1	570	0.032420828	0.992971699	0.985943399	6	3	0.123771456	21.37968795	0.841920614	6	24
ENST00000355772	ENSG00000126746	ZNF384	2514	0.094102839	0.933107028	0.866214055	6	3	2.473498411	7.365847717	2.44371058	6	24
ENST00000538829	ENSG00000126746	ZNF384	506	0.161902566	0.98464265	0.969285301	6	3	0.150961961	4.281261237	4.204368527	6	24
ENST00000589828	ENSG00000108828	VAT1	521	0.032397555	0.992926635	0.98585327	6	3	0.406329813	21.39504582	0.841316263	0	24
ENST00000613444	ENSG00000168883	USP39	2161	0.026099899	0.81422388	0.72133582	0	4	7.008021305	26.55746647	0.903700661	0	24
ENST00000417901	ENSG00000172046	USP19	4706	0.0851233	0.947956298	0.895912596	6	3	1.881455078	8.142860795	2.210525324	6	24
ENST00000434032	ENSG00000172046	USP19	4677	0.228229471	0.902999647	0.854499471	0	4	0.024968823	3.037062562	7.902372607	0	24
ENST00000585084	ENSG00000169727	GPS1	997	0.048690901	0.934092593	0.868185186	6	3	0.61483949	14.23566155	1.264430173	6	24
ENST00000578642	ENSG00000169727	GPS1	579	0.056548903	0.990154733	0.980309467	6	3	0.125430611	12.25748225	1.468490807	6	24
ENST00000428738	ENSG00000122068	FYTTD1	718	0.077211431	0.999431883	0.998863766	6	3	1.478714258	8.977261199	2.005065866	6	24
ENST00000492360	ENSG00000122068	FYTTD1	533	0.04304266	0.928699264	0.857398528	6	3	0.256424274	16.10372558	1.117753771	6	24
ENST00000527197	ENSG00000179950	PUF60	1559	0.052913517	0.880339634	0.820509451	0	4	14.81560096	13.09962401	1.832113653	0	24
ENST00000531951	ENSG00000179950	PUF60	973	0.156221469	0.91069276	0.82138552	0	3	0.369574808	4.436952124	2.704559271	0	12
ENST00000528320	ENSG00000179950	PUF60	922	0.086831337	0.904551747	0.85682762	0	4	0.166849113	7.982684688	3.006507327	0	24
ENST00000528999	ENSG00000179950	PUF60	431	0.085606299	0.914344819	0.828689638	0	3	0.10720649	8.096917969	1.482045396	0	12
ENST00000323348	ENSG00000163516	ANKZF1	2579	0.155791069	0.938538691	0.877077382	0	3	0.478423036	4.44920999	2.697108032	0	12
ENST00000486203	ENSG00000163516	ANKZF1	993	0.098446148	0.895811778	0.791623555	0	3	0.090716885	7.040876624	1.70433323	0	12
ENST00000418888	ENSG00000138398	PPIG	525	0.051806967	0.983610034	0.967220068	0	3	0.094166574	13.37942018	0.896899854	0	12
ENST00000414307	ENSG00000138398	PPIG	1062	0.109338004	0.999137618	0.998275237	6	3	0.066319574	6.339489981	2.839345129	0	24
ENST00000264230	ENSG00000084092	NOA1	3415	0.118153701	0.996646147	0.994969221	0	4	0.473836859	5.866487234	4.091034216	0	24
ENST00000569024	ENSG00000103150	MLYCD	4489	0.077274044	0.968973354	0.953460031	0	4	0.047890867	8.969987131	2.675589123	0	24
ENST00000503235	ENSG00000168884	TNIP2	1653	0.125459947	0.976776113	0.96516417	0	4	1.38335343	5.524848357	4.344010631	0	24
ENST00000507686	ENSG00000168884	TNIP2	540	0.050650116	0.983712494	0.975568741	0	4	0.507064098	13.68500675	1.753744111	0	24
ENST00000309042	ENSG00000084093	REST	7300	0.03148704	0.998407685	0.996815371	6	3	4.763062295	22.01372934	0.817671541	6	24
ENST00000296343	ENSG00000145016	RUBCN	2919	0.032208165	0.990134797	0.980269594	6	3	1.036404678	21.52085316	0.836398068	0	24
ENST00000415452	ENSG00000145016	RUBCN	2665	0.049820535	0.878691723	0.818037584	0	4	1.191642854	13.91288105	1.725020139	0	24
ENST00000474214	ENSG00000145016	RUBCN	615	0.038872948	0.961524328	0.923048657	6	3	0.713885702	17.83109386	1.009472562	0	24
ENST00000581163	ENSG00000008283	CYB561	869	0.025600296	0.89229273	0.78458546	6	3	2.066558209	27.07574867	0.664801562	6	24
ENST00000334462	ENSG00000168890	TMEM150A	1518	0.029807162	0.849435646	0.774153469	0	4	0.529976336	23.25438374	1.032063471	0	24
ENST00000463363	ENSG00000168890	TMEM150A	776	0.065300021	0.892006188	0.784012376	6	3	0.678777125	10.614808	1.695744284	6	24
ENST00000455852	ENSG00000168890	TMEM150A	597	0.057438782	0.925787551	0.851575101	0	3	0.106584131	12.06758141	1.98879951	0	24
ENST00000595564	ENSG00000006712	PAF1	1810	0.092760408	0.974554398	0.961831597	0	4	0.294353494	7.472446418	3.211799544	0	24
ENST00000597365	ENSG00000006712	PAF1	606	0.062649211	0.880756566	0.821134849	0	4	0.107212569	11.06394103	2.169208958	0	24
ENST00000554911	ENSG00000072415	MPP5	363	0.068079243	0.937987832	0.875975665	6	3	0.369306942	10.18147602	1.767916554	6	24
ENST00000579482	ENSG00000161513	FDXR	2157	0.049050538	0.993316678	0.986633356	6	3	0.736714916	14.13128593	1.273769428	0	24
ENST00000442102	ENSG00000161513	FDXR	1967	0.122878807	0.891774359	0.837661538	0	4	0.200384095	5.640900982	4.254639476	0	24
ENST00000373371	ENSG00000136856	SLC2A8	2172	0.085841856	0.998202367	0.996404734	6	3	0.129539185	8.074699343	2.229185167	0	24
ENST00000489239	ENSG00000136856	SLC2A8	859	0.103256746	0.897940544	0.795881087	6	3	0.073490984	6.712851268	2.681423926	6	24
ENST00000264244	ENSG00000113845	TIMMDC1	1271	0.098769459	0.971057775	0.942115549	6	3	0.356707942	7.017829104	2.564895744	6	24
ENST00000333646	ENSG00000184634	MED12	6977	0.017040386	0.983862389	0.967724779	6	3	3.627538228	40.67672984	0.442513449	6	24
ENST00000598913	ENSG00000179134	SAMD4B	2877	0.149730953	0.995871208	0.991742416	6	3	0.670494636	4.62928452	3.888289848	6	24
ENST00000216442	ENSG00000100554	ATP6V1D	1845	0.01433442	0.958070885	0.91614177	6	3	10.02603663	48.35544092	0.37224353	6	24
ENST00000392320	ENSG00000138378	STAT4	2822	0.047897978	0.996901002	0.993802004	6	3	1.400537532	14.47132457	1.243839146	6	24
ENST00000495849	ENSG00000138378	STAT4	2208	0.03235278	0.948861286	0.897722572	6	3	1.854256913	21.42465603	0.840153512	6	24
ENST00000470708	ENSG00000138378	STAT4	515	0.056949461	0.951465339	0.902930677	6	3	2.381151055	12.17126848	1.478892691	6	24
ENST00000438796	ENSG00000186001	LRCH3	7394	0.040113781	0.843136772	0.764705157	0	4	0.731626405	17.27952751	1.388926866	0	24
ENST00000440086	ENSG00000160310	PRMT2	1932	0.207100072	0.930609865	0.861219731	6	3	0.224236536	3.346919065	5.378080452	0	24
ENST00000496122	ENSG00000198910	L1CAM	561	0.032420828	0.992971699	0.985943399	6	3	0.125757094	21.37968795	0.841920614	6	24
ENST00000562906	ENSG00000140943	MBTPS1	2925	0.061148049	0.988887654	0.977775309	6	3	0.597748708	11.33555681	1.58792376	6	24
ENST00000343411	ENSG00000140943	MBTPS1	4338	0.014203564	0.860989394	0.721978787	6	3	60.93564878	48.80093502	0.368845392	6	24
ENST00000564049	ENSG00000140943	MBTPS1	594	0.070244673	0.992215129	0.984430258	6	3	0.117341508	9.867611995	1.824149552	6	24
ENST00000568051	ENSG00000140943	MBTPS1	543	0.044430542	0.989176614	0.978353227	6	3	1.032712866	15.60069151	1.153795009	6	24
ENST00000569770	ENSG00000140943	MBTPS1	763	0.133550668	0.860130226	0.720260453	0	3	0.165079132	5.190143869	2.312074637	0	12
ENST00000569907	ENSG00000140943	MBTPS1	587	0.059922558	0.91911394	0.87867091	0	4	0.483472724	11.56738313	2.074799437	0	24
ENST00000374296	ENSG00000182749	PAQR7	3297	0.045948185	0.997443397	0.994886794	6	3	1.372157739	15.08540922	1.193205948	0	24
ENST00000481623	ENSG00000159658	EFCAB14	614	0.095637169	0.99188026	0.98376052	6	3	0.119522168	7.247675609	2.483554863	6	24
ENST00000619087	ENSG00000114115	RBP1	516	0.02887015	0.879386719	0.819080078	0	4	3.958777495	24.00912971	0.99961974	0	24
ENST00000380394	ENSG00000137154	RPS6	1387	0.029811686	0.999317181	0.998634362	6	3	167.3118929	23.2508545	0.774165096	6	24
ENST00000380384	ENSG00000137154	RPS6	1355	0.016665822	0.970030484	0.940060968	6	3	10.14775813	41.59093808	0.432786584	6	24
ENST00000380381	ENSG00000137154	RPS6	892	0.030693561	0.984028054	0.968056108	6	3	11.97504572	22.58282086	0.797066058	6	24
ENST00000556724	ENSG00000134001	EIF2S1	527	0.141840312	0.968602656	0.937205311	6	3	0.147641159	4.886813709	3.683381661	6	24
ENST00000557310	ENSG00000134001	EIF2S1	999	0.134869009	0.967559056	0.935118111	6	3	0.155316102	5.139410361	3.502347299	6	24
ENST00000587250	ENSG00000108830	RND2	4147	0.067609462	0.945150465	0.917725697	0	4	0.080670353	10.25222146	2.340956065	0	24
ENST00000570320	ENSG00000140750	ARHGAP17	2847	0.126671067	0.998398121	0.996796242	6	3	0.024579784	5.472024499	3.289458957	0	24
ENST00000504192	ENSG00000185344	ATP6V0A2	2525	0.094485066	0.950538272	0.925807407	0	4	0.025854344	7.336050128	3.271515268	0	24
ENST00000219439	ENSG00000103160	HSDL1	3519	0.060767778	0.910528084	0.821056168	6	3	3.600451381	11.40649214	1.578048692	6	24
ENST00000567294	ENSG00000103160	HSDL1	542	0.056548903	0.990154734	0.980309467	6	3	0.133993217	12.25748228	1.468490803	0	24
ENST00000409501	ENSG00000115652	UXS1	1839	0.041633911	0.855892491	0.711784982	6	3	6.060458009	16.64862032	1.081170671	6	24
ENST00000475156	ENSG00000212994	RPS26P6	348	0.021613804	0.89071669	0.78143338	6	3	195.0074229	32.06965218	0.561278304	6	24
ENST00000495585	ENSG00000117523	PRRC2C	5566	0.028010255	0.948057296	0.896114593	6	3	0.248748119	24.74619306	0.727384611	6	24
ENST00000473611	ENSG00000227057	WDR46	872	0.054818609	0.817415	0.7261225	0	4	1.575042086	12.64437744	1.898076843	0	24
ENST00000527418	ENSG00000143537	ADAM15	4508	0.084455228	0.927983295	0.855966589	6	3	0.50976783	8.207273775	2.193176503	6	24
ENST00000271836	ENSG00000143537	ADAM15	2799	0.105026676	0.9913259	0.982651799	6	3	0.811726691	6.599724993	2.727386371	6	24
ENST00000468053	ENSG00000143537	ADAM15	367	0.051806967	0.983610033	0.967220067	0	3	0.134706952	13.37942023	0.89689985	0	12
ENST00000295121	ENSG00000243667	WDR92	2626	0.021127314	0.994750305	0.989500611	6	3	5.017802414	32.80810732	0.548644877	6	24
ENST00000311528	ENSG00000167526	RPL13	4498	0.032281482	0.983563111	0.975344667	0	4	28.44713717	21.4719752	1.117736015	0	24
ENST00000563749	ENSG00000167526	RPL13	2367	0.029992202	0.920516607	0.841033214	6	3	0.775673081	23.11091336	0.778852818	0	24
ENST00000562879	ENSG00000167526	RPL13	958	0.031975245	0.865585973	0.79837896	0	4	7.508423101	21.67761886	1.107132668	0	24
ENST00000472354	ENSG00000167526	RPL13	631	0.028162624	0.99618916	0.99237832	6	3	61.49107788	24.61230815	0.731341404	0	24
ENST00000377494	ENSG00000068831	RASGRP2	2983	0.201125545	0.983366771	0.966733541	0	3	0.015492135	3.446340842	3.481953919	0	12
ENST00000374610	ENSG00000204220	PFDN6	521	0.014859533	0.894004339	0.788008678	6	3	4.314253323	46.64663293	0.385879942	6	24
ENST00000451237	ENSG00000235863	B3GALT4	1694	0.086957891	0.966579498	0.933158996	6	3	0.044464306	7.971067035	2.258166933	6	24
ENST00000429437	ENSG00000182899	RPL35A	442	0.05728794	0.916144887	0.832289773	6	3	4.278294292	12.09935592	1.487682495	0	24
ENST00000478610	ENSG00000237441	RGL2	1009	0.077633715	0.916020228	0.874030342	0	4	0.083164629	8.928429872	2.688042617	0	24
ENST00000485077	ENSG00000237441	RGL2	1020	0.060033222	0.949830435	0.924745652	0	4	0.518854246	11.54606003	2.078631147	0	24
ENST00000425946	ENSG00000237441	RGL2	640	0.098740695	0.871680206	0.807520308	0	4	0.255571992	7.019873442	3.418865055	0	24
ENST00000442255	ENSG00000154814	OXNAD1	1994	0.118534534	0.931958708	0.863917417	0	3	0.028609128	5.847639137	4.104220428	0	24
ENST00000452581	ENSG00000154814	OXNAD1	960	0.049029942	0.9980915	0.996182999	6	3	0.957462326	14.13722222	1.273234566	0	24
ENST00000594962	ENSG00000130304	SLC27A1	4343	0.109577162	0.99991706	0.999834121	0	3	0.023219659	6.325653694	1.897037141	0	12
ENST00000268720	ENSG00000178773	CPNE7	2657	0.131730813	0.903424705	0.855137057	0	4	0.33832287	5.261845467	4.561137371	0	24
ENST00000566398	ENSG00000178773	CPNE7	672	0.051137732	0.992330498	0.984660996	0	3	0.107644811	13.55451556	1.770627648	0	24
ENST00000299886	ENSG00000166685	COG1	3079	0.14129828	0.957938505	0.915877011	6	3	0.589585462	4.905559929	3.669305902	6	24
ENST00000580271	ENSG00000166685	COG1	601	0.032420827	0.992971699	0.985943397	6	3	0.117387238	21.37968814	0.841920606	0	24
ENST00000618996	ENSG00000166685	COG1	3369	0.118949425	0.988659875	0.97731975	6	3	0.022093446	5.827242798	3.088939422	6	24
ENST00000595782	ENSG00000130313	PGLS	651	0.016969618	0.987463217	0.974926434	6	3	5.108853531	40.84636375	0.440675702	0	24
ENST00000598811	ENSG00000130313	PGLS	869	0.120658589	0.850364534	0.775546801	0	4	0.578798993	5.7446982	4.177765161	0	24
ENST00000478927	ENSG00000144843	ADPRH	1501	0.087438211	0.99654327	0.99308654	0	3	0.514700032	7.927279947	1.513760089	0	12
ENST00000373018	ENSG00000137218	FRS3	2174	0.086310342	0.959981708	0.919963416	0	3	0.232000393	8.03087051	2.988468058	0	24
ENST00000403627	ENSG00000133193	FAM104A	2798	0.059429911	0.978369243	0.956738486	6	3	8.567796839	11.66327148	1.54330627	6	24
ENST00000581110	ENSG00000133193	FAM104A	512	0.051721938	0.876186758	0.752373516	6	3	0.130040401	13.40141559	1.343141692	0	24
ENST00000035307	ENSG00000033100	CHPF2	3978	0.023363995	0.999955873	0.999911747	6	3	9.30650241	29.66732249	0.60672816	0	24
ENST00000392811	ENSG00000082014	SMARCD3	2018	0.054855173	0.97853704	0.967805559	0	4	5.184892753	12.63594921	1.899342866	0	24
ENST00000469154	ENSG00000082014	SMARCD3	2415	0.057714156	0.99548627	0.99097254	6	3	0.174598847	12.01000283	1.498750688	6	24
ENST00000485610	ENSG00000082014	SMARCD3	1480	0.031042795	0.809027074	0.713540612	0	4	2.27021281	22.32876206	1.074846869	0	24
ENST00000460431	ENSG00000082014	SMARCD3	673	0.028442041	0.995444663	0.990889325	6	3	1.471932901	24.37051477	0.738597447	0	24
ENST00000356800	ENSG00000082014	SMARCD3	1669	0.024508418	0.929719039	0.859438078	0	3	2.835283226	28.28200436	0.84859615	0	24
ENST00000553362	ENSG00000087302	C14orf166	683	0.027991148	0.941864998	0.883729997	6	3	67.52116589	24.76308489	0.726888434	6	24
ENST00000528691	ENSG00000179698	WDR97	4491	0.10514481	0.983620172	0.967240344	6	3	0.016621441	6.592309953	2.730454139	0	24
ENST00000219240	ENSG00000102967	DHODH	2426	0.050992311	0.967463548	0.934927097	6	3	1.620300441	13.59317068	1.324194364	0	24
ENST00000532522	ENSG00000179632	MAF1	1098	0.226256849	0.977646707	0.955293414	0	3	1.473370885	3.063541214	3.917035601	0	12
ENST00000527572	ENSG00000179632	MAF1	737	0.092193575	0.853664939	0.707329878	0	3	0.084665351	7.518389246	3.192173112	0	24
ENST00000527058	ENSG00000179632	MAF1	868	0.146097639	0.918377054	0.836754107	0	3	0.250634774	4.744410561	2.529292068	0	12
ENST00000341124	ENSG00000121577	POPDC2	1958	0.049839937	0.977084743	0.954169485	0	3	0.038348804	13.90746516	1.725691902	0	24
ENST00000533948	ENSG00000179526	SHARPIN	981	0.019355349	0.889797879	0.834696819	0	4	0.621964813	35.81165956	0.670172795	0	24
ENST00000508789	ENSG00000159685	CHCHD6	1159	0.031110755	0.894995744	0.842493615	0	4	1.743457259	22.27998581	1.077199968	0	24
ENST00000515867	ENSG00000159685	CHCHD6	778	0.032420828	0.992971699	0.985943399	6	3	0.090680887	21.37968806	0.841920609	6	24
ENST00000620382	ENSG00000143486	EIF2D	1274	0.091501548	0.948858063	0.897716126	6	3	0.180559204	7.57525084	2.376158939	6	24
ENST00000392102	ENSG00000135912	TTLL4	4967	0.122553023	0.967053875	0.950580812	0	4	0.159552159	5.655896239	4.243359317	0	24
ENST00000494428	ENSG00000135912	TTLL4	829	0.051806967	0.983610034	0.967220069	0	3	0.059635044	13.37942025	0.896899849	0	12
ENST00000563815	ENSG00000153048	CARHSP1	1913	0.032420827	0.992971697	0.985943394	6	3	0.036879106	21.37968844	0.841920594	0	24
ENST00000585958	ENSG00000092931	MFSD11	575	0.112288561	0.963447744	0.926895488	6	3	0.114822411	6.172909995	2.915966702	0	24
ENST00000585865	ENSG00000092931	MFSD11	857	0.04609839	0.9088401	0.817680199	6	3	0.237074586	15.03625585	1.197106526	6	24
ENST00000481714	ENSG00000119865	CNRIP1	1493	0.258062129	0.956126725	0.912253451	6	3	0.057770249	2.685970167	6.701489175	6	24
ENST00000268261	ENSG00000140650	PMM2	2313	0.067643038	0.980747295	0.961494589	6	3	1.241168484	10.2471326	1.756588961	6	24
ENST00000375006	ENSG00000158571	PFKFB1	1929	0.051721937	0.876186765	0.752373531	6	3	0.034515648	13.40141566	1.343141685	6	24
ENST00000462381	ENSG00000106077	ABHD11	536	0.027893949	0.919127095	0.878690642	0	4	0.37529313	24.84937467	0.965819073	0	24
ENST00000468998	ENSG00000106077	ABHD11	751	0.090720195	0.936947775	0.905421662	0	4	0.110796858	7.640494844	3.141157803	0	24
ENST00000546613	ENSG00000139436	GIT2	562	0.076325931	0.900458987	0.800917974	6	3	0.13836964	9.081411445	1.982070751	6	24
ENST00000547267	ENSG00000139436	GIT2	768	0.108863774	0.882792549	0.765585098	6	3	0.080827789	6.367105914	2.827030089	6	24
ENST00000354574	ENSG00000139436	GIT2	5387	0.091937768	0.999934867	0.999869733	6	3	0.065943446	7.53930835	2.38748691	6	24
ENST00000507910	ENSG00000114670	NEK11	1841	0.021549216	0.916868967	0.833737934	6	3	0.113504873	32.16577218	0.559601053	6	24
ENST00000253270	ENSG00000130958	SLC35D2	1613	0.017180978	0.992876169	0.985752339	6	3	12.56675303	40.3438723	0.44616441	6	24
ENST00000394264	ENSG00000187866	FAM122A	4554	0.069073138	0.991489589	0.982979177	6	3	0.948527414	10.0349746	1.793726514	6	24
ENST00000281187	ENSG00000151502	VPS26B	3691	0.040016824	0.984132905	0.968265811	6	3	10.97976577	17.32139428	1.039177315	6	24
ENST00000527586	ENSG00000151502	VPS26B	800	0.074436146	0.907845984	0.815691968	6	3	0.869968535	9.311970352	1.932995845	6	24
ENST00000588783	ENSG00000181038	METTL23	1184	0.048721501	0.802804874	0.704207311	0	4	0.504555477	14.22672064	1.686966421	0	24
ENST00000586200	ENSG00000181038	METTL23	465	0.038782277	0.831449147	0.74717372	0	4	0.674882754	17.87278189	1.342823974	0	24
ENST00000615984	ENSG00000181038	METTL23	1171	0.028237181	0.916193657	0.874290485	0	4	0.839852096	24.54732231	0.97770338	0	24
ENST00000267984	ENSG00000140406	MESDC1	4845	0.026804674	0.976587192	0.953174385	6	3	2.610177711	25.85919119	0.696077455	0	24
ENST00000519225	ENSG00000174371	EXO1	583	0.03506717	0.909159686	0.818319371	6	3	0.253884639	19.76627095	0.910642177	6	24
ENST00000450748	ENSG00000174371	EXO1	607	0.039063057	0.905446474	0.810892948	6	3	1.010962481	17.74431498	1.014409405	6	24
ENST00000469419	ENSG00000174371	EXO1	754	0.038010401	0.961669995	0.923339991	6	3	0.736179207	18.235724	0.987073505	6	24
ENST00000620838	ENSG00000276234	TADA2A	490	0.032420828	0.9929717	0.985943399	6	3	0.143979041	21.37968805	0.84192061	0	24
ENST00000612272	ENSG00000276234	TADA2A	1948	0.027201824	0.982188018	0.973282027	0	4	1.402126979	25.48164385	0.941854463	0	24
ENST00000374987	ENSG00000169188	APEX2	3245	0.045341067	0.910618045	0.821236089	6	3	2.800266467	15.28740352	1.177439974	0	24
ENST00000343106	ENSG00000109332	UBE2D3	2389	0.02776008	0.962758732	0.925517463	6	3	0.819236726	24.96920705	0.720887931	6	24
ENST00000503742	ENSG00000109332	UBE2D3	1977	0.028648518	0.984417009	0.968834018	6	3	2.562032218	24.19487053	0.743959344	6	24
ENST00000514755	ENSG00000109332	UBE2D3	593	0.032420828	0.9929717	0.985943399	6	3	0.118970877	21.37968807	0.841920609	6	24
ENST00000409788	ENSG00000135932	CAB39	1626	0.146606468	0.859754093	0.719508187	6	3	0.178415748	4.727944079	3.807151628	6	24
ENST00000550102	ENSG00000131165	CHMP1A	803	0.13761478	0.950851182	0.926276773	0	4	0.500350012	5.036865799	4.764867868	0	24
ENST00000550872	ENSG00000131165	CHMP1A	533	0.025432968	0.999756496	0.999512991	6	3	2.669236597	27.25388438	0.660456313	0	24
ENST00000345514	ENSG00000127152	BCL11B	7603	0.114107987	0.98843225	0.9768645	6	3	0.02693233	6.074484367	2.963214474	6	24
ENST00000260443	ENSG00000137876	RSL24D1	2015	0.021984	0.901589073	0.803178146	6	3	47.71064382	31.52962099	0.570891734	6	24
ENST00000562993	ENSG00000137876	RSL24D1	940	0.022876635	0.961655744	0.923311488	6	3	1.715586478	30.29935049	0.59407214	6	24
ENST00000377957	ENSG00000204923	FBXO48	5666	0.043228391	0.994350173	0.988700346	6	3	0.285913111	16.03453585	1.122576928	6	24
ENST00000552217	ENSG00000198015	MRPL42	920	0.073076729	0.994251406	0.988502812	6	3	1.139280693	9.485197111	1.897693826	6	24
ENST00000446041	ENSG00000114120	SLC25A36	4638	0.036424524	0.999147227	0.998294453	6	3	5.302858634	19.02968418	0.945890632	6	24
ENST00000326407	ENSG00000135916	ITM2C	1888	0.134928184	0.995930846	0.991861692	6	3	0.476037548	5.137156373	3.503883996	6	24
ENST00000258955	ENSG00000136444	RSAD1	2528	0.055054017	0.996333275	0.99266655	6	3	7.667979132	12.59031078	1.429670825	0	24
ENST00000509398	ENSG00000136444	RSAD1	539	0.032420828	0.992971699	0.985943398	6	3	0.130890037	21.37968789	0.841920616	0	24
ENST00000522355	ENSG00000197892	KIF13B	2630	0.079280477	0.99289224	0.985784479	6	3	0.055432521	8.742974386	2.058795921	6	24
ENST00000507859	ENSG00000164307	ERAP1	755	0.084301421	0.999212871	0.998425742	6	3	0.095106793	8.222247899	2.189182353	6	24
ENST00000503921	ENSG00000164307	ERAP1	551	0.042220865	0.989486936	0.978973872	6	3	0.636701731	16.41717148	1.096412986	6	24
ENST00000373920	ENSG00000095261	PSMD5	569	0.030098873	0.893430802	0.786861604	6	3	0.778631466	23.02900759	0.781622913	6	24
ENST00000496688	ENSG00000095261	PSMD5	384	0.051806967	0.983610036	0.967220072	0	3	0.128743363	13.3794202	0.896899852	0	12
ENST00000456311	ENSG00000084774	CAD	837	0.093664776	0.940709682	0.881419365	6	3	0.184620509	7.400297215	2.43233474	6	24
ENST00000315251	ENSG00000016391	CHDH	7665	0.014803162	0.898466657	0.796933315	6	3	1.443240613	46.82426616	0.384416062	6	24
ENST00000403363	ENSG00000198951	NAGA	1856	0.082684838	0.991855782	0.983711564	0	3	0.291507296	8.383002224	2.862936137	0	24
ENST00000564192	ENSG00000185324	CDK10	897	0.100434466	0.869093595	0.803640393	0	4	0.091609541	6.901487202	3.477511339	0	24
ENST00000378277	ENSG00000185324	CDK10	576	0.026386606	0.859599456	0.789399184	0	4	0.821122784	26.26890236	0.91362782	0	24
ENST00000610213	ENSG00000272886	DCP1A	5994	0.090200659	0.96929787	0.953946805	0	4	0.771117363	7.684502365	3.123169056	0	24
ENST00000564307	ENSG00000140829	DHX38	785	0.089126952	0.913417858	0.826835717	6	3	0.099772641	7.777077101	2.31449422	6	24
ENST00000569952	ENSG00000140829	DHX38	638	0.072053165	0.885090402	0.827635604	0	4	0.092373871	9.619940812	2.494817844	0	24
ENST00000611622	ENSG00000278259	MYO19	4226	0.143321161	0.933015063	0.866030126	0	3	0.029507048	4.836321285	4.962449471	0	24
ENST00000221403	ENSG00000104808	DHDH	1081	0.121845536	0.94231083	0.884621661	6	3	0.059349517	5.688736773	3.164147107	6	24
ENST00000374051	ENSG00000196338	NLGN3	3913	0.06037951	0.986881036	0.973762073	6	3	0.093239156	11.47984108	1.567965957	6	24
ENST00000374282	ENSG00000158006	PAFAH2	3581	0.020573207	0.935056668	0.870113336	6	3	3.547092617	33.6917415	0.534255553	0	24
ENST00000446737	ENSG00000077264	PAK3	2550	0.04304266	0.928699264	0.857398529	6	3	0.053597701	16.1037256	1.11775377	6	24
ENST00000530857	ENSG00000167861	HID1	820	0.062912821	0.969084473	0.938168946	6	3	0.903142571	11.01758229	1.633752263	0	24
ENST00000481831	ENSG00000132716	DCAF8	1881	0.017670754	0.956840737	0.913681475	6	3	0.230177276	39.22567174	0.458883155	0	24
ENST00000407642	ENSG00000132716	DCAF8	517	0.07838394	0.997061705	0.99412341	6	3	0.678801471	8.84297442	2.0355142	6	24
ENST00000303795	ENSG00000169621	APLF	3847	0.070096959	0.975312975	0.95062595	6	3	1.424185587	9.888405924	1.820313622	6	24
ENST00000511097	ENSG00000153113	CAST	1399	0.040999647	0.975097509	0.950195017	6	3	1.197987568	16.90617446	1.064699766	6	24
ENST00000505402	ENSG00000153113	CAST	362	0.089555912	0.938395078	0.876790156	6	3	0.18170599	7.739826053	2.325633661	6	24
ENST00000442747	ENSG00000164054	SHISA5	2250	0.256739567	0.996505105	0.99301021	0	3	2.645158535	2.699806612	4.444762801	0	12
ENST00000536696	ENSG00000120833	SOCS2	1065	0.082623706	0.949550968	0.924326451	0	4	0.934376265	8.389204652	2.860819469	0	24
ENST00000549122	ENSG00000120833	SOCS2	2391	0.228064425	0.886124687	0.772249374	6	3	0.022439893	3.039260427	5.92249346	6	24
ENST00000586966	ENSG00000141642	ELAC1	1505	0.01586786	0.999952054	0.999904107	6	3	0.804922923	43.68246018	0.412064703	0	24
ENST00000588502	ENSG00000105364	MRPL4	827	0.040067553	0.946034681	0.892069362	6	3	0.445170521	17.29946364	1.040494687	6	24
ENST00000611848	ENSG00000141646	SMAD4	1648	0.150593372	0.994617771	0.989235543	6	3	0.04490635	4.602773491	3.910685598	6	24
ENST00000521430	ENSG00000129295	LRRC6	554	0.027844034	0.937514412	0.875028824	0	3	0.187262938	24.89392084	0.482045399	0	12
ENST00000505013	ENSG00000155893	PXYLP1	568	0.026132608	0.966004397	0.932008795	6	3	0.616469065	26.52422514	0.678624914	6	24
ENST00000393010	ENSG00000155893	PXYLP1	3160	0.073745528	0.994452011	0.988904023	6	3	0.505471081	9.399175749	1.915061542	6	24
ENST00000378289	ENSG00000152457	DCLRE1C	3532	0.106805865	0.900036688	0.850055032	0	4	0.049106877	6.48978575	3.698119002	0	24
ENST00000518736	ENSG00000164924	YWHAZ	883	0.031150451	0.919001527	0.838003053	6	3	0.781252197	22.25159396	0.808930813	6	24
ENST00000262365	ENSG00000145002	FAM86B2	1268	0.057438783	0.918703308	0.837406616	0	3	0.063225308	12.06758133	1.988799523	0	24
ENST00000533104	ENSG00000162735	PEX19	544	0.015764115	0.868429479	0.736858959	6	3	2.051026841	43.96993849	0.409370598	0	24
ENST00000524939	ENSG00000162735	PEX19	548	0.056548903	0.990154733	0.980309467	6	3	0.132526138	12.25748229	1.468490802	0	24
ENST00000337231	ENSG00000109089	CDR2L	3536	0.015135693	0.991862176	0.983724352	6	3	19.96942783	45.7955365	0.393051406	0	24
ENST00000301585	ENSG00000167862	ICT1	890	0.071569708	0.984975633	0.969951265	6	3	5.200790464	9.684923922	1.85855874	0	24
ENST00000368926	ENSG00000143443	C1orf56	2096	0.02110425	0.999047898	0.998095797	6	3	2.678786693	32.84396201	0.548045939	0	24
ENST00000257600	ENSG00000135144	DTX1	3455	0.128468031	0.966487335	0.93297467	0	3	0.017465126	5.395483802	4.448164591	0	24
ENST00000483763	ENSG00000197622	CDC42SE1	2379	0.046581784	0.968596646	0.937193291	6	3	11.95390247	14.88021976	1.209659554	0	24
ENST00000492796	ENSG00000197622	CDC42SE1	1174	0.10852204	0.91700814	0.875512211	0	4	0.053787249	6.387155842	3.757541008	0	24
ENST00000357235	ENSG00000197622	CDC42SE1	3045	0.184809549	0.877720652	0.816580978	0	4	0.359148482	3.750602626	6.398971683	0	24
ENST00000368921	ENSG00000213190	MLLT11	4075	0.01592075	0.97462024	0.94924048	6	3	23.75671345	43.53734404	0.413438174	6	24
ENST00000269392	ENSG00000141577	CEP131	3673	0.100272177	0.893986769	0.840980154	0	4	0.233431276	6.91265716	3.471892131	0	24
ENST00000510338	ENSG00000177311	ZBTB38	644	0.024322644	0.912462438	0.868693657	0	4	5.753726689	28.49801948	0.842163787	0	24
ENST00000504673	ENSG00000177311	ZBTB38	590	0.027575058	0.983761097	0.967522195	6	3	4.155597227	25.13674422	0.716083191	6	24
ENST00000390675	ENSG00000256436	TAS2R31	1021	0.068752464	0.925415039	0.888122559	0	4	0.071771745	10.08177949	2.380532131	0	24
ENST00000594368	ENSG00000063322	MED29	1471	0.092283492	0.96714401	0.950716014	0	4	0.043990379	7.511063641	3.195286466	0	24
ENST00000596297	ENSG00000063322	MED29	636	0.109569232	0.882209894	0.764419788	0	3	0.069251198	6.326111535	1.896899846	0	12
ENST00000635113	ENSG00000006282	SPATA20	1706	0.103529421	0.940535878	0.881071756	6	3	0.190762349	6.695171013	2.688504889	6	24
ENST00000512416	ENSG00000006282	SPATA20	845	0.091502527	0.998931508	0.997863015	6	3	1.66860101	7.575169823	2.376184352	6	24
ENST00000535024	ENSG00000111215	PRR4	889	0.058610919	0.927258602	0.854517204	6	3	0.593726562	11.82624655	1.522038283	6	24
ENST00000534366	ENSG00000179832	MROH1	5092	0.072115353	0.908720303	0.817440607	0	3	0.659142602	9.611645163	2.49697108	0	24
ENST00000355552	ENSG00000163870	TPRA1	1933	0.145568977	0.981504917	0.972257376	0	4	0.15916667	4.761640797	5.040279395	0	24
ENST00000393400	ENSG00000163870	TPRA1	1831	0.053679471	0.935366705	0.87073341	6	3	1.444878255	12.91270519	1.393975912	0	24
ENST00000490290	ENSG00000163870	TPRA1	841	0.026132608	0.966004397	0.932008793	6	3	0.41635485	26.52422523	0.678624911	0	24
ENST00000469111	ENSG00000163870	TPRA1	1007	0.09780623	0.960156865	0.920313729	6	3	0.075778075	7.086943027	2.539882137	0	24
ENST00000339514	ENSG00000128641	MYO1B	5026	0.081482407	0.934912415	0.86982483	6	3	1.368193857	8.506709659	2.115976767	6	24
ENST00000222574	ENSG00000105856	HBP1	2829	0.042020971	0.946315106	0.919472659	0	4	3.580285791	16.49526796	1.454962724	0	24
ENST00000463202	ENSG00000105856	HBP1	2646	0.068019842	0.97157644	0.943152881	6	3	0.868878189	10.19036747	1.766373985	6	24
ENST00000478923	ENSG00000169239	CA5B	578	0.07366946	0.975913422	0.951826845	6	3	0.128257526	9.40888103	1.913086152	6	24
ENST00000322444	ENSG00000180901	KCTD2	3635	0.079864106	0.955437162	0.910874324	6	3	4.805491673	8.679082712	2.073951891	0	24
ENST00000354919	ENSG00000152455	SUV39H2	1233	0.028168042	0.998768075	0.99753615	6	3	1.093926121	24.60757442	0.731482091	6	24
ENST00000568369	ENSG00000187741	FANCA	4601	0.01891895	0.999502753	0.999005506	6	3	1.777840966	36.63771983	0.49129695	6	24
ENST00000561667	ENSG00000187741	FANCA	528	0.03506717	0.909159685	0.818319371	6	3	0.280330956	19.76627096	0.910642176	0	24
ENST00000563673	ENSG00000187741	FANCA	1694	0.058253845	0.879186189	0.758372377	6	3	0.390179033	11.89873689	1.512765612	6	24
ENST00000531709	ENSG00000162231	NXF1	4128	0.061768409	0.900772703	0.851159054	0	4	1.037369596	11.22171005	2.13871147	0	24
ENST00000428043	ENSG00000159640	ACE	5120	0.051721938	0.876186762	0.752373524	6	3	0.02600808	13.40141557	1.343141693	6	24
ENST00000367103	ENSG00000162889	MAPKAPK2	2961	0.017726547	0.836781615	0.755172423	0	4	53.26951726	39.10221165	0.613776024	0	24
ENST00000332780	ENSG00000185909	KLHDC8B	1959	0.092100611	0.999550846	0.999101692	6	3	1.391116294	7.525978095	2.391715704	0	24
ENST00000459846	ENSG00000185909	KLHDC8B	726	0.12257302	0.974176924	0.961265386	0	4	0.08679486	5.654973515	4.244051707	0	24
ENST00000476495	ENSG00000185909	KLHDC8B	853	0.027227729	0.973138669	0.946277337	6	3	0.493231252	25.45739989	0.707063568	0	24
ENST00000433389	ENSG00000104413	ESRP1	3770	0.032420828	0.992971701	0.985943402	6	3	0.018713456	21.3796879	0.841920616	0	24
ENST00000562103	ENSG00000167962	ZNF598	2717	0.019289564	0.937481018	0.874962036	6	3	7.041900101	35.93379136	0.500921259	0	24
ENST00000377259	ENSG00000119139	TJP2	588	0.051721938	0.876186763	0.752373526	6	3	0.113232457	13.40141547	1.343141703	6	24
ENST00000377245	ENSG00000119139	TJP2	4611	0.045002491	0.875108998	0.750217996	6	3	0.16021741	15.40241798	1.168647678	6	24
ENST00000567180	ENSG00000260428	SCX	999	0.098305346	0.958668997	0.917337994	0	3	0.082120194	7.05096117	3.403791259	0	24
ENST00000314045	ENSG00000123064	DDX54	4380	0.076302896	0.935288006	0.902932009	0	4	4.435580288	9.084153008	2.641963426	0	24
ENST00000549271	ENSG00000123064	DDX54	756	0.203344242	0.897399232	0.846098848	0	4	0.146689952	3.408737686	7.040729505	0	24
ENST00000491031	ENSG00000138092	CENPO	1579	0.097806947	0.960143119	0.920286239	6	3	0.096655485	7.086891058	2.539900762	0	24
ENST00000436697	ENSG00000225973	PIGBOS1	866	0.353842568	0.951898352	0.903796705	0	3	0.076959967	1.958914055	6.125843025	0	12
ENST00000567948	ENSG00000225973	PIGBOS1	801	0.142307024	0.978802893	0.957605785	0	3	0.102796461	4.870786853	4.9273353	0	24
ENST00000562530	ENSG00000158805	ZNF276	1826	0.150768696	0.898751177	0.797502355	6	3	0.139463446	4.597421078	3.915238499	6	24
ENST00000561536	ENSG00000158805	ZNF276	1947	0.126957353	0.965654986	0.931309971	6	3	0.039742368	5.459685211	3.296893375	6	24
ENST00000564004	ENSG00000158805	ZNF276	2845	0.041646848	0.937676416	0.875352832	6	3	0.168871303	16.64344859	1.081506631	0	24
ENST00000569582	ENSG00000158805	ZNF276	436	0.051721938	0.87618676	0.752373521	6	3	0.152707993	13.40141555	1.343141695	6	24
ENST00000164305	ENSG00000069943	PIGB	2172	0.047926457	0.987519488	0.975038975	6	3	1.871179241	14.46272525	1.244578715	6	24
ENST00000441728	ENSG00000184182	UBE2F	1242	0.027283039	0.990505576	0.981011152	6	3	0.966018198	25.40579038	0.708499902	6	24
ENST00000439338	ENSG00000184182	UBE2F	873	0.085606299	0.914344826	0.828689652	0	3	0.052927832	8.09691795	1.4820454	0	12
ENST00000608949	ENSG00000181450	ZNF678	929	0.102326935	0.983308987	0.966617973	0	3	0.171111573	6.773848761	1.771518737	0	12
ENST00000569691	ENSG00000261652	C15orf65	729	0.095615448	0.977375702	0.954751404	0	3	0.108054455	7.249322095	3.310654387	0	24
ENST00000321356	ENSG00000013441	CLK1	1888	0.080539653	0.917909377	0.876864065	0	4	0.162031844	8.606284649	2.788659797	0	24
ENST00000432425	ENSG00000013441	CLK1	1682	0.068885691	0.945826877	0.891653753	0	3	1.401255759	10.06228101	1.192572538	0	12
ENST00000491439	ENSG00000143740	SNAP47	734	0.051213512	0.87592282	0.75184564	6	3	0.518724977	13.53445914	1.329938627	0	24
ENST00000485807	ENSG00000081692	JMJD4	3749	0.14269079	0.874792782	0.812189173	0	4	0.017458851	4.857686904	4.940623073	0	24
ENST00000366758	ENSG00000081692	JMJD4	2595	0.05988851	0.997929369	0.995858738	6	3	0.886743801	11.57395927	1.555215426	0	24
ENST00000480590	ENSG00000081692	JMJD4	891	0.085120206	0.970363196	0.955544795	0	4	0.07767746	8.143156764	2.947259975	0	24
ENST00000465251	ENSG00000081692	JMJD4	528	0.090796191	0.833550563	0.750325844	0	4	0.129596445	7.634099746	3.143789156	0	24
ENST00000615711	ENSG00000081692	JMJD4	2591	0.11842075	0.859171921	0.718343842	6	3	0.023281067	5.853257806	3.075210523	0	24
ENST00000497263	ENSG00000240344	PPIL3	694	0.062457491	0.974326218	0.948652436	6	3	0.744191459	11.09790306	1.621928025	6	24
ENST00000549621	ENSG00000139405	RITA1	2041	0.043523291	0.984374151	0.968748301	6	3	0.513671512	15.92589087	1.130235046	0	24
ENST00000548278	ENSG00000139405	RITA1	2053	0.023715434	0.824743656	0.737115484	0	4	14.48033646	29.22768245	0.821139344	0	24
ENST00000563294	ENSG00000260916	CCPG1	549	0.051806967	0.983610033	0.967220067	0	3	0.090050003	13.37942024	0.896899849	0	12
ENST00000563171	ENSG00000260916	CCPG1	790	0.032410699	0.99301218	0.98602436	6	3	0.178612338	21.38636922	0.841657591	0	24
ENST00000258526	ENSG00000136040	PLXNC1	7346	0.032410698	0.99301218	0.986024359	6	3	0.019208242	21.38636978	0.841657569	6	24
ENST00000398559	ENSG00000144747	TMF1	6849	0.063750777	0.998055159	0.996110318	6	3	0.934710431	10.87276443	1.655512736	6	24
ENST00000479831	ENSG00000150995	ITPR1	591	0.032420828	0.992971699	0.985943398	6	3	0.119373486	21.37968809	0.841920608	6	24
ENST00000547575	ENSG00000173588	CEP83	3122	0.179444383	0.902818333	0.805636667	0	3	0.105721387	3.862741018	3.106602266	0	12
ENST00000551250	ENSG00000173588	CEP83	523	0.051721938	0.87618676	0.75237352	6	3	0.127305325	13.40141554	1.343141696	6	24
ENST00000551596	ENSG00000173588	CEP83	631	0.047868192	0.929850182	0.859700365	6	3	0.236254243	14.48032934	1.24306565	6	24
ENST00000546527	ENSG00000173588	CEP83	644	0.032420827	0.992971698	0.985943396	6	3	0.109549271	21.37968817	0.841920605	6	24
ENST00000429285	ENSG00000196498	NCOR2	8475	0.032154674	0.89493288	0.842399321	0	4	18.32717169	21.55665377	1.113345339	0	24
ENST00000464377	ENSG00000196498	NCOR2	499	0.01711334	0.99739358	0.994787159	6	3	1.145478647	40.5033254	0.444407955	0	24
ENST00000461081	ENSG00000196498	NCOR2	2910	0.026293911	0.94634984	0.89269968	6	3	0.475296983	26.36150981	0.682813698	6	24
ENST00000474079	ENSG00000196498	NCOR2	321	0.032420828	0.992971699	0.985943398	6	3	0.219781091	21.37968809	0.841920608	0	24
ENST00000453428	ENSG00000196498	NCOR2	674	0.026525192	0.97890649	0.968359735	0	4	0.952413555	26.13165591	0.918426298	0	24
ENST00000458234	ENSG00000196498	NCOR2	4675	0.023886843	0.989346178	0.978692356	6	3	2.009193022	29.01794859	0.620305737	0	24
ENST00000448614	ENSG00000196498	NCOR2	582	0.045585681	0.858927196	0.788390794	0	4	4.330525844	15.20537071	1.578389666	0	24
ENST00000420698	ENSG00000196498	NCOR2	1752	0.01429427	0.999539168	0.999078336	6	3	1.139638488	48.49126148	0.371200902	6	24
ENST00000507277	ENSG00000119048	UBE2B	644	0.038974966	0.999625527	0.999251053	0	3	0.551339731	17.78442044	0.674747881	0	12
ENST00000335793	ENSG00000179604	CDC42EP4	3272	0.135534709	0.960879534	0.941319302	0	4	1.649912486	5.114167334	4.692846056	0	24
ENST00000556802	ENSG00000185664	PMEL	754	0.109569232	0.943937944	0.887875888	0	3	0.073606808	6.32611153	1.896899848	0	12
ENST00000524723	ENSG00000149547	EI24	837	0.042220865	0.989486936	0.978973872	6	3	0.419142955	16.41717146	1.096412987	6	24
ENST00000343984	ENSG00000125354	6-Sep	2693	0.070525188	0.960629198	0.921258396	6	3	1.417413546	9.828363477	1.831434098	6	24
ENST00000245457	ENSG00000125384	PTGER2	2383	0.048346922	0.882699384	0.765398768	6	3	1.88416387	14.33694548	1.255497555	6	24
ENST00000582136	ENSG00000125449	ARMC7	1204	0.048902528	0.978395096	0.956790191	6	3	0.303347961	14.17405617	1.269925826	0	24
ENST00000245543	ENSG00000125449	ARMC7	2126	0.050210056	0.935616001	0.871232001	6	3	0.448145329	13.80494724	1.303880391	0	24
ENST00000452765	ENSG00000087266	SH3BP2	2265	0.034633699	0.994426705	0.991640058	0	4	0.473818525	20.01366309	1.199180775	0	24
ENST00000245552	ENSG00000125458	NT5C	954	0.068746049	0.925418129	0.888127194	0	4	0.614577061	10.08272022	2.380310023	0	24
ENST00000577523	ENSG00000125458	NT5C	776	0.127196934	0.980795232	0.971192847	0	4	1.182886984	5.449401638	4.404153262	0	24
ENST00000254663	ENSG00000132330	SCLY	2562	0.220278764	0.912272544	0.824545089	6	3	0.035219776	3.146681808	5.720311458	6	24
ENST00000413463	ENSG00000132330	SCLY	542	0.039932782	0.980168621	0.970252932	0	4	0.953943077	17.3578484	1.382659846	0	24
ENST00000409736	ENSG00000132330	SCLY	1774	0.02934236	0.926875248	0.853750497	6	3	1.859249314	23.62274796	0.761977397	6	24
ENST00000476605	ENSG00000107745	MICU1	1933	0.039535203	0.978579643	0.957159285	6	3	8.34184435	17.53240461	1.026670352	6	24
ENST00000604025	ENSG00000107745	MICU1	580	0.056709713	0.984098099	0.976147149	0	4	0.61938066	12.22272422	1.963555716	0	24
ENST00000370799	ENSG00000156531	PHF6	4186	0.020243033	0.994388235	0.98877647	6	3	0.20528219	34.24127052	0.525681428	6	24
ENST00000311106	ENSG00000175426	PCSK1	5086	0.10574368	0.993549461	0.990324192	0	4	0.014906103	6.554975043	3.661341171	0	24
ENST00000464295	ENSG00000175697	GPR156	4442	0.109574519	0.944009206	0.888018411	0	3	0.037480632	6.325806289	1.89699138	0	12
ENST00000237853	ENSG00000118985	ELL2	6046	0.033340499	0.977588327	0.955176653	6	3	7.57174811	20.78994642	0.865803097	6	24
ENST00000258214	ENSG00000135736	CCDC102A	2463	0.125784923	0.817361657	0.726042486	0	4	0.150223767	5.51057442	4.35526284	0	24
ENST00000378247	ENSG00000204991	SPIRE2	3235	0.032247594	0.999998879	0.999997758	6	3	1.827405244	21.49453933	0.837421995	0	24
ENST00000380962	ENSG00000205629	LCMT1	1529	0.020603503	0.99938068	0.99876136	6	3	7.533838542	33.64220085	0.535042285	6	24
ENST00000577157	ENSG00000205629	LCMT1	522	0.024109	0.916512686	0.833025373	6	3	2.661300521	28.75055686	0.62607483	6	24
ENST00000377897	ENSG00000162236	STX5	1785	0.233984679	0.999314887	0.998629774	0	3	0.138749615	2.9623614	4.050822429	0	12
ENST00000394690	ENSG00000162236	STX5	1568	0.151099969	0.866919609	0.733839218	6	3	0.185022222	4.587341654	3.923841161	6	24
ENST00000491231	ENSG00000162236	STX5	1719	0.022351964	0.964081209	0.928162418	6	3	5.552265537	31.0105719	0.580447212	0	24
ENST00000357563	ENSG00000183576	SETD3	2191	0.021549217	0.916868971	0.833737942	6	3	0.095373104	32.16577163	0.559601063	6	24
ENST00000373506	ENSG00000176261	ZBTB8OS	766	0.031727382	0.97634253	0.95268506	0	3	0.470296298	21.84697059	0.549275239	0	12
ENST00000473294	ENSG00000176261	ZBTB8OS	620	0.084177946	0.89104862	0.782097239	6	3	0.726300557	8.234308512	2.185975905	6	24
ENST00000300714	ENSG00000167302	ENTHD2	2287	0.366846722	0.99998738	0.999974759	0	3	0.066071097	1.889473557	6.350975359	0	12
ENST00000328631	ENSG00000068745	IP6K2	1775	0.088383075	0.980356633	0.970534949	0	4	0.695711389	7.842532965	3.060235782	0	24
ENST00000579854	ENSG00000169718	DUS1L	657	0.032420827	0.992971699	0.985943398	6	3	0.107381629	21.37968829	0.8419206	6	24
ENST00000580731	ENSG00000169718	DUS1L	725	0.130096213	0.990525361	0.981050722	6	3	0.102660388	5.327958186	3.378404892	6	24
ENST00000545493	ENSG00000073060	SCARB1	581	0.056548903	0.990154734	0.980309467	6	3	0.124998836	12.25748232	1.468490799	6	24
ENST00000475720	ENSG00000165704	HPRT1	599	0.080672426	0.999599621	0.999199242	6	3	0.946053328	8.592120145	2.094942773	6	24
ENST00000278919	ENSG00000149557	FEZ1	1748	0.040519061	0.918222594	0.877333891	0	4	0.12523126	17.10669422	1.402959548	0	24
ENST00000533294	ENSG00000149557	FEZ1	576	0.051806967	0.983610036	0.967220072	0	3	0.085828908	13.37942016	0.896899855	0	12
ENST00000424669	ENSG00000115170	ACVR1	550	0.069794367	0.984944629	0.977416944	0	4	0.64342687	9.931276805	2.4166077	0	24
ENST00000573173	ENSG00000224877	C17orf89	709	0.138154712	0.988319842	0.976639684	6	3	0.095358066	5.017180884	3.587672124	6	24
ENST00000555849	ENSG00000166888	STAT6	661	0.055639332	0.933888737	0.900833106	0	4	0.196774573	12.45786299	1.926494136	0	24
ENST00000438015	ENSG00000149554	CHEK1	4153	0.0397062	0.964424332	0.928848665	6	3	0.835243745	17.45690044	1.031110881	6	24
ENST00000532449	ENSG00000149554	CHEK1	4051	0.030743802	0.858809541	0.717619082	6	3	2.172473878	22.54591617	0.79837075	6	24
ENST00000523060	ENSG00000205133	TRIQK	550	0.032420827	0.992971699	0.985943398	6	3	0.128272237	21.37968824	0.841920602	6	24
ENST00000470321	ENSG00000113924	HGD	528	0.032420827	0.992971699	0.985943397	6	3	0.133616913	21.37968821	0.841920603	6	24
ENST00000232744	ENSG00000114626	ABTB1	1965	0.083140162	0.980703701	0.971055551	0	4	0.616226368	8.337092012	2.878701586	0	24
ENST00000453791	ENSG00000114626	ABTB1	1961	0.150621462	0.997674345	0.99534869	0	3	0.291034314	4.601915103	2.607610034	0	12
ENST00000543984	ENSG00000135124	P2RX4	1612	0.037361554	0.965854149	0.931708298	6	3	1.768193296	18.55241849	0.97022391	6	24
ENST00000225742	ENSG00000108604	SMARCD2	1800	0.177584238	0.899422888	0.798845776	6	3	0.048603391	3.903202157	4.611598189	6	24
ENST00000450364	ENSG00000108604	SMARCD2	993	0.039777618	0.884383514	0.826575271	0	4	2.914659875	17.42555769	1.37728734	0	24
ENST00000561958	ENSG00000141002	TCF25	763	0.05219591	0.90485803	0.809716059	6	3	1.056514034	13.279722	1.355450061	6	24
ENST00000263346	ENSG00000141002	TCF25	2233	0.040910325	0.859601867	0.789402801	0	4	10.20116541	16.94308681	1.416506937	0	24
ENST00000263347	ENSG00000141002	TCF25	2377	0.067727609	0.885309624	0.827964437	0	4	1.172100647	10.23433702	2.345046871	0	24
ENST00000374266	ENSG00000142684	ZNF593	1862	0.057905514	0.852523138	0.705046276	6	3	1.724499982	11.970314	1.503719953	0	24
ENST00000327590	ENSG00000114861	FOXP1	5685	0.070408608	0.9425282	0.885056399	0	3	0.01675946	9.844636955	1.218937789	0	12
ENST00000498154	ENSG00000114861	FOXP1	535	0.139982265	0.842297108	0.763445661	0	4	0.185898717	4.951678556	4.846841274	0	24
ENST00000585057	ENSG00000175792	RUVBL1	1113	0.086738319	0.812652271	0.718978406	0	4	2.000859394	7.991245218	3.00328664	0	24
ENST00000276201	ENSG00000125351	UPF3B	2378	0.265276561	0.903381907	0.806763815	6	3	0.040448657	2.612922818	6.888837234	6	24
ENST00000270530	ENSG00000142459	EVI5L	3855	0.02889744	0.949444315	0.89888863	6	3	2.058394042	23.98645664	0.750423469	0	24
ENST00000601984	ENSG00000142459	EVI5L	2604	0.055955301	0.824494982	0.736742473	0	4	0.026414404	12.38751591	1.937434443	0	24
ENST00000500968	ENSG00000247746	USP51	4407	0.121222956	0.999845264	0.999690528	0	3	0.057105147	5.717953128	2.09865309	0	12
ENST00000344036	ENSG00000165637	VDAC2	681	0.052017093	0.947081828	0.894163657	6	3	35.58357817	13.32537332	1.350806433	6	24
ENST00000468285	ENSG00000165637	VDAC2	850	0.13270707	0.917755943	0.835511886	6	3	0.19229873	5.223136782	3.446204982	6	24
ENST00000460044	ENSG00000165637	VDAC2	770	0.093155414	0.878840906	0.757681812	6	3	0.246208607	7.440761104	2.419107367	6	24
ENST00000436309	ENSG00000119403	PHF19	558	0.04304266	0.928699265	0.85739853	6	3	0.244935731	16.10372556	1.117753772	0	24
ENST00000535131	ENSG00000150991	UBC	563	0.117592037	0.831262017	0.746893025	0	4	4.202744405	5.894507789	4.071586782	0	24
ENST00000544481	ENSG00000150991	UBC	477	0.167339427	0.979509171	0.959018342	0	3	0.292622412	4.14216298	2.897037141	0	12
ENST00000536661	ENSG00000150991	UBC	624	0.04609839	0.9088401	0.8176802	6	3	0.325597628	15.03625585	1.197106526	6	24
ENST00000546120	ENSG00000150991	UBC	718	0.065436808	0.839065732	0.758598599	0	4	1.376222981	10.5926191	2.265728595	0	24
ENST00000261739	ENSG00000076513	ANKRD13A	4148	0.02550273	0.989034202	0.978068403	6	3	4.489342221	27.17933219	0.662267928	6	24
ENST00000398104	ENSG00000074416	MGLL	4235	0.16592233	0.978765413	0.957530826	6	3	0.549175454	4.177540057	4.308755812	6	24
ENST00000338962	ENSG00000123384	LRP1	2169	0.063421861	0.882845678	0.824268516	0	4	0.03873848	10.92915231	2.19596171	0	24
ENST00000561807	ENSG00000140950	TLDC1	784	0.016008678	0.973904445	0.947808889	6	3	1.191913447	43.2982138	0.415721537	0	24
ENST00000486111	ENSG00000114126	TFDP2	2360	0.017355391	0.985233553	0.970467107	6	3	0.425678964	39.93843626	0.45069366	6	24
ENST00000467072	ENSG00000114126	TFDP2	1853	0.054579649	0.993146809	0.986293618	6	3	0.416279706	12.69973681	1.417352207	6	24
ENST00000464782	ENSG00000114126	TFDP2	640	0.027227729	0.973138669	0.946277338	6	3	0.657384778	25.45739989	0.707063568	6	24
ENST00000374941	ENSG00000083750	RRAGB	2061	0.013900221	0.997332507	0.994665014	6	3	5.86097516	49.86590937	0.360968049	6	24
ENST00000282605	ENSG00000043143	JADE2	2748	0.057573619	0.917015705	0.875523558	0	4	1.026100052	12.03931936	1.993468175	0	24
ENST00000361895	ENSG00000043143	JADE2	3212	0.049278516	0.808183551	0.712275327	0	4	1.384741698	14.06591031	1.706252881	0	24
ENST00000395003	ENSG00000043143	JADE2	6465	0.065223584	0.939054747	0.908582121	0	4	3.533603817	10.6272476	2.258345802	0	24
ENST00000470876	ENSG00000043143	JADE2	2997	0.094381922	0.999490677	0.998981354	6	3	0.047879261	7.344067226	2.450957957	6	24
ENST00000254730	ENSG00000132394	EEFSEC	2232	0.050600307	0.998556353	0.997112707	6	3	2.505960457	13.69847776	1.314014616	0	24
ENST00000360911	ENSG00000101040	ZMYND8	4991	0.086728636	0.993014614	0.986029228	6	3	0.321997499	7.99213743	2.252213523	6	24
ENST00000617418	ENSG00000101040	ZMYND8	3411	0.091979599	0.900977616	0.801955233	6	3	0.432171503	7.535879564	2.388573205	6	24
ENST00000564159	ENSG00000135686	KLHL36	2618	0.040997958	0.996088016	0.992176033	6	3	0.242705596	16.90687099	1.064655903	0	24
ENST00000325279	ENSG00000135686	KLHL36	6488	0.033778596	0.995188946	0.990377892	6	3	7.681802645	20.52030786	0.877179822	6	24
ENST00000471389	ENSG00000140718	FTO	11766	0.023599347	0.997988431	0.995976862	6	3	3.504568918	29.37145608	0.612839893	6	24
ENST00000311713	ENSG00000133316	WDR74	1153	0.125029114	0.937524565	0.875049131	0	3	0.055234807	5.543886228	4.329093169	0	24
ENST00000562743	ENSG00000103194	USP10	888	0.064992117	0.950382399	0.900764798	6	3	0.304780632	10.66509628	1.687748477	6	24
ENST00000540269	ENSG00000103194	USP10	3070	0.072081598	0.940991735	0.881983471	6	3	3.359214805	9.616146191	1.871851742	6	24
ENST00000569038	ENSG00000103194	USP10	730	0.08393031	0.955567724	0.911135447	6	3	0.274966352	8.258603882	2.179545146	6	24
ENST00000570053	ENSG00000103194	USP10	502	0.048588472	0.996505637	0.993011273	6	3	1.146558835	14.2656716	1.261770248	6	24
ENST00000484715	ENSG00000153767	GTF2E1	543	0.051806967	0.983610038	0.967220076	0	3	0.09104503	13.37942007	0.896899861	0	12
ENST00000283875	ENSG00000153767	GTF2E1	3012	0.06152573	0.93462595	0.869251901	6	3	3.30832331	11.2659724	1.59773159	6	24
ENST00000351842	ENSG00000114316	USP4	3222	0.024443073	0.990265705	0.980531411	6	3	1.872755567	28.3576118	0.634750209	0	24
ENST00000475873	ENSG00000114316	USP4	536	0.030669411	0.818983438	0.728475157	0	4	0.255309607	22.60060275	1.061918581	0	24
ENST00000568653	ENSG00000103494	RPGRIP1L	2429	0.017316382	0.956839801	0.913679602	6	3	1.476701749	40.02840696	0.449680648	6	24
ENST00000566096	ENSG00000103494	RPGRIP1L	893	0.054366233	0.989323213	0.978646425	6	3	0.312891064	12.74958995	1.411810111	0	24
ENST00000307745	ENSG00000266074	BAHCC1	10342	0.185329719	0.999999796	0.999999593	6	3	0.082628966	3.740075714	4.812736794	0	24
ENST00000356861	ENSG00000105576	TNPO2	4962	0.039516955	0.902497826	0.804995653	6	3	1.081179916	17.54050059	1.026196482	0	24
ENST00000450764	ENSG00000105576	TNPO2	4993	0.036619847	0.999363473	0.998726946	6	3	9.954684629	18.9281832	0.950962901	0	24
ENST00000589149	ENSG00000105576	TNPO2	564	0.11938801	0.996895635	0.99379127	0	3	0.175325451	5.805835799	2.066885874	0	12
ENST00000587654	ENSG00000105576	TNPO2	575	0.068478947	0.980066078	0.960132157	6	3	0.384463417	10.12204791	1.778296266	6	24
ENST00000360565	ENSG00000126461	SCAF1	4306	0.016522093	0.99382765	0.987655299	6	3	30.05461405	41.95274598	0.429054156	0	24
ENST00000601038	ENSG00000126461	SCAF1	491	0.032420828	0.9929717	0.9859434	6	3	0.143685805	21.37968808	0.841920609	0	24
ENST00000544745	ENSG00000150990	DHX37	4112	0.014478779	0.814783299	0.722174948	0	4	2.132950845	47.87331581	0.501323119	0	24
ENST00000614556	ENSG00000136485	DCAF7	6340	0.061465516	0.999444285	0.99888857	6	3	11.31336683	11.27700899	1.596167922	6	24
ENST00000582274	ENSG00000136485	DCAF7	541	0.046471222	0.872411189	0.808616784	0	4	1.053862911	14.91562205	1.60905123	0	24
ENST00000379565	ENSG00000177189	RPS6KA3	7918	0.01454879	0.991035878	0.982071756	6	3	16.86782044	47.64294212	0.377810421	6	24
ENST00000535524	ENSG00000110931	CAMKK2	809	0.07366946	0.975913422	0.951826844	6	3	0.091635166	9.408880982	1.913086161	6	24
ENST00000418937	ENSG00000081760	AACS	1235	0.074329637	0.990356825	0.980713651	0	3	0.06067375	9.325313666	2.573639972	0	24
ENST00000403106	ENSG00000171560	FGA	2248	0.020196424	0.992356018	0.984712037	6	3	1.976700421	34.32029224	0.524471059	6	24
ENST00000374919	ENSG00000204271	SPIN3	1100	0.069979437	0.984724517	0.977086776	0	4	0.514317004	9.905012196	2.423015694	0	24
ENST00000600506	ENSG00000269153	LYPLA2P2	676	0.059972615	0.867592011	0.735184022	6	3	0.228522823	11.55772821	1.557399489	0	24
ENST00000306708	ENSG00000171017	LRRC8E	3595	0.070379812	0.967084554	0.934169109	6	3	0.359920431	9.848664841	1.827658905	0	24
ENST00000463349	ENSG00000175066	GK5	520	0.07366946	0.975913422	0.951826845	6	3	0.142563173	9.408881013	1.913086155	6	24
ENST00000486459	ENSG00000175066	GK5	545	0.056548903	0.990154734	0.980309467	6	3	0.133255639	12.25748225	1.468490807	6	24
ENST00000258975	ENSG00000136463	TACO1	1469	0.042284523	0.86665321	0.733306419	6	3	10.02653781	16.3924561	1.098066079	0	24
ENST00000597629	ENSG00000128016	ZFP36	1786	0.073278987	0.976721313	0.953442627	6	3	0.383498706	9.459016991	1.902946154	0	24
ENST00000268802	ENSG00000141101	NOB1	1734	0.083865957	0.915592238	0.873388357	0	4	6.249492449	8.264940939	2.903832003	0	24
ENST00000569871	ENSG00000141101	NOB1	845	0.064657389	0.957655851	0.915311701	0	3	0.18829376	10.72030893	1.119370727	0	12
ENST00000561648	ENSG00000102935	ZNF423	7907	0.024149417	0.953015108	0.929522662	0	4	0.04541349	28.70243915	0.83616587	0	24
ENST00000421975	ENSG00000132141	CCT6B	1680	0.056980965	0.999234853	0.998469706	0	3	0.084323267	12.16453924	1.972947723	0	24
ENST00000588629	ENSG00000033627	ATP6V0A1	1797	0.224758402	0.94116764	0.88233528	6	3	0.096298922	3.0839656	5.836640979	6	24
ENST00000592324	ENSG00000033627	ATP6V0A1	585	0.050965525	0.999522186	0.999044371	6	3	1.091647615	13.60031471	1.323498786	6	24
ENST00000528433	ENSG00000172809	RPL38	169	0.032420828	0.992971699	0.985943398	6	3	0.417454024	21.3796881	0.841920608	6	24
ENST00000242591	ENSG00000122970	IFT81	3108	0.019455111	0.97009209	0.940184181	6	3	2.736656071	35.628025	0.505220259	6	24
ENST00000546374	ENSG00000122970	IFT81	1171	0.017486211	0.984222483	0.968444965	6	3	2.2938923	39.63964522	0.454090845	6	24
ENST00000550156	ENSG00000122970	IFT81	2694	0.026955139	0.886586906	0.773173812	6	3	2.148122939	25.71484327	0.699984823	6	24
ENST00000550748	ENSG00000122970	IFT81	2829	0.029872748	0.912606194	0.825212388	6	3	0.536483249	23.20332817	0.775750783	6	24
ENST00000502720	ENSG00000215375	MYL5	551	0.066722038	0.914467905	0.871701858	0	4	0.336367581	10.38857932	2.310229269	0	24
ENST00000533211	ENSG00000173898	SPTBN2	8128	0.072805142	0.872302104	0.744604208	6	3	0.787818017	9.520580025	1.890641112	6	24
ENST00000472617	ENSG00000143793	C1orf35	3554	0.019729642	0.971250189	0.942500377	6	3	0.931015368	35.13227338	0.512349423	0	24
ENST00000492757	ENSG00000143793	C1orf35	548	0.060257789	0.995811612	0.991623223	0	3	0.52703581	11.50303043	2.086406721	0	24
ENST00000284551	ENSG00000154370	TRIM11	2715	0.371585806	0.898956896	0.797913791	0	3	0.229957152	1.865375826	6.43302	0	12
ENST00000563795	ENSG00000140995	DEF8	1767	0.050890757	0.999993122	0.999986243	6	3	0.684996176	13.620296	1.321557182	0	24
ENST00000564379	ENSG00000140995	DEF8	2354	0.032362473	0.994074484	0.988148969	6	3	4.090133812	21.41823927	0.840405216	0	24
ENST00000373981	ENSG00000147130	ZMYM3	1841	0.033678573	0.934283875	0.868567749	6	3	1.650602914	20.58125119	0.874582397	6	24
ENST00000584655	ENSG00000092871	RFFL	4039	0.213972943	0.991112423	0.982224846	0	3	0.053751012	3.239415096	3.704372439	0	12
ENST00000394597	ENSG00000092871	RFFL	4227	0.024834378	0.999956737	0.999913474	6	3	11.90755212	27.91079257	0.644911819	6	24
ENST00000413582	ENSG00000092871	RFFL	1217	0.188666441	0.900953192	0.801906384	0	3	0.154902482	3.673929388	3.266257658	0	12
ENST00000581265	ENSG00000092871	RFFL	596	0.084138187	0.978420691	0.956841382	6	3	0.457821961	8.238199654	2.184943405	6	24
ENST00000458059	ENSG00000205423	CNEP1R1	2965	0.115439158	0.903265434	0.806530868	6	3	0.316168863	6.004437263	2.997783008	6	24
ENST00000299192	ENSG00000155393	HEATR3	3560	0.030835801	0.944449061	0.888898122	6	3	7.002231238	22.47865012	0.800759828	0	24
ENST00000585740	ENSG00000005156	LIG3	887	0.029661812	0.929923905	0.85984781	6	3	0.991263215	23.36833552	0.77027309	0	24
ENST00000590181	ENSG00000005156	LIG3	1156	0.102975748	0.999502406	0.999004812	6	3	0.06210087	6.731169149	2.674126827	0	24
ENST00000371442	ENSG00000125352	RNF113A	1353	0.053111846	0.950147187	0.900294374	6	3	0.201902129	13.05070784	1.379235534	0	24
ENST00000495513	ENSG00000144395	CCDC150	710	0.043957832	0.999164346	0.998328693	6	3	0.705416202	15.76845694	1.141519432	6	24
ENST00000600536	ENSG00000269881	AC004754.3	2242	0.059045898	0.843911845	0.765867767	0	4	0.075493161	11.73912506	2.04444538	0	24
ENST00000414371	ENSG00000156500	FAM122C	2119	0.078420496	0.972393503	0.944787007	6	3	0.10557911	8.838852304	2.036463489	6	24
ENST00000380809	ENSG00000115137	DNAJC27	1378	0.051813311	0.983753912	0.967507824	0	3	0.17939925	13.37778203	0.897009681	0	12
ENST00000534855	ENSG00000115137	DNAJC27	4831	0.023030076	0.999539628	0.999079257	0	3	0.631869824	30.09747681	0.797409037	0	24
ENST00000361952	ENSG00000198783	ZNF830	2246	0.086647037	0.924058415	0.886087623	0	4	0.31730821	7.999664004	3.000126004	0	24
ENST00000435252	ENSG00000119041	GTF3C3	527	0.032420828	0.992971699	0.985943399	6	3	0.133870455	21.37968807	0.841920609	6	24
ENST00000507419	ENSG00000152700	SAR1B	2287	0.127229039	0.934390263	0.901585395	0	4	0.036125164	5.448026555	4.405264871	0	24
ENST00000439578	ENSG00000152700	SAR1B	929	0.119100459	0.996524192	0.993048384	6	3	0.224508284	5.819853131	3.092861554	6	24
ENST00000564580	ENSG00000103472	RRN3P2	2132	0.202842056	0.90695826	0.813916519	6	3	0.083672547	3.417176865	5.267506105	6	24
ENST00000427965	ENSG00000103472	RRN3P2	1618	0.102956824	0.992115025	0.984230049	6	3	0.272668664	6.732406395	2.67363539	6	24
ENST00000567161	ENSG00000198373	WWP2	698	0.070244673	0.992215128	0.984430257	6	3	0.09985796	9.86761204	1.824149544	6	24
ENST00000304411	ENSG00000170837	GPR27	2447	0.020067589	0.994556711	0.989113423	6	3	4.096462594	34.54063098	0.521125396	6	24
ENST00000370783	ENSG00000101928	MOSPD1	2364	0.035656916	0.993024152	0.986048305	6	3	6.545893155	19.43934734	0.925957013	0	24
ENST00000322887	ENSG00000113615	SEC24A	2700	0.160631627	0.982691534	0.965383069	6	3	0.056798537	4.315135156	4.171364129	6	24
ENST00000282388	ENSG00000152518	ZFP36L2	3696	0.118941073	0.871875976	0.807813963	0	4	0.380302593	5.827651981	4.118296713	0	24
ENST00000397983	ENSG00000076984	MAP2K7	3396	0.047489063	0.999237482	0.998474963	6	3	0.375840413	14.5959331	1.233220232	0	24
ENST00000220931	ENSG00000104490	NCALD	3283	0.05008535	0.965934471	0.931868941	6	3	2.712349526	13.83931984	1.300641954	6	24
ENST00000295731	ENSG00000163501	IHH	2023	0.085599251	0.932722482	0.865444964	0	3	0.081250996	8.097584626	1.481923383	0	12
ENST00000522684	ENSG00000169398	PTK2	4955	0.272250212	0.980361977	0.960723953	6	3	0.049289673	2.545993171	7.069932552	6	24
ENST00000524202	ENSG00000169398	PTK2	3014	0.041483898	0.997457185	0.99491437	6	3	0.469263803	16.70882489	1.07727504	6	24
ENST00000521985	ENSG00000169398	PTK2	538	0.044740284	0.858226961	0.787340441	0	4	0.136748709	15.49268603	1.549118078	0	24
ENST00000520045	ENSG00000169398	PTK2	602	0.064973703	0.920598169	0.841196339	6	3	0.379263487	10.6681187	1.687270314	6	24
ENST00000524040	ENSG00000169398	PTK2	475	0.050224062	0.998319538	0.996639075	6	3	0.595590518	13.8010976	1.304244092	6	24
ENST00000395218	ENSG00000169398	PTK2	4415	0.171657596	0.961526197	0.923052393	6	3	0.315142962	4.037963921	4.457692132	6	24
ENST00000373053	ENSG00000156026	MCU	2949	0.031142298	0.997349696	0.994699392	6	3	22.97803027	22.25741911	0.808719102	6	24
ENST00000605597	ENSG00000156026	MCU	3224	0.170272445	0.883272088	0.766544177	0	3	0.014386554	4.070812396	5.895629095	0	24
ENST00000359470	ENSG00000182795	C1orf116	5493	0.029809279	0.885725033	0.771450067	6	3	0.662274047	23.25273213	0.774102583	6	24
ENST00000466468	ENSG00000132323	ILKAP	2651	0.04996328	0.96454352	0.94681528	0	4	0.508447569	13.87313194	1.729962643	0	24
ENST00000309576	ENSG00000132170	PPARG	1870	0.103960861	0.991371821	0.982743643	6	3	0.773506824	6.667385948	2.699708723	6	24
ENST00000455517	ENSG00000132170	PPARG	428	0.085606299	0.914344822	0.828689643	0	3	0.107957937	8.096917936	1.482045402	0	12
ENST00000397000	ENSG00000132170	PPARG	1122	0.056190242	0.929360959	0.858721919	0	3	3.092534135	12.33572149	0.972784609	0	12
ENST00000397012	ENSG00000132170	PPARG	2006	0.055249464	0.999630215	0.999260429	6	3	0.459926923	12.545772	1.434746304	0	24
ENST00000314994	ENSG00000177946	CENPBD1	2744	0.042910936	0.890602316	0.781204631	6	3	0.566764821	16.15315902	1.114333114	0	24
ENST00000467668	ENSG00000115970	THADA	382	0.032410699	0.99301218	0.98602436	6	3	0.369381538	21.38636931	0.841657587	6	24
ENST00000557444	ENSG00000223959	AFG3L1P	2447	0.015490239	0.992637404	0.985274809	6	3	0.321702677	44.74735144	0.402258445	0	24
ENST00000367214	ENSG00000058673	ZC3H11A	3451	0.096699279	0.995624365	0.991248731	6	3	0.363375377	7.168069825	2.511136253	6	24
ENST00000367212	ENSG00000058673	ZC3H11A	3004	0.042886165	0.919687736	0.839375473	6	3	0.953148817	16.16248908	1.113689848	6	24
ENST00000332127	ENSG00000058673	ZC3H11A	5015	0.228635703	0.904690992	0.857036489	0	4	0.021441296	3.03166641	7.916438272	0	24
ENST00000545865	ENSG00000185504	FAAP100	689	0.067874268	0.915521147	0.873281721	0	4	0.118735605	10.21222336	2.35012486	0	24
ENST00000502852	ENSG00000198585	NUDT16	1552	0.026761434	0.995336584	0.993004876	0	4	1.05369161	25.90097308	0.926606113	0	24
ENST00000375256	ENSG00000165244	ZNF367	3646	0.027448862	0.999611365	0.999222731	6	3	4.758174279	25.2523104	0.712806065	6	24
ENST00000361357	ENSG00000198909	MAP3K3	4818	0.056187965	0.902457543	0.804915086	6	3	6.367762216	12.33622139	1.459117782	6	24
ENST00000487432	ENSG00000145022	TCTA	892	0.179754853	0.876822248	0.753644495	0	3	0.050062707	3.856069366	6.223954426	0	24
ENST00000482193	ENSG00000145022	TCTA	590	0.234916065	0.999195854	0.998391708	0	3	0.083799031	2.950616349	4.066946896	0	12
ENST00000497786	ENSG00000145022	TCTA	587	0.089653401	0.868656071	0.737312142	0	3	0.095294153	7.731409761	3.104220413	0	24
ENST00000368918	ENSG00000143458	GABPB2	8964	0.080428458	0.881099472	0.762198945	6	3	0.466555277	8.618183094	2.088607286	0	24
ENST00000257013	ENSG00000134590	FAM127A	1181	0.033662325	0.91823043	0.836460861	6	3	58.51721217	20.59118539	0.874160456	6	24
ENST00000370775	ENSG00000203950	FAM127B	1244	0.03513165	0.860786323	0.791179484	0	4	34.13718272	19.72999194	1.21642219	0	24
ENST00000254657	ENSG00000132326	PER2	6385	0.045018638	0.949486925	0.89897385	6	3	1.043926297	15.39689349	1.169066995	0	24
ENST00000253462	ENSG00000131153	GINS2	2673	0.021711677	0.958478386	0.916956771	6	3	16.26879253	31.92508755	0.56381991	6	24
ENST00000433425	ENSG00000196972	SMIM10L2B	2696	0.128211741	0.946569978	0.893139955	6	3	0.029356598	5.40626914	3.329467981	6	24
ENST00000221573	ENSG00000104976	SNAPC2	1542	0.201936394	0.999030205	0.998060411	6	3	0.141648261	3.432502524	5.243987403	6	24
ENST00000595637	ENSG00000104976	SNAPC2	975	0.059193485	0.902686581	0.805373161	6	3	0.312590724	11.70985584	1.537166661	0	24
ENST00000596520	ENSG00000104976	SNAPC2	457	0.050819361	0.844095312	0.766142969	0	4	0.155220348	13.63943114	1.759604176	0	24
ENST00000412692	ENSG00000131149	GSE1	6625	0.075528246	0.883304398	0.766608797	6	3	0.332406114	9.177323937	1.961356069	6	24
ENST00000564136	ENSG00000140859	KIFC3	3071	0.057059521	0.916415477	0.832830954	6	3	0.270848766	12.14779174	1.48175079	0	24
ENST00000565753	ENSG00000140859	KIFC3	473	0.032420827	0.992971698	0.985943397	6	3	0.149153764	21.37968817	0.841920605	0	24
ENST00000565270	ENSG00000140859	KIFC3	1081	0.06915093	0.95754907	0.91509814	6	3	1.386086599	10.0236856	1.795746666	0	24
ENST00000567204	ENSG00000140859	KIFC3	516	0.089653401	0.868656069	0.737312138	0	3	0.108406333	7.731409782	3.104220404	0	24
ENST00000564204	ENSG00000140859	KIFC3	558	0.036754755	0.898204439	0.847306659	0	4	0.500016448	18.85870788	1.272621653	0	24
ENST00000563028	ENSG00000140859	KIFC3	681	0.046753826	0.921684658	0.882526987	0	4	0.574398241	14.82546432	1.618836313	0	24
ENST00000375241	ENSG00000081377	CDC14B	5589	0.029568679	0.927771675	0.855543351	6	3	2.960285596	23.44193945	0.767854556	6	24
ENST00000315927	ENSG00000180667	YOD1	6265	0.076271378	0.989375323	0.978750647	6	3	0.365074008	9.08790682	1.980654111	0	24
ENST00000497815	ENSG00000257923	CUX1	947	0.092980698	0.996941098	0.993882195	6	3	0.073875499	7.454742694	2.414570259	0	24
ENST00000292538	ENSG00000257923	CUX1	2930	0.124517588	0.958049331	0.916098661	6	3	0.053206023	5.566660843	3.233536317	6	24
ENST00000607092	ENSG00000257923	CUX1	559	0.080876634	0.964881243	0.929762487	6	3	0.12077418	8.57042569	2.100245735	6	24
ENST00000547394	ENSG00000257923	CUX1	2878	0.015174011	0.926949719	0.853899439	6	3	7.657927196	45.67989321	0.394046455	6	24
ENST00000425244	ENSG00000257923	CUX1	2776	0.014761672	0.924448272	0.848896544	6	3	2.073600114	46.9558728	0.383338631	6	24
ENST00000578067	ENSG00000136490	LIMD2	2019	0.254976573	0.989884169	0.979768339	6	3	0.03226151	2.718473986	6.621361872	0	24
ENST00000495463	ENSG00000168385	2-Sep	501	0.106980142	0.955433486	0.910866973	6	3	0.154000219	6.479213532	2.778114953	6	24
ENST00000421717	ENSG00000168385	2-Sep	818	0.021777435	0.918808444	0.837616889	6	3	0.890534691	31.82868715	0.565527567	6	24
ENST00000425847	ENSG00000114686	MRPL3	1457	0.047522197	0.820056975	0.730085463	0	4	5.628836757	14.58575631	1.645440901	0	24
ENST00000584112	ENSG00000108588	CCDC47	588	0.039254487	0.918739344	0.878109016	0	4	1.088763274	17.65778231	1.359174078	0	24
ENST00000425673	ENSG00000090924	PLEKHG2	8132	0.071401628	0.830863078	0.746294616	0	4	1.659236314	9.707722306	2.472258604	0	24
ENST00000458508	ENSG00000090924	PLEKHG2	3898	0.031148425	0.919020087	0.838040174	6	3	0.088487671	22.25304124	0.808878202	0	24
ENST00000438123	ENSG00000090924	PLEKHG2	482	0.032420828	0.9929717	0.9859434	6	3	0.146368734	21.37968802	0.841920611	0	24
ENST00000550262	ENSG00000174437	ATP2A2	3670	0.094179809	0.980106728	0.960213455	6	3	0.081331972	7.359827815	2.445709391	6	24
ENST00000336174	ENSG00000266173	STRADA	2143	0.028628705	0.998122917	0.996245833	6	3	1.702545917	24.21161452	0.743444845	6	24
ENST00000002501	ENSG00000003249	DBNDD1	2079	0.023044174	0.98660942	0.973218841	6	3	2.835813573	30.07906431	0.59842287	0	24
ENST00000406189	ENSG00000176624	MEX3C	3781	0.024220947	0.986562629	0.973125258	6	3	12.01456233	28.61767434	0.628981929	6	24
ENST00000608424	ENSG00000178252	WDR6	4070	0.08695789	0.966579498	0.933158997	6	3	0.018506765	7.971067134	2.258166905	6	24
ENST00000452875	ENSG00000178252	WDR6	3916	0.182980797	0.896074976	0.792149951	6	3	0.045137297	3.78808702	4.751738781	6	24
ENST00000498023	ENSG00000178252	WDR6	626	0.052461404	0.931547699	0.897321549	0	4	0.105888074	13.21251687	1.816459365	0	24
ENST00000492780	ENSG00000178252	WDR6	537	0.074380949	0.860439065	0.790658597	0	4	0.1406135	9.318880554	2.575416635	0	24
ENST00000482988	ENSG00000135924	DNAJB2	523	0.032420828	0.992971698	0.985943396	6	3	0.134894321	21.37968802	0.841920611	0	24
ENST00000472019	ENSG00000135924	DNAJB2	1419	0.115268314	0.926556191	0.853112381	6	3	4.269095431	6.013336679	2.99334645	6	24
ENST00000398246	ENSG00000154359	LONRF1	3594	0.137034904	0.992484656	0.984969313	6	3	0.206550708	5.058179792	3.558592367	0	24
ENST00000533751	ENSG00000154359	LONRF1	3043	0.051721938	0.876186764	0.752373528	6	3	0.043759898	13.40141559	1.343141692	6	24
ENST00000536122	ENSG00000141013	GAS8	3200	0.295904556	0.999643067	0.999286134	6	3	0.022691377	2.342468765	7.684200648	6	24
ENST00000417443	ENSG00000178947	SMIM10L2A	5230	0.069116475	0.879013342	0.818520014	0	4	0.200120823	10.0286824	2.393135913	0	24
ENST00000535641	ENSG00000089053	ANAPC5	2627	0.070948644	0.957403175	0.91480635	6	3	0.485489466	9.76970295	1.842430634	6	24
ENST00000441917	ENSG00000089053	ANAPC5	2147	0.311107629	0.893375502	0.786751005	6	3	0.048135114	2.227998016	8.079001807	6	24
ENST00000541887	ENSG00000089053	ANAPC5	2400	0.035815453	0.994769588	0.989539176	6	3	4.432400331	19.35329922	0.930073978	6	24
ENST00000538334	ENSG00000089053	ANAPC5	6149	0.103869815	0.85679744	0.78519616	0	4	0.014912333	6.673230168	3.596459196	0	24
ENST00000539612	ENSG00000089053	ANAPC5	654	0.048902528	0.978395096	0.956790191	6	3	0.558457102	14.17405617	1.269925827	6	24
ENST00000539871	ENSG00000089053	ANAPC5	704	0.059158711	0.935189033	0.870378066	6	3	1.246281049	11.71673908	1.53626362	6	24
ENST00000468374	ENSG00000178467	P4HTM	696	0.032420827	0.992971698	0.985943396	6	3	0.101364555	21.37968815	0.841920606	0	24
ENST00000356401	ENSG00000177479	ARIH2	4933	0.017444251	0.951405026	0.902810051	6	3	20.73959597	39.73499325	0.453001209	6	24
ENST00000470296	ENSG00000177479	ARIH2	457	0.037299628	0.83923526	0.75885289	0	4	0.168336358	18.58321945	1.291487735	0	24
ENST00000459976	ENSG00000177479	ARIH2	432	0.092980699	0.996941098	0.993882196	6	3	0.161944668	7.454742662	2.41457027	0	24
ENST00000487891	ENSG00000177479	ARIH2	494	0.032420828	0.9929717	0.985943399	6	3	0.142813219	21.37968805	0.84192061	0	24
ENST00000331134	ENSG00000182446	NPLOC4	4415	0.027294151	0.976432931	0.952865861	6	3	53.8818779	25.39544781	0.708788446	6	24
ENST00000572824	ENSG00000182446	NPLOC4	559	0.050137437	0.999263125	0.99852625	6	3	2.917109568	13.82494232	1.301994582	6	24
ENST00000574344	ENSG00000182446	NPLOC4	573	0.023005832	0.999867947	0.999735893	6	3	10.6813361	30.12919403	0.597427199	6	24
ENST00000296402	ENSG00000145349	CAMK2D	5820	0.029345437	0.966879954	0.933759908	6	3	0.672628832	23.62027158	0.762057284	0	24
ENST00000273598	ENSG00000145029	NICN1	2616	0.061629566	0.976671132	0.953342263	6	3	1.153865577	11.24699102	1.600428058	6	24
ENST00000528988	ENSG00000185122	HSF1	775	0.031914543	0.998243753	0.996487507	6	3	3.385051783	21.71885037	0.828773148	0	24
ENST00000532338	ENSG00000185122	HSF1	3451	0.105770979	0.966439392	0.949659088	0	4	0.259332678	6.553283224	3.662286396	0	24
ENST00000564544	ENSG00000131143	COX4I1	617	0.023040569	0.997053355	0.994106711	6	3	1.043551769	30.08376986	0.598329268	0	24
ENST00000482348	ENSG00000189159	HN1	1614	0.103212532	0.873225102	0.746450205	0	3	0.057946106	6.715726917	3.573701	0	24
ENST00000465454	ENSG00000189159	HN1	509	0.128170872	0.864346651	0.728693302	0	3	0.083369932	5.407993004	2.218937782	0	12
ENST00000366577	ENSG00000116984	MTR	10529	0.036813477	0.988051938	0.976103876	6	3	2.74185948	18.82862596	0.955991161	6	24
ENST00000366576	ENSG00000116984	MTR	5234	0.022079339	0.996959194	0.993918387	6	3	0.623400944	31.39347521	0.573367551	6	24
ENST00000438585	ENSG00000178149	DALRD3	654	0.095547423	0.994058726	0.988117451	6	3	0.636963438	7.254483267	2.481224277	6	24
ENST00000441576	ENSG00000178149	DALRD3	1706	0.081359008	0.921837167	0.882755751	0	4	0.813734247	8.519611973	2.817029705	0	24
ENST00000440857	ENSG00000178149	DALRD3	2014	0.172019223	0.999987895	0.99997579	6	3	0.070577942	4.029475118	4.467083051	0	24
ENST00000514439	ENSG00000196353	CPNE4	2312	0.019756159	0.958768592	0.917537184	6	3	0.281248708	35.08511869	0.513038025	6	24
ENST00000515418	ENSG00000196353	CPNE4	1958	0.023700789	0.934527868	0.869055735	6	3	2.714115021	29.24574298	0.615474191	6	24
ENST00000450008	ENSG00000196510	ANAPC7	2200	0.032678127	0.998426239	0.996852477	6	3	2.06294136	21.21134978	0.84860229	6	24
ENST00000471602	ENSG00000196510	ANAPC7	930	0.122415763	0.953161113	0.906322225	6	3	0.348599202	5.662237962	3.178955056	6	24
ENST00000261226	ENSG00000057704	TMCC3	5877	0.108080223	0.991956416	0.983912832	6	3	0.023433179	6.413265658	2.806682424	6	24
ENST00000460941	ENSG00000128596	CCDC136	536	0.051721938	0.87618676	0.75237352	6	3	0.124217696	13.40141557	1.343141693	6	24
ENST00000263063	ENSG00000107951	MTPAP	5601	0.03172888	0.936770819	0.873541638	6	3	6.179942411	21.84593896	0.823951767	6	24
ENST00000571757	ENSG00000204237	OXLD1	923	0.100319278	0.987016587	0.974033173	6	3	0.074145942	6.909411578	2.605142247	0	24
ENST00000575992	ENSG00000204237	OXLD1	821	0.047348874	0.95298759	0.90597518	6	3	0.719862816	14.63914803	1.229579752	0	24
ENST00000394013	ENSG00000181852	RNF41	2452	0.020913993	0.999991128	0.999982255	6	3	12.46555964	33.14274767	0.543105242	6	24
ENST00000552244	ENSG00000181852	RNF41	716	0.057438782	0.925787549	0.851575097	0	3	0.08886973	12.06758143	1.988799507	0	24
ENST00000549119	ENSG00000181852	RNF41	796	0.230151412	0.93073613	0.86147226	0	3	0.07900595	3.011700748	3.984459614	0	12
ENST00000615206	ENSG00000181852	RNF41	5216	0.028864726	0.982683346	0.965366691	6	3	4.179408475	24.01364162	0.749573942	0	24
ENST00000574107	ENSG00000185298	CCDC137	890	0.1043571	0.998605448	0.997210896	6	3	0.236904426	6.642070174	2.709998469	6	24
ENST00000591254	ENSG00000123144	C19orf43	988	0.2224552	0.969365907	0.938731814	0	3	0.117458519	3.115895614	3.851220159	0	12
ENST00000588213	ENSG00000123144	C19orf43	841	0.056721234	0.850303122	0.700606243	6	3	0.234007349	12.22024146	1.472965985	6	24
ENST00000482234	ENSG00000054282	SDCCAG8	549	0.102975749	0.999502406	0.999004812	6	3	0.130762488	6.731169139	2.674126831	6	24
ENST00000503427	ENSG00000113716	HMGXB3	5275	0.167742765	0.93274039	0.865480781	0	3	0.904037615	4.132203138	5.80803973	0	24
ENST00000613459	ENSG00000113716	HMGXB3	5567	0.028161546	0.900387399	0.800774797	6	3	1.907602199	24.61325022	0.731313412	0	24
ENST00000476044	ENSG00000120756	PLS1	1038	0.026996019	0.924272647	0.848545295	6	3	0.84584451	25.67590332	0.701046416	6	24
ENST00000297156	ENSG00000164615	CAMLG	2221	0.082559572	0.882920901	0.765841802	6	3	1.502819348	8.395721586	2.143949131	6	24
ENST00000515406	ENSG00000164296	TIGD6	2429	0.149079033	0.990119941	0.980239881	0	3	0.05569257	4.649528285	5.161813958	0	24
ENST00000595831	ENSG00000104980	TIMM44	1797	0.121897508	0.914583185	0.871874777	0	4	0.110113013	5.686311325	4.220662329	0	24
ENST00000270538	ENSG00000104980	TIMM44	2075	0.044720446	0.978564552	0.957129103	6	3	2.214354797	15.49955884	1.161323376	0	24
ENST00000599650	ENSG00000104980	TIMM44	921	0.112720552	0.934259485	0.901389227	0	4	0.062152204	6.149252904	3.902913147	0	24
ENST00000372996	ENSG00000112578	BYSL	1299	0.287923612	0.854542616	0.709085232	0	3	0.180654721	2.407399575	4.984631602	0	12
ENST00000377069	ENSG00000089094	KDM2B	5224	0.065484743	0.962958491	0.925916982	6	3	0.912960069	10.58486528	1.700541247	6	24
ENST00000371410	ENSG00000101882	NKAP	5963	0.044159365	0.942041684	0.913062527	0	4	0.597686906	15.69649354	1.529003911	0	24
ENST00000549011	ENSG00000139324	TMTC3	574	0.038078694	0.999596816	0.999193632	6	3	0.61883163	18.20301883	0.988846969	6	24
ENST00000483951	ENSG00000204104	TRAF3IP1	476	0.092980698	0.996941098	0.993882195	6	3	0.146974994	7.454742679	2.414570264	6	24
ENST00000366695	ENSG00000181218	HIST3H2A	895	0.0215786	0.882717444	0.765434887	6	3	11.69506487	32.12197127	0.560364115	0	24
ENST00000578910	ENSG00000176155	CCDC57	796	0.104197366	0.999590861	0.999181721	0	3	0.256115241	6.652252422	1.803900279	0	12
ENST00000558194	ENSG00000180304	OAZ2	7102	0.05585272	0.993585491	0.987170983	6	3	0.286381158	12.41026724	1.450411958	6	24
ENST00000560258	ENSG00000180304	OAZ2	1744	0.077848162	0.871311598	0.742623196	6	3	1.804345195	8.903834857	2.021600837	6	24
ENST00000552205	ENSG00000184752	NDUFA12	813	0.04609839	0.908840101	0.817680202	6	3	0.24990519	15.03625585	1.197106526	6	24
ENST00000545031	ENSG00000139370	SLC15A4	1469	0.089555912	0.938395079	0.876790157	6	3	0.044777105	7.739826014	2.325633673	6	24
ENST00000557763	ENSG00000198901	PRC1	933	0.032397555	0.992926635	0.985853269	6	3	0.226900142	21.39504578	0.841316265	6	24
ENST00000396651	ENSG00000142937	RPS8	881	0.018539427	0.981262804	0.962525608	6	3	505.9259028	37.38773455	0.481441313	6	24
ENST00000484599	ENSG00000142937	RPS8	852	0.076060823	0.925159259	0.850318517	6	3	2.703357724	9.113064389	1.975186307	6	24
ENST00000216446	ENSG00000100558	PLEK2	1549	0.028676553	0.927721616	0.855443232	6	3	2.817928092	24.1712166	0.744687382	0	24
ENST00000556532	ENSG00000100558	PLEK2	695	0.03638188	0.991073775	0.982147549	6	3	1.316555457	19.05198905	0.944783243	6	24
ENST00000397498	ENSG00000214087	ARL16	1227	0.116148615	0.874757521	0.812136282	0	4	0.151919861	5.967761046	4.021608743	0	24
ENST00000396113	ENSG00000156170	NDUFAF6	2549	0.026986462	0.97169467	0.94338934	6	3	0.632577448	25.68499617	0.700798236	6	24
ENST00000396124	ENSG00000156170	NDUFAF6	1798	0.057344065	0.992659473	0.985318946	6	3	1.571727122	12.08751386	1.489139968	6	24
ENST00000517976	ENSG00000156170	NDUFAF6	1196	0.014620254	0.99734118	0.99468236	6	3	1.373464198	47.41006415	0.379666223	6	24
ENST00000234296	ENSG00000115942	ORC2	4312	0.035232554	0.972547411	0.945094822	6	3	5.567441705	19.67348657	0.91493696	6	24
ENST00000487853	ENSG00000115942	ORC2	919	0.056548904	0.990154733	0.980309467	6	3	0.079025379	12.25748219	1.468490814	6	24
ENST00000571647	ENSG00000185359	HGS	2401	0.019454395	0.8933153	0.839972949	0	4	0.060962603	35.62933654	0.673602215	0	24
ENST00000554660	ENSG00000184056	VPS33B	1055	0.051721938	0.876186758	0.752373516	6	3	0.063109654	13.40141551	1.3431417	6	24
ENST00000448464	ENSG00000164938	TP53INP1	5631	0.070632332	0.916574684	0.833149368	6	3	1.633250399	9.813454619	1.834216461	6	24
ENST00000489987	ENSG00000179348	GATA2	1433	0.102331703	0.993711174	0.987422347	0	3	0.308909473	6.77353312	1.771601288	0	12
ENST00000438264	ENSG00000065802	ASB1	1048	0.033803139	0.982158147	0.964316293	6	3	0.552413651	20.5054085	0.877817187	0	24
ENST00000424542	ENSG00000065054	SLC9A3R2	2194	0.046189712	0.88826428	0.77652856	6	3	1.96326468	15.00652749	1.199478028	6	24
ENST00000563587	ENSG00000065054	SLC9A3R2	1037	0.11493221	0.951827314	0.903654628	6	3	0.075113686	6.030921887	2.984618328	6	24
ENST00000561844	ENSG00000065054	SLC9A3R2	738	0.026043406	0.98875518	0.977510359	6	3	1.16945808	26.61507446	0.676308459	0	24
ENST00000564033	ENSG00000065054	SLC9A3R2	1087	0.067978854	0.910832825	0.866249238	0	4	1.65297152	10.19651169	2.353746138	0	24
ENST00000329559	ENSG00000183648	NDUFB1	528	0.121843524	0.919866318	0.839732635	6	3	0.611238427	5.688830713	3.164094857	6	24
ENST00000566802	ENSG00000214331	RP11-252A24.2	2320	0.175605692	0.991504701	0.983009401	0	3	0.138414739	3.94717947	3.040145524	0	12
ENST00000602540	ENSG00000139289	PHLDA1	5741	0.159080849	0.836567858	0.754851787	0	4	0.887995569	4.35720065	5.508123661	0	24
ENST00000509178	ENSG00000145833	DDX46	766	0.032420827	0.9929717	0.985943399	6	3	0.092101476	21.37968821	0.841920604	6	24
ENST00000486310	ENSG00000168374	ARF4	1601	0.016066421	0.976122398	0.952244795	6	3	8.292157611	43.14260118	0.417221018	0	24
ENST00000508791	ENSG00000181904	C5orf24	643	0.109338004	0.999137618	0.998275237	6	3	0.109535594	6.339489984	2.839345128	6	24
ENST00000366691	ENSG00000116574	RHOU	4372	0.034682487	0.963225182	0.926450365	6	3	0.843490835	19.98550978	0.900652533	6	24
ENST00000405646	ENSG00000182979	MTA1	2709	0.014444647	0.862206958	0.793310437	0	4	22.52807469	47.98644114	0.500141278	0	24
ENST00000494026	ENSG00000182979	MTA1	852	0.045699131	0.998315761	0.996631522	6	3	0.168272512	15.16762289	1.186738366	0	24
ENST00000469140	ENSG00000182979	MTA1	1666	0.04943369	0.949751798	0.924627697	0	4	0.538032885	14.02175695	1.711625732	0	24
ENST00000426567	ENSG00000182979	MTA1	568	0.040667087	0.977170038	0.954340076	6	3	0.512559956	17.04442666	1.056063683	6	24
ENST00000460948	ENSG00000186787	SPIN2B	401	0.057438782	0.925787551	0.851575103	0	3	0.158680115	12.0675814	1.988799512	0	24
ENST00000333933	ENSG00000186787	SPIN2B	1258	0.047933722	0.988966301	0.977932602	6	3	0.166929281	14.46053336	1.244767364	0	24
ENST00000526779	ENSG00000185803	SLC52A2	881	0.049832015	0.999470134	0.998940268	0	3	0.320858232	13.90967582	1.725417638	0	24
ENST00000577650	ENSG00000141526	SLC16A3	545	0.070244673	0.992215129	0.984430258	6	3	0.127891478	9.867611992	1.824149553	6	24
ENST00000264719	ENSG00000084710	EFR3B	1980	0.04568777	0.998324426	0.996648852	6	3	0.362089265	15.17139456	1.186443337	6	24
ENST00000539347	ENSG00000198134	RP11-267J23.4	327	0.032420828	0.9929717	0.9859434	6	3	0.21574841	21.37968803	0.841920611	6	24
ENST00000617316	ENSG00000276045	ORAI1	2138	0.083672344	0.999985246	0.999970491	6	3	1.667723134	8.284065499	2.172846171	0	24
ENST00000527000	ENSG00000182325	FBXL6	604	0.085606299	0.914344824	0.828689649	0	3	0.076499995	8.096917934	1.482045403	0	12
ENST00000580784	ENSG00000141551	CSNK1D	1081	0.126199072	0.8507288	0.776093201	0	4	0.045321825	5.492490303	4.369602617	0	24
ENST00000448943	ENSG00000233608	TWIST2	1176	0.150954471	0.999654363	0.999308726	0	3	0.304078562	4.591763184	2.613375193	0	12
ENST00000612363	ENSG00000233608	TWIST2	1404	0.045854038	0.988340133	0.976680266	6	3	2.684172957	15.11638261	1.190761074	0	24
ENST00000220959	ENSG00000104517	UBR5	9418	0.036277474	0.99895976	0.997919519	6	3	4.5945096	19.10682029	0.942071979	0	24
ENST00000333003	ENSG00000120798	NR2C1	4143	0.021075607	0.986974061	0.973948122	6	3	1.525779323	32.88859864	0.547302127	6	24
ENST00000546416	ENSG00000120798	NR2C1	864	0.096771032	0.977908748	0.955817497	6	3	0.173379136	7.162754835	2.512999595	6	24
ENST00000374888	ENSG00000198455	ZXDB	5894	0.039174273	0.892102976	0.784205951	6	3	1.198970355	17.69393849	1.017297534	0	24
ENST00000329734	ENSG00000177508	IRX3	2601	0.065221992	0.913875898	0.827751795	6	3	0.153300134	10.62750707	1.693717999	0	24
ENST00000358697	ENSG00000198205	ZXDA	4113	0.073852938	0.944726718	0.889453436	6	3	0.146514677	9.385505788	1.917850823	0	24
ENST00000436909	ENSG00000121274	PAPD5	4635	0.103850437	0.926559846	0.889839769	0	4	0.108202725	6.674475348	3.595788245	0	24
ENST00000490993	ENSG00000113971	NPHP3	5197	0.091401873	0.81232134	0.718482011	0	4	0.040794385	7.583511784	3.164760692	0	24
ENST00000469232	ENSG00000113971	NPHP3	1616	0.14184187	0.968606538	0.937213076	6	3	0.096295207	4.886760024	3.683422127	6	24
ENST00000383282	ENSG00000274810	NPHP3-ACAD11	782	0.105144809	0.983620173	0.967240346	6	3	0.095456382	6.592310023	2.730454111	0	24
ENST00000366687	ENSG00000154429	CCSAP	5089	0.109783189	0.999771113	0.999542226	6	3	0.816531889	6.313782531	2.850905921	6	24
ENST00000593807	ENSG00000066044	ELAVL1	856	0.051824632	0.983732285	0.96746457	0	3	0.404268883	13.37485965	0.897205676	0	12
ENST00000269499	ENSG00000141664	ZCCHC2	5959	0.09613872	0.980784485	0.961568971	6	3	0.563590253	7.209864873	2.496579383	6	24
ENST00000505777	ENSG00000081307	UBA5	576	0.046753208	0.980117036	0.960234072	6	3	0.966786931	14.82566033	1.214111183	6	24
ENST00000469158	ENSG00000081307	UBA5	584	0.103256746	0.897940544	0.795881088	6	3	0.108097183	6.712851259	2.681423929	6	24
ENST00000264991	ENSG00000081307	UBA5	2850	0.072634967	0.903576242	0.807152484	6	3	0.922587384	9.542885583	1.886221923	6	24
ENST00000550386	ENSG00000198001	IRAK4	1751	0.058382801	0.936770384	0.873540767	6	3	0.085735777	11.87245498	1.516114403	6	24
ENST00000547928	ENSG00000198001	IRAK4	626	0.084301421	0.999212871	0.998425742	6	3	0.114705477	8.222247929	2.189182345	6	24
ENST00000322048	ENSG00000067836	ROGDI	1735	0.08889058	0.811489087	0.717233631	0	4	0.342171606	7.797757388	3.077807991	0	24
ENST00000589543	ENSG00000067836	ROGDI	713	0.02082431	0.852649675	0.778974513	0	4	0.187542489	33.28548165	0.721035082	0	24
ENST00000558394	ENSG00000140391	TSPAN3	550	0.064687538	0.976957498	0.953914997	6	3	0.375423619	10.7153125	1.679839015	6	24
ENST00000473389	ENSG00000101901	ALG13	693	0.071050415	0.889183146	0.778366292	6	3	0.282723281	9.755709171	1.845073452	6	24
ENST00000623144	ENSG00000101901	ALG13	3693	0.232943336	0.966558074	0.933116147	6	3	0.022408147	2.975604244	6.049191533	6	24
ENST00000471924	ENSG00000101901	ALG13	711	0.128170872	0.864346647	0.728693294	0	3	0.05968396	5.407993024	2.218937774	0	12
ENST00000481970	ENSG00000240303	ACAD11	1891	0.122284054	0.989070746	0.978141491	6	3	0.324253428	5.668336635	3.175534757	6	24
ENST00000545862	ENSG00000183048	SLC25A10	1911	0.045265236	0.989467728	0.984201591	0	4	0.111662135	15.31301369	1.56729436	0	24
ENST00000583569	ENSG00000125450	NUP85	553	0.015547868	0.985463487	0.978195231	0	4	0.771668122	44.58149422	0.538339964	0	24
ENST00000540768	ENSG00000125450	NUP85	1926	0.128170872	0.906377764	0.812755527	0	3	0.151496745	5.407993001	2.218937783	0	12
ENST00000490166	ENSG00000163902	RPN1	573	0.056548904	0.990154733	0.980309466	6	3	0.12674402	12.25748222	1.468490811	6	24
ENST00000506745	ENSG00000163138	PACRGL	681	0.02855765	0.9997919	0.9995838	0	3	0.104879699	24.27185659	0.988799514	0	24
ENST00000568957	ENSG00000260727	SLC7A5P1	537	0.047868192	0.929850183	0.859700366	6	3	0.277609734	14.48032933	1.243065651	0	24
ENST00000462351	ENSG00000054356	PTPRN	5099	0.026976469	0.929004063	0.858008127	0	3	0.119396346	25.69451114	0.93405163	0	24
ENST00000345617	ENSG00000068024	HDAC4	8976	0.225841869	0.974603512	0.949207024	6	3	0.126055484	3.069170404	5.864777001	6	24
ENST00000496347	ENSG00000068024	HDAC4	995	0.056548904	0.990154733	0.980309466	6	3	0.07298927	12.25748219	1.468490815	0	24
ENST00000267205	ENSG00000139725	RHOF	3009	0.036286307	0.977213637	0.954427273	6	3	13.58560275	19.10216911	0.942301364	0	24
ENST00000546227	ENSG00000139725	RHOF	1219	0.085580329	0.914031311	0.871046966	0	4	0.070397456	8.09937508	2.963191575	0	24
ENST00000617101	ENSG00000140839	CLEC18B	2321	0.073669459	0.975913424	0.951826847	6	3	0.031940048	9.408881109	1.913086136	6	24
ENST00000444882	ENSG00000144674	GOLGA4	1451	0.211975016	0.977138275	0.954276551	0	3	0.186968842	3.269947539	3.669783646	0	12
ENST00000367201	ENSG00000143845	ETNK2	2431	0.212954702	0.992757052	0.985514104	0	3	0.03120176	3.254904332	7.373488604	0	24
ENST00000400151	ENSG00000185619	PCGF3	1175	0.058838699	0.840352467	0.760528701	0	4	1.908229621	11.78046413	2.037271176	0	24
ENST00000440452	ENSG00000185619	PCGF3	3609	0.156658486	0.999540119	0.999080238	6	3	0.05990991	4.424574748	4.068187571	0	24
ENST00000537579	ENSG00000121281	ADCY7	2090	0.02366215	0.988504108	0.982756162	0	4	0.479298047	29.29349956	0.819294395	0	24
ENST00000294008	ENSG00000188827	SLX4	7307	0.062823895	0.957186949	0.914373899	6	3	0.856527318	11.03317736	1.631443003	6	24
ENST00000418921	ENSG00000147140	NONO	703	0.058556566	0.94399567	0.88799134	6	3	0.289346018	11.83722378	1.520626823	6	24
ENST00000561848	ENSG00000103248	MTHFSD	571	0.051806967	0.983610037	0.967220075	0	3	0.086580475	13.37942022	0.896899851	0	12
ENST00000269576	ENSG00000186395	KRT10	2124	0.073433682	0.951099117	0.926648676	0	4	3.56620731	9.439090588	2.542617827	0	24
ENST00000562951	ENSG00000065057	NTHL1	523	0.097392486	0.978279013	0.96741852	0	4	0.256369152	7.117049901	3.372183747	0	24
ENST00000622512	ENSG00000179456	ZBTB18	3740	0.025076594	0.952699303	0.905398606	6	3	11.47021965	27.64120169	0.651201789	6	24
ENST00000436612	ENSG00000167920	TMEM99	854	0.027320818	0.960781742	0.941172614	0	4	3.327409247	25.37065982	0.945974609	0	24
ENST00000366535	ENSG00000035687	ADSS	2780	0.020207171	0.926695207	0.853390414	6	3	15.30042698	34.30204048	0.524750124	6	24
ENST00000250160	ENSG00000104415	WISP1	3844	0.020093196	0.979212722	0.958425443	6	3	2.096623479	34.49661159	0.521790378	6	24
ENST00000360579	ENSG00000111237	VPS29	1091	0.039815643	0.998465702	0.996931405	6	3	16.68942509	17.4089157	1.033952965	6	24
ENST00000546588	ENSG00000111237	VPS29	1059	0.062898183	0.897474191	0.794948381	6	3	0.812343124	11.02014627	1.63337215	6	24
ENST00000549970	ENSG00000111237	VPS29	818	0.068720503	0.986406663	0.972813327	6	3	6.358054025	10.08646845	1.784569108	6	24
ENST00000548259	ENSG00000111237	VPS29	563	0.200883026	0.974532501	0.949065002	6	3	0.113040744	3.45050149	5.216633017	6	24
ENST00000551655	ENSG00000111237	VPS29	766	0.072083636	0.997905093	0.995810186	6	3	0.18809137	9.615874261	1.871904677	6	24
ENST00000236959	ENSG00000138363	ATIC	2213	0.039474572	0.883728406	0.825592609	0	4	14.06567213	17.55933361	1.366794466	0	24
ENST00000488712	ENSG00000138363	ATIC	744	0.01839902	0.966491959	0.932983918	6	3	8.136750804	37.67304868	0.477795151	0	24
ENST00000478734	ENSG00000138363	ATIC	486	0.027988255	0.977390364	0.954780728	6	3	1.010999196	24.76564511	0.72681329	6	24
ENST00000584041	ENSG00000178607	ERN1	566	0.078721069	0.986978947	0.973957894	0	3	0.118188825	8.80510378	2.725691894	0	24
ENST00000395510	ENSG00000151239	TWF1	3045	0.183339799	0.99952931	0.99905862	6	3	0.166031112	3.780669475	4.761061531	0	24
ENST00000546662	ENSG00000151239	TWF1	925	0.114393775	0.997640752	0.995281503	6	3	0.156984292	6.059308581	2.970635966	6	24
ENST00000546506	ENSG00000151239	TWF1	582	0.068478947	0.980066078	0.960132157	6	3	0.379839287	10.12204792	1.778296264	6	24
ENST00000547564	ENSG00000151239	TWF1	558	0.050925833	0.959338318	0.918676636	6	3	0.397163381	13.61091488	1.322468046	6	24
ENST00000310715	ENSG00000156042	CFAP70	3703	0.084111771	0.980740335	0.971110503	0	4	0.017881427	8.240786875	2.912343246	0	24
ENST00000561743	ENSG00000103005	USB1	1135	0.202810499	0.995066228	0.990132457	0	3	0.131861401	3.417708566	7.022248835	0	24
ENST00000562534	ENSG00000103005	USB1	562	0.092980698	0.996941098	0.993882195	6	3	0.124484158	7.454742671	2.414570267	0	24
ENST00000624720	ENSG00000103005	USB1	2895	0.109278895	0.937174708	0.874349417	6	3	0.814170076	6.342919002	2.837810162	0	24
ENST00000435634	ENSG00000223496	EXOSC6	5153	0.022311274	0.993588138	0.987176275	6	3	7.107847869	31.06712723	0.579390552	0	24
ENST00000518249	ENSG00000105339	DENND3	831	0.077042673	0.994337078	0.988674156	0	3	0.167988994	8.996925329	2.667577992	0	24
ENST00000521477	ENSG00000105339	DENND3	381	0.036148057	0.821937785	0.732906677	0	4	0.333563182	19.17522655	1.251614938	0	24
ENST00000523308	ENSG00000105339	DENND3	2959	0.07850134	0.965353423	0.948030135	0	4	0.026780319	8.829749618	2.718083869	0	24
ENST00000299237	ENSG00000166188	ZNF319	4221	0.0680264	0.898804693	0.797609386	6	3	0.436600404	10.18938497	1.766544306	0	24
ENST00000349155	ENSG00000135111	TBX3	4723	0.088122594	0.97425097	0.94850194	6	3	1.506950612	7.865714658	2.288412533	0	24
ENST00000453496	ENSG00000243587	C6orf183	2469	0.021885623	0.955057717	0.910115434	6	3	0.595982161	31.67134781	0.568337038	0	24
ENST00000372940	ENSG00000182180	MRPS16	866	0.0269597	0.972763815	0.959145722	0	4	3.93263265	25.71049338	0.933471001	0	24
ENST00000521414	ENSG00000104419	NDRG1	2349	0.042190544	0.917130471	0.834260941	0	3	4.900264924	16.42896995	1.460834129	0	24
ENST00000361070	ENSG00000168411	RFWD3	4957	0.074761229	0.986536731	0.973073461	6	3	5.618594721	9.27147924	1.941437772	6	24
ENST00000571750	ENSG00000168411	RFWD3	3033	0.071138177	0.821622891	0.732434337	0	4	0.599807276	9.743673592	2.463136698	0	24
ENST00000575154	ENSG00000168411	RFWD3	547	0.105628127	0.956942137	0.913884273	6	3	0.361521798	6.562145927	2.743005139	6	24
ENST00000620219	ENSG00000071894	CPSF1	4462	0.036937448	0.987412136	0.974824271	6	3	7.903983611	18.76543236	0.959210513	6	24
ENST00000527827	ENSG00000071894	CPSF1	619	0.061226033	0.842863044	0.764294566	0	4	0.284542923	11.32111852	2.119931875	0	24
ENST00000527916	ENSG00000071894	CPSF1	506	0.117114093	0.999252709	0.998505418	6	3	0.142320226	5.918563376	3.041278577	0	24
ENST00000508971	ENSG00000177646	ACAD9	1872	0.061716988	0.963602139	0.927204278	6	3	0.07299238	11.23105972	1.602698271	6	24
ENST00000187879	ENSG00000159885	ZNF222	1598	0.065721381	0.982337308	0.964674616	6	3	0.091898864	10.54675314	1.706686386	6	24
ENST00000430433	ENSG00000162910	MRPL55	864	0.126671068	0.998398121	0.996796243	6	3	0.0809938	5.472024448	3.289458987	0	24
ENST00000526231	ENSG00000173137	ADCK5	968	0.203859904	0.987092816	0.974185632	0	3	0.283323327	3.400115309	3.529292071	0	12
ENST00000308860	ENSG00000173137	ADCK5	1949	0.061454797	0.824108464	0.736162697	0	4	0.953331441	11.27897596	2.127852748	0	24
ENST00000554600	ENSG00000182199	SHMT2	837	0.089555912	0.93839508	0.876790159	6	3	0.078587298	7.739826032	2.325633667	0	24
ENST00000553837	ENSG00000182199	SHMT2	2152	0.13961357	0.992128872	0.984257744	0	3	0.031699191	4.964755069	4.834075331	0	24
ENST00000519984	ENSG00000147457	CHMP7	666	0.069007803	0.922349327	0.88352399	0	4	0.370270804	10.04447539	2.389373169	0	24
ENST00000521656	ENSG00000147457	CHMP7	481	0.032420828	0.992971699	0.985943397	6	3	0.146673035	21.37968809	0.841920608	6	24
ENST00000404554	ENSG00000130414	NDUFA10	1557	0.06099253	0.991420245	0.98284049	6	3	1.11979924	11.36446019	1.583885174	6	24
ENST00000570308	ENSG00000087245	MMP2	3235	0.117631635	0.858244648	0.787366972	0	4	0.139494626	5.892523536	4.072957852	0	24
ENST00000545735	ENSG00000111261	MANSC1	1501	0.032397555	0.992926634	0.985853269	6	3	0.141037863	21.39504575	0.841316266	6	24
ENST00000308807	ENSG00000168404	MLKL	2523	0.030110829	0.988027796	0.976055591	6	3	3.991298801	23.01986401	0.781933377	6	24
ENST00000253699	ENSG00000131381	RBSN	6678	0.01657254	0.857639323	0.786458984	0	4	9.934745727	41.82504199	0.57381891	0	24
ENST00000476527	ENSG00000131381	RBSN	3005	0.217189303	0.917587515	0.835175031	6	3	0.029694616	3.191442533	5.640082756	6	24
ENST00000441057	ENSG00000131381	RBSN	1352	0.034862536	0.991349549	0.982699099	6	3	1.118972632	19.88229399	0.905328128	6	24
ENST00000314565	ENSG00000165714	BORCS5	4840	0.046895207	0.993884539	0.987769079	6	3	1.249678961	14.78076811	1.217798687	6	24
ENST00000366676	ENSG00000135801	TAF5L	2956	0.033956426	0.819342507	0.729013761	0	4	3.880329789	20.41284287	1.175730404	0	24
ENST00000477957	ENSG00000135801	TAF5L	509	0.021549216	0.916868967	0.833737934	6	3	0.410535309	32.1657722	0.559601053	6	24
ENST00000562622	ENSG00000070761	CFAP20	1605	0.032566897	0.964116999	0.928233998	6	3	2.822710391	21.2837957	0.845713812	0	24
ENST00000567660	ENSG00000070761	CFAP20	731	0.139065708	0.942906333	0.885812667	6	3	0.109689083	4.984314179	3.611329333	6	24
ENST00000310981	ENSG00000173349	SFT2D3	3735	0.035160122	0.916459761	0.832919523	6	3	1.378741221	19.7140154	0.913055998	0	24
ENST00000453380	ENSG00000230707	RP11-364B14.3	819	0.040531199	0.875489268	0.750978535	0	3	0.234722838	17.10157108	1.403379835	0	24
ENST00000265340	ENSG00000069011	PITX1	2406	0.084594777	0.863592162	0.795388242	0	4	2.249053006	8.193734932	2.929067171	0	24
ENST00000504936	ENSG00000069011	PITX1	770	0.063004004	0.938449755	0.87689951	6	3	0.391313936	11.00163697	1.636120156	6	24
ENST00000562371	ENSG00000103091	WDR59	562	0.032420827	0.992971699	0.985943398	6	3	0.125533328	21.37968816	0.841920606	0	24
ENST00000569549	ENSG00000103091	WDR59	934	0.04465872	0.966491059	0.932982118	6	3	0.784925058	15.52098182	1.159720449	6	24
ENST00000563111	ENSG00000103091	WDR59	583	0.078099018	0.949464132	0.898928263	6	3	0.573930611	8.875235536	2.028115189	6	24
ENST00000564859	ENSG00000103091	WDR59	488	0.051721938	0.876186763	0.752373525	6	3	0.13643583	13.40141552	1.343141699	6	24
ENST00000262506	ENSG00000070770	CSNK2A2	1701	0.024413961	0.903794164	0.807588328	6	3	11.03985412	28.39142706	0.633994197	6	24
ENST00000565188	ENSG00000070770	CSNK2A2	547	0.03188345	0.975370444	0.950740888	6	3	1.855378855	21.74003047	0.827965721	6	24
ENST00000330689	ENSG00000196981	WDR5B	3720	0.051989377	0.965222823	0.930445645	6	3	0.444123004	13.33247711	1.350086699	0	24
ENST00000228862	ENSG00000111266	DUSP16	3402	0.023492416	0.98060221	0.961204421	0	3	0.662409004	29.50514697	0.813417402	0	24
ENST00000219139	ENSG00000125149	C16orf70	2865	0.088429027	0.947328489	0.920992733	0	4	1.089224012	7.838457585	3.061826863	0	24
ENST00000277458	ENSG00000148331	ASB6	2330	0.081522676	0.965032184	0.930064369	6	3	1.419625113	8.502507695	2.117022489	0	24
ENST00000450050	ENSG00000148331	ASB6	4535	0.039294769	0.991198604	0.982397207	6	3	0.890969429	17.63968094	1.02042662	0	24
ENST00000335325	ENSG00000186187	ZNRF1	4620	0.094823505	0.966321912	0.932643825	6	3	0.696063228	7.309866673	2.462425213	6	24
ENST00000320619	ENSG00000186187	ZNRF1	2479	0.114626881	0.876958318	0.753916635	0	3	0.070356731	6.046986303	1.984459597	0	12
ENST00000554503	ENSG00000185633	NDUFA4L2	1177	0.116490591	0.878019809	0.817029714	0	4	0.307973923	5.950241795	4.033449535	0	24
ENST00000557276	ENSG00000185633	NDUFA4L2	987	0.098305346	0.998153468	0.996306936	0	3	0.074302582	7.050961201	3.403791244	0	24
ENST00000520480	ENSG00000104679	R3HCC1	569	0.053111846	0.950147187	0.900294375	6	3	0.480094166	13.05070783	1.379235535	0	24
ENST00000269389	ENSG00000141574	SECTM1	2235	0.103627053	0.881893282	0.822839923	0	4	0.031114835	6.68886318	3.588053658	0	24
ENST00000449549	ENSG00000237172	B3GNT9	2917	0.039009731	0.998568882	0.997137765	6	3	4.909042029	17.76857115	1.013024618	0	24
ENST00000345057	ENSG00000102871	TRADD	1877	0.100725219	0.950572615	0.925858923	0	4	0.703014442	6.881565398	3.487578569	0	24
ENST00000588926	ENSG00000256294	ZNF225	541	0.040539116	0.974894438	0.949788875	0	3	0.125842502	17.09823123	1.403653962	0	24
ENST00000325102	ENSG00000125457	MIF4GD	1306	0.220428582	0.959958278	0.919916556	6	3	0.063735947	3.144543114	5.724202007	6	24
ENST00000579297	ENSG00000125457	MIF4GD	1419	0.156202932	0.998416922	0.996833844	6	3	0.051283064	4.437478689	4.056357509	6	24
ENST00000580717	ENSG00000125457	MIF4GD	855	0.065221992	0.913875896	0.827751792	6	3	0.466355144	10.62750707	1.693717998	6	24
ENST00000577240	ENSG00000125457	MIF4GD	743	0.055955301	0.824494984	0.736742476	0	4	0.092574842	12.38751597	1.937434435	0	24
ENST00000581777	ENSG00000125457	MIF4GD	696	0.056134234	0.818097327	0.727145991	0	4	0.719292498	12.34802947	1.943629958	0	24
ENST00000520137	ENSG00000022567	SLC45A4	835	0.049839936	0.977084744	0.954169487	0	3	0.089924501	13.9074652	1.725691896	0	24
ENST00000441224	ENSG00000003402	CFLAR	655	0.086957892	0.966579498	0.933158996	6	3	0.114996235	7.971067011	2.25816694	6	24
ENST00000433445	ENSG00000003402	CFLAR	435	0.095615448	0.861710365	0.723420729	0	3	0.125561924	7.249322085	3.310654392	0	24
ENST00000490965	ENSG00000003402	CFLAR	529	0.058119956	0.97070793	0.956061895	0	4	0.406015111	11.92614778	2.012384925	0	24
ENST00000536178	ENSG00000160999	SH2B2	2113	0.099072403	0.957407397	0.936111096	0	4	0.411563413	6.996369901	3.430350359	0	24
ENST00000444095	ENSG00000160999	SH2B2	965	0.03457345	0.942357677	0.884715354	6	3	0.380164658	20.04853935	0.897821018	0	24
ENST00000584243	ENSG00000125447	GGA3	646	0.153546246	0.997565935	0.99513187	6	3	0.107387993	4.514256762	3.987367345	0	24
ENST00000523562	ENSG00000102878	HSF4	1839	0.085606301	0.914344832	0.828689664	0	3	0.02512561	8.096917821	1.482045423	0	12
ENST00000372478	ENSG00000179058	C9orf50	1620	0.143368564	0.852856528	0.705713057	0	3	0.02541041	4.834722212	2.482045394	0	12
ENST00000454545	ENSG00000163449	TMEM169	3460	0.112311348	0.99085726	0.981714519	6	3	0.059500912	6.171657556	2.916558451	6	24
ENST00000481720	ENSG00000204852	TCTN1	589	0.085698592	0.98747769	0.97495538	6	3	0.250053105	8.088197976	2.225464814	6	24
ENST00000552038	ENSG00000204852	TCTN1	960	0.062842429	0.990636827	0.981273654	6	3	0.290588735	11.02992335	1.631924305	6	24
ENST00000263268	ENSG00000118242	MREG	1314	0.045475168	0.960018941	0.920037882	6	3	7.333640709	15.24232275	1.180922376	6	24
ENST00000372481	ENSG00000148335	NTMT1	741	0.058480466	0.812354975	0.718532463	0	4	3.399963678	11.85262759	2.024867466	0	24
ENST00000372480	ENSG00000148335	NTMT1	852	0.034232887	0.962016182	0.924032364	6	3	0.256817231	20.24799065	0.8889771	0	24
ENST00000486391	ENSG00000148335	NTMT1	624	0.153513958	0.835185804	0.752778706	0	4	0.072907172	4.515206245	5.315371811	0	24
ENST00000523147	ENSG00000184489	PTP4A3	558	0.032420828	0.992971701	0.985943401	6	3	0.126433208	21.37968797	0.841920613	0	24
ENST00000394077	ENSG00000114391	RPL24	623	0.014283573	0.98966139	0.97932278	6	3	66.89202852	48.52757601	0.370923122	6	24
ENST00000495401	ENSG00000114391	RPL24	478	0.016575166	0.992002781	0.984005561	6	3	294.8826007	41.81841601	0.430432372	6	24
ENST00000469605	ENSG00000114391	RPL24	799	0.034256833	0.857364827	0.714729655	6	3	1.698805582	20.23383737	0.889598927	6	24
ENST00000563153	ENSG00000167889	MGAT5B	904	0.128170872	0.984725917	0.969451833	0	3	0.059151222	5.407993033	2.21893777	0	12
ENST00000472546	ENSG00000163681	SLMAP	559	0.045682904	0.998323305	0.996646611	6	3	0.513034034	15.17301054	1.186316977	6	24
ENST00000562285	ENSG00000281348	CTD-2574D22.6	556	0.100837743	0.985131893	0.977697839	0	4	0.484324613	6.873886335	3.491474667	0	24
ENST00000566105	ENSG00000184517	ZFP1	262	0.032420827	0.992971699	0.985943398	6	3	0.269273779	21.37968814	0.841920606	6	24
ENST00000491511	ENSG00000144815	NXPE3	8074	0.056676432	0.965991222	0.931982445	6	3	3.524130304	12.22990156	1.471802525	6	24
ENST00000495719	ENSG00000144802	NFKBIZ	482	0.0856063	0.914344824	0.828689648	0	3	0.095863064	8.096917913	1.482045407	0	12
ENST00000570234	ENSG00000013364	MVP	658	0.024451305	0.952110536	0.904221073	6	3	0.424879266	28.34806516	0.63496397	0	24
ENST00000568625	ENSG00000157349	DDX19B	1681	0.016046337	0.921930092	0.843860185	6	3	0.833909175	43.19659969	0.416699465	0	24
ENST00000393657	ENSG00000157349	DDX19B	1717	0.019811783	0.853345278	0.706690555	6	3	1.290342296	34.98661348	0.514482489	6	24
ENST00000320330	ENSG00000280789	PAGR1	1702	0.037109986	0.808358061	0.712537091	0	4	11.08046343	18.67818506	1.284921416	0	24
ENST00000615220	ENSG00000271605	MILR1	1196	0.058494549	0.968728137	0.937456275	0	3	0.244722318	11.84977399	1.012677542	0	12
ENST00000605096	ENSG00000271605	MILR1	631	0.04655735	0.801637164	0.702455745	0	4	0.258521034	14.88802921	1.612033377	0	24
ENST00000381714	ENSG00000140382	HMG20A	4112	0.075627394	0.859484159	0.718968318	6	3	1.37121881	9.165292413	1.963930793	6	24
ENST00000447098	ENSG00000117425	PTCH2	4298	0.247761702	0.863954986	0.727909971	0	3	0.033496401	2.797636495	4.289334952	0	12
ENST00000437147	ENSG00000147133	TAF1	2295	0.050925833	0.959338317	0.918676634	6	3	0.096565214	13.6109148	1.322468053	6	24
ENST00000342572	ENSG00000178927	C17orf62	1849	0.032420827	0.992971702	0.985943404	6	3	0.038155614	21.37968822	0.841920603	0	24
ENST00000306645	ENSG00000178927	C17orf62	2093	0.046561655	0.957043281	0.935564922	0	4	0.094973	14.88665251	1.612182456	0	24
ENST00000582438	ENSG00000178927	C17orf62	809	0.212472101	0.881391104	0.762782207	0	3	0.190971338	3.262297383	3.678389365	0	12
ENST00000583617	ENSG00000178927	C17orf62	866	0.124775325	0.8674056	0.734811201	0	3	0.493372236	5.555162294	2.160152911	0	12
ENST00000585064	ENSG00000178927	C17orf62	1074	0.119380085	0.994847006	0.989694012	0	3	0.068315684	5.806221218	4.133497347	0	24
ENST00000584891	ENSG00000178927	C17orf62	468	0.090224739	0.860318856	0.790478284	0	4	0.315992866	7.682451466	3.124002814	0	24
ENST00000466624	ENSG00000063660	GPC1	782	0.019123282	0.871805932	0.743611863	6	3	0.444013307	36.24624638	0.496603146	0	24
ENST00000484974	ENSG00000239969	RP11-163E9.2	491	0.055955301	0.824494984	0.736742476	0	4	0.140087796	12.38751597	1.937434434	0	24
ENST00000395884	ENSG00000155090	KLF10	3659	0.082419534	0.922712136	0.845424271	6	3	0.86693607	8.409986693	2.140312542	0	24
ENST00000219299	ENSG00000103021	CCDC113	5272	0.065843777	0.949755189	0.899510378	6	3	1.153384199	10.52714785	1.709864842	6	24
ENST00000582501	ENSG00000256525	POLG2	925	0.086957891	0.966579498	0.933158997	6	3	0.081429766	7.971067028	2.258166935	6	24
ENST00000591786	ENSG00000129657	SEC14L1	548	0.032410699	0.99301218	0.986024361	6	3	0.257488591	21.38636937	0.841657585	6	24
ENST00000292566	ENSG00000160993	ALKBH4	2105	0.115946553	0.995142483	0.990284966	6	3	0.104415533	5.978161182	3.010959299	0	24
ENST00000356387	ENSG00000160991	ORAI2	10811	0.210731285	0.927209674	0.854419348	6	3	0.008082792	3.289246684	5.472377637	0	24
ENST00000578775	ENSG00000169660	HEXDC	779	0.156208413	0.999997931	0.999995863	0	3	0.064899536	4.437322988	2.704333228	0	12
ENST00000582429	ENSG00000169660	HEXDC	1824	0.085599251	0.932722483	0.865444967	0	3	0.090115551	8.097584651	1.481923378	0	12
ENST00000373966	ENSG00000123992	DNPEP	1875	0.037059889	0.974080116	0.948160232	6	3	1.860167065	18.70343404	0.962390113	6	24
ENST00000511345	ENSG00000178950	GAK	3567	0.056721234	0.850303116	0.700606232	6	3	0.055172465	12.22024154	1.472965976	6	24
ENST00000507580	ENSG00000178950	GAK	468	0.038677401	0.937697382	0.875394765	6	3	1.102920274	17.92124484	1.004394514	0	24
ENST00000561633	ENSG00000129657	SEC14L1	603	0.040543081	0.906844266	0.813688532	0	3	0.258469947	17.09655902	1.403791252	0	24
ENST00000563902	ENSG00000196123	KIAA0895L	2233	0.063628484	0.835649902	0.753474853	0	4	0.386515148	10.89366175	2.203115954	0	24
ENST00000568146	ENSG00000140939	NOL3	1351	0.04092344	0.861805307	0.723610614	6	3	0.89667563	16.93765678	1.06272079	6	24
ENST00000564860	ENSG00000140939	NOL3	317	0.086957891	0.966579498	0.933158996	6	3	0.237610517	7.971067026	2.258166936	0	24
ENST00000162330	ENSG00000050820	BCAR1	3221	0.485481162	0.998970441	0.997940881	0	3	0.016579592	1.42775299	8.404815176	0	12
ENST00000563038	ENSG00000050820	BCAR1	2692	0.277484161	0.987482914	0.974965828	0	3	0.016867153	2.497970255	4.803900277	0	12
ENST00000538440	ENSG00000050820	BCAR1	3192	0.415346673	0.996819425	0.99363885	0	3	0.233796792	1.668840095	7.190623019	0	12
ENST00000264709	ENSG00000119772	DNMT3A	9501	0.084851472	0.992635344	0.985270688	6	3	0.884313357	8.168947018	2.203466366	6	24
ENST00000380756	ENSG00000119772	DNMT3A	4477	0.098446149	0.895811785	0.79162357	0	3	0.020121033	7.040876518	1.704333256	0	12
ENST00000474807	ENSG00000119772	DNMT3A	840	0.02082431	0.852649674	0.778974511	0	4	0.15918785	33.28548158	0.721035084	0	24
ENST00000426538	ENSG00000181938	GINS3	1728	0.081361328	0.869838985	0.739677971	6	3	0.887155161	8.519369036	2.112832526	6	24
ENST00000318129	ENSG00000181938	GINS3	2274	0.058833206	0.960307529	0.940461293	0	4	1.766884181	11.7815639	2.037081003	0	24
ENST00000596188	ENSG00000179542	SLITRK4	8545	0.091482822	0.982436514	0.964873029	6	3	0.03478816	7.576801443	2.375672655	6	24
ENST00000547606	ENSG00000111412	C12orf49	492	0.037299628	0.839235263	0.758852895	0	4	0.15636121	18.58321942	1.291487738	0	24
ENST00000513410	ENSG00000181789	COPG1	545	0.078099018	0.949464131	0.898928263	6	3	0.613947791	8.875235541	2.028115188	6	24
ENST00000257572	ENSG00000135116	HRK	5789	0.015764115	0.868429481	0.736858962	6	3	0.19273771	43.9699381	0.409370601	0	24
ENST00000549624	ENSG00000028203	VEZT	542	0.068079243	0.937987832	0.875975664	6	3	0.247340258	10.18147602	1.767916554	6	24
ENST00000551311	ENSG00000028203	VEZT	565	0.105144809	0.983620173	0.967240347	6	3	0.132118391	6.592310022	2.730454111	6	24
ENST00000546409	ENSG00000028203	VEZT	821	0.09563717	0.99188026	0.983760521	6	3	0.089386859	7.247675606	2.483554863	6	24
ENST00000357613	ENSG00000166822	TMEM170A	4959	0.049440494	0.994159877	0.988319755	6	3	2.546986845	14.01982705	1.28389601	6	24
ENST00000569341	ENSG00000153774	CFDP1	454	0.092980698	0.996941098	0.993882195	6	3	0.15409713	7.454742673	2.414570266	0	24
ENST00000251074	ENSG00000075188	NUP37	1203	0.027801865	0.99300409	0.986008181	6	3	11.87900335	24.93167915	0.721973032	6	24
ENST00000369982	ENSG00000177854	TMEM187	1880	0.064371082	0.990056895	0.980113791	6	3	0.697416047	10.76799016	1.671621141	0	24
ENST00000442286	ENSG00000125454	SLC25A19	1496	0.185449178	0.940372855	0.88074571	0	3	0.489038835	3.737666498	3.210559317	0	12
ENST00000584438	ENSG00000125454	SLC25A19	569	0.128170872	0.864346647	0.728693294	0	3	0.074578727	5.407993034	2.218937769	0	12
ENST00000482242	ENSG00000163605	PPP4R2	771	0.064657389	0.957655852	0.915311704	0	3	0.206366053	10.72030894	1.119370726	0	12
ENST00000389617	ENSG00000172986	GXYLT2	3260	0.021678271	0.981714392	0.963428784	6	3	11.34691148	31.97428363	0.562952409	6	24
ENST00000498315	ENSG00000172986	GXYLT2	754	0.045699131	0.998315761	0.996631522	6	3	0.190143475	15.16762287	1.186738367	6	24
ENST00000533473	ENSG00000255423	EBLN2	1679	0.128170872	0.864441183	0.728882367	0	3	0.101103763	5.407993003	2.218937782	0	12
ENST00000546387	ENSG00000139173	TMEM117	591	0.07366946	0.975913423	0.951826845	6	3	0.125436294	9.408880995	1.913086159	6	24
ENST00000510733	ENSG00000121207	LRAT	5002	0.032420827	0.992971705	0.985943411	6	3	0.014104304	21.3796882	0.841920604	6	24
ENST00000272203	ENSG00000143850	PLEKHA6	7401	0.045603362	0.997171464	0.994342928	6	3	2.290640941	15.19947536	1.184251402	0	24
ENST00000564627	ENSG00000143850	PLEKHA6	275	0.041571466	0.999884479	0.999768958	6	3	0.77834071	16.67362832	1.079549073	6	24
ENST00000517709	ENSG00000104738	MCM4	842	0.084078505	0.983037575	0.966075151	6	3	0.52736193	8.244047387	2.183393563	6	24
ENST00000367187	ENSG00000133056	PIK3C2B	7686	0.024429146	0.853882439	0.707764878	6	3	6.031668782	28.37377866	0.634388539	6	24
ENST00000424712	ENSG00000133056	PIK3C2B	7522	0.050189302	0.947353925	0.894707849	0	3	0.811392027	13.81065595	1.737788566	0	24
ENST00000570769	ENSG00000213918	DNASE1	2732	0.040339237	0.961350607	0.922701214	6	3	0.241325079	17.18295238	1.047549897	0	24
ENST00000407479	ENSG00000213918	DNASE1	8552	0.067682795	0.996902712	0.993805425	0	3	0.371609122	10.24111346	1.171747589	0	12
ENST00000576792	ENSG00000213918	DNASE1	580	0.032420828	0.992971699	0.985943397	6	3	0.121637466	21.37968807	0.841920609	0	24
ENST00000367188	ENSG00000158615	PPP1R15B	5227	0.072041077	0.905481506	0.858222258	0	4	6.716735561	9.621554938	2.49439931	0	24
ENST00000315367	ENSG00000175895	PLEKHF2	2881	0.092579002	0.93760374	0.87520748	6	3	0.318657706	7.487088462	2.404138817	0	24
ENST00000282272	ENSG00000065413	ANKRD44	6104	0.039700844	0.966181809	0.932363618	6	3	0.250211793	17.45925562	1.030971789	6	24
ENST00000447713	ENSG00000065413	ANKRD44	576	0.027844034	0.93751441	0.87502882	0	3	0.180110533	24.89392054	0.482045405	0	12
ENST00000367182	ENSG00000198625	MDM4	10073	0.123131209	0.988305183	0.976610365	6	3	0.054008447	5.629337902	3.197534117	6	24
ENST00000463049	ENSG00000198625	MDM4	6102	0.274880777	0.839208553	0.75881283	0	4	0.007423646	2.521628421	9.517659224	0	24
ENST00000367179	ENSG00000198625	MDM4	697	0.128170873	0.864346649	0.728693298	0	3	0.060882776	5.407992993	2.218937786	0	12
ENST00000391947	ENSG00000198625	MDM4	10008	0.239791124	0.997928037	0.995856073	6	3	0.01370388	2.890629013	6.227018382	0	24
ENST00000612738	ENSG00000198625	MDM4	9407	0.062739245	0.999559126	0.999118252	0	3	0.270138716	11.04806386	1.086163164	0	12
ENST00000575707	ENSG00000126602	TRAP1	785	0.040539116	0.974894437	0.949788875	0	3	0.086727125	17.09823119	1.403653965	0	24
ENST00000570514	ENSG00000126602	TRAP1	412	0.054691944	0.993104285	0.989656428	0	4	0.534807982	12.67366148	1.893691103	0	24
ENST00000571804	ENSG00000126602	TRAP1	781	0.076525737	0.990214131	0.980428263	0	3	0.093625227	9.057700162	2.649679231	0	24
ENST00000571538	ENSG00000126602	TRAP1	587	0.044045306	0.896947439	0.845421159	0	4	2.344590184	15.73714068	1.525054677	0	24
ENST00000519322	ENSG00000156467	UQCRB	750	0.01993802	0.850015351	0.700030702	6	3	2.491076637	34.76509681	0.517760675	6	24
ENST00000466925	ENSG00000131089	ARHGEF9	530	0.027988255	0.977390363	0.954780726	6	3	0.927067188	24.76564516	0.726813288	6	24
ENST00000624843	ENSG00000131089	ARHGEF9	2154	0.019338132	0.943740418	0.887480836	6	3	3.18828252	35.84354401	0.502182485	6	24
ENST00000302085	ENSG00000170365	SMAD1	1966	0.247588711	0.971714431	0.943428862	6	3	0.12583376	2.799591214	6.429510104	6	24
ENST00000287025	ENSG00000156469	MTERF3	1409	0.046639985	0.91288499	0.825769981	6	3	2.645202902	14.86165092	1.211170959	6	24
ENST00000517720	ENSG00000156469	MTERF3	412	0.109577162	0.88241361	0.76482722	0	3	0.213831601	6.325653705	1.897037138	0	12
ENST00000549964	ENSG00000135473	PAN2	595	0.070244673	0.992215129	0.984430258	6	3	0.117144295	9.867612027	1.824149546	6	24
ENST00000546621	ENSG00000062485	CS	1513	0.031519209	0.948894671	0.897789341	6	3	0.321327378	21.99126183	0.81850692	6	24
ENST00000448447	ENSG00000115540	MOB4	1021	0.096255404	0.940536227	0.881072454	6	3	0.606955942	7.201124863	2.499609484	6	24
ENST00000619007	ENSG00000126453	BCL2L12	1630	0.061383996	0.81886635	0.728299525	0	4	0.368203539	11.29198532	2.125401275	0	24
ENST00000599680	ENSG00000126456	IRF3	472	0.085606299	0.914344819	0.828689639	0	3	0.097894062	8.096917957	1.482045399	0	12
ENST00000377139	ENSG00000126456	IRF3	1613	0.161220774	0.999864857	0.999729714	6	3	0.044441052	4.299366403	4.186663409	6	24
ENST00000596644	ENSG00000126456	IRF3	550	0.080876634	0.964881243	0.929762487	6	3	0.122750484	8.570425696	2.100245733	6	24
ENST00000600022	ENSG00000126456	IRF3	882	0.084290898	0.817381247	0.72607187	0	4	0.096130783	8.223274385	2.918545445	0	24
ENST00000596765	ENSG00000126456	IRF3	710	0.070930982	0.865525123	0.798287684	0	4	0.119174963	9.772135673	2.455962627	0	24
ENST00000599144	ENSG00000126456	IRF3	1117	0.151526821	0.950569267	0.901138534	6	3	0.071867057	4.574419064	3.934925888	6	24
ENST00000596756	ENSG00000126456	IRF3	931	0.032420827	0.992971699	0.985943397	6	3	0.075778443	21.37968814	0.841920606	6	24
ENST00000593818	ENSG00000126456	IRF3	924	0.077622056	0.893631949	0.840447923	0	4	0.08797029	8.929770975	2.687638918	0	24
ENST00000594387	ENSG00000126456	IRF3	800	0.078721069	0.996303753	0.992607506	0	3	0.184062801	8.805103796	2.725691889	0	24
ENST00000597369	ENSG00000126456	IRF3	550	0.032410699	0.99301218	0.98602436	6	3	0.256552268	21.38636925	0.84165759	0	24
ENST00000392798	ENSG00000213189	BTF3L4P2	346	0.025391844	0.992131665	0.98426333	6	3	20.95693754	27.29802416	0.659388383	6	24
ENST00000508784	ENSG00000151612	ZNF827	7463	0.038577725	0.945365008	0.890730016	6	3	1.968769422	17.96754938	1.001806068	6	24
ENST00000585909	ENSG00000068120	COASY	570	0.089952919	0.859742667	0.789614001	0	4	0.113203785	7.705666354	3.11459112	0	24
ENST00000523249	ENSG00000070718	AP3M2	651	0.086957891	0.966579498	0.933158996	6	3	0.115702817	7.971067033	2.258166934	6	24
ENST00000625282	ENSG00000197694	SPTAN1	4102	0.083442259	0.934845612	0.869691224	6	3	0.187417462	8.306908181	2.166871188	6	24
ENST00000491731	ENSG00000136878	USP20	821	0.090847915	0.839403464	0.759105195	0	4	0.072379824	7.629753321	3.145580072	0	24
ENST00000472108	ENSG00000136878	USP20	1811	0.06490761	0.90829581	0.862443715	0	4	0.104879802	10.67898176	2.247405281	0	24
ENST00000461762	ENSG00000136819	C9orf78	2390	0.147511085	0.998274297	0.996548594	6	3	0.152217281	4.698949773	3.830643201	6	24
ENST00000392783	ENSG00000123636	BAZ2B	8289	0.037850053	0.998251018	0.996502037	6	3	0.648074817	18.31297757	0.982909521	6	24
ENST00000541068	ENSG00000123636	BAZ2B	594	0.062946814	0.95857886	0.91715772	0	3	1.139595609	11.01163245	1.089756678	0	12
ENST00000399804	ENSG00000156304	SCAF4	4127	0.112727098	0.99998903	0.999978061	0	3	0.636640215	6.148895803	1.951569905	0	12
ENST00000600355	ENSG00000131408	NR1H2	507	0.02855765	0.9997919	0.9995838	0	3	0.140873916	24.27185664	0.988799512	0	24
ENST00000502781	ENSG00000164167	LSM6	1352	0.033641954	0.964785304	0.929570608	6	3	0.721359085	20.6036543	0.873631432	6	24
ENST00000536549	ENSG00000177981	ASB8	2610	0.060209037	0.970155269	0.940310539	0	3	3.793624878	11.51234449	1.042359357	0	12
ENST00000429089	ENSG00000104368	PLAT	2599	0.109561971	0.984480888	0.968961776	6	3	0.078402328	6.326530754	2.845161226	6	24
ENST00000435909	ENSG00000170248	PDCD6IP	587	0.096894491	0.916212722	0.832425445	6	3	0.109617123	7.153628356	2.516205638	6	24
ENST00000246912	ENSG00000108788	MLX	2586	0.183356576	0.909341385	0.818682769	0	3	0.022535723	3.780323535	6.348662959	0	24
ENST00000590084	ENSG00000108788	MLX	666	0.022367852	0.805323805	0.707985708	0	4	0.343715369	30.98854405	0.774479755	0	24
ENST00000592717	ENSG00000108788	MLX	551	0.11493221	0.951827314	0.903654628	6	3	0.141366412	6.030921902	2.984618321	0	24
ENST00000449089	ENSG00000187239	FNBP1	2256	0.031344527	0.984858401	0.969716803	6	3	2.336205785	22.11381816	0.813970698	6	24
ENST00000420781	ENSG00000187239	FNBP1	5410	0.099671222	0.809018055	0.713527082	0	4	0.179059582	6.954336116	3.451084273	0	24
ENST00000614558	ENSG00000165175	MID1IP1	3781	0.041080657	0.985016386	0.970032771	6	3	3.110007998	16.87283583	1.066803481	0	24
ENST00000420397	ENSG00000136536	7-Mar	983	0.029519567	0.899432053	0.798864106	6	3	3.921622601	23.48094029	0.766579182	6	24
ENST00000316554	ENSG00000177875	CCDC184	2343	0.040465478	0.93155795	0.8631159	6	3	0.848795494	17.12934631	1.050828191	0	24
ENST00000529836	ENSG00000126457	PRMT1	580	0.132093665	0.962648127	0.925296255	0	3	0.205073869	5.247391557	4.573700997	0	24
ENST00000592120	ENSG00000118900	UBN1	2305	0.123195924	0.926084304	0.852168607	6	3	0.034856976	5.626380798	3.199214672	0	24
ENST00000590769	ENSG00000118900	UBN1	3530	0.202534739	0.957012319	0.914024637	6	3	0.140478195	3.422361924	5.259525555	6	24
ENST00000587875	ENSG00000140632	GLYR1	630	0.177150275	0.977809692	0.955619384	0	3	0.088089712	3.912763787	3.066885878	0	12
ENST00000448928	ENSG00000167528	ZNF641	1856	0.084111771	0.980740335	0.971110503	0	4	0.035676145	8.240786876	2.912343246	0	24
ENST00000367833	ENSG00000143155	TIPRL	3032	0.031822559	0.992926831	0.985853663	6	3	16.57263275	21.78162891	0.826384476	6	24
ENST00000296518	ENSG00000164116	GUCY1A3	4400	0.161030185	0.963587544	0.927175088	6	3	0.018040134	4.304454977	4.181714084	6	24
ENST00000378463	ENSG00000183337	BCOR	2230	0.079394705	0.88395675	0.825935126	0	4	0.051704212	8.730395528	2.749016344	0	24
ENST00000490976	ENSG00000183337	BCOR	3480	0.052653743	0.818292653	0.72743898	0	4	0.102683302	13.16425267	1.823119063	0	24
ENST00000342274	ENSG00000183337	BCOR	6390	0.083584309	0.912289275	0.824578551	0	3	0.232882098	8.292790728	2.894080025	0	24
ENST00000612721	ENSG00000271254	AC240274.1	1829	0.090239751	0.996001276	0.992002552	6	3	0.079435977	7.681173489	2.343391934	6	24
ENST00000613230	ENSG00000277400	AC145212.4	2179	0.084301421	0.999212871	0.998425742	6	3	0.032953478	8.222247862	2.189182363	0	24
ENST00000400754	ENSG00000274847	AC145212.2	1599	0.104732497	0.864474537	0.796711805	0	4	0.066069976	6.618262699	3.626329309	0	24
ENST00000579457	ENSG00000167524	SGK494	2975	0.030787252	0.998129619	0.996259237	6	3	0.357508363	22.51409721	0.79949908	6	24
ENST00000301037	ENSG00000167524	SGK494	1233	0.040056407	0.994262713	0.988525427	6	3	0.467074396	17.30427739	1.040205239	6	24
ENST00000494272	ENSG00000167524	SGK494	829	0.139451201	0.991222034	0.982444067	6	3	0.089905682	4.970535761	3.621340005	6	24
ENST00000467574	ENSG00000150593	PDCD4	735	0.146766168	0.94366735	0.8873347	0	3	0.311772092	4.722799469	2.540865874	0	12
ENST00000257604	ENSG00000135148	TRAFD1	3178	0.313023945	0.914564923	0.829129846	6	3	0.016088331	2.214358329	8.128765685	6	24
ENST00000477148	ENSG00000072274	TFRC	570	0.056548904	0.990154733	0.980309466	6	3	0.127411094	12.25748223	1.46849081	6	24
ENST00000464011	ENSG00000072274	TFRC	546	0.047868192	0.929850183	0.859700366	6	3	0.27303375	14.48032938	1.243065646	6	24
ENST00000618164	ENSG00000149196	C11orf73	499	0.015027649	0.91045795	0.820915899	6	3	28.2947571	46.12479082	0.390245672	6	24
ENST00000565698	ENSG00000169180	XPO6	4255	0.030554858	0.99580815	0.9916163	6	3	3.541429891	22.68533504	0.793464146	6	24
ENST00000304658	ENSG00000169180	XPO6	4422	0.036370505	0.986622593	0.97993389	0	4	12.99136352	19.05794762	1.259317135	0	24
ENST00000562408	ENSG00000169180	XPO6	709	0.06034739	0.998510041	0.997020082	6	3	0.405137322	11.48595129	1.567131842	0	24
ENST00000564337	ENSG00000169180	XPO6	605	0.058803834	0.916245686	0.874368529	0	4	1.695016982	11.78744879	2.036063989	0	24
ENST00000570294	ENSG00000169180	XPO6	520	0.025536712	0.999967987	0.999935975	6	3	1.644662172	27.14316429	0.66315039	6	24
ENST00000351193	ENSG00000169251	NMD3	3049	0.049161742	0.870724568	0.741449137	6	3	0.940797213	14.09932091	1.276657232	6	24
ENST00000478160	ENSG00000169251	NMD3	606	0.031148425	0.919020088	0.838040177	6	3	0.569183071	22.25304107	0.808878209	6	24
ENST00000374675	ENSG00000112473	SLC39A7	2153	0.024159304	0.991754319	0.983508638	6	3	11.06503813	28.69069287	0.627381154	6	24
ENST00000379463	ENSG00000159593	NAE1	1909	0.08235059	0.956163475	0.91232695	6	3	2.808265403	8.417027476	2.138522186	6	24
ENST00000588258	ENSG00000131944	FAAP24	2298	0.03226267	0.998457731	0.996915461	6	3	4.794669378	21.48449556	0.837813481	6	24
ENST00000355221	ENSG00000047249	ATP6V1H	2365	0.046136217	0.922949445	0.884424168	0	4	1.339268881	15.0239274	1.597451809	0	24
ENST00000518072	ENSG00000047249	ATP6V1H	494	0.051721938	0.876186762	0.752373524	6	3	0.134778714	13.40141551	1.343141699	6	24
ENST00000359530	ENSG00000047249	ATP6V1H	2007	0.154779272	0.960558812	0.940838219	0	4	0.044219776	4.478294607	5.359182927	0	24
ENST00000523426	ENSG00000047249	ATP6V1H	469	0.109577162	0.99991706	0.99983412	0	3	0.215017011	6.325653699	1.89703714	0	12
ENST00000463015	ENSG00000163444	TMEM183A	755	0.116124793	0.805211103	0.707816654	0	4	0.095950812	5.968985307	4.020783896	0	24
ENST00000486953	ENSG00000180902	D2HGDH	2232	0.04569913	0.998315761	0.996631522	6	3	0.064233056	15.16762295	1.186738361	6	24
ENST00000251775	ENSG00000114520	SNX4	2513	0.021505871	0.923584142	0.847168285	6	3	6.020628237	32.2306031	0.558475432	6	24
ENST00000358677	ENSG00000196141	SPATS2L	6156	0.079234064	0.962108409	0.924216817	6	3	0.471190928	8.74809578	2.057590641	6	24
ENST00000423749	ENSG00000196141	SPATS2L	771	0.070244673	0.992215129	0.984430259	6	3	0.090403184	9.867611966	1.824149557	6	24
ENST00000462190	ENSG00000196141	SPATS2L	745	0.04304266	0.928699266	0.857398532	6	3	0.183455218	16.10372552	1.117753776	6	24
ENST00000532571	ENSG00000181135	ZNF707	629	0.045941279	0.920455862	0.840911724	0	3	0.108051361	15.08767712	1.590702122	0	24
ENST00000399766	ENSG00000204178	TMEM57	3294	0.139270061	0.958073517	0.916147035	6	3	0.019545405	4.977000616	3.616636081	6	24
ENST00000488961	ENSG00000127325	BEST3	2878	0.058603486	0.906893339	0.860340009	0	4	0.04325613	11.82774652	2.029127016	0	24
ENST00000261745	ENSG00000111300	NAA25	6010	0.096482232	0.960543376	0.921086752	6	3	1.433188735	7.184195157	2.505499866	6	24
ENST00000492488	ENSG00000168395	ING5	822	0.032410699	0.993012179	0.986024359	6	3	0.171659061	21.38636942	0.841657583	6	24
ENST00000464301	ENSG00000196950	SLC39A10	571	0.02052558	0.999994862	0.999989725	6	3	0.623632614	33.76991897	0.53301875	0	24
ENST00000370935	ENSG00000165675	ENOX2	3963	0.191992784	0.925402982	0.850805964	6	3	0.02170614	3.610277243	4.985766685	6	24
ENST00000533186	ENSG00000140988	RPS2	625	0.094333285	0.898093232	0.847139849	0	4	267.0275007	7.347853711	3.26625991	0	24
ENST00000530225	ENSG00000140988	RPS2	765	0.094457249	0.944880416	0.889760833	6	3	3.224720973	7.338210576	2.452914074	6	24
ENST00000533161	ENSG00000140988	RPS2	1186	0.069275202	0.97297742	0.94595484	6	3	73.13934325	10.00570417	1.798973834	6	24
ENST00000534461	ENSG00000140988	RPS2	734	0.104462138	0.985699885	0.971399771	6	3	0.650378302	6.635391489	2.712726149	6	24
ENST00000526908	ENSG00000140988	RPS2	638	0.057070595	0.910806209	0.821612419	6	3	27.91729741	12.14543456	1.482038367	6	24
ENST00000478555	ENSG00000174514	MFSD4	3725	0.099642177	0.919594923	0.839189845	6	3	0.042347609	6.956363263	2.587558947	6	24
ENST00000216832	ENSG00000100941	PNN	3576	0.0257081	0.906013559	0.812027119	6	3	4.722987952	26.96220988	0.667601064	6	24
ENST00000554902	ENSG00000100941	PNN	583	0.056548903	0.990154734	0.980309468	6	3	0.124570023	12.25748227	1.468490804	6	24
ENST00000367519	ENSG00000112425	EPM2A	3633	0.130736406	0.943163348	0.886326696	6	3	0.052635896	5.301868114	3.395029755	6	24
ENST00000461700	ENSG00000112425	EPM2A	555	0.051806967	0.983610036	0.967220071	0	3	0.089076489	13.37942016	0.896899855	0	12
ENST00000333602	ENSG00000061938	TNK2	4552	0.021753485	0.921430198	0.882145298	0	4	2.330900444	31.86372988	0.75320749	0	24
ENST00000433439	ENSG00000144580	RQCD1	567	0.023718277	0.96093782	0.921875641	6	3	0.383214065	29.22417897	0.615928339	0	24
ENST00000380527	ENSG00000155876	RRAGA	1589	0.016588184	0.921758603	0.882637905	0	4	41.13965884	41.78559818	0.57436057	0	24
ENST00000439189	ENSG00000236552	RPL13AP5	612	0.022159723	0.99998879	0.99997758	6	3	1822.956416	31.27959586	0.575455005	0	24
ENST00000596921	ENSG00000171574	ZNF584	591	0.090119711	0.999855634	0.999711268	0	3	0.511681114	7.691404828	1.560183122	0	12
ENST00000596281	ENSG00000171574	ZNF584	575	0.076078739	0.923334117	0.885001176	0	4	0.234784216	9.110918312	2.634202084	0	24
ENST00000322834	ENSG00000171574	ZNF584	1042	0.152656727	0.971388599	0.957082898	0	4	0.112917132	4.540561003	5.285690465	0	24
ENST00000455809	ENSG00000144559	TAMM41	1213	0.137535334	0.953592388	0.907184777	6	3	0.391372521	5.039775323	3.571587788	6	24
ENST00000417723	ENSG00000144559	TAMM41	992	0.109065917	0.861799694	0.79269954	0	4	0.053700353	6.35530511	3.776372587	0	24
ENST00000460960	ENSG00000158092	NCK1	577	0.051806967	0.983610032	0.967220064	0	3	0.085680158	13.37942021	0.896899852	0	12
ENST00000253110	ENSG00000130813	C19orf66	2117	0.032627503	0.92432521	0.84865042	6	3	0.938366291	21.24426053	0.84728767	6	24
ENST00000585919	ENSG00000130813	C19orf66	2079	0.050313693	0.98803649	0.976072981	6	3	1.431983432	13.7765116	1.306571687	6	24
ENST00000371628	ENSG00000175556	LONRF3	2550	0.037368223	0.961742012	0.923484023	6	3	0.257980723	18.54910713	0.970397112	0	24
ENST00000338343	ENSG00000099364	FBXL19	3965	0.033507737	0.838299337	0.757449005	0	4	4.711723009	20.68618282	1.160194716	0	24
ENST00000380310	ENSG00000099364	FBXL19	3796	0.051806966	0.983610044	0.967220089	0	3	0.013023565	13.37942035	0.896899842	0	12
ENST00000318663	ENSG00000175938	ORAI3	2206	0.074204552	0.873402393	0.810103589	0	4	0.790346209	9.341033104	2.569308955	0	24
ENST00000446465	ENSG00000168917	SLC35G2	2060	0.474222632	0.869749718	0.739499436	0	3	0.046380885	1.461649306	8.209903671	0	12
ENST00000342694	ENSG00000159899	NPR2	3686	0.056271862	0.999814554	0.999629108	6	3	0.366210741	12.31782904	1.461296462	6	24
ENST00000477180	ENSG00000163638	ADAMTS9	1811	0.032410699	0.99301218	0.98602436	6	3	0.077914825	21.38636943	0.841657583	6	24
ENST00000459780	ENSG00000163638	ADAMTS9	2871	0.129346465	0.926777114	0.853554229	6	3	0.028136035	5.358841325	3.358935059	6	24
ENST00000382436	ENSG00000215126	CBWD7	1554	0.158309149	0.956748416	0.913496833	6	3	0.051497556	4.378440436	4.111052842	6	24
ENST00000377391	ENSG00000215126	CBWD7	1792	0.192116697	0.999718337	0.999436673	6	3	0.078603063	3.607948658	4.988984519	6	24
ENST00000400274	ENSG00000160305	DIP2A	7023	0.105430822	0.827157911	0.740736866	0	4	0.146971729	6.574426392	3.650508587	0	24
ENST00000466639	ENSG00000160305	DIP2A	2711	0.044506586	0.973236135	0.946472269	0	3	0.829611754	15.57403633	1.541026326	0	24
ENST00000435722	ENSG00000160305	DIP2A	2760	0.095637169	0.991880262	0.983760523	6	3	0.026589352	7.247675678	2.483554839	0	24
ENST00000481883	ENSG00000160305	DIP2A	3119	0.128506399	0.998795412	0.997590825	6	3	0.023189826	5.393872881	3.337119802	0	24
ENST00000478105	ENSG00000160305	DIP2A	3234	0.067830477	0.959229037	0.918458075	6	3	0.161841432	10.21881622	1.761456476	6	24
ENST00000479654	ENSG00000160305	DIP2A	2911	0.040949531	0.893298963	0.786597925	6	3	0.256988911	16.92686496	1.063398334	6	24
ENST00000434735	ENSG00000151148	UBE3B	5620	0.017420684	0.995686907	0.991373813	6	3	6.009344854	39.7887475	0.452389209	6	24
ENST00000605142	ENSG00000151148	UBE3B	1230	0.056532861	0.990184431	0.980368861	6	3	0.177171142	12.26096058	1.468074209	0	24
ENST00000398525	ENSG00000214533	KRT18P33	1043	0.051721938	0.876186761	0.752373522	6	3	0.063835748	13.40141545	1.343141705	6	24
ENST00000570172	ENSG00000140990	NDUFB10	495	0.073677976	0.999440295	0.99888059	0	3	0.507994222	9.407793473	1.275538205	0	12
ENST00000526926	ENSG00000183309	ZNF623	2612	0.069530658	0.992627114	0.985254227	6	3	1.169415503	9.968943226	1.805607635	0	24
ENST00000501748	ENSG00000183309	ZNF623	6759	0.034141341	0.919659198	0.839318396	6	3	0.783623213	20.30228363	0.88659977	0	24
ENST00000375305	ENSG00000158169	FANCC	4504	0.359735568	0.934695297	0.869390593	6	3	0.021981281	1.92682415	9.341796968	6	24
ENST00000471273	ENSG00000036054	TBC1D23	2304	0.076798863	0.828422235	0.742633353	0	4	0.071881499	9.025487475	2.659136148	0	24
ENST00000474710	ENSG00000181722	ZBTB20	2757	0.064889021	0.983519651	0.975279477	0	4	0.971623326	10.68204093	2.246761659	0	24
ENST00000464560	ENSG00000181722	ZBTB20	2816	0.18521217	0.965505225	0.93101045	6	3	0.022402609	3.742449441	4.809684215	6	24
ENST00000346786	ENSG00000101335	MYL9	1024	0.092491615	0.99946702	0.99893404	6	3	0.350387209	7.494162354	2.401869502	6	24
ENST00000450795	ENSG00000156113	KCNMA1	994	0.058540481	0.930807793	0.896211689	0	4	0.064297538	11.84047644	2.026945463	0	24
ENST00000280557	ENSG00000139726	DENR	2769	0.014751404	0.981956103	0.963912206	6	3	49.11396239	46.98855791	0.383071982	6	24
ENST00000548392	ENSG00000136021	SCYL2	790	0.021779968	0.918876316	0.837752632	6	3	0.461045471	31.82498669	0.565593324	0	24
ENST00000269081	ENSG00000154263	ABCA10	6362	0.070248304	0.992186516	0.984373032	6	3	0.021910719	9.867102004	1.824243835	6	24
ENST00000481504	ENSG00000187952	HS6ST1P1	1234	0.01688378	0.890276102	0.780552204	6	3	4.806920418	41.05402918	0.438446612	6	24
ENST00000369774	ENSG00000107957	SH3PXD2A	11468	0.035507904	0.94409185	0.888183701	6	3	0.759562237	19.52092633	0.922087389	0	24
ENST00000318217	ENSG00000176658	MYO1D	5563	0.026516389	0.943239808	0.914859713	0	4	1.181506295	26.14033034	0.918121527	0	24
ENST00000585094	ENSG00000176658	MYO1D	681	0.085606299	0.914344818	0.828689636	0	3	0.067850216	8.09691798	1.482045394	0	12
ENST00000393350	ENSG00000178573	MAF	6384	0.079690377	0.964114784	0.928229567	6	3	0.353048381	8.698003489	2.069440421	6	24
ENST00000491481	ENSG00000115866	DARS	549	0.051721938	0.87618676	0.75237352	6	3	0.121276293	13.40141556	1.343141694	6	24
ENST00000596046	ENSG00000083845	RPS5	1520	0.021260831	0.901924318	0.852886476	0	4	100.7744127	32.60207406	0.736149484	0	24
ENST00000262525	ENSG00000102870	ZNF629	6087	0.065943285	0.867546496	0.801319745	0	4	2.949434552	10.51126249	2.283265214	0	24
ENST00000534156	ENSG00000118096	IFT46	776	0.041910308	0.904871022	0.809742044	6	3	2.452076792	16.53882328	1.088348288	6	24
ENST00000530185	ENSG00000118096	IFT46	481	0.08269348	0.981556431	0.963112862	0	3	0.136882203	8.382126184	2.86323535	0	24
ENST00000537916	ENSG00000104290	FZD3	13740	0.017162595	0.916418571	0.832837142	6	3	1.919721097	40.38708501	0.445687031	6	24
ENST00000267339	ENSG00000088448	ANKRD10	2495	0.044174057	0.99853517	0.99707034	6	3	2.69643504	15.6912727	1.147134483	0	24
ENST00000310847	ENSG00000088448	ANKRD10	1193	0.036697804	0.981564403	0.963128807	6	3	1.76198597	18.88797425	0.952987322	0	24
ENST00000475809	ENSG00000088448	ANKRD10	446	0.017112726	0.997412335	0.99482467	6	3	0.640793187	40.50477965	0.444391999	6	24
ENST00000557552	ENSG00000142208	AKT1	8396	0.0339939	0.859748321	0.789622481	0	4	0.196701093	20.39034009	1.177027941	0	24
ENST00000402615	ENSG00000142208	AKT1	3913	0.109412556	0.831980746	0.74797112	0	4	0.673816958	6.335170339	3.788374853	0	24
ENST00000554585	ENSG00000142208	AKT1	858	0.027795669	0.910320239	0.820640478	6	3	6.674392028	24.93723694	0.721812126	6	24
ENST00000554848	ENSG00000142208	AKT1	1595	0.036561322	0.917749469	0.835498937	6	3	14.14773495	18.95848217	0.949443096	0	24
ENST00000556836	ENSG00000142208	AKT1	592	0.094381922	0.999490677	0.998981355	6	3	0.242388759	7.344067262	2.450957944	6	24
ENST00000553797	ENSG00000142208	AKT1	783	0.092980699	0.996941098	0.993882196	6	3	0.089348783	7.454742666	2.414570269	6	24
ENST00000260385	ENSG00000137824	RMDN3	3138	0.214035717	0.887822821	0.831734231	0	4	0.016922266	3.238465016	7.410918408	0	24
ENST00000560588	ENSG00000137824	RMDN3	2202	0.253836681	0.998454858	0.996909716	6	3	0.033481453	2.730681699	6.591760587	0	24
ENST00000304916	ENSG00000168672	FAM84B	5404	0.11566931	0.999996596	0.999993192	6	3	0.105374375	5.992489998	3.003759707	0	24
ENST00000521644	ENSG00000147475	ERLIN2	1602	0.096175518	0.901174542	0.851761813	0	4	0.055212557	7.207106318	3.330046615	0	24
ENST00000391767	ENSG00000105605	CACNG7	2688	0.027112535	0.991241371	0.982482741	6	3	2.442868195	25.56556178	0.704072148	0	24
ENST00000456928	ENSG00000256356	HSPA8P5	2069	0.08974471	0.996348343	0.992696686	6	3	0.202707998	7.723543609	2.330536462	6	24
ENST00000567954	ENSG00000102897	LYRM1	460	0.034955401	0.909266033	0.86389905	0	4	0.983994106	19.82947316	1.210319599	0	24
ENST00000492005	ENSG00000115159	GPD2	437	0.032420828	0.9929717	0.9859434	6	3	0.16144103	21.37968809	0.841920608	6	24
ENST00000408957	ENSG00000221944	TIGD1	2625	0.051700195	0.989095783	0.978191566	6	3	0.372822134	13.40705156	1.34257707	0	24
ENST00000554335	ENSG00000020577	SAMD4A	3003	0.166894632	0.999471018	0.998942037	6	3	0.024033657	4.153202378	4.334005031	0	24
ENST00000557692	ENSG00000020577	SAMD4A	1119	0.142307024	0.998770672	0.997541345	0	3	0.061481808	4.870786846	4.927335307	0	24
ENST00000553988	ENSG00000020577	SAMD4A	468	0.027844034	0.937514412	0.875028824	0	3	0.221674503	24.89392068	0.482045402	0	12
ENST00000392067	ENSG00000020577	SAMD4A	6833	0.016532259	0.983451329	0.966902658	6	3	0.372517046	41.92694903	0.429318145	0	24
ENST00000474318	ENSG00000169905	TOR1AIP2	1760	0.08157602	0.909053292	0.863579937	0	4	0.154749004	8.496947792	2.824543658	0	24
ENST00000562215	ENSG00000196678	ERI2	3846	0.10830548	0.921534199	0.843068398	6	3	0.049805279	6.399927143	2.812532018	6	24
ENST00000264198	ENSG00000090432	MUL1	2438	0.026160102	0.951207735	0.90241547	6	3	13.59960042	26.4963486	0.679338888	0	24
ENST00000332947	ENSG00000183114	FAM43B	2572	0.118627966	0.947404135	0.921106202	0	4	0.053581585	5.84303352	4.107455471	0	24
ENST00000293443	ENSG00000161682	FAM171A2	3160	0.024058973	0.993192566	0.986385131	6	3	1.997439364	28.81033939	0.624775701	0	24
ENST00000310455	ENSG00000173281	PPP1R3B	5548	0.143175342	0.812421491	0.718632237	0	4	0.443245445	4.841246894	4.957400547	0	24
ENST00000519699	ENSG00000173281	PPP1R3B	2334	0.339172467	0.969683078	0.939366156	0	3	0.158489182	2.043642242	5.871869231	0	12
ENST00000436518	ENSG00000099904	ZDHHC8	557	0.132752899	0.961600678	0.923201356	6	3	0.140169596	5.221333675	3.447395076	6	24
ENST00000320602	ENSG00000099904	ZDHHC8	3072	0.070440479	0.92849712	0.892745681	0	4	1.71116029	9.840182677	2.438979111	0	24
ENST00000469212	ENSG00000099904	ZDHHC8	625	0.067005175	0.863096643	0.794644964	0	4	1.131486428	10.34468129	2.32003281	0	24
ENST00000547637	ENSG00000066117	SMARCD1	587	0.032410699	0.99301218	0.98602436	6	3	0.240381172	21.38636938	0.841657585	6	24
ENST00000437220	ENSG00000136052	SLC41A2	447	0.026041118	0.98875476	0.977509521	6	3	0.643593953	26.61741268	0.676249049	6	24
ENST00000343043	ENSG00000132676	DAP3	1649	0.110192599	0.999709524	0.999419048	6	3	1.459180456	6.290324298	2.86153768	6	24
ENST00000475056	ENSG00000132676	DAP3	682	0.05897641	0.912185753	0.824371506	6	3	2.448169378	11.75295655	1.531529528	6	24
ENST00000289416	ENSG00000005187	ACSM3	2845	0.069438423	0.99893548	0.997870959	6	3	0.883242146	9.9821849	1.803212441	6	24
ENST00000289753	ENSG00000158748	HTR6	1984	0.033219601	0.985163719	0.970327438	0	3	0.129323802	20.86560807	0.575109048	0	12
ENST00000563400	ENSG00000260809	VPS35P1	1518	0.035689583	0.880005062	0.760010125	6	3	0.224148702	19.42155443	0.926805321	6	24
ENST00000394333	ENSG00000125691	RPL23	444	0.074605084	0.986377218	0.972754437	6	3	12.23821976	9.290883979	1.937382927	6	24
ENST00000475747	ENSG00000148814	LRRC27	2660	0.032410699	0.99301218	0.986024359	6	3	0.053046522	21.38636952	0.841657579	6	24
ENST00000530437	ENSG00000165905	GYLTL1B	1474	0.063858707	0.999947861	0.999895722	0	3	0.048163044	10.854388	2.211087351	0	24
ENST00000375687	ENSG00000171456	ASXL1	7031	0.044103967	0.998461409	0.996922817	6	3	0.591145137	15.71620955	1.14531433	0	24
ENST00000585316	ENSG00000265763	ZNF488	3496	0.060826457	0.982171162	0.964342323	6	3	0.691752369	11.39548838	1.579572495	0	24
ENST00000380817	ENSG00000100241	SBF1	8008	0.032848365	0.932453337	0.864906674	6	3	10.61185798	21.10142094	0.853023123	6	24
ENST00000348911	ENSG00000100241	SBF1	6045	0.038281999	0.997921399	0.995842798	6	3	2.382918902	18.10634747	0.994126509	0	24
ENST00000418590	ENSG00000100241	SBF1	1578	0.023721083	0.960843608	0.921687217	6	3	0.826117721	29.22072276	0.61600119	6	24
ENST00000477234	ENSG00000100241	SBF1	947	0.092980698	0.996941098	0.993882195	6	3	0.073875499	7.454742694	2.414570259	6	24
ENST00000368061	ENSG00000162738	VANGL2	5340	0.039492974	0.969470569	0.938941138	6	3	2.637792323	17.55115157	1.025573731	6	24
ENST00000332180	ENSG00000136051	KIAA1033	5812	0.397707315	0.906580064	0.813160129	6	3	0.01906959	1.74285751	10.32786668	6	24
ENST00000252997	ENSG00000130700	GATA5	2595	0.07368627	0.915679297	0.831358594	6	3	0.050798564	9.406734483	1.913522704	0	24
ENST00000361757	ENSG00000064932	SBNO2	4923	0.061925206	0.901348607	0.852022911	0	4	1.847846741	11.1932963	2.144140507	0	24
ENST00000313863	ENSG00000011143	MKS1	2091	0.048023059	0.930362775	0.895544162	0	4	2.292114338	14.43363235	1.662783104	0	24
ENST00000529163	ENSG00000161016	RPL8	556	0.019359058	0.999819092	0.999638184	6	3	2.949373859	35.80479877	0.502725909	0	24
ENST00000531767	ENSG00000161016	RPL8	570	0.016727458	0.970702279	0.941404557	6	3	6.05926288	41.4376878	0.434387172	0	24
ENST00000264249	ENSG00000115526	CHST10	2842	0.052776106	0.976450149	0.952900297	6	3	3.313338016	13.13373105	1.370516872	0	24
ENST00000421474	ENSG00000115526	CHST10	559	0.111857259	0.938963223	0.877926445	6	3	0.281269295	6.196711672	2.904766423	6	24
ENST00000379999	ENSG00000134452	FBXO18	3702	0.182616087	0.945805259	0.891610518	6	3	0.514921424	3.795652359	4.74226781	6	24
ENST00000470353	ENSG00000134452	FBXO18	681	0.053254867	0.975288155	0.950576309	6	3	0.538568618	13.01565876	1.382949594	6	24
ENST00000487917	ENSG00000176248	ANAPC2	1972	0.107515189	0.969363781	0.938727563	6	3	0.231554709	6.446969857	2.792009331	6	24
ENST00000323927	ENSG00000176248	ANAPC2	2632	0.035900149	0.831212775	0.746819163	0	4	8.81962657	19.3076408	1.243031205	0	24
ENST00000493730	ENSG00000176248	ANAPC2	597	0.029197513	0.968067813	0.936135625	6	3	2.460054203	23.73993904	0.758215932	0	24
ENST00000483432	ENSG00000176248	ANAPC2	793	0.095637169	0.99188026	0.983760521	6	3	0.092543016	7.247675626	2.483554857	0	24
ENST00000564258	ENSG00000166140	ZFYVE19	2059	0.031174011	0.950514225	0.925771338	0	4	1.593291788	22.23477725	1.07939017	0	24
ENST00000568062	ENSG00000166140	ZFYVE19	580	0.053111846	0.950147188	0.900294375	6	3	0.470988932	13.05070783	1.379235535	6	24
ENST00000569057	ENSG00000166140	ZFYVE19	1036	0.039050575	0.999642235	0.99928447	6	3	1.516520446	17.74998636	1.014085286	6	24
ENST00000560078	ENSG00000166140	ZFYVE19	2913	0.027227729	0.973138669	0.946277338	6	3	0.144430573	25.4573999	0.707063568	0	24
ENST00000436630	ENSG00000197713	RPE	1128	0.043612003	0.959896457	0.919792915	6	3	0.612272634	15.89349569	1.132538766	6	24
ENST00000454822	ENSG00000197713	RPE	2130	0.021048268	0.966577026	0.933154051	6	3	20.00054972	32.93131633	0.546592181	6	24
ENST00000512534	ENSG00000157796	WDR19	2676	0.047177911	0.960128881	0.920257761	6	3	0.165113547	14.69219729	1.225140096	6	24
ENST00000315796	ENSG00000172878	METAP1D	3419	0.050131402	0.989012255	0.97802451	6	3	0.72144937	13.82660664	1.30183786	6	24
ENST00000569802	ENSG00000087263	OGFOD1	474	0.051806967	0.983610036	0.967220073	0	3	0.104298421	13.3794203	0.896899846	0	12
ENST00000561646	ENSG00000087263	OGFOD1	584	0.026085944	0.979984512	0.969976767	0	4	1.673594387	26.571673	0.903217498	0	24
ENST00000334239	ENSG00000186868	MAPT	1107	0.143363278	0.853032656	0.706065312	0	3	0.074383264	4.834900462	2.481953888	0	12
ENST00000436865	ENSG00000163374	YY1AP1	2684	0.045699131	0.998315761	0.996631523	6	3	0.053415865	15.16762288	1.186738367	6	24
ENST00000548583	ENSG00000151131	C12orf45	451	0.03195899	0.973611105	0.960416657	0	4	1.063809166	21.68864501	1.10656982	0	24
ENST00000423674	ENSG00000115756	HPCAL1	586	0.057840906	0.90366354	0.855495309	0	4	0.2239223	11.98368465	2.002722927	0	24
ENST00000485789	ENSG00000168256	NKIRAS2	997	0.020523048	0.999995334	0.999990668	6	3	0.714336866	33.77408562	0.532952993	0	24
ENST00000393880	ENSG00000168256	NKIRAS2	1644	0.037940247	0.876681744	0.815022616	0	4	12.04743648	18.26944312	1.313668941	0	24
ENST00000449471	ENSG00000168256	NKIRAS2	1461	0.016514106	0.977796794	0.966695191	0	4	3.72096512	41.97303732	0.571795646	0	24
ENST00000489694	ENSG00000077092	RARB	574	0.051721938	0.876186762	0.752373524	6	3	0.115994225	13.4014155	1.3431417	6	24
ENST00000464888	ENSG00000198830	HMGN2	565	0.075492262	0.927554367	0.855108733	6	3	0.406932383	9.181698345	1.960421626	6	24
ENST00000359524	ENSG00000124813	RUNX2	5390	0.159597273	0.995205861	0.992808792	0	4	0.026075306	4.343101658	5.52600466	0	24
ENST00000573466	ENSG00000166484	MAPK7	661	0.133211809	0.991786368	0.983572736	0	3	0.112366116	5.203346366	4.612416379	0	24
ENST00000572716	ENSG00000166484	MAPK7	776	0.072001378	0.971627326	0.95744099	0	4	0.260810952	9.62685987	2.493024758	0	24
ENST00000308406	ENSG00000166484	MAPK7	3149	0.081844415	0.997018951	0.994037902	6	3	0.183794102	8.4690834	2.125377582	0	24
ENST00000565781	ENSG00000125124	BBS2	6073	0.073852163	0.872865385	0.809298078	0	4	0.043070053	9.385604302	2.55710759	0	24
ENST00000373079	ENSG00000186310	NAP1L3	2639	0.058176752	0.976890971	0.953781941	6	3	0.104674421	11.91450466	1.510763604	6	24
ENST00000515673	ENSG00000170153	RNF150	9805	0.030174034	0.994753307	0.989506614	6	3	1.383540901	22.97164444	0.783574726	6	24
ENST00000523079	ENSG00000157168	NRG1	2359	0.076733899	0.9902784	0.980556801	6	3	0.434018049	9.0331286	1.992665088	6	24
ENST00000318240	ENSG00000177576	C18orf32	1128	0.018132486	0.937826481	0.875652961	6	3	8.214972672	38.22681527	0.470873649	6	24
ENST00000409001	ENSG00000138434	SSFA2	4987	0.029297433	0.970465136	0.940930272	6	3	7.661987148	23.65897325	0.7608107	6	24
ENST00000558727	ENSG00000104129	DNAJC17	507	0.02082431	0.852649673	0.778974509	0	4	0.263743184	33.28548162	0.721035083	0	24
ENST00000335891	ENSG00000145041	VPRBP	4114	0.028984838	0.991002996	0.982005993	6	3	2.936846783	23.91412972	0.752693082	6	24
ENST00000581741	ENSG00000265681	RPL17	596	0.04730754	0.993652141	0.987304283	6	3	13.21188052	14.65193888	1.228506354	6	24
ENST00000582782	ENSG00000265681	RPL17	562	0.050819361	0.844095311	0.766142967	0	4	0.126220106	13.63943118	1.759604171	0	24
ENST00000379016	ENSG00000110422	HIPK3	7345	0.033673114	0.905060358	0.810120715	6	3	2.400020204	20.58458817	0.874440618	6	24
ENST00000341191	ENSG00000197933	ZNF823	2423	0.092979623	0.996934407	0.993868814	6	3	0.057745558	7.454828917	2.414542332	6	24
ENST00000460749	ENSG00000178425	NT5DC1	907	0.027844034	0.937514416	0.875028832	0	3	0.11438111	24.89392055	0.482045405	0	12
ENST00000426588	ENSG00000168259	DNAJC7	1774	0.353475053	0.898868607	0.797737214	6	3	0.060536602	1.960950776	9.179220721	6	24
ENST00000590847	ENSG00000168259	DNAJC7	441	0.032420828	0.992971699	0.985943397	6	3	0.159976712	21.3796881	0.841920608	6	24
ENST00000261499	ENSG00000108641	B9D1	908	0.03655727	0.832076146	0.748114219	0	4	4.684210219	18.96058387	1.265783806	0	24
ENST00000268841	ENSG00000108641	B9D1	755	0.07319356	0.959305398	0.938958097	0	4	0.168939479	9.470056948	2.534303662	0	24
ENST00000440841	ENSG00000108641	B9D1	601	0.064664088	0.94644411	0.89288822	6	3	1.750107969	10.71919832	1.679230057	6	24
ENST00000395615	ENSG00000108641	B9D1	805	0.056584301	0.874311877	0.748623755	0	3	0.991874678	12.24981428	0.979606688	0	12
ENST00000563281	ENSG00000259956	RBM15B	6641	0.071180116	0.988705842	0.983058763	0	4	4.989908095	9.737932704	2.464588813	0	24
ENST00000321751	ENSG00000175756	AURKAIP1	798	0.043881285	0.99673693	0.995105395	0	4	1.971761808	15.79596365	1.519375489	0	24
ENST00000338785	ENSG00000157540	DYRK1A	5498	0.03053162	0.951539244	0.903078488	0	3	0.126501098	22.70260094	1.057147596	0	24
ENST00000398960	ENSG00000157540	DYRK1A	2422	0.108755258	0.97802978	0.95605956	6	3	0.194578356	6.373459022	2.824212086	6	24
ENST00000462274	ENSG00000157540	DYRK1A	1189	0.102000284	0.962245203	0.924490405	0	3	0.912514008	6.795541691	1.765863642	0	12
ENST00000410095	ENSG00000115468	EFHD1	1538	0.072083636	0.997905093	0.995810186	6	3	0.093678797	9.615874266	1.871904676	6	24
ENST00000043402	ENSG00000040608	RTN4R	2157	0.041689501	0.909495006	0.864242508	0	4	0.851840117	16.62642067	1.443485671	0	24
ENST00000460522	ENSG00000143353	LYPLAL1	1703	0.07023644	0.992186141	0.984372282	6	3	0.32747606	9.868768754	1.823935736	6	24
ENST00000281772	ENSG00000144445	KANSL1L	4754	0.063886049	0.99987157	0.999743139	6	3	0.029886867	10.84974243	1.659025559	6	24
ENST00000453904	ENSG00000144445	KANSL1L	3640	0.053855045	0.994775382	0.989550764	6	3	0.424740319	12.87060808	1.398535321	0	24
ENST00000258416	ENSG00000135930	EIF4E2	1604	0.103251027	0.931193628	0.896790442	0	4	0.542515774	6.713223112	3.57503387	0	24
ENST00000409394	ENSG00000135930	EIF4E2	604	0.017112726	0.997412335	0.99482467	6	3	0.473168479	40.50477971	0.444391998	6	24
ENST00000454501	ENSG00000135930	EIF4E2	1048	0.097491617	0.909319576	0.818639152	6	3	5.974001274	7.109813168	2.531712096	6	24
ENST00000394370	ENSG00000145868	FBXO38	4132	0.141071647	0.970089957	0.940179915	6	3	0.262968504	4.913440762	3.663420579	6	24
ENST00000296701	ENSG00000145868	FBXO38	3680	0.03335462	0.994846327	0.989692653	6	3	0.595094953	20.78114435	0.866169817	6	24
ENST00000578354	ENSG00000161526	SAP30BP	574	0.09057627	0.835780531	0.753670797	0	4	0.279830643	7.652635545	3.136174441	0	24
ENST00000542343	ENSG00000161526	SAP30BP	1011	0.049523535	0.995847661	0.991695322	6	3	0.213742091	13.99631882	1.286052442	0	24
ENST00000293208	ENSG00000161526	SAP30BP	1272	0.174009043	0.999385818	0.998771635	0	3	0.121127002	3.983397473	3.012503794	0	12
ENST00000582022	ENSG00000161526	SAP30BP	2409	0.072410509	0.821953242	0.732929864	0	4	1.085099745	9.572466598	2.507190781	0	24
ENST00000379608	ENSG00000137203	TFAP2A	2576	0.028137074	0.971601984	0.957402976	0	4	1.070178943	24.63465771	0.974237202	0	24
ENST00000379613	ENSG00000137203	TFAP2A	3317	0.07070894	0.981800406	0.972700609	0	4	0.158441911	9.802822403	2.448274488	0	24
ENST00000489805	ENSG00000137203	TFAP2A	2739	0.044448593	0.867327391	0.734654782	6	3	2.154856887	15.59435605	1.154263757	6	24
ENST00000493688	ENSG00000124224	PPP4R1L	2325	0.160086317	0.937029117	0.874058234	0	3	0.056543302	4.329834026	2.77146882	0	12
ENST00000393888	ENSG00000173786	CNP	2583	0.04711294	0.99201382	0.98402764	6	3	28.4540391	14.71245876	1.223452877	6	24
ENST00000395618	ENSG00000072134	EPN2	2216	0.027436695	0.909707572	0.819415145	0	3	2.593782369	25.26350888	0.949986802	0	24
ENST00000585097	ENSG00000072134	EPN2	494	0.096324974	0.917965117	0.835930234	6	3	0.477996155	7.195923846	2.501416133	6	24
ENST00000372980	ENSG00000149596	JPH2	4787	0.032452319	0.939606345	0.909409517	0	4	0.882551393	21.35894136	1.123651196	0	24
ENST00000506823	ENSG00000174473	GALNTL6	3922	0.109854331	0.939201463	0.878402926	6	3	0.080035596	6.309693679	2.852753385	6	24
ENST00000375901	ENSG00000107897	ACBD5	3685	0.205754536	0.929023361	0.858046721	6	3	0.164783365	3.368806311	5.343138887	6	24
ENST00000498155	ENSG00000167397	VKORC1	870	0.085606299	0.977992884	0.955985767	0	3	0.121603826	8.096917968	1.482045396	0	12
ENST00000358575	ENSG00000145216	FIP1L1	2180	0.098255222	0.93465141	0.901977115	0	4	0.119371757	7.054558181	3.402055719	0	24
ENST00000507206	ENSG00000145216	FIP1L1	341	0.051806967	0.983610036	0.967220072	0	3	0.144977863	13.37942016	0.896899855	0	12
ENST00000396556	ENSG00000144645	OSBPL10	6600	0.067597395	0.94173744	0.883474881	6	3	0.789369586	10.25405167	1.755403676	6	24
ENST00000343666	ENSG00000187713	TMEM203	1557	0.016894527	0.852433374	0.778650062	0	4	24.30952623	41.02791355	0.584967597	0	24
ENST00000333046	ENSG00000176058	TPRN	2109	0.131335323	0.887791547	0.775583093	6	3	0.039697853	5.277690451	3.410582748	0	24
ENST00000477345	ENSG00000176058	TPRN	3350	0.175884793	0.99982398	0.999647959	6	3	0.021432114	3.940915924	4.567466129	6	24
ENST00000300850	ENSG00000167395	ZNF646	6892	0.235885027	0.995982905	0.991965809	0	3	0.299690911	2.938495885	4.083721901	0	12
ENST00000418153	ENSG00000135365	PHF21A	2730	0.042409711	0.942989488	0.885978976	6	3	0.931173036	16.34406758	1.101317032	6	24
ENST00000532883	ENSG00000135365	PHF21A	1051	0.01845047	0.999248967	0.998497933	6	3	1.765251918	37.56799594	0.479131227	6	24
ENST00000303965	ENSG00000047365	ARAP2	7514	0.020243034	0.994388234	0.988776468	6	3	0.114361358	34.24127023	0.525681433	6	24
ENST00000521576	ENSG00000165102	HGSNAT	2332	0.088984876	0.943409532	0.886819065	0	3	0.032935037	7.78949424	3.08107295	0	24
ENST00000264563	ENSG00000095752	IL11	2281	0.057328616	0.962038044	0.924076088	6	3	2.371655621	12.09077124	1.488738778	0	24
ENST00000587093	ENSG00000095752	IL11	650	0.021549216	0.916868969	0.833737938	6	3	0.321480726	32.16577221	0.559601053	0	24
ENST00000432151	ENSG00000186575	NF2	1000	0.020953857	0.989060104	0.978120207	6	3	1.07669718	33.07969379	0.544140466	6	24
ENST00000413209	ENSG00000186575	NF2	4733	0.026260814	0.993203728	0.986407456	6	3	0.702063519	26.39473355	0.681954223	6	24
ENST00000566316	ENSG00000166669	ATF7IP2	576	0.156910223	0.927402807	0.854805613	6	3	0.143953823	4.417476227	4.074724815	6	24
ENST00000341156	ENSG00000135454	B4GALNT1	3036	0.080891979	0.90600169	0.812003379	6	3	0.077041994	8.568799847	2.100644235	6	24
ENST00000614067	ENSG00000164081	TEX264	1174	0.07368199	0.919190793	0.838381586	0	3	0.697246898	9.407280942	1.275607699	0	12
ENST00000311638	ENSG00000174796	THAP6	3549	0.04214683	0.914575742	0.829151484	6	3	1.228504865	16.44600964	1.09449042	6	24
ENST00000544440	ENSG00000005810	MYCBP2	14664	0.312708581	0.907177877	0.814355753	6	3	0.034345341	2.216591491	8.120576153	6	24
ENST00000491491	ENSG00000005810	MYCBP2	649	0.051814897	0.924449235	0.848898471	0	3	0.328259339	13.3773725	0.897037142	0	12
ENST00000482270	ENSG00000182541	LIMK2	805	0.056548904	0.990154733	0.980309466	6	3	0.090216551	12.25748224	1.468490808	0	24
ENST00000322716	ENSG00000178567	EPM2AIP1	8126	0.039138567	0.9664655	0.932931	6	3	2.880488426	17.71008054	1.016370308	6	24
ENST00000560218	ENSG00000140575	IQGAP1	544	0.032420828	0.992971699	0.985943399	6	3	0.129687004	21.379688	0.841920612	6	24
ENST00000558957	ENSG00000140575	IQGAP1	2313	0.018263728	0.961715767	0.923431534	6	3	0.821089436	37.95211881	0.47428182	0	24
ENST00000420283	ENSG00000187189	TSPYL4	4180	0.028638125	0.975025634	0.950051267	6	3	3.895674699	24.2036509	0.743689457	6	24
ENST00000409535	ENSG00000164080	RAD54L2	9776	0.102935934	0.849908763	0.774863145	0	4	0.5629048	6.733772669	3.564123884	0	24
ENST00000324439	ENSG00000163743	RCHY1	4686	0.040766101	0.876228038	0.752456076	6	3	0.605444304	17.00302873	1.058634922	6	24
ENST00000513909	ENSG00000163743	RCHY1	728	0.07366946	0.975913422	0.951826844	6	3	0.101830838	9.408880996	1.913086158	0	24
ENST00000522075	ENSG00000082516	GEMIN5	573	0.130096213	0.990525361	0.981050721	6	3	0.12989316	5.327958166	3.378404904	6	24
ENST00000255174	ENSG00000132823	OSER1	1572	0.060124965	0.984035508	0.968071017	6	3	5.030497949	11.52844211	1.561355804	0	24
ENST00000466143	ENSG00000102606	ARHGEF7	1681	0.068934192	0.844784183	0.767176274	0	4	0.925532602	10.05520136	2.386824405	0	24
ENST00000375736	ENSG00000102606	ARHGEF7	5032	0.12368905	0.99100625	0.982012501	6	3	0.788204324	5.603949433	3.212020418	6	24
ENST00000254299	ENSG00000131979	GCH1	2901	0.068482435	0.878431248	0.756862495	6	3	1.258908485	10.12153236	1.778386846	6	24
ENST00000380748	ENSG00000205581	HMGN1	829	0.058556566	0.943995669	0.887991339	6	3	0.245368216	11.8372238	1.520626821	6	24
ENST00000613750	ENSG00000188566	NDOR1	1151	0.089653401	0.86865607	0.73731214	0	3	0.097198381	7.731409783	3.104220404	0	24
ENST00000447750	ENSG00000203879	GDI1	2474	0.030646191	0.846253715	0.769380573	0	4	18.12116321	22.61772679	1.061114595	0	24
ENST00000491154	ENSG00000203879	GDI1	4069	0.04316128	0.960889206	0.921778412	6	3	0.054130594	16.05946765	1.120834164	0	24
ENST00000421807	ENSG00000132376	INPP5K	2988	0.041646848	0.937676416	0.875352831	6	3	0.160789444	16.64344865	1.081506626	0	24
ENST00000571274	ENSG00000132376	INPP5K	571	0.03506717	0.909159686	0.818319371	6	3	0.259220218	19.76627093	0.910642177	0	24
ENST00000591133	ENSG00000118046	STK11	1011	0.071805085	0.860066821	0.790100232	0	4	0.330011783	9.653176866	2.486228144	0	24
ENST00000586243	ENSG00000118046	STK11	2777	0.024220682	0.808414239	0.712621359	0	4	7.784135131	28.61798752	0.838633394	0	24
ENST00000327158	ENSG00000177370	TIMM22	3194	0.08311179	0.942668341	0.914002512	0	4	4.070566551	8.339938041	2.877719221	0	24
ENST00000522338	ENSG00000120899	PTK2B	539	0.036619848	0.99669712	0.99339424	0	3	0.283674951	18.92818285	0.633975279	0	12
ENST00000517339	ENSG00000120899	PTK2B	3914	0.177249562	0.818665657	0.727998485	0	4	0.108979845	3.910572044	6.137209525	0	24
ENST00000461615	ENSG00000120899	PTK2B	427	0.051721938	0.876186761	0.752373523	6	3	0.155926663	13.4014155	1.3431417	6	24
ENST00000574437	ENSG00000159842	ABR	3196	0.185838465	0.923460883	0.885191325	0	4	0.065052689	3.729836986	6.434597568	0	24
ENST00000291107	ENSG00000159842	ABR	2673	0.085605924	0.996700578	0.993401156	6	3	3.984834741	8.096953402	2.223058366	6	24
ENST00000572650	ENSG00000159842	ABR	553	0.055500956	0.999979973	0.999959945	6	3	0.515691484	12.48892318	1.441277181	6	24
ENST00000571383	ENSG00000159842	ABR	557	0.055241845	0.986739176	0.973478352	6	3	2.251412686	12.54750225	1.434548458	6	24
ENST00000574257	ENSG00000159842	ABR	532	0.075788403	0.931786609	0.863573219	0	3	0.265752126	9.145821171	1.312074638	0	12
ENST00000216115	ENSG00000100290	BIK	953	0.09563717	0.99188026	0.98376052	6	3	0.077005888	7.247675591	2.483554869	0	24
ENST00000526400	ENSG00000110427	KIAA1549L	2507	0.058257212	0.941103023	0.882206045	6	3	0.44828015	11.89804935	1.512853029	0	24
ENST00000541760	ENSG00000021300	PLEKHB1	562	0.080876634	0.964881244	0.929762488	6	3	0.120129477	8.570425676	2.100245738	6	24
ENST00000559397	ENSG00000140416	TPM1	1655	0.023752461	0.898832746	0.797665492	6	3	3.406917059	29.18212011	0.616816048	6	24
ENST00000334895	ENSG00000140416	TPM1	1637	0.046756659	0.997708027	0.995416054	6	3	0.482396806	14.82456606	1.214200802	6	24
ENST00000561395	ENSG00000140416	TPM1	673	0.035268355	0.945797335	0.918696003	0	4	1.263246786	19.65351603	1.221155541	0	24
ENST00000558072	ENSG00000140416	TPM1	525	0.032420828	0.992971699	0.985943399	6	3	0.134380438	21.37968792	0.841920615	6	24
ENST00000566953	ENSG00000103042	SLC38A7	646	0.089653401	0.86865607	0.737312139	0	3	0.086590817	7.73140977	3.104220409	0	24
ENST00000354276	ENSG00000105499	PLA2G4C	2496	0.077811142	0.998390033	0.996780066	0	3	0.112926535	8.90807106	2.694185962	0	24
ENST00000321407	ENSG00000179562	GCC1	4149	0.061912771	0.958622026	0.917244051	6	3	2.101824242	11.19554444	1.607782462	0	24
ENST00000485025	ENSG00000241127	YAE1D1	670	0.119220501	0.938029339	0.876058678	6	3	0.236404153	5.813993166	3.095978871	6	24
ENST00000331677	ENSG00000111817	DSE	7237	0.266297915	0.910933012	0.821866024	6	3	0.013131472	2.602901264	6.915360275	6	24
ENST00000570646	ENSG00000103415	HMOX2	2147	0.108288168	0.894394405	0.78878881	6	3	0.69997152	6.400950299	2.81208245	6	24
ENST00000489897	ENSG00000126091	ST3GAL3	998	0.084718524	0.846932796	0.770399194	0	4	0.071110454	8.181766471	2.933351873	0	24
ENST00000469715	ENSG00000126091	ST3GAL3	1160	0.112959796	0.955171885	0.932757828	0	4	0.070274173	6.136229021	3.911196912	0	24
ENST00000495482	ENSG00000126091	ST3GAL3	887	0.032420827	0.992971699	0.985943398	6	3	0.079537464	21.37968814	0.841920606	0	24
ENST00000490838	ENSG00000125877	ITPA	977	0.304526415	0.900232777	0.800465555	0	3	0.14715291	2.276147964	5.272064993	0	12
ENST00000460550	ENSG00000125877	ITPA	967	0.175312685	0.950319224	0.925478836	0	4	0.276189247	3.953776535	6.070145794	0	24
ENST00000495313	ENSG00000175854	SWI5	466	0.051574551	0.932879848	0.865759696	6	3	0.962125513	13.43971321	1.339314293	6	24
ENST00000290429	ENSG00000100294	MCAT	2056	0.064837294	0.989940145	0.979880291	6	3	1.016110527	10.69056299	1.683727977	0	24
ENST00000396864	ENSG00000213928	IRF9	1838	0.061781809	0.949500261	0.899000522	6	3	0.203575197	11.21927629	1.604381561	0	24
ENST00000560852	ENSG00000213928	IRF9	731	0.109569232	0.882209892	0.764419783	0	3	0.060251384	6.326111509	1.896899854	0	12
ENST00000560311	ENSG00000213928	IRF9	648	0.062190887	0.951479228	0.902958456	6	3	0.942348175	11.14547831	1.615004713	6	24
ENST00000359676	ENSG00000197183	NOL4L	5991	0.090769379	0.985526766	0.971053533	6	3	1.293335381	7.636354789	2.357145588	6	24
ENST00000475781	ENSG00000197183	NOL4L	1127	0.056548903	0.990154733	0.980309466	6	3	0.064440394	12.25748228	1.468490803	6	24
ENST00000614837	ENSG00000099624	ATP5D	343	0.102202937	0.93373579	0.867471579	6	3	0.684694172	6.782067163	2.654058057	0	24
ENST00000358206	ENSG00000198658	ABHD17AP1	933	0.025342115	0.961325559	0.922651118	6	3	1.631782263	27.3515914	0.658096991	0	24
ENST00000468021	ENSG00000114446	IFT57	382	0.032420828	0.992971699	0.985943398	6	3	0.184685158	21.3796881	0.841920608	6	24
ENST00000461180	ENSG00000167112	TRUB2	560	0.032420827	0.992971699	0.985943397	6	3	0.125981661	21.37968825	0.841920602	0	24
ENST00000444901	ENSG00000228184	SNX19P1	2981	0.032420827	0.992971698	0.985943395	6	3	0.023666464	21.37968831	0.841920599	6	24
ENST00000464003	ENSG00000118257	NRP2	1531	0.017112726	0.997412334	0.994824669	6	3	0.186671301	40.50477976	0.444391998	6	24
ENST00000344063	ENSG00000108107	RPL28	4796	0.025953792	0.997234376	0.994468751	6	3	89.64064805	26.70697159	0.673981321	0	24
ENST00000558815	ENSG00000108107	RPL28	616	0.044414214	0.926920271	0.890380406	0	4	13.44459174	15.60642669	1.537828003	0	24
ENST00000560583	ENSG00000108107	RPL28	1204	0.019574685	0.896157415	0.844236122	0	4	9.03727326	35.41038739	0.677767225	0	24
ENST00000559463	ENSG00000108107	RPL28	852	0.01717293	0.979813874	0.959627748	6	3	215.5314825	40.36278023	0.445955405	6	24
ENST00000558752	ENSG00000108107	RPL28	671	0.022851992	0.978413992	0.967620988	0	4	15.47187348	30.33202508	0.791242917	0	24
ENST00000462089	ENSG00000167110	GOLGA2	766	0.126671068	0.998398121	0.996796242	6	3	0.091355931	5.472024465	3.289458977	6	24
ENST00000450617	ENSG00000167110	GOLGA2	1439	0.037257742	0.997883765	0.99576753	6	3	1.968336537	18.60411115	0.967528083	6	24
ENST00000468488	ENSG00000167110	GOLGA2	531	0.032420828	0.992971699	0.985943398	6	3	0.132862015	21.37968799	0.841920612	0	24
ENST00000549445	ENSG00000139644	TMBIM6	759	0.081826821	0.951334003	0.902668007	0	3	0.352092347	8.470904435	2.833227571	0	24
ENST00000559275	ENSG00000092098	RNF31	3198	0.081295182	0.966420055	0.932840109	0	3	0.446024705	8.526300877	2.814819738	0	24
ENST00000559491	ENSG00000092098	RNF31	478	0.08652858	0.941830138	0.912745207	0	4	0.153025393	8.010615428	2.99602449	0	24
ENST00000541714	ENSG00000105289	TJP3	3350	0.084987426	0.926641787	0.853283574	0	3	0.144137526	8.155879174	2.942662524	0	24
ENST00000496313	ENSG00000158850	B4GALT3	909	0.159315875	0.957118541	0.935677811	0	4	0.224787784	4.350772833	5.516261345	0	24
ENST00000258149	ENSG00000135679	MDM2	12633	0.057904261	0.920861402	0.841722805	6	3	0.956825312	11.97057287	1.503687434	6	24
ENST00000545204	ENSG00000135679	MDM2	398	0.051806967	0.983610036	0.967220072	0	3	0.124214702	13.37942022	0.896899851	0	12
ENST00000544125	ENSG00000135679	MDM2	649	0.061636796	0.978472399	0.956944798	0	3	0.643690983	11.24567187	1.067077196	0	12
ENST00000456980	ENSG00000162600	OMA1	1036	0.018765199	0.97770713	0.95541426	6	3	3.131936862	36.93790632	0.487304284	6	24
ENST00000294543	ENSG00000162542	TMCO4	2974	0.014365342	0.944694975	0.889389949	6	3	1.632898731	48.25135172	0.373046544	6	24
ENST00000496528	ENSG00000162542	TMCO4	804	0.095637169	0.99188026	0.98376052	6	3	0.091276879	7.247675611	2.483554862	0	24
ENST00000284414	ENSG00000230445	LRRC37A6P	3262	0.085416536	0.903680313	0.807360626	6	3	0.059482999	8.114906204	2.218140241	6	24
ENST00000528492	ENSG00000110717	NDUFS8	353	0.044577828	0.901631096	0.852446644	0	4	13.2003586	15.5491467	1.543493059	0	24
ENST00000591680	ENSG00000186566	GPATCH8	4692	0.023772542	0.877496833	0.816245249	0	4	2.373529758	29.15746969	0.823116692	0	24
ENST00000587228	ENSG00000186566	GPATCH8	4713	0.071118611	0.99887378	0.99774756	6	3	0.548629472	9.74635434	1.846844407	6	24
ENST00000574733	ENSG00000153406	NMRAL1	1719	0.109997736	0.985633512	0.971267024	6	3	0.514474007	6.301467701	2.856477388	6	24
ENST00000404295	ENSG00000153406	NMRAL1	1233	0.054534612	0.809957802	0.714936703	0	4	5.002914627	12.71022489	1.888243536	0	24
ENST00000574425	ENSG00000153406	NMRAL1	1240	0.04108868	0.842903224	0.764354836	0	4	1.085394765	16.86954122	1.422682436	0	24
ENST00000573533	ENSG00000153406	NMRAL1	756	0.061151106	0.997035012	0.994070025	6	3	1.334420713	11.33499012	1.588003148	0	24
ENST00000576176	ENSG00000153406	NMRAL1	672	0.022436338	0.995394016	0.990788033	6	3	1.811558312	30.89395368	0.582638279	0	24
ENST00000571291	ENSG00000153406	NMRAL1	927	0.085683535	0.931340908	0.897011361	0	4	0.146002802	8.089619301	2.966765073	0	24
ENST00000573520	ENSG00000153406	NMRAL1	787	0.021745243	0.992869007	0.985738013	6	3	0.728734215	31.87580698	0.564691586	0	24
ENST00000573571	ENSG00000153406	NMRAL1	731	0.01586786	0.999952054	0.999904107	6	3	1.657194253	43.68246011	0.412064704	0	24
ENST00000475613	ENSG00000151208	DLG5	7246	0.036511513	0.985636075	0.978454112	0	4	0.03930459	18.98434562	1.264199488	0	24
ENST00000463362	ENSG00000151208	DLG5	2927	0.072511667	0.904511576	0.809023152	6	3	0.897168487	9.559112507	1.883019997	6	24
ENST00000412718	ENSG00000214562	NUTM2D	5543	0.059313131	0.823864727	0.735797091	0	4	0.014911442	11.68623488	2.053698239	0	24
ENST00000473039	ENSG00000119522	DENND1A	4800	0.170018	0.812411424	0.718617136	0	4	0.112046129	4.076904676	5.886819023	0	24
ENST00000373620	ENSG00000119522	DENND1A	3612	0.02618438	0.888378256	0.776756512	6	3	1.565965091	26.47178128	0.679969353	6	24
ENST00000393600	ENSG00000071859	FAM50A	1352	0.035141048	0.990743699	0.986115549	0	4	22.8170857	19.7247158	1.216747569	0	24
ENST00000217043	ENSG00000101074	R3HDML	1377	0.071460353	0.996311959	0.992623918	6	3	0.815317056	9.699744751	1.855718935	6	24
ENST00000561233	ENSG00000140471	LINS1	491	0.032420828	0.9929717	0.9859434	6	3	0.143685805	21.37968808	0.841920609	0	24
ENST00000215957	ENSG00000100139	MICALL1	4710	0.02293132	0.993010038	0.986020076	6	3	6.94077071	30.22709436	0.595492236	0	24
ENST00000424008	ENSG00000100139	MICALL1	918	0.038072526	0.995142515	0.99028503	6	3	1.076349319	18.20596761	0.988686808	0	24
ENST00000559663	ENSG00000167258	CDK12	871	0.09138981	0.978901689	0.957803378	6	3	0.156108227	7.584512751	2.373257267	6	24
ENST00000558240	ENSG00000167258	CDK12	555	0.143368564	0.905960583	0.811921166	0	3	0.1069831	4.834722198	2.482045402	0	12
ENST00000316757	ENSG00000011132	APBA3	2075	0.046960414	0.994170466	0.988340932	6	3	1.216588424	14.76024429	1.219492012	0	24
ENST00000592826	ENSG00000011132	APBA3	577	0.032420828	0.992971698	0.985943397	6	3	0.122269896	21.37968794	0.841920614	0	24
ENST00000522447	ENSG00000147592	LACTB2	1034	0.032284946	0.900543027	0.801086054	6	3	26.8827899	21.46967153	0.83839196	6	24
ENST00000352210	ENSG00000143224	PPOX	1686	0.062515442	0.828012861	0.742019291	0	4	0.65127979	11.0876154	2.164577245	0	24
ENST00000367999	ENSG00000143224	PPOX	1740	0.015499323	0.978966702	0.957933403	6	3	0.825239598	44.72112549	0.402494342	0	24
ENST00000494216	ENSG00000143224	PPOX	892	0.056548904	0.990154733	0.980309466	6	3	0.081417403	12.25748222	1.46849081	6	24
ENST00000462977	ENSG00000143224	PPOX	1165	0.051721938	0.876186756	0.752373513	6	3	0.057150803	13.40141557	1.343141693	6	24
ENST00000541818	ENSG00000143224	PPOX	1193	0.021550474	0.916870038	0.833740077	6	3	1.226009811	32.16389497	0.559633714	0	24
ENST00000317045	ENSG00000175730	BAK1P1	636	0.048502133	0.896332338	0.792664677	6	3	0.711481375	14.29106604	1.259528152	0	24
ENST00000528584	ENSG00000206149	HERC2P9	2947	0.089126952	0.913417859	0.826835718	6	3	0.026576696	7.777077136	2.31449421	6	24
ENST00000265138	ENSG00000113369	ARRDC3	4188	0.08210109	0.971666107	0.943332213	6	3	1.847081775	8.442606354	2.132043026	6	24
ENST00000558747	ENSG00000183475	ASB7	2133	0.049142319	0.986470497	0.972940993	6	3	0.272545361	14.10489368	1.276152831	0	24
ENST00000343276	ENSG00000183475	ASB7	1694	0.086818835	0.946701851	0.893403701	6	3	0.117469629	7.983834182	2.254555842	0	24
ENST00000450114	ENSG00000166483	WEE1	2799	0.100490064	0.900734821	0.851102231	0	4	0.478927428	6.89766881	3.47943641	0	24
ENST00000409257	ENSG00000183077	AFMID	1730	0.109575576	0.903265567	0.806531133	0	3	0.165572606	6.325745241	1.897009687	0	12
ENST00000589256	ENSG00000183077	AFMID	578	0.017670754	0.956840736	0.913681471	6	3	0.749071724	39.22567149	0.458883158	0	24
ENST00000547214	ENSG00000120802	TMPO	721	0.036913505	0.895119886	0.842679829	0	4	0.474329619	18.77760379	1.278118351	0	24
ENST00000457543	ENSG00000236609	ZNF853	3857	0.035074119	0.970203801	0.955305702	0	4	5.278694272	19.76235474	1.214430179	0	24
ENST00000486777	ENSG00000135631	RAB11FIP5	3094	0.152333966	0.962483416	0.943725124	0	4	0.251292399	4.550181402	5.274514987	0	24
ENST00000258098	ENSG00000135631	RAB11FIP5	4342	0.122607691	0.934805068	0.902207602	0	4	1.252615718	5.6533744	4.245252181	0	24
ENST00000520408	ENSG00000173273	TNKS	1964	0.092979623	0.996934407	0.993868814	6	3	0.071241083	7.454828912	2.414542334	6	24
ENST00000480125	ENSG00000101868	POLA1	580	0.100319278	0.987016586	0.974033172	6	3	0.117994318	6.909411596	2.60514224	6	24
ENST00000334379	ENSG00000066651	TRMT11	1949	0.021433986	0.995972789	0.991945579	6	3	3.561975718	32.33869742	0.55660869	6	24
ENST00000479748	ENSG00000066651	TRMT11	2093	0.197580517	0.985302477	0.970604954	0	3	0.04447067	3.508175764	3.420581181	0	12
ENST00000446681	ENSG00000066651	TRMT11	657	0.098459204	0.898377425	0.79675485	0	3	0.518167132	7.039942944	1.704559269	0	12
ENST00000382252	ENSG00000205903	ZNF316	5392	0.087323941	0.976900113	0.953800226	6	3	0.567466873	7.937653422	2.267672704	0	24
ENST00000463277	ENSG00000144040	SFXN5	575	0.051806967	0.983610037	0.967220074	0	3	0.085978176	13.3794201	0.896899859	0	12
ENST00000619227	ENSG00000128346	C22orf23	1777	0.110697672	0.930992254	0.861984508	6	3	0.072210545	6.261623813	2.87465369	6	24
ENST00000523037	ENSG00000082515	MRPL22	3176	0.041123212	0.999501521	0.999003042	6	3	1.855659905	16.8553755	1.067908573	6	24
ENST00000376669	ENSG00000116670	MAD2L2	864	0.098662784	0.958220961	0.916441923	6	3	2.213595082	7.025416795	2.562125568	0	24
ENST00000445656	ENSG00000116670	MAD2L2	678	0.061262638	0.981809385	0.96361877	0	3	1.812412217	11.31435404	1.060599655	0	12
ENST00000376692	ENSG00000116670	MAD2L2	1118	0.042219903	0.92083346	0.88125019	0	4	11.33050412	16.41754539	1.461850687	0	24
ENST00000303319	ENSG00000168288	MMADHC	1436	0.051780708	0.989871578	0.979743156	6	3	3.333867901	13.38620515	1.344667873	6	24
ENST00000428879	ENSG00000168288	MMADHC	1726	0.042412996	0.958173888	0.916347776	6	3	16.76959894	16.3428016	1.101402345	6	24
ENST00000455555	ENSG00000198554	WDHD1	768	0.131498511	0.977368074	0.954736149	6	3	0.099389813	5.271140894	3.414820503	6	24
ENST00000403682	ENSG00000185252	ZNF74	2789	0.045413033	0.908006303	0.862009454	0	4	0.126106572	15.26317741	1.572411783	0	24
ENST00000437275	ENSG00000185252	ZNF74	3744	0.051959633	0.959086079	0.918172158	6	3	0.414673528	13.34010932	1.34931428	6	24
ENST00000611540	ENSG00000185252	ZNF74	3714	0.274660347	0.941260555	0.882521111	0	3	0.010741158	2.523652169	4.755013448	0	12
ENST00000559763	ENSG00000185088	RPS27L	244	0.032420828	0.992971699	0.985943398	6	3	0.289138238	21.37968805	0.84192061	6	24
ENST00000315323	ENSG00000180340	FZD2	2112	0.077675108	0.988496865	0.982745297	0	4	11.51883651	8.923671943	2.689475829	0	24
ENST00000413507	ENSG00000103642	LACTB	2978	0.021144778	0.921084359	0.881626539	0	4	3.594175889	32.78100944	0.732131207	0	24
ENST00000289893	ENSG00000127603	MACF1	19141	0.122118165	0.917874359	0.835748718	6	3	0.56594579	5.676036671	3.171226869	6	24
ENST00000483713	ENSG00000100142	POLR2F	615	0.046487972	0.991622264	0.983244528	6	3	2.510689724	14.91024772	1.207223404	6	24
ENST00000606538	ENSG00000100142	POLR2F	760	0.043243138	0.991578985	0.98315797	6	3	0.760244205	16.02906755	1.122959894	6	24
ENST00000199320	ENSG00000086189	DIMT1	2859	0.070245765	0.95271254	0.90542508	6	3	2.832071047	9.867458577	1.824177914	6	24
ENST00000506390	ENSG00000086189	DIMT1	1208	0.234916063	0.907805955	0.81561191	0	3	0.054284663	2.950616365	4.066946873	0	12
ENST00000375120	ENSG00000169914	OTUD3	6397	0.060963683	0.958397674	0.916795348	6	3	0.546906936	11.36983777	1.583136045	6	24
ENST00000313486	ENSG00000174238	PITPNA	3912	0.14729851	0.992124757	0.984249513	6	3	0.695983852	4.705731103	3.825122942	6	24
ENST00000409158	ENSG00000115762	PLEKHB2	2277	0.040934048	0.887747484	0.831621225	0	4	7.31675938	16.93326758	1.417328338	0	24
ENST00000487980	ENSG00000115762	PLEKHB2	600	0.02982823	0.965234733	0.9478521	0	4	0.604477732	23.23795919	1.032792932	0	24
ENST00000253928	ENSG00000059122	FLYWCH1	5037	0.045669242	0.889070868	0.778141737	6	3	2.046120868	15.17754942	1.185962207	0	24
ENST00000570425	ENSG00000059122	FLYWCH1	721	0.078721069	0.986962471	0.973924941	0	3	0.185553925	8.805103804	2.725691887	0	24
ENST00000573564	ENSG00000059122	FLYWCH1	1470	0.086098572	0.883806736	0.825710104	0	4	0.190918618	8.050623455	2.981135577	0	24
ENST00000344592	ENSG00000059122	FLYWCH1	2565	0.356360275	0.999958226	0.999916452	0	3	0.33799235	1.945074212	6.169430413	0	12
ENST00000504883	ENSG00000068796	KIF2A	783	0.07307331	0.93657357	0.873147141	6	3	0.85171534	9.485640911	1.89760504	6	24
ENST00000614696	ENSG00000170312	CDK1	1884	0.019957803	0.975703524	0.951407048	6	3	15.74506182	34.73063545	0.518274422	6	24
ENST00000373504	ENSG00000204116	CHIC1	6797	0.054723783	0.995222025	0.990444051	6	3	1.56184241	12.66628767	1.421095152	6	24
ENST00000291572	ENSG00000160216	AGPAT3	5546	0.018889871	0.934327785	0.868655571	6	3	13.15330176	36.69411926	0.490541819	6	24
ENST00000448287	ENSG00000160216	AGPAT3	454	0.051971662	0.896599501	0.844899252	0	4	0.703536599	13.33702163	1.799502217	0	24
ENST00000253669	ENSG00000131351	HAUS8	1568	0.069900629	0.987149383	0.974298767	6	3	0.530295724	9.916179379	1.815215247	6	24
ENST00000561351	ENSG00000104177	MYEF2	2598	0.098446148	0.996968575	0.99393715	0	3	0.039689424	7.040876633	1.704333228	0	12
ENST00000396834	ENSG00000164509	IL31RA	2903	0.047695796	0.886384654	0.772769307	0	3	0.087199618	14.53266814	1.651451734	0	24
ENST00000484920	ENSG00000120334	CENPL	856	0.068471174	0.948357805	0.89671561	0	3	0.087935278	10.12319689	2.370792573	0	24
ENST00000372504	ENSG00000164011	ZNF691	1935	0.344442857	0.881811361	0.763622721	0	3	0.040471278	2.012372059	5.963112012	0	12
ENST00000349459	ENSG00000174516	PELI3	2783	0.08760018	0.997652993	0.995305986	6	3	0.285733108	7.912622823	2.274846205	0	24
ENST00000320740	ENSG00000174516	PELI3	2740	0.10092672	0.894897847	0.789795694	6	3	0.879188842	6.867826305	2.620916604	6	24
ENST00000524466	ENSG00000174516	PELI3	1671	0.046753208	0.980117036	0.960234072	6	3	0.6665102	14.82566032	1.214111184	0	24
ENST00000315286	ENSG00000180329	CCDC43	2082	0.031426242	0.997205046	0.994410092	6	3	8.534054104	22.05631792	0.816092698	6	24
ENST00000480654	ENSG00000100100	PIK3IP1	3030	0.062803066	0.98479862	0.969597239	6	3	0.072464677	11.03683669	1.630902088	6	24
ENST00000361725	ENSG00000144355	DLX1	2640	0.049832015	0.881057866	0.762115733	0	3	0.095070702	13.90967588	1.72541763	0	24
ENST00000379044	ENSG00000004848	ARX	2876	0.098594133	0.992717768	0.985435536	6	3	0.153010214	7.030308587	2.560342804	6	24
ENST00000547660	ENSG00000050426	LETMD1	601	0.041571466	0.999884479	0.999768958	6	3	0.356145916	16.67362831	1.079549074	0	24
ENST00000550100	ENSG00000050426	LETMD1	1480	0.025963671	0.938402436	0.907603654	0	4	2.464942683	26.69680957	0.898983826	0	24
ENST00000552645	ENSG00000050426	LETMD1	1623	0.018072634	0.983807159	0.967614318	0	3	0.129579188	38.35341258	0.62575918	0	24
ENST00000351933	ENSG00000100105	PATZ1	3638	0.250248729	0.998551707	0.997103413	0	3	0.699663947	2.769832973	4.332391201	0	12
ENST00000369682	ENSG00000130827	PLXNA3	10885	0.072974291	0.933936629	0.900904943	0	4	0.308532448	9.498512048	2.52671154	0	24
ENST00000467463	ENSG00000130827	PLXNA3	384	0.051806967	0.983610036	0.967220072	0	3	0.128743363	13.3794202	0.896899852	0	12
ENST00000540869	ENSG00000132749	MTL5	724	0.047193275	0.887738575	0.831607862	0	4	0.216052291	14.68741433	1.634052085	0	24
ENST00000443940	ENSG00000132749	MTL5	3495	0.02163624	0.886850769	0.830276154	0	4	0.587436976	32.03639669	0.749147922	0	24
ENST00000234198	ENSG00000115844	DLX2	2453	0.120348933	0.932288091	0.864576182	0	3	0.0518963	5.759479242	4.167043406	0	24
ENST00000372022	ENSG00000148296	SURF6	4447	0.046485329	0.877447556	0.754895111	6	3	0.678717189	14.91109536	1.207154778	0	24
ENST00000328239	ENSG00000198580	RP11-611L7.2	651	0.05354075	0.966818211	0.933636422	6	3	0.317195393	12.94616131	1.39037353	6	24
ENST00000529953	ENSG00000174483	BBS1	604	0.032420827	0.992971698	0.985943397	6	3	0.116804189	21.3796883	0.8419206	0	24
ENST00000320493	ENSG00000244414	CFHR1	1271	0.084296294	0.999214157	0.998428314	6	3	0.112989948	8.222747997	2.189049209	6	24
ENST00000349703	ENSG00000035928	RFC1	4859	0.033898418	0.996234176	0.992468352	6	3	3.202002978	20.44777386	0.880291426	6	24
ENST00000506974	ENSG00000164258	NDUFS4	833	0.070365266	0.986001259	0.972002518	6	3	4.665780853	9.850700779	1.827281166	6	24
ENST00000526358	ENSG00000133789	SWAP70	813	0.032420827	0.992971699	0.985943398	6	3	0.086777036	21.37968833	0.841920599	0	24
ENST00000351004	ENSG00000127955	GNAI1	3347	0.070602914	0.970200336	0.940400672	6	3	8.397161084	9.817543547	1.833452524	0	24
ENST00000547064	ENSG00000139546	TARBP2	759	0.050249483	0.83842967	0.757644505	0	4	1.037624513	13.79411571	1.739872312	0	24
ENST00000549679	ENSG00000139546	TARBP2	1466	0.13668519	0.993096006	0.986192011	0	3	0.262900866	5.071121315	4.732681099	0	24
ENST00000409557	ENSG00000115963	RND3	2372	0.304889274	0.987781083	0.975562165	0	3	0.023738483	2.273439049	10.55669384	0	24
ENST00000466334	ENSG00000115963	RND3	385	0.085606299	0.914344822	0.828689644	0	3	0.120015576	8.096917922	1.482045405	0	12
ENST00000488688	ENSG00000143198	MGST3	741	0.087225498	0.864555867	0.7968338	0	4	0.108216939	7.9466119	3.020155043	0	24
ENST00000627653	ENSG00000143198	MGST3	1130	0.032760016	0.989046946	0.978093893	6	3	6.443325707	21.15832843	0.85072883	6	24
ENST00000622235	ENSG00000244486	SCARF2	3232	0.15286293	0.964799626	0.94719944	0	4	0.054551636	4.534436044	5.292830192	0	24
ENST00000467851	ENSG00000105618	PRPF31	289	0.032420828	0.992971699	0.985943398	6	3	0.244116713	21.37968812	0.841920607	0	24
ENST00000498612	ENSG00000105618	PRPF31	881	0.033222879	0.997862118	0.995724236	6	3	0.569021724	20.86354958	0.862748687	6	24
ENST00000296504	ENSG00000164105	SAP30	1108	0.043055457	0.991476594	0.982953188	6	3	1.902180174	16.09893915	1.118086094	0	24
ENST00000396923	ENSG00000168781	PPIP5K1	5636	0.051850308	0.937479637	0.874959274	6	3	0.251543367	13.36823648	1.346475283	6	24
ENST00000374881	ENSG00000204264	PSMB8	1351	0.033258141	0.966470732	0.932941464	6	3	2.786745598	20.84142914	0.863664381	6	24
ENST00000328879	ENSG00000099910	KLHL22	2616	0.055319902	0.973845052	0.947690104	6	3	0.897177897	12.5297976	1.43657548	0	24
ENST00000444967	ENSG00000099910	KLHL22	1045	0.045448505	0.959478669	0.918957339	0	3	0.127764391	15.25126474	1.573639984	0	24
ENST00000327794	ENSG00000185842	DNAH14	8488	0.096894493	0.916212728	0.832425455	6	3	0.007580732	7.1536282	2.516205693	6	24
ENST00000377687	ENSG00000102554	KLF5	3566	0.10423255	0.977113414	0.954226828	6	3	0.661563164	6.650006911	2.706764104	0	24
ENST00000464404	ENSG00000102554	KLF5	130	0.051806967	0.983610035	0.967220071	0	3	0.380288087	13.3794202	0.896899852	0	12
ENST00000503160	ENSG00000059691	GATB	1860	0.031626658	0.980802396	0.961604792	6	3	2.338302954	21.91654845	0.821297206	0	24
ENST00000464863	ENSG00000240065	PSMB9	2676	0.060407706	0.805786629	0.708679944	0	4	0.025026134	11.47448274	2.091597551	0	24
ENST00000374859	ENSG00000240065	PSMB9	782	0.046152855	0.951632723	0.927449084	0	4	5.011613831	15.01851149	1.598027875	0	24
ENST00000469372	ENSG00000166278	C2	1906	0.075855332	0.979073962	0.958147924	6	3	0.071915432	9.137751561	1.96985001	6	24
ENST00000598523	ENSG00000268089	GABRQ	6172	0.020268297	0.899667575	0.799335151	6	3	0.425344595	34.19859075	0.526337478	6	24
ENST00000618278	ENSG00000131389	SLC6A6	6401	0.046988641	0.946207902	0.892415803	6	3	0.631585013	14.75137746	1.22022503	6	24
ENST00000339298	ENSG00000180008	SOCS4	6667	0.022221063	0.995746666	0.991493332	6	3	2.244304371	31.19325041	0.577047911	6	24
ENST00000526667	ENSG00000254986	DPP3	832	0.087385417	0.867010747	0.734021494	6	3	0.152060731	7.932069251	2.269269144	6	24
ENST00000539085	ENSG00000254986	DPP3	391	0.080876634	0.964881244	0.929762489	6	3	0.172666921	8.570425667	2.10024574	6	24
ENST00000391758	ENSG00000105619	TFPT	804	0.115018967	0.999942563	0.999885126	0	3	0.891316157	6.026372838	3.98249505	0	24
ENST00000395270	ENSG00000196313	POM121	7011	0.018755459	0.988935218	0.977870436	6	3	2.618943037	36.95709059	0.487051327	6	24
[truncated: 7,834 more rows]
