# Supplementary material for: Genome-wide analysis of lncRNA stability in human
Source: PLoS Comput Biol. 2021 Apr 16;17(4):e1008918. doi: 10.1371/journal.pcbi.1008918 (PMC8081339; doi:10.1371/journal.pcbi.1008918)
Supplement: S21 Table — (CSV) [file pcbi.1008918.s021.csv]

noncode	lncrna_id	lncrna_source	lncrna_name	lambda.z	r.squared	adj.r.squared	lambda.z.time.first	lambda.z.n.points	clast.pred	half.life	span.ratio	tmax	tlast
NONHSAT000090.2	ENST00000457540	lncipedia	lnc-AL669831.1-14-1	0.102630093	0.808499867	0.712749801	0	4	1.356675382	6.753839521	3.553534242	0	24
NONHSAT002270.2	NONHSAT002270.2	lncipedia	lnc-ZNF362-3-1_dup1,lnc-ZNF362-3-1	0.080524427	0.971055384	0.942110768	6	3	0.616268888	8.607911957	2.091099455	0	24
NONHSAT002571.2	NONHSAT002571.2	lncipedia	lnc-PABPC4-1-14_dup1	0.015286153	0.946056377	0.892112754	6	3	4.057191544	45.3447755	0.396958631	0	24
NONHSAT004238.2	NONHSAT004238.2	lncipedia	lnc-C1orf52-2-1_dup1,lnc-C1orf52-2-1	0.047136082	0.984381668	0.976572502	0	4	0.374428132	14.70523525	1.632071816	0	24
NONHSAT004836.2	ENST00000451213	lncipedia	lnc-SLC30A7-2-7_dup1	0.053993787	0.889660518	0.834490776	0	4	1.310274318	12.83753593	1.869517649	0	24
NONHSAT005528.2	ENST00000425884	lncipedia	lnc-HAO2-2-17	0.035052566	0.946468713	0.91970307	0	4	1.717861966	19.77450608	1.213683917	0	24
NONHSAT005572.2	NONHSAT005572.2	lncipedia	lnc-ZNF697-2-1_dup1,lnc-ZNF697-2-1	0.05518836	0.886424723	0.772849445	6	3	0.834925924	12.55966263	1.433159514	0	24
NONHSAT006310.2	NONHSAT006310.2	lncipedia	lnc-MCL1-2-1	0.036890658	0.950439352	0.900878705	6	3	1.304132119	18.78923315	0.957995457	0	24
NONHSAT007713.2	NONHSAT007713.2	lncipedia	lnc-RC3H1-2-1_dup1,lnc-RC3H1-2-1	0.028039549	0.95552939	0.933294085	0	4	7.420597823	24.72033959	0.970860449	0	24
NONHSAT007718.2	ENST00000421851	lncipedia	lnc-SERPINC1-3-1_dup1	0.105622867	0.993004246	0.989506369	0	4	0.121601127	6.562472719	3.65715806	0	24
NONHSAT007719.2	NONHSAT007719.2	lncipedia	lnc-SERPINC1-3-2_dup1	0.132788015	0.988416743	0.976833486	6	3	0.489229352	5.219952889	3.448306983	0	24
NONHSAT008415.2	ENST00000623474	lncipedia	lnc-IVNS1ABP-3-1_dup1,lnc-IVNS1ABP-3-1	0.059922151	0.861687986	0.792531979	0	4	1.551178151	11.56746161	2.07478536	0	24
NONHSAT008768.2	NONHSAT008768.2	lncipedia	lnc-CSRP1-4-1_dup1,lnc-CSRP1-4-1	0.075716733	0.992162659	0.988243989	0	4	0.20086043	9.154478202	2.621667721	0	24
NONHSAT009563.2	NONHSAT009563.2	lncipedia	lnc-SLC30A10-9-1	0.034704673	0.999645277	0.999290554	6	3	4.350030503	19.97273353	0.901228666	0	24
NONHSAT009594.2	NONHSAT009594.2	lncipedia	lnc-BPNT1-2-6_dup1,lnc-BPNT1-2-6	0.049197407	0.999996928	0.999993855	6	3	0.661047858	14.08909993	1.277583387	0	24
NONHSAT009755.2	NONHSAT009755.2	lncipedia	lnc-TP53BP2-1-1_dup1	0.029568501	0.978946741	0.957893483	6	3	1.822778662	23.44208078	0.767849926	0	24
NONHSAT010350.2	NONHSAT010350.2	lncipedia	lnc-GGPS1-3-1_dup1,lnc-GGPS1-3-1	0.106046093	0.918437564	0.877656346	0	4	0.024864116	6.536282105	3.671812143	0	24
NONHSAT011438.2	NONHSAT011438.2	lncipedia	lnc-NUDT5-5-1_dup1,lnc-NUDT5-5-1	0.077129496	0.979909673	0.959819346	6	3	1.386789785	8.986797796	2.002938133	0	24
NONHSAT011721.2	ENST00000453465	lncipedia	lnc-C10orf140-1-1_dup1,lnc-C10orf140-1-1	0.096679019	0.893185053	0.786370107	6	3	0.037399403	7.16957195	2.510610135	6	24
NONHSAT012527.2	ENST00000438202	lncipedia	lnc-LYZL1-3-10	0.050434802	0.936588361	0.873176723	6	3	0.543729538	13.74343008	1.309716708	0	24
NONHSAT012566.2	ENST00000561542	lncipedia	lnc-MTPAP-1-1_dup1,lnc-MTPAP-1-1	0.044394386	0.996140143	0.992280286	6	3	1.037728142	15.61339717	1.152856089	6	24
NONHSAT012768.2	ENST00000426471	lncipedia	lnc-ANKRD30A-2-5	0.042430587	0.931948432	0.863896864	6	3	1.242710592	16.33602628	1.101859148	0	24
NONHSAT013132.2	NONHSAT013132.2	lncipedia	lnc-FAM35B-3-1_dup1,lnc-FAM35B-3-1	0.0331212	0.965033385	0.93006677	6	3	0.435922327	20.92759861	0.86010824	0	24
NONHSAT013257.2	NONHSAT013257.2	lncipedia	lnc-FAM25C-1-1_dup1	0.018513892	0.966149114	0.932298228	6	3	5.302209031	37.43930175	0.480778197	0	24
NONHSAT013501.2	NONHSAT013501.2	lncipedia	lnc-TFAM-7-1_dup1	0.220902865	0.998681036	0.997362071	6	3	0.069551495	3.137791721	5.736518419	0	24
NONHSAT013729.2	ENST00000562082	lncipedia	lnc-TET1-1-1_dup1,lnc-TET1-1-1	0.078406632	0.921951386	0.843902771	6	3	0.399391528	8.840415185	2.036103466	6	24
NONHSAT013884.2	ENST00000623796	lncipedia	lnc-SLC29A3-2-1_dup1,lnc-SLC29A3-2-1	0.034003463	0.997447026	0.994894053	6	3	0.763442213	20.38460574	0.883019286	6	24
NONHSAT015412.2	ENST00000446751	lncipedia	lnc-GLUD1-4-2	0.027200975	0.982897825	0.96579565	6	3	3.563896835	25.48243882	0.706368811	0	24
NONHSAT015668.2	NONHSAT015668.2	lncipedia	lnc-KIF11-1-1_dup1,lnc-KIF11-1-1	0.030572353	0.863921337	0.727842674	6	3	13.37783104	22.6723532	0.793918472	6	24
NONHSAT015843.2	ENST00000421806	lncipedia	lnc-C10orf12-1-1_dup1,lnc-C10orf12-1-1	0.052732301	0.999923841	0.999847682	6	3	0.982805702	13.14464119	1.369379334	0	24
NONHSAT016068.2	NONHSAT016068.2	lncipedia	lnc-FBXW4-1-2_dup1	0.064614582	0.891756341	0.837634511	0	4	0.400130196	10.72741103	2.237259291	0	24
NONHSAT016209.2	ENST00000568017	lncipedia	lnc-OBFC1-1-1_dup1,lnc-OBFC1-1-1	0.017226776	0.999590242	0.999180483	6	3	0.684845165	40.23661706	0.447353712	6	24
NONHSAT016379.2	NONHSAT016379.2	lncipedia	lnc-SHOC2-1-2_dup1,lnc-SHOC2-1-2	0.107124497	0.872678227	0.809017341	0	4	0.371586375	6.470482501	3.709151519	0	24
NONHSAT016441.2	NONHSAT016441.2	lncipedia	lnc-AL162407.1-1-1_dup1,lnc-AL162407.1-1-1	0.139962466	0.924430869	0.848861737	6	3	1.53939197	4.952379037	3.634616791	6	24
NONHSAT017061.2	ENST00000623138	lncipedia	lnc-PPP2R2D-6-1_dup1,lnc-PPP2R2D-6-1	0.077853948	0.945787518	0.891575036	6	3	0.077484959	8.903173142	2.021751089	0	24
NONHSAT017697.2	ENST00000600308	lncipedia	lnc-FAM160A2-1-1_dup1,lnc-FAM160A2-1-1	0.062540191	0.996902363	0.993804726	6	3	1.098185532	11.08322768	1.624075632	0	24
NONHSAT021503.2	NONHSAT021503.2	lncipedia	lnc-MPEG1-2-5_dup1	0.035201278	0.908178536	0.816357073	6	3	0.854003124	19.69096617	0.914124774	6	24
NONHSAT022219.2	NONHSAT022219.2	lncipedia	lnc-CFL1-1-1_dup1	0.080706812	0.942594217	0.913891326	0	4	0.480968018	8.588459434	2.794447617	0	24
NONHSAT022469.2	ENST00000531806	lncipedia	lnc-ALDH3B2-3-2	0.108905125	0.98400292	0.968005839	6	3	0.391895675	6.364688336	2.828103915	0	24
NONHSAT023192.2	ENST00000566747	lncipedia	lnc-TSKU-1-1_dup1,lnc-TSKU-1-1	0.039351295	0.974388519	0.948777038	6	3	11.7320301	17.61434215	1.021894536	6	24
NONHSAT023500.2	ENST00000602510	lncipedia	lnc-TMEM135-7-1_dup1	0.117861034	0.987997254	0.975994508	6	3	0.346818052	5.881054619	3.060675536	0	24
NONHSAT024491.2	NONHSAT024491.2	PMID22140575	brain_Pred7935	0.346084137	0.925757561	0.851515122	6	3	0.042488452	2.002828524	8.987289619	6	24
NONHSAT024800.2	ENST00000527474	lncipedia	lnc-BLID-2-2_dup1	0.07249365	0.871350073	0.742700146	6	3	0.267288873	9.561488196	1.882552133	0	24
NONHSAT025239.2	NONHSAT025239.2	lncipedia	lnc-THYN1-4-1_dup1,lnc-THYN1-4-1	0.065432962	0.995416994	0.990833988	6	3	0.977625912	10.59324162	1.699196586	6	24
NONHSAT025325.2	ENST00000570140	lncipedia	lnc-KDM5A-1-1_dup1,lnc-KDM5A-1-1	0.050471005	0.990986787	0.981973574	6	3	3.459176011	13.73357204	1.31065683	6	24
NONHSAT025486.2	NONHSAT025486.2	lncipedia	lnc-C12orf32-1-1_dup1,lnc-C12orf32-1-1	0.061719407	0.949585438	0.899170876	6	3	1.27885584	11.23061962	1.602761077	6	24
NONHSAT026294.2	NONHSAT026294.2	lncipedia	lnc-ZNF705A-1-15	0.03460415	0.970916139	0.941832277	6	3	0.75371834	20.03075316	0.898618233	0	24
NONHSAT026963.2	NONHSAT026963.2	lncipedia	lnc-MANSC1-2-1_dup1,lnc-MANSC1-2-1	0.040557505	0.980431517	0.960863034	6	3	8.450418791	17.09047865	1.053218015	6	24
NONHSAT026972.2	NONHSAT026972.2	lncipedia	lnc-LOH12CR1-3-1_dup1,lnc-LOH12CR1-3-1	0.084622259	0.970273	0.9554095	0	4	0.840668707	8.191073899	2.930018737	0	24
NONHSAT027070.2	NONHSAT027070.2	lncipedia	lnc-ATF7IP-4-1_dup1,lnc-ATF7IP-4-1	0.245772899	0.911249556	0.822499112	6	3	0.119404026	2.820275077	6.382356156	6	24
NONHSAT027852.2	NONHSAT027852.2	lncipedia	lnc-ARID2-8-2_dup1	0.159534026	0.973362799	0.960044198	0	4	0.03183771	4.344823483	5.523814741	0	24
NONHSAT028017.2	NONHSAT028017.2	lncipedia	lnc-CCNT1-1-1_dup1,lnc-CCNT1-1-1	0.227745123	0.914993597	0.872490396	0	4	0.2308445	3.043521503	7.885602246	0	24
NONHSAT029652.2	NONHSAT029652.2	lncipedia	lnc-PAWR-7-1	0.115197314	0.993525993	0.987051985	6	3	0.275933775	6.017042897	2.991502688	0	24
NONHSAT029954.2	ENST00000500986	lncipedia	lnc-UBE2N-2-3_dup1	0.126099721	0.894830213	0.789660426	0	3	0.046027066	5.496817698	4.366162627	0	24
NONHSAT030701.2	NONHSAT030701.2	lncipedia	lnc-HVCN1-2-1_dup1	0.019075975	0.984933018	0.969866037	6	3	0.361755948	36.3361347	0.49537465	6	24
NONHSAT030762.2	NONHSAT030762.2	lncipedia	lnc-TMEM116-2-9_dup1	0.018698462	0.997659407	0.995318814	6	3	0.816445185	37.06974304	0.48557121	6	24
NONHSAT031665.2	NONHSAT031665.2	lncipedia	lnc-CCDC92-7-3_dup1	0.062569773	0.994180246	0.988360492	6	3	2.211517609	11.07798773	1.624843829	0	24
NONHSAT033101.2	NONHSAT033101.2	lncipedia	lnc-RP11-298P3.4.1-1-1_dup1	0.182059051	0.99942266	0.99884532	6	3	0.06331913	3.807265699	4.727802423	0	24
NONHSAT033103.2	ENST00000629393	lncipedia	lnc-RP11-298P3.4.1-3-1_dup1,lnc-RP11-298P3.4.1-3-1	0.130979706	0.9993316	0.998663199	6	3	0.730356019	5.292019677	3.401347897	0	24
NONHSAT033586.2	ENST00000434849	lncipedia	lnc-GTF2F2-2-29_dup1	0.065788847	0.971657512	0.957486268	0	4	0.584699312	10.53593746	2.277917849	0	24
NONHSAT033606.2	ENST00000330825	lncipedia	lnc-GTF2F2-2-24_dup1	0.069748987	0.982221841	0.964443682	6	3	0.400065846	9.937738251	1.81127733	0	24
NONHSAT034878.2	NONHSAT034878.2	lncipedia	lnc-IPO5-7-2_dup1,lnc-IPO5-7-2	0.052951415	0.995441402	0.993162103	0	4	1.353592483	13.09024856	1.833425843	0	24
NONHSAT035562.2	NONHSAT035562.2	lncipedia	lnc-TTC5-1-1_dup1	0.065706056	0.845059062	0.767588593	0	4	1.740346543	10.54921307	2.275051213	0	24
NONHSAT036940.2	NONHSAT036940.2	lncipedia	lnc-BMP4-1-2_dup1	0.02227977	0.848478416	0.772717624	0	4	0.828604323	31.11105603	0.771429937	0	24
NONHSAT037013.2	ENST00000412224	lncipedia	lnc-TBPL2-1-1_dup1	0.031268481	0.98823549	0.97647098	6	3	2.145108648	22.16760001	0.811995885	6	24
NONHSAT037082.2	NONHSAT037082.2	lncipedia	lnc-MUDENG-1-1	0.065365338	0.860274122	0.720548244	6	3	0.04208678	10.60420094	1.697440487	6	24
NONHSAT037151.2	ENST00000556181	lncipedia	lnc-DACT1-2-1	0.060412745	0.998648307	0.997296613	6	3	1.48561478	11.47352574	1.568829008	0	24
NONHSAT037522.2	ENST00000624684	lncipedia	lnc-GALNTL1-1-1_dup1,lnc-GALNTL1-1-1	0.035162228	0.919743435	0.83948687	6	3	0.483730576	19.71283445	0.913110697	6	24
NONHSAT037723.2	ENST00000623547	lncipedia	lnc-ACOT2-1-1_dup1,lnc-ACOT2-1-1	0.04663395	0.970085889	0.940171778	6	3	1.566369023	14.86357428	1.211014233	6	24
NONHSAT037795.2	NONHSAT037795.2	lncipedia	lnc-ISCA2-1-1_dup1	0.028854523	0.917905538	0.835811076	6	3	2.259222381	24.02213272	0.74930899	6	24
NONHSAT037814.2	NONHSAT037814.2	lncipedia	lnc-YLPM1-1-5_dup1,lnc-YLPM1-1-5	0.164965165	0.99071675	0.986075126	0	4	0.333260086	4.201779093	5.711866204	0	24
NONHSAT037897.2	NONHSAT037897.2	lncipedia	lnc-ESRRB-2-1_dup1,lnc-ESRRB-2-1	0.155632856	0.984273646	0.968547291	6	3	0.57950117	4.453732972	4.041553482	0	24
NONHSAT039159.2	ENST00000617439	lncipedia	lnc-SPATA7-4-1_dup1,lnc-SPATA7-4-1	0.141585698	0.989187598	0.983781397	0	4	0.17350131	4.895601692	4.90235961	0	24
NONHSAT039800.2	NONHSAT039800.2	lncipedia	lnc-DLK1-6-11_dup1	0.076445807	0.904651605	0.809303211	6	3	0.039998631	9.067170692	1.985183759	0	24
NONHSAT039834.2	ENST00000555354	lncipedia	lnc-DLK1-8-3_dup1	0.061854153	0.825210889	0.737816333	0	4	0.715853183	11.20615418	2.141680331	0	24
NONHSAT040269.2	ENST00000564585	lncipedia	lnc-TMEM179-3-2_dup1	0.048188039	0.993595811	0.987191622	6	3	1.007345446	14.3842165	1.251371599	0	24
NONHSAT040656.2	ENST00000556948	lncipedia	lnc-AC012414.1-2-5	0.026388639	0.987921422	0.975842844	6	3	0.184096133	26.26687873	0.685273655	0	24
NONHSAT040979.2	NONHSAT040979.2	lncipedia	lnc-SNRPN-3-1_dup1	0.062336162	0.943201951	0.914802927	0	4	3.352477118	11.11950364	2.158369723	0	24
NONHSAT040980.2	NONHSAT040980.2	lncipedia	lnc-SNURF-1-17_dup1,lnc-SNURF-1-17	0.056237303	0.947281868	0.920922803	0	4	1.620360851	12.32539865	1.947198682	0	24
NONHSAT042160.2	ENST00000560750	lncipedia	lnc-SPG11-1-4_dup1	0.080786722	0.90786258	0.815725159	6	3	0.395305574	8.579964174	2.097910858	0	24
NONHSAT043887.2	NONHSAT043887.2	lncipedia	lnc-MAPK6-3-2_dup1	0.089762548	0.977329532	0.954659064	6	3	0.287762695	7.722008716	2.3309997	0	24
NONHSAT043994.2	NONHSAT043994.2	lncipedia	lnc-RAB27A-2-1_dup1	0.161161474	0.881694094	0.822541141	0	4	0.074214668	4.300948388	5.580164614	0	24
NONHSAT044208.2	NONHSAT044208.2	lncipedia	lnc-RORA-5-2_dup1,lnc-RORA-5-2	0.097370874	0.995201714	0.992802571	0	4	0.634669504	7.118629539	3.371435452	0	24
NONHSAT047361.2	NONHSAT047361.2	lncipedia	lnc-CSPG4-1-5	0.06700262	0.978034761	0.967052142	0	4	0.169521362	10.3450757	2.319944358	0	24
NONHSAT047429.2	NONHSAT047429.2	lncipedia	lnc-TSPAN3-4-1_dup1,lnc-TSPAN3-4-1	0.147379162	0.998011536	0.996023073	6	3	0.115753089	4.703155931	3.827217354	0	24
NONHSAT051844.2	ENST00000575305	lncipedia	lnc-STUB1-1-1	0.022665046	0.974138771	0.948277542	6	3	1.340492667	30.58220942	0.588577488	6	24
NONHSAT052820.2	NONHSAT052820.2	lncipedia	lnc-ATAD5-3-14	0.030188741	0.917847041	0.835694082	6	3	0.17046822	22.9604536	0.783956638	6	24
NONHSAT052827.2	ENST00000582329	lncipedia	lnc-ATAD5-3-20_dup1	0.033703958	0.973547013	0.947094026	6	3	1.340566125	20.56575043	0.875241585	0	24
NONHSAT053369.2	NONHSAT053369.2	lncipedia	lnc-CWC25-1-1_dup1,lnc-CWC25-1-1	0.029150042	0.868163685	0.802245527	0	4	5.893674778	23.77860003	1.009310892	0	24
NONHSAT053550.2	ENST00000623381	lncipedia	lnc-TNS4-2-1_dup1,lnc-TNS4-2-1	0.027829133	0.998346309	0.996692617	6	3	14.23631492	24.90725035	0.722681137	6	24
NONHSAT053659.2	ENST00000560400	lncipedia	lnc-KLHL11-1-1_dup1,lnc-KLHL11-1-1	0.033492966	0.969013334	0.938026667	6	3	3.491794583	20.6953063	0.869762435	6	24
NONHSAT053912.2	NONHSAT053912.2	lncipedia	lnc-TMUB2-2-1_dup1	0.036448751	0.854465335	0.70893067	6	3	0.644482688	19.01703519	0.946519782	6	24
NONHSAT054139.2	ENST00000587960	lncipedia	lnc-CRHR1-4-1_dup1,lnc-CRHR1-4-1	0.099182913	0.999856805	0.99971361	6	3	1.441793765	6.988574509	2.575632552	0	24
NONHSAT054309.2	NONHSAT054309.2	lncipedia	lnc-AC040934.1-4-2	0.112706262	0.970781387	0.941562774	6	3	0.105254543	6.150032534	2.926813785	0	24
NONHSAT054385.2	NONHSAT054385.2	lncipedia	lnc-SNX11-6-1_dup1,lnc-SNX11-6-1	0.038124143	0.923693227	0.847386455	6	3	0.975934244	18.18131826	0.990027222	0	24
NONHSAT054461.2	NONHSAT054461.2	lncipedia	lnc-HOXB7-1-2_dup1	0.014954973	0.930955783	0.861911567	6	3	2.432678139	46.34894352	0.388358367	6	24
NONHSAT054915.2	ENST00000577267	lncipedia	lnc-VEZF1-1-3_dup1	0.146407128	0.985451298	0.978176947	0	4	0.046477547	4.734381391	5.069300088	0	24
NONHSAT054919.2	NONHSAT054919.2	lncipedia	lnc-VEZF1-1-6_dup1	0.069765215	0.999998585	0.99999717	6	3	6.264654802	9.935426731	1.811698731	6	24
NONHSAT055120.2	ENST00000585495	lncipedia	lnc-TBX2-3-2_dup1	0.034504932	0.857541679	0.786312518	0	4	0.427578139	20.08835074	1.19472227	0	24
NONHSAT055124.2	ENST00000591313	lncipedia	lnc-NACA2-2-15	0.035748174	0.885292281	0.770584562	0	3	0.168743575	19.38972247	1.237769135	0	24
NONHSAT055267.2	NONHSAT055267.2	lncipedia	lnc-ERN1-1-1_dup1,lnc-ERN1-1-1	0.237463786	0.82262102	0.73393153	0	4	0.038758742	2.918959523	8.222107846	0	24
NONHSAT055328.2	ENST00000581622	lncipedia	lnc-AC037487.1-2-1_dup1	0.117704568	0.99206664	0.98413328	6	3	0.194420849	5.888872372	3.056612346	0	24
NONHSAT055688.2	NONHSAT055688.2	lncipedia	lnc-SLC39A11-1-8_dup1	0.082701171	0.919604495	0.879406743	0	4	0.217213443	8.381346631	2.863501661	0	24
NONHSAT055700.2	ENST00000580175	lncipedia	lnc-SLC39A11-1-13_dup1	0.41421247	0.999999917	0.999999834	0	3	0.131310458	1.673409736	7.17098732	0	12
NONHSAT058973.2	NONHSAT058973.2	lncipedia	lnc-MOCOS-4-1_dup1,lnc-MOCOS-4-1	0.059666371	0.97561267	0.951225339	6	3	2.591944061	11.61704951	1.549446784	0	24
NONHSAT059767.2	NONHSAT059767.2	lncipedia	lnc-DOK6-3-1_dup1,lnc-DOK6-3-1	0.228851595	0.872499492	0.808749238	0	4	0.119385626	3.028806425	7.92391346	0	24
NONHSAT061038.2	NONHSAT061038.2	lncipedia	lnc-DNMT1-2-1_dup1,lnc-DNMT1-2-1	0.081808226	0.9405831	0.881166199	6	3	0.068894879	8.472829913	2.124437783	6	24
NONHSAT062803.2	NONHSAT062803.2	lncipedia	lnc-C19orf44-7-1_dup1,lnc-C19orf44-7-1	0.161327317	0.900220661	0.850330991	0	4	0.033952049	4.296527036	5.585906896	0	24
NONHSAT063955.2	NONHSAT063955.2	lncipedia	lnc-ZNF254-1-4_dup1	0.015874959	0.991764622	0.983529245	6	3	3.078195935	43.66292703	0.412249046	0	24
NONHSAT063967.2	NONHSAT063967.2	lncipedia	lnc-UQCRFS1-9-5	0.071007886	0.996942728	0.993885456	0	3	4.226512909	9.761552168	2.458625389	0	24
NONHSAT063978.2	ENST00000561521	lncipedia	lnc-UQCRFS1-9-25_dup1	0.056802309	0.977225501	0.954451003	6	3	4.246470917	12.20279928	1.475071382	0	24
NONHSAT064202.2	NONHSAT064202.2	lncipedia	lnc-PDCD5-1-1	0.020446027	0.865429468	0.730858937	6	3	7.84380598	33.90131323	0.530952883	0	24
NONHSAT064291.2	NONHSAT064291.2	lncipedia	lnc-PDCD2L-4-1_dup1	0.025754558	0.98681897	0.973637939	6	3	2.684604358	26.91357332	0.668807512	0	24
NONHSAT066216.2	NONHSAT066216.2	lncipedia	lnc-PSMD8-2-3_dup1,lnc-PSMD8-2-3	0.065288005	0.938248789	0.907373184	0	4	0.036145137	10.61676154	2.260576345	0	24
NONHSAT066323.2	NONHSAT066323.2	lncipedia	lnc-DYRK1B-1-1_dup1,lnc-DYRK1B-1-1	0.071666038	0.999538667	0.999077334	6	3	5.51553489	9.671905908	1.861060289	0	24
NONHSAT066369.2	NONHSAT066369.2	lncipedia	lnc-AKT2-2-1_dup1,lnc-AKT2-2-1	0.057256651	0.880112076	0.820168114	0	4	0.411487207	12.10596782	1.982493292	0	24
NONHSAT066559.2	ENST00000600255	lncipedia	lnc-CEACAM1-1-1	0.089222124	0.99708165	0.995622475	0	4	1.451210344	7.768781426	3.089287584	0	24
NONHSAT066716.2	NONHSAT066716.2	lncipedia	lnc-BCL3-1-2_dup1	0.033215376	0.904761027	0.809522054	6	3	2.610556956	20.86826258	0.862553839	0	24
NONHSAT066885.2	NONHSAT066885.2	lncipedia	lnc-CCDC8-1-1_dup1	0.051389629	0.999905882	0.999811764	6	3	0.521575013	13.4880751	1.334512142	6	24
NONHSAT067917.2	NONHSAT067917.2	lncipedia	lnc-LENG9-1-4	0.025416335	0.865639952	0.798459928	0	4	2.866150732	27.27172048	0.880032487	0	24
NONHSAT068212.2	ENST00000600047	lncipedia	lnc-ZNF805-1-1_dup1,lnc-ZNF805-1-1	0.08417441	0.942351567	0.91352735	0	4	0.931919753	8.234654468	2.91451209	0	24
NONHSAT068218.2	NONHSAT068218.2	lncipedia	lnc-ZNF460-1-1_dup1	0.058839207	0.949899032	0.899798063	6	3	3.186832234	11.7803623	1.527966589	6	24
NONHSAT068223.2	ENST00000593427	lncipedia	lnc-ZNF460-2-1_dup1,lnc-ZNF460-2-1	0.103627457	0.992802443	0.985604886	6	3	2.734354535	6.688837106	2.691050733	0	24
NONHSAT068285.2	NONHSAT068285.2	lncipedia	lnc-ZNF587-1-1_dup1	0.036345271	0.996541753	0.993083507	6	3	1.929788709	19.07117919	0.943832567	0	24
NONHSAT068290.2	NONHSAT068290.2	lncipedia	lnc-ZNF417-1-1_dup1	0.053523929	0.946746755	0.89349351	6	3	1.917831641	12.95022989	1.389936716	6	24
NONHSAT068377.2	ENST00000599952	lncipedia	lnc-ZSCAN22-3-1_dup1	0.022071929	0.997051698	0.994103396	6	3	2.582375826	31.40401444	0.573175128	6	24
NONHSAT069073.2	ENST00000602458	lncipedia	lnc-TAF1B-2-1_dup1,lnc-TAF1B-2-1	0.066864833	0.996969885	0.995454827	0	4	0.822148937	10.36639365	2.315173512	0	24
NONHSAT069433.2	ENST00000438989	lncipedia	lnc-PUM2-2-1_dup1,lnc-PUM2-2-1	0.118591628	0.965507859	0.931015717	6	3	0.226153004	5.844823889	3.079647966	0	24
NONHSAT069462.2	NONHSAT069462.2	lncipedia	lnc-C2orf43-4-1_dup1,lnc-C2orf43-4-1	0.03806066	0.994988669	0.989977338	6	3	1.549471211	18.21164385	0.988378652	0	24
NONHSAT069684.2	NONHSAT069684.2	lncipedia	lnc-FAM59B-1-1_dup1,lnc-FAM59B-1-1	0.022314603	0.972043256	0.944086513	6	3	1.360235739	31.06249237	0.579477003	0	24
NONHSAT069936.2	NONHSAT069936.2	lncipedia	lnc-EHD3-1-1_dup1	0.038883888	0.857923973	0.786885959	0	4	0.364232172	17.8260772	1.346342201	0	24
NONHSAT069969.2	ENST00000438163	lncipedia	lnc-SPAST-1-1_dup1,lnc-SPAST-1-1	0.073000859	0.999444284	0.998888568	6	3	1.122528392	9.495055084	1.895723599	0	24
NONHSAT070235.2	ENST00000449569	lncipedia	lnc-TMEM178-1-4	0.289361253	0.871297451	0.742594901	0	3	0.033422174	2.395438826	5.00952054	0	12
NONHSAT070549.2	ENST00000448713	lncipedia	lnc-CALM2-2-4_dup1	0.042138638	0.893782322	0.787564643	6	3	0.205799685	16.4492069	1.094277682	6	24
NONHSAT070715.2	NONHSAT070715.2	lncipedia	lnc-ACYP2-8-1_dup1,lnc-ACYP2-8-1	0.123029872	0.890631943	0.835947914	0	4	0.278811904	5.633974648	4.259870074	0	24
NONHSAT070845.2	NONHSAT070845.2	lncipedia	lnc-FANCL-1-1_dup1	0.065365338	0.860274135	0.72054827	6	3	0.01777691	10.60420089	1.697440494	0	24
NONHSAT070917.2	NONHSAT070917.2	lncipedia	lnc-REL-1-1_dup1	0.07421239	0.985821835	0.978732752	0	4	0.761352554	9.340046627	2.56958032	0	24
NONHSAT071000.2	NONHSAT071000.2	lncipedia	lnc-COMMD1-3-1_dup1	0.046823238	0.812587575	0.718881363	0	4	0.470155741	14.80348659	1.621239689	0	24
NONHSAT071060.2	NONHSAT071060.2	lncipedia	lnc-VPS54-8-1_dup1,lnc-VPS54-8-1	0.107966669	0.9852432	0.970486399	6	3	0.12330442	6.420010774	2.803733613	0	24
NONHSAT071633.2	ENST00000624373	lncipedia	lnc-DUSP11-1-1_dup1,lnc-DUSP11-1-1	0.024779487	0.987110063	0.974220127	6	3	2.334113421	27.9726199	0.643486383	6	24
NONHSAT071889.2	ENST00000265882	lncipedia	lnc-LRRTM1-7-1_dup1,lnc-LRRTM1-7-1	0.061452257	0.998728522	0.997457044	6	3	0.237424463	11.27944214	1.595823603	0	24
NONHSAT071965.2	NONHSAT071965.2	lncipedia	lnc-KCMF1-1-2_dup1	0.02342432	0.963722776	0.927445551	6	3	0.347900241	29.59091966	0.608294714	0	24
NONHSAT072081.2	NONHSAT072081.2	lncipedia	lnc-POLR1A-3-1_dup1,lnc-POLR1A-3-1	0.343831979	0.936671882	0.873343765	6	3	0.105331332	2.015947391	8.928804434	6	24
NONHSAT072149.2	ENST00000455131	lncipedia	lnc-PLGLB2-1-7_dup1	0.064936782	0.89179279	0.78358558	6	3	0.498540273	10.67418428	1.686311528	0	24
NONHSAT072513.2	NONHSAT072513.2	lncipedia	lnc-ANKRD36C-1-4_dup1	0.192897474	0.982257862	0.973386793	0	4	0.215446652	3.593345035	6.679013499	0	24
NONHSAT073676.2	ENST00000446998	lncipedia	lnc-MERTK-2-1	0.024101282	0.953706927	0.907413854	0	3	0.401215292	28.75976383	0.834499203	0	24
NONHSAT074964.2	NONHSAT074964.2	lncipedia	lnc-ARL5A-1-1_dup1	0.12036094	0.961917904	0.923835808	6	3	0.380928779	5.758904675	3.125594365	0	24
NONHSAT075707.2	NONHSAT075707.2	lncipedia	lnc-TTC30B-2-1_dup1	0.105152986	0.999086897	0.998173794	6	3	0.328605273	6.591797382	2.730666457	0	24
NONHSAT075771.2	ENST00000590040	lncipedia	lnc-PLEKHA3-1-22	0.066235728	0.985441526	0.978162289	0	4	0.742683414	10.46485337	2.293390948	0	24
NONHSAT075798.2	ENST00000603415	lncipedia	lnc-PLEKHA3-9-1	0.075619166	0.999944789	0.999889577	6	3	1.253678497	9.166289709	1.963717117	0	24
NONHSAT076204.2	NONHSAT076204.2	lncipedia	lnc-PGAP1-2-1_dup1,lnc-PGAP1-2-1	0.033494896	0.880439932	0.760879864	6	3	0.921175044	20.69411323	0.869812579	6	24
NONHSAT076663.2	NONHSAT076663.2	lncipedia	lnc-RPE-3-1_dup1,lnc-RPE-3-1	0.075415277	0.998579567	0.997159135	6	3	4.122974893	9.191071217	1.958422427	0	24
NONHSAT076807.2	NONHSAT076807.2	lncipedia	lnc-MARCH4-2-5_dup1	0.049482262	0.973439006	0.946878012	6	3	0.129805728	14.00799315	1.28498064	6	24
NONHSAT077444.2	NONHSAT077444.2	lncipedia	lnc-EFHD1-2-1_dup1,lnc-EFHD1-2-1	0.165170834	0.97272742	0.945454841	6	3	0.052881798	4.196547065	4.289240588	0	24
NONHSAT077931.2	NONHSAT077931.2	lncipedia	lnc-STK25-3-1_dup1	0.051938739	0.998540178	0.997080357	6	3	0.56046222	13.34547578	1.348771696	0	24
NONHSAT077995.2	NONHSAT077995.2	lncipedia	lnc-CXXC11-1-2_dup1	0.031285431	0.893869416	0.787738832	6	3	0.076245854	22.15559029	0.812436038	6	24
NONHSAT078075.2	NONHSAT078075.2	lncipedia	lnc-CSNK2A1-1-1_dup1	0.063719205	0.914693251	0.872039877	0	4	1.809572351	10.87815172	2.206257149	0	24
NONHSAT078687.2	NONHSAT078687.2	lncipedia	lnc-ESF1-1-1	0.091359491	0.991223107	0.986834661	0	4	0.26710776	7.58702982	3.163293221	0	24
NONHSAT079180.2	ENST00000431580	lncipedia	lnc-GINS1-7-1_dup1,lnc-GINS1-7-1	0.213276447	0.986558327	0.973116654	6	3	0.074149936	3.249994029	5.538471714	0	24
NONHSAT079311.2	NONHSAT079311.2	lncipedia	lnc-HM13-1-1_dup1,lnc-HM13-1-1	0.022159735	0.964478938	0.946718408	0	4	3.150117765	31.27957876	0.76727376	0	24
NONHSAT079651.2	ENST00000422519	lncipedia	lnc-KIAA1755-2-1_dup1	0.021080994	0.993417961	0.986835922	6	3	7.822562613	32.88019378	0.547442029	6	24
NONHSAT080405.2	NONHSAT080405.2	lncipedia	lnc-TSHZ2-4-3_dup1	0.052761748	0.989910452	0.979820903	6	3	0.058985496	13.13730519	1.370144009	6	24
NONHSAT081193.2	NONHSAT081193.2	lncipedia	lnc-AF165138.7.1-7-1_dup1	0.093833189	0.94907726	0.898154519	6	3	0.401260588	7.387015094	2.436708166	0	24
NONHSAT081216.2	NONHSAT081216.2	lncipedia	lnc-USP25-1-2_dup1,lnc-USP25-1-2	0.100115934	0.999815995	0.999631989	6	3	0.422940554	6.923445163	2.599861713	0	24
NONHSAT082933.2	NONHSAT082933.2	lncipedia	lnc-ADARB1-3-17_dup1	0.205152476	0.933384416	0.866768833	6	3	0.066691665	3.378692729	5.327504288	6	24
NONHSAT083090.2	ENST00000458623	lncipedia	lnc-AP000525.1-3-6_dup1	0.086701989	0.863785657	0.795678486	0	4	0.386199774	7.994593735	3.00202872	0	24
NONHSAT084481.2	NONHSAT084481.2	lncipedia	lnc-HPS4-4-1_dup1	0.052653018	0.83464536	0.75196804	0	4	0.40633774	13.16443406	1.823093943	0	24
NONHSAT084817.2	NONHSAT084817.2	lncipedia	lnc-MORC2-3-1_dup1	0.078066242	0.948893919	0.923340879	0	4	0.402700545	8.878961809	2.703018722	0	24
NONHSAT084829.2	NONHSAT084829.2	lncipedia	lnc-OSBP2-2-3	0.018561737	0.870031859	0.740063717	6	3	37.06929831	37.34279653	0.482020675	0	24
NONHSAT084952.2	ENST00000452181	lncipedia	lnc-RFPL3-2-1_dup1	0.071447502	0.994607787	0.989215573	6	3	0.194907515	9.701489418	1.855385212	6	24
NONHSAT085064.2	NONHSAT085064.2	lncipedia	lnc-MCM5-1-1_dup1	0.063871215	0.974163063	0.948326126	6	3	0.519177399	10.85226232	1.658640334	6	24
NONHSAT086853.2	ENST00000438116	lncipedia	lnc-SLC25A17-2-1_dup1,lnc-SLC25A17-2-1	0.118199547	0.967325592	0.950988388	0	4	0.416218249	5.864211799	4.092621621	0	24
NONHSAT087491.2	NONHSAT087491.2	lncipedia	lnc-MIOX-1-1	0.080757604	0.94803003	0.896060061	6	3	0.086404945	8.583057759	2.097154709	0	24
NONHSAT088337.2	NONHSAT088337.2	lncipedia	lnc-LSM3-4-1_dup1,lnc-LSM3-4-1	0.135487928	0.994548703	0.989097405	0	3	0.087570271	5.115933124	2.345613148	0	12
NONHSAT088415.2	NONHSAT088415.2	lncipedia	lnc-FGD5-2-1_dup1,lnc-FGD5-2-1	0.02519833	0.931950075	0.897925112	0	4	8.542020574	27.5076638	0.872484126	0	24
NONHSAT089299.2	NONHSAT089299.2	lncipedia	lnc-C3orf77-1-2_dup1	0.085783506	0.992493192	0.984986385	6	3	0.446884716	8.080191801	2.227669893	0	24
NONHSAT089488.2	NONHSAT089488.2	lncipedia	lnc-KLHL18-1-10_dup1	0.077130474	0.973978443	0.947956886	0	3	0.292227815	8.986683737	2.670618073	0	24
NONHSAT090214.2	ENST00000443346	lncipedia	lnc-THOC7-2-1_dup1	0.068835054	0.909309439	0.818618877	6	3	0.221880685	10.06968308	1.787543844	6	24
NONHSAT090702.2	NONHSAT090702.2	lncipedia	lnc-C3orf38-3-1_dup1,lnc-C3orf38-3-1	0.046718354	0.999999849	0.999999699	6	3	0.877494621	14.83672105	1.213206068	6	24
NONHSAT090970.2	NONHSAT090970.2	lncipedia	lnc-CD47-8-1_dup1,lnc-CD47-8-1	0.133428219	0.998366439	0.996732878	6	3	0.440316122	5.194906932	3.464932141	0	24
NONHSAT091384.2	NONHSAT091384.2	lncipedia	lnc-ARHGAP31-2-1_dup1,lnc-ARHGAP31-2-1	0.081730016	0.996305439	0.992610877	6	3	0.300116812	8.480937795	2.122406794	0	24
NONHSAT093395.2	NONHSAT093395.2	lncipedia	lnc-GNB4-1-1_dup1,lnc-GNB4-1-1	0.276339847	0.992386548	0.984773095	6	3	0.029390824	2.508314269	7.176134277	0	24
NONHSAT094243.2	NONHSAT094243.2	lncipedia	lnc-AC069257.9.1-4-70_dup1	0.197916925	0.988512738	0.977025476	6	3	0.064311296	3.502212759	5.139607797	0	24
NONHSAT095714.2	NONHSAT095714.2	lncipedia	lnc-MED28-1-1_dup1,lnc-MED28-1-1	0.014466027	0.994625112	0.989250224	6	3	4.159016722	47.91551985	0.375661165	0	24
NONHSAT095952.2	NONHSAT095952.2	lncipedia	lnc-PCDH7-6-3_dup1	0.079060444	0.99375999	0.98751998	6	3	0.260946038	8.767306967	2.053081986	0	24
NONHSAT096090.2	NONHSAT096090.2	lncipedia	lnc-LIAS-2-2_dup1	0.026831475	0.944574959	0.889149918	6	3	1.007316813	25.83336147	0.696773435	0	24
NONHSAT096873.2	NONHSAT096873.2	lncipedia	lnc-CXCL1-1-1	0.055802818	0.997749082	0.995498164	6	3	0.328526541	12.42136508	1.449116091	0	24
NONHSAT097768.2	NONHSAT097768.2	lncipedia	lnc-OSTC-2-1_dup1	0.047389247	0.942991352	0.914487027	0	4	0.496170348	14.62667641	1.640837558	0	24
NONHSAT098265.2	NONHSAT098265.2	lncipedia	lnc-LARP1B-5-1_dup1	0.134655927	0.963001161	0.944501742	0	4	0.118381538	5.147543058	4.662418503	0	24
NONHSAT099046.2	NONHSAT099046.2	lncipedia	lnc-NAF1-1-1	0.079270933	0.997936304	0.995872608	6	3	0.259563686	8.744026997	2.058548082	0	24
NONHSAT101059.2	ENST00000603896	lncipedia	lnc-NUP155-1-1_dup1,lnc-NUP155-1-1	0.101613298	0.999096764	0.998193528	6	3	0.528024478	6.821421955	2.638746015	6	24
NONHSAT101110.2	NONHSAT101110.2	lncipedia	lnc-AC091435.1-1-5_dup1	0.0584638	0.990803496	0.981606993	6	3	1.786965327	11.85600638	1.518217807	0	24
NONHSAT101771.2	NONHSAT101771.2	lncipedia	lnc-NLN-2-1_dup1,lnc-NLN-2-1	0.142235664	0.998445774	0.996891547	6	3	0.129292962	4.873230542	3.69364836	0	24
NONHSAT102257.2	NONHSAT102257.2	lncipedia	lnc-WDR41-4-1_dup1,lnc-WDR41-4-1	0.020248895	0.863863851	0.727727703	6	3	1.360975248	34.2313577	0.525833657	0	24
NONHSAT102417.2	NONHSAT102417.2	lncipedia	lnc-MSH3-1-2,lnc-MSH3-1-1	0.059896204	0.944641302	0.916961952	0	4	0.17292829	11.57247266	2.073886947	0	24
NONHSAT102445.2	ENST00000510537	lncipedia	lnc-ACOT12-7-1	0.082809657	0.999550385	0.999100771	6	3	1.039202451	8.370366562	2.150443456	0	24
NONHSAT105806.2	NONHSAT105806.2	lncipedia	lnc-MGAT1-1-1	0.052921277	0.979907826	0.959815651	6	3	0.658982048	13.09770327	1.374286746	6	24
NONHSAT106799.2	NONHSAT106799.2	lncipedia	lnc-SERPINB9-1-4_dup1	0.129433337	0.999319313	0.998638625	0	3	0.02905799	5.355244596	4.481588015	0	24
NONHSAT106824.2	NONHSAT106824.2	lncipedia	lnc-SERPINB9-3-1_dup1	0.037731435	0.893891318	0.787782637	6	3	0.179357975	18.37054903	0.97982918	0	24
NONHSAT108435.2	ENST00000600652	lncipedia	lnc-ZKSCAN4-1-4_dup1	0.100926779	0.961231103	0.922462206	6	3	0.04866492	6.867822293	2.620918136	6	24
NONHSAT112124.2	NONHSAT112124.2	lncipedia	lnc-NUDT3-1-2_dup1,lnc-NUDT3-1-2	0.018003811	0.895018504	0.790037008	6	3	0.068855929	38.50002642	0.467532147	0	24
NONHSAT113090.2	ENST00000416077	lncipedia	lnc-PKHD1-2-1_dup1,lnc-PKHD1-2-1	0.124331187	0.99765028	0.99647542	0	4	0.38539395	5.575006519	4.304927702	0	24
NONHSAT113497.2	NONHSAT113497.2	lncipedia	lnc-B3GAT2-3-12_dup1	0.033829306	0.99346266	0.98692532	6	3	1.066204857	20.48954779	0.878496694	0	24
NONHSAT113844.2	NONHSAT113844.2	lncipedia	lnc-SNX14-3-1_dup1	0.076083584	0.91909051	0.838181019	6	3	1.401620857	9.110338208	1.975777363	6	24
NONHSAT114451.2	NONHSAT114451.2	lncipedia	lnc-KIAA1919-1-4_dup1	0.026426715	0.850783931	0.701567861	6	3	4.033867517	26.22903275	0.68626244	6	24
NONHSAT114681.2	NONHSAT114681.2	lncipedia	lnc-ROS1-3-1_dup1,lnc-ROS1-3-1	0.031574513	0.900092083	0.800184166	6	3	5.433167229	21.95274345	0.819943076	0	24
NONHSAT114882.2	NONHSAT114882.2	lncipedia	lnc-ARHGAP18-1-3	0.106009462	0.871401117	0.807101676	0	4	0.06301665	6.538540711	3.670543789	0	24
NONHSAT115059.2	NONHSAT115059.2	lncipedia	lnc-ALDH8A1-2-1_dup1,lnc-ALDH8A1-2-1	0.065083553	0.973391309	0.946782618	6	3	0.616925406	10.6501128	1.690122944	0	24
NONHSAT115814.2	NONHSAT115814.2	lncipedia	lnc-DYNLT1-4-1_dup1,lnc-DYNLT1-4-1	0.131180573	0.990886577	0.981773154	6	3	0.159966458	5.283916387	3.406564124	0	24
NONHSAT116022.2	ENST00000584911	lncipedia	lnc-SDIM1-3-1_dup1	0.111301298	0.959099105	0.918198211	6	3	1.815024522	6.227664849	2.890328949	0	24
NONHSAT118802.2	NONHSAT118802.2	lncipedia	lnc-CHST12-1-4_dup1	0.131967041	0.972413908	0.944827816	0	3	0.278793598	5.252426474	2.28465835	0	12
NONHSAT119880.2	NONHSAT119880.2	lncipedia	lnc-GGCT-1-31_dup1	0.040204525	0.948387745	0.922581617	0	4	0.986822504	17.24052655	1.392068852	0	24
NONHSAT120000.2	NONHSAT120000.2	lncipedia	lnc-KBTBD2-2-2	0.042576048	0.902469489	0.853704234	0	4	0.931162522	16.28021431	1.474182068	0	24
NONHSAT120522.2	NONHSAT120522.2	lncipedia	lnc-PKD1L1-1-1_dup1,lnc-PKD1L1-1-1	0.01836619	0.975302677	0.962954015	0	4	9.097488426	37.74039032	0.635923471	0	24
NONHSAT121277.2	NONHSAT121277.2	lncipedia	lnc-STAG3L4-1-7_dup1	0.209352598	0.933885341	0.900828011	0	4	0.045332261	3.310907942	7.24876693	0	24
NONHSAT121283.2	NONHSAT121283.2	lncipedia	lnc-STAG3L4-1-9_dup1	0.0655867	0.901788682	0.852683023	0	4	0.800211351	10.56841071	2.270918557	0	24
NONHSAT122347.2	NONHSAT122347.2	lncipedia	lnc-GPC2-2-5_dup1	0.063439627	0.8963627	0.792725399	6	3	2.506344586	10.92609176	1.647432623	6	24
NONHSAT122631.2	NONHSAT122631.2	lncipedia	lnc-CDHR3-1-5	0.039081451	0.829005663	0.743508495	0	4	1.050946712	17.73596309	1.353182789	0	24
NONHSAT122633.2	NONHSAT122633.2	lncipedia	lnc-CDHR3-1-6_dup1	0.088374196	0.964565884	0.946848826	0	4	0.340290847	7.843320879	3.059928361	0	24
NONHSAT122723.2	NONHSAT122723.2	lncipedia	lnc-LAMB4-2-1_dup1,lnc-LAMB4-2-1	0.110104205	0.907467634	0.861201451	0	4	2.215569455	6.295374289	3.812322969	0	24
NONHSAT122761.2	ENST00000435466	lncipedia	lnc-IMMP2L-1-1_dup1	0.031370905	0.999223642	0.998447284	6	3	1.258459346	22.09522441	0.814655677	0	24
NONHSAT123136.2	NONHSAT123136.2	lncipedia	lnc-ZNF800-2-2	0.119874601	0.999604351	0.999406527	0	4	0.598498404	5.78226893	4.150619816	0	24
NONHSAT123138.2	ENST00000624029	lncipedia	lnc-ZNF800-2-3_dup1,lnc-ZNF800-2-3	0.0807374	0.985734174	0.971468348	6	3	2.425177162	8.585205622	2.096630039	0	24
NONHSAT123178.2	NONHSAT123178.2	lncipedia	lnc-RBM28-3-1_dup1,lnc-RBM28-3-1	0.033014403	0.999998003	0.999996006	6	3	5.378739335	20.99529637	0.857334885	6	24
NONHSAT123380.2	NONHSAT123380.2	lncipedia	lnc-KLF14-2-24_dup1,lnc-KLF14-2-24	0.06353652	0.962526568	0.925053136	6	3	2.407152648	10.90942949	1.649948792	0	24
NONHSAT123398.2	NONHSAT123398.2	lncipedia	lnc-KLF14-2-21_dup1,lnc-KLF14-2-21	0.104679228	0.999916998	0.999833995	6	3	0.684810032	6.621630625	2.718363651	0	24
NONHSAT123728.2	ENST00000602609	lncipedia	lnc-PRSS37-3-1_dup1,lnc-PRSS37-3-1	0.014558763	0.828004244	0.742006366	0	4	11.82632232	47.61030659	0.504092532	0	24
NONHSAT125498.2	ENST00000521025	lncipedia	lnc-RP11-582J16.5.1-1-1	0.044249037	0.99059316	0.98588974	0	4	1.479983264	15.66468403	1.532108784	0	24
NONHSAT126615.2	NONHSAT126615.2	lncipedia	lnc-MRPL15-1-1_dup1	0.100389648	0.988065083	0.976130167	6	3	0.412630672	6.904568309	2.606969646	0	24
NONHSAT127263.2	NONHSAT127263.2	lncipedia	lnc-STAU2-3-4_dup1,lnc-STAU2-3-4	0.179089656	0.982298973	0.97344846	0	4	0.099960386	3.870392057	6.200922192	0	24
NONHSAT127374.2	NONHSAT127374.2	lncipedia	lnc-FAM164A-4-1_dup1,lnc-FAM164A-4-1	0.100958615	0.998594065	0.99718813	6	3	0.271254045	6.865656613	2.621744869	0	24
NONHSAT128045.2	NONHSAT128045.2	lncipedia	lnc-YWHAZ-5-1_dup1,lnc-YWHAZ-5-1	0.123670829	0.984317602	0.976476403	0	4	0.382157522	5.604775095	4.28206299	0	24
NONHSAT128130.2	ENST00000520455	lncipedia	lnc-KB-1507C5.2.1-4-9_dup1	0.025020462	0.894416203	0.788832406	6	3	0.484716628	27.70321243	0.649744142	0	24
NONHSAT128216.2	ENST00000625136	lncipedia	lnc-LRP12-2-1_dup1,lnc-LRP12-2-1	0.068856306	0.992769807	0.985539615	6	3	0.230995055	10.06657515	1.788095725	6	24
NONHSAT128404.2	NONHSAT128404.2	lncipedia	lnc-SAMD12-4-1_dup1,lnc-SAMD12-4-1	0.16713563	0.997650576	0.995301151	6	3	0.105005771	4.147213737	4.340263401	0	24
NONHSAT129051.2	ENST00000521951	lncipedia	lnc-MYC-2-4_dup1	0.023741148	0.940801242	0.881602485	6	3	12.50310766	29.19602601	0.616522262	0	24
NONHSAT129052.2	ENST00000517525	lncipedia	lnc-MYC-2-5_dup1	0.037316296	0.925868179	0.851736358	6	3	0.416567944	18.57491908	0.969048636	6	24
NONHSAT129062.2	NONHSAT129062.2	lncipedia	lnc-MYC-2-13_dup1	0.062319869	0.986833141	0.980249711	0	4	0.407887817	11.12241082	2.157805569	0	24
NONHSAT129264.2	NONHSAT129264.2	lncipedia	lnc-ZFAT-1-2_dup1	0.053878312	0.915195639	0.830391278	6	3	0.228289636	12.86505012	1.399139516	0	24
NONHSAT129370.2	NONHSAT129370.2	lncipedia	lnc-EIF2C2-1-1_dup1,lnc-EIF2C2-1-1	0.034763277	0.967415928	0.951123892	0	4	8.461310226	19.9390635	1.203667364	0	24
NONHSAT129406.2	NONHSAT129406.2	lncipedia	lnc-SLC45A4-5-1_dup1	0.066988081	0.999972406	0.999944813	6	3	2.603489321	10.34732099	1.739580711	6	24
NONHSAT129417.2	NONHSAT129417.2	lncipedia	lnc-GPR20-3-2	0.048143065	0.952220165	0.90444033	6	3	0.602352607	14.39765361	1.250203713	0	24
NONHSAT129479.2	ENST00000520572	lncipedia	lnc-SLURP1-2-1_dup1	0.021223102	0.964863464	0.929726927	6	3	0.67586504	32.66003132	0.551132356	0	24
NONHSAT130378.2	NONHSAT130378.2	lncipedia	lnc-KLHL9-1-2_dup1	0.070258279	0.966099436	0.932198872	6	3	1.018845117	9.865701077	1.824502877	6	24
NONHSAT130753.2	NONHSAT130753.2	lncipedia	lnc-ANKRD18B-4-1	0.048916077	0.997770337	0.995540673	6	3	2.453389743	14.17013009	1.270277681	0	24
NONHSAT130766.2	NONHSAT130766.2	lncipedia	lnc-AL139008.2-1-6_dup1	0.022388596	0.999972438	0.999944876	6	3	1.553114769	30.95983215	0.581398501	0	24
NONHSAT130988.2	ENST00000629651	lncipedia	lnc-TMEM8B-1-2_dup1,lnc-TMEM8B-1-2	0.040854724	0.982229868	0.964459735	6	3	0.517673386	16.96614525	1.060936338	0	24
NONHSAT131072.2	NONHSAT131072.2	lncipedia	lnc-POLR1E-2-3_dup1,lnc-POLR1E-2-3	0.027024396	0.973792786	0.947585571	6	3	5.663444172	25.64894245	0.70178332	6	24
NONHSAT131102.2	NONHSAT131102.2	lncipedia	lnc-RG9MTD3-4-1_dup1,lnc-RG9MTD3-4-1	0.042241268	0.992430793	0.984861586	6	3	2.820391157	16.40924193	1.096942813	0	24
NONHSAT131127.2	NONHSAT131127.2	lncipedia	lnc-MCART1-4-1_dup1,lnc-MCART1-4-1	0.039138546	0.988448131	0.976896262	6	3	2.222318442	17.71009036	1.016369744	0	24
NONHSAT131174.2	ENST00000424993	lncipedia	lnc-ANKRD18A-1-4_dup1,lnc-ANKRD18A-1-4	0.034122142	0.996528909	0.993057818	6	3	2.417332623	20.31370636	0.88610122	0	24
NONHSAT131268.2	NONHSAT131268.2	lncipedia	lnc-FAM75A4-2-12	0.115510263	0.95862814	0.917256281	6	3	0.436677842	6.000741077	2.999629507	0	24
NONHSAT131618.2	NONHSAT131618.2	lncipedia	lnc-RP11-195B21.3.1-2-4	0.074777026	0.925877722	0.888816582	0	4	0.324423175	9.269520528	2.589130681	0	24
NONHSAT131932.2	NONHSAT131932.2	lncipedia	lnc-C9orf41-1-1_dup1,lnc-C9orf41-1-1	0.071207257	0.99492437	0.98984874	6	3	0.627431849	9.734221042	1.849146421	6	24
NONHSAT132729.2	NONHSAT132729.2	lncipedia	lnc-FRMD3-5-1_dup1,lnc-FRMD3-5-1	0.041352675	0.994436779	0.988873559	6	3	2.452593305	16.76184625	1.073867385	0	24
NONHSAT133133.2	NONHSAT133133.2	lncipedia	lnc-NFIL3-3-1_dup1,lnc-NFIL3-3-1	0.120775125	0.99985416	0.99970832	6	3	0.251590315	5.739155158	3.136350126	0	24
NONHSAT133451.2	NONHSAT133451.2	lncipedia	lnc-HIATL2-1-4_dup1	0.024815701	0.980001509	0.960003018	6	3	4.086755486	27.93179901	0.644426805	0	24
NONHSAT133827.2	ENST00000421655	lncipedia	lnc-TAL2-3-1_dup1	0.098585538	0.999854669	0.999709338	6	3	0.138604943	7.030921505	2.560119607	0	24
NONHSAT134020.2	NONHSAT134020.2	lncipedia	lnc-SNX30-2-1_dup1,lnc-SNX30-2-1	0.031817826	0.955988449	0.911976897	6	3	0.796471343	21.78486936	0.826261553	0	24
NONHSAT134966.2	NONHSAT134966.2	lncipedia	lnc-WDR34-2-4_dup1	0.083417497	0.996267872	0.992535744	6	3	0.187397322	8.309373988	2.166228169	6	24
NONHSAT135089.2	NONHSAT135089.2	lncipedia	lnc-C9orf50-1-1_dup1	0.085584003	0.99482853	0.98965706	6	3	0.509308845	8.099027344	2.222489101	6	24
NONHSAT135167.2	NONHSAT135167.2	lncipedia	lnc-ABL1-2-1_dup1	0.053262748	0.991628504	0.983257007	6	3	1.572241187	13.01373293	1.383154249	6	24
NONHSAT136239.2	NONHSAT136239.2	lncipedia	lnc-ARHGAP6-5-1_dup1,lnc-ARHGAP6-5-1	0.048167308	0.980497158	0.960994316	6	3	0.273814633	14.39040727	1.250833257	0	24
NONHSAT136243.2	NONHSAT136243.2	lncipedia	lnc-GPR143-3-5_dup1,lnc-GPR143-3-5	0.087421565	0.968754773	0.937509546	6	3	0.593184822	7.928789458	2.270207841	0	24
NONHSAT136776.2	ENST00000397254	lncipedia	lnc-MAOA-5-1_dup1,lnc-MAOA-5-1	0.095601731	0.905273508	0.857910263	0	4	0.354134502	7.250362207	3.310179453	0	24
NONHSAT137212.2	NONHSAT137212.2	lncipedia	lnc-PHF8-1-1_dup1,lnc-PHF8-1-1	0.181325885	0.915495803	0.830991605	6	3	0.266047714	3.822659858	4.708763183	6	24
NONHSAT137573.2	NONHSAT137573.2	lncipedia	lnc-CHIC1-3-13	0.022028845	0.871922067	0.743844134	6	3	2.402369998	31.46543443	0.5720563	0	24
NONHSAT137611.2	NONHSAT137611.2	lncipedia	lnc-RLIM-2-8_dup1	0.226497071	0.898555858	0.847833787	0	4	0.206480623	3.060292031	7.842388816	0	24
NONHSAT137937.2	ENST00000392722	lncipedia	lnc-ARMCX6-4-1	0.039973447	0.993441598	0.986883196	6	3	0.191177005	17.34019041	1.038050885	6	24
NONHSAT138016.2	NONHSAT138016.2	lncipedia	lnc-RAB40AL-1-3_dup1	0.045841836	0.984419413	0.968838826	6	3	1.082652894	15.12040625	1.190444205	0	24
NONHSAT138297.2	NONHSAT138297.2	lncipedia	lnc-DOCK11-1-1_dup1,lnc-DOCK11-1-1	0.112029953	0.998998376	0.998497564	0	4	0.062740203	6.187159433	3.879001383	0	24
NONHSAT139482.2	ENST00000434773	lncipedia	lnc-USP9Y-6-1	0.079642598	0.996398745	0.99279749	6	3	0.116465323	8.703221644	2.068199655	6	24
NONHSAT139628.2	ENST00000566193	lncipedia	lnc-KDM5D-1-1_dup1,lnc-KDM5D-1-1	0.11639228	0.926139372	0.852278744	6	3	0.16612087	5.955267645	3.022534179	0	24
NONHSAT140768.2	ENST00000574212	lncipedia	lnc-NDE1-1-1_dup1	0.06525351	0.995970697	0.991941395	6	3	0.479592124	10.6223739	1.694536472	0	24
NONHSAT140971.2	NONHSAT140971.2	lncipedia	lnc-ANKS4B-1-4_dup1	0.028830597	0.967347625	0.93469525	6	3	0.199669861	24.04206818	0.74868767	0	24
NONHSAT141041.2	NONHSAT141041.2	lncipedia	lnc-C16orf52-1-3	0.017209419	0.998619667	0.997239335	6	3	3.485933893	40.27719785	0.446902986	6	24
NONHSAT141432.2	ENST00000567108	lncipedia	lnc-NSMCE1-1-1_dup1,lnc-NSMCE1-1-1	0.032285461	0.972245622	0.958368432	0	4	0.342490478	21.46932901	1.117873781	0	24
NONHSAT142723.2	ENST00000570210	lncipedia	lnc-CETP-1-2_dup1,lnc-CETP-1-2	0.041107721	0.952875494	0.905750989	6	3	0.500222753	16.86172722	1.067506298	0	24
NONHSAT143558.2	NONHSAT143558.2	lncipedia	lnc-PMFBP1-3-2_dup1	0.061403604	0.840117449	0.760176174	0	4	0.328637535	11.28837948	2.12608019	0	24
NONHSAT143674.2	NONHSAT143674.2	lncipedia	lnc-CLEC18B-5-1_dup1	0.058305807	0.998877297	0.997754595	6	3	2.946108372	11.88813282	1.514114981	0	24
NONHSAT144315.2	NONHSAT144315.2	lncipedia	lnc-KLHDC4-3-2	0.017827819	0.999516748	0.999033496	6	3	2.074864001	38.88008868	0.462961907	0	24
NONHSAT146396.2	ENST00000578214	lncipedia	lnc-TBC1D28-1-1_dup1,lnc-TBC1D28-1-1	0.053136263	0.963335116	0.945002673	0	4	0.898228708	13.04471062	1.839826171	0	24
NONHSAT147188.2	ENST00000504298	lncipedia	lnc-C21orf7-1-1_dup1	0.100552137	0.904371165	0.856556747	0	4	0.238417763	6.893410712	3.481585677	0	24
NONHSAT147423.2	ENST00000407121	lncipedia	lnc-PRDM13-1-7	0.014161498	0.895089318	0.790178637	6	3	0.308271805	48.94589541	0.367753003	6	24
NONHSAT149054.1	NONHSAT149054.1	lncipedia	lnc-INADL-2-1_dup1	0.206547949	0.992479678	0.984959355	6	3	0.048595605	3.355865711	5.363742638	0	24
NONHSAT149070.1	NONHSAT149070.1	PMID24108091	m130128_004308_00126_c100457742550000001523064703201381_s1_p0/59506/ccs.path1	0.075451569	0.893374501	0.786749002	6	3	0.108127302	9.186650295	1.959364885	6	24
NONHSAT149390.1	ENST00000434207	PMID24463510	-	0.041259167	0.945094411	0.890188822	6	3	0.973971185	16.79983472	1.071439112	0	24
NONHSAT149393.1	NONHSAT149393.1	lncipedia	lnc-RWDD3-9-1_dup1	0.072590244	0.976388179	0.964582268	0	4	0.358953506	9.548765047	2.513414026	0	24
NONHSAT149609.1	NONHSAT149609.1	lncipedia	lnc-CAPZA1-1-1_dup1	0.073931878	0.999813976	0.999627952	6	3	0.675636761	9.375484576	1.919900764	0	24
NONHSAT149781.1	NONHSAT149781.1	PMID24108091	m121219_030035_00126_c100449542550000001523046302151304_s1_p0/25840/ccs.path1	0.022845703	0.986404237	0.972808474	6	3	1.820800499	30.34037381	0.593268894	0	24
NONHSAT150479.1	NONHSAT150479.1	PMID24108091	m130128_052502_00126_c100457742550000001523064703201383_s1_p0/48178/ccs.path1	0.19662566	0.972140022	0.958210033	0	4	0.09830878	3.52521223	6.808100743	0	24
NONHSAT150548.1	NONHSAT150548.1	PMID24108091	m121219_004319_00126_c100449542550000001523046302151303_s2_p0/69386/ccs.path1	0.049385605	0.979970133	0.9699552	0	4	2.655015804	14.0354093	1.709960821	0	24
NONHSAT150549.1	NONHSAT150549.1	PMID24108091	m121219_051625_00126_c100449542550000001523046302151305_s2_p0/58525/ccs.path1	0.177788852	0.973487543	0.960231315	0	4	0.288848002	3.898710023	6.155882294	0	24
NONHSAT150699.1	NONHSAT150699.1	PMID24463510	CUFF.281896	0.088944084	0.988472903	0.976945806	6	3	0.522625446	7.793066704	2.309745404	0	24
NONHSAT150705.1	NONHSAT150705.1	lncipedia	lnc-COG2-4-3	0.036681125	0.973130287	0.946260574	6	3	0.195442628	18.89656257	0.952554198	0	24
NONHSAT150858.1	NONHSAT150858.1	PMID24108091	m121218_085412_00126_c100418802550000001523036412191225_s2_p0/42705/ccs.path1	0.157665752	0.991579206	0.983158413	6	3	0.063705803	4.396307822	4.094344784	0	24
NONHSAT151179.1	ENST00000263511	PMID26117828	PNCT_HSA129556	0.036775029	0.987194855	0.97438971	6	3	2.988150785	18.84831081	0.954992741	0	24
NONHSAT151336.1	NONHSAT151336.1	PMID24108091	m121218_042125_00126_c100418802550000001523036412191223_s2_p0/24666/ccs.path1	0.044432826	0.951190861	0.926786292	0	4	5.515705144	15.59988959	1.538472427	0	24
NONHSAT151337.1	NONHSAT151337.1	PMID24108091	m121218_020727_00126_c100418802550000001523036412191222_s1_p0/9825/ccs.path1	0.060623194	0.979247473	0.96887121	0	4	2.40094162	11.43369619	2.099058748	0	24
NONHSAT151937.1	NONHSAT151937.1	PMID24108091	m121218_180114_00126_c100449542550000001523046302151301_s1_p0/27868/ccs.path1	0.061097704	0.903414828	0.855122242	0	4	1.066439229	11.34489743	2.115488496	0	24
NONHSAT152189.1	NONHSAT152189.1	lncipedia	lnc-ADAM30-1-1_dup1	0.026248334	0.956034172	0.912068345	6	3	0.68079003	26.40728282	0.681630144	0	24
NONHSAT152398.1	ENST00000606343	lncipedia	lnc-NES-3-1_dup1,lnc-NES-3-1	0.032322789	0.838248655	0.757372982	0	4	7.87513771	21.44453511	1.119166253	0	24
NONHSAT152730.1	ENST00000367355	lncipedia	lnc-C1orf98-1-3_dup1	0.147017623	0.985604696	0.978407044	0	4	0.09047997	4.714721706	5.090438311	0	24
NONHSAT153012.1	ENST00000617276	gencode	-	0.07827259	0.999229928	0.998459856	6	3	0.655368353	8.855554452	2.032622587	0	24
NONHSAT153200.1	NONHSAT153200.1	lncipedia	lnc-HEATR1-3-1	0.082101745	0.990251309	0.985376964	0	4	0.972953579	8.442538906	2.842746746	0	24
NONHSAT154920.1	NONHSAT154920.1	lncipedia	lnc-AKR1E2-13-1	0.020068148	0.928697512	0.857395023	6	3	9.03161718	34.53966803	0.521139925	0	24
NONHSAT155016.1	NONHSAT155016.1	PMID24108091	m130128_100622_00126_c100457742550000001523064703201385_s1_p0/65342/ccs.path1	0.174906845	0.982443425	0.973665137	0	4	0.387648087	3.962950562	6.056093717	0	24
NONHSAT155255.1	NONHSAT155255.1	PMID25116943	LCAT_00036782	0.106739377	0.962678746	0.944018119	0	4	0.033222208	6.493828245	3.695816873	0	24
NONHSAT155576.1	ENST00000620859	ensembl	-	0.020910454	0.894720139	0.789440278	6	3	0.417001722	33.14835624	0.543013351	0	24
NONHSAT155623.1	ENST00000624563	gencode	-	0.049315287	0.955096876	0.932645314	0	4	0.377990216	14.05542221	1.707526081	0	24
NONHSAT155735.1	NONHSAT155735.1	lncrnadb	lncrna-mvih_hg_1	0.039868943	0.98113552	0.96227104	6	3	11.12992111	17.3856424	1.035337066	0	24
NONHSAT155752.1	NONHSAT155752.1	PMID24108091	m121212_154612_00126_c100418772550000001523036412191283_s2_p0/50559/ccs.path1	0.064063932	0.855628354	0.783442531	0	4	0.562200111	10.81961659	2.218193206	0	24
NONHSAT155827.1	ENST00000416679	PMID24463510	-	0.073005229	0.918683274	0.837366547	6	3	0.609933041	9.494486723	1.895837082	0	24
NONHSAT155830.1	NONHSAT155830.1	lncipedia	lnc-PAPSS2-9-1	0.070817055	0.992165693	0.984331385	6	3	3.48640144	9.787856576	1.839013461	0	24
NONHSAT156863.1	ENST00000609742	lncipedia	lnc-ITGB1-1-1_dup1,lnc-ITGB1-1-1	0.020314908	0.899179715	0.798359429	6	3	28.32804932	34.12012443	0.5275479	6	24
NONHSAT156980.1	ENST00000431840	gencode	-	0.084838618	0.945395366	0.918093049	0	4	0.548350084	8.170184727	2.937510081	0	24
NONHSAT156984.1	ENST00000610809	ensembl	-	0.042158653	0.999210282	0.998420563	6	3	12.42534627	16.44139786	1.094797423	0	24
NONHSAT157290.1	ENST00000609111	lncipedia	lnc-GLUD1-3-4_dup1	0.022296093	0.985659886	0.971319772	0	3	2.32002375	31.08828018	0.771995101	0	24
NONHSAT159839.1	NONHSAT159839.1	PMID24035497	intronic504	0.075451569	0.893374501	0.786749002	6	3	0.559228534	9.186650315	1.959364881	0	24
NONHSAT161738.1	ENST00000619883	gencode	-	0.029433116	0.822013818	0.733020727	0	4	1.568823681	23.54990824	1.019112251	0	24
NONHSAT161810.1	ENST00000611627	gencode	-	0.146579571	0.975856493	0.96378474	0	4	0.127618176	4.728811643	5.075270873	0	24
NONHSAT161835.1	NONHSAT161835.1	PMID24108091	m121218_042125_00126_c100418802550000001523036412191223_s1_p0/8270/ccs.path1	0.07020015	0.978023979	0.967035968	0	4	0.259582054	9.873870339	2.430657805	0	24
NONHSAT162034.1	ENST00000622688	ensembl	-	0.069643757	0.994283908	0.988567815	6	3	1.429863087	9.952754064	1.808544638	0	24
NONHSAT162127.1	NONHSAT162127.1	PMID25116943	LCAT_00053756	0.094020508	0.958274215	0.916548429	6	3	0.0632774	7.372297776	2.441572566	0	24
NONHSAT162143.1	ENST00000614562	ensembl	-	0.066279223	0.893446551	0.786893102	6	3	0.137653842	10.45798591	1.721172715	0	24
NONHSAT162336.1	ENST00000545709	PMID24463510	-	0.144391461	0.913676845	0.870515268	0	4	0.389697615	4.800472117	4.99950826	0	24
NONHSAT163235.1	NONHSAT163235.1	lncipedia	lnc-TNFRSF1A-3-1_dup1	0.046580646	0.966894871	0.933789742	6	3	3.49434014	14.8805831	1.209630018	6	24
NONHSAT163509.1	ENST00000614749	ensembl	-	0.016568647	0.97080588	0.95620882	0	4	8.108530742	41.83486874	0.573684123	0	24
NONHSAT163877.1	NONHSAT163877.1	PMID24035497	intronic110	0.143970345	0.967480327	0.934960653	6	3	0.307786895	4.81451356	3.738695462	0	24
NONHSAT163911.1	ENST00000623268	gencode	-	0.06889396	0.906421677	0.859632515	0	4	0.685792718	10.06107331	2.385431381	0	24
NONHSAT164103.1	ENST00000615562	gencode	-	0.087653929	0.885143852	0.827715779	0	4	0.315627407	7.907770778	3.034989338	0	24
NONHSAT164129.1	NONHSAT164129.1	PMID24108091	m121213_010634_00126_c100418772550000001523036412191287_s2_p0/25687/ccs.path1	0.188074115	0.947276876	0.920915314	0	4	0.100334572	3.685500155	6.512006237	0	24
NONHSAT165291.1	NONHSAT165291.1	PMID25116943	LCAT_00066430	0.069885987	0.998870198	0.997740396	6	3	0.571333212	9.918256953	1.814835014	0	24
NONHSAT165305.1	NONHSAT165305.1	PMID24108091	m121219_004319_00126_c100449542550000001523046302151303_s1_p0/31982/ccs.path1	0.065974982	0.985866809	0.971733619	6	3	0.547412079	10.50621258	1.713272016	0	24
NONHSAT165741.1	NONHSAT165741.1	PMID24108091	m130128_052502_00126_c100457742550000001523064703201383_s1_p0/59594/ccs.path1	0.032295806	0.964369089	0.928738177	6	3	0.671994478	21.46245213	0.838673973	0	24
NONHSAT166198.1	NONHSAT166198.1	PMID24108091	m121212_202452_00126_c100418772550000001523036412191285_s2_p0/63667/ccs.path1	0.026447547	0.946292451	0.892584901	6	3	1.852065209	26.20837351	0.686803399	0	24
NONHSAT166423.1	NONHSAT166423.1	PMID24035497	intronic112	0.17635071	0.998493573	0.996987146	6	3	0.180109355	3.930504053	4.579565307	0	24
NONHSAT166781.1	NONHSAT166781.1	PMID24108091	m121219_004319_00126_c100449542550000001523046302151303_s1_p0/36274/ccs.path1	0.298983446	0.952473935	0.904947871	0	3	0.153809659	2.318346348	5.17610322	0	12
NONHSAT168645.1	NONHSAT168645.1	PMID24108091	m121219_094927_00126_c100449542550000001523046302151307_s2_p0/79727/ccs.path1	0.065277011	0.955987919	0.933981878	0	4	2.925468611	10.61854959	2.260195688	0	24
NONHSAT168677.1	NONHSAT168677.1	lncipedia	lnc-TSHR-8-4	0.118569669	0.989618987	0.984428481	0	4	0.023255872	5.845906361	4.105436953	0	24
NONHSAT168951.1	NONHSAT168951.1	PMID24463510	LocusForward_63144	0.066279223	0.893446553	0.786893107	6	3	0.09810322	10.45798593	1.721172712	0	24
NONHSAT168998.1	NONHSAT168998.1	PMID24108091	m121218_222657_00126_c100449542550000001523046302151302_s1_p0/62486/ccs.path1	0.079753509	0.999385912	0.998771824	0	3	0.086936517	8.691118283	2.761439808	0	24
NONHSAT170697.1	NONHSAT170697.1	PMID25116943	LCAT_00081951	0.038390342	0.942667827	0.91400174	0	4	0.167181952	18.05524879	1.329253354	0	24
NONHSAT170732.1	NONHSAT170732.1	PMID24108091	m130127_125837_00126_c100456792550000001523064703201345_s2_p0/23083/ccs.path1	0.014161497	0.895089318	0.790178637	6	3	0.199359805	48.94589606	0.367752998	0	24
NONHSAT170933.1	NONHSAT170933.1	lncipedia	lnc-C15orf61-3-1_dup1	0.088410434	0.800532639	0.700798958	0	4	0.077624135	7.840106039	3.061183086	0	24
NONHSAT171125.1	NONHSAT171125.1	PMID24108091	m130127_033614_00126_c100456792550000001523064703201341_s1_p0/40460/ccs.path1	0.244921501	0.885597003	0.828395504	0	4	0.051531023	2.830078937	8.480328831	0	24
NONHSAT171167.1	NONHSAT171167.1	PMID25116943	LCAT_00084584	0.034364028	0.947259484	0.894518968	6	3	0.202326638	20.1707196	0.89238264	6	24
NONHSAT171171.1	NONHSAT171171.1	PMID24108091	m121218_042125_00126_c100418802550000001523036412191223_s1_p0/58238/ccs.path1	0.084735955	0.973955218	0.947910437	6	3	0.141987608	8.18008342	2.200466557	0	24
NONHSAT171582.1	NONHSAT171582.1	lncipedia	lnc-USP50-5-1_dup1	0.138959151	0.983341999	0.966683998	6	3	0.199605795	4.988136251	3.608562215	0	24
NONHSAT171801.1	ENST00000624777	gencode	-	0.089148916	0.99865603	0.997312059	6	3	3.502957332	7.775161097	2.315064572	0	24
NONHSAT172766.1	ENST00000564271	gencode	-	0.051456699	0.99994213	0.999884261	6	3	2.116764799	13.47049439	1.33625385	0	24
NONHSAT172769.1	NONHSAT172769.1	refseq	NR_024456_dup2	0.10590057	0.997743172	0.995486344	6	3	9.402710931	6.545263952	2.750080078	0	24
NONHSAT172954.1	NONHSAT172954.1	lncipedia	lnc-PHKB-5-1_dup1	0.046474326	0.846150209	0.769225314	0	4	0.472793323	14.9146259	1.609158698	0	24
NONHSAT173121.1	ENST00000622896	ensembl	-	0.048306969	0.879808995	0.759617989	6	3	0.486351934	14.34880311	1.254460031	6	24
NONHSAT173351.1	ENST00000624318	gencode	-	0.144063911	0.880612151	0.820918227	0	4	0.221119833	4.811386651	4.988166976	0	24
NONHSAT173583.1	NONHSAT173583.1	PMID24108091	m121219_073256_00126_c100449542550000001523046302151306_s2_p0/74460/ccs.path1	0.014161498	0.895089318	0.790178635	6	3	0.30060536	48.9458952	0.367753004	0	24
NONHSAT173786.1	NONHSAT173786.1	PMID25116943	LCAT_00097734	0.082386042	0.999971722	0.999943444	6	3	0.226937017	8.41340553	2.139442814	0	24
NONHSAT173928.1	NONHSAT173928.1	PMID24108091	m121218_154352_00126_c100449542550000001523046302151300_s2_p0/15079/ccs.path1	0.016929277	0.989802739	0.979605479	6	3	11.76171501	40.94369547	0.439628123	6	24
NONHSAT174930.1	ENST00000612568	ensembl	-	0.051979755	0.963653754	0.927307507	6	3	0.790132371	13.33494519	1.34983682	6	24
NONHSAT174964.1	NONHSAT174964.1	PMID24035497	intronic577	0.134341424	0.983893962	0.975840944	0	4	0.887250119	5.159593806	4.651528958	0	24
NONHSAT175078.1	ENST00000614165	ensembl	-	0.06307502	0.931089894	0.862179788	6	3	2.984932735	10.98925027	1.637964335	6	24
NONHSAT175316.1	NONHSAT175316.1	lncipedia	lnc-CALCOCO2-12-1_dup1	0.064284311	0.998987091	0.997974182	6	3	0.77393849	10.78252481	1.669367826	0	24
NONHSAT175408.1	ENST00000623762	gencode	-	0.156493313	0.878523591	0.817785387	0	4	0.16013916	4.429244719	5.418531041	0	24
NONHSAT175927.1	ENST00000607496	lncipedia	lnc-DHRS7C-1-1_dup1,lnc-DHRS7C-1-1	0.046029788	0.808086454	0.712129682	0	4	0.417490441	15.05866562	1.593766712	0	24
NONHSAT176016.1	ENST00000399083	ensembl	-	0.031061199	0.972855847	0.945711694	6	3	1.274196437	22.31553187	0.806613085	0	24
NONHSAT176157.1	NONHSAT176157.1	PMID24108091	m121218_085412_00126_c100418802550000001523036412191225_s1_p0/80477/ccs.path1	0.023722551	0.997018688	0.994037377	6	3	25.69168778	29.21891406	0.616039322	0	24
NONHSAT176301.1	NONHSAT176301.1	PMID24463510	LocusReverse_42278	0.048167308	0.980497158	0.960994315	6	3	0.939459404	14.39040726	1.250833258	6	24
NONHSAT176340.1	ENST00000624336	gencode	-	0.035040123	0.901281023	0.851921534	0	4	3.676335256	19.7815283	1.213253073	0	24
NONHSAT176352.1	NONHSAT176352.1	PMID24108091	m121218_222657_00126_c100449542550000001523046302151302_s1_p0/39322/ccs.path1	0.157668336	0.991576129	0.983152258	6	3	0.071794931	4.396235775	4.094411883	0	24
NONHSAT176353.1	ENST00000624148	gencode	-	0.059151353	0.972209921	0.944419842	6	3	1.437199259	11.7181965	1.536072552	0	24
NONHSAT176411.1	NONHSAT176411.1	PMID24108091	m121219_030035_00126_c100449542550000001523046302151304_s1_p0/66192/ccs.path1	0.047023905	0.922237014	0.844474028	6	3	1.67089494	14.74031526	1.221140775	0	24
NONHSAT176427.1	ENST00000624147	gencode	-	0.068576732	0.94239659	0.88479318	6	3	2.174820417	10.1076147	1.780835592	0	24
NONHSAT177410.1	ENST00000609701	lncipedia	lnc-TWSG1-2-1_dup1,lnc-TWSG1-2-1	0.065027273	0.984539011	0.976808517	0	4	2.813302402	10.65933025	2.25154859	0	24
NONHSAT178301.1	ENST00000620414	ensembl	-	0.027351766	0.994100724	0.988201448	6	3	6.048452411	25.34195345	0.710284629	0	24
NONHSAT179524.1	NONHSAT179524.1	PMID24108091	m121219_094927_00126_c100449542550000001523046302151307_s2_p0/43885/ccs.path1	0.058854851	0.946457589	0.919686383	0	4	0.205381726	11.77723105	2.037830447	0	24
NONHSAT179751.1	ENST00000623128	gencode	-	0.097447122	0.989781631	0.979563263	6	3	0.434917648	7.113059536	2.530556635	0	24
NONHSAT179832.1	ENST00000624074	gencode	-	0.063375497	0.916133459	0.832266919	6	3	0.685092836	10.93714792	1.645767263	0	24
NONHSAT179877.1	NONHSAT179877.1	PMID24108091	m121219_073256_00126_c100449542550000001523046302151306_s2_p0/17842/ccs.path1	0.028971685	0.900081056	0.850121584	0	4	0.57769755	23.92498696	1.003135343	0	24
NONHSAT179879.1	NONHSAT179879.1	refseq	NR_104201	0.146762804	0.97935364	0.95870728	0	3	0.031924764	4.722907737	5.081615254	0	24
NONHSAT180408.1	NONHSAT180408.1	PMID25116943	LCAT_00127886	0.029315022	0.989176653	0.978353305	6	3	5.136996707	23.64477797	0.761267457	6	24
NONHSAT180409.1	ENST00000617916	gencode	-	0.11816231	0.852968879	0.779453319	0	4	0.811753566	5.866059819	4.091332298	0	24
NONHSAT180420.1	NONHSAT180420.1	PMID24108091	m121218_111110_00126_c100418802550000001523036412191226_s2_p0/68143/ccs.path1	0.06664378	0.906237919	0.859356878	0	4	0.560636002	10.40077823	2.307519637	0	24
NONHSAT180469.1	NONHSAT180469.1	lncipedia	lnc-IGFL3-1-2_dup1	0.046988554	0.995613655	0.99122731	6	3	1.078703281	14.75140482	1.220222767	0	24
NONHSAT180521.1	NONHSAT180521.1	PMID24108091	m130127_103756_00126_c100456792550000001523064703201344_s1_p0/15955/ccs.path1	0.0946967	0.991894633	0.987841949	0	4	0.414502779	7.319655055	3.278843036	0	24
NONHSAT181480.1	NONHSAT181480.1	PMID24108091	m121219_073256_00126_c100449542550000001523046302151306_s2_p0/22189/ccs.path1	0.055160239	0.99975022	0.99950044	6	3	0.670996153	12.56606557	1.43242926	0	24
NONHSAT181517.1	ENST00000610331	gencode	-	0.107156084	0.992424886	0.984849773	6	3	0.575690176	6.468575113	2.782683927	0	24
NONHSAT181777.1	NONHSAT181777.1	PMID25116943	LCAT_00132620	0.262247634	0.98946287	0.978925741	0	3	0.075213219	2.643101752	4.540120331	0	12
NONHSAT181808.1	NONHSAT181808.1	PMID25116943	LCAT_00132764	0.185533365	0.963956036	0.945934054	0	4	0.00683685	3.735970521	6.424033558	0	24
NONHSAT181998.1	NONHSAT181998.1	PMID24108091	m121218_222657_00126_c100449542550000001523046302151302_s1_p0/59353/ccs.path1	0.035642647	0.999714308	0.999428617	6	3	0.921745072	19.44712981	0.925586458	0	24
NONHSAT181999.1	NONHSAT181999.1	PMID24108091	m130127_152334_00126_c100456792550000001523064703201346_s1_p0/3467/ccs.path1	0.08815891	0.992555606	0.985111211	6	3	2.419986975	7.862474442	2.289355614	0	24
NONHSAT182244.1	ENST00000608144	lncipedia	lnc-EIF5B-2-1_dup1,lnc-EIF5B-2-1	0.079941747	0.994148999	0.991223499	0	4	1.038960526	8.670653398	2.767957488	0	24
NONHSAT182458.1	NONHSAT182458.1	PMID25116943	LCAT_00135317	0.103113726	0.999813151	0.999626302	6	3	0.141166747	6.722162065	2.677709913	0	24
NONHSAT183182.1	ENST00000431259	gencode	-	0.1201993	0.973238273	0.946476547	6	3	0.082194879	5.766649057	3.121396815	6	24
NONHSAT183311.1	NONHSAT183311.1	PMID24108091	m130128_004308_00126_c100457742550000001523064703201381_s1_p0/6002/ccs.path1	0.112699349	0.997492585	0.996238877	0	4	2.033584718	6.150409806	3.902179003	0	24
NONHSAT183315.1	NONHSAT183315.1	lncipedia	lnc-OBFC2A-12-1	0.044203657	0.981983559	0.963967118	6	3	0.389217478	15.68076562	1.147903134	0	24
NONHSAT183406.1	NONHSAT183406.1	PMID24035497	intronic620	0.119423628	0.98536525	0.978047874	0	4	0.50859781	5.804104214	4.135005009	0	24
NONHSAT183814.1	ENST00000440498	PMID24463510	-	0.111115339	0.843907277	0.765860916	0	4	0.424241768	6.238087232	3.847333182	0	24
NONHSAT183944.1	NONHSAT183944.1	lncipedia	lnc-FARP2-2-10	0.035937988	0.915115263	0.830230525	6	3	1.664977404	19.28731176	0.93325603	0	24
NONHSAT184966.1	ENST00000608509	lncipedia	lnc-DUSP11-2-1_dup1,lnc-DUSP11-2-1	0.056557304	0.962819007	0.925638015	6	3	0.613864195	12.25566155	1.468708966	0	24
NONHSAT185200.1	NONHSAT185200.1	lncipedia	lnc-RNF149-2-1	0.168738586	0.942854509	0.885709017	6	3	0.397061558	4.107816684	4.381889793	0	24
NONHSAT185317.1	NONHSAT185317.1	lncipedia	lnc-EDAR-10-1	0.048587426	0.934664681	0.869329363	6	3	0.571063998	14.26597861	1.261743094	0	24
NONHSAT185881.1	NONHSAT185881.1	PMID24108091	m121219_051625_00126_c100449542550000001523046302151305_s1_p0/30100/ccs.path1	0.065365337	0.860274119	0.720548238	6	3	0.172070994	10.60420106	1.697440467	0	24
NONHSAT185968.1	ENST00000611493	ensembl	-	0.086954106	0.996235059	0.992470118	6	3	0.413608437	7.971414003	2.258068643	0	24
NONHSAT186083.1	NONHSAT186083.1	PMID25116943	LCAT_00146334	0.073083675	0.977238433	0.96585765	0	4	0.091940969	9.484295641	2.530498933	0	24
NONHSAT186407.1	NONHSAT186407.1	PMID24108091	m121219_073256_00126_c100449542550000001523046302151306_s2_p0/78568/ccs.path1	0.090602403	0.999594643	0.999189287	6	3	0.12840081	7.650428202	2.35280948	0	24
NONHSAT188352.1	ENST00000609745	lncipedia	lnc-SNPH-2-6	0.162986138	0.96899141	0.953487115	0	4	0.161940327	4.252798371	5.64334302	0	24
NONHSAT188378.1	ENST00000620777	gencode	-	0.030901945	0.995541895	0.99108379	6	3	1.720240964	22.43053539	0.802477502	6	24
NONHSAT188649.1	ENST00000611964	gencode	-	0.07019845	0.811533672	0.717300509	0	4	1.06202096	9.874109527	2.430598925	0	24
NONHSAT188716.1	NONHSAT188716.1	PMID24108091	m121212_202452_00126_c100418772550000001523036412191285_s2_p0/57696/ccs.path1	0.092993635	0.9977919	0.995583799	6	3	0.205709895	7.453705601	2.414906218	0	24
NONHSAT188832.1	NONHSAT188832.1	lncipedia	lnc-NCOA3-14-1_dup1	0.037467466	0.977310259	0.954620519	6	3	4.676432054	18.49997495	0.97297429	0	24
NONHSAT189111.1	NONHSAT189111.1	lncipedia	lnc-LSM14B-5-1	0.154564389	0.997603059	0.995206118	6	3	0.046498831	4.484520557	4.013806999	0	24
NONHSAT189427.1	NONHSAT189427.1	lncipedia	lnc-CRNKL1-5-2	0.075563869	0.868516934	0.737033868	6	3	0.095917742	9.17299748	1.962281145	6	24
NONHSAT189601.1	ENST00000624581	gencode	-	0.024182847	0.99695509	0.99391018	6	3	1.307883247	28.66276202	0.627992515	0	24
NONHSAT189605.1	NONHSAT189605.1	PMID24035497	intronic634	0.040551064	0.957941172	0.936911759	0	4	2.822515384	17.09319328	1.404067667	0	24
NONHSAT190662.1	ENST00000622961	ensembl	-	0.135190744	0.938467261	0.907700892	0	4	0.267793385	5.127179288	4.680936369	0	24
NONHSAT190898.1	NONHSAT190898.1	lncipedia	lnc-SON-1-1_dup1	0.111742896	0.997702072	0.995404144	6	3	0.159712445	6.203053682	2.901796586	0	24
NONHSAT190944.1	NONHSAT190944.1	PMID24463510	-	0.113318297	0.867978361	0.801967541	0	4	0.212890731	6.116816099	3.923609867	0	24
NONHSAT190950.1	NONHSAT190950.1	lncipedia	lnc-TTC3-4-1_dup1	0.056135899	0.985532019	0.978298028	0	4	2.188078629	12.34766336	1.943687588	0	24
NONHSAT191217.1	NONHSAT191217.1	PMID26117828	PNCT_HSA073975	0.087088679	0.979542128	0.969313192	0	4	0.154651862	7.959096234	3.015417743	0	24
NONHSAT191225.1	ENST00000630211	ensembl	-	0.193297799	0.999121466	0.998242931	0	3	0.078795823	3.585903118	3.346437314	0	12
NONHSAT192483.1	NONHSAT192483.1	lncipedia	lnc-RP4-695O20__B.10.1-1-3_dup1	0.072540662	0.928630067	0.892945101	0	4	0.397076611	9.555291667	2.511697271	0	24
NONHSAT192946.1	NONHSAT192946.1	PMID24108091	m121218_132759_00126_c100418802550000001523036412191227_s1_p0/80541/ccs.path1	0.253745905	0.884108012	0.768216024	6	3	0.058666347	2.731658587	6.58940326	0	24
NONHSAT193508.1	NONHSAT193508.1	lncipedia	lnc-C3orf19-4-1	0.056493157	0.965976676	0.931953353	6	3	1.661604294	12.26957778	1.467043147	0	24
NONHSAT193811.1	NONHSAT193811.1	PMID24463510	Locus_158098	0.037141137	0.913296812	0.826593623	6	3	2.899751976	18.66251898	0.964500024	0	24
NONHSAT193871.1	NONHSAT193871.1	PMID24108091	m121219_051625_00126_c100449542550000001523046302151305_s2_p0/17448/ccs.path1	0.103124637	0.998212319	0.996424638	6	3	0.310336329	6.721450853	2.677993248	6	24
NONHSAT193899.1	NONHSAT193899.1	PMID25116943	LCAT_00181076	0.081546041	0.8377663	0.75664945	0	4	0.166262268	8.500071467	2.823505672	0	24
NONHSAT194721.1	NONHSAT194721.1	PMID25116943	LCAT_00172683	0.115525994	0.995107445	0.99021489	6	3	0.305896859	5.999923966	3.000038018	0	24
NONHSAT195207.1	ENST00000627767	ensembl	-	0.087644638	0.919721605	0.879582407	0	4	0.343051413	7.908609117	3.034667619	0	24
NONHSAT195345.1	NONHSAT195345.1	PMID24108091	m121219_030035_00126_c100449542550000001523046302151304_s1_p0/66263/ccs.path1	0.040188862	0.905262444	0.857893666	0	4	0.321402052	17.24724599	1.391526509	0	24
NONHSAT195610.1	ENST00000631175	lncipedia	lnc-CX3CR1-2-2_dup1	0.159522015	0.99260542	0.98521084	0	3	0.046065527	4.345150609	2.761699439	0	12
NONHSAT195863.1	NONHSAT195863.1	PMID24108091	m121219_073256_00126_c100449542550000001523046302151306_s2_p0/68383/ccs.path1	0.052911159	0.851026414	0.702052828	6	3	3.194608102	13.10020784	1.374024002	6	24
NONHSAT196001.1	NONHSAT196001.1	PMID24108091	m121218_222657_00126_c100449542550000001523046302151302_s2_p0/37204/ccs.path1	0.041723986	0.85762869	0.715257381	6	3	0.494879678	16.61267871	1.083509788	0	24
NONHSAT196117.1	NONHSAT196117.1	lncipedia	lnc-ZNF80-3-1_dup1	0.190549263	0.984908091	0.969816182	6	3	0.041523996	3.63762719	4.948280585	0	24
NONHSAT198669.1	NONHSAT198669.1	PMID24463510	-	0.053427525	0.856129013	0.784193519	0	4	0.407467458	12.97359706	1.849911007	0	24
NONHSAT198713.1	NONHSAT198713.1	PMID25116943	LCAT_00185335	0.023410533	0.828869697	0.743304546	0	4	2.023231086	29.60834664	0.810582242	0	24
NONHSAT200164.1	NONHSAT200164.1	PMID25116943	LCAT_00189968	0.105287619	0.96453329	0.946799936	0	4	0.107355149	6.583368342	3.645550234	0	24
NONHSAT202555.1	NONHSAT202555.1	PMID24108091	m121213_010634_00126_c100418772550000001523036412191287_s2_p0/34156/ccs.path1	0.057463338	0.942845614	0.914268421	0	4	0.200655927	12.06242455	1.98964975	0	24
NONHSAT202678.1	NONHSAT202678.1	PMID24035497	intronic342	0.061419629	0.875292111	0.812938166	0	4	0.95726944	11.28543419	2.126635059	0	24
NONHSAT202740.1	NONHSAT202740.1	lncipedia	lnc-FCHO2-1-1	0.02843867	0.983342324	0.975013486	0	4	4.708144461	24.37340385	0.984679865	0	24
NONHSAT203252.1	ENST00000555438	gencode	-	0.061452824	0.998731954	0.997463907	6	3	0.069048361	11.2793381	1.595838324	6	24
NONHSAT203375.1	NONHSAT203375.1	PMID24108091	m130128_100622_00126_c100457742550000001523064703201385_s1_p0/16299/ccs.path1	0.051877271	0.999983166	0.999966333	6	3	5.587226696	13.36128839	1.347175473	0	24
NONHSAT203659.1	NONHSAT203659.1	PMID24108091	m121219_030035_00126_c100449542550000001523046302151304_s1_p0/52469/ccs.path1	0.075629917	0.856244895	0.784367343	0	4	0.415383423	9.164986646	2.618661753	0	24
NONHSAT204066.1	NONHSAT204066.1	PMID24108091	m121218_085412_00126_c100418802550000001523036412191225_s2_p0/19687/ccs.path1	0.112453258	0.930484584	0.895726876	0	4	0.298246884	6.163869251	3.893658191	0	24
NONHSAT204144.1	NONHSAT204144.1	PMID24108091	m130127_152334_00126_c100456792550000001523064703201346_s2_p0/10261/ccs.path1	0.061134161	0.908787096	0.863180644	0	4	0.288552332	11.33813187	2.116750826	0	24
NONHSAT204850.1	NONHSAT204850.1	PMID24108091	m121218_154352_00126_c100449542550000001523046302151300_s1_p0/15335/ccs.path1	0.043606349	0.999995907	0.999991815	6	3	6.957694629	15.89555656	1.132391932	6	24
NONHSAT204851.1	NONHSAT204851.1	PMID24108091	m121218_222657_00126_c100449542550000001523046302151302_s1_p0/6010/ccs.path1	0.0575447	0.934352515	0.86870503	6	3	0.636447722	12.04536954	1.494350168	0	24
NONHSAT204874.1	NONHSAT204874.1	PMID24108091	m121218_132759_00126_c100418802550000001523036412191227_s2_p0/80208/ccs.path1	0.051254676	0.999945384	0.999890767	6	3	1.961945272	13.52358925	1.331007595	0	24
NONHSAT206878.1	NONHSAT206878.1	PMID24108091	m121219_030035_00126_c100449542550000001523046302151304_s1_p0/62166/ccs.path1	0.060912048	0.999994464	0.999988929	6	3	0.900441465	11.3794758	1.581795183	0	24
NONHSAT206924.1	NONHSAT206924.1	PMID24108091	m121218_111110_00126_c100418802550000001523036412191226_s1_p0/29605/ccs.path1	0.053311163	0.827883553	0.74182533	0	4	0.95918773	13.00191442	1.845882017	0	24
NONHSAT206945.1	ENST00000605917	lncipedia	lnc-SOX4-1-17_dup1,lnc-SOX4-1-17	0.138372073	0.999624946	0.999249892	6	3	0.100314022	5.009299687	3.593316656	0	24
NONHSAT207202.1	NONHSAT207202.1	PMID24108091	m121218_154352_00126_c100449542550000001523046302151300_s1_p0/74243/ccs.path1	0.030188741	0.917847042	0.835694085	6	3	0.13932603	22.96045346	0.783956642	0	24
NONHSAT207281.1	NONHSAT207281.1	PMID24108091	m121218_154352_00126_c100449542550000001523046302151300_s1_p0/79392/ccs.path1	0.042140338	0.893674505	0.78734901	6	3	0.111922764	16.44854337	1.094321825	0	24
NONHSAT208195.1	NONHSAT208195.1	PMID25116943	LCAT_00212047	0.015844827	0.895315679	0.790631358	6	3	0.06952752	43.74596142	0.411466554	6	24
NONHSAT208214.1	NONHSAT208214.1	lncipedia	lnc-SAMD5-3-1	0.076006524	0.871801609	0.807702413	0	4	1.205804801	9.119574763	2.631701656	0	24
NONHSAT208246.1	NONHSAT208246.1	PMID24108091	m121219_004319_00126_c100449542550000001523046302151303_s1_p0/13565/ccs.path1	0.155206512	0.996607849	0.993215699	6	3	0.285580541	4.465967133	4.030481968	6	24
NONHSAT208573.1	NONHSAT208573.1	lncipedia	lnc-FAM120B-8-1_dup1	0.035137326	0.818757772	0.728136658	0	4	1.729110861	19.72680528	1.21661869	0	24
NONHSAT209029.1	NONHSAT209029.1	PMID24108091	m121212_224522_00126_c100418772550000001523036412191286_s2_p0/21275/ccs.path1	0.08823305	0.969662931	0.954494397	0	4	0.106403382	7.855867805	3.055041225	0	24
NONHSAT209553.1	NONHSAT209553.1	PMID24108091	m130127_055628_00126_c100456792550000001523064703201342_s1_p0/54999/ccs.path1	0.055877864	0.926079322	0.852158644	6	3	0.596066439	12.4046829	1.451064904	6	24
NONHSAT211930.1	NONHSAT211930.1	PMID25116943	LCAT_00223112	0.145944699	0.992199009	0.984398018	6	3	0.101347227	4.749382371	3.789966482	0	24
NONHSAT212228.1	NONHSAT212228.1	PMID24035497	intronic715	0.09816871	0.992680186	0.985360372	6	3	1.315212917	7.060775108	2.549295187	0	24
NONHSAT212781.1	NONHSAT212781.1	PMID24108091	m121219_094927_00126_c100449542550000001523046302151307_s1_p0/39446/ccs.path1	0.033246491	0.923759481	0.885639221	0	4	3.55781348	20.84873189	1.15114915	0	24
NONHSAT212859.1	ENST00000623941	gencode	-	0.118463308	0.99736634	0.99604951	0	4	0.295474973	5.85115501	4.101754262	0	24
NONHSAT213573.1	NONHSAT213573.1	PMID24108091	m121218_132759_00126_c100418802550000001523036412191227_s1_p0/23105/ccs.path1	0.096467128	0.978565031	0.967847547	0	4	0.592149228	7.185319956	3.340143535	0	24
NONHSAT213997.1	NONHSAT213997.1	PMID24463510	LocusReverse_5604	0.06193702	0.817174728	0.725762092	0	4	0.454579044	11.19116126	2.144549565	0	24
NONHSAT214021.1	NONHSAT214021.1	lncipedia	lnc-AC083862.1-1-1	0.069759256	0.998755574	0.997511148	6	3	2.857592514	9.936275376	1.811543996	0	24
NONHSAT216410.1	NONHSAT216410.1	PMID24463510	-	0.112914958	0.890407512	0.780815025	6	3	0.290968198	6.138665718	2.932233294	0	24
NONHSAT216692.1	NONHSAT216692.1	lncipedia	lnc-ERICH1-9-6	0.141924652	0.99993762	0.999875239	6	3	0.113556837	4.883909674	3.685571848	0	24
NONHSAT216911.1	NONHSAT216911.1	PMID24108091	m121219_094927_00126_c100449542550000001523046302151307_s1_p0/51595/ccs.path1	0.034192808	0.8939977	0.787995399	6	3	0.351627904	20.2717242	0.887936311	6	24
NONHSAT216940.1	NONHSAT216940.1	PMID24463510	LocusReverse_84684	0.038192672	0.856257202	0.784385803	0	4	0.217629186	18.1486957	1.322409081	0	24
NONHSAT216945.1	NONHSAT216945.1	PMID24108091	m121218_020727_00126_c100418802550000001523036412191222_s1_p0/58147/ccs.path1	0.104954201	0.94848282	0.92272423	0	4	0.535732031	6.604282359	3.63400574	0	24
NONHSAT217322.1	NONHSAT217322.1	PMID25116943	LCAT_00241934	0.178061921	0.886578001	0.773156001	0	3	0.299178643	3.892731113	3.082668607	0	12
NONHSAT217419.1	NONHSAT217419.1	PMID24108091	m121213_010634_00126_c100418772550000001523036412191287_s1_p0/17116/ccs.path1	0.01416429	0.895432685	0.79086537	6	3	1.302398103	48.93624665	0.367825512	0	24
NONHSAT217653.1	NONHSAT217653.1	PMID24108091	m121212_180544_00126_c100418772550000001523036412191284_s2_p0/10614/ccs.path1	0.126194402	0.94136291	0.88272582	6	3	1.084562942	5.492693553	3.277080694	6	24
NONHSAT217726.1	NONHSAT217726.1	lncipedia	lnc-EIF2C2-8-1	0.333034313	0.961916762	0.923833524	0	3	0.180648664	2.081308603	5.765603419	0	12
NONHSAT219166.1	NONHSAT219166.1	PMID24108091	m121219_073256_00126_c100449542550000001523046302151306_s2_p0/27578/ccs.path1	0.047892034	0.938525745	0.907788618	0	4	0.049072424	14.47312058	1.658246393	0	24
NONHSAT219317.1	NONHSAT219317.1	PMID25116943	LCAT_00246603	0.075039354	0.994735215	0.989470429	6	3	0.531431301	9.237115557	1.94866026	0	24
NONHSAT219412.1	NONHSAT219412.1	lncipedia	lnc-ANKRD18B-5-1_dup1	0.117912596	0.876570244	0.814855367	0	4	0.681735006	5.878482913	4.082686018	0	24
NONHSAT219774.1	NONHSAT219774.1	PMID24463510	blastnMacaque.Locus_138767	0.135561486	0.99298384	0.985967679	0	3	0.014378658	5.113157162	2.346886595	0	12
NONHSAT219848.1	ENST00000454869	PMID24463510	-	0.069046435	0.97557321	0.963359816	0	4	0.186239524	10.03885544	2.390710789	0	24
NONHSAT219950.1	NONHSAT219950.1	lncipedia	lnc-TAL2-2-1_dup1	0.094930198	0.996435831	0.992871662	6	3	0.084059556	7.301651026	2.465195876	0	24
NONHSAT220022.1	NONHSAT220022.1	PMID24108091	m130128_004308_00126_c100457742550000001523064703201381_s1_p0/9464/ccs.path1	0.074921401	0.884920741	0.769841482	6	3	0.336411792	9.251657997	1.945597211	0	24
NONHSAT220046.1	NONHSAT220046.1	PMID24108091	m130127_103756_00126_c100456792550000001523064703201344_s1_p0/43634/ccs.path1	0.02570921	0.999462124	0.998924247	6	3	9.558491507	26.96104505	0.667629907	6	24
NONHSAT220456.1	ENST00000457383	PMID24463510	-	0.111776923	0.978641066	0.957282132	6	3	0.419845388	6.201165347	2.902680221	0	24
NONHSAT220529.1	NONHSAT220529.1	PMID24108091	m130128_052502_00126_c100457742550000001523064703201383_s1_p0/10092/ccs.path1	0.080550834	0.903426042	0.806852084	6	3	0.488961048	8.605090021	2.091785206	6	24
NONHSAT220560.1	ENST00000304425	PMID24463510	-	0.053197768	0.999999744	0.999999487	6	3	2.273407696	13.02962895	1.381466814	6	24
NONHSAT220645.1	ENST00000624351	gencode	-	0.178871151	0.992343077	0.988514615	0	4	0.206996922	3.875120039	6.19335653	0	24
NONHSAT220711.1	NONHSAT220711.1	PMID25116943	LCAT_00251992	0.131980543	0.91429527	0.871442905	0	4	0.081240055	5.251889156	4.569784183	0	24
NONHSAT220834.1	NONHSAT220834.1	PMID24108091	m121212_111138_00126_c100418772550000001523036412191281_s1_p0/68084/ccs.path1	0.101403144	0.97073415	0.941468299	6	3	0.535207486	6.835559071	2.633288633	6	24
NONHSAT221015.1	NONHSAT221015.1	PMID24108091	m130127_125837_00126_c100456792550000001523064703201345_s1_p0/20116/ccs.path1	0.124676258	0.994599751	0.989199501	6	3	0.043206121	5.55957637	3.237656757	6	24
NONHSAT222934.1	NONHSAT222934.1	PMID24108091	m121219_030035_00126_c100449542550000001523046302151304_s2_p0/76327/ccs.path1	0.031285431	0.893869423	0.787738846	6	3	0.110441545	22.1555902	0.812436042	0	24
NONHSAT223221.1	NONHSAT223221.1	PMID24108091	m130128_074542_00126_c100457742550000001523064703201384_s1_p0/26480/ccs.path1	0.016300925	0.999542911	0.999085822	6	3	1.708889417	42.52195456	0.423310739	0	24
