# Supplementary material for: Genome-wide analysis of lncRNA stability in human
Source: PLoS Comput Biol. 2021 Apr 16;17(4):e1008918. doi: 10.1371/journal.pcbi.1008918 (PMC8081339; doi:10.1371/journal.pcbi.1008918)
Supplement: S22 Table — (CSV) [file pcbi.1008918.s022.csv]

noncode	lncrna_id	lncrna_source	lncrna_name	lambda.z	r.squared	adj.r.squared	lambda.z.time.first	lambda.z.n.points	clast.pred	half.life	span.ratio	tmax	tlast
NONHSAT000090.2	ENST00000457540	lncipedia	lnc-AL669831.1-14-1	0.206677015	0.921874983	0.882812475	0	4	0.348797217	3.353770041	7.156125705	0	24
NONHSAT002270.2	NONHSAT002270.2	lncipedia	lnc-ZNF362-3-1_dup1,lnc-ZNF362-3-1	0.023142061	0.965296205	0.930592411	6	3	5.123034118	29.95183445	0.60096486	6	24
NONHSAT002571.2	NONHSAT002571.2	lncipedia	lnc-PABPC4-1-14_dup1	0.070399046	0.992011715	0.98402343	6	3	0.024185088	9.845974063	1.828158381	6	24
NONHSAT004238.2	NONHSAT004238.2	lncipedia	lnc-C1orf52-2-1_dup1,lnc-C1orf52-2-1	0.11262202	0.997037746	0.994075493	0	3	0.172409858	6.154632813	1.949750759	0	12
NONHSAT004836.2	ENST00000451213	lncipedia	lnc-SLC30A7-2-7_dup1	0.046228404	0.961154301	0.922308602	6	3	0.581473314	14.99396742	1.2004828	6	24
NONHSAT005528.2	ENST00000425884	lncipedia	lnc-HAO2-2-17	0.049630061	0.867089547	0.80063432	0	4	0.562416674	13.96627699	1.718425033	0	24
NONHSAT005572.2	NONHSAT005572.2	lncipedia	lnc-ZNF697-2-1_dup1,lnc-ZNF697-2-1	0.183041898	0.837942879	0.756914318	0	4	0.038506187	3.786822505	6.337767341	0	24
NONHSAT006310.2	NONHSAT006310.2	lncipedia	lnc-MCL1-2-1	0.122430569	0.995558982	0.991117963	0	3	0.04602794	5.66155322	2.119559692	0	12
NONHSAT007713.2	NONHSAT007713.2	lncipedia	lnc-RC3H1-2-1_dup1,lnc-RC3H1-2-1	0.016192678	0.917190787	0.834381574	6	3	7.566082897	42.80620933	0.420499742	6	24
NONHSAT007718.2	ENST00000421851	lncipedia	lnc-SERPINC1-3-1_dup1	0.084127197	0.918361127	0.836722254	0	3	0.102899192	8.239275839	1.456438677	0	12
NONHSAT007719.2	NONHSAT007719.2	lncipedia	lnc-SERPINC1-3-2_dup1	0.103410995	0.897713586	0.795427172	6	3	0.039739566	6.70283833	2.685429532	6	24
NONHSAT008415.2	ENST00000623474	lncipedia	lnc-IVNS1ABP-3-1_dup1,lnc-IVNS1ABP-3-1	0.068232907	0.937598201	0.875196403	6	3	0.066908659	10.15854687	1.77190697	6	24
NONHSAT008768.2	NONHSAT008768.2	lncipedia	lnc-CSRP1-4-1_dup1,lnc-CSRP1-4-1	0.039837273	0.97723283	0.954465659	0	3	0.031363042	17.39946349	1.379352876	0	24
NONHSAT009563.2	NONHSAT009563.2	lncipedia	lnc-SLC30A10-9-1	0.037301189	0.984752998	0.969505996	6	3	3.582458599	18.58244207	0.968656322	6	24
NONHSAT009594.2	NONHSAT009594.2	lncipedia	lnc-BPNT1-2-6_dup1,lnc-BPNT1-2-6	0.056731653	0.927726224	0.855452449	0	3	0.04123362	12.21799732	1.964315376	0	24
NONHSAT009755.2	NONHSAT009755.2	lncipedia	lnc-TP53BP2-1-1_dup1	0.04459511	0.98886525	0.977730499	6	3	0.246499714	15.54312074	1.158068595	6	24
NONHSAT010350.2	NONHSAT010350.2	lncipedia	lnc-GGPS1-3-1_dup1,lnc-GGPS1-3-1	0.09313572	0.996842427	0.993684853	6	3	0.024946775	7.442334453	2.418595954	6	24
NONHSAT011438.2	NONHSAT011438.2	lncipedia	lnc-NUDT5-5-1_dup1,lnc-NUDT5-5-1	0.273180004	0.994335031	0.988670063	0	3	0.127675156	2.537327665	4.729385236	0	12
NONHSAT011721.2	ENST00000453465	lncipedia	lnc-C10orf140-1-1_dup1,lnc-C10orf140-1-1	0.05327533	0.861636597	0.792454895	0	4	0.108279674	13.01065949	1.844641312	0	24
NONHSAT012527.2	ENST00000438202	lncipedia	lnc-LYZL1-3-10	0.043821007	0.818173345	0.727260017	0	4	1.020949231	15.8176916	1.517288401	0	24
NONHSAT012566.2	ENST00000561542	lncipedia	lnc-MTPAP-1-1_dup1,lnc-MTPAP-1-1	0.027233201	0.920876279	0.841752558	6	3	0.628089427	25.45228478	0.707205666	6	24
NONHSAT012768.2	ENST00000426471	lncipedia	lnc-ANKRD30A-2-5	0.05670978	0.990553907	0.981107813	6	3	0.110067664	12.22270977	1.472668528	6	24
NONHSAT013132.2	NONHSAT013132.2	lncipedia	lnc-FAM35B-3-1_dup1,lnc-FAM35B-3-1	0.107959874	0.939975109	0.879950219	6	3	0.042304426	6.420414889	2.803557139	6	24
NONHSAT013257.2	NONHSAT013257.2	lncipedia	lnc-FAM25C-1-1_dup1	0.032573489	0.992507017	0.985014033	6	3	0.289398519	21.27948808	0.845885011	0	24
NONHSAT013501.2	NONHSAT013501.2	lncipedia	lnc-TFAM-7-1_dup1	0.068232907	0.937598206	0.875196413	6	3	0.028094009	10.15854676	1.771906989	6	24
NONHSAT013729.2	ENST00000562082	lncipedia	lnc-TET1-1-1_dup1,lnc-TET1-1-1	0.072812956	0.948861459	0.897722918	6	3	0.087192192	9.519558349	1.890844022	6	24
NONHSAT013884.2	ENST00000623796	lncipedia	lnc-SLC29A3-2-1_dup1,lnc-SLC29A3-2-1	0.0310642	0.894744774	0.789489548	6	3	0.671336219	22.31337618	0.806691011	6	24
NONHSAT015412.2	ENST00000446751	lncipedia	lnc-GLUD1-4-2	0.035904094	0.995209458	0.990418915	6	3	1.932905771	19.30551919	0.932375857	6	24
NONHSAT015668.2	NONHSAT015668.2	lncipedia	lnc-KIF11-1-1_dup1,lnc-KIF11-1-1	0.071767321	0.998438839	0.996877679	6	3	5.407496423	9.658256268	1.863690453	6	24
NONHSAT015843.2	ENST00000421806	lncipedia	lnc-C10orf12-1-1_dup1,lnc-C10orf12-1-1	0.014750564	0.975804842	0.951609683	6	3	1.909202223	46.99123228	0.38305018	6	24
NONHSAT016068.2	NONHSAT016068.2	lncipedia	lnc-FBXW4-1-2_dup1	0.067724731	0.939791543	0.909687314	0	4	0.137102268	10.23477203	2.344947198	0	24
NONHSAT016209.2	ENST00000568017	lncipedia	lnc-OBFC1-1-1_dup1,lnc-OBFC1-1-1	0.058590958	0.958527383	0.917054765	6	3	0.283900355	11.83027569	1.52151991	6	24
NONHSAT016379.2	NONHSAT016379.2	lncipedia	lnc-SHOC2-1-2_dup1,lnc-SHOC2-1-2	0.108728373	0.923584573	0.847169146	6	3	0.039586716	6.375034971	2.823513923	6	24
NONHSAT016441.2	NONHSAT016441.2	lncipedia	lnc-AL162407.1-1-1_dup1,lnc-AL162407.1-1-1	0.035924683	0.922853438	0.845706876	6	3	0.45861179	19.29445494	0.93291052	6	24
NONHSAT017061.2	ENST00000623138	lncipedia	lnc-PPP2R2D-6-1_dup1,lnc-PPP2R2D-6-1	0.064153337	0.984207163	0.968414325	6	3	0.116988938	10.8045382	1.665966621	6	24
NONHSAT017697.2	ENST00000600308	lncipedia	lnc-FAM160A2-1-1_dup1,lnc-FAM160A2-1-1	0.076479718	0.901510621	0.803021242	6	3	0.057056113	9.063150315	1.986064379	6	24
NONHSAT021503.2	NONHSAT021503.2	lncipedia	lnc-MPEG1-2-5_dup1	0.037819654	0.90215541	0.80431082	6	3	0.309733339	18.32769764	0.982120087	6	24
NONHSAT022219.2	NONHSAT022219.2	lncipedia	lnc-CFL1-1-1_dup1	0.05670978	0.990553907	0.981107813	6	3	0.094611969	12.22270973	1.472668532	0	24
NONHSAT022469.2	ENST00000531806	lncipedia	lnc-ALDH3B2-3-2	0.071067774	0.957616407	0.915232813	6	3	1.517712892	9.753326162	1.845524255	6	24
NONHSAT023192.2	ENST00000566747	lncipedia	lnc-TSKU-1-1_dup1,lnc-TSKU-1-1	0.156999053	0.979376287	0.958752573	6	3	0.249430922	4.41497682	4.077031598	6	24
NONHSAT023500.2	ENST00000602510	lncipedia	lnc-TMEM135-7-1_dup1	0.051881352	0.875646063	0.751292127	6	3	0.055447187	13.36023752	1.347281437	6	24
NONHSAT024491.2	NONHSAT024491.2	PMID22140575	brain_Pred7935	0.032573489	0.992507014	0.985014029	6	3	0.037531856	21.27948864	0.845884988	0	24
NONHSAT024800.2	ENST00000527474	lncipedia	lnc-BLID-2-2_dup1	0.11455515	0.821542064	0.732313096	0	4	0.100282903	6.05077276	3.96643552	0	24
NONHSAT025239.2	NONHSAT025239.2	lncipedia	lnc-THYN1-4-1_dup1,lnc-THYN1-4-1	0.051881351	0.875646065	0.75129213	6	3	0.056345309	13.36023764	1.347281425	6	24
NONHSAT025325.2	ENST00000570140	lncipedia	lnc-KDM5A-1-1_dup1,lnc-KDM5A-1-1	0.08596603	0.996150651	0.992301302	6	3	0.272710996	8.063035873	2.232409763	6	24
NONHSAT025486.2	NONHSAT025486.2	lncipedia	lnc-C12orf32-1-1_dup1,lnc-C12orf32-1-1	0.083395124	0.880424512	0.760849024	6	3	0.034706198	8.311603165	2.165647185	6	24
NONHSAT026294.2	NONHSAT026294.2	lncipedia	lnc-ZNF705A-1-15	0.072239531	0.998021846	0.996043692	6	3	0.12183442	9.595122903	1.875953042	6	24
NONHSAT026963.2	NONHSAT026963.2	lncipedia	lnc-MANSC1-2-1_dup1,lnc-MANSC1-2-1	0.174832225	0.97687706	0.953754119	6	3	0.282646478	3.964641998	4.540132504	6	24
NONHSAT026972.2	NONHSAT026972.2	lncipedia	lnc-LOH12CR1-3-1_dup1,lnc-LOH12CR1-3-1	0.05700135	0.885994038	0.771988077	6	3	0.297574837	12.1601888	1.480240176	6	24
NONHSAT027070.2	NONHSAT027070.2	lncipedia	lnc-ATF7IP-4-1_dup1,lnc-ATF7IP-4-1	0.070403986	0.992002091	0.984004181	6	3	0.056094456	9.845283174	1.828286671	6	24
NONHSAT027852.2	NONHSAT027852.2	lncipedia	lnc-ARID2-8-2_dup1	0.050295457	0.847768491	0.771652736	0	4	0.020470906	13.78150667	1.741464164	0	24
NONHSAT028017.2	NONHSAT028017.2	lncipedia	lnc-CCNT1-1-1_dup1,lnc-CCNT1-1-1	0.253381074	0.9330943	0.8661886	6	3	0.132717234	2.735591765	6.579929151	0	24
NONHSAT029652.2	NONHSAT029652.2	lncipedia	lnc-PAWR-7-1	0.219067874	0.9504063	0.900812601	6	3	0.096480247	3.164074984	5.688866443	0	24
NONHSAT029954.2	ENST00000500986	lncipedia	lnc-UBE2N-2-3_dup1	0.082548477	0.968353617	0.952530426	0	4	0.182965472	8.396850042	2.858214673	0	24
NONHSAT030701.2	NONHSAT030701.2	lncipedia	lnc-HVCN1-2-1_dup1	0.032568365	0.992574455	0.985148911	6	3	0.271463835	21.28283616	0.845751941	6	24
NONHSAT030762.2	NONHSAT030762.2	lncipedia	lnc-TMEM116-2-9_dup1	0.047068664	0.973141099	0.959711648	0	4	1.113107963	14.7262983	1.629737461	0	24
NONHSAT031665.2	NONHSAT031665.2	lncipedia	lnc-CCDC92-7-3_dup1	0.023399431	0.938438825	0.876877651	6	3	0.429065868	29.62239498	0.607648369	0	24
NONHSAT033101.2	NONHSAT033101.2	lncipedia	lnc-RP11-298P3.4.1-1-1_dup1	0.108100699	0.885228477	0.770456954	0	3	0.012508024	6.412050841	1.871476116	0	12
NONHSAT033103.2	ENST00000629393	lncipedia	lnc-RP11-298P3.4.1-3-1_dup1,lnc-RP11-298P3.4.1-3-1	0.019288389	0.871221646	0.742443291	6	3	0.070481357	35.93598039	0.500890745	6	24
NONHSAT033586.2	ENST00000434849	lncipedia	lnc-GTF2F2-2-29_dup1	0.070399046	0.992011715	0.98402343	6	3	0.029207909	9.845974054	1.828158383	0	24
NONHSAT033606.2	ENST00000330825	lncipedia	lnc-GTF2F2-2-24_dup1	0.056892078	0.850187271	0.700374542	6	3	0.068081863	12.18354488	1.477402528	6	24
NONHSAT034878.2	NONHSAT034878.2	lncipedia	lnc-IPO5-7-2_dup1,lnc-IPO5-7-2	0.05260615	0.95532899	0.91065798	6	3	0.629454971	13.17616249	1.366103372	6	24
NONHSAT035562.2	NONHSAT035562.2	lncipedia	lnc-TTC5-1-1_dup1	0.073824563	0.97638083	0.95276166	6	3	0.220342042	9.38911316	1.91711397	6	24
NONHSAT036940.2	NONHSAT036940.2	lncipedia	lnc-BMP4-1-2_dup1	0.018211815	0.959772232	0.919544464	6	3	1.177046993	38.06030126	0.472933724	6	24
NONHSAT037013.2	ENST00000412224	lncipedia	lnc-TBPL2-1-1_dup1	0.044243845	0.999995015	0.99999003	6	3	1.164779009	15.66652214	1.148946769	0	24
NONHSAT037082.2	NONHSAT037082.2	lncipedia	lnc-MUDENG-1-1	0.086838149	0.896713181	0.793426362	6	3	0.127932043	7.982058399	2.255057417	6	24
NONHSAT037151.2	ENST00000556181	lncipedia	lnc-DACT1-2-1	0.019255433	0.984647818	0.969295635	6	3	0.640874199	35.99748603	0.500034919	0	24
NONHSAT037522.2	ENST00000624684	lncipedia	lnc-GALNTL1-1-1_dup1,lnc-GALNTL1-1-1	0.032573488	0.992507018	0.985014035	6	3	0.030463002	21.27948874	0.845884984	6	24
NONHSAT037723.2	ENST00000623547	lncipedia	lnc-ACOT2-1-1_dup1,lnc-ACOT2-1-1	0.039989605	0.892280984	0.784561968	6	3	0.242316719	17.33318381	1.038470496	6	24
NONHSAT037795.2	NONHSAT037795.2	lncipedia	lnc-ISCA2-1-1_dup1	0.039909815	0.949803853	0.899607706	6	3	0.285070726	17.36783753	1.036398456	6	24
NONHSAT037814.2	NONHSAT037814.2	lncipedia	lnc-YLPM1-1-5_dup1,lnc-YLPM1-1-5	0.079852817	0.985024981	0.970049962	6	3	0.102724592	8.680309715	2.073658728	6	24
NONHSAT037897.2	NONHSAT037897.2	lncipedia	lnc-ESRRB-2-1_dup1,lnc-ESRRB-2-1	0.138688343	0.837044097	0.755566146	0	4	0.03569965	4.997876268	4.802039649	0	24
NONHSAT039159.2	ENST00000617439	lncipedia	lnc-SPATA7-4-1_dup1,lnc-SPATA7-4-1	0.103132325	0.999546435	0.99909287	6	3	0.0224244	6.720949841	2.678192878	6	24
NONHSAT039800.2	NONHSAT039800.2	lncipedia	lnc-DLK1-6-11_dup1	0.084127199	0.918361123	0.836722245	0	3	0.008897672	8.239275655	1.456438709	0	12
NONHSAT039834.2	ENST00000555354	lncipedia	lnc-DLK1-8-3_dup1	0.051096124	0.960224198	0.920448395	6	3	0.468989805	13.56555306	1.326890243	0	24
NONHSAT040269.2	ENST00000564585	lncipedia	lnc-TMEM179-3-2_dup1	0.040836041	0.977971193	0.955942387	6	3	0.075725415	16.97390757	1.060451162	6	24
NONHSAT040656.2	ENST00000556948	lncipedia	lnc-AC012414.1-2-5	0.154761759	0.937754797	0.875509595	0	3	0.038017145	4.478801372	2.679288275	0	12
NONHSAT040979.2	NONHSAT040979.2	lncipedia	lnc-SNRPN-3-1_dup1	0.02425227	0.84412377	0.766185655	0	4	1.388011623	28.58071375	0.839727104	0	24
NONHSAT040980.2	NONHSAT040980.2	lncipedia	lnc-SNURF-1-17_dup1,lnc-SNURF-1-17	0.017465929	0.970187107	0.940374213	6	3	1.196384862	39.68567461	0.453564168	6	24
NONHSAT042160.2	ENST00000560750	lncipedia	lnc-SPG11-1-4_dup1	0.112445777	0.963245957	0.926491915	6	3	0.059965952	6.164279333	2.920049373	6	24
NONHSAT043887.2	NONHSAT043887.2	lncipedia	lnc-MAPK6-3-2_dup1	0.056709778	0.99055391	0.98110782	6	3	0.015928927	12.22271014	1.472668483	6	24
NONHSAT043994.2	NONHSAT043994.2	lncipedia	lnc-RAB27A-2-1_dup1	0.126695999	0.982236369	0.964472737	0	3	0.108196098	5.470947675	2.193404272	0	12
NONHSAT044208.2	NONHSAT044208.2	lncipedia	lnc-RORA-5-2_dup1,lnc-RORA-5-2	0.042168066	0.854543772	0.709087543	6	3	0.194961391	16.43772744	1.095041883	6	24
NONHSAT047361.2	NONHSAT047361.2	lncipedia	lnc-CSPG4-1-5	0.1923953	0.946404405	0.892808811	0	3	0.016519733	3.602724086	3.330812939	0	12
NONHSAT047429.2	NONHSAT047429.2	lncipedia	lnc-TSPAN3-4-1_dup1,lnc-TSPAN3-4-1	0.03257349	0.992507019	0.985014039	6	3	0.046783194	21.27948785	0.84588502	6	24
NONHSAT051844.2	ENST00000575305	lncipedia	lnc-STUB1-1-1	0.150748835	0.994714522	0.989429044	6	3	0.021526092	4.598026773	3.914722747	0	24
NONHSAT052820.2	NONHSAT052820.2	lncipedia	lnc-ATAD5-3-14	0.059295771	0.916650063	0.874975094	0	4	0.249710568	11.68965632	2.053097144	0	24
NONHSAT052827.2	ENST00000582329	lncipedia	lnc-ATAD5-3-20_dup1	0.124653885	0.982901001	0.965802002	6	3	0.085106944	5.560574235	3.237075748	6	24
NONHSAT053369.2	NONHSAT053369.2	lncipedia	lnc-CWC25-1-1_dup1,lnc-CWC25-1-1	0.03416585	0.9752249	0.950449799	6	3	0.22929189	20.28771966	0.887236235	6	24
NONHSAT053550.2	ENST00000623381	lncipedia	lnc-TNS4-2-1_dup1,lnc-TNS4-2-1	0.06745401	0.973338118	0.946676236	6	3	5.761147631	10.27584836	1.75168019	6	24
NONHSAT053659.2	ENST00000560400	lncipedia	lnc-KLHL11-1-1_dup1,lnc-KLHL11-1-1	0.093419889	0.967159234	0.934318468	6	3	0.795870417	7.419696062	2.425975384	6	24
NONHSAT053912.2	NONHSAT053912.2	lncipedia	lnc-TMUB2-2-1_dup1	0.036779955	0.836354533	0.7545318	0	4	0.036882737	18.8457867	1.273494197	0	24
NONHSAT054139.2	ENST00000587960	lncipedia	lnc-CRHR1-4-1_dup1,lnc-CRHR1-4-1	0.085566204	0.950857028	0.901714056	6	3	0.058457722	8.100712056	2.222026888	6	24
NONHSAT054309.2	NONHSAT054309.2	lncipedia	lnc-AC040934.1-4-2	0.044757203	0.998476755	0.997715133	0	4	0.249582177	15.48682971	1.549703874	0	24
NONHSAT054385.2	NONHSAT054385.2	lncipedia	lnc-SNX11-6-1_dup1,lnc-SNX11-6-1	0.116489713	0.925491604	0.850983208	6	3	0.030690401	5.95028661	3.025064368	6	24
NONHSAT054461.2	NONHSAT054461.2	lncipedia	lnc-HOXB7-1-2_dup1	0.058014326	0.931742521	0.897613781	0	4	0.214142067	11.94786237	2.008727524	0	24
NONHSAT054915.2	ENST00000577267	lncipedia	lnc-VEZF1-1-3_dup1	0.105303403	0.983881661	0.967763323	6	3	0.01827043	6.582381569	2.734572557	6	24
NONHSAT054919.2	NONHSAT054919.2	lncipedia	lnc-VEZF1-1-6_dup1	0.047732961	0.899609996	0.799219993	6	3	0.303165615	14.5213531	1.239553909	6	24
NONHSAT055120.2	ENST00000585495	lncipedia	lnc-TBX2-3-2_dup1	0.084127198	0.918361132	0.836722263	0	3	0.064383851	8.239275759	1.456438691	0	12
NONHSAT055124.2	ENST00000591313	lncipedia	lnc-NACA2-2-15	0.082939557	0.860292308	0.790438462	0	4	0.397334856	8.357256853	2.871755699	0	24
NONHSAT055267.2	NONHSAT055267.2	lncipedia	lnc-ERN1-1-1_dup1,lnc-ERN1-1-1	0.043193662	0.928188739	0.856377479	6	3	0.050364814	16.04742795	1.121675078	6	24
NONHSAT055328.2	ENST00000581622	lncipedia	lnc-AC037487.1-2-1_dup1	0.093135719	0.996842426	0.993684852	6	3	0.124021113	7.442334535	2.418595928	6	24
NONHSAT055688.2	NONHSAT055688.2	lncipedia	lnc-SLC39A11-1-8_dup1	0.084215566	0.966519291	0.949778937	0	4	0.084321124	8.230630165	2.915937118	0	24
NONHSAT055700.2	ENST00000580175	lncipedia	lnc-SLC39A11-1-13_dup1	0.084127197	0.918361128	0.836722257	0	3	0.10573128	8.239275859	1.456438673	0	12
NONHSAT058973.2	NONHSAT058973.2	lncipedia	lnc-MOCOS-4-1_dup1,lnc-MOCOS-4-1	0.115100932	0.994989121	0.989978243	6	3	0.067936087	6.0220814	2.988999783	6	24
NONHSAT059767.2	NONHSAT059767.2	lncipedia	lnc-DOK6-3-1_dup1,lnc-DOK6-3-1	0.242704209	0.86666425	0.799996374	0	4	0.046544643	2.855933911	8.403555806	0	24
NONHSAT061038.2	NONHSAT061038.2	lncipedia	lnc-DNMT1-2-1_dup1,lnc-DNMT1-2-1	0.177143278	0.943440152	0.886880304	6	3	0.093398382	3.912918338	4.600147114	0	24
NONHSAT062803.2	NONHSAT062803.2	lncipedia	lnc-C19orf44-7-1_dup1,lnc-C19orf44-7-1	0.081026905	0.964604367	0.929208735	6	3	0.031187622	8.554531134	2.10414805	6	24
NONHSAT063955.2	NONHSAT063955.2	lncipedia	lnc-ZNF254-1-4_dup1	0.055430371	0.828569377	0.742854065	0	4	0.161701162	12.50482674	1.9192589	0	24
NONHSAT063967.2	NONHSAT063967.2	lncipedia	lnc-UQCRFS1-9-5	0.058532211	0.846786156	0.770179235	0	4	0.894819051	11.84214934	2.026659123	0	24
NONHSAT063978.2	ENST00000561521	lncipedia	lnc-UQCRFS1-9-25_dup1	0.028711359	0.993307022	0.986614044	6	3	1.442477004	24.14191437	0.745591245	0	24
NONHSAT064202.2	NONHSAT064202.2	lncipedia	lnc-PDCD5-1-1	0.078827151	0.875023761	0.812535642	0	4	0.078547607	8.793254238	2.72936496	0	24
NONHSAT064291.2	NONHSAT064291.2	lncipedia	lnc-PDCD2L-4-1_dup1	0.051881352	0.875646067	0.751292135	6	3	0.155513053	13.36023752	1.347281437	6	24
NONHSAT066216.2	NONHSAT066216.2	lncipedia	lnc-PSMD8-2-3_dup1,lnc-PSMD8-2-3	0.050338436	0.987883081	0.975766163	0	3	0.028995741	13.76973997	0.871476152	0	12
NONHSAT066323.2	NONHSAT066323.2	lncipedia	lnc-DYRK1B-1-1_dup1,lnc-DYRK1B-1-1	0.034305768	0.984430779	0.968861559	6	3	1.087952126	20.20497513	0.890869693	6	24
NONHSAT066369.2	NONHSAT066369.2	lncipedia	lnc-AKT2-2-1_dup1,lnc-AKT2-2-1	0.087539122	0.86675485	0.7335097	6	3	0.081394945	7.918141812	2.273260624	6	24
NONHSAT066559.2	ENST00000600255	lncipedia	lnc-CEACAM1-1-1	0.090840525	0.959879384	0.939819077	0	4	1.601867512	7.63037401	3.145324196	0	24
NONHSAT066716.2	NONHSAT066716.2	lncipedia	lnc-BCL3-1-2_dup1	0.101224165	0.808712264	0.713068395	0	4	0.055780283	6.847645331	3.504854419	0	24
NONHSAT066885.2	NONHSAT066885.2	lncipedia	lnc-CCDC8-1-1_dup1	0.073827126	0.976409142	0.952818285	6	3	0.081437713	9.388787307	1.917180506	6	24
NONHSAT067917.2	NONHSAT067917.2	lncipedia	lnc-LENG9-1-4	0.058157474	0.986375219	0.972750439	6	3	0.086664786	11.91845406	1.510262985	6	24
NONHSAT068212.2	ENST00000600047	lncipedia	lnc-ZNF805-1-1_dup1,lnc-ZNF805-1-1	0.10371275	0.997471752	0.994943505	6	3	0.207986525	6.68333621	2.693265674	6	24
NONHSAT068218.2	NONHSAT068218.2	lncipedia	lnc-ZNF460-1-1_dup1	0.052645678	0.84096189	0.761442835	0	4	1.74536404	13.16626948	1.822839799	0	24
NONHSAT068223.2	ENST00000593427	lncipedia	lnc-ZNF460-2-1_dup1,lnc-ZNF460-2-1	0.095410105	0.999218184	0.998436368	6	3	1.267093064	7.264924162	2.477658348	0	24
NONHSAT068285.2	NONHSAT068285.2	lncipedia	lnc-ZNF587-1-1_dup1	0.09692892	0.962402032	0.943603048	0	4	0.246099314	7.151087411	3.356132937	0	24
NONHSAT068290.2	NONHSAT068290.2	lncipedia	lnc-ZNF417-1-1_dup1	0.0262114	0.989556122	0.979112244	6	3	0.545982901	26.44449311	0.680671016	6	24
NONHSAT068377.2	ENST00000599952	lncipedia	lnc-ZSCAN22-3-1_dup1	0.076964289	0.996375449	0.992750899	6	3	0.560469383	9.006088271	1.998647965	0	24
NONHSAT069073.2	ENST00000602458	lncipedia	lnc-TAF1B-2-1_dup1,lnc-TAF1B-2-1	0.055657631	0.89398759	0.78797518	6	3	0.59396487	12.45376714	1.445345798	6	24
NONHSAT069433.2	ENST00000438989	lncipedia	lnc-PUM2-2-1_dup1,lnc-PUM2-2-1	0.035220957	0.911330176	0.822660352	6	3	0.127217204	19.67996425	0.914635808	6	24
NONHSAT069462.2	NONHSAT069462.2	lncipedia	lnc-C2orf43-4-1_dup1,lnc-C2orf43-4-1	0.019398999	0.800153553	0.70023033	0	4	0.473020809	35.73107992	0.671684149	0	24
NONHSAT069684.2	NONHSAT069684.2	lncipedia	lnc-FAM59B-1-1_dup1,lnc-FAM59B-1-1	0.028855135	0.957848085	0.915696169	6	3	1.39316581	24.0216235	0.749324874	6	24
NONHSAT069936.2	NONHSAT069936.2	lncipedia	lnc-EHD3-1-1_dup1	0.034093974	0.978169839	0.956339678	6	3	0.497024697	20.33048975	0.885369719	6	24
NONHSAT069969.2	ENST00000438163	lncipedia	lnc-SPAST-1-1_dup1,lnc-SPAST-1-1	0.064044643	0.999838375	0.999676749	6	3	0.058771034	10.82287523	1.663143999	6	24
NONHSAT070235.2	ENST00000449569	lncipedia	lnc-TMEM178-1-4	0.040243793	0.98149074	0.96298148	6	3	0.372321157	17.22370422	1.04507136	6	24
NONHSAT070549.2	ENST00000448713	lncipedia	lnc-CALM2-2-4_dup1	0.108100703	0.885228502	0.770457004	0	3	0.076153706	6.412050632	1.871476176	0	12
NONHSAT070715.2	NONHSAT070715.2	lncipedia	lnc-ACYP2-8-1_dup1,lnc-ACYP2-8-1	0.126696	0.866825818	0.733651636	0	3	0.040865369	5.470947639	2.193404286	0	12
NONHSAT070845.2	NONHSAT070845.2	lncipedia	lnc-FANCL-1-1_dup1	0.038286711	0.980698163	0.961396327	0	3	0.01197321	18.10411938	1.325665143	0	24
NONHSAT070917.2	NONHSAT070917.2	lncipedia	lnc-REL-1-1_dup1	0.147677712	0.991530871	0.983061742	6	3	0.026219439	4.693647874	3.834970258	0	24
NONHSAT071000.2	NONHSAT071000.2	lncipedia	lnc-COMMD1-3-1_dup1	0.043193663	0.928188745	0.85637749	6	3	0.101863971	16.04742776	1.121675091	6	24
NONHSAT071060.2	NONHSAT071060.2	lncipedia	lnc-VPS54-8-1_dup1,lnc-VPS54-8-1	0.070755364	0.961612818	0.923225636	6	3	0.135846624	9.796390634	1.837411417	6	24
NONHSAT071633.2	ENST00000624373	lncipedia	lnc-DUSP11-1-1_dup1,lnc-DUSP11-1-1	0.119107557	0.988844545	0.97768909	6	3	0.144040514	5.819506331	3.093045866	6	24
NONHSAT071889.2	ENST00000265882	lncipedia	lnc-LRRTM1-7-1_dup1,lnc-LRRTM1-7-1	0.049560664	0.888892156	0.777784313	6	3	0.657998076	13.98583316	1.28701664	6	24
NONHSAT071965.2	NONHSAT071965.2	lncipedia	lnc-KCMF1-1-2_dup1	0.064856894	0.976717405	0.953434809	6	3	0.054045281	10.68733235	1.684236947	6	24
NONHSAT072081.2	NONHSAT072081.2	lncipedia	lnc-POLR1A-3-1_dup1,lnc-POLR1A-3-1	0.023971073	0.950353837	0.900707674	6	3	16.05098463	28.91598464	0.622493068	6	24
NONHSAT072149.2	ENST00000455131	lncipedia	lnc-PLGLB2-1-7_dup1	0.048468873	0.979268267	0.958536534	0	3	0.564872073	14.30087259	1.678219273	0	24
NONHSAT072513.2	NONHSAT072513.2	lncipedia	lnc-ANKRD36C-1-4_dup1	0.033972192	0.983000042	0.966000084	6	3	0.036957811	20.40336962	0.88220722	6	24
NONHSAT073676.2	ENST00000446998	lncipedia	lnc-MERTK-2-1	0.019534261	0.983979767	0.967959534	0	3	0.32612291	35.48366598	0.676367544	0	24
NONHSAT074964.2	NONHSAT074964.2	lncipedia	lnc-ARL5A-1-1_dup1	0.051876959	0.875818131	0.751636261	6	3	0.035689505	13.36136887	1.347167358	6	24
NONHSAT075707.2	NONHSAT075707.2	lncipedia	lnc-TTC30B-2-1_dup1	0.071712357	0.900351493	0.85052724	0	4	0.019986504	9.665658901	2.483017479	0	24
NONHSAT075771.2	ENST00000590040	lncipedia	lnc-PLEKHA3-1-22	0.073824563	0.97638083	0.952761661	6	3	0.086075137	9.389113202	1.917113961	6	24
NONHSAT075798.2	ENST00000603415	lncipedia	lnc-PLEKHA3-9-1	0.066713431	0.816994069	0.725491103	0	4	0.089801373	10.3899195	2.309931276	0	24
NONHSAT076204.2	NONHSAT076204.2	lncipedia	lnc-PGAP1-2-1_dup1,lnc-PGAP1-2-1	0.063009325	0.990429184	0.980858369	6	3	0.142875383	11.00070799	1.636258322	6	24
NONHSAT076663.2	NONHSAT076663.2	lncipedia	lnc-RPE-3-1_dup1,lnc-RPE-3-1	0.068236046	0.937652365	0.87530473	6	3	0.377342062	10.1580795	1.771988495	6	24
NONHSAT076807.2	NONHSAT076807.2	lncipedia	lnc-MARCH4-2-5_dup1	0.078855826	0.896436617	0.792873235	6	3	0.032010691	8.790056729	2.047768354	6	24
NONHSAT077444.2	NONHSAT077444.2	lncipedia	lnc-EFHD1-2-1_dup1,lnc-EFHD1-2-1	0.050338436	0.98788309	0.97576618	0	3	0.020987981	13.76973998	0.871476151	0	12
NONHSAT077931.2	NONHSAT077931.2	lncipedia	lnc-STK25-3-1_dup1	0.107138948	0.955886719	0.911773439	6	3	0.040291517	6.469609731	2.782238922	6	24
NONHSAT077995.2	NONHSAT077995.2	lncipedia	lnc-CXXC11-1-2_dup1	0.141889463	0.900055003	0.800110005	0	3	0.025686174	4.885120884	2.456438701	0	12
NONHSAT078075.2	NONHSAT078075.2	lncipedia	lnc-CSNK2A1-1-1_dup1	0.03515159	0.990442521	0.980885043	6	3	1.916194897	19.7188002	0.912834443	6	24
NONHSAT078687.2	NONHSAT078687.2	lncipedia	lnc-ESF1-1-1	0.070399046	0.992011714	0.984023428	6	3	0.014231497	9.845974085	1.828158377	6	24
NONHSAT079180.2	ENST00000431580	lncipedia	lnc-GINS1-7-1_dup1,lnc-GINS1-7-1	0.03440391	0.96324093	0.926481859	6	3	0.261651877	20.14733713	0.893418315	6	24
NONHSAT079311.2	NONHSAT079311.2	lncipedia	lnc-HM13-1-1_dup1,lnc-HM13-1-1	0.134324703	0.983983904	0.975975856	0	4	0.028392924	5.160236105	4.650949978	0	24
NONHSAT079651.2	ENST00000422519	lncipedia	lnc-KIAA1755-2-1_dup1	0.071656923	0.999992303	0.999984605	6	3	0.105947873	9.673136206	1.860823586	6	24
NONHSAT080405.2	NONHSAT080405.2	lncipedia	lnc-TSHZ2-4-3_dup1	0.032573489	0.992507013	0.985014026	6	3	0.035915099	21.27948847	0.845884995	6	24
NONHSAT081193.2	NONHSAT081193.2	lncipedia	lnc-AF165138.7.1-7-1_dup1	0.070399046	0.992011715	0.98402343	6	3	0.132554669	9.845974113	1.828158372	6	24
NONHSAT081216.2	NONHSAT081216.2	lncipedia	lnc-USP25-1-2_dup1,lnc-USP25-1-2	0.026299102	0.965231584	0.930463167	6	3	0.033535365	26.3563065	0.6829485	6	24
NONHSAT082933.2	NONHSAT082933.2	lncipedia	lnc-ADARB1-3-17_dup1	0.07284154	0.992494327	0.984988654	6	3	0.474189543	9.515822767	1.891586302	6	24
NONHSAT083090.2	ENST00000458623	lncipedia	lnc-AP000525.1-3-6_dup1	0.056480658	0.999763077	0.999526155	0	3	0.170730651	12.27229285	1.955624779	0	24
NONHSAT084481.2	NONHSAT084481.2	lncipedia	lnc-HPS4-4-1_dup1	0.087683267	0.944347636	0.888695272	6	3	0.213129282	7.905124934	2.277003861	6	24
NONHSAT084817.2	NONHSAT084817.2	lncipedia	lnc-MORC2-3-1_dup1	0.062973627	0.98519864	0.970397281	6	3	0.177317418	11.00694384	1.63533132	6	24
NONHSAT084829.2	NONHSAT084829.2	lncipedia	lnc-OSBP2-2-3	0.018922386	0.995434397	0.990868793	6	3	9.343954472	36.63106654	0.491386184	6	24
NONHSAT084952.2	ENST00000452181	lncipedia	lnc-RFPL3-2-1_dup1	0.035220957	0.911330175	0.822660349	6	3	0.249043848	19.67996422	0.914635809	6	24
NONHSAT085064.2	NONHSAT085064.2	lncipedia	lnc-MCM5-1-1_dup1	0.018021946	0.97708431	0.965626465	0	4	0.180217022	38.46128439	0.624004122	0	24
NONHSAT086853.2	ENST00000438116	lncipedia	lnc-SLC25A17-2-1_dup1,lnc-SLC25A17-2-1	0.03256734	0.992587909	0.985175818	6	3	0.268551821	21.28350587	0.845725329	6	24
NONHSAT087491.2	NONHSAT087491.2	lncipedia	lnc-MIOX-1-1	0.14188946	0.855000262	0.710000523	0	3	0.016776714	4.885120987	2.45643865	0	12
NONHSAT088337.2	NONHSAT088337.2	lncipedia	lnc-LSM3-4-1_dup1,lnc-LSM3-4-1	0.084452423	0.999272841	0.998545682	6	3	0.052647567	8.207546376	2.19310366	6	24
NONHSAT088415.2	NONHSAT088415.2	lncipedia	lnc-FGD5-2-1_dup1,lnc-FGD5-2-1	0.070299077	0.99895054	0.99790108	6	3	0.153244575	9.859975619	1.825562323	6	24
NONHSAT089299.2	NONHSAT089299.2	lncipedia	lnc-C3orf77-1-2_dup1	0.102521016	0.999910309	0.999820617	6	3	0.046734275	6.761025271	2.662318107	6	24
NONHSAT089488.2	NONHSAT089488.2	lncipedia	lnc-KLHL18-1-10_dup1	0.106949281	0.996160133	0.992320266	0	3	0.415760658	6.481083099	1.851542376	0	12
NONHSAT090214.2	ENST00000443346	lncipedia	lnc-THOC7-2-1_dup1	0.032573489	0.992507018	0.985014035	6	3	0.098918703	21.27948814	0.845885008	6	24
NONHSAT090702.2	NONHSAT090702.2	lncipedia	lnc-C3orf38-3-1_dup1,lnc-C3orf38-3-1	0.084898175	0.985230172	0.970460345	6	3	0.129480365	8.164453243	2.20467917	6	24
NONHSAT090970.2	NONHSAT090970.2	lncipedia	lnc-CD47-8-1_dup1,lnc-CD47-8-1	0.112613391	0.986997408	0.973994817	6	3	0.030601209	6.155104424	2.924402051	6	24
NONHSAT091384.2	NONHSAT091384.2	lncipedia	lnc-ARHGAP31-2-1_dup1,lnc-ARHGAP31-2-1	0.131877812	0.985827608	0.971655215	6	3	0.065835498	5.255980284	3.424670381	6	24
NONHSAT093395.2	NONHSAT093395.2	lncipedia	lnc-GNB4-1-1_dup1,lnc-GNB4-1-1	0.117720832	0.99875313	0.997506261	6	3	0.858620849	5.888058819	3.057034679	6	24
NONHSAT094243.2	NONHSAT094243.2	lncipedia	lnc-AC069257.9.1-4-70_dup1	0.043193662	0.928188748	0.856377496	6	3	0.03588543	16.04742783	1.121675086	6	24
NONHSAT095714.2	NONHSAT095714.2	lncipedia	lnc-MED28-1-1_dup1,lnc-MED28-1-1	0.026617122	0.997255256	0.994510513	6	3	1.839343868	26.04140258	0.691207009	6	24
NONHSAT095952.2	NONHSAT095952.2	lncipedia	lnc-PCDH7-6-3_dup1	0.092782638	0.963552714	0.927105428	6	3	0.075664898	7.4706561	2.409426931	6	24
NONHSAT096090.2	NONHSAT096090.2	lncipedia	lnc-LIAS-2-2_dup1	0.022661731	0.905096777	0.810193554	6	3	0.674790524	30.58668273	0.588491408	0	24
NONHSAT096873.2	NONHSAT096873.2	lncipedia	lnc-CXCL1-1-1	0.297168596	0.942505276	0.885010552	6	3	0.046012179	2.332504812	7.717025881	6	24
NONHSAT097768.2	NONHSAT097768.2	lncipedia	lnc-OSTC-2-1_dup1	0.070399047	0.992011715	0.98402343	6	3	0.014358484	9.845973924	1.828158407	6	24
NONHSAT098265.2	NONHSAT098265.2	lncipedia	lnc-LARP1B-5-1_dup1	0.048019897	0.931091487	0.862182973	6	3	0.039891378	14.43458276	1.247005217	6	24
NONHSAT099046.2	NONHSAT099046.2	lncipedia	lnc-NAF1-1-1	0.043193662	0.928188744	0.856377489	6	3	0.032421221	16.04742785	1.121675085	6	24
NONHSAT101059.2	ENST00000603896	lncipedia	lnc-NUP155-1-1_dup1,lnc-NUP155-1-1	0.064997757	0.995962806	0.991925612	6	3	0.542499922	10.66417076	1.687894952	6	24
NONHSAT101110.2	NONHSAT101110.2	lncipedia	lnc-AC091435.1-1-5_dup1	0.070399045	0.992011715	0.98402343	6	3	0.029419021	9.845974219	1.828158352	0	24
NONHSAT101771.2	NONHSAT101771.2	lncipedia	lnc-NLN-2-1_dup1,lnc-NLN-2-1	0.115100934	0.994989122	0.989978245	6	3	0.019301325	6.022081308	2.988999829	6	24
NONHSAT102257.2	NONHSAT102257.2	lncipedia	lnc-WDR41-4-1_dup1,lnc-WDR41-4-1	0.070041965	0.983277209	0.966554419	6	3	1.507587378	9.896169783	1.818885528	6	24
NONHSAT102417.2	NONHSAT102417.2	lncipedia	lnc-MSH3-1-2,lnc-MSH3-1-1	0.03257349	0.992507016	0.985014031	6	3	0.1193091	21.27948804	0.845885012	6	24
NONHSAT102445.2	ENST00000510537	lncipedia	lnc-ACOT12-7-1	0.035220957	0.911330175	0.822660351	6	3	0.544206928	19.67996422	0.914635809	0	24
NONHSAT105806.2	NONHSAT105806.2	lncipedia	lnc-MGAT1-1-1	0.03485543	0.991440164	0.982880328	6	3	0.520856365	19.88634718	0.905143606	6	24
NONHSAT106799.2	NONHSAT106799.2	lncipedia	lnc-SERPINB9-1-4_dup1	0.036862235	0.943947435	0.887894871	0	3	0.073363276	18.80372104	1.276343121	0	24
NONHSAT106824.2	NONHSAT106824.2	lncipedia	lnc-SERPINB9-3-1_dup1	0.03836544	0.926844352	0.853688703	6	3	0.541405967	18.06696826	0.996293331	0	24
NONHSAT108435.2	ENST00000600652	lncipedia	lnc-ZKSCAN4-1-4_dup1	0.070399046	0.992011715	0.984023431	6	3	0.031989615	9.845974006	1.828158391	6	24
NONHSAT112124.2	NONHSAT112124.2	lncipedia	lnc-NUDT3-1-2_dup1,lnc-NUDT3-1-2	0.085853871	0.987751834	0.975503668	6	3	0.058182184	8.073569378	2.22949716	6	24
NONHSAT113090.2	ENST00000416077	lncipedia	lnc-PKHD1-2-1_dup1,lnc-PKHD1-2-1	0.068876069	0.998384354	0.996768709	6	3	4.90459244	10.06368677	1.788608928	6	24
NONHSAT113497.2	NONHSAT113497.2	lncipedia	lnc-B3GAT2-3-12_dup1	0.029123383	0.994751871	0.989503741	6	3	0.091901391	23.8003664	0.756290878	6	24
NONHSAT113844.2	NONHSAT113844.2	lncipedia	lnc-SNX14-3-1_dup1	0.015188014	0.92279591	0.84559182	6	3	0.402326736	45.63777453	0.394410117	6	24
NONHSAT114451.2	NONHSAT114451.2	lncipedia	lnc-KIAA1919-1-4_dup1	0.07594531	0.995712633	0.991425267	6	3	0.314218259	9.126925469	1.972186588	6	24
NONHSAT114681.2	NONHSAT114681.2	lncipedia	lnc-ROS1-3-1_dup1,lnc-ROS1-3-1	0.032565803	0.99260807	0.98521614	6	3	0.13128263	21.28451085	0.845685397	0	24
NONHSAT114882.2	NONHSAT114882.2	lncipedia	lnc-ARHGAP18-1-3	0.039813217	0.920740935	0.84148187	6	3	0.166282197	17.40997663	1.033889958	6	24
NONHSAT115059.2	NONHSAT115059.2	lncipedia	lnc-ALDH8A1-2-1_dup1,lnc-ALDH8A1-2-1	0.07785515	0.999557742	0.999115485	6	3	0.27755975	8.903035665	2.021782309	0	24
NONHSAT115814.2	NONHSAT115814.2	lncipedia	lnc-DYNLT1-4-1_dup1,lnc-DYNLT1-4-1	0.199646707	0.909247194	0.818494388	0	3	0.028283415	3.471868841	3.456351766	0	12
NONHSAT116022.2	ENST00000584911	lncipedia	lnc-SDIM1-3-1_dup1	0.098764986	0.992884685	0.98576937	6	3	0.197449985	7.018146909	2.564779597	0	24
NONHSAT118802.2	NONHSAT118802.2	lncipedia	lnc-CHST12-1-4_dup1	0.079876381	0.998988608	0.997977216	6	3	0.234530744	8.677748988	2.074270646	6	24
NONHSAT119880.2	NONHSAT119880.2	lncipedia	lnc-GGCT-1-31_dup1	0.068652327	0.898180803	0.796361607	6	3	0.167251985	10.09648489	1.782798687	6	24
NONHSAT120000.2	NONHSAT120000.2	lncipedia	lnc-KBTBD2-2-2	0.023663895	0.998633252	0.997266504	6	3	0.355952752	29.29134003	0.614516099	6	24
NONHSAT120522.2	NONHSAT120522.2	lncipedia	lnc-PKD1L1-1-1_dup1,lnc-PKD1L1-1-1	0.025458105	0.956789065	0.913578129	6	3	2.549697874	27.22697498	0.661109066	6	24
NONHSAT121277.2	NONHSAT121277.2	lncipedia	lnc-STAG3L4-1-7_dup1	0.072969343	0.963329468	0.944994202	0	4	0.019104295	9.499156065	2.526540235	0	24
NONHSAT121283.2	NONHSAT121283.2	lncipedia	lnc-STAG3L4-1-9_dup1	0.017279977	0.997919939	0.995839877	6	3	0.086935952	40.11273664	0.448735277	0	24
NONHSAT122347.2	NONHSAT122347.2	lncipedia	lnc-GPC2-2-5_dup1	0.154187206	0.91345667	0.82691334	6	3	0.206885992	4.495490881	4.004012126	6	24
NONHSAT122631.2	NONHSAT122631.2	lncipedia	lnc-CDHR3-1-5	0.016149945	0.909086034	0.818172068	6	3	1.536224211	42.91947675	0.419390015	6	24
NONHSAT122633.2	NONHSAT122633.2	lncipedia	lnc-CDHR3-1-6_dup1	0.015662217	0.993669525	0.98733905	6	3	0.16243022	44.25600542	0.406724462	6	24
NONHSAT122723.2	NONHSAT122723.2	lncipedia	lnc-LAMB4-2-1_dup1,lnc-LAMB4-2-1	0.043193662	0.928188741	0.856377482	6	3	0.084066177	16.04742792	1.12167508	6	24
NONHSAT122761.2	ENST00000435466	lncipedia	lnc-IMMP2L-1-1_dup1	0.059285988	0.996880744	0.993761487	6	3	0.867057346	11.6915853	1.539568804	6	24
NONHSAT123136.2	NONHSAT123136.2	lncipedia	lnc-ZNF800-2-2	0.108160914	0.981360541	0.962721083	6	3	0.03114263	6.408481197	2.808777844	6	24
NONHSAT123138.2	ENST00000624029	lncipedia	lnc-ZNF800-2-3_dup1,lnc-ZNF800-2-3	0.092532152	0.949981099	0.899962198	6	3	0.145276373	7.490879253	2.402922193	6	24
NONHSAT123178.2	NONHSAT123178.2	lncipedia	lnc-RBM28-3-1_dup1,lnc-RBM28-3-1	0.192156641	0.951691977	0.903383954	6	3	0.114126726	3.60719868	4.990021786	6	24
NONHSAT123380.2	NONHSAT123380.2	lncipedia	lnc-KLF14-2-24_dup1,lnc-KLF14-2-24	0.062497459	0.947481454	0.894962908	6	3	0.038932072	11.09080576	1.62296594	0	24
NONHSAT123398.2	NONHSAT123398.2	lncipedia	lnc-KLF14-2-21_dup1,lnc-KLF14-2-21	0.057945284	0.9644147	0.9288294	6	3	0.04516505	11.96209835	1.504752718	6	24
NONHSAT123728.2	ENST00000602609	lncipedia	lnc-PRSS37-3-1_dup1,lnc-PRSS37-3-1	0.074155581	0.998343003	0.996686007	6	3	0.540781826	9.347201768	1.925710009	6	24
NONHSAT125498.2	ENST00000521025	lncipedia	lnc-RP11-582J16.5.1-1-1	0.035670057	0.995555625	0.991111249	6	3	0.337085025	19.43218587	0.926298262	6	24
NONHSAT126615.2	NONHSAT126615.2	lncipedia	lnc-MRPL15-1-1_dup1	0.051881352	0.875646075	0.751292151	6	3	0.029519003	13.36023739	1.34728145	6	24
NONHSAT127263.2	NONHSAT127263.2	lncipedia	lnc-STAU2-3-4_dup1,lnc-STAU2-3-4	0.068230436	0.927229154	0.890843731	0	4	0.026003605	10.15891476	2.362457069	0	24
NONHSAT127374.2	NONHSAT127374.2	lncipedia	lnc-FAM164A-4-1_dup1,lnc-FAM164A-4-1	0.050338437	0.987883082	0.975766163	0	3	0.034298856	13.76973983	0.87147616	0	12
NONHSAT128045.2	NONHSAT128045.2	lncipedia	lnc-YWHAZ-5-1_dup1,lnc-YWHAZ-5-1	0.068964445	0.947134053	0.894268106	0	3	0.040971581	10.05079039	1.193935953	0	12
NONHSAT128130.2	ENST00000520455	lncipedia	lnc-KB-1507C5.2.1-4-9_dup1	0.035220957	0.911330176	0.822660353	6	3	0.306116398	19.67996426	0.914635807	6	24
NONHSAT128216.2	ENST00000625136	lncipedia	lnc-LRP12-2-1_dup1,lnc-LRP12-2-1	0.05670978	0.990553905	0.981107809	6	3	0.032113283	12.22270972	1.472668534	6	24
NONHSAT128404.2	NONHSAT128404.2	lncipedia	lnc-SAMD12-4-1_dup1,lnc-SAMD12-4-1	0.032573489	0.992507016	0.985014032	6	3	0.025328912	21.27948819	0.845885006	0	24
NONHSAT129051.2	ENST00000521951	lncipedia	lnc-MYC-2-4_dup1	0.057430744	0.819964688	0.729947032	0	4	0.439710644	12.06927037	1.988521201	0	24
NONHSAT129052.2	ENST00000517525	lncipedia	lnc-MYC-2-5_dup1	0.032573489	0.992507017	0.985014034	6	3	0.17865929	21.27948824	0.845885004	0	24
NONHSAT129062.2	NONHSAT129062.2	lncipedia	lnc-MYC-2-13_dup1	0.051328048	0.852983076	0.779474614	0	4	1.951512331	13.50425757	1.777217287	0	24
NONHSAT129264.2	NONHSAT129264.2	lncipedia	lnc-ZFAT-1-2_dup1	0.070399045	0.992011713	0.984023426	6	3	0.012338363	9.845974159	1.828158363	0	24
NONHSAT129370.2	NONHSAT129370.2	lncipedia	lnc-EIF2C2-1-1_dup1,lnc-EIF2C2-1-1	0.295803669	0.915278392	0.830556783	6	3	0.113683981	2.343267691	7.681580755	6	24
NONHSAT129406.2	NONHSAT129406.2	lncipedia	lnc-SLC45A4-5-1_dup1	0.027481316	0.995910455	0.991820909	6	3	2.54336241	25.22248823	0.713648861	6	24
NONHSAT129417.2	NONHSAT129417.2	lncipedia	lnc-GPR20-3-2	0.095790874	0.992087369	0.984174738	6	3	0.021805363	7.236046132	2.48754633	6	24
NONHSAT129479.2	ENST00000520572	lncipedia	lnc-SLURP1-2-1_dup1	0.031003305	0.995081976	0.990163953	6	3	0.617408022	22.35720323	0.805109647	6	24
NONHSAT130378.2	NONHSAT130378.2	lncipedia	lnc-KLHL9-1-2_dup1	0.083185151	0.940016781	0.910025172	0	4	0.115876166	8.33258308	2.880259311	0	24
NONHSAT130753.2	NONHSAT130753.2	lncipedia	lnc-ANKRD18B-4-1	0.023745728	0.823281439	0.734922158	0	4	0.572896611	29.19039448	0.822188272	0	24
NONHSAT130766.2	NONHSAT130766.2	lncipedia	lnc-AL139008.2-1-6_dup1	0.102521017	0.999910309	0.999820618	6	3	0.131505541	6.76102523	2.662318123	6	24
NONHSAT130988.2	ENST00000629651	lncipedia	lnc-TMEM8B-1-2_dup1,lnc-TMEM8B-1-2	0.074183856	0.975283875	0.95056775	6	3	0.110121128	9.343639142	1.926444261	6	24
NONHSAT131072.2	NONHSAT131072.2	lncipedia	lnc-POLR1E-2-3_dup1,lnc-POLR1E-2-3	0.021919995	0.991952378	0.983904757	6	3	4.859919471	31.62168533	0.569229622	6	24
NONHSAT131102.2	NONHSAT131102.2	lncipedia	lnc-RG9MTD3-4-1_dup1,lnc-RG9MTD3-4-1	0.032000266	0.940396992	0.910595487	0	4	3.986184175	21.66066923	1.107999007	0	24
NONHSAT131127.2	NONHSAT131127.2	lncipedia	lnc-MCART1-4-1_dup1,lnc-MCART1-4-1	0.131877812	0.985827608	0.971655215	6	3	0.094435404	5.255980278	3.424670384	0	24
NONHSAT131174.2	ENST00000424993	lncipedia	lnc-ANKRD18A-1-4_dup1,lnc-ANKRD18A-1-4	0.089710202	0.938114845	0.876229691	6	3	0.078202182	7.726514583	2.329640332	6	24
NONHSAT131268.2	NONHSAT131268.2	lncipedia	lnc-FAM75A4-2-12	0.085026874	0.81268051	0.719020765	0	4	0.328121273	8.152095266	2.944028402	0	24
NONHSAT131618.2	NONHSAT131618.2	lncipedia	lnc-RP11-195B21.3.1-2-4	0.065880186	0.982768528	0.965537056	6	3	0.019561064	10.52133002	1.710810323	0	24
NONHSAT131932.2	NONHSAT131932.2	lncipedia	lnc-C9orf41-1-1_dup1,lnc-C9orf41-1-1	0.089278656	0.914170335	0.82834067	6	3	0.021767756	7.763862157	2.318433743	6	24
NONHSAT132729.2	NONHSAT132729.2	lncipedia	lnc-FRMD3-5-1_dup1,lnc-FRMD3-5-1	0.141470935	0.956932126	0.935398189	0	4	0.111235576	4.899573047	4.898385996	0	24
NONHSAT133133.2	NONHSAT133133.2	lncipedia	lnc-NFIL3-3-1_dup1,lnc-NFIL3-3-1	0.074324884	0.987793154	0.975586308	0	3	0.040883144	9.325909982	1.286737704	0	12
NONHSAT133451.2	NONHSAT133451.2	lncipedia	lnc-HIATL2-1-4_dup1	0.031265643	0.973121988	0.946243975	6	3	1.551796314	22.16961233	0.811922181	6	24
NONHSAT133827.2	ENST00000421655	lncipedia	lnc-TAL2-3-1_dup1	0.084667582	0.955865403	0.911730806	6	3	0.123788291	8.186689262	2.198691	6	24
NONHSAT134020.2	NONHSAT134020.2	lncipedia	lnc-SNX30-2-1_dup1,lnc-SNX30-2-1	0.038050868	0.896860279	0.793720559	6	3	0.383610703	18.21633033	0.988124374	6	24
NONHSAT134966.2	NONHSAT134966.2	lncipedia	lnc-WDR34-2-4_dup1	0.109675784	0.861238648	0.791857972	0	4	0.087142688	6.31996556	3.797489048	0	24
NONHSAT135089.2	NONHSAT135089.2	lncipedia	lnc-C9orf50-1-1_dup1	0.043193662	0.928188745	0.856377491	6	3	0.5990411	16.04742784	1.121675086	6	24
NONHSAT135167.2	NONHSAT135167.2	lncipedia	lnc-ABL1-2-1_dup1	0.074214404	0.983469928	0.966939855	6	3	0.295703422	9.33979317	1.927237539	6	24
NONHSAT136239.2	NONHSAT136239.2	lncipedia	lnc-ARHGAP6-5-1_dup1,lnc-ARHGAP6-5-1	0.032573489	0.992507017	0.985014034	6	3	0.034773804	21.27948819	0.845885006	6	24
NONHSAT136243.2	NONHSAT136243.2	lncipedia	lnc-GPR143-3-5_dup1,lnc-GPR143-3-5	0.051881352	0.875646067	0.751292134	6	3	0.328821131	13.36023749	1.347281439	6	24
NONHSAT136776.2	ENST00000397254	lncipedia	lnc-MAOA-5-1_dup1,lnc-MAOA-5-1	0.102926	0.921600241	0.843200482	6	3	0.148066595	6.734422604	2.672834935	0	24
NONHSAT137212.2	NONHSAT137212.2	lncipedia	lnc-PHF8-1-1_dup1,lnc-PHF8-1-1	0.130296326	0.960957139	0.921914278	6	3	0.129227772	5.319775335	3.383601537	6	24
NONHSAT137573.2	NONHSAT137573.2	lncipedia	lnc-CHIC1-3-13	0.081026906	0.964604368	0.929208736	6	3	0.046607926	8.554531047	2.104148071	6	24
NONHSAT137611.2	NONHSAT137611.2	lncipedia	lnc-RLIM-2-8_dup1	0.049374383	0.822547132	0.733820698	0	4	0.097844856	14.03859942	1.70957225	0	24
NONHSAT137937.2	ENST00000392722	lncipedia	lnc-ARMCX6-4-1	0.040362878	0.995603267	0.991206533	6	3	0.390986762	17.17288784	1.048163836	6	24
NONHSAT138016.2	NONHSAT138016.2	lncipedia	lnc-RAB40AL-1-3_dup1	0.026742752	0.999786941	0.999573881	6	3	0.344151965	25.91906703	0.694469441	6	24
NONHSAT138297.2	NONHSAT138297.2	lncipedia	lnc-DOCK11-1-1_dup1,lnc-DOCK11-1-1	0.070399045	0.992011713	0.984023427	6	3	0.013119745	9.845974134	1.828158368	6	24
NONHSAT139482.2	ENST00000434773	lncipedia	lnc-USP9Y-6-1	0.074324884	0.936216609	0.872433218	0	3	0.059149085	9.325909985	1.286737704	0	12
NONHSAT139628.2	ENST00000566193	lncipedia	lnc-KDM5D-1-1_dup1,lnc-KDM5D-1-1	0.036779955	0.836354536	0.754531804	0	4	0.028761895	18.84578678	1.273494192	0	24
NONHSAT140768.2	ENST00000574212	lncipedia	lnc-NDE1-1-1_dup1	0.050114943	0.943833176	0.887666353	6	3	0.486480357	13.83114763	1.301410445	6	24
NONHSAT140971.2	NONHSAT140971.2	lncipedia	lnc-ANKS4B-1-4_dup1	0.083767886	0.858566067	0.717132133	6	3	0.136429258	8.274617117	2.175327238	6	24
NONHSAT141041.2	NONHSAT141041.2	lncipedia	lnc-C16orf52-1-3	0.022585259	0.97379395	0.960690925	0	4	0.12999211	30.69024718	0.782007387	0	24
NONHSAT141432.2	ENST00000567108	lncipedia	lnc-NSMCE1-1-1_dup1,lnc-NSMCE1-1-1	0.087107577	0.96706686	0.934133721	6	3	0.044350196	7.957369524	2.262054055	6	24
NONHSAT142723.2	ENST00000570210	lncipedia	lnc-CETP-1-2_dup1,lnc-CETP-1-2	0.137143189	0.997738104	0.995476209	0	3	0.210930497	5.054185971	2.37426958	0	12
NONHSAT143558.2	NONHSAT143558.2	lncipedia	lnc-PMFBP1-3-2_dup1	0.033217389	0.999745294	0.999490588	6	3	0.635727236	20.86699799	0.862606112	6	24
NONHSAT143674.2	NONHSAT143674.2	lncipedia	lnc-CLEC18B-5-1_dup1	0.118694451	0.950731175	0.90146235	6	3	0.029038703	5.839760615	3.082318127	6	24
NONHSAT144315.2	NONHSAT144315.2	lncipedia	lnc-KLHDC4-3-2	0.229097847	0.864848971	0.729697941	0	3	0.142292673	3.025550829	3.966219931	0	12
NONHSAT146396.2	ENST00000578214	lncipedia	lnc-TBC1D28-1-1_dup1,lnc-TBC1D28-1-1	0.106036963	0.965913697	0.948870545	0	4	0.133708862	6.536844926	3.671496	0	24
NONHSAT147188.2	ENST00000504298	lncipedia	lnc-C21orf7-1-1_dup1	0.056703193	0.990532442	0.981064884	6	3	0.175629098	12.22412958	1.47249748	6	24
NONHSAT147423.2	ENST00000407121	lncipedia	lnc-PRDM13-1-7	0.035230169	0.911306963	0.822613926	6	3	0.788851881	19.67481867	0.914875014	6	24
NONHSAT149054.1	NONHSAT149054.1	lncipedia	lnc-INADL-2-1_dup1	0.114786766	0.87813841	0.75627682	0	3	0.019854924	6.038563546	1.987227576	0	12
NONHSAT149070.1	NONHSAT149070.1	PMID24108091	m130128_004308_00126_c100457742550000001523064703201381_s1_p0/59506/ccs.path1	0.131877813	0.985827608	0.971655216	6	3	0.117156082	5.255980265	3.424670393	6	24
NONHSAT149390.1	ENST00000434207	PMID24463510	-	0.076479718	0.901510621	0.803021241	6	3	0.183802192	9.063150306	1.986064381	6	24
NONHSAT149393.1	NONHSAT149393.1	lncipedia	lnc-RWDD3-9-1_dup1	0.175671526	0.975606598	0.951213196	0	3	0.020095295	3.945700226	3.041285276	0	12
NONHSAT149609.1	NONHSAT149609.1	lncipedia	lnc-CAPZA1-1-1_dup1	0.03257349	0.992507016	0.985014031	6	3	0.1193091	21.27948804	0.845885012	6	24
NONHSAT149781.1	NONHSAT149781.1	PMID24108091	m121219_030035_00126_c100449542550000001523046302151304_s1_p0/25840/ccs.path1	0.06289724	0.877621531	0.816432296	0	4	0.07572471	11.0203115	2.177796881	0	24
NONHSAT150479.1	NONHSAT150479.1	PMID24108091	m130128_052502_00126_c100457742550000001523064703201383_s1_p0/48178/ccs.path1	0.197226237	0.934088063	0.868176126	6	3	0.131266987	3.514477544	5.12167165	6	24
NONHSAT150548.1	NONHSAT150548.1	PMID24108091	m121219_004319_00126_c100449542550000001523046302151303_s2_p0/69386/ccs.path1	0.02739039	0.996634037	0.993268073	6	3	7.939367665	25.30621816	0.711287632	0	24
NONHSAT150549.1	NONHSAT150549.1	PMID24108091	m121219_051625_00126_c100449542550000001523046302151305_s2_p0/58525/ccs.path1	0.097961953	0.96061375	0.921227501	6	3	0.038888646	7.075677411	2.543926038	6	24
NONHSAT150699.1	NONHSAT150699.1	PMID24463510	CUFF.281896	0.04478629	0.996342497	0.992684994	6	3	0.396712123	15.47677163	1.16303325	6	24
NONHSAT150705.1	NONHSAT150705.1	lncipedia	lnc-COG2-4-3	0.05187696	0.875818123	0.751636246	6	3	0.029867584	13.36136865	1.34716738	6	24
NONHSAT150858.1	NONHSAT150858.1	PMID24108091	m121218_085412_00126_c100418802550000001523036412191225_s2_p0/42705/ccs.path1	0.033972191	0.983000041	0.966000083	6	3	0.154136282	20.4033699	0.882207208	6	24
NONHSAT151179.1	ENST00000263511	PMID26117828	PNCT_HSA129556	0.037451601	0.995203285	0.990406569	6	3	0.093050329	18.50781167	0.972562306	6	24
NONHSAT151336.1	NONHSAT151336.1	PMID24108091	m121218_042125_00126_c100418802550000001523036412191223_s2_p0/24666/ccs.path1	0.101456551	0.995472822	0.993209233	0	4	1.132906552	6.831960844	3.512900696	0	24
NONHSAT151337.1	NONHSAT151337.1	PMID24108091	m121218_020727_00126_c100418802550000001523036412191222_s1_p0/9825/ccs.path1	0.088308754	0.894526652	0.789053304	6	3	0.102093308	7.849133287	2.293246826	6	24
NONHSAT151937.1	NONHSAT151937.1	PMID24108091	m121218_180114_00126_c100449542550000001523046302151301_s1_p0/27868/ccs.path1	0.15956689	0.911652393	0.823304787	6	3	0.305025833	4.343928616	4.143714502	6	24
NONHSAT152189.1	NONHSAT152189.1	lncipedia	lnc-ADAM30-1-1_dup1	0.097310538	0.99636223	0.994543345	0	4	0.023133107	7.123043323	3.369346347	0	24
NONHSAT152398.1	ENST00000606343	lncipedia	lnc-NES-3-1_dup1,lnc-NES-3-1	0.126306897	0.987264391	0.974528782	6	3	0.083545276	5.487801503	3.280002017	0	24
NONHSAT152730.1	ENST00000367355	lncipedia	lnc-C1orf98-1-3_dup1	0.058538738	0.937757679	0.875515358	6	3	0.105176518	11.84082893	1.520163842	6	24
NONHSAT153012.1	ENST00000617276	gencode	-	0.05670978	0.990553906	0.981107813	6	3	0.166115945	12.22270977	1.472668527	0	24
NONHSAT153200.1	NONHSAT153200.1	lncipedia	lnc-HEATR1-3-1	0.081026905	0.964604368	0.929208736	6	3	0.043605855	8.554531078	2.104148063	6	24
NONHSAT154920.1	NONHSAT154920.1	lncipedia	lnc-AKR1E2-13-1	0.081026905	0.964604368	0.929208736	6	3	0.160724697	8.554531086	2.104148061	6	24
NONHSAT155016.1	NONHSAT155016.1	PMID24108091	m130128_100622_00126_c100457742550000001523064703201385_s1_p0/65342/ccs.path1	0.044218073	0.86035969	0.790539536	0	4	0.048181574	15.67565342	1.531036656	0	24
NONHSAT155255.1	NONHSAT155255.1	PMID25116943	LCAT_00036782	0.075044299	0.873301667	0.8099525	0	4	0.006966728	9.236506866	2.598384903	0	24
NONHSAT155576.1	ENST00000620859	ensembl	-	0.060544131	0.987265985	0.974531969	6	3	0.521824806	11.4486271	1.57224092	6	24
NONHSAT155623.1	ENST00000624563	gencode	-	0.029520384	0.983083026	0.966166052	6	3	0.403799473	23.48028978	0.76660042	6	24
NONHSAT155735.1	NONHSAT155735.1	lncrnadb	lncrna-mvih_hg_1	0.06626616	0.998307265	0.99661453	6	3	0.195852425	10.46004752	1.720833482	0	24
NONHSAT155752.1	NONHSAT155752.1	PMID24108091	m121212_154612_00126_c100418772550000001523036412191283_s2_p0/50559/ccs.path1	0.044131929	0.999272305	0.998544611	6	3	0.667197126	15.70625169	1.146040466	0	24
NONHSAT155827.1	ENST00000416679	PMID24463510	-	0.032573489	0.992507017	0.985014034	6	3	0.140349582	21.27948816	0.845885007	0	24
NONHSAT155830.1	NONHSAT155830.1	lncipedia	lnc-PAPSS2-9-1	0.051876959	0.875818123	0.751636246	6	3	0.275404015	13.36136887	1.347167358	6	24
NONHSAT156863.1	ENST00000609742	lncipedia	lnc-ITGB1-1-1_dup1,lnc-ITGB1-1-1	0.016355326	0.948500667	0.897001335	6	3	6.06158989	42.38051835	0.424723451	6	24
NONHSAT156980.1	ENST00000431840	gencode	-	0.175671525	0.9756066	0.9512132	0	3	0.044611233	3.945700256	3.041285253	0	12
NONHSAT156984.1	ENST00000610809	ensembl	-	0.027669949	0.985674951	0.971349903	6	3	11.59534924	25.05054025	0.718547377	0	24
NONHSAT157290.1	ENST00000609111	lncipedia	lnc-GLUD1-3-4_dup1	0.155374023	0.938424455	0.876848909	0	3	0.217726295	4.461152298	2.689887993	0	12
NONHSAT159839.1	NONHSAT159839.1	PMID24035497	intronic504	0.029066132	0.979442257	0.958884514	0	3	0.324722619	23.84724537	1.006405546	0	24
NONHSAT161738.1	ENST00000619883	gencode	-	0.063150294	0.999999824	0.999999648	0	3	0.155069018	10.97615136	2.186558768	0	24
NONHSAT161810.1	ENST00000611627	gencode	-	0.084127198	0.91836114	0.836722279	0	3	0.032601724	8.239275761	1.456438691	0	12
NONHSAT161835.1	NONHSAT161835.1	PMID24108091	m121218_042125_00126_c100418802550000001523036412191223_s1_p0/8270/ccs.path1	0.014247876	0.960789617	0.941184425	0	4	0.402974704	48.64916039	0.493328144	0	24
NONHSAT162034.1	ENST00000622688	ensembl	-	0.067555667	0.981389213	0.962778427	6	3	0.26912596	10.26038545	1.754320058	6	24
NONHSAT162127.1	NONHSAT162127.1	PMID25116943	LCAT_00053756	0.032573489	0.992507017	0.985014033	6	3	0.073334494	21.27948835	0.845885	6	24
NONHSAT162143.1	ENST00000614562	ensembl	-	0.050338438	0.987883088	0.975766176	0	3	0.111085033	13.76973955	0.871476178	0	12
NONHSAT162336.1	ENST00000545709	PMID24463510	-	0.128797881	0.976385931	0.952771862	6	3	0.019086932	5.381666013	3.344689165	6	24
NONHSAT163235.1	NONHSAT163235.1	lncipedia	lnc-TNFRSF1A-3-1_dup1	0.075206268	0.996446858	0.992893716	6	3	0.795227864	9.216614459	1.952994788	6	24
NONHSAT163509.1	ENST00000614749	ensembl	-	0.024223191	0.999129417	0.998258834	6	3	1.373919887	28.6150231	0.629040205	6	24
NONHSAT163877.1	NONHSAT163877.1	PMID24035497	intronic110	0.120596584	0.996504335	0.994756503	0	4	0.369877674	5.747651843	4.175618262	0	24
NONHSAT163911.1	ENST00000623268	gencode	-	0.02188253	0.999606406	0.999212811	6	3	0.887707477	31.67582505	0.568256706	6	24
NONHSAT164103.1	ENST00000615562	gencode	-	0.089278658	0.914170337	0.828340673	6	3	0.218411298	7.763862045	2.318433776	0	24
NONHSAT164129.1	NONHSAT164129.1	PMID24108091	m121213_010634_00126_c100418772550000001523036412191287_s2_p0/25687/ccs.path1	0.068964445	0.947134048	0.894268095	0	3	0.142662307	10.05079042	1.193935949	0	12
NONHSAT165291.1	NONHSAT165291.1	PMID25116943	LCAT_00066430	0.035832346	0.987702035	0.975404069	6	3	0.06096037	19.34417517	0.930512666	6	24
NONHSAT165305.1	NONHSAT165305.1	PMID24108091	m121219_004319_00126_c100449542550000001523046302151303_s1_p0/31982/ccs.path1	0.035410973	0.898019551	0.796039102	6	3	1.291324452	19.57436154	0.919570223	6	24
NONHSAT165741.1	NONHSAT165741.1	PMID24108091	m130128_052502_00126_c100457742550000001523064703201383_s1_p0/59594/ccs.path1	0.051881351	0.875646063	0.751292126	6	3	0.026790859	13.36023767	1.347281421	6	24
NONHSAT166198.1	NONHSAT166198.1	PMID24108091	m121212_202452_00126_c100418772550000001523036412191285_s2_p0/63667/ccs.path1	0.076479718	0.901510621	0.803021243	6	3	0.044622497	9.063150267	1.986064389	6	24
NONHSAT166423.1	NONHSAT166423.1	PMID24035497	intronic112	0.070399046	0.992011715	0.98402343	6	3	0.215556191	9.845974113	1.828158371	6	24
NONHSAT166781.1	NONHSAT166781.1	PMID24108091	m121219_004319_00126_c100449542550000001523046302151303_s1_p0/36274/ccs.path1	0.032573489	0.992507015	0.985014031	6	3	0.079045645	21.27948811	0.845885009	0	24
NONHSAT168645.1	NONHSAT168645.1	PMID24108091	m121219_094927_00126_c100449542550000001523046302151307_s2_p0/79727/ccs.path1	0.089627601	0.971470049	0.942940098	6	3	0.515810602	7.733635312	2.327495321	6	24
NONHSAT168677.1	NONHSAT168677.1	lncipedia	lnc-TSHR-8-4	0.094970557	0.997961578	0.995923156	6	3	0.000881519	7.298548151	2.46624392	6	24
NONHSAT168951.1	NONHSAT168951.1	PMID24463510	LocusForward_63144	0.050338438	0.987883087	0.975766175	0	3	0.079168146	13.76973948	0.871476183	0	12
NONHSAT168998.1	NONHSAT168998.1	PMID24108091	m121218_222657_00126_c100449542550000001523046302151302_s1_p0/62486/ccs.path1	0.209873809	0.936037545	0.87207509	6	3	0.397750919	3.30268548	5.450110254	6	24
NONHSAT170697.1	NONHSAT170697.1	PMID25116943	LCAT_00081951	0.126712455	0.866859648	0.733719296	0	3	0.055655811	5.47023717	2.193689163	0	12
NONHSAT170732.1	NONHSAT170732.1	PMID24108091	m130127_125837_00126_c100456792550000001523064703201345_s2_p0/23083/ccs.path1	0.032565803	0.99260807	0.985216141	6	3	0.121595978	21.28451071	0.845685402	6	24
NONHSAT170933.1	NONHSAT170933.1	lncipedia	lnc-C15orf61-3-1_dup1	0.056709779	0.990553908	0.981107816	6	3	0.033990722	12.22270997	1.472668503	6	24
NONHSAT171125.1	NONHSAT171125.1	PMID24108091	m130127_033614_00126_c100456792550000001523064703201341_s1_p0/40460/ccs.path1	0.072989451	0.800969126	0.701453689	0	4	0.085337854	9.496539114	2.527236471	0	24
NONHSAT171167.1	NONHSAT171167.1	PMID25116943	LCAT_00084584	0.039837273	0.897902726	0.795805453	0	3	0.030051375	17.39946374	1.379352856	0	24
NONHSAT171171.1	NONHSAT171171.1	PMID24108091	m121218_042125_00126_c100418802550000001523036412191223_s1_p0/58238/ccs.path1	0.029066131	0.979442257	0.958884515	0	3	0.047337533	23.84724579	1.006405528	0	24
NONHSAT171582.1	NONHSAT171582.1	lncipedia	lnc-USP50-5-1_dup1	0.078221523	0.859910941	0.789866411	0	4	0.026770028	8.861335747	2.70839529	0	24
NONHSAT171801.1	ENST00000624777	gencode	-	0.130968963	0.995557458	0.991114916	6	3	0.045319135	5.292453779	3.401068909	6	24
NONHSAT172766.1	ENST00000564271	gencode	-	0.112445778	0.963245957	0.926491915	6	3	0.079157954	6.164279315	2.920049381	6	24
NONHSAT172769.1	NONHSAT172769.1	refseq	NR_024456_dup2	0.063122196	0.997192346	0.994384691	6	3	0.823694842	10.98103709	1.639189436	6	24
NONHSAT172954.1	NONHSAT172954.1	lncipedia	lnc-PHKB-5-1_dup1	0.105303403	0.983881662	0.967763324	6	3	0.037540459	6.582381583	2.734572551	6	24
NONHSAT173121.1	ENST00000622896	ensembl	-	0.051881352	0.875646066	0.751292132	6	3	0.075707958	13.36023749	1.347281439	6	24
NONHSAT173351.1	ENST00000624318	gencode	-	0.041970924	0.924130513	0.848261027	6	3	0.105559023	16.51493717	1.089922403	6	24
NONHSAT173583.1	NONHSAT173583.1	PMID24108091	m121219_073256_00126_c100449542550000001523046302151306_s2_p0/74460/ccs.path1	0.032573489	0.992507017	0.985014035	6	3	0.091668117	21.27948814	0.845885008	0	24
NONHSAT173786.1	NONHSAT173786.1	PMID25116943	LCAT_00097734	0.026395643	0.910338774	0.820677549	0	3	0.069201749	26.25990912	0.456970355	0	12
NONHSAT173928.1	NONHSAT173928.1	PMID24108091	m121218_154352_00126_c100449542550000001523046302151300_s2_p0/15079/ccs.path1	0.080988174	0.826160998	0.739241497	0	4	0.106374338	8.558622148	2.804189691	0	24
NONHSAT174930.1	ENST00000612568	ensembl	-	0.049049878	0.989894292	0.979788585	6	3	2.189591772	14.13147604	1.273752293	6	24
NONHSAT174964.1	NONHSAT174964.1	PMID24035497	intronic577	0.035220957	0.911330175	0.82266035	6	3	0.522903454	19.67996422	0.914635809	6	24
NONHSAT175078.1	ENST00000614165	ensembl	-	0.058954707	0.999450101	0.998900203	6	3	0.649321668	11.75728315	1.530965936	6	24
NONHSAT175316.1	NONHSAT175316.1	lncipedia	lnc-CALCOCO2-12-1_dup1	0.051593993	0.888715485	0.833073227	0	4	0.093900401	13.43464894	1.786425541	0	24
NONHSAT175408.1	ENST00000623762	gencode	-	0.084452424	0.999272841	0.998545681	6	3	0.033977505	8.207546322	2.193103675	6	24
NONHSAT175927.1	ENST00000607496	lncipedia	lnc-DHRS7C-1-1_dup1,lnc-DHRS7C-1-1	0.021929565	0.983015009	0.966030019	6	3	0.631847512	31.60788612	0.569478134	6	24
NONHSAT176016.1	ENST00000399083	ensembl	-	0.038476571	0.816478695	0.724718043	0	4	0.204509262	18.01478579	1.332238989	0	24
NONHSAT176157.1	NONHSAT176157.1	PMID24108091	m121218_085412_00126_c100418802550000001523036412191225_s1_p0/80477/ccs.path1	0.02570817	0.99999474	0.999989479	6	3	0.58257453	26.96213646	0.667602882	6	24
NONHSAT176301.1	NONHSAT176301.1	PMID24463510	LocusReverse_42278	0.042385521	0.989159458	0.978318915	6	3	0.593233955	16.35339535	1.100688855	6	24
NONHSAT176340.1	ENST00000624336	gencode	-	0.02018191	0.968499043	0.952748565	0	4	0.348303713	34.34497443	0.698792193	0	24
NONHSAT176352.1	NONHSAT176352.1	PMID24108091	m121218_222657_00126_c100449542550000001523046302151302_s1_p0/39322/ccs.path1	0.05670978	0.990553906	0.981107812	6	3	0.087175719	12.22270971	1.472668535	6	24
NONHSAT176353.1	ENST00000624148	gencode	-	0.042909115	0.98987736	0.979754719	6	3	0.446871509	16.15384478	1.114285809	6	24
NONHSAT176411.1	NONHSAT176411.1	PMID24108091	m121219_030035_00126_c100449542550000001523046302151304_s1_p0/66192/ccs.path1	0.038223793	0.992048059	0.984096118	6	3	0.57708444	18.13391956	0.992614969	0	24
NONHSAT176427.1	ENST00000624147	gencode	-	0.056863622	0.998501056	0.997002112	6	3	0.858346423	12.18964167	1.476663588	0	24
NONHSAT177410.1	ENST00000609701	lncipedia	lnc-TWSG1-2-1_dup1,lnc-TWSG1-2-1	0.082452899	0.99961301	0.999226019	0	3	0.07091031	8.406583463	2.854905338	0	24
NONHSAT178301.1	ENST00000620414	ensembl	-	0.062830564	0.96390393	0.927807859	6	3	1.36999649	11.03200631	1.631616181	6	24
NONHSAT179524.1	NONHSAT179524.1	PMID24108091	m121219_094927_00126_c100449542550000001523046302151307_s2_p0/43885/ccs.path1	0.043335333	0.9618994	0.9237988	6	3	0.166622004	15.99496617	1.125354053	0	24
NONHSAT179751.1	ENST00000623128	gencode	-	0.069783975	0.99555296	0.99332944	0	4	0.073844117	9.932755831	2.416247858	0	24
NONHSAT179832.1	ENST00000624074	gencode	-	0.044373953	0.982657495	0.96531499	6	3	0.137649801	15.62058665	1.152325479	6	24
NONHSAT179877.1	NONHSAT179877.1	PMID24108091	m121219_073256_00126_c100449542550000001523046302151306_s2_p0/17842/ccs.path1	0.084898175	0.985230172	0.970460345	6	3	0.638048591	8.164453257	2.204679166	0	24
NONHSAT179879.1	NONHSAT179879.1	refseq	NR_104201	0.16211636	0.986176862	0.972353724	0	3	0.479721247	4.275615236	2.80661363	0	12
NONHSAT180408.1	NONHSAT180408.1	PMID25116943	LCAT_00127886	0.097961954	0.96061375	0.921227501	6	3	0.217687018	7.075677373	2.543926051	0	24
NONHSAT180409.1	ENST00000617916	gencode	-	0.021713989	0.915936549	0.831873097	6	3	0.355125153	31.92168787	0.563879957	0	24
NONHSAT180420.1	NONHSAT180420.1	PMID24108091	m121218_111110_00126_c100418802550000001523036412191226_s2_p0/68143/ccs.path1	0.034737542	0.943978752	0.887957503	6	3	0.346801939	19.95383472	0.902082244	0	24
NONHSAT180469.1	NONHSAT180469.1	lncipedia	lnc-IGFL3-1-2_dup1	0.027913042	0.916732459	0.833464918	6	3	0.212240717	24.83237723	0.724860122	6	24
NONHSAT180521.1	NONHSAT180521.1	PMID24108091	m130127_103756_00126_c100456792550000001523064703201344_s1_p0/15955/ccs.path1	0.049134921	0.948505298	0.897010596	0	3	0.07938206	14.10701725	1.701280971	0	24
NONHSAT181480.1	NONHSAT181480.1	PMID24108091	m121219_073256_00126_c100449542550000001523046302151306_s2_p0/22189/ccs.path1	0.079397875	0.99636272	0.99272544	0	3	0.095244471	8.730046989	2.749126096	0	24
NONHSAT181517.1	ENST00000610331	gencode	-	0.126392348	0.958324526	0.937486789	0	4	0.046100762	5.484091351	4.376294716	0	24
NONHSAT181777.1	NONHSAT181777.1	PMID25116943	LCAT_00132620	0.108100705	0.885228485	0.77045697	0	3	0.005764225	6.412050524	1.871476208	0	12
NONHSAT181808.1	NONHSAT181808.1	PMID25116943	LCAT_00132764	0.079500769	0.940161852	0.910242778	0	4	0.008627297	8.718748154	2.752688755	0	24
NONHSAT181998.1	NONHSAT181998.1	PMID24108091	m121218_222657_00126_c100449542550000001523046302151302_s1_p0/59353/ccs.path1	0.050338438	0.987883086	0.975766172	0	3	0.100862485	13.76973958	0.871476177	0	12
NONHSAT181999.1	NONHSAT181999.1	PMID24108091	m130127_152334_00126_c100456792550000001523064703201346_s1_p0/3467/ccs.path1	0.051881352	0.875646067	0.751292134	6	3	0.080798347	13.36023754	1.347281435	6	24
NONHSAT182244.1	ENST00000608144	lncipedia	lnc-EIF5B-2-1_dup1,lnc-EIF5B-2-1	0.032573489	0.992507015	0.98501403	6	3	0.111876105	21.27948826	0.845885004	6	24
NONHSAT182458.1	NONHSAT182458.1	PMID25116943	LCAT_00135317	0.084595532	0.972429219	0.958643829	0	4	0.05777938	8.19366185	2.929093297	0	24
NONHSAT183182.1	ENST00000431259	gencode	-	0.128797883	0.976385932	0.952771863	6	3	0.044825764	5.381665948	3.344689205	6	24
NONHSAT183311.1	NONHSAT183311.1	PMID24108091	m130128_004308_00126_c100457742550000001523064703201381_s1_p0/6002/ccs.path1	0.125711183	0.982921553	0.965843105	6	3	0.039360475	5.513806835	3.264532208	0	24
NONHSAT183315.1	NONHSAT183315.1	lncipedia	lnc-OBFC2A-12-1	0.084452424	0.999272841	0.998545681	6	3	0.014334367	8.207546296	2.193103682	0	24
NONHSAT183406.1	NONHSAT183406.1	PMID24035497	intronic620	0.051881352	0.875646067	0.751292134	6	3	0.328821131	13.36023749	1.347281439	6	24
NONHSAT183814.1	ENST00000440498	PMID24463510	-	0.049694676	0.99608041	0.99216082	6	3	0.323007515	13.94811748	1.29049673	6	24
NONHSAT183944.1	NONHSAT183944.1	lncipedia	lnc-FARP2-2-10	0.079993564	0.936083837	0.872167674	6	3	0.083008666	8.665036886	2.077313719	6	24
NONHSAT184966.1	ENST00000608509	lncipedia	lnc-DUSP11-2-1_dup1,lnc-DUSP11-2-1	0.148092803	0.999639471	0.999278942	6	3	0.131899744	4.680491999	3.84574955	6	24
NONHSAT185200.1	NONHSAT185200.1	lncipedia	lnc-RNF149-2-1	0.080421577	0.997690014	0.995380028	6	3	0.121414029	8.618920546	2.08842858	6	24
NONHSAT185317.1	NONHSAT185317.1	lncipedia	lnc-EDAR-10-1	0.023384546	0.99221559	0.98443118	6	3	0.306251778	29.6412498	0.607261844	6	24
NONHSAT185881.1	NONHSAT185881.1	PMID24108091	m121219_051625_00126_c100449542550000001523046302151305_s1_p0/30100/ccs.path1	0.043335333	0.9618994	0.9237988	6	3	0.364955041	15.99496618	1.125354052	6	24
NONHSAT185968.1	ENST00000611493	ensembl	-	0.032573489	0.992507016	0.985014032	6	3	0.104529017	21.27948814	0.845885008	0	24
NONHSAT186083.1	NONHSAT186083.1	PMID25116943	LCAT_00146334	0.095790876	0.992087368	0.984174737	6	3	0.009121286	7.236045969	2.487546386	6	24
NONHSAT186407.1	NONHSAT186407.1	PMID24108091	m121219_073256_00126_c100449542550000001523046302151306_s2_p0/78568/ccs.path1	0.070403986	0.992002091	0.984004182	6	3	0.156367258	9.845283172	1.828286671	6	24
NONHSAT188352.1	ENST00000609745	lncipedia	lnc-SNPH-2-6	0.06569834	0.975329797	0.950659594	0	3	0.079778149	10.55045192	2.274784075	0	24
NONHSAT188378.1	ENST00000620777	gencode	-	0.026395643	0.910338779	0.820677559	0	3	0.184086503	26.25990927	0.456970353	0	12
NONHSAT188649.1	ENST00000611964	gencode	-	0.03257349	0.992507017	0.985014034	6	3	0.152580483	21.27948804	0.845885012	6	24
NONHSAT188716.1	NONHSAT188716.1	PMID24108091	m121212_202452_00126_c100418772550000001523036412191285_s2_p0/57696/ccs.path1	0.05670978	0.990553906	0.981107813	6	3	0.044447793	12.22270971	1.472668535	0	24
NONHSAT188832.1	NONHSAT188832.1	lncipedia	lnc-NCOA3-14-1_dup1	0.02856415	0.982015527	0.964031055	6	3	0.26429772	24.26633294	0.741768443	6	24
NONHSAT189111.1	NONHSAT189111.1	lncipedia	lnc-LSM14B-5-1	0.056480659	0.999763077	0.999526155	0	3	0.028283898	12.27229283	1.955624782	0	24
NONHSAT189427.1	NONHSAT189427.1	lncipedia	lnc-CRNKL1-5-2	0.117131054	0.911931658	0.823863316	6	3	0.037728173	5.917706348	3.041719028	6	24
NONHSAT189601.1	ENST00000624581	gencode	-	0.024137764	0.905508073	0.811016145	6	3	1.591358284	28.71629635	0.62682178	6	24
NONHSAT189605.1	NONHSAT189605.1	PMID24035497	intronic634	0.070399046	0.992011715	0.98402343	6	3	0.313092929	9.8459741	1.828158374	6	24
NONHSAT190662.1	ENST00000622961	ensembl	-	0.017279977	0.997919938	0.995839877	6	3	0.349349768	40.11273659	0.448735278	6	24
NONHSAT190898.1	NONHSAT190898.1	lncipedia	lnc-SON-1-1_dup1	0.05670978	0.990553907	0.981107813	6	3	0.103882305	12.22270971	1.472668535	6	24
NONHSAT190944.1	NONHSAT190944.1	PMID24463510	-	0.067470161	0.940401813	0.880803626	6	3	0.127352533	10.27338862	1.75209959	6	24
NONHSAT190950.1	NONHSAT190950.1	lncipedia	lnc-TTC3-4-1_dup1	0.064997757	0.995962806	0.991925612	6	3	0.538428629	10.66417076	1.687894952	6	24
NONHSAT191217.1	NONHSAT191217.1	PMID26117828	PNCT_HSA073975	0.065247439	0.93901074	0.878021479	6	3	0.069428937	10.62336225	1.694378821	6	24
NONHSAT191225.1	ENST00000630211	ensembl	-	0.05670978	0.990553907	0.981107814	6	3	0.101256068	12.22270982	1.472668522	0	24
NONHSAT192483.1	NONHSAT192483.1	lncipedia	lnc-RP4-695O20__B.10.1-1-3_dup1	0.03257349	0.992507018	0.985014036	6	3	0.039213013	21.27948797	0.845885015	6	24
NONHSAT192946.1	NONHSAT192946.1	PMID24108091	m121218_132759_00126_c100418802550000001523036412191227_s1_p0/80541/ccs.path1	0.044931395	0.969022332	0.938044665	6	3	2.963252169	15.42678963	1.166801417	6	24
NONHSAT193508.1	NONHSAT193508.1	lncipedia	lnc-C3orf19-4-1	0.084127197	0.918361128	0.836722256	0	3	0.163471056	8.239275816	1.456438681	0	12
NONHSAT193811.1	NONHSAT193811.1	PMID24463510	Locus_158098	0.033472362	0.951792571	0.927688857	0	4	0.865186493	20.70804523	1.158969847	0	24
NONHSAT193871.1	NONHSAT193871.1	PMID24108091	m121219_051625_00126_c100449542550000001523046302151305_s2_p0/17448/ccs.path1	0.07106591	0.886854102	0.830281153	0	4	2.93217031	9.753582019	2.460634457	0	24
NONHSAT193899.1	NONHSAT193899.1	PMID25116943	LCAT_00181076	0.175671529	0.975606596	0.951213192	0	3	0.006791283	3.945700159	3.041285327	0	12
NONHSAT194721.1	NONHSAT194721.1	PMID25116943	LCAT_00172683	0.099797497	0.920274173	0.840548346	6	3	0.022961825	6.945536691	2.591592385	6	24
NONHSAT195207.1	ENST00000627767	ensembl	-	0.045438748	0.926438633	0.852877267	0	3	0.07282679	15.25453967	1.573302147	0	24
NONHSAT195345.1	NONHSAT195345.1	PMID24108091	m121219_030035_00126_c100449542550000001523046302151304_s1_p0/66263/ccs.path1	0.050230567	0.91755653	0.835113061	6	3	0.622182047	13.79931026	1.304413022	6	24
NONHSAT195610.1	ENST00000631175	lncipedia	lnc-CX3CR1-2-2_dup1	0.050338438	0.987883088	0.975766175	0	3	0.037852459	13.76973943	0.871476186	0	12
NONHSAT195863.1	NONHSAT195863.1	PMID24108091	m121219_073256_00126_c100449542550000001523046302151306_s2_p0/68383/ccs.path1	0.017448829	0.943982237	0.887964474	6	3	11.77405343	39.72456797	0.453120095	6	24
NONHSAT196001.1	NONHSAT196001.1	PMID24108091	m121218_222657_00126_c100449542550000001523046302151302_s2_p0/37204/ccs.path1	0.073824563	0.97638083	0.95276166	6	3	0.048867359	9.389113178	1.917113966	6	24
NONHSAT196117.1	NONHSAT196117.1	lncipedia	lnc-ZNF80-3-1_dup1	0.032573489	0.992507017	0.985014033	6	3	0.055893409	21.2794882	0.845885006	6	24
NONHSAT198669.1	NONHSAT198669.1	PMID24463510	-	0.049134921	0.9485053	0.8970106	0	3	0.044202595	14.10701716	1.701280981	0	24
NONHSAT198713.1	NONHSAT198713.1	PMID25116943	LCAT_00185335	0.049161373	0.851149353	0.776724029	0	4	0.051287884	14.09942692	1.702196843	0	24
NONHSAT200164.1	NONHSAT200164.1	PMID25116943	LCAT_00189968	0.038286712	0.980698157	0.961396314	0	3	0.012737737	18.10411881	1.325665185	0	24
NONHSAT202555.1	NONHSAT202555.1	PMID24108091	m121213_010634_00126_c100418772550000001523036412191287_s2_p0/34156/ccs.path1	0.032573489	0.992507016	0.985014032	6	3	0.1179031	21.2794881	0.84588501	6	24
NONHSAT202678.1	NONHSAT202678.1	PMID24035497	intronic342	0.032573489	0.992507017	0.985014033	6	3	0.316897926	21.27948813	0.845885009	0	24
NONHSAT202740.1	NONHSAT202740.1	lncipedia	lnc-FCHO2-1-1	0.039581456	0.999902825	0.99980565	6	3	0.108451319	17.51191711	1.027871471	6	24
NONHSAT203252.1	ENST00000555438	gencode	-	0.118573213	0.859011171	0.718022343	6	3	0.018448102	5.845731614	3.079169758	6	24
NONHSAT203375.1	NONHSAT203375.1	PMID24108091	m130128_100622_00126_c100457742550000001523064703201385_s1_p0/16299/ccs.path1	0.036119925	0.99807679	0.99615358	6	3	3.447064238	19.19016126	0.937980654	6	24
NONHSAT203659.1	NONHSAT203659.1	PMID24108091	m121219_030035_00126_c100449542550000001523046302151304_s1_p0/52469/ccs.path1	0.029223979	0.948751423	0.897502846	6	3	1.167164014	23.71843941	0.758903218	6	24
NONHSAT204066.1	NONHSAT204066.1	PMID24108091	m121218_085412_00126_c100418802550000001523036412191225_s2_p0/19687/ccs.path1	0.03257349	0.992507018	0.985014036	6	3	0.073720465	21.27948791	0.845885018	6	24
NONHSAT204144.1	NONHSAT204144.1	PMID24108091	m130127_152334_00126_c100456792550000001523064703201346_s2_p0/10261/ccs.path1	0.053821867	0.916571104	0.833142209	6	3	1.084509171	12.87854203	1.397673739	6	24
NONHSAT204850.1	NONHSAT204850.1	PMID24108091	m121218_154352_00126_c100449542550000001523046302151300_s1_p0/15335/ccs.path1	0.020299143	0.976522673	0.953045346	6	3	15.22973345	34.14662235	0.527138521	6	24
NONHSAT204851.1	NONHSAT204851.1	PMID24108091	m121218_222657_00126_c100449542550000001523046302151302_s1_p0/6010/ccs.path1	0.047232903	0.997512049	0.995024097	6	3	0.154376962	14.67509159	1.226568154	6	24
NONHSAT204874.1	NONHSAT204874.1	PMID24108091	m121218_132759_00126_c100418802550000001523036412191227_s2_p0/80208/ccs.path1	0.017414037	0.992972836	0.985945672	6	3	2.381545224	39.80393452	0.452216602	6	24
NONHSAT206878.1	NONHSAT206878.1	PMID24108091	m121219_030035_00126_c100449542550000001523046302151304_s1_p0/62166/ccs.path1	0.068410779	0.97829973	0.967449595	0	4	0.06377855	10.13213405	2.368701388	0	24
NONHSAT206924.1	NONHSAT206924.1	PMID24108091	m121218_111110_00126_c100418802550000001523036412191226_s1_p0/29605/ccs.path1	0.076479718	0.901510621	0.803021242	6	3	0.12909184	9.063150288	1.986064385	6	24
NONHSAT206945.1	ENST00000605917	lncipedia	lnc-SOX4-1-17_dup1,lnc-SOX4-1-17	0.031312756	0.918405299	0.836810598	6	3	0.076747813	22.13625611	0.813145634	6	24
NONHSAT207202.1	NONHSAT207202.1	PMID24108091	m121218_154352_00126_c100449542550000001523046302151300_s1_p0/74243/ccs.path1	0.110118722	0.941063823	0.882127646	6	3	0.204599494	6.294544355	2.859619217	6	24
NONHSAT207281.1	NONHSAT207281.1	PMID24108091	m121218_154352_00126_c100449542550000001523046302151300_s1_p0/79392/ccs.path1	0.051881351	0.875646065	0.751292131	6	3	0.031146582	13.36023769	1.34728142	6	24
NONHSAT208195.1	NONHSAT208195.1	PMID25116943	LCAT_00212047	0.129481436	0.995563692	0.991127385	6	3	0.025163701	5.353255288	3.362440054	6	24
NONHSAT208214.1	NONHSAT208214.1	lncipedia	lnc-SAMD5-3-1	0.027396868	0.972522572	0.945045144	6	3	0.869950386	25.30023458	0.711455854	6	24
NONHSAT208246.1	NONHSAT208246.1	PMID24108091	m121219_004319_00126_c100449542550000001523046302151303_s1_p0/13565/ccs.path1	0.024684782	0.899117257	0.798234514	6	3	14.69753966	28.07993882	0.641027038	6	24
NONHSAT208573.1	NONHSAT208573.1	lncipedia	lnc-FAM120B-8-1_dup1	0.050338438	0.987883084	0.975766169	0	3	0.065068278	13.76973964	0.871476173	0	12
NONHSAT209029.1	NONHSAT209029.1	PMID24108091	m121212_224522_00126_c100418772550000001523036412191286_s2_p0/21275/ccs.path1	0.080840217	0.97127516	0.94255032	6	3	0.25242792	8.574286537	2.099300032	6	24
NONHSAT209553.1	NONHSAT209553.1	PMID24108091	m130127_055628_00126_c100456792550000001523064703201342_s1_p0/54999/ccs.path1	0.053723997	0.99690043	0.993800859	6	3	0.489687836	12.90200316	1.395132196	6	24
NONHSAT211930.1	NONHSAT211930.1	PMID25116943	LCAT_00223112	0.052806725	0.843438993	0.765158489	0	4	0.029282569	13.12611575	1.828415996	0	24
NONHSAT212228.1	NONHSAT212228.1	PMID24035497	intronic715	0.026216715	0.989566591	0.979133183	6	3	2.583892494	26.43913182	0.680809042	6	24
NONHSAT212781.1	NONHSAT212781.1	PMID24108091	m121219_094927_00126_c100449542550000001523046302151307_s1_p0/39446/ccs.path1	0.055427667	0.803869705	0.705804558	0	4	1.610468863	12.5054366	1.919165302	0	24
NONHSAT212859.1	ENST00000623941	gencode	-	0.049134921	0.9485053	0.8970106	0	3	0.109067505	14.10701722	1.701280974	0	24
NONHSAT213573.1	NONHSAT213573.1	PMID24108091	m121218_132759_00126_c100418802550000001523036412191227_s1_p0/23105/ccs.path1	0.199646706	0.984464273	0.968928546	0	3	0.031190325	3.47186885	3.456351757	0	12
NONHSAT213997.1	NONHSAT213997.1	PMID24463510	LocusReverse_5604	0.070399046	0.992011715	0.98402343	6	3	0.246240346	9.845974101	1.828158374	6	24
NONHSAT214021.1	NONHSAT214021.1	lncipedia	lnc-AC083862.1-1-1	0.042408802	0.992026873	0.984053746	6	3	3.852597944	16.34441788	1.101293428	6	24
NONHSAT216410.1	NONHSAT216410.1	PMID24463510	-	0.115088264	0.952254644	0.904509287	6	3	0.019046427	6.022744267	2.988670812	6	24
NONHSAT216692.1	NONHSAT216692.1	lncipedia	lnc-ERICH1-9-6	0.070399046	0.992011713	0.984023426	6	3	0.017328709	9.845974049	1.828158383	6	24
NONHSAT216911.1	NONHSAT216911.1	PMID24108091	m121219_094927_00126_c100449542550000001523046302151307_s1_p0/51595/ccs.path1	0.032573489	0.992507015	0.985014031	6	3	0.104685264	21.27948806	0.845885011	0	24
NONHSAT216940.1	NONHSAT216940.1	PMID24463510	LocusReverse_84684	0.087539122	0.866754851	0.733509703	6	3	0.031803596	7.918141801	2.273260628	6	24
NONHSAT216945.1	NONHSAT216945.1	PMID24108091	m121218_020727_00126_c100418802550000001523036412191222_s1_p0/58147/ccs.path1	0.084127198	0.918361133	0.836722265	0	3	0.032647902	8.239275714	1.456438699	0	12
NONHSAT217322.1	NONHSAT217322.1	PMID25116943	LCAT_00241934	0.032573489	0.992507017	0.985014033	6	3	0.228125218	21.27948818	0.845885007	0	24
NONHSAT217419.1	NONHSAT217419.1	PMID24108091	m121213_010634_00126_c100418772550000001523036412191287_s1_p0/17116/ccs.path1	0.023892916	0.962707652	0.925415304	6	3	1.222906073	29.01057313	0.62046344	6	24
NONHSAT217653.1	NONHSAT217653.1	PMID24108091	m121212_180544_00126_c100418772550000001523036412191284_s2_p0/10614/ccs.path1	0.10086475	0.929085844	0.858171688	0	3	0.715167266	6.872045822	1.746204887	0	12
NONHSAT217726.1	NONHSAT217726.1	lncipedia	lnc-EIF2C2-8-1	0.032573489	0.992507014	0.985014027	6	3	0.027802478	21.27948847	0.845884995	6	24
NONHSAT219166.1	NONHSAT219166.1	PMID24108091	m121219_073256_00126_c100449542550000001523046302151306_s2_p0/27578/ccs.path1	0.032573489	0.992507015	0.985014031	6	3	0.059909702	21.27948813	0.845885009	0	24
NONHSAT219317.1	NONHSAT219317.1	PMID25116943	LCAT_00246603	0.079026725	0.98404731	0.976070965	0	4	0.085530728	8.771047819	2.736275129	0	24
NONHSAT219412.1	NONHSAT219412.1	lncipedia	lnc-ANKRD18B-5-1_dup1	0.085853871	0.987751834	0.975503668	6	3	0.162097371	8.073569356	2.229497166	6	24
NONHSAT219774.1	NONHSAT219774.1	PMID24463510	blastnMacaque.Locus_138767	0.05033844	0.987883088	0.975766175	0	3	0.012891206	13.76973904	0.87147621	0	12
NONHSAT219848.1	ENST00000454869	PMID24463510	-	0.021944421	0.921938924	0.843877847	6	3	0.167220851	31.58648761	0.569863931	6	24
NONHSAT219950.1	NONHSAT219950.1	lncipedia	lnc-TAL2-2-1_dup1	0.038286712	0.980698161	0.961396322	0	3	0.033781348	18.10411875	1.325665189	0	24
NONHSAT220022.1	NONHSAT220022.1	PMID24108091	m130128_004308_00126_c100457742550000001523064703201381_s1_p0/9464/ccs.path1	0.0262114	0.989556122	0.979112245	6	3	0.311394828	26.44449311	0.680671016	0	24
NONHSAT220046.1	NONHSAT220046.1	PMID24108091	m130127_103756_00126_c100456792550000001523064703201344_s1_p0/43634/ccs.path1	0.047232903	0.997512048	0.995024097	6	3	0.227904132	14.67509166	1.226568148	0	24
NONHSAT220456.1	ENST00000457383	PMID24463510	-	0.051881352	0.87564607	0.75129214	6	3	0.104083539	13.36023743	1.347281446	6	24
NONHSAT220529.1	NONHSAT220529.1	PMID24108091	m130128_052502_00126_c100457742550000001523064703201383_s1_p0/10092/ccs.path1	0.041892829	0.956968311	0.935452466	0	4	0.259479995	16.5457239	1.450525836	0	24
NONHSAT220560.1	ENST00000304425	PMID24463510	-	0.017725994	0.954830657	0.909661314	6	3	25.6644056	39.10343053	0.460317669	6	24
NONHSAT220645.1	ENST00000624351	gencode	-	0.076013252	0.978827872	0.957655744	6	3	0.023864572	9.118767656	1.973950941	6	24
NONHSAT220711.1	NONHSAT220711.1	PMID25116943	LCAT_00251992	0.126695998	0.866825807	0.733651614	0	3	0.039456219	5.470947696	2.193404263	0	12
NONHSAT220834.1	NONHSAT220834.1	PMID24108091	m121212_111138_00126_c100418772550000001523036412191281_s1_p0/68084/ccs.path1	0.123561024	0.990557641	0.985836461	0	4	0.074970421	5.609755885	4.278261032	0	24
NONHSAT221015.1	NONHSAT221015.1	PMID24108091	m130127_125837_00126_c100456792550000001523064703201345_s1_p0/20116/ccs.path1	0.107553837	0.997620301	0.995240603	6	3	0.106780125	6.444653211	2.793012969	0	24
NONHSAT222934.1	NONHSAT222934.1	PMID24108091	m121219_030035_00126_c100449542550000001523046302151304_s2_p0/76327/ccs.path1	0.049134921	0.948505301	0.897010603	0	3	0.041037334	14.10701717	1.70128098	0	24
NONHSAT223221.1	NONHSAT223221.1	PMID24108091	m130128_074542_00126_c100457742550000001523064703201384_s1_p0/26480/ccs.path1	0.03257349	0.992507018	0.985014035	6	3	0.068459865	21.27948798	0.845885015	6	24
