# Supplementary material for: Genome-wide analysis of lncRNA stability in human
Source: PLoS Comput Biol. 2021 Apr 16;17(4):e1008918. doi: 10.1371/journal.pcbi.1008918 (PMC8081339; doi:10.1371/journal.pcbi.1008918)
Supplement: S23 Table — (CSV) [file pcbi.1008918.s023.csv]

transcript_id	gene_id	gene_name	length	lambda.z	r.squared	adj.r.squared	lambda.z.time.first	lambda.z.n.points	clast.pred	half.life	span.ratio	tmax	tlast
ENST00000361390	ENSG00000198888	MT-ND1	956	0.050675523	0.934464796	0.868929593	6	3	33.92960831	13.67814551	1.315967869	0	24
ENST00000361453	ENSG00000198763	MT-ND2	1042	0.077591253	0.976671734	0.953343469	6	3	11.70953329	8.933315953	2.014929293	0	24
ENST00000361739	ENSG00000198712	MT-CO2	684	0.0306765	0.877056586	0.754113172	6	3	66.76632761	22.59538005	0.796623025	0	24
ENST00000361851	ENSG00000228253	MT-ATP8	207	0.043170403	0.961136997	0.922273993	6	3	34.11300546	16.05607399	1.121071067	0	24
ENST00000361899	ENSG00000198899	MT-ATP6	681	0.037773994	0.92895556	0.857911121	6	3	11.20215543	18.34985152	0.980934368	0	24
ENST00000362079	ENSG00000198938	MT-CO3	784	0.035912719	0.881724308	0.763448616	6	3	62.54166175	19.30088291	0.932599824	0	24
ENST00000361227	ENSG00000198840	MT-ND3	346	0.039074273	0.939668888	0.879337776	6	3	2.6507248	17.73922153	1.014700671	0	24
ENST00000361381	ENSG00000198886	MT-ND4	1378	0.035068625	0.920205975	0.840411951	6	3	73.41589136	19.76545098	0.910679955	0	24
ENST00000361567	ENSG00000198786	MT-ND5	1812	0.054001226	0.926608	0.853215999	6	3	11.79451034	12.83576746	1.402331419	0	24
ENST00000361789	ENSG00000198727	MT-CYB	1141	0.043540369	0.926511379	0.853022759	6	3	22.64273606	15.91964421	1.130678535	0	24
ENST00000237281	ENSG00000118496	FBXO30	9009	0.042225425	0.965724028	0.948586041	0	4	4.989451419	16.41539873	1.462041854	0	24
ENST00000325318	ENSG00000213123	TCTEX1D2	673	0.049839294	0.999977271	0.999954542	6	3	0.564574355	13.90764447	1.294252239	6	24
ENST00000392514	ENSG00000089157	RPLP0	1218	0.165582624	0.992047011	0.984094022	6	3	0.601590218	4.18611061	4.299934157	6	24
ENST00000400485	ENSG00000159256	MORC3	4246	0.048241598	0.998865899	0.997731799	6	3	2.697112266	14.36824676	1.252762449	0	24
ENST00000319715	ENSG00000122257	RBBP6	6229	0.033288656	0.983511457	0.967022914	6	3	4.732947705	20.82232369	0.864456833	6	24
ENST00000587942	ENSG00000197563	PIGN	2177	0.020126783	0.901361153	0.802722306	6	3	0.340860625	34.43904393	0.522662593	0	24
ENST00000367762	ENSG00000120370	GORAB	1699	0.056668607	0.874212273	0.81131841	0	4	0.653722715	12.23159028	1.962132433	0	24
ENST00000429152	ENSG00000006695	COX10	875	0.183253436	0.975916578	0.951833156	6	3	0.159793311	3.782451216	4.758818811	6	24
ENST00000474433	ENSG00000146776	ATXN7L1	2732	0.127240541	0.976518273	0.96477741	0	4	0.020143256	5.447534058	4.405663139	0	24
ENST00000311694	ENSG00000173064	HECTD4	2734	0.073216989	0.997126412	0.994252823	6	3	5.023013772	9.467026577	1.901336164	6	24
ENST00000285419	ENSG00000155099	TMEM55A	2970	0.034412315	0.872123485	0.808185227	0	4	1.282231803	20.14241653	1.191515426	0	24
ENST00000296328	ENSG00000163960	UBXN7	10568	0.032555704	0.999993172	0.999986344	6	3	3.186395231	21.29111316	0.845423152	0	24
ENST00000284320	ENSG00000154174	TOMM70A	4409	0.043557019	0.997287098	0.994574196	6	3	12.78741111	15.9135588	1.131110911	6	24
ENST00000299980	ENSG00000166747	AP1G1	6969	0.031616191	0.997725757	0.995451515	6	3	20.70264597	21.92380433	0.82102539	6	24
ENST00000298355	ENSG00000100505	TRIM9	5284	0.036974908	0.956972032	0.913944063	6	3	1.468468552	18.74642089	0.960183285	6	24
ENST00000311630	ENSG00000174013	FBXO45	5899	0.041306309	0.958007754	0.916015508	6	3	1.337421979	16.78066145	1.072663319	6	24
ENST00000303052	ENSG00000169118	CSNK1G1	8179	0.043244346	0.994806328	0.989612656	6	3	4.194031014	16.02861989	1.122991257	0	24
ENST00000220592	ENSG00000123908	AGO2	14581	0.028489469	0.96616098	0.949241469	0	4	10.89964893	24.32994354	0.986438787	0	24
ENST00000524328	ENSG00000123908	AGO2	316	0.058871173	0.912212344	0.868318516	0	4	1.077314096	11.77396583	2.038395588	0	24
ENST00000400555	ENSG00000154845	PPP4R1	3885	0.161811158	0.952772178	0.929158267	0	4	0.093904473	4.283679747	5.602659727	0	24
ENST00000595329	ENSG00000269190	FBXO17	1299	0.061181811	0.954429808	0.931644712	0	4	0.309622631	11.32930145	2.118400689	0	24
ENST00000597696	ENSG00000269190	FBXO17	932	0.067887485	0.918362159	0.836724318	6	3	3.987767273	10.21023512	1.762936875	6	24
ENST00000581208	ENSG00000136451	VEZF1	2321	0.113630416	0.992619607	0.985239215	6	3	0.225622822	6.10001446	2.950812677	6	24
ENST00000389793	ENSG00000143669	LYST	13480	0.221771157	0.941968484	0.912952726	0	4	0.120786398	3.125506441	7.678755573	0	24
ENST00000493486	ENSG00000196233	LCOR	245	0.036820013	0.993515825	0.987031649	6	3	0.511230012	18.82528329	0.95616091	0	24
ENST00000540664	ENSG00000196233	LCOR	7777	0.036155293	0.99927362	0.998547239	6	3	3.869772285	19.17138882	0.938899115	0	24
ENST00000219400	ENSG00000103121	CMC2	10301	0.076777302	0.899121995	0.848682992	0	4	0.51946357	9.028022126	2.658389586	0	24
ENST00000460934	ENSG00000158715	SLC45A3	2448	0.01662735	0.975132007	0.950264014	6	3	0.28696376	41.68717161	0.431787509	0	24
ENST00000582730	ENSG00000136450	SRSF1	3117	0.032408829	0.976451858	0.952903716	6	3	47.50109008	21.38760364	0.841609014	0	24
ENST00000306357	ENSG00000170310	STX8	1246	0.032999416	0.954325867	0.908651734	6	3	2.823228907	21.00483163	0.856945693	0	24
ENST00000366935	ENSG00000092978	GPATCH2	5851	0.019305451	0.802325144	0.703487716	0	4	2.271072525	35.90422169	0.66844507	0	24
ENST00000366934	ENSG00000092978	GPATCH2	3218	0.065874619	0.83413338	0.75120007	0	4	2.707061932	10.52221912	2.280887684	0	24
ENST00000486832	ENSG00000114098	ARMC8	3095	0.061747916	0.892313352	0.784626704	6	3	1.005994583	11.22543442	1.603501417	0	24
ENST00000464177	ENSG00000157600	TMEM164	761	0.044180067	0.824237067	0.7363556	0	4	0.790852404	15.6891382	1.529720733	0	24
ENST00000295491	ENSG00000163319	MRPS18C	1643	0.031820763	0.998717538	0.997435076	6	3	1.879736523	21.78285857	0.826337826	0	24
ENST00000550205	ENSG00000089159	PXN	547	0.035992217	0.961095362	0.922190724	6	3	0.564115041	19.25825204	0.934664266	0	24
ENST00000487380	ENSG00000115657	ABCB6	768	0.016099272	0.861228865	0.722457731	6	3	0.252811193	43.05456645	0.41807412	0	24
ENST00000367282	ENSG00000170075	GPR37L1	6588	0.038079298	0.991425163	0.982850326	6	3	0.058338188	18.20273017	0.98886265	6	24
ENST00000547754	ENSG00000139354	GAS2L3	2340	0.069719826	0.975476187	0.950952375	6	3	0.758638971	9.941894818	1.81052006	0	24
ENST00000300245	ENSG00000166971	AKTIP	2133	0.090368443	0.992542943	0.985085885	6	3	0.086628359	7.670234883	2.346733871	0	24
ENST00000311765	ENSG00000172840	PDP2	7146	0.185687408	0.916214461	0.832428922	6	3	0.311937254	3.732871218	4.822025446	6	24
ENST00000369248	ENSG00000151553	FAM160B1	5810	0.029938749	0.999819583	0.999639166	6	3	14.30201099	23.15217586	0.777464723	6	24
ENST00000517904	ENSG00000044115	CTNNA1	661	0.072839102	0.998627417	0.997254834	6	3	0.386499245	9.516141191	1.891523007	0	24
ENST00000478431	ENSG00000204227	RING1	1532	0.029470024	0.814116478	0.721174717	0	4	0.671046472	23.52041425	1.020390192	0	24
ENST00000493464	ENSG00000154642	C21orf91	744	0.056127876	0.890364314	0.780728628	6	3	0.15887428	12.34942839	1.45755734	6	24
ENST00000319653	ENSG00000155816	FMN2	6434	0.021137809	0.9199849	0.839969799	6	3	2.050125552	32.79181707	0.548917431	6	24
ENST00000421392	ENSG00000204843	DCTN1	542	0.180900052	0.999999046	0.999998091	0	3	0.232169963	3.831658269	3.131803297	0	12
ENST00000520316	ENSG00000104299	INTS9	692	0.044678731	0.901551575	0.80310315	6	3	0.434441592	15.51403034	1.160240093	0	24
ENST00000551661	ENSG00000111596	CNOT2	571	0.078078774	0.979420546	0.958841091	6	3	0.230488075	8.877536703	2.027589477	6	24
ENST00000229195	ENSG00000111596	CNOT2	3282	0.085709403	0.994330823	0.988661645	6	3	0.532375273	8.087177768	2.225745559	0	24
ENST00000492613	ENSG00000067208	EVI5	495	0.059514846	0.998955816	0.997911632	6	3	0.127053524	11.6466264	1.545511927	0	24
ENST00000540033	ENSG00000067208	EVI5	7436	0.044452458	0.821647746	0.732471619	0	4	1.028964411	15.59300012	1.539152172	0	24
ENST00000496542	ENSG00000115414	FN1	695	0.030914676	0.995212709	0.990425418	6	3	2.751737135	22.42129821	0.802808108	0	24
ENST00000357799	ENSG00000163535	SGOL2	4214	0.062017494	0.999940831	0.999881662	6	3	6.086488787	11.17663954	1.61050197	6	24
ENST00000378467	ENSG00000065809	FAM107B	2374	0.040434581	0.937920356	0.875840711	6	3	3.111039534	17.1424353	1.050025839	6	24
ENST00000489100	ENSG00000065809	FAM107B	559	0.023120867	0.871219873	0.742439746	6	3	0.233463509	29.97929013	0.600414484	0	24
ENST00000378799	ENSG00000182149	IST1	4843	0.079509215	0.998690816	0.998036224	0	4	0.94701247	8.71782192	2.752981217	0	24
ENST00000563674	ENSG00000178188	SH2B1	719	0.048330078	0.910287802	0.865431704	0	4	0.648206266	14.34194196	1.673413549	0	24
ENST00000534526	ENSG00000139132	FGD4	2977	0.027985351	0.993643358	0.987286715	6	3	2.615338801	24.76821437	0.726737896	6	24
ENST00000349841	ENSG00000085274	MYNN	4999	0.024029763	0.999975594	0.999951188	6	3	3.289766171	28.84536056	0.624017161	6	24
ENST00000566352	ENSG00000159579	RSPRY1	1241	0.062904397	0.985600653	0.971201307	6	3	1.256398071	11.01905776	1.633533501	0	24
ENST00000397390	ENSG00000232176	RP11-146N23.1	712	0.056733119	0.888505021	0.832757532	0	4	0.921078226	12.2176815	1.964366153	0	24
ENST00000259021	ENSG00000136504	KAT7	9644	0.02877444	0.998518232	0.997777348	0	4	4.80277333	24.08898917	0.996305815	0	24
ENST00000430968	ENSG00000144228	SPOPL	558	0.033388774	0.939087897	0.878175795	6	3	1.32137078	20.75988703	0.867056741	6	24
ENST00000379562	ENSG00000151657	KIN	6348	0.043956532	0.970807569	0.941615137	6	3	3.142106423	15.76892331	1.141485671	6	24
ENST00000370310	ENSG00000154511	FAM69A	2574	0.029227933	0.96699227	0.93398454	6	3	2.605809843	23.71523121	0.759005883	6	24
ENST00000272342	ENSG00000143971	ETAA1	3418	0.045198104	0.841033373	0.761550059	0	4	6.865058859	15.33575775	1.564969948	0	24
ENST00000429587	ENSG00000130921	C12orf65	1326	0.132316754	0.955897796	0.933846694	0	4	0.05670641	5.238544308	4.581425409	0	24
ENST00000485409	ENSG00000075711	DLG1	656	0.040184569	0.959005282	0.918010564	6	3	2.283414016	17.24908821	1.043533419	0	24
ENST00000512845	ENSG00000138738	PRDM5	1249	0.071917806	0.939100608	0.908650912	0	4	0.616988933	9.638046874	2.490131073	0	24
ENST00000507611	ENSG00000138738	PRDM5	535	0.088860553	0.984432155	0.968864311	6	3	0.455116148	7.800392374	2.307576227	0	24
ENST00000466189	ENSG00000173889	PHC3	580	0.088292909	0.971604295	0.957406442	0	4	0.119649818	7.850541885	3.057113808	0	24
ENST00000488352	ENSG00000135164	DMTF1	2509	0.042360374	0.949285369	0.898570738	6	3	5.713810238	16.36310324	1.100035839	0	24
ENST00000496695	ENSG00000101935	AMMECR1	546	0.111075316	0.851073914	0.776610871	0	4	0.164971742	6.240334967	3.845947394	0	24
ENST00000476635	ENSG00000163558	PRKCI	3650	0.109694666	0.902187976	0.804375952	6	3	0.648351749	6.318877731	2.848607105	6	24
ENST00000582359	ENSG00000109065	NAT9	694	0.055777697	0.952223651	0.904447301	6	3	1.142585697	12.42695956	1.448463714	6	24
ENST00000550920	ENSG00000196531	NACA	752	0.096814869	0.99743637	0.994872739	6	3	1.158218632	7.159511648	2.514137959	6	24
ENST00000356769	ENSG00000196531	NACA	2690	0.072786465	0.993944095	0.987888191	6	3	1.130187098	9.523023048	1.890156089	6	24
ENST00000546862	ENSG00000196531	NACA	492	0.048638228	0.991509468	0.983018936	6	3	4.938279242	14.25107807	1.263062339	6	24
ENST00000462419	ENSG00000114107	CEP70	1021	0.045483285	0.913436376	0.826872753	6	3	0.413306395	15.23960245	1.181133173	6	24
ENST00000315183	ENSG00000090905	TNRC6A	8303	0.147010152	0.957898316	0.915796632	6	3	2.281057221	4.714961311	3.817634719	0	24
ENST00000458537	ENSG00000136603	SKIL	7182	0.043951584	0.973119309	0.959678963	0	4	9.253020614	15.77069846	1.52180958	0	24
ENST00000264245	ENSG00000031081	ARHGAP31	9317	0.03638778	0.913649026	0.827298051	6	3	2.659138905	19.04890009	0.944936448	0	24
ENST00000478934	ENSG00000223501	VPS52	2602	0.083339928	0.937235891	0.874471782	6	3	1.074407139	8.317107952	2.164213823	6	24
ENST00000468545	ENSG00000176142	TMEM39A	575	0.035418054	0.922600919	0.845201838	6	3	0.955867288	19.57044801	0.919754111	0	24
ENST00000413639	ENSG00000224728	AC090945.1	1525	0.047735362	0.923897544	0.847795087	6	3	0.751819743	14.52062254	1.239616273	0	24
ENST00000526639	ENSG00000184209	SNRNP35	1975	0.101190097	0.986948734	0.973897468	0	3	0.23350795	6.849950715	3.503674844	0	24
ENST00000263464	ENSG00000023445	BIRC3	5197	0.048131833	0.999928725	0.99985745	6	3	3.81784103	14.40101347	1.249912032	0	24
ENST00000308511	ENSG00000158941	CCAR2	4853	0.01609875	0.911993345	0.823986689	6	3	11.2900136	43.05596359	0.418060554	6	24
ENST00000597766	ENSG00000130669	PAK4	380	0.054636067	0.967241103	0.950861654	0	4	0.485247758	12.68662288	1.891756398	0	24
ENST00000564259	ENSG00000102910	LONP2	819	0.042428729	0.967049769	0.934099538	6	3	0.300760651	16.33674147	1.101810911	0	24
ENST00000288532	ENSG00000110871	COQ5	1535	0.043102774	0.964200195	0.946300293	0	4	3.707351868	16.0812663	1.492419785	0	24
ENST00000491027	ENSG00000105835	NAMPT	1009	0.051775085	0.974842466	0.949684931	6	3	0.913969778	13.38765888	1.344521859	0	24
ENST00000489732	ENSG00000105835	NAMPT	1976	0.058468979	0.959984585	0.91996917	6	3	1.535252877	11.85495611	1.51835231	0	24
ENST00000428708	ENSG00000175866	BAIAP2	2095	0.06864681	0.864467041	0.728934082	6	3	0.192435881	10.09729623	1.782655435	6	24
ENST00000514198	ENSG00000164292	RHOBTB3	496	0.059514847	0.998955816	0.997911632	6	3	0.126797367	11.64662635	1.545511932	0	24
ENST00000452732	ENSG00000115641	FHL2	886	0.093637053	0.895462125	0.843193187	0	4	0.366868896	7.402488197	3.242153093	0	24
ENST00000424789	ENSG00000170921	TANC2	11721	0.055432368	0.999535124	0.999070247	6	3	7.801119685	12.50437623	1.439496035	0	24
ENST00000580466	ENSG00000170921	TANC2	331	0.047695389	0.843054873	0.764582309	0	4	23.42263084	14.53279227	1.651437628	0	24
ENST00000581424	ENSG00000170921	TANC2	6999	0.145517956	0.997979846	0.995959691	6	3	0.406557686	4.763310301	3.778884612	0	24
ENST00000583356	ENSG00000170921	TANC2	7841	0.01565369	0.9985948	0.9971896	6	3	6.291357706	44.28011278	0.40650303	0	24
ENST00000583545	ENSG00000170921	TANC2	3018	0.017125188	0.976434091	0.952868183	6	3	8.226703105	40.47530299	0.444715633	0	24
ENST00000344876	ENSG00000189184	PCDH18	5906	0.200605721	0.977614945	0.95522989	6	3	0.011908619	3.455271243	5.209431832	6	24
ENST00000307720	ENSG00000171497	PPID	1823	0.0338089	0.967302723	0.934605445	6	3	3.63496111	20.50191482	0.877966773	6	24
ENST00000468451	ENSG00000079974	RABL2B	561	0.10788712	0.959102804	0.938654206	0	4	0.109981396	6.424744494	3.735557114	0	24
ENST00000564138	ENSG00000197943	PLCG2	8707	0.026597742	0.979489039	0.958978078	6	3	1.06134048	26.06037701	0.690703745	0	24
ENST00000502528	ENSG00000164253	WDR41	3268	0.037366304	0.975336541	0.950673082	6	3	0.474370439	18.55005985	0.970347273	0	24
ENST00000515321	ENSG00000164253	WDR41	585	0.063468384	0.855800353	0.711600705	6	3	0.19765456	10.92114113	1.648179415	0	24
ENST00000478464	ENSG00000175110	MRPS22	1065	0.124912281	0.826458207	0.73968731	0	4	0.322997428	5.549071529	4.325047871	0	24
ENST00000402686	ENSG00000130714	POMT1	3038	0.02849035	0.934653293	0.869306586	6	3	4.27591457	24.32919122	0.739851968	6	24
ENST00000519520	ENSG00000168802	CHTF8	856	0.050080089	0.963103535	0.926207069	6	3	0.357296569	13.84077368	1.300505335	6	24
ENST00000328945	ENSG00000184860	SDR42E1	11566	0.042831912	0.955665744	0.911331488	6	3	0.12427094	16.18296144	1.112280967	6	24
ENST00000470940	ENSG00000067066	SP100	487	0.149522287	0.89827571	0.847413565	0	4	0.126225061	4.635744913	5.177161481	0	24
ENST00000299563	ENSG00000166439	RNF169	7823	0.039130727	0.955490055	0.910980109	6	3	4.089464609	17.71362912	1.016166697	0	24
ENST00000569363	ENSG00000197912	SPG7	443	0.048847372	0.990079781	0.980159563	6	3	2.247088393	14.1900608	1.268493508	6	24
ENST00000567138	ENSG00000197912	SPG7	1361	0.044165935	0.957306032	0.914612064	6	3	0.270077617	15.69415836	1.146923561	0	24
ENST00000526047	ENSG00000166435	XRRA1	644	0.123914257	0.984843336	0.969686671	6	3	0.207251823	5.593764581	3.217868707	0	24
ENST00000569599	ENSG00000135698	MPHOSPH6	619	0.055767883	0.952219692	0.904439384	6	3	0.320286277	12.42914638	1.448208868	0	24
ENST00000473809	ENSG00000165629	ATP5C1	530	0.037131931	0.932332084	0.898498126	0	4	1.522200437	18.66714596	1.285681274	0	24
ENST00000366769	ENSG00000143776	CDC42BPA	10855	0.03753245	0.972489117	0.944978234	6	3	0.923934466	18.46794406	0.974661822	6	24
ENST00000421276	ENSG00000093167	LRRFIP2	2522	0.019197249	0.900205994	0.800411988	6	3	0.466265882	36.10658813	0.49852398	0	24
ENST00000514463	ENSG00000070476	ZXDC	4639	0.073359297	0.997693851	0.995387702	6	3	1.226207747	9.448661726	1.905031688	0	24
ENST00000402838	ENSG00000182150	ERCC6L2	546	0.082841723	0.973908534	0.947817068	6	3	0.442278256	8.367126528	2.151276181	6	24
ENST00000602925	ENSG00000137145	DENND4C	6831	0.040071612	0.863597552	0.795396329	0	4	5.623088779	17.29771142	1.387466782	0	24
ENST00000361024	ENSG00000137145	DENND4C	3463	0.024068391	0.999745956	0.999491913	6	3	5.251199202	28.79906594	0.625020271	0	24
ENST00000380424	ENSG00000137145	DENND4C	1547	0.145286426	0.974571753	0.961857629	0	4	0.173851761	4.770901181	5.030496145	0	24
ENST00000565368	ENSG00000005194	CIAPIN1	851	0.063468384	0.855800352	0.711600703	6	3	0.135872994	10.92114114	1.648179413	6	24
ENST00000288757	ENSG00000157895	C12orf43	4469	0.030792507	0.999996694	0.999993388	6	3	2.20928914	22.51025519	0.799635537	6	24
ENST00000537817	ENSG00000157895	C12orf43	1270	0.093672204	0.822133006	0.73319951	0	4	0.066197151	7.399710386	3.243370179	0	24
ENST00000372687	ENSG00000156671	SAMD8	6935	0.115302861	0.970341369	0.955512053	0	4	0.183753984	6.011534966	3.992324779	0	24
ENST00000527257	ENSG00000150433	TMEM218	4547	0.172705282	0.931842925	0.897764387	0	4	0.034855937	4.01346834	5.979865286	0	24
ENST00000528488	ENSG00000149179	C11orf49	1623	0.164379414	0.98061889	0.970928336	0	4	0.045511082	4.216751748	5.691584764	0	24
ENST00000395460	ENSG00000149179	C11orf49	1916	0.024157758	0.974256079	0.961384119	0	4	0.619686216	28.69252937	0.836454664	0	24
ENST00000534249	ENSG00000149179	C11orf49	626	0.111089184	0.976402373	0.952804746	6	3	0.190415159	6.239555981	2.88482066	6	24
ENST00000529980	ENSG00000149179	C11orf49	477	0.040206984	0.880717309	0.761434618	6	3	0.139710622	17.239472	1.044115504	0	24
ENST00000528618	ENSG00000179091	CYC1	831	0.096374466	0.890576963	0.781153926	6	3	0.541868626	7.192228498	2.502701354	6	24
ENST00000476481	ENSG00000119402	FBXW2	661	0.015542416	0.969545423	0.954318135	0	4	7.318532229	44.59713206	0.538151197	0	24
ENST00000378372	ENSG00000187522	HSPA14	1904	0.026993551	0.957469956	0.936204933	0	4	3.246892059	25.67825084	0.934643101	0	24
ENST00000522196	ENSG00000164944	KIAA1429	574	0.195545433	0.938660826	0.877321652	6	3	0.131152978	3.54468611	5.078023678	0	24
ENST00000421249	ENSG00000164944	KIAA1429	3924	0.053148425	0.823321421	0.734982131	0	4	1.608932387	13.0417258	1.840247246	0	24
ENST00000584515	ENSG00000169733	RFNG	994	0.020952204	0.987266911	0.974533822	6	3	0.252534858	33.08230459	0.544097523	6	24
ENST00000533084	ENSG00000160058	BSDC1	564	0.134198165	0.871003158	0.806504738	0	4	0.104892006	5.165101782	4.646568647	0	24
ENST00000527584	ENSG00000179950	PUF60	547	0.055419914	0.941007874	0.911511812	0	4	0.563532506	12.50718606	1.918896856	0	24
ENST00000260970	ENSG00000138398	PPIG	6368	0.033952096	0.880974648	0.761949297	6	3	2.56943824	20.41544578	0.881685376	0	24
ENST00000433207	ENSG00000138398	PPIG	1485	0.053932102	0.997010486	0.994020972	6	3	0.129167029	12.85221893	1.400536366	0	24
ENST00000262430	ENSG00000103150	MLYCD	13038	0.050196433	0.998707425	0.99741485	6	3	1.816775803	13.80869389	1.303526614	0	24
ENST00000373233	ENSG00000124177	CHD6	10818	0.055305418	0.977157596	0.965736394	0	4	8.362132809	12.53307912	1.914932457	0	24
ENST00000221265	ENSG00000006712	PAF1	2066	0.027013635	0.96834797	0.93669594	6	3	4.336479665	25.65916021	0.701503863	0	24
ENST00000373352	ENSG00000136856	SLC2A8	914	0.014436128	0.999999198	0.999998397	0	3	1.929118392	48.01475552	0.249923172	0	12
ENST00000415794	ENSG00000178631	ACTG1P1	1129	0.036820013	0.993515825	0.987031649	6	3	0.221880164	18.82528324	0.956160912	0	24
ENST00000581581	ENSG00000133195	SLC39A11	386	0.025366333	0.994060148	0.988120296	6	3	0.825300273	27.32547791	0.658725899	0	24
ENST00000583715	ENSG00000133195	SLC39A11	589	0.123416119	0.996836379	0.995254569	0	4	0.221175276	5.616342395	4.273243743	0	24
ENST00000579018	ENSG00000133195	SLC39A11	526	0.034465698	0.884508708	0.826763062	0	4	0.393340713	20.11121839	1.1933638	0	24
ENST00000575283	ENSG00000140750	ARHGAP17	2213	0.107711413	0.929815551	0.859631102	6	3	0.180659495	6.435225049	2.797104975	6	24
ENST00000263657	ENSG00000115946	PNO1	2286	0.045380816	0.996124323	0.992248646	6	3	3.801678938	15.27401321	1.178472203	6	24
ENST00000480583	ENSG00000177483	RBM44	5358	0.073967149	0.976962884	0.953925768	6	3	0.085989963	9.371013867	1.920816707	0	24
ENST00000375304	ENSG00000072506	HSD17B10	916	0.01893662	0.999999082	0.999998164	6	3	1.588789561	36.60353233	0.491755818	6	24
ENST00000490748	ENSG00000114473	IQCG	1804	0.077853146	0.889092251	0.833638377	0	4	0.429723993	8.903264842	2.695640355	0	24
ENST00000405159	ENSG00000133193	FAM104A	2865	0.231952255	0.94485653	0.889713061	6	3	0.080466014	2.988318351	6.023454628	6	24
ENST00000504990	ENSG00000163625	WDFY3	505	0.118229576	0.897461695	0.846192542	0	4	0.386701396	5.862722392	4.093661339	0	24
ENST00000432132	ENSG00000224546	EIF4BP3	1850	0.040015755	0.933711745	0.867423491	6	3	5.1462524	17.32185692	1.03914956	6	24
ENST00000465601	ENSG00000033100	CHPF2	782	0.041921644	0.941354634	0.882709269	6	3	1.248623092	16.53435115	1.088642659	0	24
ENST00000356764	ENSG00000077157	PPP1R12B	1687	0.036931263	0.979871232	0.959742463	6	3	0.725843441	18.76857513	0.959049895	0	24
ENST00000290913	ENSG00000159685	CHCHD6	1006	0.039972512	0.999792757	0.999585513	6	3	0.693284632	17.34059587	1.038026613	6	24
ENST00000258398	ENSG00000135912	TTLL4	4730	0.02508396	0.991405161	0.982810322	6	3	3.385163051	27.63308387	0.651393094	0	24
ENST00000514254	ENSG00000250091	DNAH10OS	5040	0.040046966	0.904558013	0.85683702	0	4	1.195419488	17.30835703	1.386613412	0	24
ENST00000551209	ENSG00000139436	GIT2	2127	0.041700902	0.88809544	0.77619088	6	3	2.261029401	16.62187492	1.082910327	6	24
ENST00000547815	ENSG00000139436	GIT2	2989	0.12309131	0.913213706	0.826427412	0	3	0.032550405	5.631162612	4.261997327	0	24
ENST00000266682	ENSG00000072041	SLC6A15	4879	0.048213688	0.887994121	0.831991182	0	4	5.001266188	14.37656408	1.669383579	0	24
ENST00000508474	ENSG00000109332	UBE2D3	4819	0.024568097	0.912425003	0.824850006	6	3	8.057214958	28.2133031	0.637996903	0	24
ENST00000263955	ENSG00000081320	STK17B	5287	0.02426368	0.992303324	0.984606649	6	3	4.29247517	28.56727296	0.630091645	0	24
ENST00000524189	ENSG00000197892	KIF13B	8745	0.036490005	0.92952423	0.894286345	0	4	4.643607997	18.99553558	1.263454768	0	24
ENST00000210313	ENSG00000095261	PSMD5	3443	0.0229245	0.983259254	0.966518507	6	3	13.44186883	30.23608738	0.59531512	6	24
ENST00000393565	ENSG00000113758	DBN1	2701	0.30145356	0.984051432	0.968102865	6	3	0.0205223	2.299349794	7.828300005	6	24
ENST00000425042	ENSG00000167861	HID1	3271	0.032336989	0.876792724	0.753585449	6	3	2.13320686	21.43511804	0.839743451	6	24
ENST00000367109	ENSG00000143479	DYRK3	2163	0.034894847	0.998991431	0.997982862	6	3	4.317007552	19.8638838	0.906167202	0	24
ENST00000471727	ENSG00000169621	APLF	1633	0.068933726	0.981852803	0.963705606	0	3	0.187570339	10.05526932	2.386808272	0	24
ENST00000264832	ENSG00000090339	ICAM1	3252	0.071224998	0.969192618	0.953788927	0	4	0.366656491	9.731796421	2.466142833	0	24
ENST00000342988	ENSG00000141646	SMAD4	8769	0.05086023	0.971083385	0.942166771	6	3	2.611007847	13.6284711	1.32076444	6	24
ENST00000586253	ENSG00000141646	SMAD4	784	0.045404801	0.996187956	0.992375912	6	3	0.239824492	15.26594482	1.179095052	0	24
ENST00000512457	ENSG00000155893	PXYLP1	569	0.062587146	0.938976593	0.908464889	0	4	0.199840226	11.0749127	2.167059971	0	24
ENST00000378242	ENSG00000152457	DCLRE1C	1933	0.021419384	0.964888009	0.929776019	6	3	1.593696403	32.36074239	0.556229514	0	24
ENST00000522819	ENSG00000164924	YWHAZ	875	0.06336955	0.993315203	0.986630406	6	3	0.284091696	10.93817422	1.645612845	0	24
ENST00000395951	ENSG00000164924	YWHAZ	964	0.044374181	0.995898104	0.991796208	6	3	2.014896951	15.62050657	1.152331387	0	24
ENST00000406979	ENSG00000144451	SPAG16	2352	0.078861669	0.94722224	0.894444479	6	3	0.05044462	8.789405375	2.047920108	6	24
ENST00000462228	ENSG00000163870	TPRA1	713	0.07104582	0.861550927	0.792326391	0	4	0.216219261	9.756340109	2.459938843	0	24
ENST00000418908	ENSG00000128641	MYO1B	572	0.036853859	0.967420858	0.951131286	0	4	6.530924233	18.80799437	1.276053125	0	24
ENST00000392316	ENSG00000128641	MYO1B	4764	0.057544709	0.845217989	0.767826984	0	4	1.236617926	12.04536776	1.992467185	0	24
ENST00000490069	ENSG00000128641	MYO1B	2111	0.094066464	0.857480195	0.714960391	6	3	0.239645322	7.368696057	2.442765974	0	24
ENST00000427152	ENSG00000128641	MYO1B	791	0.194419252	0.931660611	0.897490916	0	4	0.092079743	3.565218842	6.731704578	0	24
ENST00000498408	ENSG00000105856	HBP1	2332	0.046060237	0.980522548	0.961045096	6	3	3.108183161	15.04871059	1.196115766	0	24
ENST00000264235	ENSG00000082701	GSK3B	7711	0.019579163	0.97971909	0.959438181	6	3	14.29451835	35.40228858	0.508441706	0	24
ENST00000523504	ENSG00000120889	TNFRSF10B	1464	0.11388833	0.958633365	0.917266731	0	3	1.960924118	6.086200222	1.97167355	0	12
ENST00000546530	ENSG00000111344	RASAL1	3817	0.028292712	0.912948688	0.825897377	6	3	0.064331211	24.49914199	0.734719608	6	24
ENST00000315930	ENSG00000129682	FGF13	19519	0.022760398	0.996213343	0.992426687	0	3	0.006451918	30.45408924	0.788071507	0	24
ENST00000548035	ENSG00000180881	CAPS2	545	0.096965375	0.980100844	0.970151266	0	4	0.461853386	7.148398915	3.357395171	0	24
ENST00000570059	ENSG00000069943	PIGB	582	0.138302252	0.94888333	0.897766661	0	3	0.483722097	5.011828598	2.394335673	0	12
ENST00000272930	ENSG00000184182	UBE2F	2009	0.029504035	0.950914879	0.926372318	0	4	1.124628318	23.49330099	1.021567808	0	24
ENST00000471763	ENSG00000105865	DUS4L	2148	0.033946574	0.959130303	0.918260606	6	3	1.552649914	20.41876697	0.881541967	0	24
ENST00000482590	ENSG00000013441	CLK1	626	0.073035673	0.930669602	0.861339203	6	3	1.191404526	9.490529108	1.896627659	0	24
ENST00000480897	ENSG00000143740	SNAP47	2375	0.017994456	0.970589808	0.941179616	6	3	1.158176923	38.52004186	0.467289212	6	24
ENST00000286364	ENSG00000155903	RASA2	5614	0.016376002	0.936421796	0.872843591	6	3	13.30391582	42.32700797	0.425260392	0	24
ENST00000409449	ENSG00000240344	PPIL3	756	0.065326518	0.961094605	0.941641907	0	4	0.167375667	10.6105025	2.261909838	0	24
ENST00000302068	ENSG00000171564	FGB	1975	0.161346687	0.99620771	0.992415419	6	3	0.033181508	4.296011236	4.189933176	6	24
ENST00000393217	ENSG00000133640	LRRIQ1	5394	0.067280058	0.999975477	0.999950954	6	3	0.223143914	10.30241649	1.747162913	6	24
ENST00000551099	ENSG00000186815	TPCN1	570	0.050871828	0.987922322	0.975844643	6	3	0.226383525	13.6253642	1.321065605	6	24
ENST00000529765	ENSG00000149547	EI24	801	0.155733599	0.86579832	0.79869748	0	4	0.050709395	4.450851863	5.392226193	0	24
ENST00000469979	ENSG00000129292	PHF20L1	7822	0.071408326	0.998976488	0.997952977	6	3	2.519597548	9.706811804	1.854367877	0	24
ENST00000564345	ENSG00000103168	TAF1C	602	0.036371207	0.979162625	0.95832525	6	3	0.928795367	19.05757967	0.944506087	6	24
ENST00000398763	ENSG00000107745	MICU1	1224	0.06498216	0.879900837	0.759801674	6	3	0.333014601	10.66673035	1.687489926	6	24
ENST00000525431	ENSG00000134910	STT3A	552	0.038064292	0.991384978	0.982769955	6	3	0.348204473	18.20990599	0.988472978	0	24
ENST00000367178	ENSG00000213079	SCAF8	5057	0.041245271	0.998959479	0.997918959	6	3	6.165406617	16.80549476	1.071078255	0	24
ENST00000373510	ENSG00000160062	ZBTB8A	7075	0.042555252	0.895707008	0.843560512	0	4	1.156566873	16.28817012	1.473462017	0	24
ENST00000446066	ENSG00000183576	SETD3	1754	0.046871406	0.945794452	0.918691678	0	4	0.965292421	14.78827361	1.622907489	0	24
ENST00000260947	ENSG00000138376	BARD1	5499	0.039082761	0.944019412	0.888038824	6	3	2.342897036	17.73536891	1.014921093	6	24
ENST00000367166	ENSG00000029639	TFB1M	1424	0.031870899	0.981265492	0.971898239	0	4	4.122095611	21.74859189	1.103519718	0	24
ENST00000535064	ENSG00000146426	TIAM2	768	0.100817103	0.985110641	0.970221281	6	3	0.172005795	6.875293606	2.61807001	6	24
ENST00000576151	ENSG00000157637	SLC38A10	774	0.069784116	0.914410865	0.82882173	6	3	5.105766454	9.932735674	1.812189571	6	24
ENST00000288266	ENSG00000157500	APPL1	6058	0.03813516	0.942481616	0.884963232	6	3	5.36839497	18.1760657	0.990313322	6	24
ENST00000543430	ENSG00000135124	P2RX4	1436	0.054907055	0.928126383	0.856252766	6	3	0.232317547	12.62400951	1.425854439	0	24
ENST00000314442	ENSG00000135124	P2RX4	4658	0.032702604	0.953579171	0.907158341	6	3	0.344481704	21.19547381	0.849237916	0	24
ENST00000627621	ENSG00000102908	NFAT5	5875	0.027737522	0.900528269	0.801056538	6	3	8.462488713	24.98951383	0.720302129	6	24
ENST00000567990	ENSG00000102908	NFAT5	2855	0.030820142	0.87638191	0.752763821	6	3	2.406084336	22.49007107	0.800353185	0	24
ENST00000393742	ENSG00000102908	NFAT5	13067	0.031102347	0.996588652	0.993177304	6	3	1.376275554	22.28600858	0.807681642	0	24
ENST00000432307	ENSG00000225031	EIF4BP7	1813	0.034832249	0.948053941	0.896107881	6	3	38.09224898	19.89958185	0.90454162	6	24
ENST00000493089	ENSG00000114861	FOXP1	2703	0.047505293	0.947233839	0.920850759	0	4	1.22503831	14.59094633	1.644855615	0	24
ENST00000498215	ENSG00000114861	FOXP1	2400	0.196330735	0.886267198	0.772534396	6	3	0.10333057	3.530507746	5.098416798	6	24
ENST00000538904	ENSG00000142459	EVI5L	2418	0.195134311	0.890350257	0.780700514	6	3	0.033193486	3.552154292	5.067347452	0	24
ENST00000491667	ENSG00000114126	TFDP2	566	0.051810846	0.852127327	0.778190991	0	4	0.13067303	13.37841854	1.793934009	0	24
ENST00000540497	ENSG00000101040	ZMYND8	3405	0.090584739	0.812517888	0.718776831	0	4	0.096660008	7.651920048	3.136467691	0	24
ENST00000564566	ENSG00000103194	USP10	561	0.1142873	0.988311308	0.976622616	6	3	0.648212325	6.064953661	2.967870986	0	24
ENST00000566512	ENSG00000103194	USP10	575	0.026725156	0.989599103	0.979198207	6	3	0.327073521	25.93613273	0.694012488	0	24
ENST00000338087	ENSG00000155926	SLA	3451	0.081700812	0.850588223	0.701176447	6	3	0.048862442	8.483969296	2.121648414	6	24
ENST00000265560	ENSG00000114316	USP4	3126	0.03177052	0.993619534	0.987239069	6	3	2.387697461	21.81730652	0.825033098	6	24
ENST00000308736	ENSG00000150990	DHX37	4550	0.066762994	0.989243111	0.978486223	6	3	3.706215127	10.3822063	1.733735535	6	24
ENST00000615512	ENSG00000136485	DCAF7	751	0.037760042	0.95958594	0.919171879	6	3	2.163798821	18.35663165	0.980572054	6	24
ENST00000604024	ENSG00000198707	CEP290	2741	0.121545612	0.82178218	0.73267327	0	4	0.321244635	5.702774218	4.208478029	0	24
ENST00000520984	ENSG00000120963	ZNF706	782	0.050059684	0.935026541	0.870053083	6	3	0.423540817	13.84641535	1.299975448	0	24
ENST00000311212	ENSG00000120963	ZNF706	2615	0.057488235	0.999356056	0.998712112	6	3	2.213187723	12.05720054	1.492883853	0	24
ENST00000523146	ENSG00000120963	ZNF706	476	0.069553986	0.993683554	0.987367108	6	3	0.542029945	9.96559961	1.806213445	0	24
ENST00000519916	ENSG00000120963	ZNF706	597	0.108235789	0.999769087	0.999538174	6	3	0.52698752	6.404047909	2.810722258	0	24
ENST00000589506	ENSG00000185379	RAD51D	564	0.078078774	0.979420546	0.958841091	6	3	0.233348742	8.87753669	2.02758948	0	24
ENST00000552613	ENSG00000089060	SLC8B1	647	0.08410099	0.979947207	0.959894414	6	3	0.562827287	8.241843296	2.183977462	6	24
ENST00000343004	ENSG00000156504	FAM122B	4326	0.023804947	0.838672937	0.758009405	0	4	2.878837881	29.11777841	0.824238706	0	24
ENST00000263956	ENSG00000119041	GTF3C3	4282	0.038000755	0.965156424	0.930312848	6	3	8.682060995	18.24035282	0.986823017	0	24
ENST00000264951	ENSG00000114127	XRN1	10143	0.064318139	0.914605074	0.871907611	0	4	4.082001582	10.77685381	2.226995041	0	24
ENST00000398130	ENSG00000134444	KIAA1468	6178	0.094509106	0.91647421	0.832948421	6	3	0.538158919	7.334184066	2.454260738	6	24
ENST00000425534	ENSG00000163412	EIF4E3	9949	0.183886754	0.997325629	0.994651259	6	3	0.049228011	3.769424202	4.775265143	0	24
ENST00000398844	ENSG00000113615	SEC24A	6299	0.042166109	0.996895121	0.993790242	6	3	5.151464728	16.43849029	1.094991066	6	24
ENST00000391975	ENSG00000115677	HDLBP	6372	0.105244935	0.985068278	0.970136555	6	3	6.564295149	6.586038379	2.733054222	6	24
ENST00000483086	ENSG00000115677	HDLBP	620	0.023120867	0.871219867	0.742439733	6	3	0.210493712	29.97929019	0.600414482	0	24
ENST00000366543	ENSG00000143702	CEP170	6727	0.040967935	0.962601663	0.943902494	0	4	1.133764334	16.91926099	1.418501672	0	24
ENST00000336415	ENSG00000143702	CEP170	5961	0.060323375	0.866594725	0.799892088	0	4	2.273880717	11.4905238	2.088677628	0	24
ENST00000287820	ENSG00000132170	PPARG	1850	0.163921158	0.997783849	0.995567697	6	3	0.035150965	4.228540049	4.256788346	0	24
ENST00000426253	ENSG00000196290	NIF3L1	749	0.088721426	0.886074398	0.772148796	6	3	0.605305976	7.812624392	2.303963316	6	24
ENST00000405006	ENSG00000115970	THADA	6310	0.050300554	0.998373213	0.996746427	6	3	7.432860717	13.78011016	1.306230487	6	24
ENST00000403856	ENSG00000115970	THADA	6939	0.056330075	0.886917574	0.773835147	6	3	1.667056528	12.30509954	1.462808158	0	24
ENST00000461980	ENSG00000058673	ZC3H11A	822	0.111235893	0.98099235	0.971488525	0	4	0.409549906	6.231326609	3.851507312	0	24
ENST00000581732	ENSG00000198909	MAP3K3	580	0.046750469	0.951311078	0.902622155	0	3	0.225192976	14.82652879	0.809360044	0	12
ENST00000474602	ENSG00000081377	CDC14B	4960	0.049049316	0.853955699	0.780933548	0	4	0.274337824	14.13163819	1.698316902	0	24
ENST00000532337	ENSG00000254634	SMG1P6	2930	0.088550414	0.990062148	0.985093222	0	4	0.6856938	7.827712469	3.066029839	0	24
ENST00000550248	ENSG00000174437	ATP2A2	544	0.083938802	0.919431473	0.879147209	0	4	0.975357727	8.25776834	2.906354237	0	24
ENST00000610967	ENSG00000178252	WDR6	4259	0.256927117	0.987033163	0.974066326	6	3	0.016461991	2.697835826	6.672014593	6	24
ENST00000339249	ENSG00000173275	ZNF449	3773	0.028641216	0.975415184	0.950830368	6	3	5.622384446	24.2010388	0.743769726	0	24
ENST00000534446	ENSG00000154359	LONRF1	679	0.104040477	0.852355823	0.778533734	0	4	0.127506058	6.662283734	3.60236834	0	24
ENST00000535482	ENSG00000089053	ANAPC5	2077	0.034808836	0.979481786	0.958963571	6	3	6.796125894	19.91296627	0.903933636	6	24
ENST00000396373	ENSG00000139083	ETV6	5989	0.021019172	0.970721897	0.956082846	0	4	3.613044092	32.97690228	0.727782124	0	24
ENST00000494842	ENSG00000132849	INADL	701	0.050871828	0.987922322	0.975844644	6	3	0.184077902	13.6253642	1.321065605	0	24
ENST00000497742	ENSG00000145029	NICN1	1743	0.03487681	0.964212586	0.928425171	6	3	0.815799002	19.87415652	0.905698815	0	24
ENST00000461015	ENSG00000145029	NICN1	411	0.051763438	0.974842806	0.949685613	6	3	0.448831377	13.39067115	1.344219404	6	24
ENST00000414293	ENSG00000226498	RPSAP21	885	0.129841336	0.833659271	0.750488906	0	4	0.093587001	5.338416898	4.495714827	0	24
ENST00000261884	ENSG00000103671	TRIP4	2045	0.046006534	0.990617534	0.981235069	6	3	4.996516822	15.06627679	1.194721181	0	24
ENST00000366541	ENSG00000054282	SDCCAG8	2567	0.028053065	0.949900459	0.899800918	6	3	3.109746738	24.70842932	0.728496327	0	24
ENST00000416172	ENSG00000180357	ZNF609	3863	0.061763388	0.964234161	0.928468323	6	3	2.373612236	11.22262232	1.603903213	0	24
ENST00000326648	ENSG00000180357	ZNF609	8746	0.020198099	0.993030509	0.986061018	6	3	9.69587992	34.31744561	0.524514563	0	24
ENST00000482512	ENSG00000173230	GOLGB1	10295	0.062368731	0.986168268	0.972336537	6	3	5.284241874	11.11369699	1.619623067	6	24
ENST00000483507	ENSG00000120756	PLS1	749	0.116471055	0.858346692	0.787520038	0	4	0.111715364	5.951239833	4.032773115	0	24
ENST00000403593	ENSG00000139410	SDSL	1449	0.04636446	0.983326747	0.966653494	6	3	2.363427411	14.94996777	1.204015973	6	24
ENST00000475702	ENSG00000112578	BYSL	670	0.032709794	0.991988681	0.983977363	6	3	0.654433366	21.19081434	0.849424648	0	24
ENST00000392346	ENSG00000176155	CCDC57	2964	0.043208804	0.999901378	0.999802756	6	3	3.901026303	16.04180428	1.122068296	0	24
ENST00000418596	ENSG00000155744	FAM126B	9333	0.068378851	0.999294031	0.998588061	6	3	1.200824912	10.13686492	1.775696939	0	24
ENST00000311180	ENSG00000174840	PDE12	8773	0.036185794	0.992675137	0.985350274	6	3	4.790115286	19.15522913	0.939691187	6	24
ENST00000570355	ENSG00000185359	HGS	735	0.094870403	0.984462031	0.968924063	6	3	0.897162477	7.306253178	2.463643069	6	24
ENST00000553407	ENSG00000170633	RNF34	1612	0.045217132	0.999666143	0.999332286	6	3	2.152809205	15.32930436	1.174221581	0	24
ENST00000520526	ENSG00000164941	INTS8	2482	0.038624827	0.895510218	0.843265327	0	4	2.395318647	17.94563853	1.337372307	0	24
ENST00000489462	ENSG00000240950	RP11-372E1.1	633	0.093524799	0.97658737	0.964881055	0	4	0.201406782	7.411373076	3.238266345	0	24
ENST00000261349	ENSG00000070018	LRP6	10020	0.035214669	0.978203734	0.956407468	6	3	12.24119234	19.68347873	0.9144725	6	24
ENST00000520539	ENSG00000104517	UBR5	10297	0.046429815	0.999997378	0.999994756	6	3	18.79966803	14.92892401	1.20571315	0	24
ENST00000618787	ENSG00000167637	ZNF283	5713	0.068566427	0.979089303	0.958178605	6	3	0.802709878	10.10913377	1.780567991	0	24
ENST00000326624	ENSG00000177485	ZBTB33	5211	0.043236494	0.996370061	0.992740123	6	3	9.22683297	16.0315308	1.122787351	6	24
ENST00000273668	ENSG00000145088	EAF2	992	0.106030871	0.976686074	0.953372149	6	3	0.135017887	6.537220447	2.753463822	0	24
ENST00000489361	ENSG00000081307	UBA5	417	0.028292712	0.912948686	0.825897373	6	3	0.588854281	24.49914234	0.734719598	0	24
ENST00000486353	ENSG00000101901	ALG13	916	0.116981052	0.9984567	0.996913401	0	3	0.14262651	5.925294471	4.050431606	0	24
ENST00000588140	ENSG00000124459	ZNF45	520	0.095254622	0.889799543	0.834699314	0	4	0.132144026	7.276782641	3.298160902	0	24
ENST00000577561	ENSG00000125450	NUP85	524	0.059514847	0.998955816	0.997911631	6	3	0.120021935	11.64662636	1.545511932	6	24
ENST00000502374	ENSG00000163138	PACRGL	1034	0.029382313	0.87575415	0.751508299	6	3	0.190793902	23.59062656	0.763014918	0	24
ENST00000566127	ENSG00000205534	SMG1P2	4221	0.074062191	0.891291344	0.836937016	0	4	0.568543375	9.35898826	2.564379753	0	24
ENST00000262719	ENSG00000081913	PHLPP1	6390	0.02749579	0.995846852	0.991693704	6	3	2.27349006	25.20921109	0.714024724	6	24
ENST00000435830	ENSG00000144674	GOLGA4	4152	0.03641717	0.854542424	0.709084849	6	3	0.824639039	19.03352665	0.945699677	0	24
ENST00000419177	ENSG00000144674	GOLGA4	760	0.045720933	0.989398358	0.978796716	6	3	0.592473809	15.16039	1.187304548	0	24
ENST00000429154	ENSG00000159882	ZNF230	4115	0.024491417	0.916509102	0.833018205	6	3	1.214766616	28.30163638	0.636005627	0	24
ENST00000333681	ENSG00000171791	BCL2	3209	0.067406308	0.926206494	0.852412989	6	3	0.276912332	10.28312043	1.750441428	6	24
ENST00000551521	ENSG00000180263	FGD6	904	0.015743524	0.985251472	0.970502944	6	3	1.529704164	44.02744645	0.408835884	0	24
ENST00000427397	ENSG00000138363	ATIC	1046	0.018300215	0.933194624	0.866389249	6	3	6.706791278	37.87645022	0.475229328	6	24
ENST00000433197	ENSG00000178607	ERN1	7876	0.014814846	0.961590017	0.923180034	6	3	3.466003962	46.78733534	0.384719495	0	24
ENST00000468462	ENSG00000138286	FAM149B1	2520	0.087789636	0.835432809	0.753149213	0	4	0.269114098	7.895546826	3.039688134	0	24
ENST00000257566	ENSG00000135111	TBX3	4208	0.03155666	0.978673951	0.957347902	6	3	1.405951249	21.96516301	0.819479464	0	24
ENST00000160827	ENSG00000079616	KIF22	2113	0.028611039	0.995036474	0.990072948	6	3	14.42297274	24.22656438	0.742986076	6	24
ENST00000322313	ENSG00000136709	WDR33	9471	0.035978255	0.909011581	0.863517371	0	4	2.99593041	19.26572559	1.245735588	0	24
ENST00000393006	ENSG00000136709	WDR33	3574	0.053817303	0.933094089	0.866188178	6	3	1.44848885	12.87963433	1.397555205	0	24
ENST00000467641	ENSG00000158290	CUL4B	836	0.035827395	0.92395586	0.88593379	0	4	0.561467639	19.34684827	1.240512132	0	24
ENST00000563307	ENSG00000070770	CSNK2A2	4978	0.013875342	0.998513428	0.997026855	6	3	18.9371205	49.9553207	0.360321979	6	24
ENST00000298573	ENSG00000111266	DUSP16	5253	0.045575196	0.932056099	0.864112197	6	3	1.766138482	15.20886879	1.183519974	0	24
ENST00000262894	ENSG00000256294	ZNF225	4482	0.264794336	0.931037778	0.896556667	0	4	0.023148943	2.6176813	9.168419394	0	24
ENST00000592360	ENSG00000256294	ZNF225	2247	0.127759228	0.998392132	0.996784263	6	3	0.028681176	5.425417715	3.317716892	0	24
ENST00000341222	ENSG00000003402	CFLAR	1283	0.042747643	0.868747426	0.737494853	6	3	0.139704739	16.21486303	1.110092634	0	24
ENST00000281928	ENSG00000123066	MED13L	14234	0.015304676	0.971023708	0.942047417	6	3	13.83617411	45.28989483	0.397439651	0	24
ENST00000268459	ENSG00000140807	NKD1	8595	0.075013968	0.989592175	0.97918435	6	3	0.09073601	9.240241487	1.948001037	6	24
ENST00000258243	ENSG00000135763	URB2	5613	0.037887344	0.986847984	0.973695967	6	3	7.295288369	18.2949531	0.983877898	6	24
ENST00000312938	ENSG00000066422	ZBTB11	6020	0.054516609	0.996677814	0.993355627	6	3	7.25792267	12.71442225	1.415715134	0	24
ENST00000613644	ENSG00000148335	NTMT1	1501	0.071720136	0.947839299	0.895678598	6	3	0.089369317	9.664610453	1.862465134	6	24
ENST00000520105	ENSG00000184489	PTP4A3	1866	0.021154469	0.902919931	0.805839862	6	3	0.562787474	32.76599348	0.549350045	6	24
ENST00000428312	ENSG00000163681	SLMAP	4132	0.147315744	0.946129142	0.919193713	0	4	0.197127753	4.705180602	5.100760636	0	24
ENST00000497084	ENSG00000163681	SLMAP	678	0.122229929	0.984865793	0.977298689	0	4	0.188539475	5.670846621	4.232172302	0	24
ENST00000366527	ENSG00000188206	HNRNPU-AS1	5007	0.048372577	0.981688183	0.963376366	6	3	9.581470956	14.32934164	1.256163783	0	24
ENST00000495089	ENSG00000144802	NFKBIZ	877	0.067201195	0.971104715	0.942209431	6	3	1.051555999	10.31450672	1.745114962	0	24
ENST00000288071	ENSG00000157349	DDX19B	3386	0.093756576	0.841248836	0.761873254	0	4	0.77835426	7.393051319	3.246291547	0	24
ENST00000578287	ENSG00000181396	OGFOD3	892	0.092433786	0.993644452	0.987288904	6	3	0.582202689	7.498850879	2.400367775	6	24
ENST00000276072	ENSG00000147133	TAF1	5692	0.021196893	0.999014444	0.998028888	6	3	15.16517049	32.70041345	0.550451756	0	24
ENST00000546873	ENSG00000111666	CHPT1	624	0.167126807	0.945847848	0.891695696	6	3	0.116536924	4.147432684	4.340034275	6	24
ENST00000588880	ENSG00000129657	SEC14L1	553	0.083839876	0.930064264	0.860128528	6	3	0.105724126	8.267511979	2.177196724	6	24
ENST00000472270	ENSG00000147162	OGT	689	0.044234686	0.908342123	0.816684247	6	3	2.799309981	15.66976594	1.148708926	0	24
ENST00000564170	ENSG00000050820	BCAR1	552	0.029392922	0.875934169	0.751868339	6	3	1.072017381	23.58211246	0.763290398	0	24
ENST00000561970	ENSG00000050820	BCAR1	594	0.044516966	0.990809642	0.981619284	6	3	1.364439128	15.57040496	1.156039297	0	24
ENST00000446936	ENSG00000169714	CNBP	1623	0.100603278	0.957939701	0.915879401	6	3	0.419394953	6.889906517	2.612517304	6	24
ENST00000445173	ENSG00000231686	RP1-203P18.1	988	0.034091054	0.90730816	0.814616319	6	3	3.591584788	20.33223091	0.8852939	6	24
ENST00000325599	ENSG00000144736	SHQ1	2879	0.033675341	0.892368609	0.838552914	0	4	3.268293654	20.58322665	1.165997946	0	24
ENST00000550803	ENSG00000028203	VEZT	648	0.060863425	0.911170218	0.822340435	6	3	0.73009159	11.38856674	1.580532512	6	24
ENST00000455858	ENSG00000174989	FBXW8	4648	0.026698156	0.949075837	0.898151674	6	3	7.691575509	25.96236157	0.693311352	6	24
ENST00000356692	ENSG00000163605	PPP4R2	4984	0.025162339	0.951069158	0.926603737	0	4	6.048266376	27.54700927	0.871237954	0	24
ENST00000409188	ENSG00000197121	PGAP1	1246	0.07972353	0.941541422	0.883082844	6	3	0.489628436	8.69438651	2.070301335	6	24
ENST00000287020	ENSG00000156466	GDF6	3701	0.032337245	0.964337737	0.946506605	0	4	1.973529102	21.43494853	1.11966679	0	24
ENST00000487698	ENSG00000115524	SF3B1	2127	0.093341547	0.88591696	0.828875439	0	4	1.250387754	7.425923405	3.231921297	0	24
ENST00000263960	ENSG00000115520	COQ10B	2239	0.092900751	0.970961599	0.941923198	6	3	0.866499613	7.461157999	2.412494147	0	24
ENST00000409398	ENSG00000115520	COQ10B	879	0.076276113	0.998336224	0.996672449	0	3	0.582120913	9.087342766	2.641036067	0	24
ENST00000263635	ENSG00000115183	TANC1	7470	0.050869297	0.994470027	0.99170504	0	4	4.482134102	13.62604214	1.76133317	0	24
ENST00000470074	ENSG00000115183	TANC1	4351	0.1716511	0.99163393	0.987450895	0	4	0.029276296	4.038116737	5.943364583	0	24
ENST00000396930	ENSG00000083168	KAT6A	9285	0.03502085	0.871512609	0.743025219	6	3	2.591833902	19.79241459	0.909439317	0	24
ENST00000470574	ENSG00000083168	KAT6A	700	0.095312629	0.999990044	0.999980089	6	3	0.542916628	7.272353983	2.475127042	0	24
ENST00000409124	ENSG00000196151	WDSUB1	1600	0.087489393	0.982523177	0.973784765	0	4	1.084400997	7.922642478	3.029292318	0	24
ENST00000315480	ENSG00000136878	USP20	4458	0.029146244	0.932643109	0.865286219	6	3	3.441973688	23.78169826	0.756884551	6	24
ENST00000426648	ENSG00000123636	BAZ2B	537	0.058989108	0.99990724	0.99981448	6	3	2.125246375	11.7504265	1.53185929	0	24
ENST00000286835	ENSG00000156304	SCAF4	4193	0.066889625	0.969365078	0.954047617	0	4	0.634203125	10.36255146	2.316031926	0	24
ENST00000540143	ENSG00000177981	ASB8	559	0.09735111	0.996914989	0.993829979	6	3	0.11115463	7.120074739	2.52806335	6	24
ENST00000520595	ENSG00000169139	UBE2V2	625	0.180900052	0.879768886	0.759537772	0	3	0.159801912	3.83165827	3.131803297	0	12
ENST00000259050	ENSG00000136536	7-Mar	5922	0.055260166	0.930281597	0.895422395	0	4	7.32248477	12.54334237	1.913365616	0	24
ENST00000549512	ENSG00000167528	ZNF641	442	0.069551473	0.993659301	0.987318601	6	3	0.291872898	9.96595978	1.806148168	0	24
ENST00000591547	ENSG00000141699	FAM134C	564	0.220007791	0.985865651	0.971731302	0	3	0.122361354	3.150557425	3.808849794	0	12
ENST00000378444	ENSG00000183337	BCOR	6358	0.270102133	0.976336028	0.952672056	6	3	0.023024996	2.566241044	7.014150149	0	24
ENST00000295321	ENSG00000163166	IWS1	2958	0.06584183	0.970715658	0.941431316	6	3	2.611288306	10.52745917	1.709814277	0	24
ENST00000460503	ENSG00000169251	NMD3	547	0.097162681	0.965508571	0.931017142	6	3	0.434182181	7.133882835	2.523170119	6	24
ENST00000460469	ENSG00000169251	NMD3	3061	0.066693972	0.979365897	0.969048846	0	4	4.948547957	10.39295093	2.309257512	0	24
ENST00000521707	ENSG00000047249	ATP6V1H	598	0.082420141	0.983761069	0.967522137	6	3	0.306057489	8.409924725	2.140328313	0	24
ENST00000358465	ENSG00000197323	TRIM33	8339	0.050486284	0.98026435	0.970396525	0	4	4.044239264	13.72941579	1.748071467	0	24
ENST00000444012	ENSG00000196141	SPATS2L	605	0.026725156	0.989599103	0.979198207	6	3	0.310854998	25.93613251	0.694012494	0	24
ENST00000614438	ENSG00000278540	ACACA	569	0.084737386	0.995717939	0.991435878	6	3	1.133640263	8.179945245	2.200503727	0	24
ENST00000313608	ENSG00000181610	MRPS23	5621	0.036765189	0.996207323	0.992414646	6	3	3.261435741	18.85335561	0.954737203	6	24
ENST00000493261	ENSG00000168395	ING5	543	0.100777042	0.985118818	0.970237636	6	3	0.121708545	6.878026676	2.617029687	6	24
ENST00000267202	ENSG00000139722	VPS37B	3028	0.01629582	0.971222093	0.942444185	6	3	2.007461949	42.53527561	0.423178168	0	24
ENST00000440010	ENSG00000187231	SESTD1	619	0.028556529	0.993500509	0.987001018	6	3	1.339599531	24.27280934	0.741570526	6	24
ENST00000536617	ENSG00000130787	HIP1R	1616	0.136445743	0.999691816	0.999383631	6	3	0.038854484	5.080020559	3.543292746	0	24
ENST00000469361	ENSG00000182400	TRAPPC6B	4533	0.050106004	0.998944177	0.997888354	6	3	0.112300698	13.83361524	1.301178303	0	24
ENST00000360647	ENSG00000163848	ZNF148	9651	0.074090995	0.990686332	0.981372663	6	3	1.324201548	9.355349926	1.924032788	6	24
ENST00000475557	ENSG00000163638	ADAMTS9	3662	0.135477978	0.99188477	0.983769539	0	3	0.358850874	5.116308888	2.345440876	0	12
ENST00000540230	ENSG00000151148	UBE3B	1541	0.064405627	0.975574489	0.963361734	0	4	0.163622011	10.7622146	2.230024293	0	24
ENST00000458270	ENSG00000183309	ZNF623	2733	0.053331894	0.98114759	0.962295181	6	3	1.710266704	12.99686043	1.384949857	6	24
ENST00000344949	ENSG00000036054	TBC1D23	3656	0.114880698	0.999550392	0.999100785	6	3	0.139629383	6.03362613	2.983280636	6	24
ENST00000481632	ENSG00000181722	ZBTB20	2800	0.044242655	0.894700445	0.789400889	6	3	0.278739364	15.66694359	1.148915862	0	24
ENST00000279022	ENSG00000101335	MYL9	2821	0.025094486	0.987056153	0.974112307	6	3	1.042144804	27.62149334	0.651666432	6	24
ENST00000340370	ENSG00000116641	DOCK7	6731	0.047855746	0.946578825	0.919868238	0	4	1.494506538	14.48409512	1.656989947	0	24
ENST00000634264	ENSG00000116641	DOCK7	6303	0.039467577	0.90531791	0.857976866	0	4	1.607579473	17.56244568	1.366552269	0	24
ENST00000465753	ENSG00000088448	ANKRD10	997	0.073608185	0.93739947	0.906099206	0	4	2.485884288	9.41671334	2.548659934	0	24
ENST00000463156	ENSG00000088448	ANKRD10	395	0.039691724	0.966804698	0.933609396	6	3	30.7300418	17.46326709	1.030734965	6	24
ENST00000324344	ENSG00000188215	DCUN1D3	6162	0.029136328	0.974833433	0.96225015	0	4	4.063002678	23.7897916	1.008836076	0	24
ENST00000555719	ENSG00000020577	SAMD4A	413	0.085851903	0.889289612	0.778579224	0	3	0.248406851	8.073754392	2.97259476	0	24
ENST00000482587	ENSG00000169905	TOR1AIP2	7067	0.03188361	0.996900803	0.993801605	6	3	5.962350152	21.73992159	0.827969867	0	24
ENST00000563117	ENSG00000196678	ERI2	2903	0.123959602	0.860357032	0.720714065	0	3	0.146669017	5.591718335	4.292061682	0	24
ENST00000562277	ENSG00000196678	ERI2	546	0.102477132	0.934782095	0.902173143	0	4	0.100465669	6.763920578	3.548237996	0	24
ENST00000551352	ENSG00000066117	SMARCD1	621	0.061862905	0.973970056	0.947940112	6	3	0.738730223	11.20456892	1.606487507	0	24
ENST00000442267	ENSG00000109436	TBC1D9	5306	0.018412036	0.929964198	0.859928395	6	3	6.328159173	37.64641661	0.478133156	6	24
ENST00000415674	ENSG00000136052	SLC41A2	702	0.05319776	0.995414888	0.990829776	6	3	0.730150073	13.02963086	1.381466612	6	24
ENST00000433540	ENSG00000136052	SLC41A2	685	0.093969607	0.861028357	0.791542535	0	4	0.140570134	7.376291186	3.253667649	0	24
ENST00000083182	ENSG00000062725	APPBP2	6478	0.020912075	0.997253436	0.994506871	6	3	10.0504734	33.1457873	0.543055437	0	24
ENST00000479035	ENSG00000125691	RPL23	2821	0.019307826	0.966692872	0.933385745	6	3	46.47967313	35.89980456	0.501395487	6	24
ENST00000377705	ENSG00000162408	NOL9	6649	0.017630182	0.981046827	0.962093655	6	3	9.684425529	39.31593983	0.457829574	6	24
ENST00000542461	ENSG00000171456	ASXL1	1068	0.016111117	0.861252945	0.722505889	6	3	0.36352645	43.02291397	0.418381703	0	24
ENST00000429976	ENSG00000168016	TRANK1	10481	0.060662174	0.983248061	0.966496123	6	3	1.69172673	11.42634915	1.575306317	0	24
ENST00000463764	ENSG00000168016	TRANK1	476	0.048801286	0.853046539	0.779569808	0	4	1.405067233	14.20346143	1.689728952	0	24
ENST00000371244	ENSG00000162409	PRKAA2	9347	0.048513221	0.961685369	0.923370739	6	3	3.822439445	14.28779948	1.259816113	0	24
ENST00000606080	ENSG00000111816	FRK	13230	0.061517978	0.996431612	0.992863224	6	3	2.077813713	11.26739214	1.59753027	6	24
ENST00000270458	ENSG00000142408	CACNG8	8747	0.031361789	0.967118741	0.934237482	6	3	1.715969744	22.10164646	0.814418963	0	24
ENST00000299576	ENSG00000166452	AKIP1	1247	0.045778646	0.830215445	0.745323167	0	4	0.35383986	15.14127761	1.585070997	0	24
ENST00000496013	ENSG00000134452	FBXO18	336	0.074214458	0.895295232	0.842942847	0	4	0.402069268	9.33978638	2.56965192	0	24
ENST00000476093	ENSG00000163374	YY1AP1	1037	0.046995958	0.912966276	0.825932552	6	3	1.044528132	14.74908083	1.220415035	0	24
ENST00000422440	ENSG00000115840	SLC25A12	2979	0.0527859	0.860641961	0.790962942	0	4	2.896139824	13.13129411	1.827694955	0	24
ENST00000330688	ENSG00000077092	RARB	3084	0.054369083	0.897725152	0.795450304	6	3	1.836645755	12.74892178	1.411884104	6	24
ENST00000393313	ENSG00000048405	ZNF800	4358	0.120523509	0.925179819	0.850359638	6	3	0.474164086	5.751136758	3.129816027	0	24
ENST00000356819	ENSG00000157168	NRG1	5931	0.037989624	0.989636983	0.979273965	6	3	25.9789274	18.24569719	0.986533966	0	24
ENST00000405005	ENSG00000157168	NRG1	1992	0.060960182	0.978294282	0.967441423	0	4	0.984055796	11.37049064	2.11072686	0	24
ENST00000491720	ENSG00000138434	SSFA2	6473	0.02692602	0.991448464	0.982896927	6	3	8.218275084	25.74265312	0.699228627	0	24
ENST00000423656	ENSG00000145041	VPRBP	5946	0.100637896	0.902962217	0.805924433	0	3	2.909762166	6.887536489	1.742277521	0	12
ENST00000580210	ENSG00000265681	RPL17	705	0.061283567	0.85682201	0.785233015	0	4	1.047455281	11.31049019	2.121923947	0	24
ENST00000438162	ENSG00000137312	FLOT1	888	0.091467351	0.871485244	0.807227866	0	4	0.202933938	7.578083054	3.167027839	0	24
ENST00000338370	ENSG00000175756	AURKAIP1	1072	0.042597285	0.93208736	0.86417472	6	3	0.794144371	16.27209759	1.106188056	6	24
ENST00000339659	ENSG00000157540	DYRK1A	8654	0.091825132	0.999457467	0.998914933	6	3	0.766103547	7.548556328	2.384561924	0	24
ENST00000366928	ENSG00000143353	LYPLAL1	1898	0.13617447	0.984986442	0.969972884	6	3	0.212019281	5.090140467	3.536248187	6	24
ENST00000308330	ENSG00000174106	LEMD3	4764	0.017179017	0.999872698	0.999745396	6	3	7.91107692	40.34847634	0.4461135	0	24
ENST00000452145	ENSG00000204172	AGAP9	2387	0.04790133	0.9841233	0.97618495	0	4	11.35738468	14.47031172	1.658568279	0	24
ENST00000612123	ENSG00000185630	PBX1	6062	0.139076693	0.874263036	0.748526072	6	3	1.547779525	4.983920488	3.6116146	6	24
ENST00000354631	ENSG00000107614	TRDMT1	8230	0.079973532	0.991299744	0.982599487	6	3	0.528690034	8.667207271	2.076793532	0	24
ENST00000337488	ENSG00000145216	FIP1L1	2198	0.110346679	0.983093459	0.966186918	6	3	0.30119362	6.281540908	2.865538928	6	24
ENST00000463504	ENSG00000144645	OSBPL10	533	0.047445897	0.938202701	0.876405402	6	3	0.227620268	14.60921239	1.232099275	6	24
ENST00000462161	ENSG00000172888	ZNF621	536	0.047445897	0.9382027	0.8764054	6	3	0.226346273	14.6092124	1.232099275	6	24
ENST00000305921	ENSG00000170836	PPM1D	4778	0.014529373	0.998361405	0.996722811	6	3	4.110380498	47.70661189	0.377306191	0	24
ENST00000463857	ENSG00000164081	TEX264	3937	0.039371752	0.967511596	0.935023191	6	3	0.376219043	17.60519023	1.02242576	0	24
ENST00000504384	ENSG00000174796	THAP6	1132	0.060644364	0.877594671	0.816392007	0	4	0.568845755	11.42970493	2.09979174	0	24
ENST00000285873	ENSG00000082516	GEMIN5	5397	0.045443286	0.962939862	0.925879724	6	3	8.162301588	15.25301612	1.180094471	6	24
ENST00000548909	ENSG00000087502	ERGIC2	645	0.093305448	0.934668768	0.902003152	0	4	0.111279341	7.428796464	3.230671363	0	24
ENST00000469877	ENSG00000102606	ARHGEF7	1501	0.048267206	0.996692044	0.993384088	6	3	0.936432377	14.36062366	1.253427457	0	24
ENST00000357242	ENSG00000133138	TBC1D8B	5717	0.067549414	0.98411509	0.96823018	6	3	0.501703031	10.26133517	1.75415769	6	24
ENST00000399831	ENSG00000197140	ADAM32	712	0.084920729	0.965649311	0.948473966	0	4	0.158006945	8.162284869	2.940353147	0	24
ENST00000379907	ENSG00000197140	ADAM32	2601	0.057965924	0.970202001	0.940404002	6	3	0.187885849	11.95783885	1.505288725	0	24
ENST00000518259	ENSG00000197140	ADAM32	6871	0.033819792	0.893301589	0.786603178	6	3	0.751743343	20.49531202	0.87824962	0	24
ENST00000491415	ENSG00000117597	DIEXF	8446	0.028164372	0.98475319	0.977129785	0	4	6.907401041	24.61078059	0.975182397	0	24
ENST00000161863	ENSG00000047188	YTHDC2	6316	0.029142253	0.946229472	0.892458944	6	3	19.2630913	23.78495547	0.7567809	6	24
ENST00000417147	ENSG00000233868	AC009302.2	390	0.065351482	0.952197644	0.904395287	0	3	0.67950195	10.60644923	1.131387116	0	12
ENST00000486255	ENSG00000102287	GABRE	6176	0.077811236	0.998506254	0.997012509	6	3	6.615665494	8.908060309	2.02064191	0	24
ENST00000474932	ENSG00000102287	GABRE	430	0.041189563	0.999978626	0.999957252	6	3	4.117646824	16.82822351	1.069631621	0	24
ENST00000372396	ENSG00000066135	KDM4A	4474	0.029343526	0.999992405	0.99998481	6	3	9.26657848	23.62180941	0.762007672	0	24
ENST00000560959	ENSG00000140416	TPM1	925	0.057331052	0.999365568	0.998731136	6	3	8.66271792	12.09025753	1.488802033	0	24
ENST00000559108	ENSG00000140416	TPM1	437	0.101639128	0.957112638	0.935668957	0	4	1.500722141	6.819688356	3.519222396	0	24
ENST00000264010	ENSG00000102974	CTCF	3939	0.045047517	0.836790923	0.755186385	0	4	3.936174755	15.38702293	1.559755913	0	24
ENST00000401394	ENSG00000102974	CTCF	2978	0.083988973	0.932218573	0.89832786	0	4	0.220435939	8.25283557	2.908091382	0	24
ENST00000432670	ENSG00000198000	NOL8	3136	0.036821371	0.993523634	0.987047269	6	3	0.559184952	18.82458893	0.956196179	6	24
ENST00000355619	ENSG00000005812	FBXL3	3503	0.055981431	0.954743252	0.932114879	0	4	2.349734892	12.38173391	1.938339184	0	24
ENST00000598185	ENSG00000105499	PLA2G4C	404	0.208921961	0.891371319	0.782742637	0	3	0.363195569	3.317732498	3.61692813	0	12
ENST00000361400	ENSG00000126091	ST3GAL3	2195	0.079914556	0.936228178	0.872456356	6	3	0.061972768	8.673603629	2.075261998	6	24
ENST00000005257	ENSG00000006451	RALA	2880	0.017029625	0.994909512	0.989819024	6	3	6.089773076	40.70243412	0.442233994	0	24
ENST00000396137	ENSG00000152409	JMY	9042	0.054970176	0.941254132	0.911881198	0	4	2.100412507	12.60951355	1.903324812	0	24
ENST00000290231	ENSG00000124160	NCOA5	3220	0.041438728	0.985082124	0.977623186	0	4	5.367483686	16.7270379	1.434802751	0	24
ENST00000614785	ENSG00000263956	NBPF11	4343	0.261796328	0.920533821	0.841067642	6	3	0.038035402	2.647658144	6.798460761	6	24
ENST00000458730	ENSG00000167110	GOLGA2	704	0.014561927	0.998561045	0.997122091	6	3	3.061934388	47.59996279	0.378151556	0	24
ENST00000628426	ENSG00000182022	CHST15	3553	0.045180466	0.941677164	0.912515746	0	4	1.162421043	15.34174475	1.56435923	0	24
ENST00000497135	ENSG00000119522	DENND1A	1207	0.070955805	0.846875456	0.770313184	0	4	0.168002245	9.768716994	2.45682212	0	24
ENST00000314742	ENSG00000140471	LINS1	4821	0.058810313	0.94380133	0.915701995	0	4	2.411867481	11.78615023	2.036288315	0	24
ENST00000367425	ENSG00000116785	CFHR3	1645	0.104464662	0.99782087	0.995641739	0	3	0.038946666	6.635231136	1.808527805	0	12
ENST00000447079	ENSG00000167258	CDK12	8336	0.082905281	0.983344027	0.97501604	0	4	3.299057837	8.360712003	2.870568917	0	24
ENST00000559056	ENSG00000100911	PSME2	512	0.033796862	0.998670977	0.997341954	6	3	1.861748073	20.50921717	0.877654171	6	24
ENST00000332783	ENSG00000183475	ASB7	4985	0.063263772	0.914489071	0.871733606	0	4	1.866744323	10.95646301	2.190487933	0	24
ENST00000524549	ENSG00000166483	WEE1	5187	0.021856562	0.969377941	0.938755883	6	3	2.287446931	31.71345907	0.567582362	0	24
ENST00000310430	ENSG00000173273	TNKS	9620	0.030287364	0.981803996	0.972705994	0	4	13.46553617	22.8856883	1.048690329	0	24
ENST00000517770	ENSG00000173273	TNKS	574	0.056419873	0.879825618	0.819738427	0	4	0.787000054	12.28551462	1.95352012	0	24
ENST00000494204	ENSG00000101868	POLA1	806	0.114779152	0.888581046	0.777162091	6	3	0.090426929	6.038964115	2.980643643	0	24
ENST00000594180	ENSG00000063127	SLC6A16	453	0.164773403	0.999740923	0.999481845	6	3	0.13848347	4.206669089	4.278919882	6	24
ENST00000209884	ENSG00000076321	KLHL20	3421	0.042400678	0.930750563	0.861501127	6	3	2.683351224	16.34754948	1.10108246	0	24
ENST00000284274	ENSG00000154124	OTULIN	7800	0.041026576	0.976287714	0.964431571	0	4	3.474161161	16.89507745	1.420532109	0	24
ENST00000522038	ENSG00000082515	MRPL22	3162	0.097809655	0.916753422	0.833506845	0	3	0.024558876	7.086694846	3.386628114	0	24
ENST00000262259	ENSG00000105497	ZNF175	6535	0.035164939	0.999858362	0.999716724	6	3	2.678288031	19.71131498	0.913181085	0	24
ENST00000261893	ENSG00000103642	LACTB	1972	0.072634803	0.999988443	0.999976886	6	3	3.050986134	9.542907183	1.886217654	0	24
ENST00000497964	ENSG00000127603	MACF1	4160	0.030670575	0.969675794	0.939351589	6	3	0.356496763	22.59974501	0.796469163	0	24
ENST00000367012	ENSG00000082497	SERTAD4	5219	0.036966389	0.996428454	0.992856909	6	3	0.324865209	18.75074079	0.959962073	6	24
ENST00000401507	ENSG00000068796	KIF2A	2539	0.048333761	0.954961614	0.909923228	0	3	6.713274093	14.34084919	0.836770531	0	12
ENST00000329245	ENSG00000184428	TOP1MT	1958	0.183283367	0.937160096	0.905740143	0	4	0.117984153	3.781833514	6.346128118	0	24
ENST00000409122	ENSG00000180336	C17orf104	4604	0.106247864	0.936500826	0.873001652	6	3	0.438671279	6.52386934	2.75909879	6	24
ENST00000407433	ENSG00000184500	PROS1	3335	0.111050256	0.976361215	0.952722431	6	3	0.017881137	6.241743204	2.883809764	0	24
ENST00000550715	ENSG00000050426	LETMD1	907	0.073754363	0.813666039	0.720499058	0	4	0.269461655	9.398049886	2.553721282	0	24
ENST00000546814	ENSG00000050426	LETMD1	894	0.047010817	0.956964385	0.91392877	6	3	0.888904445	14.74441899	1.220800902	0	24
ENST00000458035	ENSG00000213799	ZNF845	4311	0.176851685	0.893144566	0.786289132	6	3	0.217721972	3.919369944	4.592574893	6	24
ENST00000418631	ENSG00000134453	RBM17	792	0.13968874	0.94698874	0.920483111	0	4	0.493510215	4.962083402	4.836678076	0	24
ENST00000533430	ENSG00000174483	BBS1	844	0.032683088	0.999643315	0.99928663	6	3	0.450780462	21.20813022	0.848731115	0	24
ENST00000367211	ENSG00000215817	ZC3H11B	2436	0.033957219	0.975663348	0.951326695	6	3	4.819141451	20.41236621	0.881818394	0	24
ENST00000485676	ENSG00000089682	RBM41	925	0.079604104	0.990747627	0.981495255	6	3	1.532054302	8.707430212	2.067200031	6	24
ENST00000549572	ENSG00000139546	TARBP2	1514	0.044176183	0.970361774	0.940723548	6	3	0.429256322	15.69051773	1.147189679	6	24
ENST00000538725	ENSG00000174099	MSRB3	574	0.155199105	0.998750357	0.997500714	6	3	0.108222055	4.466180259	4.030289634	0	24
ENST00000263895	ENSG00000115963	RND3	2711	0.095354738	0.912508229	0.825016458	6	3	0.206827534	7.269142552	2.476220527	0	24
ENST00000396408	ENSG00000196417	ZNF765	4569	0.056686482	0.99410139	0.988202779	6	3	4.443111903	12.22773327	1.472063514	0	24
ENST00000366849	ENSG00000185842	DNAH14	2215	0.099922344	0.944217523	0.888435045	6	3	0.372920873	6.936858708	2.594834457	0	24
ENST00000602860	ENSG00000102977	ACD	1858	0.017851356	0.955392128	0.933088192	0	4	0.716316027	38.82882575	0.618097497	0	24
ENST00000602850	ENSG00000102977	ACD	883	0.090892703	0.983881294	0.967762587	6	3	0.757147755	7.62599373	2.360348125	6	24
ENST00000513735	ENSG00000164329	PAPD4	600	0.10811755	0.996900009	0.993800018	6	3	0.107747158	6.411051479	2.807651765	0	24
ENST00000549063	ENSG00000083454	P2RX5	1967	0.057965924	0.970202001	0.940404002	6	3	0.248444886	11.95783884	1.505288726	0	24
ENST00000580158	ENSG00000108424	KPNB1	603	0.021891953	0.887172322	0.774344645	6	3	11.23520902	31.66219077	0.568501407	0	24
ENST00000553976	ENSG00000168175	MAPK1IP1L	517	0.045404801	0.996187956	0.992375913	6	3	0.363679694	15.26594483	1.179095051	0	24
ENST00000261250	ENSG00000047621	C12orf4	3826	0.054828247	0.994079662	0.988159324	6	3	2.200268198	12.64215459	1.423807934	0	24
ENST00000481161	ENSG00000115271	GCA	605	0.035086468	0.998244191	0.996488383	6	3	1.456878748	19.75539922	0.911143319	6	24
ENST00000371012	ENSG00000198160	MIER1	2420	0.039163453	0.878854655	0.757709311	6	3	0.870216386	17.69882691	1.017016557	0	24
ENST00000355356	ENSG00000198160	MIER1	4818	0.117462478	0.931796025	0.897694037	0	4	0.492930835	5.901009366	4.067100815	0	24
ENST00000383847	ENSG00000175182	FAM131A	1483	0.106188639	0.963110196	0.926220393	0	3	0.110856869	6.527507905	3.676747749	0	24
ENST00000377669	ENSG00000118922	KLF12	10637	0.028466297	0.997465217	0.994930433	6	3	1.919098548	24.34974875	0.73922734	0	24
ENST00000456324	ENSG00000167635	ZNF146	3780	0.041724641	0.99944846	0.998896919	6	3	13.77366271	16.61241821	1.083526779	6	24
ENST00000532781	ENSG00000117713	ARID1A	2583	0.073213993	0.96574875	0.931497501	6	3	0.023367869	9.467414028	1.901258353	0	24
ENST00000367607	ENSG00000135837	CEP350	13491	0.05856377	0.995548315	0.993322473	0	4	5.987411236	11.8357677	2.027751862	0	24
ENST00000486753	ENSG00000240898	RP11-48B14.1	483	0.13433217	0.925291279	0.887936918	0	4	0.119242936	5.159949264	4.651208524	0	24
ENST00000465643	ENSG00000065883	CDK13	2394	0.055961332	0.990590894	0.981181788	6	3	2.20467464	12.38618078	1.453232463	0	24
ENST00000484188	ENSG00000080189	SLC35C2	854	0.046648389	0.928856755	0.857713511	6	3	1.204512582	14.85897374	1.211389179	6	24
ENST00000398814	ENSG00000140481	CCDC33	2787	0.114385318	0.980773186	0.971159779	0	4	0.073231257	6.059756557	3.960555144	0	24
ENST00000494573	ENSG00000134333	LDHA	1154	0.047679265	0.901026601	0.851539902	0	4	2.274346511	14.53770698	1.650879332	0	24
ENST00000322342	ENSG00000180011	ZADH2	7732	0.016471829	0.9476892	0.8953784	6	3	5.886624411	42.08076587	0.427748869	6	24
ENST00000441015	ENSG00000112319	EYA4	2499	0.131773295	0.975392963	0.963089444	0	4	0.245625821	5.260149124	4.56260829	0	24
ENST00000471722	ENSG00000226084	RP4-706A16.3	555	0.023485001	0.999552595	0.999328892	0	4	10.25242826	29.51446238	0.81316067	0	24
ENST00000461483	ENSG00000243649	CFB	1277	0.05798057	0.994091951	0.991137927	0	4	1.031462443	11.95481832	2.00755874	0	24
ENST00000482312	ENSG00000243649	CFB	764	0.15723725	0.982532415	0.973798623	0	4	0.083924686	4.408288624	5.444289621	0	24
ENST00000359130	ENSG00000142892	PIGK	1926	0.223906026	0.983745874	0.967491749	6	3	0.036318653	3.095705787	5.814506041	0	24
ENST00000262990	ENSG00000109445	ZNF330	1899	0.068831379	0.901689203	0.803378405	0	3	3.302188856	10.07022082	2.383264522	0	24
ENST00000299045	ENSG00000166046	TCP11L2	2219	0.025621506	0.99803112	0.99606224	6	3	4.866935204	27.05333448	0.665352362	0	24
ENST00000524961	ENSG00000133812	SBF2	585	0.028292712	0.912948686	0.825897372	6	3	0.419747411	24.49914239	0.734719596	0	24
ENST00000369902	ENSG00000107882	SUFU	5001	0.069669226	0.997902395	0.99580479	6	3	0.976082179	9.949115599	1.809206037	6	24
ENST00000522308	ENSG00000172167	MTBP	1981	0.115131829	0.980852975	0.961705949	6	3	0.101332998	6.020465293	2.989802137	0	24
ENST00000556143	ENSG00000165861	ZFYVE1	4485	0.03024463	0.892895375	0.785790749	6	3	2.838244274	22.91802457	0.785408007	0	24
ENST00000366627	ENSG00000135778	NTPCR	1762	0.042714916	0.978004731	0.956009461	6	3	2.643704068	16.22728662	1.109242748	0	24
ENST00000396403	ENSG00000198346	ZNF813	6151	0.059376952	0.88662565	0.829938475	0	4	0.141820314	11.67367401	2.055908019	0	24
ENST00000508596	ENSG00000150627	WDR17	4294	0.044758254	0.99360653	0.987213061	6	3	2.517883291	15.48646603	1.1623052	6	24
ENST00000485875	ENSG00000204634	TBC1D8	570	0.056774581	0.925570381	0.888355571	0	4	3.289395405	12.20875911	1.965801748	0	24
ENST00000367871	ENSG00000028839	TBPL1	808	0.120662691	0.853063445	0.779595168	0	4	0.07301835	5.744502935	4.17790717	0	24
ENST00000463004	ENSG00000131051	RBM39	4580	0.042279354	0.999832678	0.999665356	6	3	11.07336405	16.39446017	1.097931851	0	24
ENST00000317704	ENSG00000154027	AK5	2149	0.145831142	0.908170275	0.816340551	6	3	0.034595098	4.753080665	3.787017572	6	24
ENST00000369046	ENSG00000130348	QRSL1	4106	0.027849096	0.821073342	0.731610013	0	4	1.360082335	24.88939619	0.96426606	0	24
ENST00000263377	ENSG00000141867	BRD4	7169	0.020550427	0.912299417	0.868449125	0	4	5.334870513	33.72908881	0.711551982	0	24
ENST00000357146	ENSG00000197170	PSMD12	2437	0.055011662	0.820979413	0.731469119	0	4	0.414832356	12.60000436	1.904761245	0	24
ENST00000398544	ENSG00000143951	WDPCP	2063	0.097827512	0.884862755	0.827294133	0	4	0.118845328	7.085401283	3.387246401	0	24
ENST00000311227	ENSG00000074219	TEAD2	2164	0.043493736	0.899985057	0.799970114	6	3	1.752592243	15.93671275	1.129467556	6	24
ENST00000355076	ENSG00000168301	KCTD6	2425	0.053361677	0.851571988	0.703143976	6	3	0.603908175	12.98960636	1.385723286	6	24
ENST00000519235	ENSG00000164574	GALNT10	329	0.097657913	0.968384422	0.952576633	0	4	3.823886924	7.097706281	3.381374074	0	24
ENST00000580974	ENSG00000154217	PITPNC1	6182	0.064216624	0.96515397	0.93030794	6	3	0.298973021	10.79389004	1.667610095	6	24
ENST00000310421	ENSG00000175073	VCPIP1	9942	0.027359874	0.927628799	0.891443199	0	4	7.2137927	25.3344432	0.947326918	0	24
ENST00000254301	ENSG00000131981	LGALS3	1146	0.017865395	0.967432884	0.934865767	6	3	7.479226425	38.79831208	0.463937708	6	24
ENST00000367409	ENSG00000066279	ASPM	10887	0.061268697	0.997456758	0.994913516	6	3	14.45219532	11.31323527	1.591056808	6	24
ENST00000403263	ENSG00000114933	INO80D	14136	0.073055278	0.99585742	0.99171484	6	3	1.765964197	9.4879823	1.89713676	0	24
ENST00000297540	ENSG00000164902	PHAX	4288	0.041275135	0.922016344	0.844032688	6	3	1.500527453	16.79333515	1.071853794	6	24
ENST00000563200	ENSG00000149923	PPP4C	1447	0.064008101	0.883121581	0.824682372	0	4	0.510305848	10.82905405	2.216260063	0	24
ENST00000304748	ENSG00000171051	FPR1	1930	0.108125304	0.976095228	0.952190456	6	3	1.02035478	6.410591734	2.80785312	6	24
ENST00000298492	ENSG00000165660	FAM175B	2992	0.064145875	0.871970507	0.80795576	0	4	1.650275004	10.80579512	2.221030451	0	24
ENST00000537275	ENSG00000149948	HMGA2	1508	0.048939457	0.991875344	0.983750688	6	3	0.41320214	14.16336054	1.270884826	0	24
ENST00000514951	ENSG00000172062	SMN1	1308	0.180875196	0.938443417	0.876886835	0	3	0.287042507	3.832184823	3.131372977	0	12
ENST00000370801	ENSG00000036549	ZZZ3	4328	0.079396449	0.961751018	0.923502037	6	3	1.051865997	8.730203794	2.061807539	0	24
ENST00000433749	ENSG00000036549	ZZZ3	603	0.040206984	0.880717307	0.761434613	6	3	0.110517358	17.23947199	1.044115505	0	24
ENST00000531179	ENSG00000149480	MTA2	625	0.134041807	0.811585626	0.71737844	0	4	0.091770822	5.171126803	4.641154803	0	24
ENST00000341247	ENSG00000050405	LIMA1	3706	0.324412674	0.90654433	0.813088661	0	3	0.024383199	2.136621764	5.616342679	0	12
ENST00000565468	ENSG00000261115	TMEM178B	10558	0.127524889	0.979329977	0.958659953	6	3	0.012780514	5.435387458	3.311631441	6	24
ENST00000340281	ENSG00000162664	ZNF326	2729	0.050561429	0.970092556	0.940185111	6	3	2.855605347	13.70901092	1.313005009	6	24
ENST00000361911	ENSG00000162664	ZNF326	1538	0.161721249	0.919474487	0.87921173	0	4	0.407913884	4.286061253	5.599546666	0	24
ENST00000380959	ENSG00000147862	NFIB	8198	0.01947268	0.925797204	0.888695805	0	4	17.06705219	35.59588039	0.674235325	0	24
ENST00000225614	ENSG00000108479	GALK1	1445	0.046524772	0.989982249	0.979964497	6	3	2.06814768	14.89845414	1.208179039	6	24
ENST00000348286	ENSG00000088305	DNMT3B	4048	0.029798772	0.957208502	0.935812754	0	4	1.653941942	23.26093112	1.031772971	0	24
ENST00000560555	ENSG00000184254	ALDH1A3	576	0.10120238	0.99265103	0.985302059	6	3	0.213174239	6.849119377	2.628075087	6	24
ENST00000449880	ENSG00000132470	ITGB4	5689	0.034607247	0.997660301	0.995320603	6	3	11.3106854	20.0289607	0.898698653	6	24
ENST00000330753	ENSG00000185070	FLRT2	33679	0.031522143	0.898653404	0.797306809	6	3	0.271680231	21.98921472	0.81858312	0	24
ENST00000253247	ENSG00000130935	NOL11	2947	0.086165115	0.987769077	0.975538155	6	3	4.0294743	8.044406114	2.237579723	0	24
ENST00000397410	ENSG00000011243	AKAP8L	2146	0.032714822	0.982268609	0.964537218	6	3	0.871211619	21.18755769	0.849555209	0	24
ENST00000262726	ENSG00000186976	EFCAB6	4869	0.045648968	0.996908957	0.993817915	6	3	0.131102758	15.18429042	1.185435704	0	24
ENST00000471421	ENSG00000019995	ZRANB1	587	0.073213993	0.96574875	0.9314975	6	3	0.102826586	9.467413975	1.901258363	0	24
ENST00000587084	ENSG00000168813	ZNF507	5560	0.063822259	0.815720376	0.723580564	0	4	6.514775608	10.86058684	2.20982534	0	24
ENST00000492178	ENSG00000113851	CRBN	500	0.041314736	0.883547548	0.825321322	0	4	1.832923386	16.77723858	1.430509549	0	24
ENST00000392161	ENSG00000181007	ZFP82	2623	0.075383369	0.881123128	0.821684692	0	4	0.604016285	9.194961525	2.610125114	0	24
ENST00000445120	ENSG00000138380	CARF	460	0.073213993	0.96574875	0.9314975	6	3	0.131215666	9.467414018	1.901258355	6	24
ENST00000536413	ENSG00000065559	MAP2K4	3852	0.030514661	0.803632623	0.705448934	0	4	2.531369618	22.71521822	1.056560398	0	24
ENST00000276569	ENSG00000104442	ARMC1	3032	0.022618557	0.904560423	0.809120846	6	3	11.60314141	30.64506594	0.587370249	6	24
ENST00000427233	ENSG00000204120	GIGYF2	530	0.060544055	0.892370832	0.838556248	0	4	0.613838929	11.44864153	2.096318583	0	24
ENST00000461134	ENSG00000124120	TTPAL	3455	0.071751931	0.869402958	0.804104437	0	4	1.105946473	9.660327901	2.484387719	0	24
ENST00000536163	ENSG00000257093	KIAA1147	7296	0.020808352	0.999967398	0.999934797	6	3	18.68255791	33.31100798	0.540361913	6	24
ENST00000460406	ENSG00000168038	ULK4	490	0.220007791	0.961730794	0.923461589	0	3	0.149665274	3.150557425	3.808849795	0	12
ENST00000509829	ENSG00000180801	ARSJ	2253	0.163531328	0.808744102	0.713116153	0	4	0.038274155	4.238620136	5.662220069	0	24
ENST00000462378	ENSG00000146574	CCZ1B	593	0.038064292	0.991384977	0.982769955	6	3	0.324129627	18.20990595	0.98847298	0	24
ENST00000367405	ENSG00000177888	ZBTB41	8478	0.030898596	0.87814148	0.81721222	0	4	3.306121672	22.43296704	1.069854021	0	24
ENST00000379568	ENSG00000111845	PAK1IP1	1800	0.045460747	0.826629577	0.739944366	0	4	2.152249542	15.24715787	1.574063848	0	24
ENST00000471919	ENSG00000153975	ZUFSP	1236	0.064783541	0.997130196	0.994260393	6	3	0.880849769	10.69943335	1.682332083	6	24
ENST00000486187	ENSG00000196693	ZNF33B	1941	0.070479471	0.802030524	0.703045787	0	4	0.407613251	9.834738653	2.440329209	0	24
ENST00000554922	ENSG00000165521	EML5	9570	0.058498722	0.977792093	0.955584185	6	3	0.374942889	11.84892868	1.519124681	0	24
ENST00000286201	ENSG00000155760	FZD7	3859	0.0219098	0.990461174	0.980922349	6	3	7.103645029	31.63639936	0.568964875	6	24
ENST00000509561	ENSG00000138757	G3BP2	559	0.095218867	0.97022368	0.940447359	6	3	0.427346426	7.279515106	2.47269217	6	24
ENST00000372371	ENSG00000148606	POLR3A	6640	0.018613927	0.818504416	0.727756624	0	4	12.00927302	37.23809462	0.64450129	0	24
ENST00000220849	ENSG00000104408	EIF3E	1543	0.118689171	0.966073711	0.932147423	6	3	0.974472523	5.840020395	3.082181017	6	24
ENST00000521614	ENSG00000104408	EIF3E	1990	0.086357106	0.988690928	0.977381855	6	3	16.9411998	8.026521672	2.242565427	6	24
ENST00000522445	ENSG00000104408	EIF3E	841	0.137438594	0.955995846	0.911991692	6	3	1.249974505	5.043322713	3.569075593	6	24
ENST00000518442	ENSG00000104408	EIF3E	1285	0.064825737	0.983787103	0.967574205	6	3	2.822788954	10.69246902	1.683427837	0	24
ENST00000619423	ENSG00000270629	NBPF14	10779	0.015545886	0.975970169	0.951940338	6	3	1.172223007	44.58717813	0.403703503	0	24
ENST00000409443	ENSG00000198586	TLK1	2783	0.069400279	0.931374469	0.862748938	6	3	0.145615177	9.987671347	1.802221897	0	24
ENST00000553495	ENSG00000100722	ZC3H14	577	0.047883	0.990101037	0.985151555	0	4	3.130860658	14.47585117	1.657933597	0	24
ENST00000557607	ENSG00000100722	ZC3H14	1983	0.07141479	0.998447731	0.996895462	6	3	0.837788397	9.705933184	1.854535742	0	24
ENST00000555799	ENSG00000100722	ZC3H14	813	0.021133434	0.995369487	0.990738973	6	3	2.013546655	32.79860665	0.548803801	0	24
ENST00000555120	ENSG00000100722	ZC3H14	580	0.035992217	0.961095362	0.922190725	6	3	0.532018841	19.25825205	0.934664265	0	24
ENST00000503057	ENSG00000064042	LIMCH1	5467	0.127808054	0.862476409	0.793714613	0	4	0.303360793	5.423345088	4.425313088	0	24
ENST00000407594	ENSG00000217950	AC073869.20	1944	0.111050256	0.976361216	0.952722431	6	3	0.030675717	6.241743204	2.883809765	6	24
ENST00000544541	ENSG00000132740	IGHMBP2	479	0.016111703	0.861457299	0.722914597	6	3	1.215860796	43.0213477	0.418396935	0	24
ENST00000307526	ENSG00000170293	CMTM8	1174	0.061391467	0.984763118	0.969526236	6	3	0.332046717	11.2906112	1.59424496	6	24
ENST00000528066	ENSG00000117625	RCOR3	569	0.090781375	0.836769795	0.755154693	0	4	0.536474772	7.635345696	3.143276147	0	24
ENST00000471765	ENSG00000177674	AGTRAP	717	0.059491421	0.945647448	0.891294895	6	3	0.556309994	11.65121246	1.544903594	6	24
ENST00000461591	ENSG00000163714	U2SURP	1580	0.061439412	0.925546564	0.888319846	0	4	4.754454003	11.28180034	2.127320044	0	24
ENST00000251968	ENSG00000074319	TSG101	1824	0.085549742	0.99012486	0.980249721	6	3	2.054472235	8.102270888	2.221599382	6	24
ENST00000343979	ENSG00000196646	ZNF136	3643	0.094481249	0.995421935	0.99084387	6	3	0.118922443	7.33634651	2.453537326	6	24
ENST00000463020	ENSG00000197157	SND1	793	0.036820013	0.993515825	0.98703165	6	3	0.157946221	18.82528331	0.956160909	0	24
ENST00000547588	ENSG00000135439	AGAP2	3579	0.129927893	0.984325402	0.968650804	6	3	0.018723689	5.334860452	3.374033897	6	24
ENST00000353364	ENSG00000135655	USP15	14950	0.056956624	0.950059612	0.925089418	0	4	2.573042512	12.16973791	1.972104919	0	24
ENST00000551206	ENSG00000135655	USP15	1022	0.082245589	0.907858452	0.861787677	0	4	0.648413391	8.427773276	2.847727296	0	24
ENST00000269143	ENSG00000141385	AFG3L2	3247	0.042764625	0.970653213	0.955979819	0	4	7.789032604	16.20842421	1.480711492	0	24
ENST00000382224	ENSG00000178177	LCORL	4984	0.129271355	0.986505952	0.979758929	0	4	0.110564312	5.361954926	4.475979439	0	24
ENST00000382226	ENSG00000178177	LCORL	5009	0.045991231	0.997995572	0.995991144	6	3	0.559826633	15.07128989	1.194323786	0	24
ENST00000429568	ENSG00000163882	POLR2H	878	0.022694464	0.999209632	0.998419264	6	3	0.934837289	30.54256639	0.589341438	0	24
ENST00000542859	ENSG00000073910	FRY	13200	0.072313768	0.986217372	0.979326057	0	4	0.112652116	9.585272612	2.50384115	0	24
ENST00000403432	ENSG00000055917	PUM2	3594	0.026272593	0.87382773	0.74765546	6	3	5.139767491	26.38289948	0.682260114	0	24
ENST00000319801	ENSG00000055917	PUM2	6002	0.065699503	0.999185834	0.998371668	6	3	3.554866397	10.5502652	1.70611825	0	24
ENST00000373358	ENSG00000102390	PBDC1	1201	0.020168202	0.941779368	0.883558736	6	3	6.938545248	34.36831812	0.523738169	0	24
ENST00000228347	ENSG00000013503	POLR3B	4273	0.053765309	0.995855705	0.991711411	6	3	2.853227951	12.89208966	1.396204997	0	24
ENST00000265343	ENSG00000072364	AFF4	9552	0.036536724	0.989950045	0.97990009	6	3	13.60452385	18.97124587	0.948804318	0	24
ENST00000521942	ENSG00000145736	GTF2H2	1991	0.042702229	0.907911342	0.861867013	0	4	1.987863489	16.2321079	1.478551039	0	24
ENST00000447667	ENSG00000060237	WNK1	1902	0.040990684	0.814645971	0.721968957	0	4	0.845406226	16.9098709	1.419289369	0	24
ENST00000253693	ENSG00000131375	CAPN7	4353	0.032105487	0.997064573	0.994129145	6	3	7.455776523	21.58968	0.833731672	0	24
ENST00000381692	ENSG00000159140	SON	2463	0.072426925	0.933887682	0.867775365	6	3	5.67162977	9.570296974	1.880819378	6	24
ENST00000381679	ENSG00000159140	SON	7860	0.038728278	0.933843715	0.867687429	6	3	35.76493281	17.89770228	1.00571569	6	24
ENST00000420906	ENSG00000109685	WHSC1	5109	0.041772221	0.99800954	0.99601908	6	3	0.898323509	16.59349608	1.084762362	0	24
ENST00000555053	ENSG00000100813	ACIN1	4173	0.114776116	0.988127663	0.976255325	6	3	0.491013195	6.039123845	2.980564807	0	24
ENST00000556052	ENSG00000100813	ACIN1	746	0.126488727	0.989319137	0.978638273	6	3	0.177537935	5.479912682	3.284723872	0	24
ENST00000266604	ENSG00000139233	LLPH	7746	0.028486156	0.998057374	0.996114747	6	3	2.253016257	24.33277319	0.739743056	6	24
ENST00000535812	ENSG00000155957	TMBIM4	766	0.194411434	0.919397789	0.838795577	6	3	0.302556517	3.565362207	5.04857542	0	24
ENST00000617312	ENSG00000177463	NR2C2	8113	0.017055019	0.931698209	0.897547313	0	4	9.998932392	40.64183076	0.590524579	0	24
ENST00000319933	ENSG00000181751	C5orf30	3049	0.040412413	0.942260703	0.884521407	6	3	2.906797451	17.15183846	1.049450183	6	24
ENST00000377698	ENSG00000137124	ALDH1B1	3066	0.038228427	0.927427453	0.854854905	6	3	11.15720507	18.13172139	0.992735307	6	24
ENST00000624133	ENSG00000175322	ZNF519	6497	0.085741135	0.999582125	0.99916425	6	3	0.656529019	8.08418481	2.226569583	0	24
ENST00000509018	ENSG00000158987	RAPGEF6	8357	0.061217126	0.966498129	0.949747194	0	4	2.376764921	11.3227658	2.119623459	0	24
ENST00000238112	ENSG00000119203	CPSF3	2345	0.083513156	0.923886312	0.885829468	0	4	5.157268425	8.299856101	2.891616398	0	24
ENST00000489629	ENSG00000119203	CPSF3	547	0.080804034	0.940618395	0.88123679	6	3	1.72523581	8.578125947	2.098360424	6	24
ENST00000479964	ENSG00000205758	CRYZL1	506	0.039516501	0.872925329	0.809387994	0	4	0.556250845	17.5407021	1.368246257	0	24
ENST00000488278	ENSG00000159592	GPBP1L1	995	0.047302098	0.989796942	0.984695413	0	4	1.436395326	14.65362449	1.63782005	0	24
ENST00000361413	ENSG00000198920	KIAA0753	4859	0.02283017	0.992678339	0.985356678	6	3	6.227998643	30.36101759	0.592865504	0	24
ENST00000571642	ENSG00000198920	KIAA0753	590	0.089195242	0.861745808	0.792618712	0	4	0.251169034	7.771122787	3.088356813	0	24
ENST00000544967	ENSG00000048028	USP28	3498	0.032112709	0.873387934	0.8100819	0	4	3.656004857	21.5848241	1.111892313	0	24
ENST00000537706	ENSG00000048028	USP28	1900	0.060589724	0.996703623	0.993407247	6	3	0.370793654	11.44001215	1.573424903	6	24
ENST00000462580	ENSG00000126216	TUBGCP3	915	0.069209137	0.899072968	0.848609452	0	4	0.943655852	10.01525532	2.396344301	0	24
ENST00000464139	ENSG00000126216	TUBGCP3	2461	0.105317354	0.958666348	0.937999522	0	4	0.22296473	6.581509635	3.646579787	0	24
ENST00000429064	ENSG00000241837	ATP5O	442	0.063468384	0.855800352	0.711600703	6	3	0.261601624	10.92114115	1.648179411	6	24
ENST00000266079	ENSG00000101161	PRPF6	3044	0.036903073	0.925296744	0.887945116	0	4	21.17176838	18.78291213	1.277757135	0	24
ENST00000462591	ENSG00000134262	AP4B1	2661	0.078551926	0.973152321	0.959728482	0	4	0.076248562	8.824063454	2.719835383	0	24
ENST00000348628	ENSG00000070808	CAMK2A	5322	0.094981307	0.88067555	0.821013324	0	4	0.041772618	7.297722066	3.288697457	0	24
ENST00000261900	ENSG00000129315	CCNT1	6973	0.042495997	0.994755121	0.989510241	6	3	5.611395164	16.31088167	1.103557758	0	24
ENST00000307968	ENSG00000217128	FNIP1	6388	0.019420976	0.998762131	0.997524263	6	3	17.763421	35.69064526	0.504333835	0	24
ENST00000581258	ENSG00000171634	BPTF	1582	0.043454566	0.925005815	0.887508723	0	4	2.742726937	15.95107807	1.504600497	0	24
ENST00000242208	ENSG00000122641	INHBA	6064	0.054337082	0.905191915	0.810383829	6	3	0.42219291	12.75642987	1.411053107	0	24
ENST00000460072	ENSG00000138050	THUMPD2	3148	0.069185542	0.985274379	0.970548759	6	3	0.780825445	10.01867096	1.796645491	0	24
ENST00000425538	ENSG00000141052	MYOCD	8466	0.077660298	0.996836761	0.993673522	6	3	0.341485364	8.925373645	2.016722293	6	24
ENST00000373344	ENSG00000085224	ATRX	11220	0.064653781	0.86961307	0.73922614	6	3	0.780860845	10.72090708	1.678962411	0	24
ENST00000623706	ENSG00000085224	ATRX	7245	0.073526725	0.97358653	0.94717306	6	3	1.065661368	9.427146088	1.909379555	0	24
ENST00000493470	ENSG00000085224	ATRX	2967	0.100398168	0.926281556	0.889422334	0	4	2.286820793	6.903982353	3.47625454	0	24
ENST00000342016	ENSG00000138433	CIR1	1921	0.051196569	0.979984433	0.959968867	6	3	0.608147569	13.53893808	1.329498658	0	24
ENST00000369798	ENSG00000112742	TTK	3010	0.063074885	0.850779339	0.776169008	0	4	3.073979007	10.98927379	2.183947771	0	24
ENST00000522000	ENSG00000120910	PPP3CC	460	0.100767469	0.920456978	0.880685467	0	4	0.135591392	6.878680086	3.489041459	0	24
ENST00000347275	ENSG00000122482	ZNF644	2036	0.042818471	0.920352137	0.840704274	6	3	1.666154307	16.18804125	1.111931933	6	24
ENST00000265870	ENSG00000122912	SLC25A16	2295	0.015352309	0.859756376	0.719512753	6	3	2.225477279	45.149377	0.398676597	0	24
ENST00000588363	ENSG00000073670	ADAM11	643	0.021927876	0.98507405	0.970148099	6	3	1.390728511	31.61032005	0.569434285	6	24
ENST00000537582	ENSG00000061936	SFSWAP	1576	0.045404801	0.996187957	0.992375913	6	3	0.119303554	15.2659448	1.179095053	0	24
ENST00000521972	ENSG00000035681	NSMAF	862	0.189179567	0.965082132	0.947623198	0	4	0.225669727	3.6639643	6.550282162	0	24
ENST00000426663	ENSG00000117475	BLZF1	926	0.047584715	0.969328734	0.938657468	6	3	0.633318321	14.56659324	1.23570417	0	24
ENST00000298912	ENSG00000165959	CLMN	12747	0.064249441	0.975049166	0.950098332	6	3	2.139932359	10.78837682	1.668462299	0	24
ENST00000288502	ENSG00000157693	C9orf91	2314	0.090131274	0.906589133	0.813178266	6	3	1.209137153	7.69041813	2.340574946	6	24
ENST00000460380	ENSG00000232859	LYRM9	2196	0.142162167	0.925199097	0.887798645	0	4	0.035041388	4.87574997	4.922319674	0	24
ENST00000369064	ENSG00000143374	TARS2	2729	0.025610344	0.887206405	0.830809607	0	4	2.622965967	27.06512534	0.886750004	0	24
ENST00000371953	ENSG00000171862	PTEN	9027	0.029015745	0.992626502	0.985253004	6	3	5.691551456	23.88865689	0.75349569	0	24
ENST00000498703	ENSG00000171862	PTEN	554	0.080714055	0.991400299	0.982800599	6	3	1.875769891	8.587688681	2.096023816	0	24
ENST00000398578	ENSG00000214558	RP11-74E24.2	2436	0.046383405	0.97768277	0.955365541	6	3	0.557767995	14.94386149	1.204507952	0	24
ENST00000328850	ENSG00000182511	FES	2829	0.019604665	0.945405031	0.890810062	6	3	0.318307783	35.35623775	0.509103942	6	24
ENST00000410080	ENSG00000196504	PRPF40A	8048	0.038149397	0.992422017	0.988633025	0	4	15.76513827	18.16928292	1.320910688	0	24
ENST00000373189	ENSG00000198246	SLC29A3	2257	0.031851215	0.995178499	0.990356998	6	3	3.051258797	21.76203281	0.827128612	6	24
ENST00000527390	ENSG00000077254	USP33	661	0.05581693	0.849944397	0.774916596	0	4	2.270932232	12.41822474	1.932643393	0	24
ENST00000524536	ENSG00000077254	USP33	949	0.180900052	0.999999046	0.999998091	0	3	0.132598652	3.831658272	3.131803295	0	12
ENST00000357428	ENSG00000077254	USP33	4155	0.078161256	0.983198005	0.96639601	6	3	1.483145494	8.868168447	2.029731405	6	24
ENST00000271277	ENSG00000143079	CTTNBP2NL	5897	0.043469102	0.991143582	0.982287165	6	3	2.612977309	15.94574408	1.12882785	0	24
ENST00000316724	ENSG00000136717	BIN1	2693	0.029473344	0.998426361	0.996852723	6	3	0.259518153	23.51776471	0.765378862	6	24
ENST00000373644	ENSG00000138336	TET1	9288	0.042525734	0.991240055	0.98248011	6	3	1.888087752	16.29947613	1.104329971	6	24
ENST00000442778	ENSG00000123600	METTL8	578	0.117133345	0.985255187	0.970510374	6	3	0.115110906	5.917590585	3.041778532	6	24
ENST00000238789	ENSG00000119778	ATAD2B	8103	0.076054502	0.922053699	0.883080548	0	4	2.683579418	9.113821877	2.633362855	0	24
ENST00000453386	ENSG00000136527	TRA2B	2952	0.0519227	0.995231073	0.990462147	6	3	2.921522432	13.34959819	1.348355189	6	24
ENST00000492417	ENSG00000136527	TRA2B	4141	0.040452721	0.970811132	0.941622265	6	3	5.234811457	17.13474817	1.05049691	0	24
ENST00000296161	ENSG00000163840	DTX3L	5868	0.01963489	0.852802604	0.705605208	6	3	6.635806117	35.30181157	0.509888847	6	24
ENST00000395094	ENSG00000169955	ZNF747	3504	0.022950828	0.879532193	0.759064385	6	3	0.894294166	30.20140202	0.595998821	6	24
ENST00000414144	ENSG00000010539	ZNF200	3306	0.088669133	0.999437645	0.998875289	6	3	0.019290706	7.817232001	2.302605321	0	24
ENST00000264904	ENSG00000138768	USO1	4135	0.031117448	0.811043091	0.716564637	0	4	1.482270977	22.27519358	1.077431714	0	24
ENST00000507033	ENSG00000224097	RP11-472B18.1	982	0.052274388	0.942491083	0.884982166	6	3	0.269527087	13.2597856	1.357488013	6	24
ENST00000424936	ENSG00000121897	LIAS	1011	0.123205528	0.967906293	0.95185944	0	4	0.071042226	5.625942204	4.265952107	0	24
ENST00000513731	ENSG00000121897	LIAS	821	0.053863767	0.986586545	0.97317309	0	3	0.236341919	12.86852407	1.865015745	0	24
ENST00000261434	ENSG00000121897	LIAS	1775	0.092475173	0.801656722	0.702485082	0	4	0.280086394	7.495494858	3.201923349	0	24
ENST00000332482	ENSG00000183495	EP400	2588	0.03330103	0.995413959	0.990827918	6	3	3.80879052	20.81458675	0.864778159	0	24
ENST00000616136	ENSG00000183495	EP400	3134	0.036555317	0.972277955	0.944555909	6	3	1.561321207	18.96159665	0.949287148	0	24
ENST00000570470	ENSG00000203581	OR1F2P	933	0.089765161	0.999698194	0.999396388	0	3	0.067492979	7.721783961	3.108090063	0	24
ENST00000617319	ENSG00000275318	RP11-526D8.11	734	0.082809358	0.878588979	0.817883468	0	4	0.869434782	8.370396743	2.867247603	0	24
ENST00000262415	ENSG00000067596	DHX8	5558	0.032964249	0.946111556	0.892223111	6	3	13.03331815	21.02724007	0.856032458	6	24
ENST00000395506	ENSG00000127081	ZNF484	4031	0.094253502	0.89692794	0.79385588	6	3	0.323226866	7.354073501	2.447623075	6	24
ENST00000592061	ENSG00000064547	LPAR2	480	0.087295407	0.996502555	0.99300511	6	3	0.38852012	7.940248036	2.266931703	6	24
ENST00000333396	ENSG00000170854	MINA	5347	0.030032523	0.883710063	0.825565094	0	4	3.2870769	23.07988511	1.039866528	0	24
ENST00000503097	ENSG00000170854	MINA	591	0.066381027	0.850297316	0.775445974	0	4	1.74591677	10.44194722	2.298421884	0	24
ENST00000585350	ENSG00000171466	ZNF562	577	0.027137376	0.957147288	0.914294576	6	3	8.166537915	25.54215945	0.704717236	6	24
ENST00000475841	ENSG00000185684	EP400NL	7090	0.016116727	0.957233294	0.914466588	6	3	2.727338079	43.00793699	0.418527399	0	24
ENST00000478922	ENSG00000144824	PHLDB2	1861	0.108903723	0.978380087	0.967570131	0	4	0.898982076	6.364770272	3.770756677	0	24
ENST00000389622	ENSG00000080200	CRYBG3	10729	0.040178748	0.998931744	0.998397616	0	4	8.330561378	17.25158735	1.391176332	0	24
ENST00000357065	ENSG00000169813	HNRNPF	2617	0.039314319	0.98414493	0.96828986	6	3	4.016329301	17.63090897	1.020934317	6	24
ENST00000337970	ENSG00000169813	HNRNPF	2186	0.042369795	0.993553294	0.987106588	6	3	53.0654301	16.35946506	1.100280476	6	24
ENST00000544000	ENSG00000169813	HNRNPF	2676	0.018885325	0.986361936	0.972723872	6	3	1.055946337	36.70295174	0.490423771	6	24
ENST00000380324	ENSG00000140455	USP3	2333	0.065194406	0.87961003	0.759220059	6	3	0.855112503	10.63200385	1.693001645	0	24
ENST00000582368	ENSG00000178999	AURKB	771	0.018430799	0.986197694	0.972395387	6	3	3.013807872	37.60809111	0.47862041	6	24
ENST00000507506	ENSG00000120709	FAM53C	988	0.09256535	0.902163834	0.804327669	6	3	0.115249998	7.488192701	2.403784293	6	24
ENST00000264414	ENSG00000036257	CUL3	6741	0.050807312	0.992466314	0.984932629	6	3	1.02610606	13.64266597	1.319390216	6	24
ENST00000344951	ENSG00000036257	CUL3	6592	0.104608282	0.910713205	0.866069807	0	4	0.833304352	6.62612143	3.6220284	0	24
ENST00000450941	ENSG00000226221	RPL26P19	438	0.031811011	0.992845252	0.985690504	6	3	18.22858682	21.78953644	0.826084577	6	24
ENST00000271732	ENSG00000143457	GOLPH3L	2999	0.030793176	0.990842442	0.981684884	6	3	6.599470053	22.50976582	0.799652922	0	24
ENST00000233190	ENSG00000023228	NDUFS1	11819	0.028494806	0.999984828	0.999969655	6	3	7.32134529	24.32538715	0.739967668	6	24
ENST00000436750	ENSG00000154328	NEIL2	2226	0.157232086	0.98910509	0.978210179	0	3	0.026861826	4.408433394	5.444110833	0	24
ENST00000620048	ENSG00000213047	DENND1B	8375	0.157952651	0.92308607	0.884629105	0	4	0.094062261	4.388322553	5.46906015	0	24
ENST00000294737	ENSG00000213047	DENND1B	3043	0.174727057	0.901601789	0.803203578	6	3	0.126995314	3.967028307	4.537401451	6	24
ENST00000377524	ENSG00000136738	STAM	2972	0.062757079	0.987551972	0.975103944	6	3	3.532254259	11.0449242	1.629707879	0	24
ENST00000543797	ENSG00000111731	C2CD5	842	0.055199626	0.966210689	0.949316034	0	4	0.999191553	12.55709915	1.911269451	0	24
ENST00000551813	ENSG00000151135	TMEM263	1483	0.025693201	0.93705735	0.874114699	6	3	0.523997038	26.9778441	0.667214175	0	24
ENST00000411458	ENSG00000173264	GPR137	1495	0.020952203	0.987266913	0.974533826	6	3	0.16790612	33.08230482	0.54409752	6	24
ENST00000485542	ENSG00000116489	CAPZA1	739	0.084513621	0.81021351	0.715320265	0	4	1.33483143	8.201603123	2.926257177	0	24
ENST00000590775	ENSG00000108669	CYTH1	582	0.017171914	0.98565735	0.9713147	6	3	0.539771586	40.36516653	0.445929041	0	24
ENST00000440960	ENSG00000141391	PRELID3A	1716	0.052863006	0.999997939	0.999995879	6	3	1.032220769	13.1121409	1.372773534	6	24
ENST00000296048	ENSG00000163754	GYG1	1890	0.026308054	0.999999901	0.999999803	6	3	6.294133255	26.34733772	0.68318098	6	24
ENST00000416258	ENSG00000185049	NELFA	2188	0.074730234	0.874001968	0.748003936	6	3	0.638150663	9.275324694	1.940632872	0	24
ENST00000334512	ENSG00000108175	ZMIZ1	7546	0.04454621	0.819511961	0.729267941	0	4	8.881846879	15.56018318	1.542398295	0	24
ENST00000267622	ENSG00000100815	TRIP11	9996	0.058771198	0.997931483	0.995862966	6	3	3.142236271	11.79399433	1.526200496	0	24
ENST00000511577	ENSG00000181381	DDX60L	6781	0.074437247	0.980381825	0.970572737	0	4	4.77328032	9.311832584	2.577365925	0	24
ENST00000477968	ENSG00000086015	MAST2	900	0.030466407	0.993125618	0.986251236	6	3	0.567398725	22.75119532	0.791167222	0	24
ENST00000229329	ENSG00000111726	CMAS	1787	0.06930364	0.985289761	0.970579522	6	3	1.306694719	10.00159842	1.79971233	6	24
ENST00000262995	ENSG00000109458	GAB1	7981	0.042679504	0.999512466	0.999024932	6	3	1.145900521	16.24075076	1.108323148	6	24
ENST00000394456	ENSG00000125651	GTF2F1	2731	0.034196709	0.911111985	0.822223971	6	3	7.145141745	20.26941198	0.888037602	6	24
ENST00000396037	ENSG00000111728	ST8SIA1	9714	0.069101511	0.978742203	0.957484406	6	3	0.018867574	10.03085418	1.794463331	6	24
ENST00000270649	ENSG00000142556	ZNF614	4818	0.020109884	0.97542954	0.95085908	6	3	2.483306492	34.46798537	0.522223733	0	24
ENST00000409552	ENSG00000038532	CLEC16A	3365	0.045340745	0.854462497	0.781693745	0	4	3.649974366	15.2875121	1.569908815	0	24
ENST00000474629	ENSG00000173193	PARP14	7915	0.055762278	0.999506198	0.999012395	6	3	13.48498349	12.43039562	1.448063324	6	24
ENST00000327355	ENSG00000185442	FAM174B	2792	0.027906702	0.971361389	0.942722778	6	3	0.780177541	24.83801889	0.724695479	6	24
ENST00000452137	ENSG00000163002	NUP35	755	0.074383855	0.995595748	0.993393623	0	4	0.40483692	9.318516447	2.575517266	0	24
ENST00000297431	ENSG00000164815	ORC5	1958	0.061206624	0.953414827	0.906829654	6	3	3.861012877	11.32470861	1.58944487	0	24
ENST00000369878	ENSG00000148842	CNNM2	15857	0.039191713	0.997555777	0.995111553	6	3	1.004361228	17.68606471	1.017750432	0	24
ENST00000306006	ENSG00000196793	ZNF239	2389	0.255540433	0.996014018	0.992028036	6	3	0.02802792	2.712475569	6.636004469	6	24
ENST00000367001	ENSG00000170385	SLC30A1	5474	0.035192218	0.996663121	0.993326242	6	3	13.44129502	19.69603563	0.913889492	6	24
ENST00000503814	ENSG00000244754	N4BP2L2	5317	0.042781154	0.985154443	0.970308886	6	3	6.799076919	16.20216195	1.110962849	0	24
ENST00000512755	ENSG00000244754	N4BP2L2	1273	0.039073855	0.975432248	0.950864497	6	3	17.26758593	17.73941132	1.014689815	0	24
ENST00000281092	ENSG00000151422	FER	12119	0.051326266	0.994714082	0.989428163	6	3	1.428164929	13.5047263	1.332866702	0	24
ENST00000328827	ENSG00000177425	PAWR	9129	0.016953028	0.982708431	0.965416862	6	3	16.01138907	40.88633449	0.440244894	0	24
ENST00000431936	ENSG00000197258	EIF4BP6	1828	0.044572026	0.979262932	0.958525865	6	3	10.05433178	15.55117076	1.157469125	6	24
ENST00000466405	ENSG00000114742	WDR48	4925	0.126205022	0.802129971	0.703194956	0	4	0.107096985	5.492231372	4.369808621	0	24
ENST00000529834	ENSG00000133805	AMPD3	2248	0.345353775	0.958634894	0.917269787	0	3	0.035927111	2.007064152	5.978882134	0	12
ENST00000450142	ENSG00000058272	PPP1R12A	5721	0.047943282	0.999710819	0.999421638	6	3	6.766074313	14.45764966	1.245015643	0	24
ENST00000397860	ENSG00000197971	MBP	4844	0.093676429	0.980929792	0.961859584	6	3	0.464710881	7.399376646	2.43263735	0	24
ENST00000510158	ENSG00000039319	ZFYVE16	6680	0.270553556	0.998421917	0.996843834	6	3	0.036503027	2.561959233	7.02587292	6	24
ENST00000511050	ENSG00000039319	ZFYVE16	545	0.058071139	0.933576178	0.867152355	6	3	0.489998265	11.93617333	1.508020997	0	24
ENST00000393630	ENSG00000061987	MON2	13275	0.120455913	0.981324549	0.962649097	6	3	0.191868378	5.754364108	3.128060662	0	24
ENST00000549378	ENSG00000061987	MON2	1689	0.033224667	0.998331402	0.996662803	6	3	3.020381269	20.86242674	0.862795121	6	24
ENST00000381647	ENSG00000205765	C5orf51	5241	0.046851222	0.928630155	0.892945233	0	4	3.022261221	14.79464453	1.622208628	0	24
ENST00000280758	ENSG00000151136	BTBD11	5767	0.042896242	0.908503522	0.817007043	6	3	1.894524905	16.15869254	1.113951513	6	24
ENST00000420571	ENSG00000151136	BTBD11	3478	0.028856234	0.999053395	0.998106791	6	3	6.747294114	24.02070801	0.749353433	6	24
ENST00000328086	ENSG00000155592	ZKSCAN2	7523	0.015787102	0.979675093	0.959350186	6	3	1.941417463	43.90591604	0.409967531	0	24
ENST00000601061	ENSG00000076944	STXBP2	706	0.07494877	0.931316073	0.896974109	0	4	0.182300364	9.248279589	2.595077254	0	24
ENST00000366999	ENSG00000117650	NEK2	2131	0.033215265	0.90243117	0.80486234	6	3	4.288729009	20.86833206	0.862550967	6	24
ENST00000462283	ENSG00000117650	NEK2	801	0.078043248	0.979446042	0.958892083	6	3	0.082198283	8.881577863	2.026666914	6	24
ENST00000272224	ENSG00000143869	GDF7	9749	0.015541032	0.808081514	0.712122271	0	4	0.190326268	44.60110264	0.538103288	0	24
ENST00000440906	ENSG00000127311	HELB	3167	0.034221252	0.979953942	0.959907885	6	3	3.496730634	20.25487513	0.888674943	0	24
ENST00000524717	ENSG00000184384	MAML2	7106	0.037418654	0.931293881	0.862587762	6	3	2.011648836	18.52410773	0.971706722	0	24
ENST00000561173	ENSG00000143355	LHX9	2144	0.034531039	0.997772583	0.995545166	6	3	0.267133629	20.07316324	0.896719654	6	24
ENST00000443029	ENSG00000206562	METTL6	4020	0.067607183	0.951736218	0.927604327	0	4	1.394074246	10.25256707	2.340877151	0	24
ENST00000453819	ENSG00000206562	METTL6	615	0.035858714	0.999215537	0.998431073	6	3	2.153263328	19.32995087	0.931197401	0	24
ENST00000273359	ENSG00000144827	ABHD10	2590	0.027583911	0.963452781	0.926905561	6	3	3.69308729	25.12867685	0.716313083	6	24
ENST00000424272	ENSG00000115594	IL1R1	2658	0.073836673	0.979276281	0.958552562	6	3	0.229357528	9.387573326	1.917428432	0	24
ENST00000410023	ENSG00000115594	IL1R1	5143	0.027205432	0.949679594	0.899359189	6	3	3.347022563	25.47826446	0.706484542	6	24
ENST00000470319	ENSG00000113916	BCL6	526	0.040206984	0.880717307	0.761434615	6	3	0.126695755	17.23947211	1.044115497	0	24
ENST00000532233	ENSG00000095787	WAC	543	0.079722846	0.998332405	0.99666481	6	3	0.691316623	8.694461116	2.07028357	0	24
ENST00000605786	ENSG00000138036	DYNC2LI1	1346	0.021173697	0.872675598	0.809013397	0	4	4.177875556	32.73623741	0.733132513	0	24
ENST00000535376	ENSG00000002016	RAD52	808	0.026725156	0.989599103	0.979198205	6	3	0.232756527	25.9361326	0.694012491	0	24
ENST00000258390	ENSG00000135905	DOCK10	7260	0.074905541	0.982966705	0.965933409	6	3	7.377409486	9.253616862	1.945185355	6	24
ENST00000578240	ENSG00000178971	CTC1	1653	0.030417134	0.954971745	0.90994349	6	3	1.135837277	22.78805068	0.789887659	0	24
ENST00000357121	ENSG00000122126	OCRL	5138	0.020966546	0.998553963	0.997107926	6	3	16.51886476	33.05967394	0.54446998	0	24
ENST00000326739	ENSG00000178035	IMPDH2	1643	0.057505485	0.999853057	0.999706114	6	3	19.44089455	12.05358369	1.493331814	6	24
ENST00000521806	ENSG00000158669	GPAT4	873	0.028773554	0.876801444	0.753602888	6	3	0.6284319	24.08973131	0.747206342	0	24
ENST00000487509	ENSG00000089280	FUS	4920	0.069572111	0.939492926	0.90923939	0	4	24.1704116	9.963003478	2.408912137	0	24
ENST00000539007	ENSG00000082805	ERC1	748	0.127153695	0.88390004	0.82585006	0	4	0.082504217	5.451254722	4.402656127	0	24
ENST00000397203	ENSG00000082805	ERC1	9118	0.096060309	0.820953107	0.731429661	0	4	0.683213544	7.215750097	3.326057538	0	24
ENST00000395891	ENSG00000002746	HECW1	9501	0.030746939	0.960246614	0.920493229	6	3	2.724253194	22.54361573	0.798452219	6	24
ENST00000464944	ENSG00000002746	HECW1	574	0.040538245	0.929432754	0.858865508	6	3	3.711941294	17.0985985	1.052717859	6	24
ENST00000613296	ENSG00000116127	ALMS1	12925	0.175434254	0.975319403	0.950638806	6	3	0.075500003	3.951036729	4.555766305	0	24
ENST00000447788	ENSG00000126970	ZC4H2	2649	0.057857437	0.98416407	0.96832814	6	3	0.539055066	11.98026071	1.502471477	6	24
ENST00000291688	ENSG00000160294	MCM3AP	6193	0.042603871	0.895769519	0.791539038	6	3	5.684218406	16.26958204	1.106359091	0	24
ENST00000412830	ENSG00000136045	PWP1	2621	0.089942918	0.996150232	0.992300465	6	3	5.659412761	7.706523201	2.335683619	0	24
ENST00000336349	ENSG00000179119	SPTY2D1	5754	0.025862085	0.953640479	0.930460719	0	4	4.968209876	26.80167408	0.895466452	0	24
ENST00000374012	ENSG00000025293	PHF20	5922	0.093757199	0.998698266	0.997396532	6	3	1.816432401	7.393002211	2.434734832	0	24
ENST00000469867	ENSG00000219626	FAM228B	2495	0.046763624	0.951646208	0.903292416	0	3	0.104716321	14.82235817	0.809587777	0	12
ENST00000372299	ENSG00000171872	KLF17	3131	0.124885009	0.919643742	0.839287484	6	3	0.045931623	5.550283321	3.243077688	6	24
ENST00000490738	ENSG00000171735	CAMTA1	538	0.078772567	0.872932447	0.809398671	0	4	0.286306696	8.799347376	2.727475002	0	24
ENST00000629104	ENSG00000173575	CHD2	649	0.023120867	0.871219871	0.742439742	6	3	0.402175968	29.97929029	0.60041448	0	24
ENST00000247881	ENSG00000127364	TAS2R4	2378	0.124807053	0.909402471	0.864103706	0	4	0.701916322	5.5537501	4.321404379	0	24
ENST00000463093	ENSG00000106028	SSBP1	600	0.107613056	0.913847131	0.827694263	6	3	1.504940367	6.441106731	2.794550805	6	24
ENST00000264183	ENSG00000054267	ARID4B	6067	0.081873536	0.960926184	0.921852368	6	3	0.728912266	8.466071172	2.126133792	6	24
ENST00000392238	ENSG00000138439	FAM117B	5763	0.055543634	0.998384947	0.996769895	6	3	1.165811723	12.4793271	1.442385464	6	24
ENST00000492861	ENSG00000162878	PKDCC	693	0.026074396	0.981193268	0.962386535	6	3	3.328560262	26.58344131	0.677113237	6	24
ENST00000475241	ENSG00000162878	PKDCC	773	0.053943028	0.997002129	0.994004258	6	3	0.744336648	12.84961563	1.400820111	6	24
ENST00000490302	ENSG00000162878	PKDCC	1447	0.122149878	0.996357471	0.994536206	0	4	0.1319741	5.674563017	4.22940056	0	24
ENST00000366844	ENSG00000154380	ENAH	13168	0.175426993	0.941218775	0.88243755	6	3	0.794284746	3.951200271	4.555577739	6	24
ENST00000374423	ENSG00000204186	ZDBF2	10286	0.060792546	0.936951831	0.905427747	0	4	7.194658766	11.40184499	2.104922495	0	24
ENST00000406175	ENSG00000143924	EML4	4622	0.155161398	0.999451879	0.998903757	6	3	1.987351817	4.467265636	4.029310426	0	24
ENST00000391623	ENSG00000137814	HAUS2	2853	0.157506324	0.930694471	0.861388943	6	3	0.114660636	4.400757791	4.090204654	6	24
ENST00000280969	ENSG00000038274	MAT2B	2226	0.047914027	0.881776569	0.822664854	0	4	0.607093908	14.46647727	1.659007895	0	24
ENST00000357460	ENSG00000215271	HOMEZ	4971	0.015527572	0.898223102	0.796446203	6	3	2.975249684	44.63976473	0.403227932	6	24
ENST00000367568	ENSG00000135604	STX11	1926	0.065573893	0.807558815	0.711338223	0	4	0.063329299	10.57047476	2.270475125	0	24
ENST00000553781	ENSG00000258643	BCL2L2-PABPN1	1241	0.035446397	0.904414898	0.856622347	0	4	0.646840124	19.55479955	1.227320175	0	24
ENST00000422816	ENSG00000229944	EIF4EP2	654	0.030143805	0.999991259	0.999982518	6	3	12.28417301	22.99468119	0.782789718	6	24
ENST00000491955	ENSG00000130830	MPP1	2378	0.200718971	0.999966487	0.999932974	6	3	0.02651714	3.453321708	5.212372759	6	24
ENST00000556089	ENSG00000258289	CHURC1	571	0.089490018	0.805952617	0.708928926	0	4	1.023525633	7.745525114	3.098563318	0	24
ENST00000490631	ENSG00000082996	RNF13	583	0.072536814	0.989073467	0.978146933	6	3	0.668621141	9.555798481	1.883673043	0	24
ENST00000485758	ENSG00000144034	TPRKB	730	0.061140981	0.989288273	0.978576547	6	3	0.620313328	11.33686714	1.587740226	0	24
ENST00000372348	ENSG00000097007	ABL1	3824	0.026974114	0.939845545	0.879691091	6	3	2.084773213	25.69675457	0.700477562	0	24
ENST00000490444	ENSG00000080608	PUM3	340	0.069139522	0.9472917	0.920937549	0	4	0.70026043	10.02533947	2.393933899	0	24
ENST00000397885	ENSG00000080608	PUM3	2321	0.081557359	0.84887829	0.773317436	0	4	10.78339809	8.498891908	2.823897546	0	24
ENST00000382032	ENSG00000080608	PUM3	458	0.070946664	0.999918982	0.999837964	6	3	0.827089487	9.769975607	1.842379216	0	24
ENST00000357311	ENSG00000135250	SRPK2	3700	0.072206855	0.982802654	0.974203981	0	4	2.90248205	9.599465015	2.500139327	0	24
ENST00000477925	ENSG00000135250	SRPK2	1336	0.021210258	0.997513242	0.995026483	6	3	4.373454718	32.67980949	0.550798805	0	24
ENST00000462230	ENSG00000179152	TCAIM	794	0.056484682	0.909239411	0.818478822	6	3	0.824090759	12.2714186	1.466823077	6	24
ENST00000431657	ENSG00000179152	TCAIM	3449	0.137224314	0.895036909	0.790073818	6	3	0.086355847	5.051198007	3.563511067	0	24
ENST00000332687	ENSG00000131263	RLIM	8317	0.053021553	0.993000978	0.989501467	0	4	10.44732892	13.07293255	1.835854344	0	24
ENST00000297438	ENSG00000164823	OSGIN2	4209	0.168819476	0.919270587	0.878905881	0	4	0.280776669	4.105848423	5.84532051	0	24
ENST00000443617	ENSG00000103657	HERC1	15137	0.038576806	0.993454887	0.99018233	0	4	16.76804643	17.96797731	1.335709612	0	24
ENST00000282003	ENSG00000152193	RNF219	3529	0.069897777	0.97055375	0.955830625	0	4	1.954787373	9.916584069	2.420188225	0	24
ENST00000265299	ENSG00000106125	FAM188B	2733	0.020801883	0.983361489	0.975042233	0	4	2.443397645	33.32136741	0.720258557	0	24
ENST00000564158	ENSG00000159433	STARD9	6049	0.155053052	0.897386123	0.846079184	0	4	0.042703997	4.470387215	5.368662455	0	24
ENST00000589541	ENSG00000141644	MBD1	836	0.026569219	0.994821796	0.992232694	0	4	0.756594839	26.08835408	0.919950715	0	24
ENST00000443342	ENSG00000164045	CDC25A	777	0.058049225	0.99433753	0.988675061	6	3	0.578804479	11.94067933	1.507451921	6	24
ENST00000392321	ENSG00000196458	ZNF605	6156	0.290034176	0.961913148	0.923826297	6	3	0.062773381	2.389881047	7.531755618	6	24
ENST00000462910	ENSG00000143493	INTS7	674	0.072536814	0.989073467	0.978146933	6	3	0.578347367	9.555798486	1.883673042	0	24
ENST00000492314	ENSG00000167081	PBX3	607	0.024294365	0.999340826	0.998681652	6	3	2.496507952	28.53119147	0.630888479	0	24
ENST00000575514	ENSG00000038358	EDC4	1016	0.057900865	0.994997336	0.989994672	6	3	3.745486757	11.97127497	1.503599244	6	24
ENST00000271588	ENSG00000143341	HMCN1	18208	0.039728811	0.999709012	0.999418024	6	3	14.4040791	17.44696504	1.031698061	6	24
ENST00000561130	ENSG00000100938	GMPR2	842	0.068940919	0.966715591	0.933431181	0	3	0.082160875	10.05422024	2.387057318	0	24
ENST00000247977	ENSG00000127452	FBXL12	1852	0.172091011	0.857409378	0.714818757	0	3	0.213321588	4.027794231	2.979298174	0	12
ENST00000475527	ENSG00000144724	PTPRG	2694	0.109294188	0.823713669	0.735570504	0	4	0.454411186	6.342031449	3.784276409	0	24
ENST00000399300	ENSG00000183808	RBM12B	7269	0.037248344	0.995038035	0.990076069	6	3	15.10118732	18.60880527	0.967284022	0	24
ENST00000333027	ENSG00000100330	MTMR3	8906	0.066885612	0.919115837	0.878673755	0	4	0.752151446	10.36317318	2.315892977	0	24
ENST00000323055	ENSG00000138814	PPP3CA	4519	0.023028972	0.870565475	0.741130951	6	3	2.932944944	30.0989204	0.598028094	6	24
ENST00000394853	ENSG00000138814	PPP3CA	3604	0.030927148	0.976021486	0.952042971	6	3	19.85514057	22.41225641	0.803131986	6	24
ENST00000484240	ENSG00000213326	RPS7P11	586	0.022400055	0.985772505	0.971545011	6	3	79.05888204	30.94399419	0.581696076	6	24
ENST00000266880	ENSG00000072609	CHFR	11133	0.024696083	0.975117567	0.950235134	6	3	2.022468549	28.06708964	0.641320501	0	24
ENST00000519679	ENSG00000188343	FAM92A1	538	0.068381179	0.94635684	0.91953526	0	4	0.341648403	10.13651991	2.367676502	0	24
ENST00000359062	ENSG00000172572	PDE3A	7576	0.036196275	0.999936812	0.999873624	6	3	5.442851506	19.14968249	0.939963365	6	24
ENST00000367302	ENSG00000134369	NAV1	9685	0.018526517	0.928190165	0.856380331	6	3	18.75661606	37.41378759	0.481106062	6	24
ENST00000477118	ENSG00000134369	NAV1	4371	0.022048089	0.904117267	0.808234533	6	3	0.381274067	31.4379706	0.572556041	0	24
ENST00000601600	ENSG00000125755	SYMPK	560	0.047573464	0.969345981	0.938691962	6	3	0.349119947	14.57003805	1.23541201	6	24
ENST00000525041	ENSG00000173120	KDM2A	697	0.044036569	0.998655741	0.997311482	6	3	1.354168192	15.74026312	1.143564111	6	24
ENST00000530342	ENSG00000173120	KDM2A	3651	0.022909964	0.964917663	0.929835325	6	3	7.801630427	30.2552714	0.594937648	6	24
ENST00000272444	ENSG00000144048	DUSP11	1653	0.049313258	0.99544709	0.993170636	0	4	5.717118154	14.0560005	1.70745583	0	24
ENST00000276704	ENSG00000189376	C8orf76	1341	0.020160445	0.982718629	0.965437258	6	3	3.048070884	34.38154114	0.523536741	6	24
ENST00000508506	ENSG00000011260	UTP18	592	0.066932849	0.906843675	0.813687349	6	3	0.297741486	10.35585952	1.738146406	0	24
ENST00000563273	ENSG00000169189	NSMCE1	626	0.073213993	0.96574875	0.9314975	6	3	0.096420458	9.467414015	1.901258355	6	24
ENST00000563900	ENSG00000169189	NSMCE1	493	0.080910548	0.999673609	0.999347218	6	3	0.638561819	8.566833347	2.101126434	6	24
ENST00000466814	ENSG00000196428	TSC22D2	2093	0.01807409	0.950839981	0.901679962	6	3	1.996996825	38.35032341	0.469357189	0	24
ENST00000584343	ENSG00000161970	RPL26	747	0.014410162	0.915825847	0.831651694	6	3	63.07853831	48.10127748	0.374210436	6	24
ENST00000494642	ENSG00000143507	DUSP10	803	0.030975049	0.991331753	0.982663506	6	3	0.390100265	22.37759736	0.804375899	0	24
ENST00000367478	ENSG00000047410	TPR	9708	0.05602584	0.995885239	0.993827859	0	4	15.1617677	12.37191941	1.939876846	0	24
ENST00000634778	ENSG00000075151	EIF4G3	1343	0.069007952	0.885870204	0.828805306	0	4	2.251248769	10.04445379	2.389378308	0	24
ENST00000262139	ENSG00000070540	WIPI1	1832	0.067015624	0.83902675	0.758540125	0	4	0.887838552	10.34306831	2.320394615	0	24
ENST00000335754	ENSG00000113812	ACTR8	3629	0.018858436	0.971379012	0.942758024	6	3	4.37954246	36.75528475	0.489725495	0	24
ENST00000445547	ENSG00000065548	ZC3H15	776	0.098076676	0.946704617	0.893409234	6	3	0.176768406	7.067400811	2.546905218	0	24
ENST00000490923	ENSG00000139631	CSAD	861	0.069101512	0.978742206	0.957484411	6	3	0.212868304	10.030854	1.794463363	0	24
ENST00000543309	ENSG00000141569	TRIM65	865	0.034215193	0.897786085	0.795572169	6	3	2.055760241	20.25846173	0.88851761	6	24
ENST00000619387	ENSG00000275700	AATF	2141	0.068304931	0.809948761	0.714923142	0	4	8.660375861	10.14783521	2.365036433	0	24
ENST00000236980	ENSG00000118246	FASTKD2	3188	0.060496286	0.947177344	0.894354689	6	3	3.570294105	11.45768156	1.570998453	6	24
ENST00000403094	ENSG00000118246	FASTKD2	2344	0.085877794	0.875713253	0.813569879	0	4	0.454516123	8.071320266	2.973491227	0	24
ENST00000487777	ENSG00000118246	FASTKD2	4999	0.111982093	0.996001361	0.992002722	6	3	0.467035846	6.18980379	2.908008171	0	24
ENST00000406360	ENSG00000118689	FOXO3	7341	0.050937934	0.971200348	0.956800522	0	4	2.290869784	13.60768139	1.763709725	0	24
ENST00000380672	ENSG00000173068	BNC2	12844	0.060425097	0.981473146	0.962946293	6	3	1.239830252	11.47118022	1.569149787	0	24
ENST00000320717	ENSG00000115419	GLS	4834	0.042973628	0.984133863	0.968267726	6	3	33.75011677	16.12959409	1.115961127	6	24
ENST00000468352	ENSG00000115419	GLS	413	0.072437983	0.951692968	0.927539452	0	4	2.991292765	9.568835994	2.508142058	0	24
ENST00000392455	ENSG00000152492	CCDC50	8429	0.014780798	0.929470786	0.858941571	6	3	5.855010634	46.8951135	0.383835301	0	24
ENST00000460064	ENSG00000152492	CCDC50	420	0.040156957	0.988793364	0.977586727	6	3	2.22666622	17.26094873	1.042816376	0	24
ENST00000590599	ENSG00000060069	CTDP1	1762	0.089842728	0.992102218	0.984204436	6	3	0.369216557	7.715117266	2.333081842	0	24
ENST00000547528	ENSG00000075856	SART3	1935	0.05077207	0.919334782	0.879002173	0	4	0.566928903	13.65213564	1.757966711	0	24
ENST00000360540	ENSG00000168300	PCMTD1	4252	0.045232553	0.999953638	0.999907275	6	3	4.40974861	15.3240783	1.174622033	6	24
ENST00000519975	ENSG00000168300	PCMTD1	995	0.062825917	0.999367206	0.998734412	6	3	3.541945133	11.03282234	1.631495501	0	24
ENST00000450932	ENSG00000133302	SLF1	2318	0.059858085	0.914373959	0.828747918	6	3	1.861554574	11.57984214	1.554425335	6	24
ENST00000482555	ENSG00000165055	METTL2B	1590	0.062484957	0.95642125	0.9128425	6	3	4.626420973	11.09302484	1.622641278	6	24
ENST00000325212	ENSG00000166004	CEP295	8057	0.044397311	0.999544237	0.999088475	6	3	3.655693079	15.61236861	1.152932041	0	24
ENST00000258874	ENSG00000136371	MTHFS	907	0.026180771	0.909857693	0.819715386	6	3	2.983313723	26.47543083	0.679875622	6	24
ENST00000322475	ENSG00000150510	FAM124A	4761	0.049587062	0.997740577	0.995481155	6	3	0.227794651	13.97838789	1.28770214	6	24
ENST00000548968	ENSG00000139263	LRIG3	791	0.099653537	0.987685804	0.981528706	0	4	0.369974742	6.955570269	3.450471934	0	24
ENST00000463230	ENSG00000048991	R3HDM1	2241	0.026364513	0.857642028	0.715284056	6	3	1.465332063	26.29091526	0.684647142	0	24
ENST00000352241	ENSG00000187098	MITF	4814	0.082348033	0.996473144	0.992946289	6	3	0.481308002	8.41728885	2.138455781	0	24
ENST00000593021	ENSG00000179115	FARSA	1135	0.05763602	0.90038415	0.8007683	6	3	0.678193048	12.02628462	1.496721604	6	24
ENST00000576502	ENSG00000072864	NDE1	1131	0.042469779	0.86332686	0.72665372	6	3	1.794123575	16.32095113	1.102876901	6	24
ENST00000309739	ENSG00000172602	RND1	1681	0.016399461	0.933309923	0.866619846	6	3	0.764382633	42.26646224	0.425869568	0	24
ENST00000536435	ENSG00000090612	ZNF268	13475	0.073926962	0.945879617	0.918819426	0	4	0.325001634	9.376108069	2.559697459	0	24
ENST00000474937	ENSG00000100503	NIN	533	0.119077681	0.91706111	0.875591666	0	4	0.115369396	5.820966396	4.123026722	0	24
ENST00000497439	ENSG00000085998	POMGNT1	846	0.20783639	0.971151444	0.942302887	6	3	0.084724143	3.335061682	5.397201526	0	24
ENST00000309352	ENSG00000204316	MRPL38	1888	0.06650222	0.991563221	0.983126442	6	3	1.312449938	10.4229179	1.726963618	6	24
ENST00000413432	ENSG00000006607	FARP2	6065	0.022090849	0.992532597	0.985065194	6	3	7.456972944	31.37711885	0.573666438	6	24
ENST00000547381	ENSG00000084112	SSH1	476	0.072678254	0.94360975	0.915414625	0	4	2.393982284	9.537201922	2.516461348	0	24
ENST00000268616	ENSG00000140948	ZCCHC14	7102	0.031770154	0.83691903	0.755378545	0	4	4.96284014	21.81755823	1.10003144	0	24
ENST00000503039	ENSG00000113761	ZNF346	2774	0.030312036	0.836276928	0.754415392	0	4	0.786857427	22.86706124	1.049544572	0	24
ENST00000553027	ENSG00000134285	FKBP11	4957	0.023887607	0.905394005	0.81078801	6	3	3.865253318	29.01702065	0.620325574	6	24
ENST00000462484	ENSG00000181090	EHMT1	2707	0.016099272	0.86122887	0.722457741	6	3	0.071724786	43.05456655	0.418074119	0	24
ENST00000488135	ENSG00000085185	BCORL1	857	0.063178078	0.86026977	0.790404655	0	4	0.489989504	10.97132424	2.187520802	0	24
ENST00000380361	ENSG00000282034	RP11-2C24.9	11692	0.02054	0.980805889	0.961611778	6	3	1.570034293	33.74621102	0.533393215	0	24
ENST00000519124	ENSG00000156802	ATAD2	4650	0.140600982	0.954954626	0.909909252	6	3	2.132839582	4.929888627	3.651198102	6	24
ENST00000416160	ENSG00000198399	ITSN2	3634	0.040826785	0.993392871	0.986785741	6	3	3.928086282	16.97775562	1.060210808	0	24
ENST00000541738	ENSG00000138078	PREPL	6049	0.036955776	0.943328835	0.88665767	6	3	0.638684033	18.7561258	0.959686461	0	24
ENST00000373609	ENSG00000084652	TXLNA	5012	0.021990861	0.875877752	0.751755504	6	3	10.75936954	31.51978359	0.571069911	6	24
ENST00000332435	ENSG00000066379	ZNRD1	864	0.094084715	0.907280422	0.814560843	6	3	0.568981078	7.367266656	2.443239921	6	24
ENST00000563739	ENSG00000189091	SF3B3	1105	0.032297157	0.877430338	0.754860675	6	3	0.238828175	21.46155425	0.838709061	0	24
ENST00000283290	ENSG00000144848	ATG3	1570	0.056982833	0.924653097	0.886979645	0	4	1.253275876	12.16414037	1.973012418	0	24
ENST00000425708	ENSG00000185219	ZNF445	10052	0.050794179	0.963401582	0.945102373	0	4	1.397773058	13.64619316	1.75873225	0	24
ENST00000460756	ENSG00000168958	MFF	3524	0.026204923	0.982618273	0.97392741	0	4	4.010281124	26.45102923	0.907337094	0	24
ENST00000477362	ENSG00000168958	MFF	660	0.051763438	0.974842806	0.949685612	6	3	0.27949954	13.39067116	1.344219404	0	24
ENST00000442524	ENSG00000077044	DGKD	625	0.073213993	0.96574875	0.9314975	6	3	0.09657473	9.467414012	1.901258356	0	24
ENST00000319357	ENSG00000164543	STK17A	3368	0.047519361	0.872481552	0.744963103	6	3	7.903655229	14.58662685	1.234007025	6	24
ENST00000247843	ENSG00000127337	YEATS4	1434	0.047818322	0.964595468	0.929190936	6	3	3.643985936	14.49543101	1.241770596	6	24
ENST00000378551	ENSG00000138032	PPM1B	3877	0.046200648	0.984833889	0.977250834	0	4	2.206154967	15.00297526	1.599682702	0	24
ENST00000488866	ENSG00000138032	PPM1B	981	0.152349089	0.9996197	0.999239401	6	3	0.127678548	4.54972973	3.956278959	0	24
ENST00000561965	ENSG00000167264	DUS2	1712	0.053858259	0.962735333	0.925470667	6	3	3.297520855	12.86984005	1.39861878	0	24
ENST00000548590	ENSG00000197728	RPS26	1204	0.015693074	0.820539177	0.730808765	0	4	18.60080514	44.16898759	0.543367673	0	24
ENST00000362032	ENSG00000198829	SUCNR1	4181	0.073256354	0.965917281	0.931834562	6	3	0.115434352	9.461939355	1.90235842	6	24
ENST00000519443	ENSG00000147679	UTP23	894	0.023276581	0.946237077	0.892474154	6	3	1.659582032	29.77873735	0.604458134	0	24
ENST00000483441	ENSG00000102786	INTS6	2969	0.077803251	0.908371878	0.816743755	6	3	0.116095267	8.908974499	2.020434563	0	24
ENST00000504183	ENSG00000131711	MAP1B	572	0.045155879	0.941616636	0.883233272	6	3	4.894359606	15.35009827	1.172630929	0	24
ENST00000546997	ENSG00000185024	BRF1	1999	0.024495358	0.988689353	0.977378706	6	3	0.313670082	28.29708284	0.636107973	0	24
ENST00000549655	ENSG00000185024	BRF1	1962	0.068149192	0.992754555	0.98550911	6	3	0.632157882	10.1710257	1.769733018	0	24
ENST00000575277	ENSG00000213398	LCAT	573	0.102024905	0.903728818	0.855593227	0	4	0.125228417	6.793901731	3.532579798	0	24
ENST00000260810	ENSG00000163781	TOPBP1	5378	0.036470889	0.996562621	0.993125243	6	3	6.246903861	19.00549175	0.947094673	0	24
ENST00000511439	ENSG00000163781	TOPBP1	1142	0.099140241	0.925827364	0.851654727	0	3	0.400289243	6.991582538	1.716349615	0	12
ENST00000240499	ENSG00000131127	ZNF141	2970	0.021784114	0.988782064	0.977564129	6	3	10.99656612	31.81892855	0.56570101	6	24
ENST00000404801	ENSG00000180884	ZNF792	3888	0.048630114	0.984896528	0.969793056	6	3	1.625799278	14.25345568	1.262851648	6	24
ENST00000522161	ENSG00000104325	DECR1	1766	0.061496639	0.999674239	0.999348479	6	3	2.409954243	11.27130187	1.596976126	6	24
ENST00000520148	ENSG00000104325	DECR1	441	0.057372154	0.949922833	0.899845666	6	3	0.41131916	12.08159583	1.489869405	0	24
ENST00000559389	ENSG00000028528	SNX1	753	0.196474291	0.992272911	0.984545823	6	3	0.178462281	3.527928137	5.102144744	6	24
ENST00000334075	ENSG00000186448	ZNF197	2320	0.079544775	0.946385171	0.892770342	6	3	0.815454381	8.713924741	2.065659337	0	24
ENST00000367771	ENSG00000000457	SCYL3	6364	0.016469225	0.846848125	0.770272188	0	4	2.100561157	42.08741973	0.570241658	0	24
ENST00000260363	ENSG00000137807	KIF23	3713	0.035284253	0.999126905	0.998253809	6	3	6.792317371	19.64466083	0.9162795	0	24
ENST00000470103	ENSG00000172943	PHF8	579	0.110491714	0.984700951	0.977051427	0	4	0.107678294	6.273295569	3.825740352	0	24
ENST00000380641	ENSG00000044459	CNTLN	4871	0.039619825	0.989077688	0.978155375	6	3	1.48535578	17.49495832	1.028867842	0	24
ENST00000309971	ENSG00000119392	GLE1	3321	0.018819919	0.937584625	0.875169251	6	3	14.46423765	36.83050889	0.488725259	6	24
ENST00000378572	ENSG00000165630	PRPF18	1717	0.051055986	0.99988575	0.9997715	6	3	5.296925126	13.57621761	1.325847929	0	24
ENST00000550790	ENSG00000179364	PACS2	1163	0.058429499	0.90932698	0.863990471	0	4	0.619826004	11.86296629	2.023102774	0	24
ENST00000577598	ENSG00000136492	BRIP1	3969	0.064117862	0.981321855	0.96264371	6	3	4.767355006	10.81051606	1.665045397	6	24
ENST00000419234	ENSG00000089234	BRAP	4026	0.038155461	0.900281869	0.850422804	0	4	4.226872047	18.16639504	1.321120671	0	24
ENST00000367167	ENSG00000174529	TMEM81	1332	0.069724101	0.982115122	0.964230244	6	3	1.374216425	9.941285263	1.810631073	0	24
ENST00000481195	ENSG00000113575	PPP2CA	4649	0.073714913	0.986286171	0.972572342	6	3	5.032005377	9.403079472	1.914266497	6	24
ENST00000523082	ENSG00000113575	PPP2CA	510	0.087917104	0.953762737	0.907525474	6	3	3.364805244	7.884099294	2.283076269	6	24
ENST00000359933	ENSG00000066739	ATG2B	13684	0.040296586	0.991962345	0.983924691	6	3	8.438229358	17.2011392	1.04644232	0	24
ENST00000494607	ENSG00000122490	PQLC1	666	0.051763438	0.974842806	0.949685613	6	3	0.276981526	13.39067114	1.344219406	6	24
ENST00000369287	ENSG00000165813	CCDC186	7245	0.03784662	0.970919767	0.941839534	6	3	2.723648462	18.31463916	0.982820346	0	24
ENST00000361367	ENSG00000198730	CTR9	4586	0.080022082	0.992285822	0.984571644	6	3	5.520619383	8.661948883	2.078054286	6	24
ENST00000484835	ENSG00000204351	SKIV2L	931	0.069551473	0.993659301	0.987318602	6	3	0.138569088	9.965959787	1.806148167	6	24
ENST00000267199	ENSG00000139719	VPS33A	4586	0.025113465	0.989770335	0.984655502	0	4	3.739172296	27.60061883	0.869545721	0	24
ENST00000544349	ENSG00000139719	VPS33A	2114	0.015387576	0.994279163	0.988558327	6	3	1.103034938	45.04589932	0.399592422	0	24
ENST00000264515	ENSG00000117222	RBBP5	4404	0.037735316	0.896836424	0.845254637	0	4	4.115790611	18.36865954	1.306573294	0	24
ENST00000339594	ENSG00000009954	BAZ1B	6102	0.037949402	0.923697666	0.847395332	6	3	16.51607349	18.26503554	0.985489459	6	24
ENST00000576573	ENSG00000141543	EIF4A3	697	0.086782562	0.933813669	0.900720504	0	4	0.16913508	7.987171243	3.004818511	0	24
ENST00000361804	ENSG00000108055	SMC3	4114	0.094497121	0.908549379	0.862824069	0	4	2.925580271	7.335114298	3.271932655	0	24
ENST00000443649	ENSG00000184047	DIABLO	2250	0.028669342	0.985864671	0.971729343	6	3	2.106053137	24.17729618	0.744500124	0	24
ENST00000355520	ENSG00000079482	OPHN1	7879	0.048361434	0.998982428	0.997964857	6	3	1.84901313	14.33264339	1.255874406	6	24
ENST00000319170	ENSG00000173166	RAPH1	9808	0.060406132	0.867799174	0.801698762	0	4	1.871992018	11.47478166	2.091543064	0	24
ENST00000585265	ENSG00000108671	PSMD11	670	0.040245945	0.880492923	0.760985847	6	3	0.397666633	17.22278329	1.045127242	0	24
ENST00000439489	ENSG00000184047	DIABLO	634	0.026174899	0.87375453	0.74750906	6	3	1.962789841	26.48137021	0.679723136	0	24
ENST00000466059	ENSG00000144857	BOC	5750	0.070506647	0.807505809	0.711258713	0	4	0.219218515	9.830948046	2.441270149	0	24
ENST00000470393	ENSG00000057019	DCBLD2	4435	0.049437978	0.973414327	0.946828655	6	3	3.245506162	14.02054073	1.283830655	0	24
ENST00000510645	ENSG00000109606	DHX15	470	0.033891536	0.979406361	0.958812722	6	3	1.780272359	20.45192606	0.880112707	0	24
ENST00000622333	ENSG00000141446	ESCO1	1850	0.232390109	0.959948524	0.919897049	0	3	0.519804761	2.982687962	4.023216693	0	12
ENST00000505900	ENSG00000182903	ZNF721	664	0.084263738	0.908358763	0.862538145	0	4	1.51181556	8.225924944	2.917605031	0	24
ENST00000217109	ENSG00000101138	CSTF1	4290	0.034126191	0.99409664	0.98819328	6	3	2.864795984	20.3112962	0.886206366	0	24
ENST00000615853	ENSG00000277745	H2AFB3	591	0.054493238	0.977199021	0.965798532	0	4	0.993950791	12.71987501	1.886810993	0	24
ENST00000262294	ENSG00000108395	TRIM37	4330	0.09375185	0.994350925	0.991526387	0	4	1.835889939	7.393424003	3.246127909	0	24
ENST00000295851	ENSG00000138443	ABI2	22209	0.069296372	0.991163595	0.98232719	6	3	0.387163148	10.00264755	1.799523568	0	24
ENST00000494215	ENSG00000138443	ABI2	717	0.022701254	0.867095483	0.734190965	6	3	1.026979737	30.53343144	0.589517756	0	24
ENST00000601045	ENSG00000162222	TTC9C	346	0.086900622	0.963840337	0.927680673	6	3	0.969383894	7.976320168	2.256679725	6	24
ENST00000444766	ENSG00000108506	INTS2	5878	0.04679521	0.999951335	0.999902669	6	3	13.89294048	14.81235339	1.215201901	0	24
ENST00000578805	ENSG00000108506	INTS2	535	0.093248185	0.999619531	0.999239062	6	3	0.235053549	7.433358452	2.421516481	0	24
ENST00000419617	ENSG00000104375	STK3	2826	0.035946753	0.999460771	0.998921542	6	3	4.334053885	19.28260889	0.933483643	0	24
ENST00000520440	ENSG00000104375	STK3	697	0.137410824	0.976985148	0.953970295	6	3	0.390646264	5.044341908	3.568354471	0	24
ENST00000560997	ENSG00000157734	SNX22	3367	0.16600234	0.987905958	0.975811916	6	3	0.040054072	4.175526568	4.310833546	6	24
ENST00000583458	ENSG00000167281	RBFOX3	2934	0.088669131	0.999437644	0.998875289	6	3	0.021736563	7.817232135	2.302605281	0	24
ENST00000528882	ENSG00000149115	TNKS1BP1	4336	0.027420136	0.998428972	0.996857944	6	3	12.31430952	25.27876546	0.71206009	6	24
ENST00000427750	ENSG00000149115	TNKS1BP1	1946	0.028011762	0.923529281	0.847058561	6	3	23.30606294	24.74486198	0.727423738	6	24
ENST00000368971	ENSG00000080546	SESN1	592	0.139004911	0.937314495	0.905971742	0	4	0.101870857	4.986494172	4.813000712	0	24
ENST00000413218	ENSG00000146733	PSPH	539	0.082365773	0.911647776	0.867471664	0	4	0.114233797	8.415475955	2.851888607	0	24
ENST00000410026	ENSG00000173559	NABP1	11521	0.041920563	0.99999999	0.99999998	6	3	7.985836338	16.53477741	1.088614594	0	24
ENST00000550948	ENSG00000110876	SELPLG	2256	0.070726548	0.990697027	0.981394055	0	3	0.171493561	9.800381963	1.224442072	0	12
ENST00000496455	ENSG00000163655	GMPS	8751	0.036079812	0.954884351	0.909768702	6	3	11.89980622	19.21149662	0.936938978	6	24
ENST00000257857	ENSG00000135404	CD63	1070	0.034976734	0.966365259	0.932730518	6	3	6.99577254	19.81737855	0.908293696	6	24
ENST00000409406	ENSG00000173933	RBM4	2321	0.014198896	0.898290127	0.796580254	6	3	8.849189988	48.81697874	0.368724171	6	24
ENST00000492623	ENSG00000230291	RP11-244J10.1	435	0.042717758	0.996970696	0.993941392	6	3	8.799498903	16.22620687	1.109316561	6	24
ENST00000449987	ENSG00000139746	RBM26	3662	0.023769686	0.983464285	0.966928571	6	3	14.77547916	29.16097378	0.617263338	6	24
ENST00000254029	ENSG00000131725	WDR44	4111	0.038498939	0.959969033	0.919938065	6	3	5.425335283	18.00431909	0.999760108	0	24
ENST00000367466	ENSG00000116711	PLA2G4A	2875	0.070815778	0.985113436	0.970226871	6	3	1.793894937	9.788033169	1.838980282	6	24
ENST00000372102	ENSG00000172315	TP53RK	2012	0.053738206	0.911970009	0.823940019	6	3	2.499210667	12.89859166	1.395501189	6	24
ENST00000506538	ENSG00000134987	WDR36	7048	0.055583247	0.996545107	0.993090214	6	3	1.375924894	12.4704335	1.443414136	6	24
ENST00000265523	ENSG00000106605	BLVRA	1071	0.051989931	0.968376297	0.936752594	6	3	8.407122493	13.33233511	1.350101078	6	24
ENST00000487570	ENSG00000163634	THOC7	523	0.023120867	0.87121987	0.74243974	6	3	0.249533655	29.97929038	0.600414479	0	24
ENST00000475897	ENSG00000163635	ATXN7	918	0.038064292	0.991384977	0.982769955	6	3	0.209377853	18.20990596	0.988472979	0	24
ENST00000394820	ENSG00000109320	NFKB1	3693	0.067149083	0.987127836	0.974255672	6	3	3.704169753	10.32251148	1.743761684	0	24
ENST00000535496	ENSG00000176871	WSB2	1328	0.028292712	0.912948684	0.825897367	6	3	0.184903792	24.49914235	0.734719597	0	24
ENST00000334527	ENSG00000166579	NDEL1	2372	0.015190964	0.889947684	0.779895369	6	3	3.718690331	45.6289146	0.394486701	0	24
ENST00000582490	ENSG00000166579	NDEL1	602	0.147837963	0.924996608	0.849993215	0	3	1.331326191	4.688560149	2.559421148	0	12
ENST00000517956	ENSG00000156804	FBXO32	6744	0.017633505	0.983563121	0.967126241	6	3	7.291534906	39.3085317	0.457915857	0	24
ENST00000472710	ENSG00000132128	LRRC41	4455	0.034588623	0.921523204	0.882284806	0	4	2.348689671	20.03974505	1.197620027	0	24
ENST00000621650	ENSG00000278129	ZNF8	9128	0.018201992	0.994650804	0.989301608	6	3	4.312697533	38.08084232	0.47267862	0	24
ENST00000366812	ENSG00000182827	ACBD3	3573	0.061381384	0.958163233	0.93724485	0	4	3.755329893	11.29246582	2.125310838	0	24
ENST00000315872	ENSG00000134318	ROCK2	8292	0.037057453	0.999999688	0.999999375	6	3	28.27159902	18.70466331	0.962326865	6	24
ENST00000336086	ENSG00000106608	URGCP	5658	0.062052084	0.969059844	0.938119688	6	3	1.592174014	11.17040939	1.611400206	6	24
ENST00000596677	ENSG00000198131	ZNF544	4109	0.130766541	0.88274664	0.824119959	0	4	0.524924954	5.300646306	4.527749752	0	24
ENST00000627781	ENSG00000198131	ZNF544	383	0.040232955	0.880567676	0.761135352	6	3	0.521828438	17.22834362	1.044789934	0	24
ENST00000397786	ENSG00000108510	MED13	10465	0.054959759	0.997725067	0.995450135	6	3	12.89930926	12.61190355	1.427223094	0	24
ENST00000373464	ENSG00000169155	ZBTB43	5965	0.015654025	0.850595308	0.775892962	0	4	0.680776354	44.27916683	0.542015619	0	24
ENST00000461897	ENSG00000197565	COL4A6	1889	0.049946995	0.809985079	0.714977619	0	4	0.608104477	13.87765539	1.729398759	0	24
ENST00000290650	ENSG00000159459	UBR1	7761	0.036661464	0.983647047	0.975470571	0	4	7.566789821	18.90669659	1.269391503	0	24
ENST00000445419	ENSG00000005700	IBTK	3663	0.041154745	0.996771337	0.993542674	6	3	5.654651912	16.84246091	1.068727432	0	24
ENST00000503400	ENSG00000005700	IBTK	5239	0.014690411	0.947625215	0.895250431	6	3	10.13249359	47.18364889	0.381488088	0	24
ENST00000510291	ENSG00000005700	IBTK	4109	0.032256937	0.984618864	0.969237727	6	3	4.829226176	21.48831356	0.837664619	0	24
ENST00000490147	ENSG00000173702	MUC13	593	0.040206984	0.880717309	0.761434618	6	3	0.112381057	17.23947206	1.044115501	0	24
ENST00000514665	ENSG00000145390	USP53	4233	0.065455038	0.999960629	0.999921258	6	3	0.701595457	10.58966887	1.699769862	0	24
ENST00000274030	ENSG00000145390	USP53	5936	0.084737386	0.995717939	0.991435878	6	3	0.108665989	8.179945258	2.200503724	6	24
ENST00000519664	ENSG00000171992	SYNPO	4571	0.024408736	0.958965598	0.938448396	0	4	7.616930699	28.39750371	0.845144709	0	24
ENST00000307877	ENSG00000167881	SRP68	2649	0.048566469	0.918607861	0.877911792	0	4	5.206410603	14.27213445	1.681598509	0	24
ENST00000602720	ENSG00000167881	SRP68	2037	0.084442249	0.977344348	0.954688696	6	3	0.42222278	8.20853528	2.192839451	6	24
ENST00000382103	ENSG00000109618	SEPSECS	5496	0.028392961	0.999655824	0.999311648	6	3	2.099280105	24.41264145	0.737322917	0	24
ENST00000476367	ENSG00000163660	CCNL1	1603	0.059889799	0.915152943	0.872729414	0	4	1.864344942	11.57371031	2.073665174	0	24
ENST00000355621	ENSG00000186591	UBE2H	5151	0.024229233	0.840932902	0.761399352	0	4	13.87290005	28.60788789	0.838929462	0	24
ENST00000383678	ENSG00000163607	GTPBP8	1360	0.044437426	0.97427449	0.948548981	6	3	1.335760255	15.5982749	1.153973764	6	24
ENST00000467586	ENSG00000182473	EXOC7	2393	0.025974607	0.911947951	0.823895902	6	3	10.57795142	26.68556929	0.674521866	6	24
ENST00000540539	ENSG00000130779	CLIP1	2592	0.023538651	0.906180086	0.812360171	6	3	0.475613175	29.44719192	0.611263717	0	24
ENST00000465356	ENSG00000160299	PCNT	767	0.022298046	0.951364356	0.902728711	6	3	3.972554245	31.085557	0.579047047	6	24
ENST00000288177	ENSG00000157429	ZNF19	3220	0.034651681	0.930246159	0.860492317	6	3	0.385846119	20.00327726	0.899852548	6	24
ENST00000373275	ENSG00000165288	BRWD3	11381	0.039753788	0.987881576	0.975763151	6	3	5.06511941	17.43600318	1.03234668	0	24
ENST00000624557	ENSG00000279342	AP000866.1	826	0.097557744	0.975360731	0.963041096	0	4	0.899123857	7.104993964	3.377905755	0	24
ENST00000392011	ENSG00000130147	SH3BP4	5194	0.021748198	0.965500631	0.931001261	6	3	2.534247217	31.87147689	0.564768306	0	24
ENST00000431842	ENSG00000163946	FAM208A	7119	0.169126399	0.940594532	0.881189065	6	3	0.422235853	4.09839733	4.391960699	0	24
ENST00000307731	ENSG00000168438	CDC40	3848	0.071232454	0.938824681	0.877649362	6	3	2.241725637	9.730777834	1.849800736	6	24
ENST00000468043	ENSG00000174899	PQLC2L	883	0.04675047	0.951311078	0.902622157	0	3	0.147918376	14.82652865	0.809360052	0	12
ENST00000557164	ENSG00000033170	FUT8	2269	0.201828767	0.943115105	0.88623021	6	3	0.066220844	3.434332925	5.241192509	0	24
ENST00000366956	ENSG00000152104	PTPN14	12985	0.022577597	0.946339458	0.919509187	0	4	15.15943501	30.70066228	0.781742093	0	24
ENST00000373950	ENSG00000088367	EPB41L1	3631	0.065149141	0.875066877	0.812600316	0	4	0.538953062	10.639391	2.255768211	0	24
ENST00000355086	ENSG00000196935	SRGAP1	23331	0.02008256	0.877385249	0.754770498	6	3	2.914742662	34.51488245	0.521514162	0	24
ENST00000547246	ENSG00000080371	RAB21	432	0.047989272	0.925354272	0.888031409	0	4	0.294376344	14.44379451	1.661613226	0	24
ENST00000356183	ENSG00000077235	GTF3C1	7018	0.056797527	0.972960521	0.945921042	6	3	14.3535823	12.20382685	1.474947181	6	24
ENST00000265245	ENSG00000041802	LSG1	3572	0.015918791	0.964013095	0.946019642	0	4	12.80125088	43.5427034	0.551183049	0	24
ENST00000415811	ENSG00000108433	GOSR2	2202	0.052350949	0.982608351	0.965216703	6	3	2.384490688	13.24039391	1.35947617	0	24
ENST00000468018	ENSG00000168397	ATG4B	721	0.058706896	0.877645851	0.755291702	6	3	0.488052203	11.80691254	1.524530646	0	24
ENST00000548411	ENSG00000151746	BICD1	8811	0.096028661	0.982257992	0.964515985	6	3	0.803579646	7.218128162	2.493721308	6	24
ENST00000552160	ENSG00000151746	BICD1	1583	0.057772101	0.999614925	0.99922985	6	3	0.963130878	11.99795695	1.500255425	0	24
ENST00000338624	ENSG00000125505	MBOAT7	2076	0.131763674	0.962703738	0.925407476	6	3	0.033363885	5.260533203	3.421706376	6	24
ENST00000199814	ENSG00000086589	RBM22	2342	0.056984488	0.967248013	0.934496025	6	3	3.61436392	12.16378709	1.47980229	6	24
ENST00000225964	ENSG00000108821	COL1A1	6727	0.02415885	0.988294286	0.976588572	6	3	8.445082415	28.69123267	0.62736935	6	24
ENST00000447251	ENSG00000073711	PPP2R3A	806	0.133987693	0.999487646	0.998975292	0	3	0.079380815	5.173215285	4.63928112	0	24
ENST00000360254	ENSG00000154309	DISP1	1069	0.138326292	0.925533509	0.851067018	0	3	0.134934284	5.010957583	2.394751861	0	12
ENST00000615335	ENSG00000053254	FOXN3	2421	0.153811243	0.953526251	0.907052502	0	3	1.017509652	4.50647929	2.662832608	0	12
ENST00000295417	ENSG00000163251	FZD5	6708	0.017920664	0.993899155	0.987798311	6	3	5.11876804	38.67865441	0.465372963	6	24
ENST00000435644	ENSG00000023287	RB1CC1	6614	0.061819094	0.990762399	0.981524797	6	3	5.254736795	11.21250961	1.605349794	0	24
ENST00000427836	ENSG00000178385	PLEKHM3	2792	0.068248644	0.97349743	0.946994859	6	3	2.94571216	10.15620447	1.772315638	0	24
ENST00000481132	ENSG00000003436	TFPI	7690	0.138734591	0.994933679	0.989867359	6	3	0.374689321	4.996210224	3.602730708	0	24
ENST00000358595	ENSG00000143437	ARNT	4887	0.139995496	0.98826926	0.97653852	6	3	2.006667033	4.951210586	3.635474534	0	24
ENST00000326793	ENSG00000114331	ACAP2	7160	0.022119121	0.99484164	0.989683281	6	3	7.145522895	31.33701287	0.574400632	6	24
ENST00000279907	ENSG00000111647	UHRF1BP1L	5168	0.020489788	0.997269798	0.994539596	6	3	5.733440811	33.8289097	0.532089274	0	24
ENST00000274289	ENSG00000145632	PLK2	2960	0.073585617	0.995404149	0.990808298	6	3	1.044049118	9.419601339	1.910908897	0	24
ENST00000502671	ENSG00000145632	PLK2	768	0.111440265	0.999178912	0.998357824	6	3	0.333220977	6.219898899	2.893937714	0	24
ENST00000261413	ENSG00000113048	MRPS27	2785	0.035441282	0.89386947	0.787738939	6	3	4.530207436	19.55762137	0.92035732	6	24
ENST00000260743	ENSG00000138172	CALHM2	1859	0.055415355	0.999070802	0.998141604	6	3	0.136946391	12.50821511	1.439054241	6	24
ENST00000335420	ENSG00000128607	KLHDC10	6437	0.050738931	0.98545601	0.97091202	6	3	3.829820318	13.66105204	1.317614482	0	24
ENST00000478916	ENSG00000131018	SYNE1	7780	0.109770833	0.924151258	0.848302517	6	3	0.045350389	6.314493237	2.850585047	0	24
ENST00000598345	ENSG00000121410	A1BG	475	0.051810846	0.852127325	0.778190988	0	4	0.155707233	13.37841861	1.793933999	0	24
ENST00000228495	ENSG00000110906	KCTD10	4163	0.037393794	0.971409294	0.942818588	6	3	2.973210808	18.53642272	0.971061152	6	24
ENST00000433877	ENSG00000111011	RSRC2	1956	0.097824033	0.823799281	0.735698922	0	4	0.118736377	7.085653254	3.387125949	0	24
ENST00000532695	ENSG00000111011	RSRC2	2001	0.065928852	0.835456276	0.753184414	0	4	0.61574311	10.51356357	2.282765481	0	24
ENST00000250784	ENSG00000129824	RPS4Y1	1305	0.041408475	0.986476152	0.972952303	6	3	27.21920949	16.73925889	1.075316423	6	24
ENST00000620340	ENSG00000072133	RPS6KA6	8169	0.028653562	0.996363149	0.992726297	6	3	2.248339593	24.19061103	0.744090341	0	24
ENST00000522941	ENSG00000153310	FAM49B	1700	0.096165655	0.981091428	0.962182856	6	3	0.233891648	7.207845434	2.497278856	0	24
ENST00000552864	ENSG00000111052	LIN7A	6112	0.031705711	0.942488016	0.884976031	6	3	0.695242957	21.86190285	0.823350105	6	24
ENST00000551681	ENSG00000248124	RRN3P1	1151	0.034751833	0.996094108	0.992188216	6	3	3.102000413	19.94562934	0.902453349	0	24
ENST00000460813	ENSG00000163617	CCDC191	2881	0.097045933	0.990774141	0.981548282	6	3	0.068073883	7.142465008	2.520138353	0	24
ENST00000527451	ENSG00000120451	SNX19	498	0.068221219	0.99546062	0.990921239	6	3	0.903782613	10.16028728	1.771603449	0	24
ENST00000259154	ENSG00000136636	KCTD3	3931	0.023868465	0.918396506	0.877594759	0	4	7.471160286	29.04029189	0.826437974	0	24
ENST00000358813	ENSG00000115009	CCL20	800	0.167723481	0.922422188	0.844844376	0	3	0.066868261	4.132678246	5.807372016	0	24
ENST00000295902	ENSG00000163637	PRICKLE2	8305	0.036675042	0.999623738	0.999247476	6	3	3.291014794	18.89969679	0.952396232	0	24
ENST00000405094	ENSG00000057935	MTA3	1785	0.084506739	0.999894057	0.999788114	6	3	0.671502849	8.202271068	2.19451416	6	24
ENST00000409947	ENSG00000169967	MAP3K2	10992	0.034175029	0.962971367	0.925942733	6	3	7.712542233	20.28227052	0.887474604	0	24
ENST00000493014	ENSG00000151576	QTRTD1	1046	0.070155766	0.958166237	0.916332475	6	3	0.445537822	9.880117086	1.821840758	6	24
ENST00000324817	ENSG00000180182	MED14	7984	0.01753492	0.939910904	0.879821808	6	3	12.29774666	39.5295329	0.455355747	6	24
ENST00000460298	ENSG00000250588	IQCJ-SCHIP1	1884	0.041272763	0.993751378	0.990627067	0	4	2.084640131	16.79430043	1.42905625	0	24
ENST00000261847	ENSG00000138593	SECISBP2L	6779	0.060995213	0.802944012	0.704416018	0	4	2.745743964	11.36396037	2.111939783	0	24
ENST00000535164	ENSG00000103544	C16orf62	564	0.036826074	0.993535266	0.987070532	6	3	0.666239839	18.82218491	0.956318307	0	24
ENST00000551620	ENSG00000166226	CCT2	776	0.020224628	0.869552672	0.804329008	0	4	5.850993709	34.27243168	0.700271292	0	24
ENST00000550010	ENSG00000166226	CCT2	1754	0.120801492	0.959009954	0.918019909	6	3	4.499772791	5.737902466	3.13703485	6	24
ENST00000399151	ENSG00000142197	DOPEY2	7685	0.022372832	0.880498102	0.820747154	0	4	2.370894346	30.98164688	0.77465217	0	24
ENST00000539974	ENSG00000139163	ETNK1	441	0.061376599	0.984761685	0.969523369	6	3	0.442061698	11.29334621	1.593858868	0	24
ENST00000453863	ENSG00000187147	RNF220	361	0.035407135	0.922555242	0.845110483	6	3	0.507568219	19.57648339	0.919470553	6	24
ENST00000335497	ENSG00000187147	RNF220	1203	0.038945678	0.963914803	0.927829606	6	3	0.461207827	17.79779477	1.011361252	6	24
ENST00000236698	ENSG00000118007	STAG1	5951	0.077540958	0.968188673	0.95228301	0	4	1.378202943	8.939110361	2.684830932	0	24
ENST00000462818	ENSG00000118007	STAG1	1227	0.216833055	0.976766856	0.965150284	0	4	0.065787659	3.196685944	7.507775371	0	24
ENST00000311506	ENSG00000087995	METTL2A	2537	0.022284024	0.904446669	0.808893338	6	3	2.724277663	31.1051168	0.578682926	6	24
ENST00000503350	ENSG00000113712	CSNK1A1	1099	0.096942568	0.965711702	0.948567553	0	4	2.674207924	7.150080678	3.356605482	0	24
ENST00000424236	ENSG00000132912	DCTN4	4054	0.027192778	0.946896356	0.920344535	0	4	5.59434295	25.49011992	0.941541275	0	24
ENST00000333201	ENSG00000198440	ZNF583	4916	0.024590414	0.933237144	0.866474289	6	3	0.704590046	28.18769836	0.638576438	0	24
ENST00000563290	ENSG00000140386	SCAPER	5028	0.042895379	0.927334698	0.854669397	0	3	0.519723683	16.15901759	1.485238807	0	24
ENST00000465903	ENSG00000113810	SMC4	849	0.029167344	0.965860663	0.931721327	6	3	0.987490376	23.76449425	0.757432488	6	24
ENST00000219837	ENSG00000103550	KNOP1	6432	0.015266333	0.986058943	0.972117886	6	3	8.167537404	45.40364606	0.396443933	6	24
ENST00000504256	ENSG00000053900	ANAPC4	3807	0.014645294	0.977760286	0.955520573	6	3	1.121639955	47.32900457	0.380316471	0	24
ENST00000357886	ENSG00000101391	CDK5RAP1	2164	0.037098707	0.895085798	0.842628696	0	4	4.255597611	18.68386369	1.284530887	0	24
ENST00000517795	ENSG00000173818	ENDOV	2548	0.211864531	0.997786891	0.995573781	6	3	0.077134195	3.271652777	5.501806343	6	24
ENST00000543469	ENSG00000213186	TRIM59	4615	0.023466569	0.834440297	0.751660445	0	4	0.58029327	29.53764492	0.812522463	0	24
ENST00000392055	ENSG00000153823	PID1	2533	0.07085659	0.950519136	0.925778704	0	4	1.059143123	9.782395428	2.453386819	0	24
ENST00000395819	ENSG00000124225	PMEPA1	859	0.05023737	0.989355493	0.98403324	0	4	3.345410735	13.79744177	1.739452893	0	24
ENST00000560589	ENSG00000140332	TLE3	3509	0.057389094	0.999999851	0.999999701	6	3	0.54094024	12.07802971	1.4903093	6	24
ENST00000589925	ENSG00000130254	SAFB2	506	0.014873641	0.968161321	0.952241982	0	4	1.40300012	46.60238841	0.514995064	0	24
ENST00000495273	ENSG00000169855	ROBO1	5600	0.116485048	0.998601799	0.997203597	6	3	1.291120692	5.950524931	3.024943212	6	24
ENST00000367506	ENSG00000121486	TRMT1L	4392	0.045042432	0.986547562	0.973095125	6	3	6.705325048	15.38876022	1.16968487	6	24
ENST00000393752	ENSG00000184845	DRD1	4054	0.110118836	0.895308373	0.84296256	0	4	0.03571239	6.29453787	3.812829551	0	24
ENST00000219689	ENSG00000103404	USP31	10699	0.025339343	0.999989213	0.999978427	6	3	9.619560744	27.35458334	0.658025011	0	24
ENST00000621106	ENSG00000067248	DHX29	4450	0.052184429	0.984032356	0.968064711	6	3	5.020096921	13.28264378	1.355151903	6	24
ENST00000468735	ENSG00000114857	NKTR	7964	0.065521078	0.986677911	0.980016867	0	4	1.123179964	10.57899536	2.268646426	0	24
ENST00000492996	ENSG00000148634	HERC4	3385	0.030120846	0.964599565	0.92919913	6	3	3.316581556	23.01220824	0.782193513	0	24
ENST00000467396	ENSG00000198917	C9orf114	451	0.032565199	0.973564319	0.947128638	6	3	0.714736447	21.28490525	0.845669727	6	24
ENST00000011691	ENSG00000008324	SS18L2	815	0.079428128	0.999260598	0.998521195	6	3	1.310036975	8.726721828	2.062630201	6	24
ENST00000592224	ENSG00000160633	SAFB	3014	0.148526857	0.963870839	0.945806259	0	4	0.136703502	4.666813778	5.142695026	0	24
ENST00000521381	ENSG00000145675	PIK3R1	7011	0.157289531	0.999395162	0.998790324	6	3	0.228686233	4.406823365	4.084574876	6	24
ENST00000271628	ENSG00000143368	SF3B4	2085	0.027124365	0.998097308	0.996194616	6	3	15.08223646	25.5544113	0.704379365	6	24
ENST00000549920	ENSG00000063177	RPL18	1004	0.078957151	0.96782966	0.93565932	6	3	41.67027732	8.7787765	2.05039962	6	24
ENST00000553300	ENSG00000092199	HNRNPC	1375	0.093305448	0.934668768	0.902003152	0	4	0.052200127	7.428796461	3.230671364	0	24
ENST00000554891	ENSG00000092199	HNRNPC	644	0.034377931	0.999378895	0.99875779	6	3	3.918665448	20.16256263	0.892743662	0	24
ENST00000341749	ENSG00000150527	CTAGE5	2912	0.154231662	0.890249967	0.835374951	0	4	0.060941032	4.494195115	5.340222084	0	24
ENST00000348007	ENSG00000150527	CTAGE5	2762	0.036603339	0.987624312	0.975248624	6	3	1.671472576	18.93671976	0.950534212	0	24
ENST00000553352	ENSG00000150527	CTAGE5	3441	0.089227169	0.993044985	0.989567477	0	4	0.749733679	7.768342161	3.089462269	0	24
ENST00000275016	ENSG00000146233	CYP39A1	2176	0.132544497	0.894046157	0.788092313	0	3	0.123553965	5.22954326	2.294655461	0	12
ENST00000261244	ENSG00000100578	KIAA0586	4807	0.037121523	0.872872782	0.809309174	0	4	2.016695407	18.67237982	1.285320898	0	24
ENST00000418039	ENSG00000167202	TBC1D2B	4395	0.014174789	0.993449067	0.986898135	6	3	7.65778951	48.90000034	0.368098157	6	24
ENST00000437447	ENSG00000230251	PHBP4	837	0.159794669	0.966370062	0.949555093	0	4	0.070901587	4.337736582	5.53283943	0	24
ENST00000298838	ENSG00000165912	PACSIN3	1843	0.239075092	0.916879651	0.833759302	6	3	0.220302085	2.899286471	6.2084241	6	24
ENST00000348367	ENSG00000119927	GPAM	6371	0.059202984	0.998294004	0.996588008	6	3	10.47862781	11.70797703	1.537413334	0	24
ENST00000480130	ENSG00000119927	GPAM	514	0.092125012	0.95941805	0.939127075	0	4	1.406662564	7.523984694	3.189799153	0	24
ENST00000368498	ENSG00000047932	GOPC	4450	0.030439769	0.960533494	0.921066987	6	3	21.3935955	22.77110548	0.790475456	6	24
ENST00000052569	ENSG00000047932	GOPC	4590	0.026706339	0.998976123	0.997952246	6	3	3.000446654	25.95440623	0.69352386	0	24
ENST00000487447	ENSG00000106665	CLIP2	564	0.050871828	0.987922321	0.975844643	6	3	0.22879186	13.62536416	1.321065609	0	24
ENST00000529374	ENSG00000172732	MUS81	1232	0.038049487	0.935323156	0.870646311	6	3	1.04188627	18.21699144	0.988088514	6	24
ENST00000322244	ENSG00000033178	UBA6	9564	0.057740686	0.997658805	0.995317611	6	3	7.094886092	12.00448462	1.499439632	0	24
ENST00000429659	ENSG00000033178	UBA6	2387	0.100745471	0.925631542	0.851263083	6	3	0.263395	6.880182037	2.616209848	0	24
ENST00000513972	ENSG00000169045	HNRNPH1	761	0.032067198	0.905784639	0.811569277	6	3	33.18085517	21.61545824	0.832737377	6	24
ENST00000435364	ENSG00000149474	CSRP2BP	3618	0.049715065	0.962163462	0.924326923	6	3	1.972619866	13.94239723	1.291026192	6	24
ENST00000557796	ENSG00000134138	MEIS2	2666	0.079188941	0.921086415	0.842172831	6	3	0.308647572	8.753080591	2.056418859	6	24
ENST00000223428	ENSG00000081386	ZNF510	5154	0.037606083	0.946080062	0.892160125	6	3	2.844457164	18.4317834	0.976573976	6	24
ENST00000320578	ENSG00000179331	RAB39A	1830	0.018351863	0.872570742	0.745141484	6	3	0.742457768	37.76985399	0.476570548	6	24
ENST00000265081	ENSG00000113318	MSH3	4092	0.031596838	0.994387453	0.988774906	6	3	8.788203799	21.93723236	0.820522831	6	24
ENST00000591344	ENSG00000267041	ZNF850	7714	0.015387576	0.994279164	0.988558328	6	3	0.302283622	45.04589952	0.39959242	0	24
ENST00000432057	ENSG00000028116	VRK2	1870	0.109161982	0.89545631	0.843184465	0	4	1.42102165	6.349712279	3.779698819	0	24
ENST00000401466	ENSG00000144120	TMEM177	1346	0.014370439	0.967790524	0.935581048	6	3	1.992509941	48.23423924	0.373178893	6	24
ENST00000490029	ENSG00000134697	GNL2	635	0.083839876	0.930064262	0.860128524	6	3	0.092071562	8.267512003	2.177196718	0	24
ENST00000373062	ENSG00000134697	GNL2	2334	0.035188526	0.960919783	0.921839566	6	3	4.417671765	19.69810193	0.913793626	0	24
ENST00000369005	ENSG00000138162	TACC2	9673	0.07606625	0.995565779	0.991131557	6	3	0.077135348	9.112414235	1.975327233	0	24
ENST00000402135	ENSG00000115392	FANCL	1698	0.057879714	0.986711397	0.980067096	0	4	2.34940114	11.97564977	2.004066623	0	24
ENST00000400595	ENSG00000215571	GRK6P1	1711	0.035407135	0.92255524	0.84511048	6	3	0.107090664	19.57648336	0.919470554	6	24
ENST00000610569	ENSG00000253767	PCDHGA8	6480	0.146165724	0.981848024	0.972772035	0	4	0.070999947	4.742200584	5.060941556	0	24
ENST00000531159	ENSG00000135372	NAT10	3436	0.088321753	0.994154376	0.988308751	6	3	6.098321012	7.847978044	2.293584398	6	24
ENST00000375403	ENSG00000150401	DCUN1D2	3164	0.025227039	0.850417665	0.70083533	6	3	3.643860452	27.47635876	0.655108639	6	24
ENST00000460318	ENSG00000150401	DCUN1D2	435	0.086400222	0.904960207	0.85744031	0	4	0.613155695	8.022516215	2.991580117	0	24
ENST00000163416	ENSG00000066455	GOLGA5	2969	0.018159542	0.916588205	0.83317641	6	3	4.496137389	38.16986009	0.471576263	0	24
ENST00000559624	ENSG00000128829	EIF2AK4	3548	0.164519129	0.892366963	0.838550445	0	4	0.09919081	4.213170746	5.696422349	0	24
ENST00000263791	ENSG00000128829	EIF2AK4	5499	0.022625967	0.972612933	0.945225865	6	3	4.430613693	30.63502991	0.587562671	6	24
ENST00000299213	ENSG00000166173	LARP6	4469	0.037699567	0.983880399	0.967760798	6	3	0.647915148	18.38607826	0.979001598	0	24
ENST00000370763	ENSG00000162616	DNAJB4	2988	0.024327653	0.971279224	0.942558447	6	3	12.01096342	28.49215171	0.631752919	6	24
ENST00000483979	ENSG00000178809	TRIM73	3875	0.016638307	0.881974038	0.822961057	0	4	1.030876172	41.65971882	0.576096063	0	24
ENST00000507345	ENSG00000157107	FCHO2	726	0.04476778	0.999975861	0.999951722	6	3	0.609670303	15.48317079	1.162552571	0	24
ENST00000512044	ENSG00000164741	DLC1	3758	0.164869568	0.93743665	0.8748733	0	3	0.012542244	4.204215416	5.708556205	0	24
ENST00000311403	ENSG00000174282	ZBTB4	5956	0.017574703	0.997017862	0.994035724	6	3	5.050922483	39.44005109	0.456388861	0	24
ENST00000479872	ENSG00000143179	UCK2	4669	0.020305769	0.97194382	0.943887639	6	3	7.352088784	34.13547967	0.527310592	6	24
ENST00000372718	ENSG00000084070	SMAP2	2939	0.039083712	0.906993941	0.813987882	6	3	1.753791517	17.73493711	1.014945804	6	24
ENST00000545167	ENSG00000215021	PHB2	908	0.032683088	0.999643315	0.99928663	6	3	0.41900739	21.20813028	0.848731112	6	24
ENST00000348520	ENSG00000126214	KLC1	15091	0.052818763	0.938932733	0.877865467	6	3	0.924447175	13.123124	1.371624623	0	24
ENST00000553436	ENSG00000126214	KLC1	630	0.032924756	0.999996511	0.999993021	6	3	14.26570947	21.0524621	0.855006883	0	24
ENST00000592633	ENSG00000099821	POLRMT	469	0.069850121	0.95625667	0.912513341	6	3	1.153055977	9.923349706	1.813903625	6	24
ENST00000532865	ENSG00000186470	BTN3A2	885	0.13830301	0.988896928	0.977793855	0	3	0.067655219	5.01180112	2.394348801	0	12
ENST00000503233	ENSG00000087008	ACOX3	2253	0.014679604	0.912033352	0.824066703	6	3	1.105843066	47.21838525	0.381207445	6	24
ENST00000342785	ENSG00000038427	VCAN	7154	0.066363364	0.98690042	0.97380084	6	3	4.143300028	10.44472643	1.723357728	6	24
ENST00000343200	ENSG00000038427	VCAN	9455	0.044961435	0.9629379	0.9258758	6	3	8.418237454	15.4164827	1.167581501	6	24
ENST00000397754	ENSG00000214190	RNF152P1	604	0.10516983	0.936063715	0.904095572	0	4	0.178681496	6.590741657	3.641471818	0	24
ENST00000458013	ENSG00000143376	SNX27	6403	0.048851971	0.953306054	0.906612108	6	3	3.570378042	14.1887249	1.268612939	6	24
ENST00000265112	ENSG00000113407	TARS	4314	0.056868638	0.9975629	0.9951258	6	3	8.773652168	12.18856656	1.476793838	0	24
ENST00000230859	ENSG00000112941	PAPD7	5459	0.02669073	0.987726331	0.975452661	6	3	6.780328514	25.96958539	0.693118497	6	24
ENST00000394705	ENSG00000119737	GPR75	2115	0.088700439	0.995801419	0.991602838	6	3	0.850505246	7.814472918	2.30341831	0	24
ENST00000591688	ENSG00000037757	MRI1	897	0.110774708	0.968931305	0.93786261	6	3	0.075602548	6.257269327	2.876654186	6	24
ENST00000014930	ENSG00000013583	HEBP1	1173	0.019941267	0.872255131	0.744510262	6	3	16.28678327	34.75943463	0.517845016	6	24
ENST00000507451	ENSG00000170522	ELOVL6	506	0.120084904	0.99869855	0.9973971	6	3	0.123257822	5.772142537	3.11842611	0	24
ENST00000373842	ENSG00000130772	MED18	1833	0.043837762	0.93338873	0.900083095	0	4	0.285077658	15.81164619	1.51786852	0	24
ENST00000259235	ENSG00000136715	SAP130	4065	0.230042063	0.957841198	0.915682397	6	3	0.073592594	3.013132349	5.973849774	6	24
ENST00000467005	ENSG00000122591	FAM126A	542	0.154067874	0.97482091	0.94964182	6	3	0.127273791	4.498972842	4.000913238	0	24
ENST00000479636	ENSG00000105928	DFNA5	4182	0.029139369	0.85838849	0.787582736	0	4	3.226006728	23.78730916	1.008941358	0	24
ENST00000446822	ENSG00000105928	DFNA5	610	0.085523271	0.966184982	0.932369965	6	3	0.219279527	8.10477864	2.220911983	0	24
ENST00000460229	ENSG00000065029	ZNF76	697	0.046493433	0.938069372	0.876138745	0	3	0.394456531	14.9084965	1.60982028	0	24
ENST00000334534	ENSG00000149346	SLX4IP	6062	0.028427019	0.983099431	0.966198862	6	3	4.667958798	24.38339303	0.738207352	0	24
ENST00000481811	ENSG00000175309	PHYKPL	2709	0.020789727	0.986736036	0.973472072	6	3	3.250499791	33.34085109	0.53987824	0	24
ENST00000632421	ENSG00000204138	PHACTR4	3375	0.338105078	0.945183208	0.890366417	0	3	0.024746567	2.050093965	5.853390236	0	12
ENST00000493669	ENSG00000204138	PHACTR4	3078	0.052294182	0.86425902	0.79638853	0	4	0.116366988	13.25476672	1.810669363	0	24
ENST00000558877	ENSG00000090661	CERS4	758	0.078078774	0.979420546	0.958841091	6	3	0.173626241	8.877536702	2.027589477	6	24
ENST00000393868	ENSG00000163541	SUCLG1	1475	0.016720435	0.998666018	0.997332035	6	3	22.21820356	41.4550918	0.434204804	6	24
ENST00000254436	ENSG00000132109	TRIM21	1924	0.045280622	0.950800199	0.901600397	6	3	1.142503559	15.30781052	1.175870316	0	24
ENST00000460230	ENSG00000120697	ALG5	687	0.092130472	0.991202995	0.986804492	0	4	0.189972677	7.523538805	3.189988199	0	24
ENST00000392761	ENSG00000184863	RBM33	2934	0.043019624	0.866681704	0.800022556	0	4	2.866148108	16.11234852	1.489540769	0	24
ENST00000476109	ENSG00000102710	SUPT20H	769	0.032465958	0.937248377	0.874496755	6	3	1.524897851	21.34996872	0.84309257	0	24
ENST00000588858	ENSG00000104979	C19orf53	666	0.046182917	0.999347066	0.998694132	6	3	0.858619084	15.00873538	1.199301576	6	24
ENST00000345451	ENSG00000137449	CPEB2	2013	0.055692406	0.989980746	0.984971118	0	4	2.270607861	12.44599088	1.9283318	0	24
ENST00000382401	ENSG00000137449	CPEB2	5509	0.046047454	0.901844603	0.803689205	6	3	0.446789587	15.05288839	1.195783795	6	24
ENST00000262940	ENSG00000105808	RASA4	5605	0.046618305	0.970667352	0.941334705	6	3	0.153682719	14.86856255	1.210607948	6	24
ENST00000575253	ENSG00000162086	ZNF75A	1289	0.044388068	0.93980222	0.87960444	6	3	0.561425144	15.61561946	1.152692024	0	24
ENST00000375490	ENSG00000076053	RBM7	2064	0.058650351	0.909378997	0.818757994	6	3	0.261494031	11.81829549	1.523062274	6	24
ENST00000544582	ENSG00000076053	RBM7	692	0.19392226	0.973866254	0.947732508	6	3	0.102134494	3.574355931	5.035872293	0	24
ENST00000510934	ENSG00000078140	UBE2K	589	0.125872856	0.970009151	0.955013727	0	4	0.120005732	5.50672484	4.358307469	0	24
ENST00000535401	ENSG00000166741	NNMT	1867	0.058349723	0.897723589	0.795447179	6	3	16.81019291	11.87918538	1.515255417	6	24
ENST00000559659	ENSG00000137804	NUSAP1	529	0.114476188	0.999979181	0.999958363	6	3	0.119899353	6.054946408	2.972776105	0	24
ENST00000374865	ENSG00000136897	MRPL50	3332	0.042376425	0.985193763	0.970387526	6	3	5.201330441	16.35690552	1.100452649	6	24
ENST00000370751	ENSG00000137959	IFI44L	5874	0.076900174	0.991484407	0.982968815	6	3	0.903845793	9.013597014	1.996982999	6	24
ENST00000299432	ENSG00000166343	MSS51	2421	0.109973014	0.98756161	0.97512322	6	3	0.354620488	6.30288429	2.855835388	6	24
ENST00000263918	ENSG00000115808	STRN	8168	0.038627106	0.971980713	0.943961426	6	3	6.671847334	17.9445795	1.003088426	0	24
ENST00000260506	ENSG00000137942	FNBP1L	5341	0.073098304	0.974060226	0.961090339	0	4	3.469894765	9.48239761	2.531005447	0	24
ENST00000561251	ENSG00000022976	ZNF839	1951	0.0267367	0.977447165	0.954894331	6	3	1.414421209	25.92493402	0.694312278	0	24
ENST00000372499	ENSG00000148655	C10orf11	899	0.224783988	0.96227268	0.924545359	0	3	0.06036239	3.08361457	7.783073874	0	24
ENST00000371627	ENSG00000107854	TNKS2	6157	0.019537855	0.945927055	0.918890583	0	4	26.75624529	35.4771381	0.676491997	0	24
ENST00000559429	ENSG00000140598	EFTUD1	500	0.103434199	0.939736703	0.879473405	6	3	0.138650901	6.701334621	2.686032114	0	24
ENST00000557939	ENSG00000140598	EFTUD1	417	0.09502995	0.989538041	0.984307062	0	4	0.307578844	7.29398661	3.290381692	0	24
ENST00000254958	ENSG00000101384	JAG1	6048	0.060257194	0.99754712	0.995094241	6	3	15.60481564	11.50314408	1.564789581	0	24
ENST00000488480	ENSG00000101384	JAG1	1161	0.060684661	0.995685788	0.991371576	6	3	0.276329148	11.42211512	1.575890263	0	24
ENST00000612857	ENSG00000101384	JAG1	586	0.050085103	0.96314163	0.926283259	6	3	1.043733369	13.83938813	1.300635537	0	24
ENST00000360538	ENSG00000197579	TOPORS	4098	0.050828337	0.994633347	0.989266695	6	3	5.121563356	13.63702263	1.319936213	0	24
ENST00000296591	ENSG00000164176	EDIL3	4727	0.037664327	0.940410611	0.880821223	6	3	0.168399783	18.40328041	0.978086493	6	24
ENST00000635168	ENSG00000164616	FBXL21	2693	0.060897561	0.922307947	0.88346192	0	4	0.446899273	11.3821829	2.108558632	0	24
ENST00000315285	ENSG00000021574	SPAST	5117	0.035141185	0.965170731	0.930341462	6	3	1.401696311	19.72463893	0.912564233	6	24
ENST00000277570	ENSG00000148426	PROSER2	3333	0.033856019	0.999856616	0.999713232	6	3	1.099605856	20.47338101	0.879190398	0	24
ENST00000436571	ENSG00000242756	RHOT1P3	331	0.078515497	0.849406186	0.774109279	0	4	0.71685877	8.828157574	2.71857404	0	24
ENST00000409426	ENSG00000143398	PIP5K1A	3737	0.09137489	0.954563173	0.931844759	0	4	0.734979319	7.585751219	3.163826404	0	24
ENST00000233099	ENSG00000008869	HEATR5B	6905	0.017282074	0.90391632	0.807832641	6	3	15.34071488	40.10786946	0.448789732	0	24
ENST00000296824	ENSG00000164366	CCDC127	9342	0.033310056	0.951512669	0.903025338	6	3	2.64185057	20.8089465	0.865012556	6	24
ENST00000459755	ENSG00000107643	MAPK8	2372	0.112322822	0.966536233	0.933072466	6	3	0.172070674	6.171027101	2.916856417	0	24
ENST00000324333	ENSG00000107249	GLIS3	6667	0.064705081	0.83520479	0.752807185	0	4	2.444677453	10.71240736	2.24039277	0	24
ENST00000490709	ENSG00000107249	GLIS3	768	0.021818907	0.848540164	0.772810246	0	4	8.908749221	31.76819061	0.755472677	0	24
ENST00000473846	ENSG00000107249	GLIS3	492	0.083839876	0.930064264	0.860128529	6	3	0.118832198	8.267511959	2.17719673	0	24
ENST00000477901	ENSG00000107249	GLIS3	1327	0.056127876	0.890364313	0.780728626	6	3	0.089074954	12.34942841	1.457557339	6	24
ENST00000265162	ENSG00000138792	ENPEP	6943	0.064797463	0.989359438	0.978718876	6	3	0.139926048	10.69713459	1.682693607	0	24
ENST00000377400	ENSG00000172785	CBWD1	1792	0.083878837	0.930295072	0.860590144	6	3	0.065219487	8.263671834	2.178208472	6	24
ENST00000475411	ENSG00000172785	CBWD1	4534	0.163466539	0.809815879	0.714723819	0	4	0.031872449	4.2403001	5.659976756	0	24
ENST00000557968	ENSG00000104047	DTWD1	936	0.058809476	0.95654781	0.913095619	6	3	2.682993512	11.786318	1.527194498	0	24
ENST00000251250	ENSG00000104047	DTWD1	13776	0.081018883	0.993060658	0.989590987	0	4	0.973433801	8.555378134	2.805252979	0	24
ENST00000443875	ENSG00000182326	C1S	2550	0.120790093	0.932104369	0.864208738	0	3	1.410064724	5.73844395	2.091159224	0	12
ENST00000379887	ENSG00000166233	ARIH1	21681	0.042973021	0.995019087	0.990038174	6	3	4.736339947	16.12982214	1.115945349	0	24
ENST00000339077	ENSG00000122550	KLHL7	5620	0.108858154	0.978757439	0.968136159	0	4	0.135854615	6.367434667	3.769178838	0	24
ENST00000361915	ENSG00000162688	AGL	7368	0.026372356	0.951343087	0.902686174	6	3	6.898334176	26.28309671	0.684850807	6	24
ENST00000398316	ENSG00000102531	FNDC3A	5714	0.097538571	0.921624477	0.843248954	6	3	9.092377822	7.106390576	2.532931424	6	24
ENST00000564636	ENSG00000140525	FANCI	777	0.141545776	0.992670715	0.98534143	6	3	0.169876896	4.896982433	3.675733015	6	24
ENST00000356634	ENSG00000004487	KDM1A	3033	0.066660178	0.907428964	0.814857929	6	3	6.603257927	10.39821975	1.731065552	6	24
ENST00000360694	ENSG00000112033	PPARD	3747	0.116132116	0.918172675	0.836345351	6	3	0.418935581	5.968608916	3.01577809	6	24
ENST00000304987	ENSG00000170145	SIK2	9678	0.037691774	0.927470413	0.854940825	6	3	4.198399123	18.38987969	0.978799225	6	24
ENST00000609686	ENSG00000273079	GRIN2B	30355	0.053528507	0.986394633	0.972789267	6	3	0.687376608	12.94912215	1.390055619	6	24
ENST00000580396	ENSG00000108582	CPD	2733	0.033297253	0.930254784	0.860509568	6	3	0.238948463	20.81694785	0.864680074	0	24
ENST00000568013	ENSG00000188801	ZNF322P1	1209	0.03465135	0.855462571	0.710925143	6	3	0.199265919	20.00346829	0.899843954	0	24
ENST00000354752	ENSG00000159712	ANKRD18CP	2980	0.090619222	0.988664046	0.982996069	0	4	0.131946166	7.649008293	3.137661652	0	24
ENST00000540013	ENSG00000020922	MRE11A	1212	0.07962736	0.970713053	0.956069579	0	4	1.98100412	8.704887147	2.757071929	0	24
ENST00000325686	ENSG00000179630	LACC1	4099	0.025786756	0.89993725	0.849905875	0	4	1.190209003	26.87996808	0.892858203	0	24
ENST00000379561	ENSG00000150907	FOXO1	5735	0.074801992	0.866545618	0.799818427	0	4	0.978866137	9.266426788	2.589995103	0	24
ENST00000308191	ENSG00000171408	PDE7B	5390	0.040265731	0.991624559	0.983249118	6	3	2.433971352	17.21431996	1.045641074	6	24
ENST00000367069	ENSG00000130363	RSPH3	6561	0.024898642	0.932997549	0.899496323	0	4	1.083368834	27.83875417	0.862107544	0	24
ENST00000420909	ENSG00000127946	HIP1	583	0.123137787	0.930988759	0.861977519	0	3	0.192293719	5.629037171	2.131803297	0	12
ENST00000479835	ENSG00000127946	HIP1	503	0.048924665	0.978231339	0.956462678	6	3	0.645150814	14.16764298	1.270500677	0	24
ENST00000274695	ENSG00000145996	CDKAL1	3272	0.053884279	0.978252001	0.967378002	0	4	2.849626841	12.86362552	1.865725955	0	24
ENST00000380702	ENSG00000065989	PDE4A	4781	0.014044322	0.991005126	0.982010253	6	3	0.691440743	49.35426381	0.364710131	6	24
ENST00000464972	ENSG00000142599	RERE	743	0.112643411	0.903090978	0.854636467	0	4	0.090614844	6.153464056	3.90024217	0	24
ENST00000455678	ENSG00000238228	OR7E7P	1012	0.056526981	0.959988414	0.919976827	6	3	1.922506115	12.26223589	1.467921525	0	24
ENST00000465985	ENSG00000101347	SAMHD1	516	0.10811755	0.996900009	0.993800018	6	3	0.125287393	6.411051497	2.807651757	6	24
ENST00000359520	ENSG00000196663	TECPR2	8686	0.018071075	0.967576642	0.935153284	6	3	4.517205387	38.35672009	0.469278915	6	24
ENST00000244745	ENSG00000124766	SOX4	5851	0.015231962	0.971326	0.942652	6	3	30.7539321	45.50609946	0.39555137	6	24
ENST00000426501	ENSG00000180229	HERC2P3	5995	0.086928776	0.981922674	0.972884011	0	4	0.851706995	7.973736765	3.009881152	0	24
ENST00000460716	ENSG00000241061	RPL5P1	894	0.042186103	0.911566011	0.823132022	6	3	0.888960163	16.43069938	1.095510275	6	24
ENST00000303538	ENSG00000121892	PDS5A	7176	0.04420039	0.996285506	0.992571012	6	3	15.55864297	15.6819245	1.147818305	6	24
ENST00000533690	ENSG00000149311	ATM	3354	0.045328501	0.892040655	0.838060983	0	4	3.360917795	15.29164134	1.569484888	0	24
ENST00000342743	ENSG00000188133	TMEM215	3581	0.074430614	0.972931666	0.945863331	6	3	0.253895104	9.312662372	1.932852205	6	24
ENST00000394480	ENSG00000140538	NTRK3	19984	0.076284788	0.994256878	0.988513756	6	3	6.606718305	9.086309269	1.981002348	6	24
ENST00000278612	ENSG00000149308	NPAT	6117	0.051370118	0.99802271	0.996045419	6	3	2.512874118	13.49319821	1.334005453	6	24
ENST00000530859	ENSG00000149308	NPAT	1806	0.145674374	0.949196102	0.923794153	0	4	0.036105689	4.758195702	5.043928729	0	24
ENST00000475944	ENSG00000241322	CDRT1	457	0.071849666	0.820171826	0.730257739	0	4	0.54094269	9.64718728	2.487771752	0	24
ENST00000511354	ENSG00000164039	BDH2	582	0.112943371	0.929501069	0.859002139	6	3	0.121159922	6.137121428	2.932971135	6	24
ENST00000582693	ENSG00000265491	RNF115	9117	0.02064796	0.982096593	0.964193186	6	3	4.954666096	33.56976629	0.536196762	0	24
ENST00000334163	ENSG00000186141	POLR3C	1851	0.043456499	0.942745137	0.914117705	0	4	4.931063465	15.95036862	1.50466742	0	24
ENST00000296792	ENSG00000164338	UTP15	3687	0.038249882	0.999680234	0.999360469	6	3	1.961171952	18.12155088	0.993292468	6	24
ENST00000512550	ENSG00000164338	UTP15	782	0.083691658	0.994070129	0.988140258	6	3	0.330982717	8.282153767	2.173347719	0	24
ENST00000299163	ENSG00000166135	HIF1AN	13011	0.020391884	0.981677538	0.963355076	6	3	9.108402621	33.99132603	0.529546861	0	24
ENST00000480278	ENSG00000186567	CEACAM19	1962	0.068075349	0.847927322	0.771890982	0	4	4.507721855	10.1820584	2.357087246	0	24
ENST00000256544	ENSG00000134152	KATNBL1	2723	0.014396256	0.809056118	0.713584177	0	4	8.565678478	48.14773974	0.498465767	0	24
ENST00000267460	ENSG00000139946	PELI2	5909	0.041322583	0.997908715	0.99581743	6	3	1.191540329	16.77405253	1.073085944	0	24
ENST00000231572	ENSG00000113643	RARS	2146	0.050530973	0.998348007	0.996696015	6	3	5.70184895	13.71727361	1.312214111	6	24
ENST00000425229	ENSG00000198839	ZNF277	617	0.053932102	0.997010487	0.994020973	6	3	0.310880128	12.85221898	1.400536361	0	24
ENST00000260731	ENSG00000138160	KIF11	4860	0.046470052	0.988381089	0.976762178	6	3	18.16873844	14.91599746	1.206758049	6	24
ENST00000370247	ENSG00000137936	BCAR3	2827	0.087234381	0.95681985	0.913639701	6	3	0.238661012	7.945802698	2.265346962	0	24
ENST00000225724	ENSG00000108587	GOSR1	6039	0.015698318	0.997144293	0.994288586	6	3	8.974635031	44.15423296	0.407661934	0	24
ENST00000554396	ENSG00000100479	POLE2	1581	0.075616762	0.953847304	0.907694609	6	3	1.568707961	9.166581144	1.963654684	6	24
ENST00000559199	ENSG00000090487	SPG21	2059	0.033150333	0.993594481	0.987188961	6	3	2.344666389	20.90920717	0.860864779	0	24
ENST00000319363	ENSG00000177663	IL17RA	8607	0.020148567	0.967457188	0.951185781	0	4	2.643528347	34.40181095	0.697637692	0	24
ENST00000459971	ENSG00000177663	IL17RA	621	0.123675713	0.961903574	0.94285536	0	4	0.237003427	5.604553742	4.282232111	0	24
ENST00000621027	ENSG00000019144	PHLDB1	1318	0.04206497	0.982313479	0.964626957	6	3	1.468731001	16.47801431	1.09236463	6	24
ENST00000620788	ENSG00000019144	PHLDB1	5898	0.049869307	0.976653273	0.953306546	6	3	0.146247342	13.89927447	1.295031625	0	24
ENST00000427668	ENSG00000226147	TUBBP10	1301	0.166576942	0.983576269	0.967152538	6	3	0.052431556	4.161123221	4.325755102	6	24
ENST00000262241	ENSG00000089902	RCOR1	5754	0.040440541	0.862322551	0.724645103	6	3	5.012094152	17.13990866	1.050180626	6	24
ENST00000560472	ENSG00000089902	RCOR1	411	0.057967252	0.945900383	0.918850574	0	4	1.500638471	11.95756501	2.007097597	0	24
ENST00000466241	ENSG00000115109	EPB41L5	566	0.099890926	0.880222622	0.760445243	6	3	0.295245103	6.939040475	2.594018592	6	24
ENST00000602574	ENSG00000148444	COMMD3	2290	0.028218411	0.996696065	0.993392129	6	3	2.389784865	24.56365064	0.7327901	0	24
ENST00000331238	ENSG00000185924	RTN4RL1	3625	0.106030872	0.976686075	0.953372149	6	3	0.036948343	6.53722044	2.753463825	6	24
ENST00000504126	ENSG00000164073	MFSD8	545	0.047075663	0.984880135	0.969760271	6	3	1.421774029	14.72410882	1.222484853	0	24
ENST00000371795	ENSG00000152778	IFIT5	4015	0.029949361	0.923929558	0.847859115	6	3	4.405863612	23.143972	0.777740312	6	24
ENST00000495017	ENSG00000186654	PRR5	2125	0.067788017	0.92951298	0.859025959	6	3	0.446619028	10.22521697	1.760353845	6	24
ENST00000368990	ENSG00000107679	PLEKHA1	14010	0.070705175	0.886728522	0.830092783	0	4	0.718110067	9.803344336	2.448144141	0	24
ENST00000619645	ENSG00000099999	RNF215	555	0.040245945	0.880492924	0.760985847	6	3	0.240033013	17.22278326	1.045127244	0	24
ENST00000521485	ENSG00000065609	SNAP91	4521	0.343006909	0.906435423	0.812870846	0	3	0.02041032	2.020796557	5.938252396	0	12
ENST00000524534	ENSG00000152894	PTPRK	2441	0.040206983	0.880717316	0.761434633	6	3	0.027301093	17.23947241	1.04411548	0	24
ENST00000621379	ENSG00000006652	IFRD1	3232	0.036874533	0.994704238	0.989408475	6	3	1.415976556	18.79744974	0.957576706	0	24
ENST00000395823	ENSG00000213707	HMGB1P10	563	0.048638106	0.945111796	0.890223592	0	3	0.107980256	14.25111364	1.684078915	0	24
ENST00000274680	ENSG00000145982	FARS2	1663	0.055868615	0.971670497	0.957505746	0	4	2.328468682	12.40673635	1.934432982	0	24
ENST00000543189	ENSG00000171681	ATF7IP	4887	0.07389171	0.963826283	0.927652566	6	3	0.455902275	9.380581136	1.918857663	0	24
ENST00000261168	ENSG00000171681	ATF7IP	8878	0.067324637	0.984566153	0.969132305	0	3	0.365172142	10.29559474	1.165547042	0	12
ENST00000428356	ENSG00000236493	EIF2S2P3	999	0.126772132	0.942889417	0.914334125	0	4	0.151637321	5.467662102	4.38944462	0	24
ENST00000381801	ENSG00000139505	MTMR6	5659	0.017586258	0.976104645	0.952209289	6	3	7.631196634	39.4141374	0.456688924	6	24
ENST00000379343	ENSG00000152683	SLC30A6	2354	0.014634021	0.979964007	0.959928014	6	3	4.765497508	47.36546291	0.380023732	6	24
ENST00000256897	ENSG00000134480	CCNH	1378	0.061625033	0.991905981	0.983811961	6	3	3.513375594	11.24781836	1.600310339	6	24
ENST00000256458	ENSG00000134070	IRAK2	3483	0.034745543	0.89370746	0.78741492	6	3	3.219396867	19.94923987	0.902290018	0	24
ENST00000397154	ENSG00000129460	NGDN	2204	0.061495559	0.97388076	0.947761521	0	3	0.855384522	11.27149985	1.064632051	0	12
ENST00000374227	ENSG00000136866	ZFP37	6266	0.103152401	0.864007668	0.796011502	0	4	0.160150133	6.719641765	3.57161897	0	24
ENST00000230361	ENSG00000112599	GUCA1B	1113	0.094200009	0.998888984	0.997777968	6	3	0.229889261	7.358249607	2.44623395	0	24
ENST00000342558	ENSG00000107758	PPP3CB	2418	0.017471522	0.994899578	0.989799155	6	3	5.440638118	39.67297022	0.453709412	0	24
ENST00000360774	ENSG00000119121	TRPM6	8425	0.046409524	0.981816793	0.963633587	6	3	0.653991478	14.9354512	1.205186222	0	24
ENST00000225388	ENSG00000108256	NUFIP2	10850	0.028679779	0.99824436	0.996488721	6	3	33.14148554	24.16849787	0.744771152	0	24
ENST00000460326	ENSG00000139496	NUP58	582	0.05968262	0.853122077	0.779683116	0	4	0.908709989	11.61388669	2.066491662	0	24
ENST00000604872	ENSG00000109670	FBXW7	970	0.145197114	0.960026797	0.940040195	0	4	0.105472894	4.773835789	5.027403761	0	24
ENST00000537253	ENSG00000124789	NUP153	6030	0.021636644	0.923902863	0.885854294	0	4	2.902829404	32.0357985	0.74916191	0	24
ENST00000283195	ENSG00000153201	RANBP2	11711	0.075882748	0.999144884	0.998289767	6	3	15.76398875	9.134450121	1.970561967	0	24
ENST00000514141	ENSG00000122008	POLK	4345	0.030560352	0.956564706	0.913129411	6	3	2.235450378	22.68125624	0.793606836	6	24
ENST00000504026	ENSG00000122008	POLK	1484	0.021719832	0.994540438	0.989080875	6	3	0.257256208	31.91309982	0.564031702	0	24
ENST00000448696	ENSG00000184995	IFNE	1475	0.110545061	0.984816863	0.969633726	6	3	0.940908204	6.270268221	2.870690594	0	24
ENST00000487548	ENSG00000112701	SENP6	427	0.081520476	0.99651934	0.99303868	6	3	0.582923302	8.50273712	2.116965366	0	24
ENST00000537126	ENSG00000089693	MLF2	851	0.043453734	0.913540046	0.827080092	6	3	4.205639637	15.95138356	1.128428762	6	24
ENST00000261716	ENSG00000160551	TAOK1	12407	0.066640571	0.993787054	0.990680581	0	4	10.40035877	10.40127921	2.307408495	0	24
ENST00000449373	ENSG00000116151	MORN1	4764	0.023117675	0.908748231	0.817496462	6	3	1.689364781	29.98342918	0.6003316	0	24
ENST00000249923	ENSG00000129083	COPB1	3481	0.030143038	0.926163517	0.852327034	6	3	16.40048416	22.99526647	0.782769794	0	24
ENST00000554707	ENSG00000100731	PCNX	475	0.122742061	0.994080005	0.988160011	6	3	0.137734646	5.647185439	3.187428533	0	24
ENST00000606198	ENSG00000198315	ZKSCAN8	2057	0.047139992	0.899789848	0.799579696	6	3	1.136974757	14.70401576	1.22415538	0	24
ENST00000447500	ENSG00000230092	RP11-206L10.8	872	0.083116341	0.950382363	0.925573544	0	4	0.316406279	8.339481419	2.877876788	0	24
ENST00000570914	ENSG00000141504	SAT2	765	0.144952832	0.999614218	0.999228436	6	3	0.163799277	4.781880914	3.764209173	6	24
ENST00000512733	ENSG00000163291	PAQR3	9811	0.092705879	0.865066054	0.797599082	0	4	0.139732143	7.476841688	3.209911484	0	24
ENST00000442721	ENSG00000168477	TNXB	372	0.020469169	0.945562626	0.891125253	6	3	1.672228693	33.86298645	0.531553826	0	24
ENST00000502613	ENSG00000138756	BMP2K	6902	0.145111571	0.95660104	0.91320208	0	3	2.278954302	4.776649952	2.512220933	0	12
ENST00000298999	ENSG00000166024	R3HCC1L	3379	0.05086747	0.941831287	0.912746931	0	4	3.856896933	13.62653141	1.761269928	0	24
ENST00000302097	ENSG00000169548	ZNF280A	2148	0.054448207	0.971048027	0.942096055	6	3	2.89124932	12.73039497	1.413938848	6	24
ENST00000595336	ENSG00000105323	HNRNPUL1	393	0.029475327	0.936581449	0.904872174	0	4	14.75939115	23.51618249	1.020573811	0	24
ENST00000613048	ENSG00000066468	FGFR2	4369	0.110774707	0.968931304	0.937862607	6	3	0.01552197	6.257269353	2.876654174	6	24
ENST00000311380	ENSG00000165322	ARHGAP12	4625	0.054380611	0.92360684	0.885410259	0	4	0.683782503	12.74621898	1.88291132	0	24
ENST00000492028	ENSG00000165322	ARHGAP12	3227	0.054764032	0.994077	0.988154	6	3	2.148997486	12.6569786	1.422140351	0	24
ENST00000336112	ENSG00000143970	ASXL2	8889	0.066029073	0.977255495	0.95451099	6	3	2.557337342	10.49760579	1.714676694	6	24
ENST00000506175	ENSG00000083896	YTHDC1	581	0.090151023	0.978801321	0.957602641	6	3	1.824582017	7.688733429	2.341087796	0	24
ENST00000538576	ENSG00000155380	SLC16A1	4374	0.161137953	0.90840176	0.81680352	6	3	2.919049096	4.301576169	4.184512675	6	24
ENST00000203001	ENSG00000089195	TRMT6	2327	0.114815344	0.885556537	0.771113074	0	3	0.593216079	6.037060511	1.987722333	0	12
ENST00000355125	ENSG00000011114	BTBD7	6822	0.084491325	0.982624386	0.965248771	0	3	1.829017228	8.203767436	1.462742587	0	12
ENST00000557837	ENSG00000140543	DET1	1925	0.101170591	0.999012006	0.998024013	0	3	0.192918973	6.851271472	3.502999421	0	24
ENST00000231198	ENSG00000113272	THG1L	3107	0.037055041	0.984571305	0.96914261	6	3	2.835371209	18.70588083	0.962264229	6	24
ENST00000357066	ENSG00000172081	MOB3A	3391	0.026894919	0.985819282	0.971638564	6	3	1.924766836	25.77242088	0.698421001	0	24
ENST00000260762	ENSG00000138190	EXOC6	3564	0.034384825	0.80710106	0.710651591	0	4	4.83541939	20.15851968	1.190563612	0	24
ENST00000554910	ENSG00000100462	PRMT5	577	0.033470406	0.958659513	0.917319026	6	3	1.177636635	20.70925522	0.869176598	0	24
ENST00000254325	ENSG00000132005	RFX1	4332	0.032603077	0.998561043	0.997122087	6	3	1.294473931	21.26017699	0.846653347	6	24
ENST00000306999	ENSG00000106524	ANKMY2	2555	0.030625949	0.943015883	0.914523825	0	4	5.136748133	22.63267619	1.060413704	0	24
ENST00000556206	ENSG00000119681	LTBP2	699	0.019802129	0.994761718	0.989523436	6	3	1.819567069	35.00366897	0.514231809	6	24
ENST00000554056	ENSG00000198805	PNP	1635	0.054484408	0.935193624	0.870387248	6	3	5.487119224	12.72193642	1.414878947	6	24
ENST00000426850	ENSG00000157014	TATDN2	689	0.042914569	0.98495343	0.96990686	6	3	1.442716124	16.15179183	1.114427439	0	24
ENST00000374608	ENSG00000125945	ZNF436	3788	0.030401223	0.985854078	0.978781118	0	4	3.189148276	22.79997694	1.052632643	0	24
ENST00000239231	ENSG00000120137	PANK3	10506	0.022788655	0.827049586	0.740574378	0	4	10.87038808	30.41632734	0.789049898	0	24
ENST00000476992	ENSG00000146587	RBAK	712	0.085457556	0.80918385	0.713775776	0	4	0.353288931	8.11101103	2.958940619	0	24
ENST00000239882	ENSG00000120690	ELF1	3566	0.06639428	0.999455034	0.999182552	0	4	3.99087801	10.43986284	2.298880777	0	24
ENST00000005260	ENSG00000006453	BAIAP2L1	3622	0.016338716	0.949514329	0.899028658	6	3	13.39886089	42.42360185	0.424292121	0	24
ENST00000398259	ENSG00000214389	RPS3AP26	784	0.026073386	0.989616583	0.979233165	6	3	51.57965995	26.58447109	0.677087008	6	24
ENST00000527548	ENSG00000149806	FAU	538	0.196578731	0.949000796	0.898001592	6	3	0.137804275	3.526053789	5.104856896	6	24
ENST00000510070	ENSG00000249839	AC011330.5	3235	0.066070738	0.869413727	0.80412059	0	4	0.160850902	10.49098588	2.287678229	0	24
ENST00000555676	ENSG00000100461	RBM23	583	0.065346185	0.93692877	0.905393155	0	4	0.116967149	10.60730914	2.262590792	0	24
ENST00000622494	ENSG00000101413	RPRD1B	469	0.044247432	0.871258821	0.742517642	6	3	2.544027929	15.6652523	1.149039904	0	24
ENST00000361127	ENSG00000198799	LRIG2	11555	0.0462546	0.825802481	0.738703721	0	4	2.971364044	14.98547551	1.60155078	0	24
ENST00000563519	ENSG00000214575	CPEB1	536	0.086535994	0.988936018	0.977872036	6	3	0.228729614	8.009929149	2.247210889	0	24
ENST00000371584	ENSG00000000419	DPM1	1073	0.025854976	0.989138626	0.978277252	6	3	7.322039282	26.80904317	0.671415234	6	24
ENST00000396128	ENSG00000179454	KLHL28	6545	0.027781353	0.93094012	0.86188024	6	3	4.148609437	24.95008752	0.721440355	6	24
ENST00000314073	ENSG00000112624	GLTSCR1L	6530	0.04248865	0.96394283	0.945914244	0	4	1.077064107	16.31370213	1.471155953	0	24
ENST00000216038	ENSG00000100220	RTCB	2027	0.057364036	0.986388451	0.972776902	6	3	13.17482571	12.08330562	1.48965859	6	24
ENST00000324079	ENSG00000180190	TDRP	3395	0.039398828	0.817737665	0.726606498	0	4	3.391617959	17.5930915	1.36417184	0	24
ENST00000511116	ENSG00000113658	SMAD5	847	0.105134989	0.901027192	0.802054383	6	3	0.337152034	6.592925785	2.730199093	6	24
ENST00000621696	ENSG00000101126	ADNP	6224	0.066049556	0.950474658	0.925711987	0	4	0.045571976	10.49435027	2.286944822	0	24
ENST00000477159	ENSG00000198087	CD2AP	611	0.097436462	0.805279888	0.707919833	0	4	0.441388615	7.113837728	3.373706418	0	24
ENST00000463175	ENSG00000198087	CD2AP	707	0.12167614	0.95477495	0.9095499	6	3	0.081700981	5.696656548	3.159748152	0	24
ENST00000381365	ENSG00000205710	C17orf107	3199	0.072089302	0.996331657	0.992663314	6	3	0.562303261	9.615118544	1.872051802	6	24
ENST00000446284	ENSG00000119321	FKBP15	8807	0.021459998	0.992971673	0.98945751	0	4	6.957916265	32.29949938	0.743045572	0	24
ENST00000405977	ENSG00000132640	BTBD3	5137	0.168952088	0.998425626	0.996851251	0	3	0.075276558	4.10262571	2.924956077	0	12
ENST00000430557	ENSG00000132640	BTBD3	541	0.108687174	0.816317094	0.72447564	0	4	0.240915005	6.377451493	3.763258729	0	24
ENST00000380050	ENSG00000058091	CDK14	4995	0.032276201	0.869077021	0.803615531	0	4	0.079763724	21.47548833	1.117553167	0	24
ENST00000417478	ENSG00000018189	RUFY3	2143	0.080985622	0.992693201	0.985386401	6	3	1.470103674	8.558891882	2.103075988	0	24
ENST00000507333	ENSG00000018189	RUFY3	495	0.02813956	0.974497415	0.94899483	6	3	0.779151693	24.63248071	0.730742478	0	24
ENST00000498103	ENSG00000212664	RP11-592N21.1	555	0.025889475	0.882611527	0.82391729	0	4	18.16125838	26.7733189	0.896414826	0	24
ENST00000297145	ENSG00000164603	C7orf60	3981	0.055541174	0.945987701	0.891975403	6	3	0.89871915	12.47987983	1.44232158	6	24
ENST00000295448	ENSG00000163281	GNPDA2	1930	0.070304998	0.975203122	0.950406244	6	3	0.788452078	9.859145107	1.825716105	6	24
ENST00000496452	ENSG00000116001	TIA1	853	0.091237516	0.950411052	0.900822105	6	3	0.82822719	7.597172836	2.369302422	0	24
ENST00000329474	ENSG00000079691	LRRC16A	5431	0.024355847	0.828074447	0.742111671	0	4	5.657882281	28.45917008	0.843313418	0	24
ENST00000379066	ENSG00000115825	PRKD3	6111	0.027004403	0.880856088	0.761712177	6	3	3.804613801	25.66793193	0.701264132	0	24
ENST00000325495	ENSG00000099783	HNRNPM	2494	0.101831582	0.998253742	0.997380613	0	4	1.765629767	6.806799716	3.525886026	0	24
ENST00000348405	ENSG00000138674	SEC31A	4012	0.162632499	0.851792269	0.777688403	0	4	0.023829369	4.262045928	5.631098398	0	24
ENST00000508479	ENSG00000138674	SEC31A	3397	0.122517356	0.995480072	0.993220109	0	4	0.764028395	5.657542777	4.242124354	0	24
ENST00000381854	ENSG00000106993	CDC37L1	3502	0.033479339	0.831493108	0.747239662	0	4	4.184904842	20.70372979	1.15921142	0	24
ENST00000609438	ENSG00000185477	GPRIN3	14244	0.055918627	0.962588477	0.925176953	6	3	0.604613008	12.39564012	1.452123475	6	24
ENST00000540801	ENSG00000141298	SSH2	4538	0.034527337	0.832670768	0.749006152	0	4	0.460330739	20.07531539	1.19549803	0	24
ENST00000578529	ENSG00000079134	THOC1	2681	0.027383889	0.908517476	0.862776214	0	4	1.796231955	25.31222587	0.948158417	0	24
ENST00000584470	ENSG00000079134	THOC1	2255	0.032709794	0.991988682	0.983977364	6	3	0.194443616	21.19081429	0.849424649	0	24
ENST00000369209	ENSG00000165868	HSPA12A	5722	0.030282778	0.999613137	0.999226275	6	3	9.042548294	22.88915416	0.786398653	6	24
ENST00000410022	ENSG00000169599	NFU1	1467	0.147527243	0.976273584	0.964410377	0	4	0.098322692	4.698435117	5.108083735	0	24
ENST00000394305	ENSG00000169599	NFU1	1058	0.056127875	0.890364314	0.780728629	6	3	0.111722556	12.34942843	1.457557336	6	24
ENST00000379933	ENSG00000124782	RREB1	5826	0.034629484	0.812120096	0.718180144	0	4	0.616491827	20.01609905	1.199034834	0	24
ENST00000379938	ENSG00000124782	RREB1	8778	0.019850887	0.9805919	0.961183799	6	3	0.917125208	34.91769344	0.515497968	0	24
ENST00000467821	ENSG00000165124	SVEP1	5124	0.063201433	0.995484432	0.990968864	6	3	3.684632998	10.96726996	1.641247099	6	24
ENST00000393623	ENSG00000079999	KEAP1	2648	0.060364207	0.979058336	0.958116671	6	3	2.943459105	11.48275143	1.56756855	6	24
ENST00000301364	ENSG00000167721	TSR1	5188	0.020899674	0.951583928	0.903167856	6	3	19.5230568	33.16545429	0.542733407	6	24
ENST00000553411	ENSG00000119682	AREL1	761	0.090117683	0.888103643	0.832155465	0	4	0.093121912	7.691577906	3.120296029	0	24
ENST00000323039	ENSG00000105204	DYRK1B	2535	0.08505733	0.926365272	0.852730544	6	3	0.183764652	8.149176359	2.20881218	6	24
ENST00000348817	ENSG00000105204	DYRK1B	2448	0.031147265	0.998489943	0.996979887	6	3	2.007774677	22.25386973	0.808848089	6	24
ENST00000596580	ENSG00000152767	FARP1	8209	0.04505399	0.998953547	0.998430321	0	4	1.675182584	15.3848124	1.559980022	0	24
ENST00000446897	ENSG00000234335	RPS4XP11	772	0.021530341	0.999137938	0.998275876	6	3	1.314359061	32.19397099	0.559110897	6	24
ENST00000250699	ENSG00000129749	CHRNA10	1945	0.069542562	0.970665119	0.941330239	6	3	0.644559558	9.967236762	1.805916768	6	24
ENST00000488828	ENSG00000110713	NUP98	712	0.024778409	0.972298412	0.944596824	6	3	4.116998985	27.97383683	0.64345839	6	24
ENST00000397013	ENSG00000110713	NUP98	939	0.036292718	0.997019742	0.994039483	6	3	3.86762777	19.09879503	0.942467835	6	24
ENST00000461047	ENSG00000110713	NUP98	545	0.05558899	0.929369317	0.858738633	6	3	2.326233442	12.46914508	1.443563283	0	24
ENST00000334464	ENSG00000165650	PDZD8	9699	0.022372964	0.873454895	0.746909791	6	3	18.36379139	30.98146419	0.580992554	6	24
ENST00000482496	ENSG00000165650	PDZD8	1400	0.059112345	0.999999663	0.999999326	6	3	1.03971126	11.72592936	1.535059562	0	24
ENST00000361507	ENSG00000033327	GAB2	6092	0.020381132	0.99851124	0.997022479	6	3	1.156112865	34.00925851	0.52926764	0	24
ENST00000375110	ENSG00000120616	EPC1	3909	0.039196416	0.976913057	0.953826114	6	3	2.314591504	17.68394301	1.017872541	0	24
ENST00000495790	ENSG00000120616	EPC1	7386	0.055257286	0.987576882	0.975153764	6	3	0.700257761	12.543996	1.434949437	0	24
ENST00000567560	ENSG00000066933	MYO9A	4056	0.145602452	0.996886495	0.99377299	6	3	0.176517435	4.760546053	3.781078851	6	24
ENST00000369516	ENSG00000134198	TSPAN2	3177	0.033260808	0.965712567	0.931425134	6	3	2.66646562	20.83975762	0.863733654	6	24
ENST00000476902	ENSG00000144161	ZC3H8	860	0.084279359	0.944484396	0.888968792	6	3	0.710788723	8.224400203	2.188609449	0	24
ENST00000514776	ENSG00000138796	HADH	547	0.104311996	0.996708081	0.995062121	0	4	0.120916657	6.644942136	3.6117696	0	24
ENST00000306279	ENSG00000168874	ATOH8	2438	0.046694652	0.953117258	0.906234515	6	3	0.860907441	14.84425207	1.212590565	6	24
ENST00000373816	ENSG00000162419	GMEB1	6410	0.057035274	0.990771803	0.986157704	0	4	0.726800489	12.15295604	1.974828175	0	24
ENST00000334801	ENSG00000186174	BCL9L	10005	0.016570646	0.928871255	0.857742509	6	3	11.64373588	41.82982168	0.430315007	0	24
ENST00000379965	ENSG00000132274	TRIM22	2989	0.048860462	0.923313305	0.846626609	6	3	0.911357749	14.18625929	1.268833428	6	24
ENST00000265070	ENSG00000113384	GOLPH3	2721	0.062846649	0.994392804	0.988785607	6	3	4.467727702	11.02918286	1.632033872	6	24
ENST00000534166	ENSG00000079819	EPB41L2	572	0.053822591	0.999125501	0.998251002	6	3	7.041094453	12.87836877	1.397692543	6	24
ENST00000407426	ENSG00000163811	WDR43	3533	0.043887459	0.864239944	0.728479888	6	3	7.655895715	15.79374137	1.139691956	0	24
ENST00000498451	ENSG00000124383	MPHOSPH10	2068	0.0764889	0.956522169	0.913044337	6	3	1.262685	9.062062379	1.986302814	0	24
ENST00000265271	ENSG00000091009	RBM27	6451	0.035840267	0.904002796	0.856004194	0	4	4.568822937	19.33989989	1.24095782	0	24
ENST00000544604	ENSG00000183579	ZNRF3	6851	0.037438214	0.891023727	0.782047453	6	3	1.774175491	18.5144298	0.972214656	6	24
ENST00000357537	ENSG00000133114	GPALPP1	5368	0.184276401	0.962341196	0.924682393	6	3	0.066877319	3.761453867	4.785383694	6	24
ENST00000379161	ENSG00000083635	NUFIP1	3492	0.033366957	0.954263911	0.908527823	6	3	1.342778611	20.77346121	0.866490173	0	24
ENST00000421745	ENSG00000115760	BIRC6	15703	0.057584695	0.998313319	0.996626638	6	3	26.53454334	12.03700362	1.495388767	0	24
ENST00000361538	ENSG00000198721	ECI2	1380	0.057027605	0.969724599	0.954586899	0	4	0.214841087	12.15459048	1.974562618	0	24
ENST00000442966	ENSG00000241370	RPP21	525	0.096353887	0.987630331	0.975260662	6	3	0.464414072	7.193764626	2.502166937	6	24
ENST00000597224	ENSG00000105202	FBL	732	0.036353927	0.900656817	0.801313635	6	3	19.4825354	19.06663849	0.944057339	6	24
ENST00000577603	ENSG00000188933	USP32P1	553	0.160494889	0.96809909	0.952148635	0	4	0.131511111	4.318811554	5.557084328	0	24
ENST00000606389	ENSG00000115977	AAK1	8964	0.038219522	0.999932503	0.999865007	6	3	5.034737893	18.13594569	0.992504075	0	24
ENST00000623317	ENSG00000115977	AAK1	1019	0.15933818	0.88260656	0.82390984	0	4	0.261841072	4.3501638	5.517033635	0	24
ENST00000624900	ENSG00000115977	AAK1	728	0.081213314	0.99695758	0.993915161	6	3	0.52965965	8.534895916	2.108988812	0	24
ENST00000222584	ENSG00000105866	SP4	6126	0.027234402	0.982760335	0.96552067	6	3	1.693389671	25.45116255	0.707236849	0	24
ENST00000411932	ENSG00000180530	NRIP1	720	0.10371423	0.934234552	0.901351828	0	4	1.031272452	6.683240838	3.591072143	0	24
ENST00000487899	ENSG00000090565	RAB11FIP3	669	0.030566751	0.838392131	0.757588197	0	4	5.656644774	22.67650818	1.058364004	0	24
ENST00000586956	ENSG00000105518	TMEM205	1003	0.087838368	0.907695158	0.815390315	6	3	0.278052764	7.891166408	2.281031608	6	24
ENST00000396827	ENSG00000158691	ZSCAN12	3909	0.036833215	0.816293949	0.724440923	0	4	1.567103943	18.81853572	1.275338334	0	24
ENST00000360093	ENSG00000153253	SCN3A	9123	0.057875397	0.967404253	0.934808505	6	3	0.127020711	11.97654292	1.502937877	6	24
ENST00000262817	ENSG00000105696	TMEM59L	1613	0.040206984	0.880717309	0.761434618	6	3	0.041315541	17.23947226	1.044115488	0	24
ENST00000557927	ENSG00000181026	AEN	5039	0.088982797	0.926718747	0.853437493	6	3	0.917549894	7.789676217	2.310750729	0	24
ENST00000422997	ENSG00000178234	GALNT11	2371	0.061095139	0.976342356	0.952684711	6	3	0.154931457	11.34537374	1.586549762	6	24
ENST00000361328	ENSG00000121903	ZSCAN20	4316	0.034684708	0.98828939	0.976578779	6	3	2.271905779	19.98422988	0.900710216	0	24
ENST00000505543	ENSG00000071127	WDR1	687	0.023530552	0.90602645	0.812052901	6	3	0.448633503	29.45732769	0.611053392	0	24
ENST00000382451	ENSG00000071127	WDR1	2722	0.089196499	0.929574271	0.859148543	6	3	4.248948793	7.77101327	2.316300253	6	24
ENST00000373664	ENSG00000080839	RBL1	5684	0.060061663	0.97730074	0.95460148	6	3	1.855047491	11.54059248	1.55971195	6	24
ENST00000463877	ENSG00000116754	SRSF11	617	0.079032402	0.961887806	0.94283171	0	4	2.875830428	8.770417715	2.736471714	0	24
ENST00000463116	ENSG00000116754	SRSF11	735	0.064229132	0.990637955	0.985956932	0	4	4.160452084	10.79178801	2.223913219	0	24
ENST00000016946	ENSG00000015568	RGPD5	7253	0.055735335	0.994511633	0.989023265	6	3	17.2052189	12.43640473	1.447363639	0	24
ENST00000480945	ENSG00000197312	DDI2	10625	0.032687785	0.97094302	0.941886041	6	3	4.216514947	21.20508271	0.848853091	0	24
ENST00000486680	ENSG00000197312	DDI2	1501	0.131180823	0.856523287	0.784784931	0	4	0.109767982	5.283906342	4.542094134	0	24
ENST00000355832	ENSG00000225830	ERCC6	8008	0.064902555	0.991955943	0.983911886	6	3	1.120818505	10.67981343	1.685422701	0	24
ENST00000519998	ENSG00000198791	CNOT7	1909	0.058529832	0.915191063	0.872786595	0	4	2.122815021	11.84263063	2.026576758	0	24
ENST00000295974	ENSG00000163697	APBB2	8972	0.026581249	0.958435728	0.916871455	6	3	1.999551144	26.07654677	0.690275448	0	24
ENST00000508593	ENSG00000163697	APBB2	3592	0.115490439	0.999992316	0.999984632	6	3	0.211170858	6.001771138	2.999114693	0	24
ENST00000502886	ENSG00000049192	ADAMTS6	1237	0.038314118	0.984721046	0.969442091	6	3	0.520041237	18.0911688	0.994960591	0	24
ENST00000494087	ENSG00000188342	GTF2F2	1352	0.040206984	0.880717305	0.761434609	6	3	0.049291396	17.23947229	1.044115487	0	24
ENST00000496623	ENSG00000136147	PHF11	1173	0.034199642	0.999578371	0.999156742	6	3	1.506778189	20.26767341	0.888113778	0	24
ENST00000440460	ENSG00000150764	DIXDC1	5897	0.020198135	0.944166558	0.888333116	6	3	2.204851279	34.31738448	0.524515498	6	24
ENST00000528399	ENSG00000150764	DIXDC1	741	0.095042576	0.911603189	0.867404784	0	4	0.103644254	7.293017578	3.290818888	0	24
ENST00000618522	ENSG00000150764	DIXDC1	3424	0.033552183	0.984742699	0.969485399	6	3	2.568346785	20.65878066	0.871300213	6	24
ENST00000337387	ENSG00000146457	WTAP	1622	0.105767984	0.935322912	0.902984368	0	4	1.824645982	6.553468798	3.662182691	0	24
ENST00000302326	ENSG00000169184	MN1	7556	0.014633797	0.99319828	0.98639656	6	3	0.750549261	47.36618855	0.38001791	0	24
ENST00000296564	ENSG00000164151	ICE1	7927	0.042338493	0.990653767	0.981307535	6	3	11.71794369	16.37156022	1.099467598	0	24
ENST00000258648	ENSG00000136146	MED4	2022	0.067861881	0.983900961	0.975851442	0	4	2.362408788	10.21408733	2.349695986	0	24
ENST00000334418	ENSG00000186166	CCDC84	1202	0.049040742	0.999991952	0.999983903	6	3	3.262349551	14.13410872	1.273515037	6	24
ENST00000528088	ENSG00000186166	CCDC84	1482	0.021699634	0.989504209	0.979008417	6	3	34.07937078	31.9428056	0.56350717	0	24
ENST00000220429	ENSG00000104064	GABPB1	2726	0.035557278	0.851090693	0.702181385	6	3	0.904274064	19.49382018	0.923369552	0	24
ENST00000560825	ENSG00000104064	GABPB1	1412	0.067862563	0.988525745	0.977051489	6	3	0.873874775	10.21398464	1.762289707	0	24
ENST00000260563	ENSG00000137996	RTCA	1534	0.057296449	0.902996498	0.805992995	6	3	1.430120424	12.09755916	1.48790345	6	24
ENST00000512909	ENSG00000197386	HTT	611	0.102681931	0.958486558	0.937729837	0	4	0.535157934	6.750429933	3.555329103	0	24
ENST00000485241	ENSG00000055609	KMT2C	479	0.051828609	0.960036826	0.920073653	6	3	0.82215135	13.37383328	1.345911798	0	24
ENST00000414060	ENSG00000115421	PAPOLG	3511	0.273261305	0.925164839	0.850329678	6	3	0.070782577	2.536572755	7.096189126	0	24
ENST00000356321	ENSG00000198146	ZNF770	5439	0.019854661	0.99251333	0.98502666	6	3	19.8221199	34.91105518	0.515595988	6	24
ENST00000330899	ENSG00000086061	DNAJA1	2381	0.036535141	0.999420881	0.998841761	6	3	40.90886878	18.97206798	0.948763204	6	24
ENST00000330173	ENSG00000171827	ZNF570	5559	0.064586621	0.974098043	0.948196085	0	3	0.961186907	10.73205523	1.118145569	0	12
ENST00000488542	ENSG00000161249	DMKN	1074	0.080539987	0.987775754	0.975551508	0	3	0.227375082	8.606248988	1.394335676	0	12
ENST00000476051	ENSG00000161249	DMKN	449	0.048638106	0.945111796	0.890223592	0	3	0.135396178	14.25111365	1.684078914	0	24
ENST00000397394	ENSG00000133424	LARGE	4138	0.061106718	0.938934306	0.877868611	6	3	0.83929566	11.34322382	1.586850465	6	24
ENST00000466062	ENSG00000188994	ZNF292	838	0.06640471	0.997548327	0.995096654	6	3	1.374793404	10.43822308	1.724431435	0	24
ENST00000333916	ENSG00000120159	CAAP1	2791	0.107909773	0.99664895	0.993297899	6	3	0.48809046	6.42339579	2.802256094	6	24
ENST00000521303	ENSG00000130227	XPO7	569	0.093382335	0.890295989	0.780591978	0	3	0.495940695	7.422679931	1.616666772	0	12
ENST00000522015	ENSG00000130227	XPO7	444	0.028139561	0.974497415	0.94899483	6	3	0.868648846	24.63248068	0.730742479	0	24
ENST00000616513	ENSG00000253710	ALG11	1983	0.035616764	0.800209878	0.700314817	0	4	2.660621138	19.46126187	1.233219108	0	24
ENST00000217407	ENSG00000129988	LBP	1961	0.069366035	0.99742609	0.994852179	6	3	0.159393462	9.992602008	1.801332624	6	24
ENST00000359875	ENSG00000197568	HHLA3	898	0.06715988	0.823083838	0.734625758	0	4	0.152909616	10.32085196	2.325389425	0	24
ENST00000374550	ENSG00000142676	RPL11	634	0.083672766	0.991719543	0.983439086	6	3	10.45361041	8.284023765	2.172857118	6	24
ENST00000462983	ENSG00000171853	TRAPPC12	543	0.061801968	0.986604862	0.973209723	6	3	1.250288267	11.21561659	1.604905077	0	24
ENST00000415624	ENSG00000171853	TRAPPC12	815	0.034075853	0.834635527	0.751953291	0	4	2.098733619	20.34130083	1.179865545	0	24
ENST00000485159	ENSG00000106829	TLE4	723	0.112233082	0.999632798	0.999265596	6	3	0.34746658	6.175961393	2.914525991	0	24
ENST00000320081	ENSG00000115295	CLIP4	4293	0.054639272	0.973435128	0.960152692	0	4	15.31834104	12.68587867	1.891867376	0	24
ENST00000452236	ENSG00000232040	ZBED9	4877	0.027021025	0.826861229	0.740291844	0	4	1.581664624	25.65214242	0.935594369	0	24
ENST00000526395	ENSG00000185187	SIGIRR	608	0.034385126	0.971963138	0.943926276	6	3	1.529841977	20.15834374	0.892930502	6	24
ENST00000263181	ENSG00000121621	KIF18A	3568	0.023620745	0.890547226	0.781094451	6	3	8.18582904	29.34484841	0.61339557	0	24
ENST00000414118	ENSG00000161048	NAPEPLD	4060	0.220006101	0.854345614	0.708691229	6	3	0.034138542	3.150581628	5.713230802	6	24
ENST00000341533	ENSG00000161048	NAPEPLD	4972	0.174000093	0.987214831	0.974429662	6	3	0.081778231	3.983602359	4.518523281	6	24
ENST00000552421	ENSG00000119596	YLPM1	4899	0.04397138	0.976124307	0.952248614	6	3	6.39450772	15.76359862	1.141871246	6	24
ENST00000554107	ENSG00000119596	YLPM1	4424	0.06970403	0.981765069	0.963530137	6	3	2.335540068	9.944147835	1.810109855	6	24
ENST00000546901	ENSG00000119596	YLPM1	800	0.068300606	0.975922082	0.951844165	6	3	2.210153321	10.14847777	1.773665018	0	24
ENST00000587807	ENSG00000091164	TXNL1	2035	0.026600247	0.928896662	0.893344993	0	4	0.324088838	26.05792223	0.921025083	0	24
ENST00000602898	ENSG00000115306	SPTBN1	2942	0.07102618	0.999325519	0.998651039	6	3	1.367769986	9.75903793	1.844444107	0	24
ENST00000532378	ENSG00000186104	CYP2R1	1746	0.025571769	0.966360453	0.932720906	6	3	2.247564351	27.10595349	0.664060757	6	24
ENST00000515678	ENSG00000164163	ABCE1	750	0.052274388	0.942491083	0.884982166	6	3	0.3529008	13.25978559	1.357488014	0	24
ENST00000541382	ENSG00000172171	TEFM	559	0.053903742	0.998096938	0.996193876	6	3	0.785976743	12.85898079	1.399799899	0	24
ENST00000398733	ENSG00000131508	UBE2D2	2702	0.041472878	0.975382471	0.963073707	0	4	4.147259976	16.7132646	1.435985163	0	24
ENST00000476149	ENSG00000088205	DDX18	5674	0.048943193	0.935450425	0.87090085	6	3	2.079964565	14.16227958	1.270981828	0	24
ENST00000543619	ENSG00000126790	L3HYPDH	689	0.143926	0.885419198	0.828128797	0	4	0.188659448	4.815996971	4.983391839	0	24
ENST00000256538	ENSG00000134146	DPH6	2099	0.04160663	0.993371433	0.986742866	6	3	2.074244875	16.65953677	1.080462215	6	24
ENST00000625521	ENSG00000165006	UBAP1	2029	0.023910164	0.983693081	0.967386162	6	3	3.054729744	28.98964549	0.620911353	6	24
ENST00000395116	ENSG00000181619	GPR135	4578	0.103311341	0.99413257	0.988265139	6	3	2.326391063	6.70930385	2.682841678	0	24
ENST00000618555	ENSG00000124535	WRNIP1	2651	0.033948008	0.998700386	0.997400771	6	3	4.658598323	20.41790426	0.881579215	6	24
ENST00000448481	ENSG00000132781	MUTYH	1706	0.015849093	0.962563769	0.925127537	0	3	0.256850986	43.73418552	0.548769795	0	24
ENST00000475516	ENSG00000132781	MUTYH	1677	0.018958848	0.994791137	0.989582275	6	3	0.26539542	36.56061626	0.492333058	0	24
ENST00000556036	ENSG00000187790	FANCM	2354	0.057283619	0.925266276	0.850532551	6	3	0.940051042	12.10026878	1.487570262	6	24
ENST00000410075	ENSG00000075292	ZNF638	3518	0.04437966	0.991312157	0.982624314	6	3	7.659319432	15.61857782	1.152473689	0	24
ENST00000487638	ENSG00000075292	ZNF638	4233	0.087252077	0.980362145	0.970543217	0	4	5.547270149	7.944191203	3.021075322	0	24
ENST00000477230	ENSG00000234043	RP11-56M3.1	745	0.085523271	0.966184982	0.932369965	6	3	0.17954431	8.10477864	2.220911983	0	24
ENST00000519865	ENSG00000145860	RNF145	3478	0.106103159	0.951515062	0.903030124	0	3	0.511485697	6.53276666	1.836894018	0	12
ENST00000472799	ENSG00000100014	SPECC1L	767	0.091364765	0.970527663	0.941055325	6	3	0.348694388	7.58659185	2.372606878	6	24
ENST00000336454	ENSG00000079335	CDC14A	4137	0.109051556	0.812784351	0.719176526	0	4	0.116437811	6.356142056	3.775875332	0	24
ENST00000610745	ENSG00000138061	CYP1B1	5250	0.028913496	0.990748005	0.986122007	0	4	11.65702215	23.97313662	1.001120562	0	24
ENST00000446554	ENSG00000231344	RP3-426I6.2	349	0.058471895	0.951553818	0.903107636	0	3	0.596083942	11.85436494	2.024570706	0	24
ENST00000338205	ENSG00000136813	KIAA0368	7078	0.02829603	0.971309731	0.956964596	0	4	34.75236682	24.49626958	0.979741014	0	24
ENST00000374383	ENSG00000136813	KIAA0368	573	0.048549449	0.999223617	0.998447233	6	3	3.328490739	14.27713798	1.260756884	6	24
ENST00000297071	ENSG00000164548	TRA2A	1845	0.049324439	0.995423078	0.990846157	6	3	8.407679164	14.05281432	1.28088222	6	24
ENST00000512629	ENSG00000039560	RAI14	2941	0.099400485	0.949289713	0.923934569	0	4	1.691873375	6.973277657	3.44171008	0	24
ENST00000529389	ENSG00000173039	RELA	992	0.073929821	0.996170977	0.992341954	6	3	0.324065851	9.375745457	1.919847343	6	24
ENST00000509846	ENSG00000150753	CCT5	546	0.020952203	0.987266912	0.974533823	6	3	0.459742948	33.08230476	0.544097521	0	24
ENST00000357085	ENSG00000112343	TRIM38	9413	0.021025834	0.936887828	0.873775656	6	3	4.010677909	32.96645306	0.546009605	0	24
ENST00000535206	ENSG00000086062	B4GALT1	1535	0.060270304	0.945754789	0.891509578	6	3	0.901914292	11.50064192	1.565130026	0	24
ENST00000377200	ENSG00000188647	PTAR1	9876	0.04662396	0.977531963	0.966297944	0	4	9.971626296	14.86675919	1.614339729	0	24
ENST00000380739	ENSG00000021355	SERPINB1	2619	0.038668093	0.996810249	0.993620498	6	3	6.280968329	17.92555903	1.004152784	6	24
ENST00000477096	ENSG00000132485	ZRANB2	3677	0.107362119	0.97193727	0.94387454	6	3	0.476620476	6.45616153	2.788034332	0	24
ENST00000568630	ENSG00000174197	MGA	584	0.030654066	0.868883546	0.737767092	6	3	1.351646693	22.61191653	0.796040441	0	24
ENST00000566586	ENSG00000174197	MGA	14439	0.183017946	0.991858743	0.983717486	6	3	0.315622171	3.787318095	4.752703509	0	24
ENST00000566288	ENSG00000174197	MGA	3405	0.114606684	0.983126604	0.966253208	6	3	0.617465153	6.048051968	2.976164903	0	24
ENST00000505854	ENSG00000205302	SNX2	908	0.063666688	0.853525812	0.780288718	0	4	1.19991548	10.88712483	2.204438763	0	24
ENST00000507614	ENSG00000150779	TIMM8B	741	0.082420141	0.983761069	0.967522138	6	3	0.246993762	8.409924705	2.140328318	6	24
ENST00000420986	ENSG00000150776	C11orf57	2322	0.089791942	0.999700931	0.999401862	0	3	0.054207426	7.719480852	3.109017363	0	24
ENST00000531378	ENSG00000150776	C11orf57	517	0.093075526	0.933397021	0.866794042	6	3	0.400266402	7.447147634	2.417032787	6	24
ENST00000497565	ENSG00000156983	BRPF1	689	0.196088556	0.943551725	0.88710345	0	3	0.154773443	3.534868088	3.394751855	0	12
ENST00000304056	ENSG00000170852	KBTBD2	3745	0.070903646	0.872156619	0.808234929	0	4	3.805094156	9.775903255	2.455016112	0	24
ENST00000296786	ENSG00000164332	UBLCP1	2392	0.021685526	0.99984923	0.999698461	6	3	11.94618859	31.96358697	0.563140802	6	24
ENST00000473989	ENSG00000157741	UBN2	14444	0.058353934	0.999538284	0.999307425	0	4	3.431512494	11.8783283	2.020486334	0	24
ENST00000453823	ENSG00000105963	ADAP1	560	0.073213993	0.96574875	0.9314975	6	3	0.107784298	9.467414028	1.901258353	6	24
ENST00000326756	ENSG00000178163	ZNF518B	6894	0.0480318	0.995705372	0.991410744	6	3	2.6725117	14.43100578	1.247314309	0	24
ENST00000258886	ENSG00000136381	IREB2	6354	0.04831749	0.980910626	0.971365939	0	4	9.990099979	14.34567845	1.67297769	0	24
ENST00000275159	ENSG00000146350	TBC1D32	4431	0.018100901	0.960258821	0.920517642	6	3	3.731723497	38.29351832	0.47005344	0	24
ENST00000557364	ENSG00000100888	CHD8	8137	0.035098658	0.941448647	0.91217297	0	4	13.39784605	19.74853805	1.215279832	0	24
ENST00000537408	ENSG00000139182	CLSTN3	4296	0.070738427	0.943821945	0.915732918	0	4	6.067084085	9.798736128	2.449295469	0	24
ENST00000324723	ENSG00000112249	ASCC3	852	0.105308106	0.939374943	0.909062415	0	4	0.188545755	6.582087617	3.646259575	0	24
ENST00000369663	ENSG00000112837	TBX18	6245	0.034322312	0.998012195	0.99602439	6	3	9.101297506	20.19523584	0.891299321	6	24
ENST00000498446	ENSG00000165338	HECTD2	5368	0.269505241	0.964008286	0.946012429	0	4	0.013884973	2.571924678	9.331532996	0	24
ENST00000510089	ENSG00000164180	TMEM161B	7608	0.069619922	0.983695727	0.97554359	0	4	2.399308188	9.956161451	2.410567579	0	24
ENST00000525264	ENSG00000197847	SLC22A20	1419	0.063168268	0.989194861	0.983792291	0	4	0.299083867	10.97302816	2.187181117	0	24
ENST00000394412	ENSG00000166813	KIF7	4551	0.019997267	0.993104821	0.986209642	6	3	3.787817214	34.66209478	0.519299255	6	24
ENST00000599638	ENSG00000130518	KIAA1683	5520	0.07479608	0.931900534	0.897850801	0	4	0.113859998	9.267159156	2.58979042	0	24
ENST00000524118	ENSG00000156675	RAB11FIP1	1959	0.048204936	0.896729481	0.793458963	6	3	0.213657153	14.37917424	1.25181041	0	24
ENST00000510609	ENSG00000198780	FAM169A	5908	0.054769429	0.941974985	0.88394997	6	3	1.549325822	12.65573138	1.422280503	6	24
ENST00000295025	ENSG00000162924	REL	11255	0.026466854	0.934207676	0.868415352	6	3	1.336476584	26.18925486	0.687304778	0	24
ENST00000538336	ENSG00000122642	FKBP9	3621	0.093098263	0.992562771	0.985125543	6	3	1.206587871	7.445328832	2.417623238	6	24
ENST00000382883	ENSG00000121741	ZMYM2	5445	0.053684695	0.999006525	0.99801305	6	3	5.143443544	12.91144849	1.394111591	6	24
ENST00000486147	ENSG00000010704	HFE	987	0.049996532	0.983991594	0.967983188	6	3	0.720975403	13.86390515	1.298335484	6	24
ENST00000399061	ENSG00000172466	ZNF24	6282	0.031607229	0.995196953	0.990393907	6	3	15.6446368	21.93002041	0.82079267	6	24
ENST00000443644	ENSG00000127995	CASD1	641	0.055886842	0.999480138	0.998960277	6	3	0.892397416	12.40269004	1.45129806	6	24
ENST00000374736	ENSG00000165029	ABCA1	10494	0.050521838	0.997545024	0.995090048	6	3	9.570447716	13.71975394	1.311976882	0	24
ENST00000534188	ENSG00000166313	APBB1	1170	0.108463201	0.937429037	0.906143555	0	4	0.132712753	6.390620728	3.755503733	0	24
ENST00000456329	ENSG00000170234	PWWP2A	3991	0.022078727	0.989939669	0.979879339	6	3	1.230293023	31.39434542	0.573351658	0	24
ENST00000527618	ENSG00000014138	POLA2	1924	0.100104763	0.911548868	0.867323302	0	4	0.149039268	6.924217813	3.466095471	0	24
ENST00000518492	ENSG00000204764	RANBP17	296	0.253802749	0.972945395	0.945890791	0	3	0.183792657	2.731046779	4.393919611	0	12
ENST00000375759	ENSG00000065526	SPEN	12232	0.034013208	0.856198682	0.712397365	6	3	5.934861699	20.37876522	0.883272357	0	24
ENST00000513765	ENSG00000072518	MARK2	2671	0.078810744	0.924702456	0.887053683	0	4	0.166826581	8.79508489	2.728796856	0	24
ENST00000380698	ENSG00000170542	SERPINB9	4118	0.029003497	0.986064568	0.972129136	6	3	4.292021138	23.89874545	0.753177611	0	24
ENST00000359697	ENSG00000127952	STYXL1	1374	0.052130759	0.999745549	0.999491097	6	3	0.461840438	13.29631866	1.353758169	0	24
ENST00000520884	ENSG00000137055	PLAA	2041	0.073505732	0.999986036	0.999972072	6	3	5.399714771	9.429838453	1.908834397	6	24
ENST00000521968	ENSG00000137055	PLAA	457	0.026725156	0.989599103	0.979198205	6	3	0.411525764	25.93613264	0.69401249	0	24
ENST00000429989	ENSG00000108219	TSPAN14	16183	0.024337653	0.993632998	0.987265997	6	3	2.511569951	28.480445	0.632012597	6	24
ENST00000492009	ENSG00000120549	KIAA1217	1177	0.107310816	0.889045639	0.833568459	0	4	0.573329335	6.459248043	3.715602782	0	24
ENST00000162749	ENSG00000067182	TNFRSF1A	2223	0.062099658	0.997658343	0.995316687	6	3	6.450944996	11.16185174	1.612635647	6	24
ENST00000264444	ENSG00000059728	MXD1	5587	0.068577238	0.940806651	0.881613302	0	3	1.773474368	10.10754006	1.187232495	0	12
ENST00000258888	ENSG00000136383	ALPK3	10917	0.091309518	0.983007475	0.974511213	0	4	0.159444272	7.591182081	3.161562948	0	24
ENST00000488986	ENSG00000124380	SNRNP27	336	0.10007756	0.85176705	0.777650575	0	4	0.32943762	6.926099938	3.465153581	0	24
ENST00000369144	ENSG00000107581	EIF3A	6646	0.049644155	0.999638059	0.999276119	6	3	39.73806261	13.96231186	1.289184784	0	24
ENST00000489271	ENSG00000151092	NGLY1	2288	0.173018528	0.999999216	0.999998431	6	3	0.027656686	4.006202044	4.493033502	0	24
ENST00000493324	ENSG00000151092	NGLY1	3058	0.095302163	0.974282959	0.961424438	0	4	1.118680949	7.273152671	3.299806987	0	24
ENST00000496726	ENSG00000151092	NGLY1	3196	0.053921109	0.925879375	0.888819063	0	4	1.112234705	12.85483922	1.86700118	0	24
ENST00000370630	ENSG00000117151	CTBS	6600	0.082539662	0.945252142	0.917878214	0	4	0.230599035	8.39774676	2.857909471	0	24
ENST00000269919	ENSG00000130517	PGPEP1	7092	0.090211648	0.916381351	0.832762702	6	3	0.539314282	7.683566321	2.34266215	0	24
ENST00000560546	ENSG00000182718	ANXA2	574	0.084387804	0.909525587	0.819051174	6	3	1.450713084	8.213831276	2.191425584	0	24
ENST00000282032	ENSG00000152219	ARL14EP	2430	0.028459803	0.969911737	0.954867605	0	4	6.00484676	24.35530504	0.985411596	0	24
ENST00000370202	ENSG00000122481	RWDD3	1235	0.064342702	0.938717713	0.877435426	6	3	1.984405893	10.77273964	1.670884157	6	24
ENST00000343505	ENSG00000135540	NHSL1	6535	0.01728408	0.974983656	0.949967312	0	3	1.083728249	40.10321551	0.598455752	0	24
ENST00000375859	ENSG00000106723	SPIN1	4484	0.020399356	0.997463863	0.994927725	6	3	14.20237326	33.97887644	0.529740883	0	24
ENST00000479402	ENSG00000133627	ACTR3B	5543	0.079518612	0.96066116	0.94099174	0	4	0.204679342	8.716791691	2.753306589	0	24
ENST00000532102	ENSG00000133884	DPF2	524	0.029978599	0.90787512	0.861812679	0	4	0.67750203	23.12140006	1.037999427	0	24
ENST00000450991	ENSG00000089818	NECAP1	2446	0.063884886	0.888472198	0.832708297	0	4	1.575757321	10.84993999	2.2119938	0	24
ENST00000284690	ENSG00000089876	DHX32	3070	0.037685509	0.998884612	0.997769224	6	3	8.475573721	18.3929367	0.978636544	0	24
ENST00000160373	ENSG00000077063	CTTNBP2	5970	0.032291765	0.978119081	0.956238161	6	3	1.88617738	21.46513742	0.838569055	6	24
ENST00000554331	ENSG00000140105	WARS	831	0.03465135	0.855462569	0.710925138	6	3	0.289906734	20.00346834	0.899843952	6	24
ENST00000558739	ENSG00000166949	SMAD3	586	0.083881557	0.930285967	0.860571935	6	3	0.398881801	8.263403807	2.178279123	0	24
ENST00000557534	ENSG00000078304	PPP2R5C	579	0.038673482	0.818238736	0.727358104	0	4	1.265005131	17.92306092	1.339056989	0	24
ENST00000407847	ENSG00000061455	PRDM6	9267	0.036652796	0.956810251	0.935215377	0	4	0.254090878	18.91116782	1.269091377	0	24
ENST00000540918	ENSG00000168234	TTC39C	4117	0.027815746	0.999969592	0.999939184	6	3	1.459365344	24.91923785	0.722333488	6	24
ENST00000602599	ENSG00000162927	PUS10	6366	0.036445697	0.933297647	0.866595293	6	3	0.855300737	19.01862875	0.946440473	0	24
ENST00000361138	ENSG00000198887	SMC5	5980	0.021855432	0.959709386	0.919418772	6	3	10.21034115	31.71509913	0.567553011	0	24
ENST00000216513	ENSG00000100625	SIX4	6285	0.031259324	0.986786141	0.973572281	6	3	1.36613059	22.1740937	0.811758092	6	24
ENST00000554079	ENSG00000100625	SIX4	2003	0.163952621	0.972896237	0.945792474	6	3	0.138923578	4.227728568	4.257605405	6	24
ENST00000379446	ENSG00000111859	NEDD9	4536	0.024609825	0.873397098	0.746794195	6	3	3.200603216	28.16546588	0.639080499	0	24
ENST00000600967	ENSG00000105245	NUMBL	640	0.029167344	0.965860663	0.931721327	6	3	1.309967702	23.76449427	0.757432487	0	24
ENST00000529932	ENSG00000166181	API5	773	0.047660953	0.99386466	0.98772932	6	3	1.990281652	14.54329236	1.237683982	0	24
ENST00000318524	ENSG00000086102	NFX1	3513	0.036647982	0.985457183	0.970914366	6	3	6.438946543	18.9136523	0.951693502	0	24
ENST00000466971	ENSG00000086102	NFX1	566	0.040206984	0.880717311	0.761434621	6	3	0.117741991	17.23947198	1.044115505	0	24
ENST00000543868	ENSG00000186635	ARAP1	507	0.121842322	0.997717125	0.99543425	6	3	0.366994033	5.688886849	3.164063635	6	24
ENST00000466162	ENSG00000241973	PI4KA	589	0.02963483	0.999998001	0.999996001	6	3	2.471364995	23.38961246	0.769572392	6	24
ENST00000485167	ENSG00000116266	STXBP3	2536	0.054597471	0.980282341	0.960564682	6	3	0.666378269	12.6955913	1.417815017	0	24
ENST00000265728	ENSG00000006634	DBF4	3907	0.089237464	0.877701907	0.81655286	0	4	0.278982942	7.767445983	3.089818719	0	24
ENST00000584897	ENSG00000101596	SMCHD1	4143	0.064438366	0.981066596	0.962133191	6	3	1.118571868	10.75674666	1.673368405	0	24
ENST00000480055	ENSG00000198742	SMURF1	1012	0.089024193	0.843716938	0.765575407	0	4	1.112668082	7.786054063	3.082434287	0	24
ENST00000435305	ENSG00000119383	PPP2R4	530	0.040206984	0.880717308	0.761434616	6	3	0.12573956	17.23947196	1.044115507	0	24
ENST00000420166	ENSG00000100281	HMGXB4	1257	0.104521505	0.850034143	0.700068286	0	3	0.174967968	6.631622652	1.809511884	0	12
ENST00000336755	ENSG00000147905	ZCCHC7	2619	0.036377832	0.904792883	0.809585765	6	3	3.548590102	19.05410935	0.94467811	0	24
ENST00000331272	ENSG00000107829	FBXW4	2483	0.03720829	0.999947011	0.999894022	6	3	3.010000971	18.62883734	0.966243876	0	24
ENST00000533655	ENSG00000165490	DDIAS	3533	0.176682006	0.968785884	0.937571767	6	3	0.02000116	3.923133978	4.588168567	6	24
ENST00000444739	ENSG00000196954	CASP4	2158	0.065526849	0.999613413	0.999226825	6	3	0.175141328	10.57806373	1.701634671	0	24
ENST00000260056	ENSG00000137502	RAB30	1393	0.064557985	0.990717221	0.981434441	6	3	0.133377546	10.7368156	1.676474727	6	24
ENST00000373731	ENSG00000112078	KCTD20	5619	0.048990869	0.9972089	0.994417801	6	3	1.181751085	14.14849724	1.272219918	6	24
ENST00000308488	ENSG00000048649	RSF1	11550	0.048508722	0.998454681	0.996909361	6	3	2.737585583	14.28912475	1.259699269	6	24
ENST00000316149	ENSG00000123545	NDUFAF4	2399	0.02493632	0.981975279	0.963950558	6	3	1.841430358	27.79669077	0.647559098	6	24
ENST00000315596	ENSG00000083642	PDS5B	7497	0.061431273	0.964192921	0.946289382	0	4	2.777460113	11.28329508	2.127038231	0	24
ENST00000331327	ENSG00000185129	PURA	11497	0.045336454	0.998706708	0.997413416	6	3	3.98524567	15.28895902	1.177320181	6	24
ENST00000400000	ENSG00000101558	VAPA	6815	0.036209096	0.935322076	0.870644152	6	3	4.968059187	19.14290236	0.940296286	6	24
ENST00000577539	ENSG00000101558	VAPA	3760	0.02985568	0.964559458	0.929118917	6	3	1.055927826	23.2165934	0.775307544	0	24
ENST00000449975	ENSG00000074054	CLASP1	555	0.065368896	0.810780218	0.716170327	0	4	0.922039104	10.60362371	2.263377187	0	24
ENST00000556764	ENSG00000020426	MNAT1	1097	0.104144599	0.980267054	0.960534108	6	3	0.383642	6.655622928	2.704480136	0	24
ENST00000576840	ENSG00000004975	DVL2	941	0.031419561	0.946261799	0.892523598	6	3	0.552067688	22.06100804	0.815919199	0	24
ENST00000448790	ENSG00000092203	TOX4	4534	0.072527443	0.989088376	0.978176753	6	3	0.042994626	9.557033158	1.88342969	0	24
ENST00000529643	ENSG00000149257	SERPINH1	660	0.062210964	0.964627381	0.929254763	6	3	0.199818608	11.14188131	1.615526095	6	24
ENST00000599790	ENSG00000127527	EPS15L1	1921	0.072049397	0.997118652	0.994237305	6	3	0.747540944	9.620443843	1.871015547	6	24
ENST00000602009	ENSG00000127527	EPS15L1	3915	0.094880873	0.804174515	0.706261772	0	4	0.198337341	7.305446933	3.285219949	0	24
ENST00000597937	ENSG00000127527	EPS15L1	3486	0.01727381	0.993807228	0.987614456	6	3	2.316230563	40.12705859	0.448575117	6	24
ENST00000297157	ENSG00000164610	RP9	1121	0.01832282	0.943428755	0.88685751	6	3	1.889649215	37.82972202	0.475816343	0	24
ENST00000508820	ENSG00000146263	MMS22L	5907	0.031003057	0.985004791	0.970009582	6	3	0.586189414	22.35738145	0.805103229	0	24
ENST00000524627	ENSG00000087365	SF3B2	841	0.025373993	0.994045183	0.988090366	6	3	1.136304201	27.31722942	0.658924802	6	24
ENST00000453788	ENSG00000109971	HSPA8	2004	0.096774754	0.874205301	0.748410602	6	3	1.584889903	7.16247935	2.513096251	6	24
ENST00000227378	ENSG00000109971	HSPA8	2186	0.206049453	0.999849707	0.999699413	6	3	0.057386106	3.363984571	5.350797431	6	24
ENST00000534319	ENSG00000109971	HSPA8	1884	0.089659994	0.862496547	0.724993093	6	3	42.42769703	7.730841233	2.328336523	6	24
ENST00000252015	ENSG00000100991	TRPC4AP	3226	0.032876617	0.991085142	0.982170284	6	3	6.985526305	21.08328802	0.853756776	6	24
ENST00000419822	ENSG00000166405	RIC3	1300	0.022845717	0.94961614	0.92442421	0	4	2.76297369	30.34035561	0.791025666	0	24
ENST00000535478	ENSG00000105676	ARMC6	762	0.017387148	0.944356574	0.888713149	6	3	1.348262482	39.86548927	0.451518352	6	24
ENST00000346085	ENSG00000049618	ARID1B	10194	0.059179105	0.965573017	0.931146035	6	3	1.701927376	11.71270127	1.536793229	6	24
ENST00000493658	ENSG00000049618	ARID1B	819	0.131505711	0.895980604	0.843970905	0	4	0.17996717	5.270852296	4.553343302	0	24
ENST00000284259	ENSG00000154114	TBCEL	3923	0.033677705	0.854802425	0.709604849	6	3	3.305151293	20.58178198	0.874559842	0	24
ENST00000398576	ENSG00000136167	LCP1	3944	0.102477131	0.93478209	0.902173136	0	4	0.01390828	6.763920621	3.548237974	0	24
ENST00000558735	ENSG00000166734	CASC4	427	0.044965345	0.883501139	0.825251709	0	4	0.809750016	15.41514201	1.55691073	0	24
ENST00000454497	ENSG00000164164	OTUD4	7069	0.032978352	0.99762185	0.995243701	6	3	7.012200064	21.01824792	0.856398691	0	24
ENST00000514973	ENSG00000164164	OTUD4	1255	0.014643784	0.98409492	0.976142379	0	4	3.451701427	47.33388316	0.507036364	0	24
ENST00000262367	ENSG00000005339	CREBBP	10803	0.037977993	0.853457758	0.780186637	0	4	3.448623465	18.25128506	1.3149759	0	24
ENST00000576720	ENSG00000005339	CREBBP	3578	0.021511771	0.931806538	0.863613077	6	3	0.259980413	32.22176293	0.558628652	0	24
ENST00000529086	ENSG00000170946	DNAJC24	2745	0.101490987	0.89073684	0.83610526	0	4	0.339216653	6.829642707	3.514093054	0	24
ENST00000562254	ENSG00000140526	ABHD2	787	0.039714488	0.915395856	0.830791711	6	3	1.928317616	17.45325744	1.031326104	0	24
ENST00000561144	ENSG00000128915	ICE2	759	0.071113602	0.999988581	0.999977162	6	3	2.503143689	9.74704078	1.846714342	0	24
ENST00000601879	ENSG00000064607	SUGP2	5546	0.059465632	0.828704771	0.743057157	0	4	0.663956649	11.65626522	2.058978545	0	24
ENST00000532624	ENSG00000148950	IMMP1L	985	0.067687612	0.939004111	0.878008223	6	3	0.545550589	10.24038469	1.757746466	6	24
ENST00000533921	ENSG00000148950	IMMP1L	122	0.246554055	0.998204957	0.996409914	0	3	0.497969125	2.811339607	4.268427752	0	12
ENST00000587366	ENSG00000134440	NARS	515	0.057663665	0.9237849	0.885677351	0	4	0.552023458	12.02051907	1.996585992	0	24
ENST00000206595	ENSG00000092140	G2E3	5804	0.067885102	0.978423376	0.956846751	6	3	1.44510897	10.21059342	1.762875013	0	24
ENST00000409310	ENSG00000183281	PLGLB1	960	0.04835469	0.877844221	0.816766331	0	4	0.811335202	14.3346421	1.674265729	0	24
ENST00000375743	ENSG00000116809	ZBTB17	2745	0.102499118	0.877461788	0.816192682	0	4	0.309263313	6.76246972	3.548999255	0	24
ENST00000620770	ENSG00000185499	MUC1	572	0.078042486	0.897243658	0.794487316	6	3	0.908593095	8.881664498	2.026647145	6	24
ENST00000377046	ENSG00000172977	KAT5	2237	0.077117459	0.971336151	0.942672302	0	3	0.10806657	8.988200455	2.670167418	0	24
ENST00000341318	ENSG00000172977	KAT5	2296	0.225115572	0.942048047	0.884096095	0	3	0.066542494	3.079072558	3.897277435	0	12
ENST00000533596	ENSG00000172977	KAT5	709	0.072527444	0.989088376	0.978176753	6	3	0.274947294	9.557033116	1.883429698	6	24
ENST00000216373	ENSG00000100485	SOS2	5498	0.028575704	0.90638691	0.859580366	0	4	8.005793794	24.25652139	0.989424642	0	24
ENST00000509541	ENSG00000001084	GCLC	3774	0.061564904	0.870474441	0.740948881	6	3	0.473311239	11.2588039	1.598748869	0	24
ENST00000429790	ENSG00000070950	RAD18	516	0.151251021	0.905006877	0.857510315	0	4	0.113486952	4.582760346	5.237018345	0	24
ENST00000582117	ENSG00000185158	LRRC37B	764	0.096927452	0.80887059	0.713305885	0	4	0.521400947	7.1511957	3.356082117	0	24
ENST00000475774	ENSG00000122707	RECK	1128	0.072236833	0.975727436	0.951454873	6	3	0.291797048	9.595481255	1.875882983	0	24
ENST00000491796	ENSG00000186088	GSAP	2618	0.06100181	0.916982662	0.875473993	0	4	1.230194245	11.36273133	2.11216822	0	24
ENST00000426477	ENSG00000186088	GSAP	543	0.05722762	0.999996211	0.999992421	6	3	0.816075494	12.11210925	1.486116054	0	24
ENST00000229812	ENSG00000112079	STK38	3576	0.039180968	0.968939829	0.937879659	6	3	27.44950582	17.69091513	1.01747139	6	24
ENST00000611738	ENSG00000099968	BCL2L13	4817	0.013938941	0.893394833	0.786789666	6	3	0.232545673	49.7273917	0.36197354	0	24
ENST00000342771	ENSG00000158321	AUTS2	6173	0.220030255	0.997830266	0.995660532	0	3	0.010627383	3.15023578	7.618477371	0	24
ENST00000403018	ENSG00000158321	AUTS2	957	0.238654879	0.893634149	0.787268299	0	3	0.1749965	2.904391408	4.131674528	0	12
ENST00000378867	ENSG00000135362	PRR5L	3930	0.033753566	0.910237583	0.820475166	6	3	4.125746152	20.53552419	0.876529853	6	24
ENST00000238616	ENSG00000119638	NEK9	8310	0.026881495	0.977610492	0.955220985	6	3	11.98570188	25.7852916	0.698072385	6	24
ENST00000443722	ENSG00000105819	PMPCB	1323	0.154207164	0.920237475	0.840474949	6	3	0.056005174	4.494909087	4.004530381	6	24
ENST00000587394	ENSG00000104886	PLEKHJ1	937	0.030029314	0.990955159	0.981910318	6	3	0.869230732	23.0823517	0.779816556	6	24
ENST00000333942	ENSG00000126858	RHOT1	3133	0.18439907	0.940153458	0.880306917	6	3	0.047455872	3.758951606	4.788569231	6	24
ENST00000358602	ENSG00000132466	ANKRD17	10784	0.100362903	0.999965788	0.999931577	6	3	1.194593184	6.906408258	2.606275118	0	24
ENST00000560507	ENSG00000132466	ANKRD17	563	0.116158892	0.936459971	0.904689956	0	4	0.360924093	5.967233063	4.021964577	0	24
ENST00000531658	ENSG00000110696	C11orf58	4258	0.048016582	0.999896059	0.999792118	6	3	1.711910236	14.43557937	1.246919125	0	24
ENST00000526995	ENSG00000175104	TRAF6	4627	0.042531963	0.869915588	0.804873382	0	4	3.193374451	16.29708872	1.472655663	0	24
ENST00000524757	ENSG00000166444	ST5	590	0.073213993	0.96574875	0.9314975	6	3	0.10230374	9.467414025	1.901258353	0	24
ENST00000532055	ENSG00000023191	RNH1	704	0.125459796	0.982010176	0.964020351	0	3	0.664080437	5.524855012	2.172002699	0	12
ENST00000484846	ENSG00000110047	EHD1	3469	0.020678471	0.89907555	0.7981511	6	3	2.724689527	33.52023299	0.536989108	6	24
ENST00000301744	ENSG00000167981	ZNF597	5513	0.028137704	0.968321757	0.936643514	6	3	1.263060342	24.63410625	0.730694258	0	24
ENST00000321560	ENSG00000179598	PLD6	2560	0.098352209	0.871781324	0.743562648	6	3	0.873212095	7.047601537	2.5540604	0	24
ENST00000451320	ENSG00000164144	ARFIP1	3424	0.083884371	0.994406438	0.988812876	6	3	0.452063983	8.263126606	2.178352197	6	24
ENST00000396153	ENSG00000185104	FAF1	6817	0.040721404	0.961958567	0.942937851	0	4	4.147805472	17.02169159	1.409965624	0	24
ENST00000373715	ENSG00000112081	SRSF3	4222	0.065305868	0.990106815	0.98021363	6	3	4.498328452	10.61385753	1.695896138	0	24
ENST00000455833	ENSG00000169991	IFFO2	6188	0.028850206	0.994382602	0.988765204	6	3	2.421211086	24.0257269	0.749196895	6	24
ENST00000506047	ENSG00000138758	11-Sep	1382	0.054113095	0.970463273	0.940926547	6	3	1.230029068	12.80923196	1.405236478	0	24
ENST00000557658	ENSG00000151445	VIPAS39	2562	0.022524808	0.997112856	0.994225713	6	3	2.336539164	30.77261248	0.584935712	0	24
ENST00000361781	ENSG00000198964	SGMS1	3744	0.042159968	0.963251828	0.926503657	6	3	3.686723752	16.44088501	1.094831573	6	24
ENST00000361543	ENSG00000198964	SGMS1	1096	0.023122393	0.871034475	0.74206895	6	3	0.357234544	29.97731163	0.600454111	0	24
ENST00000607555	ENSG00000124541	RRP36	1005	0.034267894	0.970430523	0.940861047	6	3	2.651922771	20.22730635	0.889886161	6	24
ENST00000375254	ENSG00000127481	UBR4	15906	0.021865407	0.999997565	0.99999513	6	3	54.6038927	31.70063088	0.567812044	6	24
ENST00000425413	ENSG00000127481	UBR4	2954	0.063730978	0.997334336	0.994668671	6	3	1.355390403	10.87614216	1.654998596	6	24
ENST00000475973	ENSG00000127481	UBR4	600	0.040658582	0.994789096	0.989578192	6	3	0.730775923	17.04799211	1.055842816	0	24
ENST00000569223	ENSG00000103966	EHD4	2032	0.039523562	0.952353454	0.904706907	6	3	0.211416553	17.5375685	1.026368051	0	24
ENST00000493469	ENSG00000105854	PON2	579	0.038935861	0.949225526	0.898451052	6	3	16.57449591	17.80228198	1.01110633	6	24
ENST00000471883	ENSG00000105854	PON2	451	0.099210135	0.897275355	0.845913032	0	4	2.954281079	6.986656954	3.435119279	0	24
ENST00000263253	ENSG00000100393	EP300	9587	0.052287762	0.839196228	0.758794342	0	4	6.79648375	13.2563942	1.810447068	0	24
ENST00000635584	ENSG00000100393	EP300	544	0.091096241	0.975184955	0.950369909	6	3	0.733908331	7.608954827	2.365633705	6	24
ENST00000379671	ENSG00000134986	NREP	2581	0.052298114	0.938204467	0.907306701	0	4	0.265650825	13.25377	1.81080553	0	24
ENST00000257435	ENSG00000134986	NREP	2013	0.023530552	0.906026451	0.812052902	6	3	0.153110391	29.45732779	0.61105339	6	24
ENST00000373886	ENSG00000122870	BICC1	5475	0.040993184	0.873418478	0.810127717	0	4	19.0179517	16.90883998	1.419375902	0	24
ENST00000528848	ENSG00000254598	CSNK2A3	1416	0.032431272	0.925417464	0.850834927	6	3	20.56038154	21.37280299	0.842191827	6	24
ENST00000422087	ENSG00000135241	PNPLA8	3530	0.117654445	0.981390934	0.972086401	0	4	0.016512575	5.891381149	4.073747631	0	24
ENST00000436062	ENSG00000135241	PNPLA8	3462	0.046673637	0.999388766	0.998777531	6	3	1.219735837	14.85093581	1.212044832	0	24
ENST00000367739	ENSG00000027697	IFNGR1	2139	0.04707516	0.994454776	0.988909552	6	3	3.743192811	14.72426601	1.222471802	6	24
ENST00000558611	ENSG00000075413	MARK3	687	0.05839827	0.997363023	0.994726046	6	3	0.837644236	11.86931026	1.516516092	0	24
ENST00000322536	ENSG00000178105	DDX10	3264	0.062215641	0.932743393	0.865486786	6	3	1.253032645	11.1410438	1.615647539	0	24
ENST00000599464	ENSG00000105287	PRKD2	452	0.054361552	0.834203037	0.751304556	0	4	0.288628542	12.75068784	1.882251397	0	24
ENST00000601872	ENSG00000142303	ADAMTS10	576	0.034187603	0.920950284	0.841900568	6	3	2.334439174	20.2748107	0.887801137	6	24
ENST00000507798	ENSG00000134057	CCNB1	767	0.070805486	0.973637189	0.947274378	6	3	0.396210254	9.789455915	1.838713015	6	24
ENST00000343470	ENSG00000145220	LYAR	1569	0.04242801	0.871987959	0.807981939	0	4	1.484323923	16.33701855	1.469056298	0	24
ENST00000369131	ENSG00000183605	SFXN4	1133	0.030952469	0.910382081	0.820764163	6	3	1.039702484	22.39392202	0.803789528	6	24
ENST00000370888	ENSG00000137269	LRRC1	3180	0.026355175	0.816957216	0.725435823	0	4	1.711427656	26.3002303	0.912539538	0	24
ENST00000497692	ENSG00000108100	CCNY	478	0.114708168	0.922925671	0.845851342	0	3	0.105273356	6.042701191	3.971733706	0	24
ENST00000566672	ENSG00000213614	HEXA	1397	0.040053334	0.994667794	0.989335589	6	3	0.594848409	17.30560522	1.040125426	0	24
ENST00000382812	ENSG00000165475	CRYL1	1581	0.080941694	0.910331841	0.820663682	0	3	0.190893593	8.563536843	2.80258034	0	24
ENST00000410076	ENSG00000143889	HNRNPLL	1687	0.053986717	0.886997554	0.773995108	6	3	1.192977	12.83921706	1.401954645	0	24
ENST00000490903	ENSG00000136108	CKAP2	3395	0.16493247	0.999722685	0.99944537	6	3	0.350769897	4.202612008	4.283050628	6	24
ENST00000563719	ENSG00000171016	PYGO1	2653	0.079413488	0.960868629	0.921737257	6	3	2.594793137	8.728330666	2.06225001	6	24
ENST00000533400	ENSG00000137752	CASP1	2001	0.137702514	0.920887738	0.841775475	6	3	0.027511806	5.033656673	3.575929224	6	24
ENST00000231524	ENSG00000113595	TRIM23	4186	0.025112476	0.996740148	0.993480296	6	3	3.980300647	27.60170579	0.652133609	0	24
ENST00000458009	ENSG00000076242	MLH1	660	0.03907215	0.967579112	0.951368668	0	4	2.517370109	17.74018545	1.352860717	0	24
ENST00000356136	ENSG00000198382	UVRAG	4123	0.026697852	0.966677433	0.933354866	6	3	2.579756851	25.96265765	0.693303445	0	24
ENST00000335894	ENSG00000103599	IQCH	4208	0.040949724	0.984934715	0.96986943	6	3	0.321386269	16.926785	1.063403358	0	24
ENST00000399788	ENSG00000073614	KDM5A	10763	0.049098938	0.994956192	0.992434287	0	4	13.94964366	14.11735576	1.700035077	0	24
ENST00000467422	ENSG00000144366	GULP1	587	0.040206984	0.88071731	0.76143462	6	3	0.113529756	17.23947197	1.044115506	0	24
ENST00000424546	ENSG00000122390	NAA60	1149	0.068761658	0.910184761	0.865277141	0	4	0.107517374	10.08043147	2.38085047	0	24
ENST00000574380	ENSG00000122390	NAA60	578	0.051169599	0.993558547	0.990337821	0	4	0.44570336	13.54607417	1.771731034	0	24
ENST00000528369	ENSG00000129158	SERGEF	559	0.077609439	0.925187893	0.88778184	0	4	0.339941273	8.931222711	2.687202052	0	24
ENST00000329516	ENSG00000183054	RGPD6	7165	0.033601739	0.880364099	0.760728198	6	3	1.015273786	20.62831263	0.872587124	0	24
ENST00000245912	ENSG00000125735	TNFSF14	4336	0.080380964	0.878481	0.817721499	0	4	0.621686366	8.623275322	2.783165225	0	24
ENST00000543504	ENSG00000120647	CCDC77	1362	0.081991419	0.878982379	0.757964758	0	3	0.790618086	8.453899095	1.419463358	0	12
ENST00000479540	ENSG00000130589	HELZ2	3079	0.026530384	0.917184945	0.83436989	6	3	0.739437606	26.12654127	0.68895457	6	24
ENST00000373036	ENSG00000188786	MTF1	7972	0.061270243	0.814858258	0.722287388	0	4	0.991577543	11.31294969	2.121462629	0	24
ENST00000579047	ENSG00000105221	AKT2	2029	0.046190697	0.967843114	0.935686229	6	3	0.931187154	15.00620734	1.199503618	0	24
ENST00000369443	ENSG00000196505	GDAP2	8828	0.046779951	0.999068358	0.998136716	6	3	4.336549954	14.81718496	1.214805649	0	24
ENST00000299977	ENSG00000166750	SLFN5	10591	0.083942854	0.99889041	0.99778082	6	3	1.390511997	8.257369739	2.179870899	0	24
ENST00000532566	ENSG00000255408	PCDHA3	4594	0.020150926	0.970366448	0.940732896	6	3	0.870849287	34.39778357	0.52328953	6	24
ENST00000394633	ENSG00000204970	PCDHA1	2204	0.014487196	0.951899771	0.903799543	6	3	1.589762945	47.84550188	0.376210914	6	24
ENST00000369244	ENSG00000112234	FBXL4	8035	0.046598271	0.997139123	0.995708684	0	4	2.589099663	14.87495496	1.613450264	0	24
ENST00000356878	ENSG00000204963	PCDHA7	2922	0.035956302	0.888175604	0.776351207	6	3	0.559429938	19.27748821	0.933731605	6	24
ENST00000040738	ENSG00000038219	BOD1L1	10565	0.057525596	0.93462875	0.901943125	0	4	7.903671898	12.0493699	1.991805398	0	24
ENST00000511119	ENSG00000038219	BOD1L1	2049	0.079089227	0.999861523	0.999723047	6	3	2.462641418	8.764116211	2.053829453	0	24
ENST00000398640	ENSG00000249158	PCDHA11	6115	0.076747026	0.999991782	0.999983564	6	3	0.961630158	9.031583555	1.993005976	6	24
ENST00000005178	ENSG00000004799	PDK4	3576	0.082838985	0.97093851	0.956407764	0	4	9.779343522	8.36740306	2.868273445	0	24
ENST00000465189	ENSG00000107672	NSMCE4A	440	0.180900052	0.879768887	0.759537773	0	3	0.226991352	3.831658268	3.131803298	0	12
ENST00000521652	ENSG00000129691	ASH2L	2433	0.152461395	0.908936655	0.817873309	0	3	0.826007595	4.546378314	2.639463584	0	12
ENST00000524263	ENSG00000129691	ASH2L	726	0.067687611	0.939004112	0.878008223	6	3	0.740175386	10.24038469	1.757746466	0	24
ENST00000317623	ENSG00000126773	PCNXL4	17339	0.029164345	0.978104343	0.956208686	6	3	1.890815498	23.7669384	0.757354595	0	24
ENST00000377798	ENSG00000137054	POLR1E	1868	0.04435963	0.971123709	0.956685564	0	4	2.508740574	15.62563019	1.535938052	0	24
ENST00000369713	ENSG00000148834	GSTO1	972	0.083972261	0.999421609	0.998843217	6	3	3.867891876	8.254478024	2.180634553	6	24
ENST00000475815	ENSG00000171055	FEZ2	4495	0.120063798	0.99852574	0.997051481	6	3	0.74813471	5.773157195	3.117878033	0	24
ENST00000379245	ENSG00000171055	FEZ2	2097	0.047218977	0.859598868	0.789398302	0	4	1.262675152	14.67941963	1.634942021	0	24
ENST00000460143	ENSG00000115919	KYNU	703	0.074196543	0.997836047	0.995672093	6	3	2.401411231	9.342041492	1.926773716	0	24
ENST00000442961	ENSG00000127989	MTERF1	554	0.03270104	0.801795997	0.702693995	0	4	3.007118861	21.19648724	1.132263083	0	24
ENST00000379163	ENSG00000109911	ELP4	1679	0.097316804	0.983611097	0.967222193	6	3	1.010310584	7.122584721	2.527172467	6	24
ENST00000477078	ENSG00000065621	GSTO2	763	0.023530552	0.906026453	0.812052906	6	3	0.403946548	29.45732746	0.611053397	0	24
ENST00000557255	ENSG00000073712	FERMT2	6001	0.176981401	0.950315198	0.925472797	0	4	0.071493686	3.916497306	6.127924552	0	24
ENST00000554152	ENSG00000073712	FERMT2	3029	0.073560256	0.852855997	0.779283996	0	4	0.023266869	9.422848921	2.547000403	0	24
ENST00000324803	ENSG00000179979	CRIPAK	4438	0.05866016	0.974880341	0.949760682	6	3	1.826640315	11.81631935	1.523316987	6	24
ENST00000326303	ENSG00000177465	ACOT4	2362	0.059549641	0.99897963	0.99795926	6	3	0.133077991	11.63982135	1.546415487	6	24
ENST00000376621	ENSG00000204590	GNL1	7490	0.021625967	0.93894511	0.87789022	6	3	3.207635479	32.05161603	0.561594148	0	24
ENST00000568604	ENSG00000166912	MTMR10	5679	0.051494825	0.999923751	0.999847503	6	3	1.357264372	13.46052119	1.337243911	0	24
ENST00000465860	ENSG00000107371	EXOSC3	509	0.02762017	0.999885821	0.999771642	6	3	4.604436534	25.09568833	0.717254684	0	24
ENST00000475326	ENSG00000118200	CAMSAP2	451	0.11626869	0.813045932	0.719568897	0	4	0.419140139	5.96159794	4.025766287	0	24
ENST00000395671	ENSG00000108448	TRIM16L	2048	0.028278453	0.927777174	0.855554349	6	3	7.74787734	24.51149615	0.734349298	6	24
ENST00000242323	ENSG00000122741	DCAF10	7393	0.03730022	0.989629024	0.984443536	0	4	3.123738123	18.58292456	1.29150823	0	24
ENST00000419022	ENSG00000007372	PAX6	6922	0.017178556	0.985743139	0.971486277	6	3	0.18152805	40.34956055	0.446101513	0	24
ENST00000462994	ENSG00000198408	MGEA5	1088	0.015791058	0.959827012	0.919654024	6	3	7.131569871	43.89491612	0.410070268	0	24
ENST00000349139	ENSG00000065183	WDR3	9974	0.064843203	0.965604217	0.948406325	0	4	2.409211042	10.68958882	2.245175226	0	24
ENST00000339865	ENSG00000170242	USP47	7775	0.077850528	0.999688376	0.999376752	6	3	1.725453279	8.903564299	2.021662269	0	24
ENST00000321582	ENSG00000175764	TTLL11	3250	0.158640888	0.983037057	0.966074113	6	3	0.041852888	4.369284553	4.119667599	0	24
ENST00000584335	ENSG00000002919	SNX11	922	0.078078774	0.979420545	0.958841091	6	3	0.142742614	8.87753667	2.027589484	6	24
ENST00000252934	ENSG00000130638	ATXN10	3329	0.026756285	0.957193517	0.914387033	6	3	21.90432368	25.90595759	0.69482087	6	24
ENST00000418100	ENSG00000196081	ZNF724P	2764	0.016102276	0.988853201	0.977706403	6	3	2.389647872	43.04653424	0.41815213	6	24
ENST00000302708	ENSG00000166199	ALKBH3	1474	0.058956851	0.978799734	0.957599469	6	3	1.083102652	11.75685561	1.53102161	6	24
ENST00000356443	ENSG00000101605	MYOM1	5847	0.02190436	0.987596459	0.975192918	6	3	0.203877155	31.64425677	0.568823598	0	24
ENST00000514075	ENSG00000250471	GMPSP1	579	0.066954677	0.970547792	0.941095584	6	3	1.154564082	10.35248335	1.738713253	6	24
ENST00000518679	ENSG00000104365	IKBKB	2784	0.021113056	0.995515506	0.993273259	0	4	0.590915963	32.83026228	0.731032844	0	24
ENST00000565464	ENSG00000140740	UQCRC2	929	0.019301947	0.990142104	0.985213157	0	4	9.661294136	35.91073979	0.668323742	0	24
ENST00000558338	ENSG00000129003	VPS13C	1863	0.189974832	0.982132131	0.973198196	0	4	0.373622851	3.648626365	6.577817951	0	24
ENST00000439815	ENSG00000136279	DBNL	561	0.053836377	0.98654989	0.973099779	0	3	0.11534024	12.87507112	1.864067373	0	24
ENST00000449997	ENSG00000136279	DBNL	2169	0.083955802	0.848483836	0.772725754	0	4	0.287821332	8.256096189	2.906942876	0	24
ENST00000367481	ENSG00000164506	STXBP5	9177	0.052040744	0.975225484	0.950450967	6	3	10.96786117	13.31931722	1.351420625	0	24
ENST00000546097	ENSG00000164506	STXBP5	2160	0.059248362	0.984721212	0.969442424	6	3	2.798487059	11.69901003	1.538591723	0	24
ENST00000377205	ENSG00000173614	NMNAT1	3781	0.026166957	0.84476541	0.767148115	0	4	1.155967608	26.48940761	0.906022526	0	24
ENST00000377072	ENSG00000078403	MLLT10	5126	0.284400891	0.953717076	0.907434152	6	3	0.046016334	2.437218738	7.38546759	6	24
ENST00000372771	ENSG00000117000	RLF	6246	0.045320114	0.989505535	0.97901107	6	3	3.010485879	15.29447123	1.176895868	0	24
ENST00000375895	ENSG00000204438	GPANK1	1800	0.082966836	0.970077634	0.940155268	6	3	0.300818544	8.354509018	2.154525175	6	24
ENST00000398505	ENSG00000173276	ZBTB21	6846	0.072656439	0.986815947	0.973631894	0	3	0.547655254	9.540065461	2.515706008	0	24
ENST00000535468	ENSG00000044090	CUL7	5504	0.019893539	0.893861146	0.787722292	6	3	5.756996189	34.84282948	0.516605576	6	24
ENST00000369086	ENSG00000151923	TIAL1	490	0.112202642	0.902830892	0.854246339	0	4	1.580576538	6.177636887	3.884980687	0	24
ENST00000406540	ENSG00000119760	SUPT7L	2869	0.081749676	0.981087947	0.962175893	6	3	0.504683153	8.478898219	2.122917334	0	24
ENST00000462438	ENSG00000101146	RAE1	3251	0.056768867	0.961035199	0.922070398	6	3	1.103792763	12.209988	1.474202924	0	24
ENST00000485654	ENSG00000112651	MRPL2	428	0.040206984	0.880717309	0.761434618	6	3	0.15570553	17.23947198	1.044115505	0	24
ENST00000198939	ENSG00000085872	CHERP	4084	0.285476732	0.977927149	0.955854299	6	3	0.017985603	2.428033892	7.413405579	0	24
ENST00000615277	ENSG00000154822	PLCL2	4147	0.088503826	0.968311706	0.952467559	0	4	0.642833556	7.831832913	3.064416755	0	24
ENST00000373210	ENSG00000134698	AGO4	7116	0.026259771	0.868108068	0.736216137	6	3	3.924872513	26.39578188	0.681927138	0	24
ENST00000525504	ENSG00000137500	CCDC90B	1232	0.057176931	0.853660132	0.780490198	0	4	0.475156255	12.12284692	1.979732991	0	24
ENST00000597458	ENSG00000167232	ZNF91	2307	0.13190484	0.933578634	0.900367951	0	4	0.130042876	5.2549033	4.567163015	0	24
ENST00000600299	ENSG00000197372	ZNF675	4227	0.02036101	0.893189123	0.839783685	0	4	2.246437113	34.04286884	0.704993463	0	24
ENST00000453089	ENSG00000149289	ZC3H12C	9542	0.045524162	0.999999841	0.999999683	6	3	5.424247016	15.22591862	1.182194681	0	24
ENST00000288207	ENSG00000157456	CCNB2	1556	0.035851043	0.952468984	0.904937968	6	3	6.407812988	19.33408668	0.930998206	6	24
ENST00000559622	ENSG00000157456	CCNB2	1064	0.082655496	0.999829343	0.999658685	6	3	0.477529767	8.385978115	2.146440135	6	24
ENST00000345094	ENSG00000134077	THUMPD3	3961	0.018318011	0.979368579	0.958737158	6	3	3.371537183	37.83965244	0.475691473	0	24
ENST00000466141	ENSG00000156990	RPUSD3	996	0.07820213	0.802021061	0.703031592	0	4	0.573391683	8.863533286	2.707723797	0	24
ENST00000397195	ENSG00000007168	PAFAH1B1	5497	0.024363442	0.967719542	0.935439085	6	3	22.40985864	28.45029746	0.632682313	6	24
ENST00000574816	ENSG00000007168	PAFAH1B1	662	0.041941251	0.931257114	0.862514229	6	3	2.84847851	16.52662165	1.089151817	0	24
ENST00000571495	ENSG00000007168	PAFAH1B1	1503	0.01816575	0.937685328	0.875370656	6	3	2.182274256	38.15681635	0.47173747	0	24
ENST00000434784	ENSG00000133466	C1QTNF6	975	0.026947565	0.937151957	0.874303914	6	3	2.260637821	25.72207129	0.699788123	6	24
ENST00000492939	ENSG00000168137	SETD5	634	0.064557985	0.990717221	0.981434441	6	3	0.293051926	10.73681557	1.676474731	0	24
ENST00000334121	ENSG00000153914	SREK1	6781	0.035537183	0.995440335	0.99088067	6	3	1.957223459	19.5048431	0.922847721	6	24
ENST00000361673	ENSG00000198796	ALPK2	7303	0.020488547	0.978625332	0.957250664	6	3	41.521037	33.83095855	0.53205705	6	24
ENST00000446818	ENSG00000131374	TBC1D5	3124	0.142040337	0.965933928	0.931867856	6	3	0.022228293	4.879931955	3.688576023	6	24
ENST00000332981	ENSG00000027075	PRKCH	3582	0.03384556	0.936055101	0.872110202	6	3	1.11112134	20.47970772	0.878918793	6	24
ENST00000441493	ENSG00000243156	MICAL3	9445	0.033161432	0.971272088	0.942544176	6	3	8.145021865	20.90220876	0.86115301	6	24
ENST00000355431	ENSG00000032219	ARID4A	5891	0.042518879	0.989619473	0.979238947	6	3	0.883277699	16.30210371	1.104151974	0	24
ENST00000425851	ENSG00000187742	SECISBP2	826	0.09347107	0.995403269	0.990806537	6	3	1.487889615	7.415633346	2.427304474	6	24
ENST00000283351	ENSG00000153339	TRAPPC8	6226	0.028110732	0.993340494	0.986680987	6	3	6.730872103	24.65774244	0.729993836	0	24
ENST00000275034	ENSG00000146247	PHIP	10460	0.033110051	0.918934909	0.837869817	6	3	16.3927252	20.93464571	0.859818707	6	24
ENST00000292450	ENSG00000166529	ZSCAN21	2005	0.105600682	0.916784394	0.875176591	0	4	0.457429066	6.563851344	3.656389937	0	24
ENST00000369085	ENSG00000151929	BAG3	2571	0.01797084	0.930413456	0.860826912	6	3	15.43751823	38.57066093	0.466675954	6	24
ENST00000486261	ENSG00000001631	KRIT1	4057	0.041730331	0.994010027	0.988020055	6	3	2.965368619	16.61015277	1.08367456	0	24
ENST00000595384	ENSG00000105738	SIPA1L3	785	0.266645097	0.993205089	0.986410179	0	3	0.074343283	2.599512196	4.616250702	0	12
ENST00000480102	ENSG00000132300	PTCD3	589	0.043523242	0.958383391	0.937575087	0	4	1.987810146	15.92590872	1.506978372	0	24
ENST00000345724	ENSG00000172175	MALT1	2866	0.016706423	0.916950413	0.833900827	6	3	1.77486537	41.48986197	0.433840923	6	24
ENST00000492092	ENSG00000073169	SELO	1626	0.031148599	0.961912764	0.942869146	0	4	1.167007027	22.25291678	1.078510302	0	24
ENST00000347055	ENSG00000172086	KRCC1	1753	0.037185148	0.910691965	0.82138393	6	3	2.179812673	18.6404308	0.965642919	0	24
ENST00000352551	ENSG00000175063	UBE2C	665	0.07667043	0.997244962	0.994489925	6	3	0.289518428	9.040606385	1.991016889	6	24
ENST00000491735	ENSG00000067064	IDI1	1066	0.014600457	0.923026105	0.84605221	6	3	1.566054041	47.47434699	0.379152135	6	24
ENST00000333055	ENSG00000131446	MGAT1	8863	0.030154481	0.992463977	0.984927954	6	3	0.650884589	22.98653988	0.783066964	6	24
ENST00000474495	ENSG00000135048	TMEM2	779	0.062975694	0.940095637	0.880191274	6	3	1.029984361	11.00658261	1.63538499	0	24
ENST00000360803	ENSG00000107937	GTPBP4	5075	0.03518969	0.931752226	0.863504452	6	3	7.274550496	19.69745085	0.913823831	0	24
ENST00000367943	ENSG00000081721	DUSP12	1270	0.01619727	0.996248991	0.992497981	6	3	2.681335207	42.79407367	0.420618989	0	24
ENST00000476832	ENSG00000119523	ALG2	1880	0.017841302	0.988087668	0.976175337	6	3	14.33449139	38.85070527	0.463312052	6	24
ENST00000369763	ENSG00000121931	LRIF1	3475	0.050097559	0.999121709	0.998243417	6	3	3.369582601	13.83594725	1.300958993	0	24
ENST00000485275	ENSG00000121931	LRIF1	1796	0.082154839	0.875388935	0.750777869	0	3	0.663664587	8.437082783	1.422292552	0	12
ENST00000348849	ENSG00000153250	RBMS1	4273	0.022851364	0.968219902	0.936439804	6	3	9.824405641	30.3328579	0.593415894	6	24
ENST00000433289	ENSG00000148660	CAMK2G	1618	0.024177223	0.946348455	0.89269691	6	3	0.877719613	28.66942954	0.627846465	6	24
ENST00000614462	ENSG00000176731	C8orf59	734	0.024597405	0.929423166	0.858846332	6	3	2.559491128	28.17968722	0.638757977	6	24
ENST00000615071	ENSG00000176731	C8orf59	344	0.057354156	0.890444652	0.835666978	0	4	0.34868761	12.08538726	1.985869339	0	24
ENST00000323301	ENSG00000148356	LRSAM1	3376	0.031124267	0.817419584	0.726129375	0	4	5.710704881	22.27031337	1.077667817	0	24
ENST00000416274	ENSG00000133740	E2F5	1728	0.044062798	0.979743116	0.959486233	0	3	2.346892322	15.73089359	0.762830155	0	12
ENST00000521234	ENSG00000133740	E2F5	641	0.182791968	0.929034638	0.893551958	0	4	0.071184668	3.792000199	6.329113592	0	24
ENST00000457823	ENSG00000163104	SMARCAD1	4649	0.064802226	0.979286389	0.958572778	6	3	4.558172658	10.69634834	1.682817298	0	24
ENST00000633087	ENSG00000023171	GRAMD1B	577	0.081700812	0.850588225	0.701176449	6	3	0.29224313	8.483969303	2.121648412	6	24
ENST00000420247	ENSG00000142186	SCYL1	2583	0.145158074	0.85905095	0.788576425	0	4	0.098540197	4.775119706	5.026052011	0	24
ENST00000308497	ENSG00000173320	STOX2	10458	0.021948796	0.981426907	0.962853814	6	3	1.862183805	31.58019109	0.569977552	6	24
ENST00000315050	ENSG00000145901	TNIP1	2785	0.042484184	0.960972193	0.921944386	6	3	4.025644224	16.31541697	1.103250995	0	24
ENST00000487215	ENSG00000172594	SMPDL3A	903	0.042367488	0.962775778	0.925551556	6	3	0.576982722	16.36035595	1.100220561	6	24
ENST00000470193	ENSG00000108511	HOXB6	371	0.016812378	0.9949531	0.9899062	6	3	1.370077039	41.22838347	0.436592427	0	24
ENST00000489107	ENSG00000153714	LURAP1L	739	0.052004207	0.897773624	0.795547247	6	3	1.36976721	13.32867506	1.350471815	0	24
ENST00000366771	ENSG00000130023	ERMARD	2206	0.078127481	0.988716621	0.977433241	6	3	0.975339759	8.872002164	2.028854329	0	24
ENST00000572255	ENSG00000189067	LITAF	516	0.068593168	0.926201355	0.852402709	6	3	0.458678798	10.10519269	1.781262422	0	24
ENST00000571277	ENSG00000189067	LITAF	587	0.078078774	0.979420546	0.958841091	6	3	0.224205606	8.877536685	2.027589481	0	24
ENST00000535254	ENSG00000169679	BUB1	3576	0.223805444	0.922532137	0.845064274	6	3	0.056535355	3.09709705	5.811894076	6	24
ENST00000464313	ENSG00000127947	PTPN12	551	0.04514838	0.908696469	0.817392939	6	3	1.311505087	15.35264773	1.172436202	0	24
ENST00000597353	ENSG00000077312	SNRPA	538	0.038404827	0.92411073	0.886166095	0	4	0.250368223	18.04843899	1.329754889	0	24
ENST00000401408	ENSG00000162994	CLHC1	2248	0.072232189	0.999445332	0.999167999	0	4	1.197110683	9.596098224	2.501016501	0	24
ENST00000463300	ENSG00000162994	CLHC1	572	0.08933811	0.980195407	0.960390813	6	3	0.924753673	7.758695373	2.319977668	6	24
ENST00000547726	ENSG00000257851	HNRNPA3P10	1138	0.062943644	0.911449143	0.867173715	0	4	0.770523178	11.01218708	2.179403584	0	24
ENST00000443361	ENSG00000229419	RALGAPA1P	6232	0.047791952	0.995892166	0.991784331	6	3	7.554834665	14.50342886	1.241085827	0	24
ENST00000462121	ENSG00000131503	ANKHD1	782	0.055119654	0.990254087	0.980508173	6	3	0.82460757	12.57531813	1.431375319	0	24
ENST00000561085	ENSG00000185033	SEMA4B	582	0.047779472	0.817994877	0.726992316	0	4	0.495978909	14.50721737	1.654348962	0	24
ENST00000482156	ENSG00000151914	DST	2857	0.080571936	0.853716935	0.780575403	0	4	3.785662427	8.602836335	2.789777588	0	24
ENST00000408005	ENSG00000005108	THSD7A	1684	0.179063392	0.99300575	0.986011499	6	3	0.035689122	3.870959738	4.650009614	6	24
ENST00000332375	ENSG00000185955	C7orf61	1004	0.154067874	0.97482091	0.94964182	6	3	0.068707565	4.498972842	4.000913238	6	24
ENST00000375898	ENSG00000139826	ABHD13	5338	0.039048652	0.881824436	0.822736653	0	4	2.127538951	17.75086054	1.352047127	0	24
ENST00000435251	ENSG00000091073	DTX2	547	0.136261576	0.989084071	0.983626106	0	4	0.10905483	5.086886582	4.718013585	0	24
ENST00000522936	ENSG00000072786	STK10	552	0.047573464	0.969345981	0.938691962	6	3	0.354179656	14.57003805	1.235412011	0	24
ENST00000619230	ENSG00000152242	C18orf25	3744	0.066233925	0.998335302	0.996670603	6	3	0.937645085	10.46513819	1.719996399	0	24
ENST00000619301	ENSG00000152242	C18orf25	5264	0.014349336	0.806920372	0.710380558	0	4	7.665527717	48.3051753	0.496841174	0	24
ENST00000409851	ENSG00000040933	INPP4A	3365	0.116475432	0.948997939	0.897995878	6	3	1.837729161	5.951016158	3.024693518	0	24
ENST00000333421	ENSG00000107362	ABHD17B	2614	0.132159819	0.884657287	0.82698593	0	4	0.105159418	5.244764902	4.575991574	0	24
ENST00000280665	ENSG00000151065	DCP1B	2086	0.066762029	0.957166002	0.935749003	0	4	0.634670574	10.38235641	2.311613958	0	24
ENST00000532219	ENSG00000254996	ANKHD1-EIF4EBP3	8246	0.060816638	0.991574812	0.983149624	6	3	3.808249995	11.39732809	1.579317525	6	24
ENST00000344086	ENSG00000160712	IL6R	3217	0.115472282	0.987763878	0.975527756	6	3	0.102833226	6.002714826	2.998643201	0	24
ENST00000334731	ENSG00000155621	C9orf85	1279	0.037713453	0.83562654	0.75343981	0	4	1.169425427	18.37930831	1.305816279	0	24
ENST00000284637	ENSG00000154447	SH3RF1	5272	0.070715961	0.811137345	0.716706017	0	4	2.63125492	9.801849179	2.448517577	0	24
ENST00000602875	ENSG00000213523	SRA1	769	0.046751379	0.948180442	0.896360885	0	3	0.394268971	14.82624026	0.809375795	0	12
ENST00000449246	ENSG00000182606	TRAK1	3260	0.111664139	0.879738966	0.759477931	6	3	0.111980799	6.207428671	2.899751404	0	24
ENST00000466552	ENSG00000119969	HELLS	2724	0.172044358	0.983021868	0.966043736	6	3	0.60293276	4.028886428	4.467735769	6	24
ENST00000410053	ENSG00000163510	CWC22	3280	0.198566798	0.964593046	0.946889569	0	4	0.15163597	3.490750649	6.875312051	0	24
ENST00000619801	ENSG00000101266	CSNK2A1	655	0.062621561	0.998456808	0.996913616	6	3	1.628345625	11.06882637	1.626188667	0	24
ENST00000361499	ENSG00000082269	FAM135A	5042	0.046162906	0.939242097	0.878484195	6	3	1.289351771	15.0152415	1.198781917	6	24
ENST00000360938	ENSG00000157557	ETS2	3766	0.031583755	0.987929369	0.975858739	6	3	18.32689738	21.94631962	0.820183079	0	24
ENST00000554465	ENSG00000100650	SRSF5	3044	0.025544878	0.999152168	0.998304336	6	3	5.784857328	27.13448772	0.663362441	0	24
ENST00000484733	ENSG00000092108	SCFD1	2308	0.109754045	0.88342748	0.82514122	0	4	0.388620226	6.315459074	3.800198801	0	24
ENST00000360003	ENSG00000197771	MCMBP	4169	0.048421784	0.989620827	0.979241654	6	3	8.459474662	14.31477992	1.257441616	6	24
ENST00000369077	ENSG00000197771	MCMBP	2465	0.040245061	0.880543188	0.761086375	6	3	1.378182777	17.22316144	1.045104295	0	24
ENST00000417201	ENSG00000119446	RBM18	4974	0.015413038	0.866735034	0.733470068	6	3	1.893637252	44.97148245	0.40025365	0	24
ENST00000491850	ENSG00000119446	RBM18	614	0.116952779	0.878550926	0.81782639	0	4	0.092182065	5.926726874	4.049452676	0	24
ENST00000508260	ENSG00000183666	GUSBP1	1012	0.10784746	0.909175552	0.818351105	6	3	0.388955899	6.427107147	2.800637921	6	24
ENST00000354366	ENSG00000119720	NRDE2	14208	0.030335222	0.999970871	0.999941742	6	3	2.060888123	22.84958313	0.787760543	0	24
ENST00000393593	ENSG00000168310	IRF2	2303	0.030926588	0.909381328	0.864071991	0	4	2.823802743	22.41266262	1.07082324	0	24
ENST00000594466	ENSG00000213967	ZNF726	2473	0.105819383	0.999998677	0.999997355	6	3	0.179042184	6.550285628	2.747971771	6	24
ENST00000393792	ENSG00000168246	UBTD2	3301	0.028055096	0.815849027	0.723773541	0	4	2.728854796	24.70664114	0.971398737	0	24
ENST00000369075	ENSG00000107651	SEC23IP	7168	0.049219096	0.998320902	0.996641804	6	3	11.28226912	14.08289121	1.278146634	6	24
ENST00000442952	ENSG00000107651	SEC23IP	782	0.058568964	0.846109849	0.769164774	0	4	1.07808517	11.83471814	2.027931694	0	24
ENST00000421812	ENSG00000143067	ZNF697	5041	0.058809811	0.999493593	0.998987186	6	3	0.69356724	11.78625075	1.527203211	0	24
ENST00000624097	ENSG00000141026	MED9	3351	0.043586148	0.971761358	0.943522716	6	3	0.31285219	15.9029234	1.131867365	0	24
ENST00000259400	ENSG00000136874	STX17	2713	0.03176505	0.973778891	0.947557781	6	3	3.799841484	21.82106356	0.824891048	0	24
ENST00000311601	ENSG00000174705	SH3PXD2B	7777	0.033729442	0.999025305	0.998050609	6	3	3.462507409	20.55021165	0.875903388	6	24
ENST00000348419	ENSG00000064666	CNN2	2033	0.073255221	0.96592096	0.931841919	6	3	0.178049434	9.462085773	1.902328982	6	24
ENST00000511601	ENSG00000137460	FHDC1	6583	0.064344102	0.885220776	0.770441553	6	3	0.010421249	10.77250524	1.670920514	0	24
ENST00000492225	ENSG00000138081	FBXO11	2216	0.050821433	0.873633938	0.810450907	0	4	5.864332861	13.63887528	1.75967589	0	24
ENST00000424163	ENSG00000138081	FBXO11	560	0.028898586	0.999843903	0.999687807	6	3	0.791986483	23.98550528	0.750453234	0	24
ENST00000519657	ENSG00000157110	RBPMS	1005	0.063338413	0.966325251	0.932650502	6	3	2.099094743	10.94355151	1.644804246	0	24
ENST00000468598	ENSG00000116560	SFPQ	2835	0.020219776	0.946442059	0.919663089	0	4	33.27845268	34.28065581	0.700103292	0	24
ENST00000357214	ENSG00000116560	SFPQ	3747	0.022327905	0.983556781	0.967113562	6	3	91.23988355	31.04398694	0.579822432	6	24
ENST00000428668	ENSG00000068308	OTUD5	1493	0.062528766	0.914072099	0.828144197	0	3	1.55867952	11.08525281	2.16503858	0	24
ENST00000397641	ENSG00000133422	MORC2	5181	0.053936585	0.998559427	0.997118855	6	3	5.238908416	12.85115055	1.400652799	0	24
ENST00000469915	ENSG00000133422	MORC2	595	0.044636255	0.970799682	0.956199522	0	4	1.115326072	15.52879353	1.545516073	0	24
ENST00000373191	ENSG00000126070	AGO3	19687	0.040468769	0.999398637	0.998797274	6	3	2.631821024	17.12795302	1.050913672	0	24
ENST00000432191	ENSG00000134283	PPHLN1	3377	0.042583193	0.936226029	0.872452058	6	3	0.703170532	16.27748257	1.105822102	0	24
ENST00000550535	ENSG00000134283	PPHLN1	770	0.051928825	0.991067249	0.982134498	6	3	2.262019689	13.34802353	1.348514255	0	24
ENST00000578189	ENSG00000271383	NBPF19	5034	0.039702784	0.999995674	0.999991347	6	3	5.730333504	17.45840235	1.031022177	0	24
ENST00000535919	ENSG00000077458	FAM76B	451	0.085692052	0.858953697	0.788430546	0	4	0.219488937	8.088815254	2.967059977	0	24
ENST00000368909	ENSG00000187908	DMBT1	7686	0.091332849	0.999526629	0.999053258	0	3	0.125203402	7.589242913	3.162370776	0	24
ENST00000454842	ENSG00000146373	RNF217	545	0.037435118	0.812723617	0.719085425	0	4	1.585278398	18.51596078	1.296179026	0	24
ENST00000525054	ENSG00000149100	EIF3M	592	0.045483285	0.913436377	0.826872754	6	3	0.7128139	15.23960244	1.181133174	0	24
ENST00000621744	ENSG00000271383	NBPF19	14425	0.019096077	0.971717696	0.943435391	6	3	2.466680419	36.29788301	0.495896689	0	24
ENST00000264431	ENSG00000109756	RAPGEF2	6949	0.031009675	0.855980191	0.711960381	6	3	3.058444898	22.35261062	0.805275066	0	24
ENST00000442138	ENSG00000164244	PRRC1	5504	0.084668135	0.932611318	0.898916978	0	4	0.462167405	8.186635743	2.931607165	0	24
ENST00000237937	ENSG00000107372	ZFAND5	5310	0.062942898	0.994766866	0.989533732	6	3	4.727101436	11.01231756	1.634533321	0	24
ENST00000537232	ENSG00000151575	TEX9	1768	0.036609391	0.983001096	0.966002192	6	3	1.200951437	18.93358967	0.950691354	0	24
ENST00000561221	ENSG00000151575	TEX9	2297	0.129964092	0.983311563	0.966623125	0	3	0.180973	5.333374536	2.249982618	0	12
ENST00000618014	ENSG00000145386	CCNA2	2797	0.028751019	0.999844914	0.999689828	6	3	14.36112088	24.1086129	0.746621138	6	24
ENST00000533769	ENSG00000172890	NADSYN1	559	0.028191092	0.990481572	0.980963144	6	3	3.19999918	24.58745444	0.732080665	6	24
ENST00000624637	ENSG00000172890	NADSYN1	2011	0.102532618	0.87249735	0.808746025	0	4	1.077940269	6.760260208	3.550159204	0	24
ENST00000409214	ENSG00000121964	GTDC1	2954	0.050652762	0.857991334	0.786987002	0	4	0.095036658	13.68429181	1.753835736	0	24
ENST00000467352	ENSG00000121964	GTDC1	792	0.066894315	0.985014028	0.970028056	6	3	0.155281264	10.36182491	1.73714574	0	24
ENST00000568344	ENSG00000139973	SYT16	13978	0.059941235	0.948523681	0.897047362	6	3	0.086264198	11.56377877	1.556584604	6	24
ENST00000603777	ENSG00000270647	TAF15	2011	0.198792432	0.996020174	0.992040349	6	3	0.032883607	3.486788575	5.162343404	0	24
ENST00000476287	ENSG00000112584	FAM120B	5155	0.104124787	0.869200166	0.803800249	0	4	1.286277134	6.656889278	3.605287545	0	24
ENST00000471894	ENSG00000134644	PUM1	812	0.045161339	0.885762753	0.82864413	0	4	0.830645499	15.34824249	1.563696952	0	24
ENST00000480602	ENSG00000134644	PUM1	906	0.160381749	0.886238523	0.829357785	0	4	0.101089528	4.321858223	5.553166893	0	24
ENST00000449444	ENSG00000082898	XPO1	579	0.026237771	0.995008454	0.990016908	6	3	40.25791825	26.41791389	0.681355843	0	24
ENST00000466846	ENSG00000159086	PAXBP1	3879	0.044259906	0.965117525	0.930235051	6	3	18.13908686	15.66083724	1.149363838	6	24
ENST00000464256	ENSG00000159086	PAXBP1	1692	0.0301969	0.977650887	0.955301775	6	3	19.69413514	22.95424995	0.784168511	6	24
ENST00000243326	ENSG00000080345	RIF1	15003	0.084573591	0.996426588	0.992853175	6	3	3.451041012	8.195787549	2.196250195	0	24
ENST00000414861	ENSG00000080345	RIF1	2534	0.088819058	0.901268026	0.802536052	6	3	1.150243873	7.804036654	2.306498649	6	24
ENST00000249005	ENSG00000128274	A4GALT	2020	0.113636152	0.977116637	0.954233275	6	3	0.232902223	6.09970654	2.950961638	6	24
ENST00000394886	ENSG00000094880	CDC23	3155	0.024526018	0.978470665	0.95694133	6	3	16.06205138	28.26170913	0.636904156	6	24
ENST00000311936	ENSG00000133703	KRAS	5765	0.030789307	0.928288835	0.892433252	0	4	5.504420877	22.5125945	1.066069928	0	24
ENST00000556131	ENSG00000133703	KRAS	1696	0.174480789	0.969416281	0.954124421	0	4	0.085906531	3.972627511	6.041341639	0	24
ENST00000613099	ENSG00000048707	VPS13D	16245	0.018015776	0.999968224	0.999936447	6	3	3.160142536	38.47445499	0.467842884	0	24
[truncated: 497 more rows]
