# Supplementary material for: Genome-wide analysis of lncRNA stability in human
Source: PLoS Comput Biol. 2021 Apr 16;17(4):e1008918. doi: 10.1371/journal.pcbi.1008918 (PMC8081339; doi:10.1371/journal.pcbi.1008918)
Supplement: S24 Table — (CSV) [file pcbi.1008918.s024.csv]

transcript_id	gene_id	gene_name	length	lambda.z	r.squared	adj.r.squared	lambda.z.time.first	lambda.z.n.points	clast.pred	half.life	span.ratio	tmax	tlast
ENST00000361390	ENSG00000198888	MT-ND1	956	0.157004959	0.949290679	0.923936018	0	4	12.22083866	4.414810761	5.436246603	0	24
ENST00000361453	ENSG00000198763	MT-ND2	1042	0.146080234	0.884657179	0.826985768	0	4	5.29972074	4.744975826	5.057981511	0	24
ENST00000361739	ENSG00000198712	MT-CO2	684	0.11484032	0.990992153	0.981984306	6	3	272.1216196	6.035747555	2.982232082	6	24
ENST00000361851	ENSG00000228253	MT-ATP8	207	0.156131992	0.978284705	0.956569409	6	3	25.71574962	4.439494899	4.054515302	6	24
ENST00000361899	ENSG00000198899	MT-ATP6	681	0.450662703	0.961611408	0.923222815	6	3	0.142862086	1.538062006	11.70303923	6	24
ENST00000362079	ENSG00000198938	MT-CO3	784	0.117744364	0.975276915	0.950553831	6	3	161.6913313	5.886882045	3.057645773	6	24
ENST00000361227	ENSG00000198840	MT-ND3	346	0.172692694	0.940764305	0.911146458	0	4	3.14572916	4.013760879	5.979429449	0	24
ENST00000361381	ENSG00000198886	MT-ND4	1378	0.106033926	0.996938836	0.993877672	6	3	140.254038	6.53703213	2.753543144	6	24
ENST00000361567	ENSG00000198786	MT-ND5	1812	0.101447545	0.935319118	0.870638236	6	3	16.63053026	6.83256735	2.634441649	6	24
ENST00000361789	ENSG00000198727	MT-CYB	1141	0.128822419	0.960350775	0.940526163	0	4	19.37285213	5.380640913	4.460435177	0	24
ENST00000237281	ENSG00000118496	FBXO30	9009	0.052819274	0.951686684	0.927530025	0	4	1.461537651	13.12299709	1.828850516	0	24
ENST00000325318	ENSG00000213123	TCTEX1D2	673	0.03146899	0.966635216	0.933270432	6	3	2.376168544	22.02635638	0.817202795	6	24
ENST00000392514	ENSG00000089157	RPLP0	1218	0.146731654	0.932936508	0.899404761	0	4	1.751431605	4.723910369	5.080536701	0	24
ENST00000400485	ENSG00000159256	MORC3	4246	0.038763058	0.967896939	0.935793877	0	3	1.915428434	17.88164338	1.342158519	0	24
ENST00000319715	ENSG00000122257	RBBP6	6229	0.087857016	0.994383613	0.988767226	6	3	0.178833783	7.889491488	2.281515865	0	24
ENST00000587942	ENSG00000197563	PIGN	2177	0.160886754	0.992546817	0.985093634	6	3	0.031172095	4.308292408	4.177989397	6	24
ENST00000367762	ENSG00000120370	GORAB	1699	0.051806966	0.983610031	0.967220063	0	3	0.02909797	13.3794204	0.896899839	0	12
ENST00000429152	ENSG00000006695	COX10	875	0.032400841	0.992948075	0.98589615	6	3	0.645142187	21.39287628	0.841401585	6	24
ENST00000474433	ENSG00000146776	ATXN7L1	2732	0.051721937	0.876186756	0.752373512	6	3	0.024370675	13.40141567	1.343141683	6	24
ENST00000311694	ENSG00000173064	HECTD4	2734	0.014040027	0.994729298	0.989458595	6	3	0.363464187	49.36936197	0.364598595	6	24
ENST00000285419	ENSG00000155099	TMEM55A	2970	0.022005906	0.974484523	0.948969046	0	3	0.958751092	31.49823457	0.761947465	0	24
ENST00000296328	ENSG00000163960	UBXN7	10568	0.032937145	0.87270621	0.74541242	6	3	2.381167802	21.04454372	0.855328594	6	24
ENST00000284320	ENSG00000154174	TOMM70A	4409	0.049704326	0.989264474	0.978528947	6	3	9.870557394	13.94540949	1.290747326	6	24
ENST00000299980	ENSG00000166747	AP1G1	6969	0.020417541	0.972618433	0.945236866	6	3	13.01203957	33.9486129	0.530213121	6	24
ENST00000298355	ENSG00000100505	TRIM9	5284	0.045292321	0.937272277	0.874544555	6	3	1.26857246	15.30385639	1.176174131	6	24
ENST00000311630	ENSG00000174013	FBXO45	5899	0.115003169	0.914320195	0.871480293	0	4	0.481940795	6.027200673	3.981948056	0	24
ENST00000303052	ENSG00000169118	CSNK1G1	8179	0.059653529	0.973233957	0.946467914	6	3	2.136054628	11.61955021	1.54911332	6	24
ENST00000220592	ENSG00000123908	AGO2	14581	0.028507148	0.998179698	0.996359395	6	3	8.411189491	24.31485576	0.740288167	6	24
ENST00000524328	ENSG00000123908	AGO2	316	0.025133021	0.998718077	0.998077116	0	4	1.797336828	27.5791429	0.870222838	0	24
ENST00000400555	ENSG00000154845	PPP4R1	3885	0.118747675	0.997237546	0.994475093	6	3	0.340914712	5.837143177	3.083700271	6	24
ENST00000595329	ENSG00000269190	FBXO17	1299	0.038974966	0.999625526	0.999251053	0	3	0.273335479	17.78442042	0.674747881	0	12
ENST00000597696	ENSG00000269190	FBXO17	932	0.08555107	0.980610823	0.970916235	0	4	0.658708781	8.102145032	2.962178522	0	24
ENST00000581208	ENSG00000136451	VEZF1	2321	0.045908452	0.92142686	0.842853719	6	3	2.732705112	15.09846545	1.192174136	6	24
ENST00000389793	ENSG00000143669	LYST	13480	0.014821635	0.991051574	0.982103148	6	3	0.83900859	46.76590425	0.384895797	0	24
ENST00000493486	ENSG00000196233	LCOR	245	0.043276192	0.855738933	0.783608399	0	4	1.283088846	16.01682475	1.498424337	0	24
ENST00000540664	ENSG00000196233	LCOR	7777	0.085934186	0.908978323	0.817956645	6	3	1.358671214	8.066023704	2.231582829	0	24
ENST00000219400	ENSG00000103121	CMC2	10301	0.024850779	0.968317905	0.93663581	6	3	0.782957178	27.89237274	0.645337712	6	24
ENST00000460934	ENSG00000158715	SLC45A3	2448	0.056029278	0.816048995	0.724073493	0	4	0.230961953	12.37116038	1.939995866	0	24
ENST00000582730	ENSG00000136450	SRSF1	3117	0.035418133	0.951253018	0.902506037	6	3	44.27632791	19.57040417	0.919756171	6	24
ENST00000306357	ENSG00000170310	STX8	1246	0.047517048	0.980023118	0.960046237	6	3	5.092017961	14.58733679	1.233946968	6	24
ENST00000366935	ENSG00000092978	GPATCH2	5851	0.135299858	0.864585926	0.729171853	6	3	0.050564814	5.123044418	3.513535806	6	24
ENST00000366934	ENSG00000092978	GPATCH2	3218	0.053827073	0.998467467	0.996934934	6	3	1.010827484	12.87729661	1.397808915	0	24
ENST00000486832	ENSG00000114098	ARMC8	3095	0.022381725	0.968708738	0.937417476	6	3	0.703612176	30.96933642	0.581220074	6	24
ENST00000464177	ENSG00000157600	TMEM164	761	0.026230721	0.832482468	0.748723702	0	4	0.812913893	26.42501444	0.908230346	0	24
ENST00000295491	ENSG00000163319	MRPS18C	1643	0.020013681	0.878475187	0.81771278	0	4	1.731663625	34.63366832	0.692967311	0	24
ENST00000550205	ENSG00000089159	PXN	547	0.040185299	0.973462446	0.946924891	6	3	2.931508592	17.24877517	1.043552358	6	24
ENST00000487380	ENSG00000115657	ABCB6	768	0.084301421	0.999212871	0.998425742	6	3	0.093496913	8.22224793	2.189182345	0	24
ENST00000367282	ENSG00000170075	GPR37L1	6588	0.14486427	0.999999794	0.999999587	6	3	0.010808023	4.78480429	3.761909351	0	24
ENST00000547754	ENSG00000139354	GAS2L3	2340	0.099439022	0.997119808	0.994239616	6	3	0.310091096	6.970575199	2.582283311	6	24
ENST00000300245	ENSG00000166971	AKTIP	2133	0.079826661	0.936317835	0.87263567	6	3	0.124288423	8.683153821	2.072979515	6	24
ENST00000311765	ENSG00000172840	PDP2	7146	0.121019212	0.99513728	0.99270592	0	4	0.358309055	5.727579712	4.190251591	0	24
ENST00000369248	ENSG00000151553	FAM160B1	5810	0.054302505	0.991534935	0.983069869	6	3	2.409832582	12.76455262	1.41015518	6	24
ENST00000517904	ENSG00000044115	CTNNA1	661	0.102975748	0.999502406	0.999004812	6	3	0.108606061	6.731169155	2.674126825	6	24
ENST00000478431	ENSG00000204227	RING1	1532	0.032410699	0.993012181	0.986024362	6	3	0.092104274	21.38636954	0.841657579	0	24
ENST00000493464	ENSG00000154642	C21orf91	744	0.032420828	0.992971698	0.985943396	6	3	0.094824906	21.37968803	0.841920611	6	24
ENST00000319653	ENSG00000155816	FMN2	6434	0.043152673	0.955238492	0.910476985	6	3	0.663252418	16.0626708	1.120610652	6	24
ENST00000421392	ENSG00000204843	DCTN1	542	0.051721938	0.87618676	0.752373521	6	3	0.122842592	13.40141554	1.343141696	6	24
ENST00000520316	ENSG00000104299	INTS9	692	0.070244674	0.992215129	0.984430258	6	3	0.100723779	9.867611952	1.82414956	6	24
ENST00000551661	ENSG00000111596	CNOT2	571	0.100319278	0.987016586	0.974033172	6	3	0.119854124	6.909411594	2.60514224	6	24
ENST00000229195	ENSG00000111596	CNOT2	3282	0.037462747	0.950575351	0.901150702	6	3	1.074640408	18.50230533	0.972851744	6	24
ENST00000492613	ENSG00000067208	EVI5	495	0.089126952	0.913417859	0.826835718	6	3	0.158225299	7.777077103	2.31449422	6	24
ENST00000540033	ENSG00000067208	EVI5	7436	0.047049949	0.997777834	0.995555667	6	3	1.539981797	14.73215572	1.221817115	6	24
ENST00000496542	ENSG00000115414	FN1	695	0.048969674	0.970225211	0.940450422	6	3	0.397970295	14.15462096	1.271669517	6	24
ENST00000357799	ENSG00000163535	SGOL2	4214	0.071282896	0.998964826	0.997929652	6	3	0.804963088	9.723891969	1.851110652	6	24
ENST00000378467	ENSG00000065809	FAM107B	2374	0.02837667	0.985375002	0.970750004	6	3	30.06336187	24.42665647	0.736899871	6	24
ENST00000489100	ENSG00000065809	FAM107B	559	0.040475462	0.900938591	0.801877182	6	3	1.216358172	17.12512087	1.051087472	6	24
ENST00000378799	ENSG00000182149	IST1	4843	0.046628003	0.930695821	0.861391643	6	3	0.753188717	14.86547005	1.210859794	6	24
ENST00000563674	ENSG00000178188	SH2B1	719	0.070408607	0.942528192	0.885056385	0	3	0.132513946	9.844637044	1.218937778	0	12
ENST00000534526	ENSG00000139132	FGD4	2977	0.207807838	0.994690489	0.989380977	0	3	0.096737734	3.335519912	3.597640044	0	12
ENST00000349841	ENSG00000085274	MYNN	4999	0.045636395	0.988708941	0.983063412	0	4	0.662051464	15.18847344	1.580145635	0	24
ENST00000566352	ENSG00000159579	RSPRY1	1241	0.021264349	0.955969015	0.91193803	6	3	0.960479321	32.59668049	0.552203468	6	24
ENST00000397390	ENSG00000232176	RP11-146N23.1	712	0.017355391	0.985233554	0.970467108	6	3	1.410958363	39.93843626	0.45069366	6	24
ENST00000259021	ENSG00000136504	KAT7	9644	0.048277052	0.973672858	0.947345715	6	3	1.169194617	14.35769472	1.253683154	6	24
ENST00000430968	ENSG00000144228	SPOPL	558	0.037275103	0.994845538	0.989691076	6	3	0.9019731	18.59544644	0.967978911	6	24
ENST00000379562	ENSG00000151657	KIN	6348	0.040140548	0.992818825	0.98563765	6	3	0.51010878	17.26800505	1.042390244	6	24
ENST00000370310	ENSG00000154511	FAM69A	2574	0.021843024	0.999434531	0.998869063	6	3	7.069603271	31.73311453	0.567230802	6	24
ENST00000272342	ENSG00000143971	ETAA1	3418	0.085872503	0.945387871	0.890775742	6	3	0.543271472	8.071817635	2.229981005	6	24
ENST00000429587	ENSG00000130921	C12orf65	1326	0.099642177	0.919594922	0.839189844	6	3	0.11896293	6.956363302	2.587558933	6	24
ENST00000485409	ENSG00000075711	DLG1	656	0.024665961	0.974722746	0.949445491	6	3	1.100872176	28.10136571	0.640538264	6	24
ENST00000512845	ENSG00000138738	PRDM5	1249	0.07110637	0.860921992	0.791382988	0	4	0.39337441	9.748032122	2.462035383	0	24
ENST00000507611	ENSG00000138738	PRDM5	535	0.054378409	0.989359287	0.978718573	6	3	0.2610904	12.74673529	1.412126289	6	24
ENST00000466189	ENSG00000173889	PHC3	580	0.070244673	0.992215129	0.984430258	6	3	0.120173889	9.867612006	1.82414955	6	24
ENST00000488352	ENSG00000135164	DMTF1	2509	0.056891193	0.983019296	0.966038591	6	3	0.320501473	12.18373433	1.477379555	6	24
ENST00000496695	ENSG00000101935	AMMECR1	546	0.064657388	0.957655851	0.915311701	0	3	0.29140701	10.72030898	1.119370722	0	12
ENST00000476635	ENSG00000163558	PRKCI	3650	0.076481824	0.909570333	0.819140667	6	3	0.753969284	9.062900752	1.986119069	6	24
ENST00000582359	ENSG00000109065	NAT9	694	0.143368565	0.852856529	0.705713058	0	3	0.059315365	4.834722181	2.48204541	0	12
ENST00000550920	ENSG00000196531	NACA	752	0.081834709	0.936597517	0.873195035	6	3	10.401465	8.470087884	2.12512553	6	24
ENST00000356769	ENSG00000196531	NACA	2690	0.034650869	0.999735228	0.999470456	6	3	4.730796578	20.00374572	0.899831474	6	24
ENST00000546862	ENSG00000196531	NACA	492	0.029346754	0.992928943	0.985857885	6	3	19.80926795	23.61921146	0.762091488	6	24
ENST00000462419	ENSG00000114107	CEP70	1021	0.033576814	0.88257018	0.765140361	6	3	0.60181514	20.64362551	0.871939863	6	24
ENST00000315183	ENSG00000090905	TNRC6A	8303	0.040031124	0.947809296	0.895618593	6	3	5.298276758	17.31520659	1.039548671	6	24
ENST00000458537	ENSG00000136603	SKIL	7182	0.056769531	0.994786981	0.992180472	0	4	2.791608141	12.20984508	1.965626905	0	24
ENST00000264245	ENSG00000031081	ARHGAP31	9317	0.040462675	0.999992452	0.999984904	6	3	3.908345856	17.13053272	1.050755414	0	24
ENST00000478934	ENSG00000223501	VPS52	2602	0.174577024	0.978303581	0.956607162	6	3	0.14977539	3.970437592	4.533505334	6	24
ENST00000468545	ENSG00000176142	TMEM39A	575	0.032420828	0.992971699	0.985943398	6	3	0.122695182	21.37968805	0.84192061	6	24
ENST00000413639	ENSG00000224728	AC090945.1	1525	0.07366946	0.975913421	0.951826843	6	3	0.048611705	9.408881017	1.913086154	0	24
ENST00000526639	ENSG00000184209	SNRNP35	1975	0.04663496	0.98969873	0.97939746	0	3	0.49667552	14.86325237	1.614720614	0	24
ENST00000263464	ENSG00000023445	BIRC3	5197	0.054464274	0.987123055	0.97424611	6	3	2.38775223	12.7266396	1.414356072	6	24
ENST00000308511	ENSG00000158941	CCAR2	4853	0.015420622	0.979197127	0.958394254	6	3	4.98519608	44.94936667	0.400450581	0	24
ENST00000597766	ENSG00000130669	PAK4	380	0.027893949	0.919127095	0.878690643	0	4	0.529360836	24.84937469	0.965819072	0	24
ENST00000564259	ENSG00000102910	LONP2	819	0.061716988	0.963602138	0.927204277	6	3	0.166839727	11.23105977	1.602698265	6	24
ENST00000288532	ENSG00000110871	COQ5	1535	0.034502028	0.999998547	0.999997094	6	3	10.43981079	20.09004142	0.895966296	6	24
ENST00000491027	ENSG00000105835	NAMPT	1009	0.034232887	0.962016182	0.924032365	6	3	0.216856572	20.24799071	0.888977097	6	24
ENST00000489732	ENSG00000105835	NAMPT	1976	0.109420424	0.970347745	0.955521618	0	4	0.036018217	6.334714802	3.788647279	0	24
ENST00000428708	ENSG00000175866	BAIAP2	2095	0.070553148	0.920151052	0.840302105	6	3	0.41130754	9.824468512	1.83216018	6	24
ENST00000514198	ENSG00000164292	RHOBTB3	496	0.032420827	0.992971699	0.985943397	6	3	0.142237359	21.37968821	0.841920604	6	24
ENST00000452732	ENSG00000115641	FHL2	886	0.135360227	0.852372567	0.77855885	0	4	0.532248886	5.120759579	4.686804688	0	24
ENST00000424789	ENSG00000170921	TANC2	11721	0.064653584	0.982134342	0.973201513	0	4	3.87919642	10.72093974	2.238609728	0	24
ENST00000580466	ENSG00000170921	TANC2	331	0.071366794	0.892228448	0.838342672	0	4	5.482068225	9.712460621	2.47105249	0	24
ENST00000581424	ENSG00000170921	TANC2	6999	0.072001379	0.971627327	0.95744099	0	4	0.028916888	9.626859793	2.493024778	0	24
ENST00000583356	ENSG00000170921	TANC2	7841	0.023596593	0.92756771	0.855135421	6	3	2.202122732	29.37488446	0.612768368	0	24
ENST00000583545	ENSG00000170921	TANC2	3018	0.051902157	0.967107993	0.934215986	6	3	1.758132736	13.35488199	1.347821719	0	24
ENST00000344876	ENSG00000189184	PCDH18	5906	0.132648571	0.999956434	0.999912869	6	3	0.012095467	5.225440236	3.444685842	6	24
ENST00000307720	ENSG00000171497	PPID	1823	0.024666764	0.903000101	0.806000202	6	3	8.559268339	28.10045068	0.640559122	6	24
ENST00000468451	ENSG00000079974	RABL2B	561	0.051806967	0.983610037	0.967220075	0	3	0.088123799	13.37942012	0.896899858	0	12
ENST00000564138	ENSG00000197943	PLCG2	8707	0.037705796	0.888214433	0.83232165	0	4	0.277171484	18.38304088	1.305551141	0	24
ENST00000502528	ENSG00000164253	WDR41	3268	0.036216334	0.973042272	0.946084544	6	3	0.128072002	19.13907652	0.940484249	6	24
ENST00000515321	ENSG00000164253	WDR41	585	0.054378409	0.989359287	0.978718574	6	3	0.238774981	12.74673527	1.412126291	6	24
ENST00000478464	ENSG00000175110	MRPS22	1065	0.05973119	0.978761917	0.957523833	6	3	2.41345605	11.6044429	1.551130041	6	24
ENST00000402686	ENSG00000130714	POMT1	3038	0.029979257	0.995051619	0.990103237	6	3	2.862983681	23.12089225	0.778516668	0	24
ENST00000519520	ENSG00000168802	CHTF8	856	0.040667087	0.977170038	0.954340077	6	3	0.680219755	17.0444267	1.056063681	0	24
ENST00000328945	ENSG00000184860	SDR42E1	11566	0.163639114	0.99776046	0.996640689	0	4	0.011744173	4.235828242	5.665952118	0	24
ENST00000470940	ENSG00000067066	SP100	487	0.032420828	0.992971698	0.985943396	6	3	0.144865976	21.37968811	0.841920608	6	24
ENST00000299563	ENSG00000166439	RNF169	7823	0.084917724	0.836413318	0.754619977	0	4	0.443998779	8.162573667	2.940249115	0	24
ENST00000569363	ENSG00000197912	SPG7	443	0.040594409	0.81301209	0.719518135	0	4	0.558704318	17.07494221	1.405568447	0	24
ENST00000567138	ENSG00000197912	SPG7	1361	0.032420828	0.992971701	0.985943403	6	3	0.051836686	21.37968787	0.841920617	6	24
ENST00000526047	ENSG00000166435	XRRA1	644	0.051806967	0.983806847	0.967613695	0	3	0.153554232	13.37942021	0.896899851	0	12
ENST00000569599	ENSG00000135698	MPHOSPH6	619	0.032420828	0.992971699	0.985943397	6	3	0.113973715	21.37968791	0.841920615	6	24
ENST00000473809	ENSG00000165629	ATP5C1	530	0.060155948	0.990146784	0.980293568	6	3	0.789771151	11.52250449	1.562160381	6	24
ENST00000366769	ENSG00000143776	CDC42BPA	10855	0.043649092	0.920321968	0.840643937	6	3	0.608836379	15.87999081	1.133501915	0	24
ENST00000421276	ENSG00000093167	LRRFIP2	2522	0.050429628	0.985142708	0.970285416	6	3	0.829344544	13.74484024	1.309582337	6	24
ENST00000514463	ENSG00000070476	ZXDC	4639	0.065883129	0.993946787	0.987893574	6	3	0.140677744	10.52086002	1.710886749	6	24
ENST00000402838	ENSG00000182150	ERCC6L2	546	0.072083636	0.997905093	0.995810186	6	3	0.263879102	9.615874276	1.871904674	6	24
ENST00000602925	ENSG00000137145	DENND4C	6831	0.022472085	0.824116525	0.736174787	0	4	3.281278798	30.84480941	0.778088776	0	24
ENST00000361024	ENSG00000137145	DENND4C	3463	0.036894107	0.928563914	0.892845871	0	4	1.278735693	18.78747686	1.277446684	0	24
ENST00000380424	ENSG00000137145	DENND4C	1547	0.06487821	0.962887426	0.944331139	0	4	0.099120718	10.68382095	2.246387328	0	24
ENST00000565368	ENSG00000005194	CIAPIN1	851	0.05792498	0.876316658	0.814474988	0	4	0.286670815	11.96629117	2.005633965	0	24
ENST00000288757	ENSG00000157895	C12orf43	4469	0.01601615	0.906517205	0.859775807	0	4	1.330834538	43.2780143	0.554554094	0	24
ENST00000537817	ENSG00000157895	C12orf43	1270	0.077444483	0.940870916	0.881741832	6	3	0.359922819	8.950246095	2.011117885	6	24
ENST00000372687	ENSG00000156671	SAMD8	6935	0.084580639	0.985196184	0.977794277	0	4	0.159130322	8.195104565	2.928577642	0	24
ENST00000527257	ENSG00000150433	TMEM218	4547	0.018370321	0.883150063	0.766300127	6	3	0.612299108	37.7319038	0.477049875	6	24
ENST00000528488	ENSG00000149179	C11orf49	1623	0.170559995	0.986215663	0.979323494	0	4	0.050452504	4.063949344	5.905585421	0	24
ENST00000395460	ENSG00000149179	C11orf49	1916	0.069486812	0.935342243	0.903013364	0	4	0.730144304	9.975233564	2.405958702	0	24
ENST00000534249	ENSG00000149179	C11orf49	626	0.060600045	0.984584068	0.969168136	0	3	0.746720866	11.43806388	1.049128604	0	12
ENST00000529980	ENSG00000149179	C11orf49	477	0.085606299	0.914344822	0.828689644	0	3	0.096867918	8.096917938	1.482045402	0	12
ENST00000528618	ENSG00000179091	CYC1	831	0.034232887	0.962016182	0.924032363	6	3	0.263307197	20.24799068	0.888977098	0	24
ENST00000476481	ENSG00000119402	FBXW2	661	0.020703581	0.979073366	0.958146731	6	3	1.851303884	33.47957993	0.537641154	6	24
ENST00000378372	ENSG00000187522	HSPA14	1904	0.061989158	0.930927076	0.861854152	6	3	3.175792035	11.18174852	1.609766127	6	24
ENST00000522196	ENSG00000164944	KIAA1429	574	0.139551713	0.935163214	0.870326428	6	3	0.281837081	4.966955741	3.62395015	6	24
ENST00000421249	ENSG00000164944	KIAA1429	3924	0.16337775	0.969300177	0.938600355	6	3	0.542078341	4.242604522	4.242676852	6	24
ENST00000584515	ENSG00000169733	RFNG	994	0.056609694	0.994734915	0.992102372	0	4	0.073036055	12.24431944	1.960092606	0	24
ENST00000533084	ENSG00000160058	BSDC1	564	0.01826656	0.961742101	0.923484201	6	3	1.122417993	37.94623491	0.474355362	6	24
ENST00000527584	ENSG00000179950	PUF60	547	0.159473057	0.905122305	0.810244609	6	3	0.326712827	4.346484552	4.141277804	6	24
ENST00000260970	ENSG00000138398	PPIG	6368	0.025898076	0.915087097	0.830174194	6	3	1.959215988	26.76442745	0.672534469	6	24
ENST00000433207	ENSG00000138398	PPIG	1485	0.039818638	0.89264105	0.785282099	6	3	0.365822078	17.40760641	1.034030732	6	24
ENST00000262430	ENSG00000103150	MLYCD	13038	0.063718771	0.999914333	0.999828666	6	3	0.234451777	10.87822588	1.654681582	0	24
ENST00000373233	ENSG00000124177	CHD6	10818	0.033095155	0.998438682	0.996877364	6	3	3.460983025	20.94406794	0.859431895	6	24
ENST00000221265	ENSG00000006712	PAF1	2066	0.071074194	0.971629336	0.957444004	0	4	3.882775904	9.752445173	2.460921295	0	24
ENST00000373352	ENSG00000136856	SLC2A8	914	0.01878965	0.994043216	0.988086433	6	3	2.741535563	36.88984012	0.487939225	0	24
ENST00000415794	ENSG00000178631	ACTG1P1	1129	0.103256747	0.897940546	0.795881091	6	3	0.055915637	6.712851236	2.681423938	6	24
ENST00000581581	ENSG00000133195	SLC39A11	386	0.019454395	0.893315296	0.839972944	0	4	0.379200027	35.62933607	0.673602223	0	24
ENST00000583715	ENSG00000133195	SLC39A11	589	0.033803139	0.982158147	0.964316293	6	3	0.982902387	20.50540851	0.877817186	6	24
ENST00000579018	ENSG00000133195	SLC39A11	526	0.088470763	0.967373736	0.934747471	6	3	0.512049912	7.834759818	2.297453964	6	24
ENST00000575283	ENSG00000140750	ARHGAP17	2213	0.058890114	0.839434329	0.759151494	0	4	0.191010003	11.77017901	2.039051401	0	24
ENST00000263657	ENSG00000115946	PNO1	2286	0.032239607	0.999626171	0.999252342	6	3	10.69610574	21.49986416	0.837214592	0	24
ENST00000480583	ENSG00000177483	RBM44	5358	0.111507066	0.994804294	0.989608589	6	3	0.013668464	6.216172683	2.895672453	6	24
ENST00000375304	ENSG00000072506	HSD17B10	916	0.053219286	0.998826955	0.997653909	6	3	1.545511086	13.02436087	1.382025589	0	24
ENST00000490748	ENSG00000114473	IQCG	1804	0.092980698	0.996941097	0.993882195	6	3	0.038780542	7.454742678	2.414570264	6	24
ENST00000405159	ENSG00000133193	FAM104A	2865	0.056186136	0.94372631	0.887452619	6	3	2.059804871	12.33662315	1.459070265	6	24
ENST00000504990	ENSG00000163625	WDFY3	505	0.051705418	0.875975889	0.751951779	6	3	0.395611711	13.40569738	1.34271269	6	24
ENST00000432132	ENSG00000224546	EIF4BP3	1850	0.025001314	0.999445732	0.998891464	6	3	6.443360461	27.72443027	0.649246885	6	24
ENST00000465601	ENSG00000033100	CHPF2	782	0.086040189	0.882117171	0.823175757	0	4	0.149086067	8.056086229	2.979114091	0	24
ENST00000356764	ENSG00000077157	PPP1R12B	1687	0.041273426	0.976026296	0.952052592	0	3	0.618223769	16.79403043	1.429079225	0	24
ENST00000290913	ENSG00000159685	CHCHD6	1006	0.016757945	0.970313108	0.940626217	6	3	3.434535494	41.36230268	0.435178867	0	24
ENST00000258398	ENSG00000135912	TTLL4	4730	0.163797358	0.939772667	0.879545334	0	3	0.61148835	4.231736033	2.835715628	0	12
ENST00000514254	ENSG00000250091	DNAH10OS	5040	0.052867425	0.996685398	0.993370796	6	3	0.923008352	13.11104492	1.372888287	6	24
ENST00000551209	ENSG00000139436	GIT2	2127	0.084619166	0.972203483	0.944406967	6	3	0.80941493	8.1913733	2.197433732	6	24
ENST00000547815	ENSG00000139436	GIT2	2989	0.149063508	0.927535451	0.855070901	6	3	0.05505352	4.650012519	3.87095732	0	24
ENST00000266682	ENSG00000072041	SLC6A15	4879	0.018766337	0.97978448	0.95956896	6	3	2.690340718	36.93566777	0.487333818	0	24
ENST00000508474	ENSG00000109332	UBE2D3	4819	0.02369788	0.997272676	0.994545351	6	3	18.61599846	29.24933317	0.615398645	6	24
ENST00000263955	ENSG00000081320	STK17B	5287	0.064697184	0.991179671	0.982359342	6	3	2.387637894	10.71371481	1.680089523	0	24
ENST00000524189	ENSG00000197892	KIF13B	8745	0.042930669	0.996507984	0.993015967	6	3	1.437200536	16.1457343	1.114845547	0	24
ENST00000210313	ENSG00000095261	PSMD5	3443	0.033234454	0.998620946	0.997241893	6	3	18.82922239	20.85628309	0.863049275	6	24
ENST00000393565	ENSG00000113758	DBN1	2701	0.016672203	0.919294961	0.838589921	0	3	3.185684078	41.57502046	0.57726971	0	24
ENST00000425042	ENSG00000167861	HID1	3271	0.072745757	0.946288112	0.919432169	0	4	1.154031406	9.528351959	2.518798645	0	24
ENST00000367109	ENSG00000143479	DYRK3	2163	0.042560278	0.982783288	0.965566577	6	3	1.517923193	16.28624657	1.105227035	0	24
ENST00000471727	ENSG00000169621	APLF	1633	0.282863956	0.875334015	0.750668029	0	3	0.044846515	2.45046131	4.897037122	0	12
ENST00000264832	ENSG00000090339	ICAM1	3252	0.047038682	0.999997988	0.999995976	6	3	0.416091129	14.73568467	1.22152451	0	24
ENST00000342988	ENSG00000141646	SMAD4	8769	0.104785984	0.999138085	0.99827617	6	3	1.23154899	6.614884484	2.721135954	6	24
ENST00000586253	ENSG00000141646	SMAD4	784	0.098446148	0.898413166	0.796826332	0	3	0.144755095	7.040876628	1.704333229	0	12
ENST00000512457	ENSG00000155893	PXYLP1	569	0.034232887	0.962016182	0.924032364	6	3	0.384548824	20.24799069	0.888977098	6	24
ENST00000378242	ENSG00000152457	DCLRE1C	1933	0.062649212	0.880756569	0.821134853	0	4	0.033611389	11.0639409	2.169208984	0	24
ENST00000522819	ENSG00000164924	YWHAZ	875	0.051806967	0.983610034	0.967220068	0	3	0.056499944	13.37942021	0.896899851	0	12
ENST00000395951	ENSG00000164924	YWHAZ	964	0.107196285	0.897088378	0.794176756	6	3	0.586592404	6.466149266	2.783727882	0	24
ENST00000406979	ENSG00000144451	SPAG16	2352	0.138029793	0.958177803	0.916355607	6	3	0.0334615	5.021721498	3.58442817	6	24
ENST00000462228	ENSG00000163870	TPRA1	713	0.106681533	0.975191	0.950381999	6	3	0.094169504	6.497349275	2.770360533	0	24
ENST00000418908	ENSG00000128641	MYO1B	572	0.049709129	0.998530843	0.997061686	6	3	4.011473611	13.9440622	1.290872039	0	24
ENST00000392316	ENSG00000128641	MYO1B	4764	0.096396302	0.931037429	0.862074858	6	3	1.215149019	7.190599255	2.503268415	6	24
ENST00000490069	ENSG00000128641	MYO1B	2111	0.125987708	0.933097838	0.866195676	6	3	0.03001635	5.501704838	3.271713138	6	24
ENST00000427152	ENSG00000128641	MYO1B	791	0.033222879	0.997862118	0.995724236	6	3	0.63376503	20.86354958	0.862748687	6	24
ENST00000498408	ENSG00000105856	HBP1	2332	0.066666088	0.801795201	0.702692802	0	4	1.607103881	10.39729792	2.308292037	0	24
ENST00000264235	ENSG00000082701	GSK3B	7711	0.043831463	0.9978003	0.995600601	6	3	12.24397695	15.81391827	1.138237829	6	24
ENST00000523504	ENSG00000120889	TNFRSF10B	1464	0.044965221	0.997375801	0.996063701	0	4	2.414183458	15.41518457	1.556906431	0	24
ENST00000546530	ENSG00000111344	RASAL1	3817	0.128170872	0.984725919	0.969451838	0	3	0.014009092	5.407993005	2.218937781	0	12
ENST00000315930	ENSG00000129682	FGF13	19519	0.085009529	0.86204782	0.79307173	0	4	0.004465325	8.153758673	2.943427806	0	24
ENST00000548035	ENSG00000180881	CAPS2	545	0.032420828	0.9929717	0.9859434	6	3	0.129449046	21.37968799	0.841920612	6	24
ENST00000570059	ENSG00000069943	PIGB	582	0.022443272	0.836178489	0.754267734	0	4	0.910221894	30.88440895	0.777091122	0	24
ENST00000272930	ENSG00000184182	UBE2F	2009	0.017885982	0.998081181	0.996162362	6	3	5.940608543	38.75365611	0.464472306	6	24
ENST00000471763	ENSG00000105865	DUS4L	2148	0.04304266	0.928699266	0.857398532	6	3	0.063628556	16.10372557	1.117753772	6	24
ENST00000482590	ENSG00000013441	CLK1	626	0.0856063	0.914344823	0.828689645	0	3	0.073811497	8.096917898	1.482045409	0	12
ENST00000480897	ENSG00000143740	SNAP47	2375	0.074445968	0.942568109	0.885136218	6	3	0.168847755	9.310741765	1.933250911	6	24
ENST00000286364	ENSG00000155903	RASA2	5614	0.055618485	0.995428664	0.990857327	6	3	2.133960969	12.4625326	1.444329221	6	24
ENST00000409449	ENSG00000240344	PPIL3	756	0.043566637	0.888176079	0.832264118	0	4	0.315742119	15.91004576	1.508480891	0	24
ENST00000302068	ENSG00000171564	FGB	1975	0.054368668	0.989330433	0.978660866	6	3	0.353674332	12.74901898	1.411873339	6	24
ENST00000393217	ENSG00000133640	LRRIQ1	5394	0.139452758	0.991224018	0.982448036	6	3	0.027634951	4.970480246	3.621380452	6	24
ENST00000551099	ENSG00000186815	TPCN1	570	0.02855765	0.9997919	0.9995838	0	3	0.125303641	24.27185648	0.988799518	0	24
ENST00000529765	ENSG00000149547	EI24	801	0.01957032	0.938171007	0.876342015	6	3	0.995422532	35.4182846	0.508212078	6	24
ENST00000469979	ENSG00000129292	PHF20L1	7822	0.040997445	0.904149608	0.856224412	0	4	0.100298124	16.90708238	1.419523455	0	24
ENST00000564345	ENSG00000103168	TAF1C	602	0.051806967	0.983806847	0.967613693	0	3	0.164267318	13.37942025	0.896899849	0	12
ENST00000398763	ENSG00000107745	MICU1	1224	0.153968636	0.98376506	0.96753012	6	3	0.249296879	4.50187258	3.998336177	6	24
ENST00000525431	ENSG00000134910	STT3A	552	0.024451305	0.952110537	0.904221075	6	3	0.506468399	28.34806506	0.634963972	6	24
ENST00000367178	ENSG00000213079	SCAF8	5057	0.034035359	0.871460023	0.807190034	0	4	4.243761685	20.36550207	1.178463459	0	24
ENST00000373510	ENSG00000160062	ZBTB8A	7075	0.029469465	0.911840896	0.867761344	0	4	0.884800398	23.52086079	1.02037082	0	24
ENST00000446066	ENSG00000183576	SETD3	1754	0.020438582	0.96493572	0.92987144	6	3	4.207061378	33.9136631	0.530759533	6	24
ENST00000260947	ENSG00000138376	BARD1	5499	0.096615244	0.999847664	0.999695329	6	3	0.923530731	7.1743045	2.508954004	6	24
ENST00000367166	ENSG00000029639	TFB1M	1424	0.068084392	0.981681929	0.972522894	0	4	0.522619158	10.18070608	2.357400343	0	24
ENST00000535064	ENSG00000146426	TIAM2	768	0.051806967	0.983806845	0.967613689	0	3	0.128761622	13.3794202	0.896899852	0	12
ENST00000576151	ENSG00000157637	SLC38A10	774	0.084081672	0.982537189	0.965074379	0	3	0.795716416	8.243736852	2.91130108	0	24
ENST00000288266	ENSG00000157500	APPL1	6058	0.014196609	0.977326961	0.954653923	6	3	11.05316851	48.8248411	0.368664794	6	24
ENST00000543430	ENSG00000135124	P2RX4	1436	0.106039529	0.954579757	0.909159514	0	3	0.195102576	6.536686715	1.835792432	0	12
ENST00000314442	ENSG00000135124	P2RX4	4658	0.077846933	0.889788856	0.834683284	0	4	0.02589757	8.903975487	2.69542521	0	24
ENST00000627621	ENSG00000102908	NFAT5	5875	0.061389998	0.964634187	0.929268375	6	3	0.492520581	11.29088137	1.594206813	0	24
ENST00000567990	ENSG00000102908	NFAT5	2855	0.102977783	0.999505441	0.999010882	6	3	0.050288526	6.731036167	2.674179659	6	24
ENST00000393742	ENSG00000102908	NFAT5	13067	0.046806914	0.83092404	0.746386059	0	4	1.118049079	14.80864955	1.620674452	0	24
ENST00000432307	ENSG00000225031	EIF4BP7	1813	0.019094994	0.999895666	0.999791332	6	3	41.06971627	36.29994145	0.495868568	6	24
ENST00000493089	ENSG00000114861	FOXP1	2703	0.077565195	0.864527823	0.796791735	0	4	1.241170903	8.936317168	2.68567012	0	24
ENST00000498215	ENSG00000114861	FOXP1	2400	0.192259418	0.982411696	0.964823392	6	3	0.162227762	3.605270359	4.992690758	0	24
ENST00000538904	ENSG00000142459	EVI5L	2418	0.027262817	0.985491663	0.970983326	6	3	1.514439499	25.4246353	0.707974757	0	24
ENST00000491667	ENSG00000114126	TFDP2	566	0.056548904	0.990154733	0.980309467	6	3	0.128311525	12.25748224	1.468490808	6	24
ENST00000540497	ENSG00000101040	ZMYND8	3405	0.104824942	0.986988062	0.973976124	0	3	0.134728497	6.612426057	3.62953019	0	24
ENST00000564566	ENSG00000103194	USP10	561	0.070244673	0.992215129	0.984430258	6	3	0.124243949	9.867611973	1.824149556	6	24
ENST00000566512	ENSG00000103194	USP10	575	0.032420828	0.992971699	0.985943398	6	3	0.122695182	21.37968805	0.84192061	0	24
ENST00000338087	ENSG00000155926	SLA	3451	0.142876227	0.955261585	0.91052317	6	3	0.022970538	4.851382181	3.710282828	0	24
ENST00000265560	ENSG00000114316	USP4	3126	0.014721205	0.945865188	0.891730376	6	3	1.913427632	47.08494821	0.382287773	0	24
ENST00000308736	ENSG00000150990	DHX37	4550	0.090327184	0.985354238	0.978031356	0	4	2.310024305	7.673738394	3.127549933	0	24
ENST00000615512	ENSG00000136485	DCAF7	751	0.033211015	0.847102556	0.770653835	0	4	2.456054462	20.87100249	1.149920806	0	24
ENST00000604024	ENSG00000198707	CEP290	2741	0.056548904	0.990154732	0.980309464	6	3	0.026495557	12.25748206	1.468490829	6	24
ENST00000520984	ENSG00000120963	ZNF706	782	0.07632593	0.900458986	0.800917972	6	3	0.09944212	9.08141148	1.982070743	6	24
ENST00000311212	ENSG00000120963	ZNF706	2615	0.016958199	0.98532607	0.970652141	6	3	6.612106725	40.87386876	0.44037916	6	24
ENST00000523146	ENSG00000120963	ZNF706	476	0.051721938	0.876186761	0.752373522	6	3	0.139875389	13.40141557	1.343141693	6	24
ENST00000519916	ENSG00000120963	ZNF706	597	0.056548903	0.990154734	0.980309467	6	3	0.121648783	12.25748228	1.468490803	6	24
ENST00000589506	ENSG00000185379	RAD51D	564	0.054784444	0.859921656	0.719843311	6	3	0.58491231	12.65226276	1.422670422	6	24
ENST00000552613	ENSG00000089060	SLC8B1	647	0.124775325	0.909370193	0.818740386	0	3	0.89627726	5.555162297	2.16015291	0	12
ENST00000343004	ENSG00000156504	FAM122B	4326	0.036370553	0.999996838	0.999993675	6	3	3.078503534	19.0579223	0.944489106	6	24
ENST00000263956	ENSG00000119041	GTF3C3	4282	0.025842842	0.971457786	0.942915572	6	3	2.8548623	26.82163105	0.671100127	6	24
ENST00000264951	ENSG00000114127	XRN1	10143	0.079022821	0.991076603	0.982153206	6	3	0.893752896	8.771481147	2.052104964	6	24
ENST00000398130	ENSG00000134444	KIAA1468	6178	0.267413647	0.94289901	0.885798021	6	3	0.009178001	2.592041167	6.944334153	6	24
ENST00000425534	ENSG00000163412	EIF4E3	9949	0.100367672	0.969870753	0.939741507	6	3	0.022838339	6.906080088	2.606398966	0	24
ENST00000398844	ENSG00000113615	SEC24A	6299	0.023019966	0.996090501	0.992181003	6	3	4.477909133	30.1106953	0.597794233	6	24
ENST00000391975	ENSG00000115677	HDLBP	6372	0.056241539	0.940035903	0.910053854	0	4	5.329069975	12.32447026	1.947345362	0	24
ENST00000483086	ENSG00000115677	HDLBP	620	0.112288561	0.963447743	0.926895487	6	3	0.106488527	6.172910013	2.915966694	6	24
ENST00000366543	ENSG00000143702	CEP170	6727	0.06851218	0.97321152	0.94642304	6	3	0.19342708	10.11713804	1.779159277	6	24
ENST00000336415	ENSG00000143702	CEP170	5961	0.056611623	0.999692237	0.999384474	6	3	0.455654767	12.24390222	1.470119548	6	24
ENST00000287820	ENSG00000132170	PPARG	1850	0.205795975	0.969130828	0.938261657	6	3	0.033897734	3.368127982	5.344214976	6	24
ENST00000426253	ENSG00000196290	NIF3L1	749	0.063771818	0.909430203	0.818860406	6	3	0.407883797	10.86917704	1.656059142	6	24
ENST00000405006	ENSG00000115970	THADA	6310	0.132561228	0.928955335	0.857910671	6	3	0.371705536	5.228883203	3.442417683	0	24
ENST00000403856	ENSG00000115970	THADA	6939	0.068020672	0.895401935	0.79080387	6	3	0.123124835	10.19024306	1.76639555	6	24
ENST00000461980	ENSG00000058673	ZC3H11A	822	0.108463602	0.912619942	0.825239885	6	3	0.308587182	6.390597086	2.81663822	6	24
ENST00000581732	ENSG00000198909	MAP3K3	580	0.040539116	0.974894437	0.949788873	0	3	0.117380678	17.09823122	1.403653962	0	24
ENST00000474602	ENSG00000081377	CDC14B	4960	0.026044012	0.988777286	0.977554571	6	3	0.116001612	26.61445488	0.676324203	6	24
ENST00000532337	ENSG00000254634	SMG1P6	2930	0.032397555	0.992926636	0.985853272	6	3	0.072251821	21.39504614	0.841316251	6	24
ENST00000550248	ENSG00000174437	ATP2A2	544	0.085606299	0.914344823	0.828689646	0	3	0.084937495	8.096917967	1.482045397	0	12
ENST00000610967	ENSG00000178252	WDR6	4259	0.291198381	0.990154377	0.980308754	6	3	0.01512189	2.380326355	7.56198828	6	24
ENST00000339249	ENSG00000173275	ZNF449	3773	0.041065683	0.969743056	0.939486112	6	3	0.600166608	16.87898842	1.066414619	0	24
ENST00000534446	ENSG00000154359	LONRF1	679	0.062860697	0.893238378	0.839857566	0	4	0.209701732	11.02671804	2.176531577	0	24
ENST00000535482	ENSG00000089053	ANAPC5	2077	0.057386183	0.938367507	0.876735014	6	3	12.74368913	12.07864228	1.490233718	6	24
ENST00000396373	ENSG00000139083	ETV6	5989	0.044169381	0.999063919	0.998127838	6	3	5.481173443	15.69293402	1.147013043	6	24
ENST00000494842	ENSG00000132849	INADL	701	0.032420828	0.9929717	0.9859434	6	3	0.100641555	21.37968804	0.84192061	6	24
ENST00000497742	ENSG00000145029	NICN1	1743	0.143368564	0.852856527	0.705713055	0	3	0.023617248	4.834722193	2.482045404	0	12
ENST00000461015	ENSG00000145029	NICN1	411	0.070244673	0.992215129	0.984430258	6	3	0.169588457	9.867612016	1.824149548	6	24
ENST00000414293	ENSG00000226498	RPSAP21	885	0.051806967	0.983610034	0.967220067	0	3	0.055861527	13.37942021	0.896899852	0	12
ENST00000261884	ENSG00000103671	TRIP4	2045	0.039303691	0.991766488	0.983532975	6	3	5.889693431	17.63567674	1.020658309	6	24
ENST00000366541	ENSG00000054282	SDCCAG8	2567	0.015640758	0.99323111	0.98646222	6	3	3.70722634	44.31672531	0.406167195	6	24
ENST00000416172	ENSG00000180357	ZNF609	3863	0.046113887	0.936492153	0.872984306	6	3	1.422500634	15.03120268	1.197508968	6	24
ENST00000326648	ENSG00000180357	ZNF609	8746	0.065330754	0.986093475	0.97218695	6	3	9.006956373	10.60981452	1.696542383	0	24
ENST00000482512	ENSG00000173230	GOLGB1	10295	0.161964996	0.919572149	0.839144298	6	3	0.171526986	4.279611016	4.205989734	6	24
ENST00000483507	ENSG00000120756	PLS1	749	0.09780623	0.960156864	0.920313728	6	3	0.101880536	7.086943029	2.539882136	6	24
ENST00000403593	ENSG00000139410	SDSL	1449	0.042526626	0.998621728	0.997243455	6	3	7.463927141	16.29913425	1.104353135	0	24
ENST00000475702	ENSG00000112578	BYSL	670	0.032420827	0.992971698	0.985943397	6	3	0.105298105	21.37968813	0.841920606	0	24
ENST00000392346	ENSG00000176155	CCDC57	2964	0.023598856	0.995772025	0.99154405	6	3	0.531534932	29.37206763	0.612827133	0	24
ENST00000418596	ENSG00000155744	FAM126B	9333	0.040422254	0.998794085	0.99758817	6	3	0.531670744	17.14766289	1.049705731	0	24
ENST00000311180	ENSG00000174840	PDE12	8773	0.047218345	0.984151792	0.976227687	0	4	2.152242485	14.67961606	1.634920144	0	24
ENST00000570355	ENSG00000185359	HGS	735	0.102962018	0.999506541	0.999013082	6	3	0.293078966	6.732066785	2.673770266	0	24
ENST00000553407	ENSG00000170633	RNF34	1612	0.126385486	0.952168418	0.904336836	6	3	0.194981037	5.484389088	3.282042852	6	24
ENST00000520526	ENSG00000164941	INTS8	2482	0.014263084	0.857867409	0.715734818	6	3	3.375410954	48.59728592	0.370391055	6	24
ENST00000489462	ENSG00000240950	RP11-372E1.1	633	0.054378409	0.989359287	0.978718574	6	3	0.220668822	12.74673529	1.412126289	0	24
ENST00000261349	ENSG00000070018	LRP6	10020	0.020427409	0.993297862	0.986595723	6	3	10.2696266	33.93221209	0.530469394	6	24
ENST00000520539	ENSG00000104517	UBR5	10297	0.021097022	0.955425602	0.910851204	6	3	2.587609821	32.85521478	0.547858236	6	24
ENST00000618787	ENSG00000167637	ZNF283	5713	0.138664064	0.999829046	0.999658092	6	3	0.049562063	4.998751368	3.60089924	0	24
ENST00000326624	ENSG00000177485	ZBTB33	5211	0.036937812	0.998752451	0.997504901	6	3	4.119510641	18.76524735	0.95921997	6	24
ENST00000273668	ENSG00000145088	EAF2	992	0.116975684	0.911321187	0.822642374	6	3	0.162934744	5.925566398	3.037684297	6	24
ENST00000489361	ENSG00000081307	UBA5	417	0.080876634	0.964881243	0.929762487	6	3	0.161901118	8.570425685	2.100245736	6	24
ENST00000486353	ENSG00000101901	ALG13	916	0.032420827	0.992971699	0.985943398	6	3	0.077019356	21.37968828	0.841920601	0	24
ENST00000588140	ENSG00000124459	ZNF45	520	0.04304266	0.928699264	0.857398528	6	3	0.262834881	16.10372559	1.11775377	6	24
ENST00000577561	ENSG00000125450	NUP85	524	0.051721938	0.876186763	0.752373525	6	3	0.127062376	13.40141552	1.343141698	6	24
ENST00000502374	ENSG00000163138	PACRGL	1034	0.092980699	0.996941098	0.993882196	6	3	0.067659668	7.454742638	2.414570277	6	24
ENST00000566127	ENSG00000205534	SMG1P2	4221	0.028547086	0.957415866	0.914831731	0	3	0.064745708	24.28083858	0.988433736	0	24
ENST00000262719	ENSG00000081913	PHLPP1	6390	0.086533233	0.971344945	0.94268989	6	3	0.402346125	8.010184717	2.24713919	6	24
ENST00000435830	ENSG00000144674	GOLGA4	4152	0.056537599	0.969811205	0.93962241	6	3	0.198883341	12.25993315	1.468197239	6	24
ENST00000419177	ENSG00000144674	GOLGA4	760	0.014541462	0.987867807	0.975735614	6	3	0.659784428	47.6669527	0.377620112	0	24
ENST00000429154	ENSG00000159882	ZNF230	4115	0.120871683	0.974529865	0.94905973	0	3	0.030231734	5.73457044	4.185143465	0	24
ENST00000333681	ENSG00000171791	BCL2	3209	0.052035581	0.999411372	0.998822744	6	3	0.265211949	13.3206388	1.351286547	0	24
ENST00000551521	ENSG00000180263	FGD6	904	0.038711373	0.877426512	0.754853024	6	3	0.449644553	17.90551774	1.005276712	6	24
ENST00000427397	ENSG00000138363	ATIC	1046	0.059901927	0.893144275	0.78628855	6	3	2.926718511	11.57136705	1.555563826	6	24
ENST00000433197	ENSG00000178607	ERN1	7876	0.02596807	0.95663603	0.913272059	6	3	1.336782957	26.69228757	0.674352093	0	24
ENST00000468462	ENSG00000138286	FAM149B1	2520	0.075075748	0.940696223	0.881392445	6	3	0.060337503	9.23263773	1.949605359	0	24
ENST00000257566	ENSG00000135111	TBX3	4208	0.06930121	0.944746396	0.917119594	0	4	0.539490427	10.00194911	2.399532305	0	24
ENST00000160827	ENSG00000079616	KIF22	2113	0.03717633	0.984322661	0.968645322	6	3	15.19107839	18.64485244	0.965413916	0	24
ENST00000322313	ENSG00000136709	WDR33	9471	0.035278709	0.998061075	0.99612215	6	3	2.296597645	19.64774805	0.916135526	6	24
ENST00000393006	ENSG00000136709	WDR33	3574	0.03446318	0.923399225	0.885098838	0	4	0.10509074	20.11268792	1.193276607	0	24
ENST00000467641	ENSG00000158290	CUL4B	836	0.094381922	0.999490677	0.998981355	6	3	0.171643714	7.344067255	2.450957947	6	24
ENST00000563307	ENSG00000070770	CSNK2A2	4978	0.029177662	0.982114684	0.964229368	6	3	19.11267094	23.75609028	0.757700437	6	24
ENST00000298573	ENSG00000111266	DUSP16	5253	0.056420247	0.975762122	0.951524245	6	3	2.485178438	12.28543323	1.465149796	0	24
ENST00000262894	ENSG00000256294	ZNF225	4482	0.087678116	0.945216345	0.890432689	0	3	0.068651658	7.905589383	3.035826785	0	24
ENST00000592360	ENSG00000256294	ZNF225	2247	0.032420828	0.992971698	0.985943397	6	3	0.031397299	21.37968808	0.841920608	6	24
ENST00000341222	ENSG00000003402	CFLAR	1283	0.22522554	0.871360817	0.742721634	6	3	0.123427738	3.07756918	5.848771855	6	24
ENST00000281928	ENSG00000123066	MED13L	14234	0.016804754	0.995085827	0.990171655	6	3	11.71737146	41.24708887	0.436394434	6	24
ENST00000268459	ENSG00000140807	NKD1	8595	0.07343402	0.906248176	0.812496351	6	3	0.152732689	9.439047255	1.906972125	6	24
ENST00000258243	ENSG00000135763	URB2	5613	0.074419462	0.940078156	0.910117234	0	4	1.715688292	9.314057985	2.576750117	0	24
ENST00000312938	ENSG00000066422	ZBTB11	6020	0.060055257	0.95595831	0.91191662	6	3	0.86001459	11.54182351	1.559545594	6	24
ENST00000613644	ENSG00000148335	NTMT1	1501	0.273210611	0.964049382	0.928098764	0	3	0.080935668	2.537043415	4.729915117	0	12
ENST00000520105	ENSG00000184489	PTP4A3	1866	0.206511427	0.988991717	0.977983434	0	3	0.29238295	3.356459215	3.575196131	0	12
ENST00000428312	ENSG00000163681	SLMAP	4132	0.095399288	0.954215998	0.908431996	6	3	0.611604198	7.26574796	2.477377429	6	24
ENST00000497084	ENSG00000163681	SLMAP	678	0.032420827	0.992971699	0.985943398	6	3	0.104055649	21.37968813	0.841920607	6	24
ENST00000366527	ENSG00000188206	HNRNPU-AS1	5007	0.044426479	0.964793429	0.929586858	6	3	0.207220602	15.60211824	1.1536895	6	24
ENST00000495089	ENSG00000144802	NFKBIZ	877	0.136115694	0.993088442	0.986176884	0	3	0.120013742	5.092338449	2.356481235	0	12
ENST00000288071	ENSG00000157349	DDX19B	3386	0.031478089	0.92479654	0.887194809	0	4	3.110592159	22.01998905	1.089918798	0	24
ENST00000578287	ENSG00000181396	OGFOD3	892	0.03149822	0.88587605	0.7717521	6	3	2.841238486	22.00591589	0.817961865	6	24
ENST00000276072	ENSG00000147133	TAF1	5692	0.048948663	0.956239911	0.912479821	6	3	2.738121264	14.16069685	1.271123885	6	24
ENST00000546873	ENSG00000111666	CHPT1	624	0.05854048	0.93080779	0.896211685	0	4	0.10242268	11.84047645	2.026945461	0	24
ENST00000588880	ENSG00000129657	SEC14L1	553	0.167549309	0.984997466	0.969994932	6	3	0.138351053	4.136974282	4.351006019	6	24
ENST00000472270	ENSG00000147162	OGT	689	0.054405464	0.804113806	0.706170709	0	4	0.170671703	12.74039653	1.883771823	0	24
ENST00000564170	ENSG00000050820	BCAR1	552	0.051721938	0.876186762	0.752373524	6	3	0.120617183	13.40141554	1.343141696	0	24
ENST00000561970	ENSG00000050820	BCAR1	594	0.350440594	0.999457446	0.998914892	0	3	0.087622229	1.977930615	6.066946892	0	12
ENST00000446936	ENSG00000169714	CNBP	1623	0.082664621	0.972694895	0.945389791	6	3	0.69071094	8.385052411	2.146677101	6	24
ENST00000445173	ENSG00000231686	RP1-203P18.1	988	0.045169686	0.960467619	0.940701428	0	4	1.685060835	15.34540632	1.563985958	0	24
ENST00000325599	ENSG00000144736	SHQ1	2879	0.066808881	0.945146473	0.890292947	6	3	1.360369368	10.37507549	1.734927136	6	24
ENST00000550803	ENSG00000028203	VEZT	648	0.047067299	0.997680985	0.995361969	6	3	0.545313211	14.72672538	1.222267649	6	24
ENST00000455858	ENSG00000174989	FBXW8	4648	0.016651331	0.993971558	0.987943117	6	3	6.850559659	41.62713471	0.432410257	6	24
ENST00000356692	ENSG00000163605	PPP4R2	4984	0.047080527	0.977622962	0.955245924	6	3	7.418208685	14.72258751	1.222611174	6	24
ENST00000409188	ENSG00000197121	PGAP1	1246	0.072083636	0.997905093	0.995810186	6	3	0.115632416	9.615874269	1.871904675	0	24
ENST00000287020	ENSG00000156466	GDF6	3701	0.045509836	0.978911584	0.957823168	6	3	1.004577189	15.23071145	1.181822665	0	24
ENST00000487698	ENSG00000115524	SF3B1	2127	0.161802988	0.812298212	0.718447318	0	4	0.018918879	4.283896037	5.602376854	0	24
ENST00000263960	ENSG00000115520	COQ10B	2239	0.055294334	0.978806405	0.95761281	6	3	3.21676905	12.53559149	1.435911502	6	24
ENST00000409398	ENSG00000115520	COQ10B	879	0.092503951	0.982465418	0.964930837	6	3	0.776397484	7.493162978	2.402189843	6	24
ENST00000263635	ENSG00000115183	TANC1	7470	0.050341477	0.997907598	0.996861397	0	4	2.26567996	13.76890819	1.743057595	0	24
ENST00000470074	ENSG00000115183	TANC1	4351	0.268703646	0.939458359	0.878916719	0	3	0.014728182	2.579597233	4.651889002	0	12
ENST00000396930	ENSG00000083168	KAT6A	9285	0.039454759	0.881991161	0.763982321	6	3	2.641773934	17.56815148	1.024581329	6	24
ENST00000470574	ENSG00000083168	KAT6A	700	0.113342397	0.976467866	0.952935732	6	3	0.10813636	6.115515472	2.943333245	6	24
ENST00000409124	ENSG00000196151	WDSUB1	1600	0.080604641	0.999993687	0.999987374	6	3	0.623709522	8.59934578	2.093182488	0	24
ENST00000315480	ENSG00000136878	USP20	4458	0.065411527	0.999345742	0.998691485	6	3	0.707150709	10.59671298	1.698639949	0	24
ENST00000426648	ENSG00000123636	BAZ2B	537	0.078702088	0.896755794	0.793511589	6	3	0.241812909	8.807227354	2.043776012	6	24
ENST00000286835	ENSG00000156304	SCAF4	4193	0.117375996	0.999722277	0.999444553	6	3	0.205248985	5.905357161	3.048079822	0	24
ENST00000540143	ENSG00000177981	ASB8	559	0.128170872	0.984725916	0.969451833	0	3	0.09565779	5.407993021	2.218937775	0	12
ENST00000520595	ENSG00000169139	UBE2V2	625	0.020034974	0.975120246	0.950240491	0	3	0.225389809	34.59686029	0.693704567	0	24
ENST00000259050	ENSG00000136536	7-Mar	5922	0.087451316	0.991249996	0.982499991	6	3	2.054381631	7.926092028	2.270980445	6	24
ENST00000549512	ENSG00000167528	ZNF641	442	0.056548903	0.990154734	0.980309468	6	3	0.164308425	12.25748231	1.468490799	6	24
ENST00000591547	ENSG00000141699	FAM134C	564	0.070244673	0.992215129	0.984430258	6	3	0.123583077	9.867611985	1.824149554	0	24
ENST00000378444	ENSG00000183337	BCOR	6358	0.194520396	0.999809996	0.999619991	6	3	0.022195968	3.563365058	5.05140498	0	24
ENST00000295321	ENSG00000163166	IWS1	2958	0.078864254	0.973315943	0.946631886	6	3	0.851603926	8.789117276	2.047987236	6	24
ENST00000460503	ENSG00000169251	NMD3	547	0.033222879	0.997862118	0.995724236	6	3	0.916468261	20.8635496	0.862748686	6	24
ENST00000460469	ENSG00000169251	NMD3	3061	0.046645506	0.99975645	0.999512899	6	3	9.775226445	14.85989188	1.211314331	6	24
ENST00000521707	ENSG00000047249	ATP6V1H	598	0.067785151	0.896751322	0.845126983	0	4	0.105349888	10.22564931	2.347039223	0	24
ENST00000358465	ENSG00000197323	TRIM33	8339	0.039947554	0.99782208	0.995644159	6	3	1.493730894	17.35142985	1.037378484	6	24
ENST00000444012	ENSG00000196141	SPATS2L	605	0.040667087	0.977170038	0.954340076	6	3	0.481213314	17.04442668	1.056063682	6	24
ENST00000614438	ENSG00000278540	ACACA	569	0.046154378	0.991409489	0.982818979	6	3	1.270621488	15.01801571	1.198560472	0	24
ENST00000313608	ENSG00000181610	MRPS23	5621	0.018702225	0.912598638	0.825197276	6	3	8.744462554	37.06228345	0.485668942	0	24
ENST00000493261	ENSG00000168395	ING5	543	0.051721938	0.87618676	0.752373521	6	3	0.122616363	13.40141557	1.343141693	6	24
ENST00000267202	ENSG00000139722	VPS37B	3028	0.061783685	0.850695786	0.701391572	6	3	1.333442924	11.21893547	1.604430299	0	24
ENST00000440010	ENSG00000187231	SESTD1	619	0.038078694	0.999596816	0.999193632	6	3	0.573843869	18.20301882	0.98884697	6	24
ENST00000536617	ENSG00000130787	HIP1R	1616	0.029570289	0.986122514	0.972245028	0	3	0.044610277	23.44066321	1.023861816	0	24
ENST00000469361	ENSG00000182400	TRAPPC6B	4533	0.056548904	0.990154731	0.980309461	6	3	0.016021249	12.25748217	1.468490817	0	24
ENST00000360647	ENSG00000163848	ZNF148	9651	0.191205637	0.947292637	0.894585274	6	3	0.094921004	3.625139874	4.96532565	0	24
ENST00000475557	ENSG00000163638	ADAMTS9	3662	0.065713574	0.982345918	0.964691837	6	3	0.08021882	10.54800615	1.706483647	6	24
ENST00000540230	ENSG00000151148	UBE3B	1541	0.106112096	0.985079971	0.977619956	0	4	0.095308005	6.532216486	3.67409746	0	24
ENST00000458270	ENSG00000183309	ZNF623	2733	0.031256069	0.877201393	0.754402786	6	3	0.597104903	22.17640316	0.811673556	0	24
ENST00000344949	ENSG00000036054	TBC1D23	3656	0.203975758	0.871577256	0.743154513	6	3	0.029704971	3.398184107	5.296946673	6	24
ENST00000481632	ENSG00000181722	ZBTB20	2800	0.116952642	0.955317976	0.932976963	0	4	0.030241698	5.92673386	4.049447903	0	24
ENST00000279022	ENSG00000101335	MYL9	2821	0.01879419	0.898779882	0.797559764	6	3	4.490713088	36.8809293	0.488057116	6	24
ENST00000340370	ENSG00000116641	DOCK7	6731	0.01943391	0.99186395	0.9837279	6	3	0.873037576	35.66689243	0.504669703	6	24
ENST00000634264	ENSG00000116641	DOCK7	6303	0.01888394	0.998780302	0.997560604	6	3	0.992256605	36.70564468	0.490387791	6	24
ENST00000465753	ENSG00000088448	ANKRD10	997	0.088373568	0.973808888	0.960713333	0	4	0.131244725	7.843376678	3.059906592	0	24
ENST00000463156	ENSG00000088448	ANKRD10	395	0.053111846	0.950147188	0.900294376	6	3	1.383157368	13.05070782	1.379235537	6	24
ENST00000324344	ENSG00000188215	DCUN1D3	6162	0.113378732	0.97348294	0.96022441	0	4	0.685095016	6.113555612	3.92570241	0	24
ENST00000555719	ENSG00000020577	SAMD4A	413	0.051806967	0.983610034	0.967220068	0	3	0.119703272	13.3794202	0.896899852	0	12
ENST00000482587	ENSG00000169905	TOR1AIP2	7067	0.040232304	0.996892904	0.993785808	6	3	6.090940792	17.22862245	1.044773025	6	24
ENST00000563117	ENSG00000196678	ERI2	2903	0.027400612	0.991612416	0.983224832	6	3	0.965366818	25.29677723	0.71155309	6	24
ENST00000562277	ENSG00000196678	ERI2	546	0.045682904	0.998323305	0.996646611	6	3	0.52524913	15.17301054	1.186316977	6	24
ENST00000551352	ENSG00000066117	SMARCD1	621	0.108569954	0.922965728	0.845931457	6	3	0.127848463	6.384337031	2.819400027	6	24
ENST00000442267	ENSG00000109436	TBC1D9	5306	0.032015113	0.999074665	0.99814933	6	3	5.495916981	21.65062401	0.831384813	6	24
ENST00000415674	ENSG00000136052	SLC41A2	702	0.030730721	0.947732465	0.895464931	6	3	0.832322387	22.55551347	0.798031046	6	24
ENST00000433540	ENSG00000136052	SLC41A2	685	0.054378409	0.989359287	0.978718574	6	3	0.20391732	12.74673526	1.412126292	6	24
ENST00000083182	ENSG00000062725	APPBP2	6478	0.062886201	0.949963775	0.89992755	6	3	2.384857146	11.02224603	1.633060989	6	24
ENST00000479035	ENSG00000125691	RPL23	2821	0.043844466	0.997067645	0.99413529	6	3	142.7531873	15.80922863	1.138575475	6	24
ENST00000377705	ENSG00000162408	NOL9	6649	0.062573523	0.991887213	0.983774425	6	3	4.097040935	11.07732391	1.6249412	6	24
ENST00000542461	ENSG00000171456	ASXL1	1068	0.056721234	0.850303121	0.700606242	6	3	0.184269832	12.22024148	1.472965983	6	24
ENST00000429976	ENSG00000168016	TRANK1	10481	0.098470572	0.997394797	0.994789594	6	3	0.262802338	7.039130248	2.557134101	0	24
ENST00000463764	ENSG00000168016	TRANK1	476	0.239421295	0.945587948	0.891175896	0	3	0.259384604	2.895094111	4.144942976	0	12
ENST00000371244	ENSG00000162409	PRKAA2	9347	0.02663107	0.93176556	0.863531121	6	3	1.875264326	26.02776287	0.691569233	6	24
ENST00000606080	ENSG00000111816	FRK	13230	0.026645583	0.999900942	0.999801885	6	3	2.576013454	26.01358706	0.691946096	6	24
ENST00000270458	ENSG00000142408	CACNG8	8747	0.038898946	0.985877335	0.97175467	6	3	0.152256565	17.81917639	1.010147698	6	24
ENST00000299576	ENSG00000166452	AKIP1	1247	0.036129614	0.926886215	0.85377243	6	3	1.301655713	19.18501502	0.93823226	6	24
ENST00000496013	ENSG00000134452	FBXO18	336	0.032420827	0.992971699	0.985943397	6	3	0.209969435	21.37968813	0.841920607	6	24
ENST00000476093	ENSG00000163374	YY1AP1	1037	0.016532259	0.98345133	0.96690266	6	3	0.818196393	41.92694902	0.429318146	6	24
ENST00000422440	ENSG00000115840	SLC25A12	2979	0.065235484	0.960846313	0.921692626	6	3	3.053380581	10.62530902	1.694068377	6	24
ENST00000330688	ENSG00000077092	RARB	3084	0.108164794	0.980936756	0.961873512	6	3	1.074178495	6.408251263	2.808878626	6	24
ENST00000393313	ENSG00000048405	ZNF800	4358	0.109320656	0.999133722	0.998267444	6	3	0.048495361	6.340495988	2.838894628	0	24
ENST00000356819	ENSG00000157168	NRG1	5931	0.044310712	0.973423697	0.960135546	0	4	8.274215844	15.64288062	1.534244273	0	24
ENST00000405005	ENSG00000157168	NRG1	1992	0.032829574	0.883734575	0.825601862	0	4	0.815016742	21.11349901	1.136713531	0	24
ENST00000491720	ENSG00000138434	SSFA2	6473	0.182093473	0.903979846	0.807959691	6	3	0.017915948	3.806545993	4.728696312	6	24
ENST00000423656	ENSG00000145041	VPRBP	5946	0.0257043	0.886047329	0.772094659	6	3	2.297485912	26.96619608	0.667502378	6	24
ENST00000580210	ENSG00000265681	RPL17	705	0.023768718	0.959386677	0.918773353	6	3	7.94739873	29.16216041	0.617238221	6	24
ENST00000438162	ENSG00000137312	FLOT1	888	0.038240033	0.93478857	0.869577141	6	3	1.329178664	18.12621831	0.993036699	0	24
ENST00000338370	ENSG00000175756	AURKAIP1	1072	0.081387511	0.897882739	0.846824108	0	4	1.413608698	8.516628287	2.818016613	0	24
ENST00000339659	ENSG00000157540	DYRK1A	8654	0.151920167	0.998327747	0.996655494	6	3	0.05045944	4.562575153	3.945140495	0	24
ENST00000366928	ENSG00000143353	LYPLAL1	1898	0.060433821	0.914476553	0.871714829	0	4	1.165484033	11.46952424	2.092501789	0	24
ENST00000308330	ENSG00000174106	LEMD3	4764	0.093162835	0.985553736	0.971107472	6	3	0.862763897	7.440168375	2.419300087	0	24
ENST00000452145	ENSG00000204172	AGAP9	2387	0.031686904	0.84094488	0.76141732	0	4	1.105923294	21.87487847	1.097148952	0	24
ENST00000612123	ENSG00000185630	PBX1	6062	0.189421479	0.956727407	0.913454814	6	3	1.459134662	3.659285018	4.918993714	6	24
ENST00000354631	ENSG00000107614	TRDMT1	8230	0.015505105	0.928572798	0.857145596	6	3	0.219628067	44.70444806	0.402644497	6	24
ENST00000337488	ENSG00000145216	FIP1L1	2198	0.231616749	0.981152691	0.962305381	0	3	0.257248524	2.992647043	4.009828031	0	12
ENST00000463504	ENSG00000144645	OSBPL10	533	0.051705418	0.875975889	0.751951778	6	3	0.374829107	13.40569738	1.342712691	6	24
ENST00000462161	ENSG00000172888	ZNF621	536	0.07366946	0.975913423	0.951826845	6	3	0.138307556	9.408881009	1.913086156	0	24
ENST00000305921	ENSG00000170836	PPM1D	4778	0.091150776	0.965910777	0.931821555	6	3	0.266950954	7.604402392	2.36704991	0	24
ENST00000463857	ENSG00000164081	TEX264	3937	0.32332233	0.888206123	0.776412247	0	3	0.019121442	2.143827125	5.59746626	0	12
ENST00000504384	ENSG00000174796	THAP6	1132	0.084301421	0.999212871	0.998425743	6	3	0.063432534	8.222247918	2.189182348	6	24
ENST00000285873	ENSG00000082516	GEMIN5	5397	0.061225383	0.979503711	0.959007421	6	3	3.583957441	11.32123877	1.589932018	6	24
ENST00000548909	ENSG00000087502	ERGIC2	645	0.06014638	0.990140887	0.980281774	6	3	0.324519775	11.52433756	1.561911902	6	24
ENST00000469877	ENSG00000102606	ARHGEF7	1501	0.064687538	0.976957498	0.953914996	6	3	0.137563618	10.71531247	1.679839021	0	24
ENST00000357242	ENSG00000133138	TBC1D8B	5717	0.027023088	0.999900746	0.999801493	6	3	0.622407606	25.65018424	0.701749345	6	24
ENST00000399831	ENSG00000197140	ADAM32	712	0.032420827	0.9929717	0.9859434	6	3	0.0990867	21.37968814	0.841920606	6	24
ENST00000379907	ENSG00000197140	ADAM32	2601	0.017337352	0.987568263	0.975136526	6	3	1.305737476	39.97999204	0.450225202	6	24
ENST00000518259	ENSG00000197140	ADAM32	6871	0.029565433	0.988300424	0.982450636	0	4	0.13792662	23.44451341	1.023693671	0	24
ENST00000491415	ENSG00000117597	DIEXF	8446	0.048439832	0.999766779	0.999533557	6	3	1.445905758	14.30944635	1.257910303	0	24
ENST00000161863	ENSG00000047188	YTHDC2	6316	0.034095806	0.999610295	0.999220589	6	3	2.995695586	20.32939718	0.885417302	6	24
ENST00000417147	ENSG00000233868	AC009302.2	390	0.021549216	0.91686897	0.83373794	6	3	0.53580121	32.16577215	0.559601054	6	24
ENST00000486255	ENSG00000102287	GABRE	6176	0.061377586	0.962289322	0.924578643	6	3	0.300739405	11.29316455	1.593884506	6	24
ENST00000474932	ENSG00000102287	GABRE	430	0.027844034	0.937514412	0.875028824	0	3	0.241264343	24.89392085	0.482045399	0	12
ENST00000372396	ENSG00000066135	KDM4A	4474	0.020514239	0.99943186	0.99886372	6	3	7.001405639	33.7885888	0.532724231	0	24
ENST00000560959	ENSG00000140416	TPM1	925	0.037420904	0.965480538	0.930961076	6	3	0.676282171	18.52299388	0.971765154	6	24
ENST00000559108	ENSG00000140416	TPM1	437	0.070588698	0.904023959	0.856035938	0	4	0.964927841	9.819520752	2.444111134	0	24
ENST00000264010	ENSG00000102974	CTCF	3939	0.058220204	0.999520394	0.999040789	6	3	6.355522656	11.90561244	1.511891983	6	24
ENST00000401394	ENSG00000102974	CTCF	2978	0.092971006	0.952489085	0.904978171	6	3	0.200332608	7.455519836	2.414318571	6	24
ENST00000432670	ENSG00000198000	NOL8	3136	0.034520567	0.933386743	0.866773485	6	3	0.528010541	20.07925271	0.896447705	6	24
ENST00000355619	ENSG00000005812	FBXL3	3503	0.052957197	0.98870985	0.9774197	6	3	3.981586539	13.08881933	1.375219532	6	24
ENST00000598185	ENSG00000105499	PLA2G4C	404	0.085606299	0.914344819	0.828689639	0	3	0.11437128	8.096917962	1.482045398	0	12
ENST00000361400	ENSG00000126091	ST3GAL3	2195	0.137058259	0.935866241	0.871732482	0	3	0.028654074	5.057317873	4.745598478	0	24
ENST00000005257	ENSG00000006451	RALA	2880	0.051757001	0.891292888	0.836939332	0	4	6.878965838	13.39233656	1.792069658	0	24
ENST00000396137	ENSG00000152409	JMY	9042	0.067701986	0.99706249	0.99412498	6	3	0.513369295	10.2382104	1.758119759	0	24
ENST00000290231	ENSG00000124160	NCOA5	3220	0.068662392	0.964146504	0.928293008	6	3	4.817357019	10.09500489	1.783060057	6	24
ENST00000614785	ENSG00000263956	NBPF11	4343	0.056154782	0.962725675	0.92545135	0	3	1.154810607	12.34351118	0.972170708	0	12
ENST00000458730	ENSG00000167110	GOLGA2	704	0.029402365	0.978952935	0.968429403	0	4	1.667523625	23.57453846	1.018047503	0	24
ENST00000628426	ENSG00000182022	CHST15	3553	0.041903424	0.818151241	0.727226862	0	4	1.203009579	16.54154054	1.450892675	0	24
ENST00000497135	ENSG00000119522	DENND1A	1207	0.04609839	0.908840102	0.817680204	6	3	0.168328848	15.03625585	1.197106525	6	24
ENST00000314742	ENSG00000140471	LINS1	4821	0.096913393	0.9027067	0.805413401	6	3	0.098976935	7.152233128	2.516696489	0	24
ENST00000367425	ENSG00000116785	CFHR3	1645	0.080876634	0.964881243	0.929762487	6	3	0.041041196	8.570425702	2.100245732	6	24
ENST00000447079	ENSG00000167258	CDK12	8336	0.0522473	0.986490063	0.972980127	6	3	3.731295683	13.26666037	1.356784563	6	24
ENST00000559056	ENSG00000100911	PSME2	512	0.080044003	0.942873998	0.885747996	6	3	0.649716497	8.659576676	2.078623549	6	24
ENST00000332783	ENSG00000183475	ASB7	4985	0.062801119	0.939411172	0.909116759	0	4	1.181176362	11.03717885	2.174468706	0	24
ENST00000524549	ENSG00000166483	WEE1	5187	0.078614399	0.963090604	0.944635907	0	4	0.060159991	8.81705121	2.721998481	0	24
ENST00000310430	ENSG00000173273	TNKS	9620	0.018341144	0.934867319	0.869734637	6	3	10.47409641	37.79192827	0.476292183	0	24
ENST00000517770	ENSG00000173273	TNKS	574	0.079455592	0.924390257	0.848780513	6	3	0.344136973	8.72370541	2.063343402	6	24
ENST00000494204	ENSG00000101868	POLA1	806	0.051721938	0.876186764	0.752373527	6	3	0.082606309	13.40141554	1.343141696	0	24
ENST00000594180	ENSG00000063127	SLC6A16	453	0.032410699	0.993012179	0.986024359	6	3	0.311487302	21.38636939	0.841657585	6	24
ENST00000209884	ENSG00000076321	KLHL20	3421	0.02554338	0.963724633	0.927449266	6	3	4.40059696	27.13607935	0.663323532	6	24
ENST00000284274	ENSG00000154124	OTULIN	7800	0.069711709	0.995641822	0.991283645	6	3	1.653734901	9.94305243	1.810309271	6	24
ENST00000522038	ENSG00000082515	MRPL22	3162	0.044488309	0.941311042	0.911966562	0	4	0.362958686	15.58043439	1.540393509	0	24
ENST00000262259	ENSG00000105497	ZNF175	6535	0.09045633	0.931681308	0.897521962	0	4	0.120558906	7.662782504	3.132021558	0	24
ENST00000261893	ENSG00000103642	LACTB	1972	0.025763316	0.943392058	0.886784116	6	3	5.538078568	26.90442432	0.669034943	6	24
ENST00000497964	ENSG00000127603	MACF1	4160	0.032420828	0.992971698	0.985943396	6	3	0.01695907	21.37968792	0.841920615	0	24
ENST00000367012	ENSG00000082497	SERTAD4	5219	0.035033083	0.964503363	0.929006726	6	3	0.474984253	19.78550343	0.909756988	6	24
ENST00000401507	ENSG00000068796	KIF2A	2539	0.10206422	0.979707755	0.959415511	6	3	2.568251504	6.791284722	2.650455803	6	24
ENST00000329245	ENSG00000184428	TOP1MT	1958	0.195998893	0.912175897	0.824351794	6	3	0.628752493	3.536485179	5.089799359	0	24
ENST00000409122	ENSG00000180336	C17orf104	4604	0.101794333	0.942737203	0.885474406	6	3	0.354409001	6.809290433	2.64344724	6	24
ENST00000407433	ENSG00000184500	PROS1	3335	0.04569913	0.998315761	0.996631523	6	3	0.04298896	15.16762305	1.186738353	6	24
ENST00000550715	ENSG00000050426	LETMD1	907	0.032420828	0.992971699	0.985943399	6	3	0.077783605	21.37968798	0.841920613	0	24
ENST00000546814	ENSG00000050426	LETMD1	894	0.024451305	0.952110538	0.904221076	6	3	0.312718743	28.348065	0.634963974	6	24
ENST00000458035	ENSG00000213799	ZNF845	4311	0.251517246	0.978951946	0.957903892	6	3	0.018771755	2.755863432	6.531528302	6	24
ENST00000418631	ENSG00000134453	RBM17	792	0.075635812	0.990123629	0.980247257	6	3	0.613340184	9.164272346	1.964149397	6	24
ENST00000533430	ENSG00000174483	BBS1	844	0.05523978	0.905486317	0.858229475	0	4	0.094155937	12.54797148	1.912659751	0	24
ENST00000367211	ENSG00000215817	ZC3H11B	2436	0.029992789	0.938578842	0.877157684	6	3	3.933860737	23.11046081	0.77886807	6	24
ENST00000485676	ENSG00000089682	RBM41	925	0.014163325	0.870477504	0.740955009	6	3	0.392385067	48.93958001	0.367800459	0	24
ENST00000549572	ENSG00000139546	TARBP2	1514	0.058244897	0.95164164	0.927462461	0	4	0.686340391	11.90056489	2.01671099	0	24
ENST00000538725	ENSG00000174099	MSRB3	574	0.02855765	0.9997919	0.9995838	0	3	0.124430445	24.27185652	0.988799517	0	24
ENST00000263895	ENSG00000115963	RND3	2711	0.188572254	0.976149415	0.95229883	0	3	0.064270369	3.675764413	6.529254137	0	24
ENST00000396408	ENSG00000196417	ZNF765	4569	0.047891349	0.88007916	0.82011874	0	4	0.457168856	14.47332748	1.658222688	0	24
ENST00000366849	ENSG00000185842	DNAH14	2215	0.052215892	0.953022077	0.906044153	6	3	1.071269504	13.27464031	1.355968944	0	24
ENST00000602860	ENSG00000102977	ACD	1858	0.19388278	0.995957771	0.991915542	0	3	0.495689157	3.57508378	3.356564695	0	12
ENST00000602850	ENSG00000102977	ACD	883	0.044982064	0.93464137	0.901962056	0	4	5.549328165	15.40941256	1.557489613	0	24
ENST00000513735	ENSG00000164329	PAPD4	600	0.056548903	0.990154734	0.980309467	6	3	0.12104054	12.25748232	1.468490799	6	24
ENST00000549063	ENSG00000083454	P2RX5	1967	0.087010805	0.978041691	0.967062536	0	4	0.033082424	7.966219604	3.012721365	0	24
ENST00000580158	ENSG00000108424	KPNB1	603	0.079280477	0.99289224	0.98578448	6	3	0.241770367	8.742974397	2.058795918	6	24
ENST00000553976	ENSG00000168175	MAPK1IP1L	517	0.070244673	0.992215129	0.984430258	6	3	0.134817903	9.867611998	1.824149551	6	24
ENST00000261250	ENSG00000047621	C12orf4	3826	0.020358519	0.904095165	0.808190331	6	3	3.886351878	34.04703327	0.528680424	6	24
ENST00000481161	ENSG00000115271	GCA	605	0.032420828	0.992971699	0.985943397	6	3	0.116611124	21.37968806	0.841920609	0	24
ENST00000371012	ENSG00000198160	MIER1	2420	0.119960848	0.98940813	0.97881626	6	3	0.028191004	5.778111688	3.115204581	6	24
ENST00000355356	ENSG00000198160	MIER1	4818	0.095599334	0.974574864	0.949149728	0	3	1.224318788	7.250544059	1.655048215	0	12
ENST00000383847	ENSG00000175182	FAM131A	1483	0.174009043	0.999385818	0.998771635	0	3	0.103893153	3.983397469	3.012503797	0	12
ENST00000377669	ENSG00000118922	KLF12	10637	0.037461879	0.996356505	0.992713011	6	3	1.410640307	18.50273387	0.972829212	6	24
ENST00000456324	ENSG00000167635	ZNF146	3780	0.213355665	0.938980522	0.877961045	6	3	1.092083097	3.248787334	5.540528865	6	24
ENST00000532781	ENSG00000117713	ARID1A	2583	0.032420828	0.992971702	0.985943404	6	3	0.027313097	21.37968801	0.841920611	6	24
ENST00000367607	ENSG00000135837	CEP350	13491	0.029853537	0.920272127	0.840544254	6	3	1.562130359	23.21826021	0.775251885	6	24
ENST00000486753	ENSG00000240898	RP11-48B14.1	483	0.04180181	0.922546122	0.845092243	6	3	0.615200034	16.58175038	1.085530754	6	24
ENST00000465643	ENSG00000065883	CDK13	2394	0.074115063	0.91061789	0.865926836	0	4	0.445962352	9.352311786	2.566210425	0	24
ENST00000484188	ENSG00000080189	SLC35C2	854	0.050224062	0.998319538	0.996639075	6	3	0.331271072	13.80109757	1.304244094	6	24
ENST00000398814	ENSG00000140481	CCDC33	2787	0.03816796	0.950096099	0.925144148	0	4	0.052130042	18.16044609	1.32155344	0	24
ENST00000494573	ENSG00000134333	LDHA	1154	0.084816836	0.997347983	0.994695967	6	3	0.364770252	8.172282966	2.202566905	6	24
ENST00000322342	ENSG00000180011	ZADH2	7732	0.037496598	0.997047383	0.994094767	6	3	2.495809143	18.48560167	0.973730816	6	24
ENST00000441015	ENSG00000112319	EYA4	2499	0.040539117	0.906722604	0.813445208	0	3	0.031185695	17.098231	1.403653981	0	24
ENST00000471722	ENSG00000226084	RP4-706A16.3	555	0.026372462	0.986409131	0.972818262	6	3	44.31558423	26.28299064	0.684853571	6	24
ENST00000461483	ENSG00000243649	CFB	1277	0.035689583	0.880005063	0.760010126	6	3	0.266450845	19.42155436	0.926805325	6	24
ENST00000482312	ENSG00000243649	CFB	764	0.019123282	0.871805932	0.743611865	6	3	0.454474353	36.24624625	0.496603148	6	24
ENST00000359130	ENSG00000142892	PIGK	1926	0.044428516	0.98918372	0.978367439	6	3	0.14557801	15.60140288	1.1537424	6	24
ENST00000262990	ENSG00000109445	ZNF330	1899	0.037874047	0.981651516	0.963303033	6	3	1.142170155	18.30137609	0.9835326	0	24
ENST00000299045	ENSG00000166046	TCP11L2	2219	0.048985915	0.956424364	0.934636546	0	4	4.189384793	14.14992818	1.696121683	0	24
ENST00000524961	ENSG00000133812	SBF2	585	0.106980141	0.955433487	0.910866973	6	3	0.131887367	6.479213537	2.778114951	6	24
ENST00000369902	ENSG00000107882	SUFU	5001	0.083813803	0.999853801	0.999707601	6	3	0.743280352	8.270083889	2.176519639	0	24
ENST00000522308	ENSG00000172167	MTBP	1981	0.07366946	0.975913422	0.951826843	6	3	0.037421933	9.408880981	1.913086161	6	24
ENST00000556143	ENSG00000165861	ZFYVE1	4485	0.04023784	0.947030443	0.894060885	6	3	1.890201625	17.22625217	1.044916783	6	24
ENST00000366627	ENSG00000135778	NTPCR	1762	0.066916792	0.98134635	0.9626927	6	3	0.584347901	10.35834442	1.737729435	0	24
ENST00000396403	ENSG00000198346	ZNF813	6151	0.146266568	0.997568825	0.995137651	6	3	0.011871792	4.738931042	3.798324948	6	24
ENST00000508596	ENSG00000150627	WDR17	4294	0.142692185	0.999839623	0.999679245	6	3	0.100152535	4.857639415	3.70550353	6	24
ENST00000485875	ENSG00000204634	TBC1D8	570	0.076325931	0.900458987	0.800917973	6	3	0.136427609	9.081411419	1.982070756	6	24
ENST00000367871	ENSG00000028839	TBPL1	808	0.099446828	0.997115727	0.994231455	6	3	0.179582528	6.970028055	2.582486018	6	24
ENST00000463004	ENSG00000131051	RBM39	4580	0.139678999	0.957162698	0.914325396	6	3	0.206753355	4.96242946	3.62725559	6	24
ENST00000317704	ENSG00000154027	AK5	2149	0.095714295	0.933130717	0.866261434	6	3	0.108677858	7.241835543	2.485557687	6	24
ENST00000369046	ENSG00000130348	QRSL1	4106	0.048378986	0.979436634	0.958873269	6	3	2.737336572	14.32744348	1.256330204	6	24
ENST00000263377	ENSG00000141867	BRD4	7169	0.034281929	0.998818412	0.997636825	6	3	8.569720245	20.21902485	0.890250649	0	24
ENST00000357146	ENSG00000197170	PSMD12	2437	0.045572061	0.969524934	0.939049869	6	3	1.292562625	15.20991528	1.183438544	6	24
ENST00000398544	ENSG00000143951	WDPCP	2063	0.057455555	0.803591376	0.705387064	0	4	0.247288957	12.06405852	1.989380271	0	24
ENST00000311227	ENSG00000074219	TEAD2	2164	0.034906039	0.978842273	0.957684545	6	3	5.012284975	19.85751468	0.906457847	6	24
ENST00000355076	ENSG00000168301	KCTD6	2425	0.084408981	0.885932832	0.828899249	0	4	0.146253817	8.211770461	2.922634055	0	24
ENST00000519235	ENSG00000164574	GALNT10	329	0.045699131	0.998315761	0.996631522	6	3	0.435769546	15.1676229	1.186738365	6	24
ENST00000580974	ENSG00000154217	PITPNC1	6182	0.020060133	0.999173915	0.998347831	6	3	0.831290245	34.55346822	0.520931789	0	24
ENST00000310421	ENSG00000175073	VCPIP1	9942	0.03556668	0.953397585	0.930096377	0	4	1.981954338	19.488667	1.231484945	0	24
ENST00000254301	ENSG00000131981	LGALS3	1146	0.032055843	0.928645623	0.892968434	0	4	10.59653799	21.62311473	1.109923353	0	24
ENST00000367409	ENSG00000066279	ASPM	10887	0.019600981	0.873023165	0.746046331	6	3	1.472785288	35.36288284	0.509008275	6	24
ENST00000403263	ENSG00000114933	INO80D	14136	0.077657697	0.972435483	0.958653225	0	4	0.585966874	8.925672632	2.688872984	0	24
ENST00000297540	ENSG00000164902	PHAX	4288	0.05489836	0.998716508	0.997433016	6	3	1.732424664	12.6260088	1.425628659	6	24
ENST00000563200	ENSG00000149923	PPP4C	1447	0.054974741	0.91338648	0.82677296	6	3	1.20701141	12.60846661	1.42761214	6	24
ENST00000304748	ENSG00000171051	FPR1	1930	0.047670825	0.869600868	0.804401302	0	4	3.296103004	14.54028068	1.650587119	0	24
ENST00000298492	ENSG00000165660	FAM175B	2992	0.064309711	0.984661837	0.969323674	6	3	2.361800352	10.77826617	1.670027415	6	24
ENST00000537275	ENSG00000149948	HMGA2	1508	0.038786802	0.976092815	0.95218563	0	3	0.046245054	17.87069705	1.342980631	0	24
ENST00000514951	ENSG00000172062	SMN1	1308	0.159326514	0.980531239	0.961062477	6	3	0.058852728	4.350482299	4.137472299	6	24
ENST00000370801	ENSG00000036549	ZZZ3	4328	0.0145357	0.998959949	0.997919897	6	3	4.420185938	47.68584778	0.377470483	6	24
ENST00000433749	ENSG00000036549	ZZZ3	603	0.072265609	0.91814717	0.877220755	0	4	0.118989188	9.591660443	2.502173648	0	24
ENST00000531179	ENSG00000149480	MTA2	625	0.045699131	0.998315761	0.996631522	6	3	0.229389089	15.16762287	1.186738367	6	24
ENST00000341247	ENSG00000050405	LIMA1	3706	0.024152027	0.937413252	0.874826504	6	3	0.959310359	28.69933732	0.627192182	6	24
ENST00000565468	ENSG00000261115	TMEM178B	10558	0.043893502	0.925445754	0.850891508	6	3	0.042263588	15.79156717	1.139848871	6	24
ENST00000340281	ENSG00000162664	ZNF326	2729	0.046087277	0.870323908	0.740647816	6	3	1.693410027	15.03988146	1.196817944	6	24
ENST00000361911	ENSG00000162664	ZNF326	1538	0.085120205	0.970363196	0.955544793	0	4	0.045000402	8.143156823	2.947259954	0	24
ENST00000380959	ENSG00000147862	NFIB	8198	0.015889886	0.9783489	0.956697799	6	3	9.350760923	43.62190978	0.412636679	6	24
ENST00000225614	ENSG00000108479	GALK1	1445	0.083367929	0.983428175	0.96685635	6	3	2.968383293	8.314314499	2.164940958	0	24
ENST00000348286	ENSG00000088305	DNMT3B	4048	0.140545811	0.871207394	0.742414787	0	3	0.452130698	4.931823849	2.433176928	0	12
ENST00000560555	ENSG00000184254	ALDH1A3	576	0.051712025	0.876060264	0.752120529	6	3	0.578030009	13.40398443	1.342884282	6	24
ENST00000449880	ENSG00000132470	ITGB4	5689	0.018924001	0.929654832	0.859309664	6	3	6.948216297	36.6279413	0.491428111	0	24
ENST00000330753	ENSG00000185070	FLRT2	33679	0.028858576	0.945255289	0.890510578	6	3	0.258097189	24.01875914	0.749414235	6	24
ENST00000253247	ENSG00000130935	NOL11	2947	0.047806948	0.908627267	0.817254533	6	3	9.930732929	14.49887942	1.241475253	6	24
ENST00000397410	ENSG00000011243	AKAP8L	2146	0.068023961	0.914354265	0.82870853	6	3	0.570811172	10.18975041	1.766480951	0	24
ENST00000262726	ENSG00000186976	EFCAB6	4869	0.155652536	0.98398845	0.967976901	6	3	0.015668604	4.453169858	4.042064546	6	24
ENST00000471421	ENSG00000019995	ZRANB1	587	0.032420828	0.992971699	0.985943399	6	3	0.120186933	21.37968792	0.841920615	6	24
ENST00000587084	ENSG00000168813	ZNF507	5560	0.071782123	0.99822593	0.99645186	6	3	0.763858075	9.656264743	1.864074824	6	24
ENST00000492178	ENSG00000113851	CRBN	500	0.031936377	0.974593047	0.949186093	6	3	3.638487264	21.70400202	0.829340137	6	24
ENST00000392161	ENSG00000181007	ZFP82	2623	0.04609839	0.908840099	0.817680199	6	3	0.077458223	15.03625583	1.197106528	0	24
ENST00000445120	ENSG00000138380	CARF	460	0.038786802	0.976092819	0.952185638	0	3	0.151603348	17.87069694	1.342980639	0	24
ENST00000536413	ENSG00000065559	MAP2K4	3852	0.018830202	0.876125709	0.752251419	6	3	9.292867529	36.81039588	0.488992296	6	24
ENST00000276569	ENSG00000104442	ARMC1	3032	0.035326134	0.983328657	0.966657315	6	3	12.53231198	19.62137122	0.917367079	6	24
ENST00000427233	ENSG00000204120	GIGYF2	530	0.056548903	0.990154733	0.980309467	6	3	0.137027025	12.25748227	1.468490804	0	24
ENST00000461134	ENSG00000124120	TTPAL	3455	0.085438843	0.82758733	0.741380995	0	4	0.133084115	8.112787511	2.958292691	0	24
ENST00000536163	ENSG00000257093	KIAA1147	7296	0.016680193	0.978616709	0.957233418	6	3	4.962911904	41.55510436	0.433159783	6	24
ENST00000460406	ENSG00000168038	ULK4	490	0.0856063	0.914344823	0.828689646	0	3	0.094297953	8.096917915	1.482045406	0	12
ENST00000509829	ENSG00000180801	ARSJ	2253	0.210346676	0.971282836	0.942565673	6	3	0.035830379	3.295260912	5.462389923	0	24
ENST00000462378	ENSG00000146574	CCZ1B	593	0.032420828	0.9929717	0.985943399	6	3	0.118970877	21.37968807	0.841920609	6	24
ENST00000367405	ENSG00000177888	ZBTB41	8478	0.030799016	0.99999776	0.999995521	6	3	3.477912198	22.50549728	0.799804589	6	24
ENST00000379568	ENSG00000111845	PAK1IP1	1800	0.022932775	0.984377209	0.968754418	6	3	3.761263426	30.22517735	0.595530004	0	24
ENST00000471919	ENSG00000153975	ZUFSP	1236	0.023718277	0.960937821	0.921875641	6	3	0.175794802	29.22417902	0.615928338	6	24
ENST00000486187	ENSG00000196693	ZNF33B	1941	0.022952376	0.99879781	0.99759562	6	3	0.883212314	30.19936474	0.596039028	6	24
ENST00000554922	ENSG00000165521	EML5	9570	0.041017511	0.953706516	0.907413033	6	3	0.223634239	16.89881155	1.065163662	6	24
ENST00000286201	ENSG00000155760	FZD7	3859	0.044076787	0.964019385	0.92803877	6	3	3.046798955	15.72590087	1.144608512	6	24
ENST00000509561	ENSG00000138757	G3BP2	559	0.066270023	0.969830594	0.939661188	6	3	0.796118561	10.45943775	1.720933804	6	24
ENST00000372371	ENSG00000148606	POLR3A	6640	0.038946512	0.93773944	0.87547888	6	3	3.232736497	17.79741348	1.011382919	0	24
ENST00000220849	ENSG00000104408	EIF3E	1543	0.069095088	0.868210738	0.802316107	0	4	2.125954652	10.03178665	2.392395377	0	24
ENST00000521614	ENSG00000104408	EIF3E	1990	0.071994283	0.999637562	0.999275124	6	3	31.06576673	9.627808658	1.869584309	6	24
ENST00000522445	ENSG00000104408	EIF3E	841	0.046413488	0.982590883	0.965181767	6	3	3.565015407	14.93417576	1.20528915	0	24
ENST00000518442	ENSG00000104408	EIF3E	1285	0.045378711	0.99801662	0.99603324	6	3	1.376168431	15.27472163	1.178417547	0	24
ENST00000619423	ENSG00000270629	NBPF14	10779	0.035885057	0.953788331	0.930682496	0	4	0.114483667	19.31576087	1.242508652	0	24
ENST00000409443	ENSG00000198586	TLK1	2783	0.143023747	0.942439292	0.884878583	6	3	0.113225761	4.846378274	3.714113712	6	24
ENST00000553495	ENSG00000100722	ZC3H14	577	0.062643037	0.935788492	0.903682738	0	4	0.766293855	11.06503153	2.168995175	0	24
ENST00000557607	ENSG00000100722	ZC3H14	1983	0.045658183	0.981869113	0.963738227	6	3	0.954245	15.18122574	1.185675011	6	24
ENST00000555799	ENSG00000100722	ZC3H14	813	0.021314961	0.936580989	0.904871483	0	4	2.238188123	32.51927908	0.738023741	0	24
ENST00000555120	ENSG00000100722	ZC3H14	580	0.109569232	0.882209891	0.764419783	0	3	0.075937521	6.326111515	1.896899853	0	12
ENST00000503057	ENSG00000064042	LIMCH1	5467	0.04569913	0.998315761	0.996631522	6	3	0.026224288	15.16762309	1.18673835	6	24
ENST00000407594	ENSG00000217950	AC073869.20	1944	0.046098389	0.9088401	0.817680201	6	3	0.104512819	15.03625592	1.19710652	6	24
ENST00000544541	ENSG00000132740	IGHMBP2	479	0.032410699	0.99301218	0.98602436	6	3	0.294579849	21.38636935	0.841657586	0	24
ENST00000307526	ENSG00000170293	CMTM8	1174	0.023656402	0.984001696	0.968003393	6	3	2.45251291	29.3006176	0.614321522	6	24
ENST00000528066	ENSG00000117625	RCOR3	569	0.021549216	0.91686897	0.833737941	6	3	0.367245118	32.16577223	0.559601053	6	24
ENST00000471765	ENSG00000177674	AGTRAP	717	0.043984643	0.975444245	0.950888491	6	3	0.581817687	15.75884526	1.14221567	6	24
ENST00000461591	ENSG00000163714	U2SURP	1580	0.152696803	0.96834408	0.93668816	6	3	0.081928775	4.539369299	3.965308574	6	24
ENST00000251968	ENSG00000074319	TSG101	1824	0.031078169	0.963834408	0.927668817	6	3	13.99654322	22.30334657	0.807053773	0	24
ENST00000343979	ENSG00000196646	ZNF136	3643	0.11150525	0.994796532	0.989593064	6	3	0.040207047	6.216273974	2.89562527	0	24
ENST00000463020	ENSG00000197157	SND1	793	0.032420827	0.992971698	0.985943397	6	3	0.088965612	21.3796882	0.841920604	6	24
ENST00000547588	ENSG00000135439	AGAP2	3579	0.047933722	0.988966303	0.977932606	6	3	0.058674779	14.46053334	1.244767366	0	24
ENST00000353364	ENSG00000135655	USP15	14950	0.074285647	0.912228231	0.824456462	6	3	0.412853873	9.330835832	1.929087632	6	24
ENST00000551206	ENSG00000135655	USP15	1022	0.032420827	0.992971701	0.985943401	6	3	0.069031047	21.37968813	0.841920607	0	24
ENST00000269143	ENSG00000141385	AFG3L2	3247	0.047852106	0.980701015	0.971051522	0	4	8.186530887	14.48519682	1.656863921	0	24
ENST00000382224	ENSG00000178177	LCORL	4984	0.045566489	0.88288986	0.824334789	0	4	0.203581242	15.21177508	1.577725142	0	24
ENST00000382226	ENSG00000178177	LCORL	5009	0.061124156	0.886891542	0.773783084	6	3	0.158223823	11.33998778	1.587303297	6	24
ENST00000429568	ENSG00000163882	POLR2H	878	0.031624647	0.939427994	0.878855988	6	3	2.502555497	21.91794175	0.821244997	6	24
ENST00000542859	ENSG00000073910	FRY	13200	0.133887623	0.944599748	0.889199495	6	3	0.006036783	5.177081844	3.476862167	6	24
ENST00000403432	ENSG00000055917	PUM2	3594	0.056606901	0.928552427	0.857104855	6	3	3.847989019	12.24492374	1.469996905	6	24
ENST00000319801	ENSG00000055917	PUM2	6002	0.074819791	0.99915273	0.998305459	6	3	2.236172562	9.264222398	1.942958537	6	24
ENST00000373358	ENSG00000102390	PBDC1	1201	0.016705673	0.998642142	0.997284284	6	3	9.055294179	41.49172417	0.433821451	6	24
ENST00000228347	ENSG00000013503	POLR3B	4273	0.046430132	0.949082702	0.898165405	6	3	0.819108035	14.92882201	1.205721388	6	24
ENST00000265343	ENSG00000072364	AFF4	9552	0.032065614	0.998461749	0.996923498	6	3	11.70914158	21.6165258	0.832696251	6	24
ENST00000521942	ENSG00000145736	GTF2H2	1991	0.074808819	0.9537553	0.907510601	6	3	0.135172373	9.265581145	1.942673613	6	24
ENST00000447667	ENSG00000060237	WNK1	1902	0.07249613	0.841635024	0.762452536	0	4	0.169086317	9.56116116	2.510155367	0	24
ENST00000253693	ENSG00000131375	CAPN7	4353	0.016424737	0.996115975	0.992231949	6	3	8.430244415	42.20141704	0.426525962	6	24
ENST00000381692	ENSG00000159140	SON	2463	0.020214224	0.8506072	0.701214401	6	3	1.319993675	34.29007113	0.524933294	6	24
ENST00000381679	ENSG00000159140	SON	7860	0.026653176	0.996413832	0.992827664	6	3	11.28385167	26.00617592	0.692143284	6	24
ENST00000420906	ENSG00000109685	WHSC1	5109	0.031947021	0.975198137	0.950396274	6	3	0.547949723	21.69677051	0.829616555	6	24
ENST00000555053	ENSG00000100813	ACIN1	4173	0.065486663	0.971814586	0.943629171	6	3	0.558378632	10.58455498	1.7005911	6	24
ENST00000556052	ENSG00000100813	ACIN1	746	0.032420828	0.992971701	0.985943401	6	3	0.094570683	21.3796879	0.841920616	6	24
ENST00000266604	ENSG00000139233	LLPH	7746	0.028546712	0.936313167	0.872626335	6	3	1.472072621	24.28115668	0.74131559	6	24
ENST00000535812	ENSG00000155957	TMBIM4	766	0.047868192	0.929850183	0.859700366	6	3	0.194616746	14.48032931	1.243065652	6	24
ENST00000617312	ENSG00000177463	NR2C2	8113	0.07224836	0.999962973	0.999925946	6	3	1.884852566	9.593950317	1.876182324	6	24
ENST00000319933	ENSG00000181751	C5orf30	3049	0.048533952	0.979256587	0.958513175	6	3	0.638344308	14.28169668	1.260354453	6	24
ENST00000377698	ENSG00000137124	ALDH1B1	3066	0.082802128	0.989823223	0.979646447	6	3	7.672856004	8.37112762	2.15024795	6	24
ENST00000624133	ENSG00000175322	ZNF519	6497	0.094390073	0.962071728	0.924143455	6	3	0.035100458	7.343433053	2.451169619	6	24
ENST00000509018	ENSG00000158987	RAPGEF6	8357	0.038738845	0.988222162	0.976444323	6	3	1.470420215	17.89282021	1.0059901	6	24
ENST00000238112	ENSG00000119203	CPSF3	2345	0.057123757	0.999875849	0.999751697	6	3	10.77702767	12.13413151	1.483418899	6	24
ENST00000489629	ENSG00000119203	CPSF3	547	0.030459738	0.926402395	0.852804789	6	3	0.939117825	22.75617654	0.790994039	6	24
ENST00000479964	ENSG00000205758	CRYZL1	506	0.032410699	0.99301218	0.986024359	6	3	0.278861161	21.38636937	0.841657585	6	24
ENST00000488278	ENSG00000159592	GPBP1L1	995	0.025163124	0.98061055	0.961221101	6	3	2.826495407	27.54614972	0.653448855	6	24
ENST00000361413	ENSG00000198920	KIAA0753	4859	0.044614022	0.999565908	0.999131816	6	3	2.148096077	15.53653205	1.158559706	6	24
ENST00000571642	ENSG00000198920	KIAA0753	590	0.051721938	0.876186762	0.752373525	6	3	0.225697237	13.40141551	1.343141699	6	24
ENST00000544967	ENSG00000048028	USP28	3498	0.034271995	0.946689206	0.893378413	6	3	3.682462035	20.22488577	0.889992666	6	24
ENST00000537706	ENSG00000048028	USP28	1900	0.107550814	0.896151424	0.792302848	6	3	0.170242646	6.444834352	2.792934468	6	24
ENST00000462580	ENSG00000126216	TUBGCP3	915	0.056548903	0.990154733	0.980309467	6	3	0.079370846	12.25748227	1.468490805	0	24
ENST00000464139	ENSG00000126216	TUBGCP3	2461	0.059172048	0.960574359	0.940861538	0	4	0.132938102	11.71409829	2.048813268	0	24
ENST00000429064	ENSG00000241837	ATP5O	442	0.026253379	0.955505363	0.911010725	6	3	3.780190438	26.40220828	0.681761154	6	24
ENST00000266079	ENSG00000101161	PRPF6	3044	0.048747206	0.989643727	0.979287455	6	3	9.75215206	14.21921878	1.265892331	0	24
ENST00000462591	ENSG00000134262	AP4B1	2661	0.051806967	0.983610036	0.967220071	0	3	0.018578524	13.37942011	0.896899858	0	12
ENST00000348628	ENSG00000070808	CAMK2A	5322	0.064973704	0.920598167	0.841196334	6	3	0.042900529	10.66811861	1.687270329	6	24
ENST00000261900	ENSG00000129315	CCNT1	6973	0.037501155	0.993884035	0.990826053	0	4	3.338683583	18.48335546	1.298465533	0	24
ENST00000307968	ENSG00000217128	FNIP1	6388	0.047869127	0.999508285	0.99901657	6	3	3.850102476	14.48004639	1.24308994	0	24
ENST00000581258	ENSG00000171634	BPTF	1582	0.020335029	0.962593879	0.925187759	6	3	2.664375756	34.08636328	0.528070415	6	24
ENST00000242208	ENSG00000122641	INHBA	6064	0.121665123	0.953412023	0.906824046	6	3	0.064466906	5.697172376	3.159462065	0	24
ENST00000460072	ENSG00000138050	THUMPD2	3148	0.127043715	0.929888937	0.894833406	0	4	0.017681313	5.455973789	4.398848112	0	24
ENST00000425538	ENSG00000141052	MYOCD	8466	0.080477228	0.934252521	0.868505043	6	3	0.317096955	8.612960455	2.089873754	6	24
ENST00000373344	ENSG00000085224	ATRX	11220	0.017657879	0.977222245	0.95444449	6	3	1.496956131	39.25427115	0.458548827	6	24
ENST00000623706	ENSG00000085224	ATRX	7245	0.061283609	0.908609204	0.862913807	0	4	0.218041193	11.31048242	2.121925406	0	24
ENST00000493470	ENSG00000085224	ATRX	2967	0.033913678	0.990105779	0.980211559	6	3	2.016245056	20.43857285	0.880687714	0	24
ENST00000342016	ENSG00000138433	CIR1	1921	0.037891762	0.987742648	0.981613972	0	4	0.799148862	18.29281992	1.311990174	0	24
ENST00000369798	ENSG00000112742	TTK	3010	0.060543105	0.979579288	0.959158577	6	3	2.892899007	11.44882114	1.572214272	6	24
ENST00000522000	ENSG00000120910	PPP3CC	460	0.051806967	0.983610034	0.967220068	0	3	0.107472721	13.37942032	0.896899844	0	12
ENST00000347275	ENSG00000122482	ZNF644	2036	0.053167616	0.873494316	0.746988632	0	3	0.364925789	13.0370182	1.840911751	0	24
ENST00000265870	ENSG00000122912	SLC25A16	2295	0.258857691	0.986286751	0.972573503	6	3	0.034493436	2.677715228	6.722148723	6	24
ENST00000588363	ENSG00000073670	ADAM11	643	0.153837805	0.916078945	0.832157891	6	3	0.130148065	4.505701199	3.99493868	6	24
ENST00000537582	ENSG00000061936	SFSWAP	1576	0.075788403	0.931786612	0.863573225	0	3	0.089708205	9.145821123	1.312074645	0	12
ENST00000521972	ENSG00000035681	NSMAF	862	0.115896461	0.919754553	0.839509106	6	3	1.023471577	5.980745013	3.009658489	6	24
ENST00000426663	ENSG00000117475	BLZF1	926	0.125771975	0.937139763	0.874279526	6	3	0.172196118	5.511141744	3.266110878	6	24
ENST00000298912	ENSG00000165959	CLMN	12747	0.048554481	0.924117771	0.848235543	6	3	1.746687811	14.27565833	1.26088756	6	24
ENST00000288502	ENSG00000157693	C9orf91	2314	0.024764975	0.965119253	0.930238505	6	3	1.483984963	27.98901174	0.643109523	6	24
ENST00000460380	ENSG00000232859	LYRM9	2196	0.118534533	0.894072886	0.788145772	0	3	0.048891537	5.847639166	4.104220407	0	24
ENST00000369064	ENSG00000143374	TARS2	2729	0.027331152	0.993070044	0.986140089	6	3	3.651418111	25.36106701	0.709749317	0	24
ENST00000371953	ENSG00000171862	PTEN	9027	0.030729857	0.985595198	0.971190396	6	3	8.577014707	22.55614733	0.79800862	6	24
ENST00000498703	ENSG00000171862	PTEN	554	0.080876634	0.964881244	0.929762487	6	3	0.121864199	8.570425674	2.100245739	6	24
ENST00000398578	ENSG00000214558	RP11-74E24.2	2436	0.031688344	0.851431028	0.702862056	6	3	0.586550303	21.87388458	0.822899103	6	24
ENST00000328850	ENSG00000182511	FES	2829	0.021371643	0.959785966	0.919571931	6	3	0.383465753	32.43303226	0.554989736	0	24
ENST00000410080	ENSG00000196504	PRPF40A	8048	0.02202852	0.999952867	0.999905734	6	3	4.587229065	31.46589839	0.572047865	0	24
ENST00000373189	ENSG00000198246	SLC29A3	2257	0.032013095	0.967297818	0.934595637	6	3	3.927342562	21.65198899	0.831332401	6	24
ENST00000527390	ENSG00000077254	USP33	661	0.050557993	0.923507233	0.847014467	6	3	0.922195183	13.70994269	1.312915772	6	24
ENST00000524536	ENSG00000077254	USP33	949	0.045699131	0.998315761	0.996631522	6	3	0.151072898	15.16762289	1.186738366	6	24
ENST00000357428	ENSG00000077254	USP33	4155	0.064443188	0.905615854	0.811231708	6	3	1.308184016	10.75594188	1.67349361	6	24
ENST00000271277	ENSG00000143079	CTTNBP2NL	5897	0.05769516	0.975976555	0.951953111	6	3	1.627225444	12.01395715	1.498257383	6	24
ENST00000316724	ENSG00000136717	BIN1	2693	0.255342783	0.887836068	0.775672136	0	3	0.077186544	2.714575181	4.420581197	0	12
ENST00000373644	ENSG00000138336	TET1	9288	0.019665631	0.984813778	0.969627556	6	3	1.07226917	35.24662846	0.510687143	6	24
ENST00000442778	ENSG00000123600	METTL8	578	0.165226642	0.981491397	0.962982794	6	3	0.133292566	4.195129618	4.290689833	6	24
ENST00000238789	ENSG00000119778	ATAD2B	8103	0.025128773	0.991060664	0.982121328	6	3	0.88057367	27.58380546	0.652556806	0	24
ENST00000453386	ENSG00000136527	TRA2B	2952	0.071202898	0.916435337	0.832870674	6	3	6.92111968	9.734816938	1.849033229	6	24
ENST00000492417	ENSG00000136527	TRA2B	4141	0.046001951	0.983898351	0.967796701	6	3	1.720497363	15.06777786	1.194602162	6	24
ENST00000296161	ENSG00000163840	DTX3L	5868	0.061884652	0.963742375	0.92748475	6	3	4.327880436	11.20063145	1.607052252	6	24
ENST00000395094	ENSG00000169955	ZNF747	3504	0.144463934	0.988596744	0.977193488	6	3	0.134860603	4.798063866	3.751513215	0	24
ENST00000414144	ENSG00000010539	ZNF200	3306	0.405257938	0.999312775	0.99862555	0	3	0.014751147	1.710385203	7.015963411	0	12
ENST00000264904	ENSG00000138768	USO1	4135	0.035002457	0.975163584	0.950327169	6	3	2.027604711	19.80281479	0.90896169	6	24
ENST00000507033	ENSG00000224097	RP11-472B18.1	982	0.051721937	0.876186756	0.752373511	6	3	0.067801105	13.40141566	1.343141684	6	24
ENST00000424936	ENSG00000121897	LIAS	1011	0.056124958	0.955276143	0.910552286	6	3	0.405307002	12.35007039	1.457481572	6	24
ENST00000513731	ENSG00000121897	LIAS	821	0.078156903	0.933680438	0.867360875	6	3	0.466261157	8.868662337	2.02961837	6	24
ENST00000261434	ENSG00000121897	LIAS	1775	0.208093968	0.986368248	0.972736496	6	3	0.043672107	3.330933555	5.403890441	6	24
ENST00000332482	ENSG00000183495	EP400	2588	0.015545314	0.932997509	0.865995017	6	3	4.55168872	44.58881717	0.403688663	0	24
ENST00000616136	ENSG00000183495	EP400	3134	0.123084672	0.972198776	0.944397551	0	3	0.019673092	5.63146628	4.261767505	0	24
ENST00000570470	ENSG00000203581	OR1F2P	933	0.085606299	0.91434482	0.82868964	0	3	0.049524112	8.096917936	1.482045402	0	12
ENST00000617319	ENSG00000275318	RP11-526D8.11	734	0.089190565	0.989393149	0.978786298	6	3	0.300626561	7.771530358	2.316146135	0	24
ENST00000262415	ENSG00000067596	DHX8	5558	0.021866291	0.980848621	0.961697241	6	3	13.9494967	31.69934837	0.567835016	6	24
ENST00000395506	ENSG00000127081	ZNF484	4031	0.0651353	0.992154435	0.984308869	6	3	0.108169865	10.64165184	1.691466726	0	24
ENST00000592061	ENSG00000064547	LPAR2	480	0.057438782	0.925787551	0.851575103	0	3	0.132564013	12.06758141	1.98879951	0	24
ENST00000333396	ENSG00000170854	MINA	5347	0.037703616	0.986384979	0.972769959	6	3	1.109295415	18.3841037	0.979106748	6	24
ENST00000503097	ENSG00000170854	MINA	591	0.044428516	0.98918372	0.978367439	6	3	0.474421738	15.60140284	1.153742403	6	24
ENST00000585350	ENSG00000171466	ZNF562	577	0.111750094	0.858125117	0.787187676	0	4	0.088870444	6.202654129	3.869311346	0	24
ENST00000475841	ENSG00000185684	EP400NL	7090	0.07023626	0.992183785	0.984367569	6	3	0.157317329	9.868793943	1.823931081	0	24
ENST00000478922	ENSG00000144824	PHLDB2	1861	0.143878198	0.952006917	0.928010376	0	4	0.031573707	4.817597034	4.98173671	0	24
ENST00000389622	ENSG00000080200	CRYBG3	10729	0.036746087	0.994561291	0.989122582	6	3	1.206376185	18.86315636	0.954241149	6	24
ENST00000357065	ENSG00000169813	HNRNPF	2617	0.058064913	0.999954077	0.999908155	6	3	2.011477625	11.93745323	1.507859311	6	24
ENST00000337970	ENSG00000169813	HNRNPF	2186	0.05879906	0.98902588	0.978051761	6	3	48.09659305	11.78840585	1.526924016	6	24
ENST00000544000	ENSG00000169813	HNRNPF	2676	0.042739978	0.999604357	0.999208714	6	3	0.774229463	16.21777125	1.109893568	0	24
ENST00000380324	ENSG00000140455	USP3	2333	0.105508249	0.962815813	0.944223719	0	4	0.386854972	6.569601777	3.653189465	0	24
ENST00000582368	ENSG00000178999	AURKB	771	0.031787418	0.852749726	0.779124588	0	4	3.770446928	21.80570882	1.100629207	0	24
ENST00000507506	ENSG00000120709	FAM53C	988	0.167348141	0.979508558	0.959017117	0	3	0.282516789	4.14194729	2.897188004	0	12
ENST00000264414	ENSG00000036257	CUL3	6741	0.064491433	0.999870074	0.999740148	6	3	1.260697089	10.74789552	1.674746463	6	24
ENST00000344951	ENSG00000036257	CUL3	6592	0.089349733	0.991907959	0.983815918	6	3	0.882678028	7.757686071	2.320279505	6	24
ENST00000450941	ENSG00000226221	RPL26P19	438	0.039247851	0.968559855	0.937119711	6	3	96.32906783	17.66076761	1.019208247	6	24
ENST00000271732	ENSG00000143457	GOLPH3L	2999	0.045930641	0.981885682	0.963771364	6	3	8.298267563	15.0911714	1.192750352	6	24
ENST00000233190	ENSG00000023228	NDUFS1	11819	0.027802903	0.962531719	0.925063438	6	3	7.321991944	24.93074846	0.721999984	6	24
ENST00000436750	ENSG00000154328	NEIL2	2226	0.016536613	0.968482745	0.93696549	6	3	1.228636708	41.91590893	0.429431222	6	24
ENST00000620048	ENSG00000213047	DENND1B	8375	0.034316084	0.820402952	0.730604429	0	4	0.648357285	20.19890098	1.188183457	0	24
ENST00000294737	ENSG00000213047	DENND1B	3043	0.09858548	0.989395024	0.978790048	6	3	0.412267239	7.030925673	2.560118089	6	24
ENST00000377524	ENSG00000136738	STAM	2972	0.031910164	0.999283573	0.998567147	6	3	4.567418167	21.72183085	0.828659431	6	24
ENST00000543797	ENSG00000111731	C2CD5	842	0.033537536	0.991155944	0.982311888	6	3	0.42765042	20.66780304	0.870919854	6	24
ENST00000551813	ENSG00000151135	TMEM263	1483	0.046182313	0.991436584	0.987154875	0	4	0.294576942	15.00893172	1.59904785	0	24
ENST00000411458	ENSG00000173264	GPR137	1495	0.051806966	0.983610037	0.967220074	0	3	0.03306853	13.37942049	0.896899833	0	12
ENST00000485542	ENSG00000116489	CAPZA1	739	0.032420827	0.992971698	0.985943395	6	3	0.095466482	21.37968821	0.841920604	6	24
ENST00000590775	ENSG00000108669	CYTH1	582	0.045941279	0.920455865	0.840911729	0	3	0.116777157	15.08767703	1.59070213	0	24
ENST00000440960	ENSG00000141391	PRELID3A	1716	0.185775878	0.874466525	0.811699787	0	4	0.050747294	3.731093558	6.432430499	0	24
ENST00000296048	ENSG00000163754	GYG1	1890	0.03676236	0.910783686	0.821567372	6	3	12.59024638	18.85480656	0.954663732	6	24
ENST00000416258	ENSG00000185049	NELFA	2188	0.150454377	0.960700979	0.941051469	0	4	0.125836251	4.60702569	5.20943481	0	24
ENST00000334512	ENSG00000108175	ZMIZ1	7546	0.075680831	0.907580533	0.861370799	0	4	6.040160289	9.158821002	2.620424615	0	24
ENST00000267622	ENSG00000100815	TRIP11	9996	0.038914	0.990227337	0.980454675	6	3	0.928139321	17.81228309	1.010538622	6	24
ENST00000511577	ENSG00000181381	DDX60L	6781	0.03319987	0.998191625	0.996383251	6	3	1.752349399	20.87800902	0.862151175	6	24
ENST00000477968	ENSG00000086015	MAST2	900	0.045605444	0.915306315	0.872959472	0	4	0.154383963	15.19878161	1.579073942	0	24
ENST00000229329	ENSG00000111726	CMAS	1787	0.018350711	0.907883905	0.815767809	6	3	7.265659696	37.77222424	0.476540642	6	24
ENST00000262995	ENSG00000109458	GAB1	7981	0.070815976	0.951085697	0.902171394	6	3	0.185728404	9.788005771	1.83898543	6	24
ENST00000394456	ENSG00000125651	GTF2F1	2731	0.031252647	0.875242869	0.812864304	0	4	17.71177712	22.17883105	1.082112937	0	24
ENST00000396037	ENSG00000111728	ST8SIA1	9714	0.073657033	0.975953721	0.951907443	6	3	0.022899503	9.410468381	1.912763453	6	24
ENST00000270649	ENSG00000142556	ZNF614	4818	0.052790703	0.981903087	0.963806174	6	3	0.863913107	13.13009935	1.370895949	6	24
ENST00000409552	ENSG00000038532	CLEC16A	3365	0.01529173	0.884520389	0.826780583	0	4	6.402287284	45.32823926	0.529471261	0	24
ENST00000474629	ENSG00000173193	PARP14	7915	0.029741637	0.992673342	0.985346685	6	3	5.370103669	23.30561637	0.772346018	6	24
ENST00000327355	ENSG00000185442	FAM174B	2792	0.034190257	0.996202671	0.992405341	6	3	2.076835644	20.27323663	0.887870069	6	24
ENST00000452137	ENSG00000163002	NUP35	755	0.062579535	0.955810302	0.933715453	0	4	0.205919565	11.0762596	2.166796451	0	24
ENST00000297431	ENSG00000164815	ORC5	1958	0.033891707	0.858351591	0.716703183	6	3	6.451606369	20.45182257	0.88011716	6	24
ENST00000369878	ENSG00000148842	CNNM2	15857	0.044269669	0.905937449	0.858906173	0	4	0.36790627	15.65738345	1.532823162	0	24
ENST00000306006	ENSG00000196793	ZNF239	2389	0.09207909	0.9946812	0.989362399	6	3	0.091568025	7.527737101	2.391156832	6	24
ENST00000367001	ENSG00000170385	SLC30A1	5474	0.074703847	0.9937543	0.987508599	6	3	2.779217586	9.27860085	1.939947659	0	24
ENST00000503814	ENSG00000244754	N4BP2L2	5317	0.090580325	0.935789335	0.871578669	6	3	0.145443584	7.652292895	2.352236153	6	24
ENST00000512755	ENSG00000244754	N4BP2L2	1273	0.058040048	0.888514334	0.777028668	6	3	0.416881866	11.94256728	1.507213615	6	24
ENST00000281092	ENSG00000151422	FER	12119	0.082575562	0.938358865	0.876717729	6	3	0.594539961	8.394095807	2.144364374	6	24
ENST00000328827	ENSG00000177425	PAWR	9129	0.01813608	0.984721285	0.969442571	6	3	11.47381049	38.21924012	0.470966977	0	24
ENST00000431936	ENSG00000197258	EIF4BP6	1828	0.021245881	0.93572648	0.87145296	6	3	14.18085168	32.62501448	0.551723893	6	24
ENST00000466405	ENSG00000114742	WDR48	4925	0.052265645	0.999515407	0.999030815	6	3	0.406597378	13.26200367	1.357260973	6	24
ENST00000529834	ENSG00000133805	AMPD3	2248	0.243695402	0.910430517	0.820861034	0	3	0.058660497	2.844317847	4.218937772	0	12
ENST00000450142	ENSG00000058272	PPP1R12A	5721	0.049590671	0.991647664	0.983295329	6	3	2.251518666	13.9773705	1.28779587	6	24
ENST00000397860	ENSG00000197971	MBP	4844	0.072918089	0.999468637	0.998937274	0	3	4.065579898	9.505833116	1.262382776	0	12
ENST00000510158	ENSG00000039319	ZFYVE16	6680	0.03322483	0.985175328	0.970350657	0	3	0.384070382	20.86232463	0.575199562	0	12
ENST00000511050	ENSG00000039319	ZFYVE16	545	0.051806967	0.983610035	0.967220071	0	3	0.09071092	13.3794202	0.896899852	0	12
ENST00000393630	ENSG00000061987	MON2	13275	0.19509751	0.893841773	0.787683546	6	3	0.135465464	3.552824337	5.066391776	6	24
ENST00000549378	ENSG00000061987	MON2	1689	0.131739132	0.963368986	0.945053478	0	4	0.05071163	5.261513185	4.561425422	0	24
ENST00000381647	ENSG00000205765	C5orf51	5241	0.041077657	0.999177367	0.998354735	6	3	6.321358179	16.87406811	1.066725575	6	24
ENST00000280758	ENSG00000151136	BTBD11	5767	0.064666793	0.983226002	0.966452004	6	3	0.521459352	10.71874983	1.679300319	0	24
ENST00000420571	ENSG00000151136	BTBD11	3478	0.031873953	0.959434066	0.918868133	6	3	4.106464588	21.74650818	0.827719092	6	24
ENST00000328086	ENSG00000155592	ZKSCAN2	7523	0.107105164	0.994581431	0.989162862	6	3	0.147406593	6.471650452	2.781361591	0	24
ENST00000601061	ENSG00000076944	STXBP2	706	0.094382113	0.998574823	0.997149646	0	3	0.212358362	7.344052345	1.633975282	0	12
ENST00000366999	ENSG00000117650	NEK2	2131	0.046934593	0.902120691	0.804241383	6	3	6.101014702	14.76836464	1.218821476	6	24
ENST00000462283	ENSG00000117650	NEK2	801	0.138559015	0.95059768	0.901195359	6	3	0.198388863	5.002541205	3.598171262	6	24
ENST00000272224	ENSG00000143869	GDF7	9749	0.131723026	0.98594961	0.97189922	6	3	0.01383605	5.262156531	3.42065081	0	24
ENST00000440906	ENSG00000127311	HELB	3167	0.10296899	0.994716806	0.989433612	6	3	0.369354149	6.731610961	2.673951318	6	24
ENST00000524717	ENSG00000184384	MAML2	7106	0.05834974	0.998561133	0.997122267	6	3	0.66669915	11.879182	1.515255849	6	24
ENST00000561173	ENSG00000143355	LHX9	2144	0.047695796	0.855589389	0.711178778	0	3	0.152221459	14.53266813	1.651451736	0	24
ENST00000443029	ENSG00000206562	METTL6	4020	0.025308484	0.95348432	0.906968641	6	3	1.407763194	27.38793782	0.657223633	6	24
ENST00000453819	ENSG00000206562	METTL6	615	0.025795196	0.93777544	0.875550879	6	3	2.263809453	26.87117316	0.669862826	6	24
ENST00000273359	ENSG00000144827	ABHD10	2590	0.027300861	0.928473661	0.856947321	6	3	6.670844533	25.3892062	0.708962693	6	24
ENST00000424272	ENSG00000115594	IL1R1	2658	0.127510974	0.904816017	0.809632034	6	3	0.069671641	5.435980594	3.311270099	6	24
ENST00000410023	ENSG00000115594	IL1R1	5143	0.01456068	0.902736001	0.805472001	6	3	16.41926446	47.60404058	0.378119163	6	24
ENST00000470319	ENSG00000113916	BCL6	526	0.051806967	0.983610038	0.967220076	0	3	0.09398755	13.37942009	0.896899859	0	12
ENST00000532233	ENSG00000095787	WAC	543	0.022971179	0.830644108	0.745966161	0	4	0.729353175	30.17464537	0.795369745	0	24
ENST00000605786	ENSG00000138036	DYNC2LI1	1346	0.01689901	0.999795953	0.999591907	6	3	3.38417756	41.01702813	0.43884213	6	24
ENST00000535376	ENSG00000002016	RAD52	808	0.040683882	0.999963694	0.999927388	0	3	0.250263141	17.0373903	0.704333222	0	12
ENST00000258390	ENSG00000135905	DOCK10	7260	0.071398708	0.931214887	0.862429775	6	3	2.717931346	9.708119398	1.854118111	6	24
ENST00000578240	ENSG00000178971	CTC1	1653	0.057475778	0.991617349	0.987426023	0	4	0.082947025	12.05981388	1.990080463	0	24
ENST00000357121	ENSG00000122126	OCRL	5138	0.016798501	0.887456088	0.831184133	0	4	11.611962	41.2624424	0.581642739	0	24
ENST00000326739	ENSG00000178035	IMPDH2	1643	0.06620173	0.963578612	0.945367918	0	4	29.98716882	10.47022764	2.292213773	0	24
ENST00000521806	ENSG00000158669	GPAT4	873	0.036622003	0.864112565	0.796168847	0	4	2.580242831	18.92706929	1.268025156	0	24
ENST00000487509	ENSG00000089280	FUS	4920	0.153189128	0.929205841	0.858411682	6	3	0.335242663	4.52478051	3.978093514	6	24
ENST00000539007	ENSG00000082805	ERC1	748	0.089555912	0.938395079	0.876790158	6	3	0.087937926	7.739826053	2.325633661	6	24
ENST00000397203	ENSG00000082805	ERC1	9118	0.062147061	0.944289008	0.888578016	6	3	0.563489231	11.15333809	1.613866616	6	24
ENST00000395891	ENSG00000002746	HECW1	9501	0.04552871	0.854179625	0.70835925	6	3	0.611127415	15.22439767	1.182312785	6	24
ENST00000464944	ENSG00000002746	HECW1	574	0.027649789	0.862293662	0.793440493	0	4	1.06861078	25.06880586	0.957365107	0	24
ENST00000613296	ENSG00000116127	ALMS1	12925	0.256833778	0.985712563	0.971425126	6	3	0.03466106	2.698816274	6.669590729	6	24
ENST00000447788	ENSG00000126970	ZC4H2	2649	0.163180238	0.93243104	0.864862081	6	3	0.161667812	4.247739732	4.237547763	6	24
ENST00000291688	ENSG00000160294	MCM3AP	6193	0.133533204	0.966094221	0.932188441	6	3	1.216707482	5.19082265	3.467658445	6	24
ENST00000412830	ENSG00000136045	PWP1	2621	0.027394988	0.990804462	0.981608923	6	3	25.69165901	25.30197095	0.71140703	6	24
ENST00000336349	ENSG00000179119	SPTY2D1	5754	0.046446415	0.973732773	0.947465545	6	3	4.497213963	14.92358847	1.206144221	6	24
ENST00000374012	ENSG00000025293	PHF20	5922	0.028810637	0.925236371	0.850472741	6	3	4.764250169	24.05872459	0.748169336	6	24
ENST00000469867	ENSG00000219626	FAM228B	2495	0.02082431	0.852649677	0.778974516	0	4	0.053594307	33.28548169	0.721035081	0	24
ENST00000372299	ENSG00000171872	KLF17	3131	0.022603903	0.981163414	0.962326827	6	3	0.321978166	30.66493343	0.586989698	6	24
ENST00000490738	ENSG00000171735	CAMTA1	538	0.024985224	0.96124129	0.92248258	6	3	3.637591122	27.7422838	0.648829063	6	24
ENST00000629104	ENSG00000173575	CHD2	649	0.032420828	0.9929717	0.9859434	6	3	0.108705285	21.37968798	0.841920612	6	24
ENST00000247881	ENSG00000127364	TAS2R4	2378	0.09689449	0.916212718	0.832425436	6	3	0.027058559	7.153628433	2.516205611	6	24
ENST00000463093	ENSG00000106028	SSBP1	600	0.067486231	0.999939907	0.999879814	6	3	15.22394545	10.2709423	1.752516904	6	24
ENST00000264183	ENSG00000054267	ARID4B	6067	0.060902629	0.857484755	0.71496951	0	3	0.635634688	11.38123581	2.108734095	0	24
ENST00000392238	ENSG00000138439	FAM117B	5763	0.079132228	0.966122384	0.932244769	6	3	0.645808847	8.759353836	2.0549461	6	24
ENST00000492861	ENSG00000162878	PKDCC	693	0.073686271	0.915679298	0.831358596	6	3	0.190219728	9.406734412	1.913522718	6	24
ENST00000475241	ENSG00000162878	PKDCC	773	0.032420828	0.992971701	0.985943401	6	3	0.091267439	21.37968808	0.841920609	0	24
ENST00000490302	ENSG00000162878	PKDCC	1447	0.070244673	0.992215128	0.984430256	6	3	0.048169216	9.867612071	1.824149538	0	24
ENST00000366844	ENSG00000154380	ENAH	13168	0.056397819	0.994676081	0.989352161	6	3	2.293096049	12.29031887	1.464567371	6	24
ENST00000374423	ENSG00000204186	ZDBF2	10286	0.050382576	0.869889245	0.804833868	0	4	0.660480985	13.75767653	1.744480614	0	24
ENST00000406175	ENSG00000143924	EML4	4622	0.290296476	0.930516262	0.861032523	6	3	0.121707696	2.387721653	7.538567142	6	24
ENST00000391623	ENSG00000137814	HAUS2	2853	0.136284265	0.925765805	0.85153161	6	3	1.284250292	5.086039688	3.539099398	6	24
ENST00000280969	ENSG00000038274	MAT2B	2226	0.02199424	0.998122875	0.99624575	6	3	9.471385606	31.51494131	0.571157656	6	24
ENST00000357460	ENSG00000215271	HOMEZ	4971	0.052059939	0.971987082	0.957980623	0	4	0.891886065	13.31440625	1.802558788	0	24
ENST00000367568	ENSG00000135604	STX11	1926	0.056946343	0.981230843	0.962461687	6	3	0.215923539	12.171935	1.478811709	0	24
ENST00000553781	ENSG00000258643	BCL2L2-PABPN1	1241	0.057204597	0.987185523	0.974371046	6	3	1.0101079	12.11698399	1.48551818	6	24
ENST00000422816	ENSG00000229944	EIF4EP2	654	0.041271348	0.953307911	0.906615822	6	3	35.45697081	16.79487621	1.071755443	6	24
ENST00000491955	ENSG00000130830	MPP1	2378	0.084296294	0.999214157	0.998428314	6	3	0.060391179	8.222747959	2.189049219	6	24
ENST00000556089	ENSG00000258289	CHURC1	571	0.032420828	0.992971699	0.985943398	6	3	0.123554694	21.37968811	0.841920608	0	24
ENST00000490631	ENSG00000082996	RNF13	583	0.09670924	0.965382995	0.93076599	6	3	3.12446125	7.167331505	2.51139493	6	24
ENST00000485758	ENSG00000144034	TPRKB	730	0.13968601	0.903701787	0.807403573	6	3	0.083305939	4.962180412	3.627437639	6	24
ENST00000372348	ENSG00000097007	ABL1	3824	0.044686631	0.873358924	0.810038386	0	4	2.50372902	15.51128745	1.547260347	0	24
ENST00000490444	ENSG00000080608	PUM3	340	0.038786802	0.976092818	0.952185637	0	3	0.205110412	17.87069689	1.342980643	0	24
ENST00000397885	ENSG00000080608	PUM3	2321	0.030893464	0.993336898	0.986673795	6	3	9.071522344	22.43669378	0.802257239	6	24
ENST00000382032	ENSG00000080608	PUM3	458	0.144864268	0.999999794	0.999999587	6	3	0.155465623	4.784804372	3.761909287	6	24
ENST00000357311	ENSG00000135250	SRPK2	3700	0.029843953	0.992498052	0.984996104	6	3	3.358063289	23.2257164	0.775003005	0	24
ENST00000477925	ENSG00000135250	SRPK2	1336	0.053983646	0.988383688	0.976767375	6	3	2.82137682	12.83994749	1.401874892	6	24
ENST00000462230	ENSG00000179152	TCAIM	794	0.071050414	0.889183146	0.778366291	6	3	0.24675974	9.755709181	1.84507345	6	24
ENST00000431657	ENSG00000179152	TCAIM	3449	0.123949255	0.937548938	0.875097876	6	3	0.073947057	5.592185115	3.218777567	6	24
ENST00000332687	ENSG00000131263	RLIM	8317	0.073052974	0.988609413	0.977218827	6	3	5.658774209	9.488281524	1.897076932	6	24
ENST00000297438	ENSG00000164823	OSGIN2	4209	0.022986791	0.948290176	0.896580353	6	3	1.794116999	30.15415187	0.596932723	0	24
ENST00000443617	ENSG00000103657	HERC1	15137	0.023355768	0.990447989	0.980895978	6	3	3.450126916	29.67777358	0.6065145	6	24
ENST00000282003	ENSG00000152193	RNF219	3529	0.053487925	0.940012009	0.880024019	6	3	1.675798897	12.95894695	1.389001751	6	24
ENST00000265299	ENSG00000106125	FAM188B	2733	0.044310603	0.986027825	0.97205565	6	3	0.563017053	15.64291917	1.150680369	0	24
ENST00000564158	ENSG00000159433	STARD9	6049	0.085412306	0.951103066	0.902206132	6	3	0.022019618	8.115308108	2.218030389	6	24
ENST00000589541	ENSG00000141644	MBD1	836	0.099981865	0.879723421	0.759446843	6	3	0.374809739	6.932729034	2.596380143	6	24
ENST00000443342	ENSG00000164045	CDC25A	777	0.061522989	0.998216439	0.996432877	0	3	0.184978074	11.26647434	2.130213878	0	24
ENST00000392321	ENSG00000196458	ZNF605	6156	0.064462276	0.99561319	0.991226381	6	3	0.24662413	10.75275684	1.67398931	6	24
ENST00000462910	ENSG00000143493	INTS7	674	0.039736134	0.950273437	0.900546873	6	3	0.307252342	17.44374965	1.031888233	6	24
ENST00000492314	ENSG00000167081	PBX3	607	0.027659918	0.922325556	0.883488334	0	4	0.740646328	25.05962507	0.957715845	0	24
ENST00000575514	ENSG00000038358	EDC4	1016	0.027110315	0.913928581	0.827857161	6	3	2.309160902	25.56765513	0.704014502	0	24
ENST00000271588	ENSG00000143341	HMCN1	18208	0.017501287	0.918864898	0.837729796	6	3	3.827951152	39.60549826	0.454482352	6	24
ENST00000561130	ENSG00000100938	GMPR2	842	0.090720195	0.936947774	0.905421661	0	4	0.098822376	7.640494846	3.141157802	0	24
ENST00000247977	ENSG00000127452	FBXL12	1852	0.026468507	0.930955401	0.861910802	0	3	0.525184989	26.1876187	0.916463627	0	24
ENST00000475527	ENSG00000144724	PTPRG	2694	0.130813239	0.995635406	0.991270812	6	3	0.025654949	5.298754067	3.397024993	6	24
ENST00000399300	ENSG00000183808	RBM12B	7269	0.039416116	0.890000218	0.835000326	0	4	1.19610567	17.58537485	1.364770453	0	24
ENST00000333027	ENSG00000100330	MTMR3	8906	0.036147787	0.931886152	0.863772304	6	3	0.603099076	19.17536952	0.938704205	0	24
ENST00000323055	ENSG00000138814	PPP3CA	4519	0.121601002	0.903706554	0.807413107	6	3	0.36173115	5.70017654	3.157796934	0	24
ENST00000394853	ENSG00000138814	PPP3CA	3604	0.022080651	0.957287687	0.914575374	6	3	12.33336532	31.39160965	0.573401626	6	24
ENST00000484240	ENSG00000213326	RPS7P11	586	0.030611169	0.985449681	0.970899363	6	3	213.3631125	22.6436039	0.794926465	6	24
ENST00000266880	ENSG00000072609	CHFR	11133	0.045950702	0.990080003	0.980160006	6	3	0.279549873	15.08458321	1.193271286	0	24
ENST00000519679	ENSG00000188343	FAM92A1	538	0.07366946	0.975913422	0.951826844	6	3	0.137793401	9.408880989	1.91308616	6	24
ENST00000359062	ENSG00000172572	PDE3A	7576	0.020617442	0.87397256	0.747945121	6	3	3.184506302	33.61945519	0.535404274	6	24
ENST00000367302	ENSG00000134369	NAV1	9685	0.02475941	0.944967773	0.889935547	6	3	11.13555497	27.99530269	0.642965007	6	24
ENST00000477118	ENSG00000134369	NAV1	4371	0.017666982	0.956851861	0.913703723	6	3	0.198118935	39.23404546	0.458785215	0	24
ENST00000601600	ENSG00000125755	SYMPK	560	0.067666054	0.990108669	0.985163003	0	4	0.259197928	10.24364714	2.342915533	0	24
ENST00000525041	ENSG00000173120	KDM2A	697	0.026044012	0.988777287	0.977554574	6	3	0.825492107	26.61445498	0.676324201	6	24
ENST00000530342	ENSG00000173120	KDM2A	3651	0.064093833	0.999529166	0.999058333	6	3	4.912436973	10.81456898	1.664421395	6	24
ENST00000272444	ENSG00000144048	DUSP11	1653	0.074035578	0.961987868	0.942981802	0	4	2.942551705	9.362352505	2.563458275	0	24
ENST00000276704	ENSG00000189376	C8orf76	1341	0.076548152	0.943643661	0.915465492	0	4	1.091941096	9.05504787	2.650455342	0	24
ENST00000508506	ENSG00000011260	UTP18	592	0.04325678	0.999432471	0.998864942	6	3	0.603759505	16.02401249	1.123314152	6	24
ENST00000563273	ENSG00000169189	NSMCE1	626	0.170540805	0.956835112	0.913670223	6	3	0.12897891	4.064406632	4.428690736	6	24
ENST00000563900	ENSG00000169189	NSMCE1	493	0.025011007	0.939936553	0.90990483	0	4	3.724122343	27.71368521	0.865998145	0	24
ENST00000466814	ENSG00000196428	TSC22D2	2093	0.157524595	0.999742315	0.99948463	6	3	0.033730666	4.400247342	4.090679138	0	24
ENST00000584343	ENSG00000161970	RPL26	747	0.048042683	0.99845328	0.996906561	6	3	270.377078	14.42773665	1.247596933	6	24
ENST00000494642	ENSG00000143507	DUSP10	803	0.134583822	0.93005541	0.860110819	0	3	0.277233865	5.150300897	2.329960956	0	12
ENST00000367478	ENSG00000047410	TPR	9708	0.020689888	0.925476688	0.850953375	6	3	1.646470756	33.50173615	0.537285588	6	24
ENST00000634778	ENSG00000075151	EIF4G3	1343	0.047078258	0.982871489	0.965742978	6	3	0.571025771	14.72329721	1.222552241	0	24
ENST00000262139	ENSG00000070540	WIPI1	1832	0.025019366	0.982862897	0.965725793	6	3	6.265761687	27.70442604	0.64971568	6	24
ENST00000335754	ENSG00000113812	ACTR8	3629	0.023715592	0.904180085	0.808360169	6	3	3.165252212	29.22748797	0.615858606	0	24
ENST00000445547	ENSG00000065548	ZC3H15	776	0.154716176	0.977237831	0.954475662	6	3	0.199200661	4.480120942	4.01774868	6	24
ENST00000490923	ENSG00000139631	CSAD	861	0.036619848	0.996697121	0.993394242	0	3	0.177585132	18.92818282	0.63397528	0	12
ENST00000543309	ENSG00000141569	TRIM65	865	0.060877733	0.998635369	0.997270739	6	3	0.490234011	11.38589016	1.580904062	0	24
ENST00000619387	ENSG00000275700	AATF	2141	0.016901994	0.999901963	0.999803926	6	3	48.93659706	41.00978752	0.438919611	6	24
ENST00000236980	ENSG00000118246	FASTKD2	3188	0.076512865	0.966719886	0.933439772	6	3	1.361274826	9.05922399	1.986925152	6	24
ENST00000403094	ENSG00000118246	FASTKD2	2344	0.104558274	0.8650747	0.7301494	0	3	0.879226586	6.629290546	1.810148449	0	12
ENST00000487777	ENSG00000118246	FASTKD2	4999	0.0394127	0.999941292	0.999882583	6	3	0.113876456	17.58689934	1.023489113	0	24
ENST00000406360	ENSG00000118689	FOXO3	7341	0.055996308	0.973496824	0.960245235	0	4	1.835563613	12.3784443	1.938854304	0	24
ENST00000380672	ENSG00000173068	BNC2	12844	0.081009569	0.956206364	0.912412729	6	3	0.594817434	8.556361765	2.103697868	6	24
ENST00000320717	ENSG00000115419	GLS	4834	0.01836484	0.97280982	0.94561964	6	3	8.921137958	37.74316562	0.476907533	6	24
ENST00000468352	ENSG00000115419	GLS	413	0.051721938	0.87618676	0.75237352	6	3	0.161212313	13.40141559	1.343141691	6	24
ENST00000392455	ENSG00000152492	CCDC50	8429	0.023305908	0.968853844	0.937707689	6	3	5.78755796	29.74126429	0.605219732	6	24
ENST00000460064	ENSG00000152492	CCDC50	420	0.056536871	0.990177009	0.980354018	6	3	0.6917734	12.26009089	1.468178348	6	24
ENST00000590599	ENSG00000060069	CTDP1	1762	0.098935682	0.997886391	0.995772782	6	3	0.119391704	7.00603832	2.569212325	6	24
ENST00000547528	ENSG00000075856	SART3	1935	0.112383039	0.952934138	0.905868275	6	3	0.120427059	6.167720558	2.918420157	0	24
ENST00000360540	ENSG00000168300	PCMTD1	4252	0.119858827	0.946794167	0.893588335	6	3	0.720943156	5.783029921	3.112555225	0	24
ENST00000519975	ENSG00000168300	PCMTD1	995	0.044367883	0.919886526	0.839773053	6	3	0.478927587	15.62272367	1.152167854	6	24
ENST00000450932	ENSG00000133302	SLF1	2318	0.043253809	0.997041917	0.994083834	6	3	0.557668057	16.02511316	1.123236998	6	24
ENST00000482555	ENSG00000165055	METTL2B	1590	0.143123057	0.961171492	0.922342983	6	3	0.940414849	4.843015479	3.716692643	6	24
ENST00000325212	ENSG00000166004	CEP295	8057	0.02874578	0.948418238	0.896836477	6	3	0.596033217	24.11300659	0.746485094	6	24
ENST00000258874	ENSG00000136371	MTHFS	907	0.030026089	0.975924968	0.951849936	6	3	12.05323975	23.08483088	0.779732808	0	24
ENST00000322475	ENSG00000150510	FAM124A	4761	0.09688718	0.916158576	0.832317153	6	3	0.06758373	7.154168157	2.516015783	6	24
ENST00000548968	ENSG00000139263	LRIG3	791	0.112288561	0.963447744	0.926895487	6	3	0.083467619	6.172910007	2.915966696	6	24
ENST00000463230	ENSG00000048991	R3HDM1	2241	0.120669251	0.942186036	0.913279055	0	4	0.138076902	5.744190624	4.178134322	0	24
ENST00000352241	ENSG00000187098	MITF	4814	0.040201095	0.99977572	0.99955144	6	3	1.779354325	17.24199742	1.043962574	0	24
ENST00000593021	ENSG00000179115	FARSA	1135	0.057774171	0.964734536	0.929469072	6	3	0.724851064	11.99752704	1.500309184	0	24
ENST00000576502	ENSG00000072864	NDE1	1131	0.047991648	0.944783988	0.889567977	6	3	6.687624071	14.44307951	1.246271613	6	24
ENST00000309739	ENSG00000172602	RND1	1681	0.151956433	0.989243298	0.978486595	6	3	0.040104443	4.561486254	3.946082263	0	24
ENST00000536435	ENSG00000090612	ZNF268	13475	0.078447038	0.875212235	0.812818352	0	4	0.044694522	8.835861769	2.716203651	0	24
ENST00000474937	ENSG00000100503	NIN	533	0.032420828	0.992971699	0.985943398	6	3	0.132363471	21.37968797	0.841920613	6	24
ENST00000497439	ENSG00000085998	POMGNT1	846	0.026266246	0.997405488	0.994810977	0	3	1.25716537	26.38927464	0.90946039	0	24
ENST00000309352	ENSG00000204316	MRPL38	1888	0.062741963	0.842257491	0.763386237	0	4	4.890586751	11.04758517	2.172420454	0	24
ENST00000413432	ENSG00000006607	FARP2	6065	0.048482647	0.950176685	0.90035337	6	3	3.551780837	14.29680982	1.259022134	6	24
ENST00000547381	ENSG00000084112	SSH1	476	0.041421789	0.973164	0.959746	0	4	0.430681011	16.73387853	1.434216219	0	24
ENST00000268616	ENSG00000140948	ZCCHC14	7102	0.072050255	0.996941253	0.993882506	6	3	2.552206035	9.620329371	1.87103781	6	24
ENST00000503039	ENSG00000113761	ZNF346	2774	0.080694377	0.848539624	0.772809436	0	4	0.060522323	8.589782892	2.794017067	0	24
ENST00000553027	ENSG00000134285	FKBP11	4957	0.015776256	0.999326531	0.998653063	6	3	0.647573896	43.93610102	0.409685875	6	24
ENST00000462484	ENSG00000181090	EHMT1	2707	0.38725974	0.970983966	0.941967933	0	3	0.014822269	1.789876687	6.70437248	0	12
ENST00000488135	ENSG00000085185	BCORL1	857	0.084354717	0.873095878	0.809643817	0	4	0.316928842	8.217052961	2.92075518	0	24
ENST00000380361	ENSG00000282034	RP11-2C24.9	11692	0.076267264	0.939255714	0.878511428	6	3	0.273435327	9.088397129	1.980547257	0	24
ENST00000519124	ENSG00000156802	ATAD2	4650	0.228034709	0.984563668	0.969127335	0	3	0.012567054	3.039656473	7.895629065	0	24
ENST00000416160	ENSG00000198399	ITSN2	3634	0.040461245	0.993553117	0.990329676	0	4	1.91249934	17.1311383	1.400957694	0	24
ENST00000541738	ENSG00000138078	PREPL	6049	0.094419497	0.966529131	0.933058261	6	3	0.325385971	7.341144576	2.45193373	6	24
ENST00000373609	ENSG00000084652	TXLNA	5012	0.013961225	0.921627994	0.843255987	6	3	13.83127883	49.64802018	0.362552221	0	24
ENST00000332435	ENSG00000066379	ZNRD1	864	0.042681497	0.995603401	0.991206802	6	3	2.204283426	16.23999224	1.108374914	0	24
ENST00000563739	ENSG00000189091	SF3B3	1105	0.077467551	0.988754155	0.97750831	6	3	0.199020228	8.947580861	2.011716941	6	24
ENST00000283290	ENSG00000144848	ATG3	1570	0.046662525	0.86094787	0.721895741	6	3	5.569818849	14.85447205	1.211756294	6	24
ENST00000425708	ENSG00000185219	ZNF445	10052	0.046274613	0.994445343	0.988890685	0	3	1.158741338	14.97899478	0.801121849	0	12
ENST00000460756	ENSG00000168958	MFF	3524	0.050150299	0.932647682	0.898971523	0	4	0.156167601	13.82139675	1.736438106	0	24
ENST00000477362	ENSG00000168958	MFF	660	0.051721938	0.876186762	0.752373524	6	3	0.201759652	13.40141552	1.343141698	6	24
ENST00000442524	ENSG00000077044	DGKD	625	0.018072634	0.983807161	0.967614321	0	3	0.336491235	38.35341273	0.625759177	0	24
ENST00000319357	ENSG00000164543	STK17A	3368	0.093470413	0.966620676	0.933241351	6	3	5.357104136	7.415685457	2.427287417	6	24
ENST00000247843	ENSG00000127337	YEATS4	1434	0.037926038	0.852017117	0.778025676	0	4	10.79159031	18.27628788	1.313176951	0	24
ENST00000378551	ENSG00000138032	PPM1B	3877	0.052317433	0.99423034	0.988460679	6	3	2.105034507	13.24887595	1.358605822	0	24
ENST00000488866	ENSG00000138032	PPM1B	981	0.051721938	0.87618676	0.75237352	6	3	0.067870219	13.4014155	1.3431417	6	24
ENST00000561965	ENSG00000167264	DUS2	1712	0.0200327	0.933887927	0.867775854	6	3	4.111187781	34.60078598	0.520219397	0	24
ENST00000548590	ENSG00000197728	RPS26	1204	0.065530311	0.970225918	0.955338877	0	4	0.272979651	10.5775049	2.268966096	0	24
ENST00000362032	ENSG00000198829	SUCNR1	4181	0.066810148	0.885461405	0.77092281	6	3	0.062706309	10.37487873	1.734960039	6	24
ENST00000519443	ENSG00000147679	UTP23	894	0.06367642	0.917427745	0.876141617	0	4	0.069320254	10.88546092	2.204775725	0	24
ENST00000483441	ENSG00000102786	INTS6	2969	0.196069685	0.945052402	0.890104805	6	3	0.056512592	3.535208319	5.091637714	0	24
ENST00000504183	ENSG00000131711	MAP1B	572	0.082833736	0.969306912	0.938613823	6	3	0.393196449	8.367933365	2.151068754	0	24
ENST00000546997	ENSG00000185024	BRF1	1999	0.087385417	0.867010747	0.734021495	6	3	0.063288909	7.932069242	2.269269147	6	24
ENST00000549655	ENSG00000185024	BRF1	1962	0.147520953	0.991401254	0.982802509	6	3	0.03806878	4.698635444	3.830899463	0	24
ENST00000575277	ENSG00000213398	LCAT	573	0.109569232	0.943937945	0.887875891	0	3	0.096857824	6.326111517	1.896899852	0	12
ENST00000260810	ENSG00000163781	TOPBP1	5378	0.030678058	0.99254495	0.9850899	6	3	6.391299159	22.59423263	0.79666348	6	24
ENST00000511439	ENSG00000163781	TOPBP1	1142	0.070248304	0.992186517	0.984373034	6	3	0.122063043	9.867101985	1.824243838	6	24
ENST00000240499	ENSG00000131127	ZNF141	2970	0.025469431	0.905351176	0.858026764	0	4	0.712873749	27.2148669	0.881870931	0	24
ENST00000404801	ENSG00000180884	ZNF792	3888	0.079463135	0.924419594	0.848839188	6	3	0.101600505	8.722877362	2.063539272	0	24
ENST00000522161	ENSG00000104325	DECR1	1766	0.062764838	0.899329155	0.798658309	6	3	0.954329601	11.04355884	1.629909367	6	24
ENST00000520148	ENSG00000104325	DECR1	441	0.032420828	0.992971699	0.985943397	6	3	0.159976712	21.3796881	0.841920608	6	24
ENST00000559389	ENSG00000028528	SNX1	753	0.109338004	0.999137618	0.998275237	6	3	0.093534379	6.339489984	2.839345128	0	24
ENST00000334075	ENSG00000186448	ZNF197	2320	0.227664797	0.875906275	0.751812551	0	3	0.058691885	3.044595348	3.941410476	0	12
ENST00000367771	ENSG00000000457	SCYL3	6364	0.077939771	0.999992731	0.999985462	6	3	0.290805168	8.893369469	2.023979782	6	24
ENST00000260363	ENSG00000137807	KIF23	3713	0.046608712	0.98373454	0.967469081	6	3	3.329821029	14.87162261	1.210358847	6	24
ENST00000470103	ENSG00000172943	PHF8	579	0.032420828	0.9929717	0.985943401	6	3	0.121847547	21.37968805	0.84192061	6	24
ENST00000380641	ENSG00000044459	CNTLN	4871	0.042962775	0.990407929	0.980815857	6	3	1.602684073	16.13366888	1.115679275	6	24
ENST00000309971	ENSG00000119392	GLE1	3321	0.023194044	0.939199419	0.878398839	6	3	25.13230843	29.8847063	0.60231477	6	24
ENST00000378572	ENSG00000165630	PRPF18	1717	0.033007212	0.974830427	0.949660854	6	3	5.091448139	20.99987047	0.857148144	6	24
ENST00000550790	ENSG00000179364	PACS2	1163	0.026132608	0.966004396	0.932008793	6	3	0.301078615	26.52422525	0.678624911	6	24
ENST00000577598	ENSG00000136492	BRIP1	3969	0.044135474	0.920374449	0.840748898	6	3	2.046238577	15.70498993	1.14613254	6	24
ENST00000419234	ENSG00000089234	BRAP	4026	0.044494802	0.984322853	0.968645705	6	3	3.834878889	15.57816086	1.155463739	6	24
ENST00000367167	ENSG00000174529	TMEM81	1332	0.017113217	0.997397336	0.994794671	6	3	1.072808898	40.5036163	0.444404763	6	24
ENST00000481195	ENSG00000113575	PPP2CA	4649	0.025487262	0.986444746	0.972889491	6	3	22.75799287	27.19582752	0.661866236	6	24
ENST00000523082	ENSG00000113575	PPP2CA	510	0.043265266	0.965652467	0.931304934	6	3	16.81017596	16.02086959	1.123534518	6	24
ENST00000359933	ENSG00000066739	ATG2B	13684	0.028608918	0.993916196	0.987832392	6	3	2.789297032	24.22836045	0.742930998	6	24
ENST00000494607	ENSG00000122490	PQLC1	666	0.044428516	0.989183719	0.978367438	6	3	0.420995867	15.60140286	1.153742401	0	24
ENST00000369287	ENSG00000165813	CCDC186	7245	0.066817857	0.999502216	0.999004432	6	3	0.391254805	10.37368175	1.73516023	0	24
ENST00000361367	ENSG00000198730	CTR9	4586	0.027395055	0.999991227	0.999982454	6	3	3.695741313	25.30190858	0.711408783	6	24
ENST00000484835	ENSG00000204351	SKIV2L	931	0.047933722	0.988966301	0.977932603	6	3	0.225560726	14.46053339	1.244767362	6	24
ENST00000267199	ENSG00000139719	VPS33A	4586	0.018340863	0.990359341	0.980718682	6	3	7.393170823	37.7925057	0.476284905	6	24
ENST00000544349	ENSG00000139719	VPS33A	2114	0.062994587	0.85504907	0.782573605	0	4	0.27965838	11.00328163	2.181167475	0	24
ENST00000264515	ENSG00000117222	RBBP5	4404	0.014311983	0.926463014	0.852926028	6	3	6.429635307	48.43124643	0.371660887	6	24
ENST00000339594	ENSG00000009954	BAZ1B	6102	0.076717418	0.980622268	0.961244537	6	3	6.119625847	9.035069214	1.99223709	6	24
ENST00000576573	ENSG00000141543	EIF4A3	697	0.030098873	0.893430802	0.786861604	6	3	0.635640322	23.02900762	0.781622912	6	24
ENST00000361804	ENSG00000108055	SMC3	4114	0.035405173	0.951376679	0.902753358	6	3	3.705084548	19.5775679	0.919419618	6	24
ENST00000443649	ENSG00000184047	DIABLO	2250	0.098923148	0.910174267	0.820348535	6	3	1.392964806	7.006926026	2.568886832	6	24
ENST00000355520	ENSG00000079482	OPHN1	7879	0.016632835	0.999857527	0.999715054	6	3	1.834036897	41.67342251	0.431929967	6	24
ENST00000319170	ENSG00000173166	RAPH1	9808	0.04659307	0.990152768	0.980305536	6	3	1.872454302	14.8766153	1.209952643	6	24
ENST00000585265	ENSG00000108671	PSMD11	670	0.025533472	0.869663721	0.804495582	0	4	0.210639689	27.14660891	0.884088325	0	24
ENST00000439489	ENSG00000184047	DIABLO	634	0.020707645	0.848489488	0.772734233	0	4	3.838392618	33.47300861	0.716995603	0	24
ENST00000466059	ENSG00000144857	BOC	5750	0.020958804	0.95017922	0.900358441	0	3	0.025609508	33.0718869	0.725691887	0	24
ENST00000470393	ENSG00000057019	DCBLD2	4435	0.024454813	0.952135035	0.904270071	6	3	0.126074959	28.34399806	0.635055082	0	24
ENST00000510645	ENSG00000109606	DHX15	470	0.045957082	0.989049374	0.978098747	6	3	1.043321892	15.08248899	1.193436973	6	24
ENST00000622333	ENSG00000141446	ESCO1	1850	0.065474387	0.971281902	0.942563803	0	3	0.641058784	10.5865395	2.267029751	0	24
ENST00000505900	ENSG00000182903	ZNF721	664	0.091545375	0.867204137	0.800806206	0	4	0.087179399	7.571624257	3.169729398	0	24
ENST00000217109	ENSG00000101138	CSTF1	4290	0.142528119	0.997681147	0.995362295	6	3	0.391104736	4.863231089	3.701242995	6	24
ENST00000615853	ENSG00000277745	H2AFB3	591	0.051806967	0.983806846	0.967613693	0	3	0.167324747	13.37942021	0.896899851	0	12
ENST00000262294	ENSG00000108395	TRIM37	4330	0.038038713	0.999999988	0.999999976	6	3	4.951833142	18.22215104	0.987808737	6	24
ENST00000295851	ENSG00000138443	ABI2	22209	0.121833635	0.974097501	0.948195002	6	3	0.013743629	5.689292442	3.163838066	6	24
ENST00000494215	ENSG00000138443	ABI2	717	0.043161279	0.960889207	0.921778414	6	3	0.307193012	16.0594679	1.120834147	0	24
ENST00000601045	ENSG00000162222	TTC9C	346	0.096429196	0.896662225	0.844993337	0	4	0.486281246	7.18814646	3.338830133	0	24
ENST00000444766	ENSG00000108506	INTS2	5878	0.033526227	0.989435081	0.978870163	6	3	4.991804652	20.67477434	0.87062619	6	24
ENST00000578805	ENSG00000108506	INTS2	535	0.056548903	0.990154733	0.980309466	6	3	0.135746399	12.25748229	1.468490803	6	24
ENST00000419617	ENSG00000104375	STK3	2826	0.025864508	0.924707201	0.849414401	6	3	4.473611212	26.7991637	0.67166275	6	24
ENST00000520440	ENSG00000104375	STK3	697	0.077269912	0.973247686	0.946495373	6	3	0.427348184	8.970466829	2.006584534	6	24
ENST00000560997	ENSG00000157734	SNX22	3367	0.024177736	0.998436227	0.996872455	6	3	0.147607568	28.66882098	0.627859793	6	24
ENST00000583458	ENSG00000167281	RBFOX3	2934	0.066089836	0.998397259	0.996794518	6	3	0.072174928	10.48795427	1.716254623	0	24
ENST00000528882	ENSG00000149115	TNKS1BP1	4336	0.087277364	0.999617412	0.999234824	6	3	1.208517297	7.941889519	2.266463158	0	24
ENST00000427750	ENSG00000149115	TNKS1BP1	1946	0.088376493	0.99497832	0.98995664	6	3	1.969958986	7.843117104	2.295005897	6	24
ENST00000368971	ENSG00000080546	SESN1	592	0.116334508	0.924929983	0.849859966	6	3	0.134939257	5.958225035	3.021033931	6	24
ENST00000413218	ENSG00000146733	PSPH	539	0.045913394	0.905470258	0.810940516	6	3	0.69560785	15.09684036	1.192302467	6	24
ENST00000410026	ENSG00000173559	NABP1	11521	0.056808149	0.984891443	0.969782886	6	3	0.183726454	12.20154499	1.475223016	0	24
ENST00000550948	ENSG00000110876	SELPLG	2256	0.185933138	0.986664581	0.973329163	0	3	0.024171185	3.727937838	3.218937794	0	12
ENST00000496455	ENSG00000163655	GMPS	8751	0.019464838	0.902007101	0.804014202	6	3	7.857576684	35.61022019	0.505472864	6	24
ENST00000257857	ENSG00000135404	CD63	1070	0.118584032	0.95307757	0.90615514	6	3	17.13762181	5.845198298	3.079450702	6	24
ENST00000409406	ENSG00000173933	RBM4	2321	0.042956046	0.882371611	0.764743221	6	3	1.976604042	16.13619589	1.115504554	6	24
ENST00000492623	ENSG00000230291	RP11-244J10.1	435	0.038998364	0.907069484	0.814138967	6	3	54.73158495	17.77375022	1.012729434	6	24
ENST00000449987	ENSG00000139746	RBM26	3662	0.062678834	0.897272083	0.845908124	0	4	0.405029572	11.05871209	2.170234635	0	24
ENST00000254029	ENSG00000131725	WDR44	4111	0.065460189	0.999922552	0.999845103	6	3	0.92018463	10.58883562	1.699903619	6	24
ENST00000367466	ENSG00000116711	PLA2G4A	2875	0.013978185	0.851948828	0.703897655	6	3	3.715078512	49.58778113	0.362992648	6	24
ENST00000372102	ENSG00000172315	TP53RK	2012	0.169864845	0.88674722	0.773494441	0	3	1.161456947	4.080580543	2.940758031	0	12
ENST00000506538	ENSG00000134987	WDR36	7048	0.02305332	0.986109798	0.972219596	6	3	1.131297976	30.06713017	0.598660394	6	24
ENST00000265523	ENSG00000106605	BLVRA	1071	0.038556344	0.978634788	0.957269575	6	3	20.35091154	17.97751328	1.001250825	6	24
ENST00000487570	ENSG00000163634	THOC7	523	0.051721938	0.87618676	0.75237352	6	3	0.127305325	13.40141554	1.343141696	6	24
ENST00000475897	ENSG00000163635	ATXN7	918	0.057438782	0.996817646	0.993635291	0	3	0.079345315	12.06758146	1.988799502	0	24
ENST00000394820	ENSG00000109320	NFKB1	3693	0.039748318	0.991249193	0.98687379	0	4	6.444471677	17.43840293	1.376272821	0	24
ENST00000535496	ENSG00000176871	WSB2	1328	0.096949071	0.991043789	0.982087578	6	3	4.596506727	7.149601052	2.517622993	0	24
ENST00000334527	ENSG00000166579	NDEL1	2372	0.074822691	0.862845953	0.725691907	6	3	0.94788982	9.263863327	1.943033847	6	24
ENST00000582490	ENSG00000166579	NDEL1	602	0.102975749	0.999502406	0.999004812	6	3	0.119250176	6.731169125	2.674126837	6	24
ENST00000517956	ENSG00000156804	FBXO32	6744	0.142218449	0.947384658	0.921076987	0	4	0.445970292	4.873820415	4.924268429	0	24
ENST00000472710	ENSG00000132128	LRRC41	4455	0.10594971	0.902261209	0.853391813	0	4	0.118190968	6.542228188	3.668474916	0	24
ENST00000621650	ENSG00000278129	ZNF8	9128	0.019778722	0.998610684	0.997221368	6	3	0.801740722	35.04509515	0.513623944	0	24
ENST00000366812	ENSG00000182827	ACBD3	3573	0.079664458	0.994656944	0.989313888	6	3	1.758348584	8.700833461	2.068767329	0	24
ENST00000315872	ENSG00000134318	ROCK2	8292	0.015951096	0.94915255	0.8983051	6	3	12.95599848	43.45451717	0.414226211	6	24
ENST00000336086	ENSG00000106608	URGCP	5658	0.068571298	0.988721791	0.977443583	6	3	0.355955491	10.1084157	1.780694476	0	24
ENST00000596677	ENSG00000198131	ZNF544	4109	0.038474222	0.939919949	0.879839897	6	3	0.351986981	18.01588558	0.999118246	6	24
ENST00000627781	ENSG00000198131	ZNF544	383	0.028521719	0.935134439	0.870268878	6	3	0.954414978	24.3024338	0.740666558	6	24
ENST00000397786	ENSG00000108510	MED13	10465	0.03404559	0.931986065	0.863972129	6	3	8.155957224	20.35938245	0.884113261	6	24
ENST00000373464	ENSG00000169155	ZBTB43	5965	0.060275384	0.974105746	0.961158619	0	4	0.170496517	11.49967254	2.08701595	0	24
ENST00000461897	ENSG00000197565	COL4A6	1889	0.05497313	0.924769752	0.887154628	0	4	0.503094356	12.60883609	1.903427075	0	24
ENST00000290650	ENSG00000159459	UBR1	7761	0.03558866	0.999908765	0.999817531	6	3	1.549310733	19.47663023	0.924184512	6	24
ENST00000445419	ENSG00000005700	IBTK	3663	0.137884511	0.976691067	0.953382134	6	3	0.523834044	5.027012651	3.580655401	6	24
ENST00000503400	ENSG00000005700	IBTK	5239	0.0183007	0.969695766	0.939391533	6	3	8.779684567	37.87544684	0.475241918	6	24
ENST00000510291	ENSG00000005700	IBTK	4109	0.024471481	0.914594147	0.829188294	6	3	3.380246219	28.32469228	0.635487928	6	24
ENST00000490147	ENSG00000173702	MUC13	593	0.032420828	0.9929717	0.985943399	6	3	0.118970877	21.37968807	0.841920609	6	24
ENST00000514665	ENSG00000145390	USP53	4233	0.034778143	0.991517201	0.987275801	0	4	0.032864064	19.93054039	1.204182101	0	24
ENST00000274030	ENSG00000145390	USP53	5936	0.263087718	0.918493428	0.836986856	6	3	0.015740206	2.634661875	6.83199623	6	24
ENST00000519664	ENSG00000171992	SYNPO	4571	0.049013558	0.995255216	0.990510431	6	3	3.815717643	14.14194781	1.27280911	0	24
ENST00000307877	ENSG00000167881	SRP68	2649	0.051021479	0.999820135	0.999640271	6	3	9.604007747	13.58539953	1.324951833	6	24
ENST00000602720	ENSG00000167881	SRP68	2037	0.027268072	0.986828353	0.973656705	6	3	1.591128237	25.41973519	0.708111232	6	24
ENST00000382103	ENSG00000109618	SEPSECS	5496	0.034995915	0.955495152	0.933242729	0	4	0.887449908	19.80651661	1.211722408	0	24
ENST00000476367	ENSG00000163660	CCNL1	1603	0.082063514	0.92050096	0.84100192	0	3	0.232248051	8.446472072	1.420711499	0	12
ENST00000355621	ENSG00000186591	UBE2H	5151	0.017952102	0.96670125	0.9334025	6	3	42.07709893	38.61092076	0.466189349	6	24
ENST00000383678	ENSG00000163607	GTPBP8	1360	0.039243122	0.999788538	0.999577076	6	3	2.886458569	17.66289614	1.019085424	6	24
ENST00000467586	ENSG00000182473	EXOC7	2393	0.053263528	0.998926512	0.997853024	6	3	0.449223378	13.0135423	1.38317451	0	24
ENST00000540539	ENSG00000130779	CLIP1	2592	0.11228856	0.963447743	0.926895487	6	3	0.025471793	6.172910032	2.915966684	6	24
ENST00000465356	ENSG00000160299	PCNT	767	0.086957892	0.966579498	0.933158996	6	3	0.098204085	7.97106699	2.258166946	6	24
ENST00000288177	ENSG00000157429	ZNF19	3220	0.026044012	0.988777287	0.977554574	6	3	0.178685714	26.61445499	0.676324201	6	24
ENST00000373275	ENSG00000165288	BRWD3	11381	0.022488329	0.997376669	0.994753338	6	3	4.084597096	30.82252889	0.583988422	6	24
ENST00000624557	ENSG00000279342	AP000866.1	826	0.051806967	0.983610033	0.967220067	0	3	0.059851636	13.3794201	0.896899859	0	12
ENST00000392011	ENSG00000130147	SH3BP4	5194	0.034336649	0.998319426	0.996638853	6	3	4.667514082	20.18680355	0.891671629	0	24
ENST00000431842	ENSG00000163946	FAM208A	7119	0.056011095	0.983149593	0.966299185	6	3	1.570308837	12.37517636	1.454524726	6	24
ENST00000307731	ENSG00000168438	CDC40	3848	0.042348902	0.99999049	0.99998098	6	3	2.146386245	16.36753607	1.099737916	6	24
ENST00000468043	ENSG00000174899	PQLC2L	883	0.073686271	0.915679298	0.831358596	6	3	0.149289096	9.406734433	1.913522714	6	24
ENST00000557164	ENSG00000033170	FUT8	2269	0.111538433	0.946719819	0.893439637	6	3	1.23171206	6.214424599	2.89648699	6	24
ENST00000366956	ENSG00000152104	PTPN14	12985	0.020222939	0.999504648	0.999009296	6	3	15.42814264	34.27529476	0.525159597	6	24
ENST00000373950	ENSG00000088367	EPB41L1	3631	0.028144423	0.893062105	0.78612421	6	3	1.858778863	24.62822472	0.730868758	6	24
ENST00000355086	ENSG00000196935	SRGAP1	23331	0.040738688	0.941662264	0.883324529	6	3	0.560074644	17.01446977	1.057923065	6	24
ENST00000547246	ENSG00000080371	RAB21	432	0.051721938	0.876186762	0.752373524	6	3	0.154121956	13.40141552	1.343141698	6	24
ENST00000356183	ENSG00000077235	GTF3C1	7018	0.017525934	0.889401444	0.778802889	6	3	11.35576091	39.54980072	0.455122394	0	24
ENST00000265245	ENSG00000041802	LSG1	3572	0.044903511	0.90893901	0.81787802	6	3	4.195460099	15.4363694	1.166077303	6	24
ENST00000415811	ENSG00000108433	GOSR2	2202	0.042795478	0.95293828	0.905876561	6	3	2.003255012	16.19673884	1.11133483	0	24
ENST00000468018	ENSG00000168397	ATG4B	721	0.109569232	0.882209891	0.764419782	0	3	0.061087048	6.32611151	1.896899854	0	12
ENST00000548411	ENSG00000151746	BICD1	8811	0.030329588	0.994685007	0.989370015	0	3	0.488813162	22.85382786	1.050152305	0	24
ENST00000552160	ENSG00000151746	BICD1	1583	0.023005454	0.832280121	0.748420181	0	4	0.532213617	30.12968886	0.796556517	0	24
ENST00000338624	ENSG00000125505	MBOAT7	2076	0.034305168	0.999914724	0.999829449	0	3	0.308130146	20.20532833	1.187805494	0	24
ENST00000199814	ENSG00000086589	RBM22	2342	0.072558097	0.995983259	0.991966517	6	3	3.861458717	9.552995591	1.88422572	6	24
ENST00000225964	ENSG00000108821	COL1A1	6727	0.08845963	0.985121486	0.97768223	0	4	0.822269251	7.835745862	3.062886472	0	24
ENST00000447251	ENSG00000073711	PPP2R3A	806	0.034232887	0.962016183	0.924032365	6	3	0.271474294	20.24799071	0.888977097	6	24
ENST00000360254	ENSG00000154309	DISP1	1069	0.032420827	0.9929717	0.985943401	6	3	0.065996006	21.37968838	0.841920597	6	24
ENST00000615335	ENSG00000053254	FOXN3	2421	0.033822665	0.944715726	0.889431452	6	3	5.03373114	20.49357065	0.878324247	6	24
ENST00000295417	ENSG00000163251	FZD5	6708	0.022080221	0.986682325	0.973364649	6	3	3.125973454	31.39222176	0.573390445	6	24
ENST00000435644	ENSG00000023287	RB1CC1	6614	0.033242256	0.985812556	0.978718834	0	4	2.52100625	20.85138804	1.151002511	0	24
ENST00000427836	ENSG00000178385	PLEKHM3	2792	0.029304443	0.93591041	0.903865615	0	4	3.364722522	23.65331363	1.014656989	0	24
ENST00000481132	ENSG00000003436	TFPI	7690	0.076058907	0.894100752	0.841151129	0	4	0.015296665	9.11329394	2.633515407	0	24
ENST00000358595	ENSG00000143437	ARNT	4887	0.066109567	0.981116428	0.962232857	6	3	5.46190442	10.48482409	1.716767001	6	24
ENST00000326793	ENSG00000114331	ACAP2	7160	0.04272338	0.959818544	0.919637088	6	3	2.902058298	16.22407174	1.109462549	6	24
ENST00000279907	ENSG00000111647	UHRF1BP1L	5168	0.014548292	0.955688798	0.911377596	6	3	6.149248512	47.64457552	0.377797468	6	24
ENST00000274289	ENSG00000145632	PLK2	2960	0.126387688	0.950347886	0.925521829	0	4	0.42859942	5.484293551	4.376133367	0	24
ENST00000502671	ENSG00000145632	PLK2	768	0.305523967	0.925866723	0.851733445	0	3	0.097661455	2.268716221	5.289334949	0	12
ENST00000261413	ENSG00000113048	MRPS27	2785	0.074219865	0.902996724	0.805993448	6	3	3.728694223	9.339105977	1.927379349	6	24
ENST00000260743	ENSG00000138172	CALHM2	1859	0.042569479	0.999351982	0.998703963	0	3	0.19302661	16.28272631	1.47395464	0	24
ENST00000335420	ENSG00000128607	KLHDC10	6437	0.054327072	0.999722588	0.999445177	6	3	3.894134083	12.75878042	1.410793148	6	24
ENST00000478916	ENSG00000131018	SYNE1	7780	0.085452159	0.971811472	0.943622945	0	3	0.01740822	8.111523307	2.95875375	0	24
ENST00000598345	ENSG00000121410	A1BG	475	0.135174009	0.929570964	0.894356446	0	4	0.26646646	5.127814052	4.680356924	0	24
ENST00000228495	ENSG00000110906	KCTD10	4163	0.043079679	0.990433007	0.980866014	6	3	3.051991938	16.08988722	1.118715113	6	24
ENST00000433877	ENSG00000111011	RSRC2	1956	0.06179668	0.928840897	0.857681794	0	3	0.068632111	11.21657646	2.139690314	0	24
ENST00000532695	ENSG00000111011	RSRC2	2001	0.153793178	0.994209124	0.991313686	0	4	0.033321687	4.507008619	5.325039739	0	24
ENST00000250784	ENSG00000129824	RPS4Y1	1305	0.016747229	0.987771875	0.97554375	6	3	86.30783886	41.38876789	0.4349006	6	24
ENST00000620340	ENSG00000072133	RPS6KA6	8169	0.018899917	0.962254998	0.924509996	6	3	1.919492077	36.67461424	0.490802708	6	24
ENST00000522941	ENSG00000153310	FAM49B	1700	0.03735982	0.98295101	0.965902019	6	3	22.28575639	18.55327942	0.970178888	6	24
ENST00000552864	ENSG00000111052	LIN7A	6112	0.052575078	0.925117589	0.850235178	6	3	0.807823543	13.18394968	1.365296473	6	24
ENST00000551681	ENSG00000248124	RRN3P1	1151	0.109276	0.98784704	0.98177056	0	4	0.227642616	6.34308703	3.783646651	0	24
ENST00000460813	ENSG00000163617	CCDC191	2881	0.023718277	0.960937823	0.921875645	6	3	0.075419082	29.22417942	0.615928329	6	24
ENST00000527451	ENSG00000120451	SNX19	498	0.051721938	0.876186764	0.752373527	6	3	0.133696155	13.40141552	1.343141699	6	24
ENST00000259154	ENSG00000136636	KCTD3	3931	0.025259746	0.989668094	0.979336189	6	3	12.08677634	27.44078149	0.655957995	6	24
ENST00000358813	ENSG00000115009	CCL20	800	0.098701766	0.950555442	0.925833164	0	4	0.358075514	7.022642168	3.417517143	0	24
ENST00000295902	ENSG00000163637	PRICKLE2	8305	0.098764028	0.936255274	0.904382912	0	4	0.65453414	7.018214959	3.419672971	0	24
ENST00000405094	ENSG00000057935	MTA3	1785	0.015408274	0.933374228	0.866748456	6	3	0.983527737	44.98538775	0.400129929	6	24
ENST00000409947	ENSG00000169967	MAP3K2	10992	0.03874538	0.983662939	0.967325878	6	3	7.39791727	17.88980212	1.006159815	6	24
ENST00000493014	ENSG00000151576	QTRTD1	1046	0.044349147	0.998993938	0.997987876	6	3	0.615886128	15.62932374	1.151681308	6	24
ENST00000324817	ENSG00000180182	MED14	7984	0.025221675	0.985599558	0.971199116	6	3	4.454244653	27.48220214	0.654969347	6	24
ENST00000460298	ENSG00000250588	IQCJ-SCHIP1	1884	0.021090491	0.973860231	0.947720463	6	3	4.819381041	32.86538923	0.54768863	6	24
ENST00000261847	ENSG00000138593	SECISBP2L	6779	0.033020643	0.993372517	0.986745033	6	3	3.289615861	20.99132916	0.857496915	6	24
ENST00000535164	ENSG00000103544	C16orf62	564	0.02887054	0.99987123	0.99974246	6	3	0.885125929	24.0088059	0.749724916	6	24
ENST00000551620	ENSG00000166226	CCT2	776	0.235452894	0.92779666	0.855593321	6	3	0.115226943	2.943888987	6.114360997	6	24
ENST00000550010	ENSG00000166226	CCT2	1754	0.040175296	0.987083466	0.974166932	6	3	26.86250177	17.25306961	1.043292609	6	24
ENST00000399151	ENSG00000142197	DOPEY2	7685	0.037836395	0.805309807	0.707964711	0	4	0.89750115	18.31958823	1.310073114	0	24
ENST00000539974	ENSG00000139163	ETNK1	441	0.056548903	0.990154734	0.980309467	6	3	0.164681006	12.25748231	1.4684908	6	24
ENST00000453863	ENSG00000187147	RNF220	361	0.032402812	0.992960922	0.985921843	6	3	0.977289699	21.39157468	0.841452781	6	24
ENST00000335497	ENSG00000187147	RNF220	1203	0.033298225	0.974550525	0.949101049	6	3	2.266664368	20.8163405	0.864705302	0	24
ENST00000236698	ENSG00000118007	STAG1	5951	0.045052989	0.966066193	0.932132387	6	3	1.697227472	15.38515431	1.169959017	6	24
ENST00000462818	ENSG00000118007	STAG1	1227	0.101485955	0.966758134	0.933516268	6	3	0.163182664	6.829981329	2.635439122	6	24
ENST00000311506	ENSG00000087995	METTL2A	2537	0.046302923	0.930003198	0.895004798	0	4	3.453115699	14.96983647	1.603223926	0	24
ENST00000503350	ENSG00000113712	CSNK1A1	1099	0.017448366	0.978021045	0.95604209	6	3	1.30812384	39.72562067	0.453108087	6	24
ENST00000424236	ENSG00000132912	DCTN4	4054	0.027749991	0.950196683	0.900393365	6	3	12.62730017	24.97828463	0.720625946	6	24
ENST00000333201	ENSG00000198440	ZNF583	4916	0.020337696	0.959147379	0.918294757	6	3	0.308744685	34.0818932	0.528139675	6	24
ENST00000563290	ENSG00000140386	SCAPER	5028	0.113608	0.948798719	0.897597438	6	3	0.142227009	6.101218065	2.950230562	6	24
ENST00000465903	ENSG00000113810	SMC4	849	0.026728322	0.970051724	0.940103448	6	3	0.908047471	25.93306031	0.694094711	6	24
ENST00000219837	ENSG00000103550	KNOP1	6432	0.032863308	0.999629741	0.999259482	6	3	3.318626516	21.09182606	0.853411172	6	24
ENST00000504256	ENSG00000053900	ANAPC4	3807	0.040539117	0.9067226	0.8134452	0	3	0.020470988	17.09823084	1.403653993	0	24
ENST00000357886	ENSG00000101391	CDK5RAP1	2164	0.110869272	0.897082127	0.84562319	0	4	0.501860274	6.251932282	3.838813173	0	24
ENST00000517795	ENSG00000173818	ENDOV	2548	0.02609841	0.999985444	0.999970887	6	3	0.363303183	26.55898073	0.677736852	0	24
ENST00000543469	ENSG00000213186	TRIM59	4615	0.072640228	0.949101885	0.89820377	6	3	0.043686892	9.542194487	1.886358534	6	24
ENST00000392055	ENSG00000153823	PID1	2533	0.062976911	0.945559056	0.918338584	0	4	5.486821475	11.00636994	2.180555454	0	24
ENST00000395819	ENSG00000124225	PMEPA1	859	0.037664574	0.981892832	0.972839247	0	4	1.857806358	18.40316003	1.304123855	0	24
ENST00000560589	ENSG00000140332	TLE3	3509	0.140138702	0.997921309	0.995842617	0	3	1.356166911	4.946150996	2.426128925	0	12
ENST00000589925	ENSG00000130254	SAFB2	506	0.05354075	0.966818211	0.933636422	6	3	0.408091306	12.94616131	1.39037353	6	24
ENST00000495273	ENSG00000169855	ROBO1	5600	0.049277778	0.999940935	0.99988187	6	3	3.591796302	14.06612088	1.279670505	6	24
ENST00000367506	ENSG00000121486	TRMT1L	4392	0.028601878	0.967441476	0.951162214	0	4	2.871248495	24.23432414	0.990330898	0	24
ENST00000393752	ENSG00000184845	DRD1	4054	0.247762459	0.996998541	0.993997082	0	3	0.013082327	2.797627946	4.289348059	0	12
ENST00000219689	ENSG00000103404	USP31	10699	0.02374914	0.924883514	0.849767029	6	3	7.134482338	29.18620146	0.616729794	6	24
ENST00000621106	ENSG00000067248	DHX29	4450	0.110016755	0.958973402	0.917946803	6	3	1.07385312	6.300378321	2.856971293	6	24
ENST00000468735	ENSG00000114857	NKTR	7964	0.190000195	0.885211781	0.770423562	0	3	0.016104552	3.648139307	3.289348073	0	12
ENST00000492996	ENSG00000148634	HERC4	3385	0.088993908	0.99309784	0.98964676	0	4	0.120749974	7.788703669	3.081385686	0	24
ENST00000467396	ENSG00000198917	C9orf114	451	0.112683569	0.855462954	0.78319443	0	4	0.117808003	6.151271118	3.901632612	0	24
ENST00000011691	ENSG00000008324	SS18L2	815	0.055439958	0.999998353	0.999996706	6	3	4.63117383	12.50266414	1.439693157	6	24
ENST00000592224	ENSG00000160633	SAFB	3014	0.097083848	0.90385241	0.80770482	6	3	0.421982982	7.139675617	2.521122942	6	24
ENST00000521381	ENSG00000145675	PIK3R1	7011	0.030692796	0.945951196	0.891902392	6	3	1.347109455	22.58338341	0.797046203	6	24
ENST00000271628	ENSG00000143368	SF3B4	2085	0.026218159	0.97966366	0.959327321	6	3	15.05729714	26.43767561	0.680846541	0	24
ENST00000549920	ENSG00000063177	RPL18	1004	0.042380116	0.999743283	0.999486565	6	3	277.4673174	16.35548111	1.100548488	0	24
ENST00000553300	ENSG00000092199	HNRNPC	1375	0.054022681	0.949438442	0.898876885	6	3	0.270450438	12.83066973	1.402888577	6	24
ENST00000554891	ENSG00000092199	HNRNPC	644	0.029351148	0.809157431	0.713736146	0	4	6.70616237	23.61567569	1.016274119	0	24
ENST00000341749	ENSG00000150527	CTAGE5	2912	0.039961153	0.961905865	0.923811729	6	3	0.642529241	17.34552509	1.037731628	6	24
ENST00000348007	ENSG00000150527	CTAGE5	2762	0.042123292	0.973215661	0.946431321	6	3	1.479649791	16.45519956	1.093879168	6	24
ENST00000553352	ENSG00000150527	CTAGE5	3441	0.104245078	0.970292356	0.940584712	6	3	0.198459519	6.649207768	2.70708942	6	24
ENST00000275016	ENSG00000146233	CYP39A1	2176	0.078702087	0.896755792	0.793511585	6	3	0.059675337	8.807227405	2.043776	6	24
ENST00000261244	ENSG00000100578	KIAA0586	4807	0.110451917	0.966702858	0.933405716	6	3	0.397725429	6.275555907	2.868271794	6	24
ENST00000418039	ENSG00000167202	TBC1D2B	4395	0.126218674	0.943635715	0.88727143	6	3	0.198395275	5.491637322	3.277710989	6	24
ENST00000437447	ENSG00000230251	PHBP4	837	0.032410699	0.993012179	0.986024359	6	3	0.168582733	21.38636938	0.841657585	6	24
ENST00000298838	ENSG00000165912	PACSIN3	1843	0.068535722	0.997146585	0.99429317	6	3	7.163466917	10.11366271	1.779770645	6	24
ENST00000348367	ENSG00000119927	GPAM	6371	0.027203218	0.997746364	0.995492728	6	3	12.72473339	25.48033757	0.706427062	6	24
ENST00000480130	ENSG00000119927	GPAM	514	0.03974357	0.950317664	0.900635329	6	3	1.208593875	17.44048604	1.032081328	6	24
ENST00000368498	ENSG00000047932	GOPC	4450	0.086943595	0.888503548	0.777007096	6	3	1.726502466	7.972377756	2.257795673	6	24
ENST00000052569	ENSG00000047932	GOPC	4590	0.039751873	0.999814281	0.999628562	6	3	1.088377374	17.43684343	1.032296934	0	24
ENST00000487447	ENSG00000106665	CLIP2	564	0.017112726	0.997412335	0.99482467	6	3	0.506726527	40.50477959	0.444392	0	24
ENST00000529374	ENSG00000172732	MUS81	1232	0.029196207	0.896426926	0.792853852	6	3	1.731828237	23.74100104	0.758182015	0	24
ENST00000322244	ENSG00000033178	UBA6	9564	0.017321534	0.881802999	0.763605998	6	3	4.99833163	40.01649974	0.449814454	6	24
ENST00000429659	ENSG00000033178	UBA6	2387	0.065854365	0.990255443	0.985383165	0	4	0.029979598	10.52545542	2.280186372	0	24
ENST00000513972	ENSG00000169045	HNRNPH1	761	0.029001513	0.982149964	0.964299927	6	3	0.831090065	23.90037978	0.753126108	6	24
ENST00000435364	ENSG00000149474	CSRP2BP	3618	0.080570044	0.984814164	0.969628328	6	3	1.691779785	8.603038345	2.09228406	6	24
ENST00000557796	ENSG00000134138	MEIS2	2666	0.213865718	0.978281249	0.956562498	6	3	0.059663555	3.241039229	5.553774184	6	24
ENST00000223428	ENSG00000081386	ZNF510	5154	0.039772676	0.999992048	0.999984096	6	3	1.216713755	17.42772296	1.032837166	6	24
ENST00000320578	ENSG00000179331	RAB39A	1830	0.026125623	0.989878022	0.979756045	6	3	0.539973033	26.53131719	0.678443512	6	24
ENST00000265081	ENSG00000113318	MSH3	4092	0.028582725	0.986078841	0.972157682	6	3	4.817198521	24.2505629	0.742250812	6	24
ENST00000591344	ENSG00000267041	ZNF850	7714	0.024952379	0.956664417	0.913328835	6	3	0.154118998	27.77880188	0.647976111	6	24
ENST00000432057	ENSG00000028116	VRK2	1870	0.123182071	0.995980732	0.991961464	6	3	1.643833123	5.627013539	3.19885493	6	24
ENST00000401466	ENSG00000144120	TMEM177	1346	0.110523202	0.951617555	0.90323511	0	3	0.194179843	6.271508292	3.826830625	0	24
ENST00000490029	ENSG00000134697	GNL2	635	0.051806967	0.983610034	0.967220068	0	3	0.077854254	13.37942011	0.896899858	0	12
ENST00000373062	ENSG00000134697	GNL2	2334	0.037209757	0.890769598	0.836154396	0	4	1.199661143	18.62810269	1.288375977	0	24
ENST00000369005	ENSG00000138162	TACC2	9673	0.06037951	0.986881038	0.973762076	6	3	0.037717856	11.47984108	1.567965957	0	24
ENST00000402135	ENSG00000115392	FANCL	1698	0.080601398	0.954997276	0.909994551	6	3	1.114303451	8.599691759	2.093098277	6	24
ENST00000400595	ENSG00000215571	GRK6P1	1711	0.051806966	0.98361003	0.967220061	0	3	0.028893893	13.37942043	0.896899837	0	12
ENST00000610569	ENSG00000253767	PCDHGA8	6480	0.035199129	0.899022704	0.798045407	6	3	0.194669464	19.6921684	0.914068966	6	24
ENST00000531159	ENSG00000135372	NAT10	3436	0.047800706	0.993484067	0.986968134	6	3	6.240341914	14.5007728	1.241313153	6	24
ENST00000375403	ENSG00000150401	DCUN1D2	3164	0.042598568	0.998859311	0.997718622	6	3	0.85978511	16.27160753	1.106221371	6	24
ENST00000460318	ENSG00000150401	DCUN1D2	435	0.032420828	0.992971699	0.985943398	6	3	0.162183287	21.3796881	0.841920608	6	24
ENST00000163416	ENSG00000066455	GOLGA5	2969	0.042240252	0.902726467	0.805452934	6	3	6.74579623	16.4096366	1.09691643	6	24
ENST00000559624	ENSG00000128829	EIF2AK4	3548	0.087331708	0.997802224	0.995604449	6	3	0.162912341	7.936947474	2.267874401	6	24
ENST00000263791	ENSG00000128829	EIF2AK4	5499	0.025064295	0.987613436	0.975226872	6	3	7.547381316	27.65476476	0.650882412	6	24
ENST00000299213	ENSG00000166173	LARP6	4469	0.06789352	0.90072098	0.801441961	6	3	0.766590985	10.20932753	1.763093598	0	24
ENST00000370763	ENSG00000162616	DNAJB4	2988	0.030343801	0.979625895	0.95925179	6	3	5.058598169	22.84312326	0.787983315	6	24
ENST00000483979	ENSG00000178809	TRIM73	3875	0.063676419	0.917427736	0.876141605	0	4	0.015992854	10.88546104	2.204775701	0	24
ENST00000507345	ENSG00000157107	FCHO2	726	0.029216588	0.961949363	0.923898727	6	3	0.600634824	23.72443948	0.758711287	6	24
ENST00000512044	ENSG00000164741	DLC1	3758	0.033427996	0.971048975	0.942097949	6	3	0.315853126	20.73552896	0.868075275	0	24
ENST00000311403	ENSG00000174282	ZBTB4	5956	0.044039554	0.92448102	0.886721531	0	4	6.40455317	15.73919605	1.524855522	0	24
ENST00000479872	ENSG00000143179	UCK2	4669	0.036174071	0.954858568	0.909717136	6	3	13.94087398	19.16143704	0.939386747	6	24
ENST00000372718	ENSG00000084070	SMAP2	2939	0.09376837	0.988185549	0.976371098	6	3	1.531916511	7.392121472	2.435024921	0	24
ENST00000545167	ENSG00000215021	PHB2	908	0.103627492	0.969235381	0.953853071	0	4	0.076590937	6.68883483	3.588068866	0	24
ENST00000348520	ENSG00000126214	KLC1	15091	0.049983227	0.811181631	0.716772446	0	4	0.122575302	13.86759564	1.730653289	0	24
ENST00000553436	ENSG00000126214	KLC1	630	0.094390073	0.962071727	0.924143453	6	3	0.361980437	7.343433	2.451169637	6	24
ENST00000592633	ENSG00000099821	POLRMT	469	0.051709547	0.876028627	0.752057255	6	3	0.567941577	13.40462675	1.342819933	0	24
ENST00000532865	ENSG00000186470	BTN3A2	885	0.02855765	0.9997919	0.9995838	0	3	0.08070404	24.27185667	0.988799511	0	24
ENST00000503233	ENSG00000087008	ACOX3	2253	0.085985904	0.998715158	0.997430317	0	3	0.926734349	8.061172228	2.977234492	0	24
ENST00000342785	ENSG00000038427	VCAN	7154	0.043749548	0.992220693	0.984441385	6	3	0.888061618	15.84352765	1.136110619	6	24
ENST00000343200	ENSG00000038427	VCAN	9455	0.054216192	0.852395743	0.704791486	6	3	0.808232385	12.78487384	1.407913776	6	24
ENST00000397754	ENSG00000214190	RNF152P1	604	0.045941279	0.920455862	0.840911723	0	3	0.112523685	15.08767716	1.590702117	0	24
ENST00000458013	ENSG00000143376	SNX27	6403	0.052196921	0.965348184	0.930696368	6	3	6.619774739	13.27946487	1.355476307	6	24
ENST00000265112	ENSG00000113407	TARS	4314	0.027744128	0.951269539	0.902539078	6	3	6.317283944	24.98356303	0.720473696	6	24
ENST00000230859	ENSG00000112941	PAPD7	5459	0.067932965	0.996004468	0.992008935	6	3	1.721803209	10.20339949	1.764117932	0	24
ENST00000394705	ENSG00000119737	GPR75	2115	0.045118404	0.957293866	0.9359408	0	4	0.137724384	15.36284789	1.562210351	0	24
ENST00000591688	ENSG00000037757	MRI1	897	0.056548903	0.990154734	0.980309467	6	3	0.080963572	12.25748237	1.468490792	0	24
ENST00000014930	ENSG00000013583	HEBP1	1173	0.021181255	0.960110069	0.920220138	6	3	34.04083918	32.72455638	0.550045654	0	24
ENST00000507451	ENSG00000170522	ELOVL6	506	0.032410699	0.99301218	0.986024359	6	3	0.278861161	21.38636937	0.841657585	6	24
ENST00000373842	ENSG00000130772	MED18	1833	0.178807868	0.884056141	0.768112282	0	3	0.031046811	3.87649149	6.191165404	0	24
ENST00000259235	ENSG00000136715	SAP130	4065	0.040003226	0.936907632	0.905361448	0	4	2.076690731	17.32728225	1.385098924	0	24
ENST00000467005	ENSG00000122591	FAM126A	542	0.089126952	0.913417859	0.826835718	6	3	0.144504655	7.777077094	2.314494222	6	24
ENST00000479636	ENSG00000105928	DFNA5	4182	0.158044279	0.987515832	0.975031665	6	3	0.144144105	4.38577838	4.104174548	6	24
ENST00000446822	ENSG00000105928	DFNA5	610	0.060144878	0.981605476	0.972408214	0	4	0.476885694	11.52462528	2.082497211	0	24
ENST00000460229	ENSG00000065029	ZNF76	697	0.0856063	0.914344823	0.828689646	0	3	0.066292678	8.096917909	1.482045407	0	12
ENST00000334534	ENSG00000149346	SLX4IP	6062	0.015132211	0.967130211	0.934260421	6	3	6.319284716	45.80607402	0.392960986	6	24
ENST00000481811	ENSG00000175309	PHYKPL	2709	0.124502007	0.983057495	0.966114989	6	3	0.024842786	5.567357463	3.233131718	0	24
ENST00000632421	ENSG00000204138	PHACTR4	3375	0.133602088	0.951208165	0.902416331	6	3	0.095025216	5.188146326	3.46944725	6	24
ENST00000493669	ENSG00000204138	PHACTR4	3078	0.046943934	0.903698986	0.807397971	6	3	0.153627168	14.76542583	1.219064063	6	24
ENST00000558877	ENSG00000090661	CERS4	758	0.051705418	0.875975889	0.751951779	6	3	0.263567169	13.40569737	1.342712692	0	24
ENST00000393868	ENSG00000163541	SUCLG1	1475	0.041810196	0.99999987	0.999999741	6	3	28.53999097	16.57842459	1.085748522	6	24
ENST00000254436	ENSG00000132109	TRIM21	1924	0.036800809	0.986362976	0.972725952	6	3	3.006604043	18.83510717	0.955662203	0	24
ENST00000460230	ENSG00000120697	ALG5	687	0.026041118	0.988754761	0.977509521	6	3	0.418757638	26.61741269	0.676249048	6	24
ENST00000392761	ENSG00000184863	RBM33	2934	0.057240895	0.988883594	0.983325392	0	4	0.466426145	12.10930027	1.981947715	0	24
ENST00000476109	ENSG00000102710	SUPT20H	769	0.044921737	0.974316143	0.948632285	6	3	0.993533748	15.43010649	1.166550601	6	24
ENST00000588858	ENSG00000104979	C19orf53	666	0.095070587	0.947949214	0.895898427	6	3	0.346634032	7.290868844	2.468841559	6	24
ENST00000345451	ENSG00000137449	CPEB2	2013	0.051507048	0.987213873	0.974427746	6	3	1.516707135	13.45732698	1.337561317	6	24
ENST00000382401	ENSG00000137449	CPEB2	5509	0.084577885	0.981315876	0.962631751	6	3	0.403907528	8.195371414	2.196361713	6	24
ENST00000262940	ENSG00000105808	RASA4	5605	0.049714001	0.803272261	0.704908391	0	4	0.042515952	13.94269554	1.721331426	0	24
ENST00000575253	ENSG00000162086	ZNF75A	1289	0.032420827	0.992971698	0.985943396	6	3	0.054732141	21.3796882	0.841920604	6	24
ENST00000375490	ENSG00000076053	RBM7	2064	0.037454575	0.971187204	0.956780806	0	4	0.601186132	18.50634215	1.296852712	0	24
ENST00000544582	ENSG00000076053	RBM7	692	0.167600565	0.970159747	0.940319494	6	3	0.092954758	4.1357091	4.352337064	6	24
ENST00000510934	ENSG00000078140	UBE2K	589	0.025421253	0.983284413	0.966568825	6	3	1.345714063	27.2664439	0.660152093	6	24
ENST00000535401	ENSG00000166741	NNMT	1867	0.04597662	0.96504987	0.930099739	6	3	56.37332475	15.07607955	1.19394435	6	24
ENST00000559659	ENSG00000137804	NUSAP1	529	0.032420827	0.992971698	0.985943397	6	3	0.133364329	21.37968814	0.841920606	0	24
ENST00000374865	ENSG00000136897	MRPL50	3332	0.032913474	0.985733678	0.971467356	6	3	7.781182725	21.05967853	0.854713902	6	24
ENST00000370751	ENSG00000137959	IFI44L	5874	0.034347084	0.999995954	0.999991907	6	3	0.473062095	20.18067054	0.891942612	6	24
ENST00000299432	ENSG00000166343	MSS51	2421	0.043161279	0.960889207	0.921778414	6	3	0.090977856	16.05946787	1.120834149	6	24
ENST00000263918	ENSG00000115808	STRN	8168	0.019786288	0.893807498	0.787614996	6	3	8.750882132	35.0316932	0.51382044	6	24
ENST00000260506	ENSG00000137942	FNBP1L	5341	0.048137063	0.995794139	0.991588278	6	3	3.653717244	14.39944902	1.25004783	6	24
ENST00000561251	ENSG00000022976	ZNF839	1951	0.107936794	0.801348326	0.702022489	0	4	0.100578244	6.421787712	3.737277075	0	24
ENST00000372499	ENSG00000148655	C10orf11	899	0.038769307	0.845642878	0.768464316	0	4	1.188789053	17.87876097	1.342374902	0	24
ENST00000371627	ENSG00000107854	TNKS2	6157	0.026585242	0.999495337	0.998990674	6	3	12.62521552	26.07262998	0.690379145	6	24
ENST00000559429	ENSG00000140598	EFTUD1	500	0.103256746	0.897940544	0.795881087	6	3	0.12625751	6.712851264	2.681423928	6	24
ENST00000557939	ENSG00000140598	EFTUD1	417	0.059311475	0.997359799	0.994719598	6	3	0.676105352	11.68656116	1.540230677	6	24
ENST00000254958	ENSG00000101384	JAG1	6048	0.031931181	0.979672775	0.959345549	6	3	5.784288884	21.70753327	0.829205225	0	24
ENST00000488480	ENSG00000101384	JAG1	1161	0.077420698	0.977077129	0.965615693	0	4	0.059368906	8.952995767	2.680666966	0	24
ENST00000612857	ENSG00000101384	JAG1	586	0.102975748	0.999502406	0.999004812	6	3	0.122506154	6.731169148	2.674126828	0	24
ENST00000360538	ENSG00000197579	TOPORS	4098	0.079536158	0.843036805	0.764555207	0	4	0.932062012	8.714868764	2.753914103	0	24
ENST00000296591	ENSG00000164176	EDIL3	4727	0.067302773	0.939579137	0.879158274	6	3	0.063948778	10.29893943	1.747752777	6	24
ENST00000635168	ENSG00000164616	FBXL21	2693	0.055130562	0.999096419	0.998192839	6	3	0.078904097	12.57282985	1.431658602	6	24
ENST00000315285	ENSG00000021574	SPAST	5117	0.048629235	0.998933303	0.997866606	6	3	1.66572906	14.25371353	1.262828804	6	24
ENST00000277570	ENSG00000148426	PROSER2	3333	0.076282586	0.933160924	0.866321848	6	3	0.344078028	9.08657161	1.980945154	0	24
ENST00000436571	ENSG00000242756	RHOT1P3	331	0.049008491	0.928617836	0.857235671	6	3	2.05302841	14.14340991	1.272677531	6	24
ENST00000409426	ENSG00000143398	PIP5K1A	3737	0.045840884	0.829051766	0.743577649	0	4	3.304823723	15.12072025	1.587225979	0	24
ENST00000233099	ENSG00000008869	HEATR5B	6905	0.018926622	0.957052498	0.914104996	6	3	2.217611347	36.62286718	0.491496199	6	24
ENST00000296824	ENSG00000164366	CCDC127	9342	0.053459275	0.989253146	0.978506293	6	3	1.399254747	12.96589194	1.388257752	6	24
ENST00000459755	ENSG00000107643	MAPK8	2372	0.177150274	0.995190233	0.990380465	0	3	0.020439699	3.91276381	3.066885859	0	12
ENST00000324333	ENSG00000107249	GLIS3	6667	0.05104754	0.990845183	0.981690367	6	3	3.245840868	13.57846384	1.325628599	6	24
ENST00000490709	ENSG00000107249	GLIS3	768	0.04278815	0.979631683	0.959263366	6	3	2.269733399	16.19951254	1.111144545	0	24
ENST00000473846	ENSG00000107249	GLIS3	492	0.079675041	0.893716557	0.840574836	0	4	0.119230641	8.699677765	2.758722869	0	24
ENST00000477901	ENSG00000107249	GLIS3	1327	0.096380133	0.873301821	0.809952731	0	4	0.041286179	7.191805636	3.337131343	0	24
ENST00000265162	ENSG00000138792	ENPEP	6943	0.033576814	0.882570179	0.765140358	6	3	0.088499677	20.64362565	0.871939857	6	24
ENST00000377400	ENSG00000172785	CBWD1	1792	0.067344224	0.996708519	0.993417038	6	3	0.120868849	10.29260034	1.748829199	6	24
ENST00000475411	ENSG00000172785	CBWD1	4534	0.017112726	0.997412334	0.994824669	6	3	0.063033472	40.50477914	0.444392005	6	24
ENST00000557968	ENSG00000104047	DTWD1	936	0.04304266	0.928699265	0.85739853	6	3	0.146019378	16.10372559	1.117753771	6	24
ENST00000251250	ENSG00000104047	DTWD1	13776	0.030576961	0.95820067	0.91640134	6	3	0.252881557	22.66893619	0.794038143	6	24
ENST00000443875	ENSG00000182326	C1S	2550	0.055965258	0.901707057	0.803414115	6	3	1.489040402	12.38531201	1.4533344	6	24
ENST00000379887	ENSG00000166233	ARIH1	21681	0.026119771	0.953272115	0.906544229	6	3	2.131865315	26.53726067	0.678291562	6	24
ENST00000339077	ENSG00000122550	KLHL7	5620	0.039810015	0.982335659	0.964671318	6	3	0.116200969	17.411377	1.033806804	6	24
ENST00000361915	ENSG00000162688	AGL	7368	0.015337324	0.914695533	0.829391067	0	3	1.188426759	45.19348791	0.531049961	0	24
ENST00000398316	ENSG00000102531	FNDC3A	5714	0.017279864	0.965496651	0.930993301	6	3	7.518935429	40.11299982	0.448732333	6	24
ENST00000564636	ENSG00000140525	FANCI	777	0.051721938	0.876186761	0.752373523	6	3	0.085689427	13.40141551	1.343141699	6	24
ENST00000356634	ENSG00000004487	KDM1A	3033	0.027088459	0.995082885	0.990165769	6	3	26.17105023	25.58828433	0.703446928	6	24
ENST00000360694	ENSG00000112033	PPARD	3747	0.112704621	0.961040274	0.922080549	6	3	1.172223376	6.150122127	2.926771148	6	24
ENST00000304987	ENSG00000170145	SIK2	9678	0.066627978	0.991608644	0.983217289	6	3	3.105642892	10.40324508	1.730229353	6	24
ENST00000609686	ENSG00000273079	GRIN2B	30355	0.019659386	0.899645784	0.799291569	6	3	0.151241588	35.25782501	0.510524968	6	24
ENST00000580396	ENSG00000108582	CPD	2733	0.03506717	0.909159685	0.81831937	6	3	0.05415834	19.76627089	0.910642179	6	24
ENST00000568013	ENSG00000188801	ZNF322P1	1209	0.032420827	0.992971701	0.985943401	6	3	0.058353788	21.37968812	0.841920607	0	24
ENST00000354752	ENSG00000159712	ANKRD18CP	2980	0.097806231	0.960156864	0.920313727	6	3	0.025606886	7.086942966	2.539882159	6	24
ENST00000540013	ENSG00000020922	MRE11A	1212	0.152969883	0.932980979	0.865961958	6	3	0.050981942	4.531265687	3.972400041	6	24
ENST00000325686	ENSG00000179630	LACC1	4099	0.080089279	0.923933957	0.847867914	0	3	0.29634957	8.654681285	1.386532861	0	12
ENST00000379561	ENSG00000150907	FOXO1	5735	0.090976112	0.993736435	0.987472869	6	3	0.280174997	7.619001986	2.36251415	0	24
ENST00000308191	ENSG00000171408	PDE7B	5390	0.049050724	0.899117422	0.798234845	6	3	1.248458954	14.13123233	1.27377426	6	24
ENST00000367069	ENSG00000130363	RSPH3	6561	0.017424759	0.92322822	0.84645644	6	3	1.483089539	39.77944109	0.452495045	6	24
ENST00000420909	ENSG00000127946	HIP1	583	0.076161896	0.898600216	0.847900325	0	4	0.102763494	9.100970694	2.637081341	0	24
ENST00000479835	ENSG00000127946	HIP1	503	0.032410699	0.99301218	0.986024361	6	3	0.280524349	21.38636932	0.841657587	6	24
ENST00000274695	ENSG00000145996	CDKAL1	3272	0.042406987	0.980555352	0.961110704	6	3	1.511336534	16.34511755	1.101246286	6	24
ENST00000380702	ENSG00000065989	PDE4A	4781	0.037751364	0.997656863	0.995313726	6	3	2.593944838	18.36085143	0.980346694	6	24
ENST00000464972	ENSG00000142599	RERE	743	0.07366946	0.975913422	0.951826844	6	3	0.099775033	9.408880995	1.913086159	0	24
ENST00000455678	ENSG00000238228	OR7E7P	1012	0.027552422	0.960540182	0.940810273	0	4	1.632295506	25.15739598	0.953993808	0	24
ENST00000465985	ENSG00000101347	SAMHD1	516	0.095637169	0.99188026	0.983760521	6	3	0.142222115	7.247675634	2.483554854	6	24
ENST00000359520	ENSG00000196663	TECPR2	8686	0.024851784	0.867097709	0.800646563	0	4	3.299719069	27.89124463	0.860485085	0	24
ENST00000244745	ENSG00000124766	SOX4	5851	0.076695686	0.987268029	0.980902043	0	4	6.811721711	9.037629319	2.655563661	0	24
ENST00000426501	ENSG00000180229	HERC2P3	5995	0.031822086	0.968398811	0.936797621	6	3	0.489203269	21.78195311	0.826372176	6	24
ENST00000460716	ENSG00000241061	RPL5P1	894	0.016543587	0.996113548	0.992227095	6	3	2.478922185	41.89823956	0.429612322	6	24
ENST00000303538	ENSG00000121892	PDS5A	7176	0.034368459	0.999560453	0.999120905	6	3	10.12954945	20.16811921	0.892497699	6	24
ENST00000533690	ENSG00000149311	ATM	3354	0.048047734	0.899941007	0.799882014	6	3	0.69596212	14.42622007	1.247728089	6	24
ENST00000342743	ENSG00000188133	TMEM215	3581	0.041277472	0.889591619	0.779183237	6	3	0.680929748	16.79238461	1.071914467	6	24
ENST00000394480	ENSG00000140538	NTRK3	19984	0.047769352	0.935860272	0.871720544	6	3	3.980002663	14.51029051	1.24049894	6	24
ENST00000278612	ENSG00000149308	NPAT	6117	0.027562079	0.964746857	0.929493715	6	3	0.834715	25.1485816	0.715746132	6	24
ENST00000530859	ENSG00000149308	NPAT	1806	0.128170874	0.984725914	0.969451829	0	3	0.029608363	5.407992942	2.218937807	0	12
ENST00000475944	ENSG00000241322	CDRT1	457	0.05354075	0.966818212	0.933636423	6	3	0.451847266	12.94616131	1.39037353	6	24
ENST00000511354	ENSG00000164039	BDH2	582	0.089555912	0.938395079	0.876790159	6	3	0.113019877	7.739826036	2.325633666	6	24
ENST00000582693	ENSG00000265491	RNF115	9117	0.025475209	0.987859639	0.975719279	6	3	5.160671173	27.2086941	0.66155325	6	24
ENST00000334163	ENSG00000186141	POLR3C	1851	0.053392335	0.981049706	0.971574558	0	4	3.503437089	12.98214773	1.848692566	0	24
ENST00000296792	ENSG00000164338	UTP15	3687	0.035419886	0.993705637	0.987411274	6	3	4.64328735	19.56943573	0.919801687	6	24
ENST00000512550	ENSG00000164338	UTP15	782	0.016231055	0.95035669	0.90071338	6	3	0.719421981	42.70499846	0.421496327	6	24
ENST00000299163	ENSG00000166135	HIF1AN	13011	0.033105852	0.973664493	0.96049674	0	4	5.056162433	20.93730055	1.146279576	0	24
ENST00000480278	ENSG00000186567	CEACAM19	1962	0.088471928	0.841975024	0.762962537	0	4	0.197481291	7.834656656	3.063312287	0	24
ENST00000256544	ENSG00000134152	KATNBL1	2723	0.021131223	0.929377861	0.858755721	6	3	10.9983481	32.80203819	0.548746389	6	24
ENST00000267460	ENSG00000139946	PELI2	5909	0.050188728	0.955285053	0.910570107	6	3	0.766254519	13.81081377	1.303326531	6	24
ENST00000231572	ENSG00000113643	RARS	2146	0.026572105	0.999592338	0.999184676	6	3	9.544236711	26.08552009	0.690037996	6	24
ENST00000425229	ENSG00000198839	ZNF277	617	0.044638345	0.988534879	0.977069759	6	3	0.821747504	15.52806612	1.159191354	6	24
ENST00000260731	ENSG00000138160	KIF11	4860	0.026062305	0.984782067	0.969564133	6	3	13.34017148	26.59577433	0.676799245	6	24
ENST00000370247	ENSG00000137936	BCAR3	2827	0.546608681	0.999324821	0.998649643	0	3	0.017037905	1.268086668	9.463075595	0	12
ENST00000225724	ENSG00000108587	GOSR1	6039	0.045457206	0.936225721	0.872451442	6	3	8.150796429	15.2483454	1.180455947	6	24
ENST00000554396	ENSG00000100479	POLE2	1581	0.029622858	0.999880995	0.999761991	6	3	4.365502546	23.39906515	0.769261502	6	24
ENST00000559199	ENSG00000090487	SPG21	2059	0.363936577	0.902342821	0.804685642	6	3	0.104735664	1.90458235	9.4508909	6	24
ENST00000319363	ENSG00000177663	IL17RA	8607	0.047652167	0.92804687	0.892070305	0	4	0.939573459	14.54597383	1.649941096	0	24
ENST00000459971	ENSG00000177663	IL17RA	621	0.032420827	0.992971699	0.985943399	6	3	0.113606651	21.37968818	0.841920604	6	24
ENST00000621027	ENSG00000019144	PHLDB1	1318	0.150137824	0.958001191	0.937001786	0	4	0.06663251	4.616739232	5.198474246	0	24
ENST00000620788	ENSG00000019144	PHLDB1	5898	0.08514472	0.910174728	0.820349455	6	3	0.039752688	8.140812291	2.211081567	6	24
ENST00000427668	ENSG00000226147	TUBBP10	1301	0.049839936	0.977084744	0.954169488	0	3	0.057714803	13.90746529	1.725691886	0	24
ENST00000262241	ENSG00000089902	RCOR1	5754	0.076673461	0.978931149	0.957862298	6	3	2.548015572	9.040249056	1.991095587	6	24
ENST00000560472	ENSG00000089902	RCOR1	411	0.075848266	0.979069665	0.958139329	6	3	1.000643255	9.138602848	1.969666512	6	24
ENST00000466241	ENSG00000115109	EPB41L5	566	0.021549216	0.916868971	0.833737943	6	3	0.369191646	32.16577205	0.559601056	6	24
ENST00000602574	ENSG00000148444	COMMD3	2290	0.108862341	0.882750959	0.765501919	6	3	0.054213223	6.367189744	2.826992869	6	24
ENST00000331238	ENSG00000185924	RTN4RL1	3625	0.061208715	0.974077377	0.948154753	6	3	0.170838065	11.32432174	1.58949917	6	24
ENST00000504126	ENSG00000164073	MFSD8	545	0.075075748	0.940696222	0.881392444	6	3	0.278991757	9.232637736	1.949605358	6	24
ENST00000371795	ENSG00000152778	IFIT5	4015	0.058494089	0.998832753	0.997665507	6	3	2.678126953	11.84986704	1.519004385	6	24
ENST00000495017	ENSG00000186654	PRR5	2125	0.074042526	0.983686214	0.967372428	6	3	0.097302972	9.361473951	1.922774137	6	24
ENST00000368990	ENSG00000107679	PLEKHA1	14010	0.021010081	0.997427817	0.994855634	6	3	0.612946882	32.99117102	0.545600518	6	24
ENST00000619645	ENSG00000099999	RNF215	555	0.032420828	0.992971699	0.985943398	6	3	0.127116631	21.37968805	0.84192061	6	24
ENST00000521485	ENSG00000065609	SNAP91	4521	0.088655676	0.984897806	0.969795612	6	3	0.130934154	7.818418496	2.302255886	6	24
ENST00000524534	ENSG00000152894	PTPRK	2441	0.290746847	0.895927934	0.791855869	6	3	0.041125527	2.384023039	7.550262606	6	24
ENST00000621379	ENSG00000006652	IFRD1	3232	0.0437953	0.998873912	0.997747823	6	3	0.19734729	15.82697631	1.137298726	0	24
ENST00000395823	ENSG00000213707	HMGB1P10	563	0.032420828	0.9929717	0.9859434	6	3	0.125310355	21.37968805	0.84192061	6	24
ENST00000274680	ENSG00000145982	FARS2	1663	0.081258079	0.960606831	0.940910247	0	4	1.493801843	8.530194084	2.813535046	0	24
ENST00000543189	ENSG00000171681	ATF7IP	4887	0.112830606	0.87442892	0.81164338	0	4	0.050907698	6.143254972	3.906723734	0	24
ENST00000261168	ENSG00000171681	ATF7IP	8878	0.273664628	0.928005988	0.856011976	6	3	0.010446195	2.532834387	7.106662832	0	24
ENST00000428356	ENSG00000236493	EIF2S2P3	999	0.04304266	0.928699265	0.85739853	6	3	0.136810949	16.10372558	1.117753772	6	24
ENST00000381801	ENSG00000139505	MTMR6	5659	0.013947653	0.992208284	0.984416567	6	3	6.181728143	49.69632939	0.362199789	0	24
ENST00000379343	ENSG00000152683	SLC30A6	2354	0.018923066	0.997335345	0.994670689	6	3	3.287223162	36.62975077	0.491403835	6	24
ENST00000256897	ENSG00000134480	CCNH	1378	0.066927794	0.90806288	0.816125759	6	3	3.005115525	10.35664174	1.738015126	6	24
ENST00000256458	ENSG00000134070	IRAK2	3483	0.060991139	0.983994657	0.967989314	6	3	2.408852252	11.36471932	1.583849059	0	24
ENST00000397154	ENSG00000129460	NGDN	2204	0.207925453	0.979092419	0.958184838	6	3	0.035900333	3.333633137	5.399514362	6	24
ENST00000374227	ENSG00000136866	ZFP37	6266	0.149122344	0.983457182	0.966914364	0	3	0.052854639	4.648177884	2.581656791	0	12
ENST00000230361	ENSG00000112599	GUCA1B	1113	0.128170873	0.864346647	0.728693295	0	3	0.03812695	5.407992994	2.218937786	0	12
ENST00000342558	ENSG00000107758	PPP3CB	2418	0.045376031	0.943889476	0.887778951	6	3	9.672893738	15.27562396	1.178347939	6	24
ENST00000360774	ENSG00000119121	TRPM6	8425	0.028475906	0.914977458	0.829954915	6	3	1.002003429	24.34153246	0.73947686	6	24
ENST00000225388	ENSG00000108256	NUFIP2	10850	0.044379359	0.98209203	0.96418406	6	3	8.912489377	15.61868395	1.152465858	6	24
ENST00000460326	ENSG00000139496	NUP58	582	0.03506717	0.909159684	0.818319368	6	3	0.254320867	19.76627094	0.910642177	6	24
ENST00000604872	ENSG00000109670	FBXW7	970	0.023718277	0.96093782	0.92187564	6	3	0.224002448	29.22417893	0.615928339	0	24
ENST00000537253	ENSG00000124789	NUP153	6030	0.360846282	0.998813795	0.997627591	6	3	0.011312882	1.920893233	9.370640539	6	24
ENST00000283195	ENSG00000153201	RANBP2	11711	0.0355489	0.890169859	0.835254788	0	4	1.692190464	19.49841404	1.230869339	0	24
ENST00000514141	ENSG00000122008	POLK	4345	0.026014021	0.993786487	0.987572975	6	3	2.410671151	26.64513789	0.675545387	6	24
ENST00000504026	ENSG00000122008	POLK	1484	0.021551847	0.916926375	0.833852751	6	3	0.281586509	32.16184517	0.559669382	6	24
ENST00000448696	ENSG00000184995	IFNE	1475	0.071798607	0.933557881	0.900336821	0	4	0.054172921	9.654047802	2.48600385	0	24
ENST00000487548	ENSG00000112701	SENP6	427	0.032420828	0.992971699	0.985943398	6	3	0.16522185	21.37968797	0.841920613	6	24
ENST00000537126	ENSG00000089693	MLF2	851	0.022296429	0.904995453	0.857493179	0	4	16.33573728	31.08781194	0.772006729	0	24
ENST00000261716	ENSG00000160551	TAOK1	12407	0.052869145	0.986619927	0.973239855	6	3	11.14485691	13.11061823	1.372932968	6	24
ENST00000449373	ENSG00000116151	MORN1	4764	0.050735215	0.807469378	0.711204067	0	4	0.150679799	13.66205277	1.756690624	0	24
ENST00000249923	ENSG00000129083	COPB1	3481	0.166019901	0.902111296	0.804222593	6	3	1.978531819	4.175084882	4.311289592	6	24
ENST00000554707	ENSG00000100731	PCNX	475	0.051806967	0.983610034	0.967220068	0	3	0.104078845	13.3794202	0.896899852	0	12
ENST00000606198	ENSG00000198315	ZKSCAN8	2057	0.045913394	0.905470259	0.810940517	6	3	0.182271575	15.09684034	1.192302468	0	24
ENST00000447500	ENSG00000230092	RP11-206L10.8	872	0.109569232	0.943937945	0.887875889	0	3	0.063646253	6.326111512	1.896899854	0	12
ENST00000570914	ENSG00000141504	SAT2	765	0.082547235	0.904712924	0.857069386	0	4	0.421172207	8.396976395	2.858171664	0	24
ENST00000512733	ENSG00000163291	PAQR3	9811	0.051099903	0.998928681	0.997857362	6	3	0.721855964	13.5645497	1.326988392	6	24
ENST00000442721	ENSG00000168477	TNXB	372	0.143368565	0.852856528	0.705713057	0	3	0.110658235	4.834722192	2.482045405	0	12
ENST00000502613	ENSG00000138756	BMP2K	6902	0.041300574	0.995795926	0.991591852	6	3	1.645885886	16.78299135	1.072514406	6	24
ENST00000298999	ENSG00000166024	R3HCC1L	3379	0.018636936	0.96070205	0.9214041	6	3	3.246441391	37.19212132	0.48397347	6	24
ENST00000302097	ENSG00000169548	ZNF280A	2148	0.037157355	0.955860174	0.911720348	6	3	1.032249081	18.65437343	0.964921179	6	24
ENST00000595336	ENSG00000105323	HNRNPUL1	393	0.089126953	0.913417859	0.826835718	6	3	0.199291406	7.777077086	2.314494225	6	24
ENST00000613048	ENSG00000066468	FGFR2	4369	0.0324107	0.993012183	0.986024367	6	3	0.032296577	21.38636886	0.841657605	6	24
ENST00000311380	ENSG00000165322	ARHGAP12	4625	0.248878634	0.919266304	0.878899455	0	4	0.014170887	2.785081108	8.617343289	0	24
ENST00000492028	ENSG00000165322	ARHGAP12	3227	0.179521743	0.961613947	0.923227893	6	3	0.253430376	3.861076487	4.661912308	6	24
ENST00000336112	ENSG00000143970	ASXL2	8889	0.018551803	0.999540046	0.999080092	6	3	6.418062927	37.36279299	0.481762699	6	24
ENST00000506175	ENSG00000083896	YTHDC1	581	0.112004152	0.915459433	0.87318915	0	4	0.149440961	6.188584714	3.878108018	0	24
ENST00000538576	ENSG00000155380	SLC16A1	4374	0.287480317	0.99945465	0.998909301	6	3	0.079552422	2.411111782	7.46543571	6	24
ENST00000203001	ENSG00000089195	TRMT6	2327	0.029091863	0.992597672	0.985195344	6	3	3.368442839	23.82615298	0.755472359	6	24
ENST00000355125	ENSG00000011114	BTBD7	6822	0.087739987	0.991901032	0.983802065	6	3	1.47033833	7.900014609	2.278476799	6	24
ENST00000557837	ENSG00000140543	DET1	1925	0.069131897	0.971503379	0.957255069	0	4	0.218005082	10.02644527	2.393669876	0	24
ENST00000231198	ENSG00000113272	THG1L	3107	0.017140706	0.883112502	0.766225005	6	3	5.586728033	40.43866031	0.445118603	6	24
ENST00000357066	ENSG00000172081	MOB3A	3391	0.05658543	0.860983531	0.791475296	0	4	4.908103355	12.24956999	1.959252449	0	24
ENST00000260762	ENSG00000138190	EXOC6	3564	0.060763718	0.996651935	0.993303869	6	3	1.861358195	11.40725422	1.577943268	6	24
ENST00000554910	ENSG00000100462	PRMT5	577	0.030077233	0.999704455	0.999408909	6	3	3.586565629	23.04557707	0.781060936	0	24
ENST00000254325	ENSG00000132005	RFX1	4332	0.117507841	0.992365908	0.984731816	6	3	0.126933866	5.898731294	3.051503637	0	24
ENST00000306999	ENSG00000106524	ANKMY2	2555	0.036820246	0.953373767	0.906747535	6	3	2.493607486	18.82516409	0.956166964	6	24
ENST00000556206	ENSG00000119681	LTBP2	699	0.046539354	0.964115409	0.946173113	0	4	0.325504026	14.89378593	1.611410296	0	24
ENST00000554056	ENSG00000198805	PNP	1635	0.022722954	0.971256886	0.942513771	6	3	18.50367299	30.50427212	0.590081282	6	24
ENST00000426850	ENSG00000157014	TATDN2	689	0.026041118	0.98875476	0.97750952	6	3	0.417542086	26.61741269	0.676249048	6	24
ENST00000374608	ENSG00000125945	ZNF436	3788	0.110608416	0.99171963	0.98343926	6	3	0.236049569	6.266676692	2.87233583	0	24
ENST00000239231	ENSG00000120137	PANK3	10506	0.032001471	0.999679473	0.999358946	6	3	7.193081544	21.65985357	0.831030549	6	24
ENST00000476992	ENSG00000146587	RBAK	712	0.080876634	0.964881244	0.929762487	6	3	0.094821301	8.570425681	2.100245737	6	24
ENST00000239882	ENSG00000120690	ELF1	3566	0.025046294	0.901764852	0.852647278	0	4	5.274579746	27.67464081	0.867219928	0	24
ENST00000005260	ENSG00000006453	BAIAP2L1	3622	0.025422936	0.943058492	0.914587738	0	4	11.41247897	27.26463948	0.880261044	0	24
ENST00000398259	ENSG00000214389	RPS3AP26	784	0.028611021	0.978965512	0.957931024	6	3	183.5733136	24.22657995	0.742985598	6	24
ENST00000527548	ENSG00000149806	FAU	538	0.027739019	0.917307115	0.834614229	6	3	3.087312803	24.98816522	0.720341003	0	24
ENST00000510070	ENSG00000249839	AC011330.5	3235	0.102326935	0.993692468	0.987384936	0	3	0.045614088	6.773848719	1.771518748	0	12
ENST00000555676	ENSG00000100461	RBM23	583	0.085606299	0.914344823	0.828689646	0	3	0.07925557	8.096917926	1.482045404	0	12
ENST00000622494	ENSG00000101413	RPRD1B	469	0.099641562	0.919610035	0.83922007	6	3	0.168169617	6.956406194	2.587542978	6	24
ENST00000361127	ENSG00000198799	LRIG2	11555	0.048779301	0.838754724	0.758132087	0	4	0.396606182	14.20986293	1.688967735	0	24
ENST00000563519	ENSG00000214575	CPEB1	536	0.085606299	0.914344823	0.828689645	0	3	0.086205218	8.096917939	1.482045402	0	12
ENST00000371584	ENSG00000000419	DPM1	1073	0.021188811	0.975484412	0.950968823	6	3	14.50173959	32.71288712	0.550241864	6	24
ENST00000396128	ENSG00000179454	KLHL28	6545	0.023029304	0.974994595	0.962491893	0	4	1.407355437	30.09848593	0.797382302	0	24
ENST00000314073	ENSG00000112624	GLTSCR1L	6530	0.045868674	0.999421217	0.998842435	6	3	1.828714244	15.11155914	1.191141154	6	24
ENST00000216038	ENSG00000100220	RTCB	2027	0.021786072	0.940828831	0.911243246	0	4	28.13115173	31.81606979	0.754335786	0	24
ENST00000324079	ENSG00000180190	TDRP	3395	0.068104899	0.998358855	0.996717709	6	3	2.431490863	10.17764053	1.768582802	6	24
ENST00000511116	ENSG00000113658	SMAD5	847	0.077622056	0.893631948	0.840447922	0	4	0.09596759	8.929770986	2.687638914	0	24
ENST00000621696	ENSG00000101126	ADNP	6224	0.054318589	0.877072186	0.754144372	6	3	0.831975834	12.76077288	1.410572868	6	24
ENST00000477159	ENSG00000198087	CD2AP	611	0.032420828	0.9929717	0.985943399	6	3	0.115466006	21.37968792	0.841920615	6	24
ENST00000463175	ENSG00000198087	CD2AP	707	0.032410699	0.99301218	0.98602436	6	3	0.199580973	21.38636932	0.841657587	6	24
ENST00000381365	ENSG00000205710	C17orf107	3199	0.050258112	0.884648053	0.826972079	0	4	0.084485365	13.79174717	1.740171111	0	24
ENST00000446284	ENSG00000119321	FKBP15	8807	0.031141139	0.998144107	0.996288214	6	3	1.348902937	22.25824757	0.808689001	6	24
ENST00000405977	ENSG00000132640	BTBD3	5137	0.171638745	0.953014279	0.906028558	0	3	0.010646781	4.03840742	5.942936783	0	24
ENST00000430557	ENSG00000132640	BTBD3	541	0.032420828	0.9929717	0.985943399	6	3	0.130406156	21.37968808	0.841920609	6	24
ENST00000380050	ENSG00000058091	CDK14	4995	0.034789876	0.998595775	0.99719155	6	3	0.243530123	19.92381855	0.903441273	6	24
ENST00000417478	ENSG00000018189	RUFY3	2143	0.033706819	0.987055031	0.974110062	6	3	1.180740553	20.56400429	0.875315904	6	24
ENST00000507333	ENSG00000018189	RUFY3	495	0.032410699	0.99301218	0.98602436	6	3	0.285058076	21.38636936	0.841657585	6	24
ENST00000498103	ENSG00000212664	RP11-592N21.1	555	0.025050589	0.992608246	0.985216492	6	3	70.95635329	27.66989589	0.650526481	6	24
ENST00000297145	ENSG00000164603	C7orf60	3981	0.058485828	0.992854708	0.985709415	6	3	1.969894236	11.85154079	1.518789862	6	24
ENST00000295448	ENSG00000163281	GNPDA2	1930	0.041918345	0.957633362	0.915266724	6	3	1.181329473	16.53565231	1.088556996	6	24
ENST00000496452	ENSG00000116001	TIA1	853	0.07423111	0.993006107	0.98950916	0	4	0.079781345	9.337691233	2.570228486	0	24
ENST00000329474	ENSG00000079691	LRRC16A	5431	0.031955599	0.990542361	0.981084722	6	3	5.223902161	21.69094618	0.829839319	6	24
ENST00000379066	ENSG00000115825	PRKD3	6111	0.014095229	0.999844274	0.999688549	6	3	5.610204486	49.17601457	0.366032102	6	24
ENST00000325495	ENSG00000099783	HNRNPM	2494	0.036062064	0.966483512	0.932967023	6	3	2.601819857	19.22095164	0.936478086	6	24
ENST00000348405	ENSG00000138674	SEC31A	4012	0.198637309	0.864071811	0.728143622	6	3	0.108114501	3.489511529	5.158315096	6	24
ENST00000508479	ENSG00000138674	SEC31A	3397	0.249318657	0.995903346	0.991806691	6	3	0.022159502	2.78016571	6.474434217	6	24
ENST00000381854	ENSG00000106993	CDC37L1	3502	0.057515377	0.963930377	0.927860753	6	3	2.4073151	12.05151076	1.493588676	6	24
ENST00000609438	ENSG00000185477	GPRIN3	14244	0.059017406	0.954362615	0.908725229	0	3	0.209182528	11.74479235	2.043458861	0	24
ENST00000540801	ENSG00000141298	SSH2	4538	0.081212851	0.91692198	0.83384396	6	3	0.580855384	8.534944588	2.108976785	6	24
ENST00000578529	ENSG00000079134	THOC1	2681	0.058045286	0.988891104	0.977782208	6	3	0.352839489	11.94148966	1.507349629	6	24
ENST00000584470	ENSG00000079134	THOC1	2255	0.059311475	0.997359799	0.994719598	6	3	0.125027021	11.68656117	1.540230675	6	24
ENST00000369209	ENSG00000165868	HSPA12A	5722	0.027276312	0.998718447	0.997436895	6	3	5.571062463	25.41205632	0.708325205	6	24
ENST00000410022	ENSG00000169599	NFU1	1467	0.047826944	0.92124024	0.84248048	6	3	3.007067334	14.49281765	1.241994513	6	24
ENST00000394305	ENSG00000169599	NFU1	1058	0.055832068	0.977153655	0.95430731	6	3	1.176563921	12.41485766	1.449875664	6	24
ENST00000379933	ENSG00000124782	RREB1	5826	0.052601944	0.998812117	0.997624234	0	3	0.457365848	13.17721597	0.91066277	0	12
ENST00000379938	ENSG00000124782	RREB1	8778	0.023089198	0.948567989	0.897135979	6	3	0.923964682	30.02040989	0.59959208	0	24
ENST00000467821	ENSG00000165124	SVEP1	5124	0.097399566	0.989228701	0.978457401	6	3	0.532797473	7.116532571	2.529321663	6	24
ENST00000393623	ENSG00000079999	KEAP1	2648	0.050973645	0.920160099	0.880240148	0	4	6.2895404	13.59814832	1.764946185	0	24
ENST00000301364	ENSG00000167721	TSR1	5188	0.026636431	0.987171748	0.974343495	6	3	15.44805199	26.02252424	0.691708454	6	24
ENST00000553411	ENSG00000119682	AREL1	761	0.095637169	0.991880261	0.983760521	6	3	0.096434443	7.247675619	2.483554859	6	24
ENST00000323039	ENSG00000105204	DYRK1B	2535	0.134216581	0.95936999	0.939054985	0	4	0.032161904	5.164393063	4.647206305	0	24
ENST00000348817	ENSG00000105204	DYRK1B	2448	0.226741681	0.997562063	0.995124125	0	3	0.06288462	3.056990576	7.850858353	0	24
ENST00000596580	ENSG00000152767	FARP1	8209	0.03888639	0.979907191	0.959814382	6	3	0.769641721	17.8249298	1.009821649	6	24
ENST00000446897	ENSG00000234335	RPS4XP11	772	0.03739109	0.921531121	0.843062241	6	3	2.203993942	18.53776341	0.970990923	6	24
ENST00000250699	ENSG00000129749	CHRNA10	1945	0.049839936	0.977084745	0.95416949	0	3	0.03860512	13.90746517	1.725691901	0	24
ENST00000488828	ENSG00000110713	NUP98	712	0.051721938	0.876186763	0.752373526	6	3	0.093512198	13.40141558	1.343141692	6	24
ENST00000397013	ENSG00000110713	NUP98	939	0.041947508	0.818433909	0.727650864	0	4	1.773468487	16.52415648	1.452419071	0	24
ENST00000461047	ENSG00000110713	NUP98	545	0.056548903	0.990154734	0.980309467	6	3	0.133255639	12.25748225	1.468490807	6	24
ENST00000334464	ENSG00000165650	PDZD8	9699	0.021052744	0.925170124	0.850340248	6	3	25.98330553	32.92431493	0.546708414	6	24
ENST00000482496	ENSG00000165650	PDZD8	1400	0.015660922	0.9172132	0.834426401	6	3	2.452840706	44.25966708	0.406690813	6	24
ENST00000361507	ENSG00000033327	GAB2	6092	0.026130139	0.972904818	0.945809636	6	3	0.67953931	26.52673099	0.678560808	0	24
ENST00000375110	ENSG00000120616	EPC1	3909	0.058382801	0.936770383	0.873540766	6	3	0.038404539	11.87245502	1.516114399	0	24
ENST00000495790	ENSG00000120616	EPC1	7386	0.162758368	0.986773697	0.973547394	0	3	0.044917188	4.258749884	2.817728283	0	12
ENST00000567560	ENSG00000066933	MYO9A	4056	0.312690302	0.957778889	0.915557779	6	3	0.02204297	2.216721073	8.120101452	6	24
ENST00000369516	ENSG00000134198	TSPAN2	3177	0.041364041	0.976701358	0.953402716	6	3	3.392635728	16.75724025	1.074162555	6	24
ENST00000476902	ENSG00000144161	ZC3H8	860	0.061716988	0.963602137	0.927204275	6	3	0.158885741	11.23105981	1.602698258	6	24
ENST00000514776	ENSG00000138796	HADH	547	0.032420828	0.992971699	0.985943399	6	3	0.12897574	21.37968801	0.841920611	6	24
ENST00000306279	ENSG00000168874	ATOH8	2438	0.134833403	0.839583454	0.759375181	0	4	0.09599984	5.140767519	4.668563578	0	24
ENST00000373816	ENSG00000162419	GMEB1	6410	0.052876795	0.97945301	0.969179515	0	4	1.08207793	13.10872149	1.830842162	0	24
ENST00000334801	ENSG00000186174	BCL9L	10005	0.03046086	0.994044794	0.988089587	6	3	20.04146845	22.7553387	0.791023163	0	24
ENST00000379965	ENSG00000132274	TRIM22	2989	0.033439049	0.99374857	0.98749714	6	3	0.529128015	20.7286748	0.868362313	6	24
ENST00000265070	ENSG00000113384	GOLPH3	2721	0.068447531	0.996070687	0.992141374	6	3	12.84441279	10.12669369	1.777480445	6	24
ENST00000534166	ENSG00000079819	EPB41L2	572	0.056548903	0.990154734	0.980309468	6	3	0.126965601	12.25748232	1.468490799	6	24
ENST00000407426	ENSG00000163811	WDR43	3533	0.069237324	0.902752098	0.854128148	0	4	3.986068777	10.0111781	2.39732025	0	24
ENST00000498451	ENSG00000124383	MPHOSPH10	2068	0.060747222	0.906337904	0.859506856	0	4	0.414097118	11.41035184	2.103353194	0	24
ENST00000265271	ENSG00000091009	RBM27	6451	0.023847974	0.997681661	0.995363322	6	3	7.797780575	29.06524336	0.61929638	6	24
ENST00000544604	ENSG00000183579	ZNRF3	6851	0.09549316	0.93775275	0.8755055	6	3	0.639719725	7.258605513	2.479815161	6	24
ENST00000357537	ENSG00000133114	GPALPP1	5368	0.091494138	0.982429723	0.964859446	6	3	0.027683715	7.575864386	2.375966502	6	24
ENST00000379161	ENSG00000083635	NUFIP1	3492	0.069940752	0.978978713	0.957957426	6	3	0.570931001	9.910490837	1.816257166	0	24
ENST00000421745	ENSG00000115760	BIRC6	15703	0.027791737	0.968288053	0.936576107	6	3	9.343795699	24.94076496	0.721710021	6	24
ENST00000361538	ENSG00000198721	ECI2	1380	0.093236303	0.998406585	0.996813169	6	3	0.679740255	7.434305719	2.421207935	6	24
ENST00000442966	ENSG00000241370	RPP21	525	0.102231484	0.999773187	0.999546375	6	3	1.349550248	6.780173299	2.654799399	0	24
ENST00000597224	ENSG00000105202	FBL	732	0.085184041	0.99995237	0.99990474	6	3	62.30964634	8.137054437	2.212102689	6	24
ENST00000577603	ENSG00000188933	USP32P1	553	0.109569232	0.882209892	0.764419784	0	3	0.07964514	6.326111528	1.896899849	0	12
ENST00000606389	ENSG00000115977	AAK1	8964	0.031778891	0.999225165	0.998450329	6	3	4.991011072	21.81156005	0.825250462	6	24
ENST00000623317	ENSG00000115977	AAK1	1019	0.029776027	0.915107796	0.830215592	6	3	2.709713062	23.27869941	0.773239075	6	24
ENST00000624900	ENSG00000115977	AAK1	728	0.02855765	0.9997919	0.9995838	0	3	0.09810862	24.27185661	0.988799513	0	24
ENST00000222584	ENSG00000105866	SP4	6126	0.049638447	0.999759001	0.999518003	6	3	0.637836213	13.9639174	1.289036556	0	24
ENST00000411932	ENSG00000180530	NRIP1	720	0.075798439	0.931839348	0.863678696	0	3	0.392683174	9.144610222	1.312248386	0	12
ENST00000487899	ENSG00000090565	RAB11FIP3	669	0.024867406	0.999691803	0.999383606	6	3	1.173038807	27.87372222	0.645769512	6	24
ENST00000586956	ENSG00000105518	TMEM205	1003	0.021157371	0.99803409	0.996068181	6	3	2.208805814	32.76149803	0.549425426	0	24
ENST00000396827	ENSG00000158691	ZSCAN12	3909	0.155301267	0.986586841	0.973173681	6	3	0.058211271	4.463242282	4.032942615	0	24
ENST00000360093	ENSG00000153253	SCN3A	9123	0.050115567	0.931777843	0.863555687	6	3	0.08183298	13.83097542	1.30142665	6	24
ENST00000262817	ENSG00000105696	TMEM59L	1613	0.09750217	0.997671157	0.995342314	6	3	0.173788085	7.109043638	2.531986146	6	24
ENST00000557927	ENSG00000181026	AEN	5039	0.053339311	0.999996596	0.999993192	6	3	0.127181033	12.99505325	1.385142458	0	24
ENST00000422997	ENSG00000178234	GALNT11	2371	0.059121414	0.979512054	0.959024107	6	3	0.278513888	11.72413053	1.535295087	6	24
ENST00000361328	ENSG00000121903	ZSCAN20	4316	0.037038234	0.926108596	0.852217193	6	3	0.222472585	18.71436926	0.961827767	0	24
ENST00000505543	ENSG00000071127	WDR1	687	0.045281887	0.998987558	0.998481337	0	4	0.209210403	15.30738283	1.567870894	0	24
ENST00000382451	ENSG00000071127	WDR1	2722	0.083527304	0.997979361	0.995958721	6	3	1.369030776	8.298450334	2.169079681	6	24
ENST00000373664	ENSG00000080839	RBL1	5684	0.023022687	0.947987384	0.895974768	6	3	4.213605231	30.10713655	0.597864894	6	24
ENST00000463877	ENSG00000116754	SRSF11	617	0.021551847	0.916926374	0.833852748	6	3	0.677268038	32.16184528	0.55966938	6	24
ENST00000463116	ENSG00000116754	SRSF11	735	0.025533472	0.869663721	0.804495582	0	4	0.192011689	27.14660896	0.884088323	0	24
ENST00000016946	ENSG00000015568	RGPD5	7253	0.039695239	0.916180477	0.874270715	0	4	1.450940976	17.46172077	1.374434989	0	24
ENST00000480945	ENSG00000197312	DDI2	10625	0.021156615	0.983019899	0.966039799	6	3	3.628277469	32.76266899	0.549405789	6	24
ENST00000486680	ENSG00000197312	DDI2	1501	0.032420828	0.992971698	0.985943396	6	3	0.047001819	21.3796881	0.841920608	6	24
ENST00000355832	ENSG00000225830	ERCC6	8008	0.056750112	0.853895922	0.780843883	0	4	0.20770598	12.21402323	1.964954508	0	24
ENST00000519998	ENSG00000198791	CNOT7	1909	0.040949838	0.893278889	0.786557777	6	3	0.195939983	16.92673792	1.063406315	6	24
ENST00000295974	ENSG00000163697	APBB2	8972	0.029482881	0.911350583	0.822701166	6	3	2.330243517	23.51015733	0.765626522	6	24
ENST00000508593	ENSG00000163697	APBB2	3592	0.051760176	0.914220858	0.828441715	6	3	0.544361795	13.39151526	1.344134674	6	24
ENST00000502886	ENSG00000049192	ADAMTS6	1237	0.029328422	0.999994346	0.999988692	6	3	0.460571223	23.63397453	0.761615444	6	24
ENST00000494087	ENSG00000188342	GTF2F2	1352	0.032420827	0.992971698	0.985943396	6	3	0.052181753	21.3796882	0.841920604	0	24
ENST00000496623	ENSG00000136147	PHF11	1173	0.068752464	0.92541504	0.88812256	0	4	0.0624714	10.08177948	2.380532131	0	24
ENST00000440460	ENSG00000150764	DIXDC1	5897	0.02019135	0.97593566	0.951871321	6	3	3.602820092	34.32891734	0.524339286	6	24
ENST00000528399	ENSG00000150764	DIXDC1	741	0.056376995	0.815388977	0.723083465	0	4	0.232102354	12.29485862	1.952035459	0	24
ENST00000618522	ENSG00000150764	DIXDC1	3424	0.023226429	0.9474033	0.8948066	6	3	7.859139114	29.84303733	0.603155765	6	24
ENST00000337387	ENSG00000146457	WTAP	1622	0.046465659	0.926648044	0.853296087	6	3	12.21394791	14.91740783	1.206643956	6	24
ENST00000302326	ENSG00000169184	MN1	7556	0.099701001	0.978756031	0.957512062	6	3	0.089593162	6.952259023	2.589086503	0	24
ENST00000296564	ENSG00000164151	ICE1	7927	0.046998875	0.985848821	0.971697642	6	3	4.801481099	14.74816537	1.22049079	6	24
ENST00000258648	ENSG00000136146	MED4	2022	0.047532991	0.920602821	0.841205643	6	3	5.102030301	14.58244414	1.234360977	6	24
ENST00000334418	ENSG00000186166	CCDC84	1202	0.072222665	0.843474447	0.76521167	0	4	0.317634062	9.597363724	2.500686719	0	24
ENST00000528088	ENSG00000186166	CCDC84	1482	0.046994479	0.997558924	0.995117848	6	3	0.436077765	14.74954496	1.220376632	6	24
ENST00000220429	ENSG00000104064	GABPB1	2726	0.055248578	0.876811512	0.815217268	0	4	1.317888866	12.54597322	1.912964389	0	24
ENST00000560825	ENSG00000104064	GABPB1	1412	0.03796495	0.990515558	0.981031116	6	3	2.739188594	18.2575555	0.98589321	6	24
ENST00000260563	ENSG00000137996	RTCA	1534	0.047356595	0.971739226	0.943478452	6	3	0.406386721	14.6367613	1.229780252	0	24
ENST00000512909	ENSG00000197386	HTT	611	0.056823418	0.999305933	0.998611866	6	3	1.275814239	12.19826614	1.475619551	6	24
ENST00000485241	ENSG00000055609	KMT2C	479	0.095637169	0.99188026	0.983760521	6	3	0.153207957	7.247675632	2.483554855	6	24
ENST00000414060	ENSG00000115421	PAPOLG	3511	0.47074432	0.870182476	0.740364952	0	3	0.007676191	1.472449377	8.14968595	0	12
ENST00000356321	ENSG00000198146	ZNF770	5439	0.031758655	0.929866076	0.894799113	0	4	11.00615284	21.82545753	1.099633305	0	24
ENST00000330899	ENSG00000086061	DNAJA1	2381	0.035081207	0.995796939	0.991593878	6	3	48.09627047	19.75836159	0.911006711	6	24
ENST00000330173	ENSG00000171827	ZNF570	5559	0.046521524	0.982473233	0.964946465	6	3	0.288036778	14.89949416	1.208094705	6	24
ENST00000488542	ENSG00000161249	DMKN	1074	0.133128534	0.946037773	0.892075547	0	3	0.059396463	5.206601164	4.609533023	0	24
ENST00000476051	ENSG00000161249	DMKN	449	0.03506717	0.909159686	0.818319373	6	3	0.32965422	19.76627092	0.910642178	6	24
ENST00000397394	ENSG00000133424	LARGE	4138	0.035531808	0.892402555	0.78480511	6	3	3.166873237	19.50779364	0.922708141	6	24
ENST00000466062	ENSG00000188994	ZNF292	838	0.083482438	0.882882265	0.824323398	0	4	0.080048344	8.302910168	2.890552772	0	24
ENST00000333916	ENSG00000120159	CAAP1	2791	0.042720869	0.995008693	0.99251304	0	4	2.736555977	16.2250253	1.47919646	0	24
ENST00000521303	ENSG00000130227	XPO7	569	0.07366946	0.975913422	0.951826844	6	3	0.130286203	9.408880995	1.913086159	6	24
ENST00000522015	ENSG00000130227	XPO7	444	0.044638346	0.988534879	0.977069759	6	3	1.141932906	15.52806612	1.159191355	6	24
ENST00000616513	ENSG00000253710	ALG11	1983	0.032403157	0.992946771	0.985893541	6	3	0.462580286	21.39134689	0.841461741	6	24
ENST00000217407	ENSG00000129988	LBP	1961	0.048427615	0.894787408	0.789574816	6	3	0.171464603	14.3130563	1.257593041	6	24
ENST00000359875	ENSG00000197568	HHLA3	898	0.063097725	0.923227317	0.846454634	6	3	0.223449763	10.98529597	1.63855394	6	24
ENST00000374550	ENSG00000142676	RPL11	634	0.048633763	0.998057224	0.996114449	6	3	181.2246145	14.25238637	1.262946396	6	24
ENST00000462983	ENSG00000171853	TRAPPC12	543	0.048969675	0.970225211	0.940450423	6	3	0.509372661	14.15462094	1.271669519	0	24
ENST00000415624	ENSG00000171853	TRAPPC12	815	0.060597885	0.92503339	0.85006678	6	3	0.927812698	11.43847142	1.573636838	0	24
ENST00000485159	ENSG00000106829	TLE4	723	0.094381922	0.999490677	0.998981355	6	3	0.198470464	7.344067259	2.450957946	6	24
ENST00000320081	ENSG00000115295	CLIP4	4293	0.022869971	0.918030317	0.836060633	6	3	7.567558908	30.30817917	0.593899089	6	24
ENST00000452236	ENSG00000232040	ZBED9	4877	0.259581167	0.949406161	0.898812321	0	3	0.042148608	2.670252198	4.493957541	0	12
ENST00000526395	ENSG00000185187	SIGIRR	608	0.026657337	0.974668395	0.94933679	6	3	8.657147624	26.00211621	0.692251348	0	24
ENST00000263181	ENSG00000121621	KIF18A	3568	0.02815722	0.917972093	0.835944186	6	3	5.099760882	24.61703192	0.731201067	6	24
ENST00000414118	ENSG00000161048	NAPEPLD	4060	0.080018583	0.944018477	0.888036953	6	3	0.206476735	8.662327597	2.077963434	6	24
ENST00000341533	ENSG00000161048	NAPEPLD	4972	0.042547276	0.992994959	0.985989919	6	3	0.623730413	16.2912234	1.104889397	6	24
ENST00000552421	ENSG00000119596	YLPM1	4899	0.041778907	0.909833503	0.819667007	6	3	2.526200363	16.59084062	1.084935984	6	24
ENST00000554107	ENSG00000119596	YLPM1	4424	0.064158756	0.997029101	0.994058203	6	3	0.46130966	10.80362556	1.666107354	6	24
ENST00000546901	ENSG00000119596	YLPM1	800	0.106677925	0.97517971	0.950359419	6	3	0.167855167	6.497568989	2.770266854	6	24
ENST00000587807	ENSG00000091164	TXNL1	2035	0.081520245	0.848714635	0.773071953	0	4	0.353738862	8.502761223	2.822612487	0	24
ENST00000602898	ENSG00000115306	SPTBN1	2942	0.078702088	0.896755795	0.79351159	6	3	0.044137842	8.807227362	2.04377601	6	24
ENST00000532378	ENSG00000186104	CYP2R1	1746	0.125817642	0.997139611	0.995709417	0	4	0.078072371	5.509141413	4.356395707	0	24
ENST00000515678	ENSG00000164163	ABCE1	750	0.047567376	0.899893926	0.799787852	6	3	0.359593646	14.5719028	1.235253916	6	24
ENST00000541382	ENSG00000172171	TEFM	559	0.032420827	0.9929717	0.9859434	6	3	0.126207031	21.37968813	0.841920607	0	24
ENST00000398733	ENSG00000131508	UBE2D2	2702	0.028243361	0.89440952	0.78881904	6	3	22.30224591	24.54195093	0.733438024	6	24
ENST00000476149	ENSG00000088205	DDX18	5674	0.092979623	0.996934407	0.993868814	6	3	0.024659409	7.454828914	2.414542333	6	24
ENST00000543619	ENSG00000126790	L3HYPDH	689	0.070244673	0.992215129	0.984430258	6	3	0.101162345	9.867612	1.824149551	6	24
ENST00000256538	ENSG00000134146	DPH6	2099	0.014396583	0.989832531	0.979665061	6	3	2.532422852	48.14664466	0.373857828	6	24
ENST00000625521	ENSG00000165006	UBAP1	2029	0.065625545	0.934094092	0.901141137	0	4	8.602537974	10.56215497	2.272263575	0	24
ENST00000395116	ENSG00000181619	GPR135	4578	0.081025426	0.918880034	0.837760068	6	3	0.08588372	8.554687234	2.104109654	6	24
ENST00000618555	ENSG00000124535	WRNIP1	2651	0.240225091	0.963645332	0.927290664	6	3	0.031578066	2.885407085	6.238287865	0	24
ENST00000448481	ENSG00000132781	MUTYH	1706	0.146407181	0.965049623	0.930099246	6	3	0.045976581	4.734379656	3.801976459	0	24
ENST00000475516	ENSG00000132781	MUTYH	1677	0.144236543	0.986953973	0.973907945	6	3	0.044979446	4.805628076	3.745608215	6	24
ENST00000556036	ENSG00000187790	FANCM	2354	0.124497109	0.891030773	0.782061545	0	3	0.081812931	5.567576513	4.310672686	0	24
ENST00000410075	ENSG00000075292	ZNF638	3518	0.05794831	0.991501976	0.983003952	6	3	0.515695461	11.96147357	1.504831314	6	24
ENST00000487638	ENSG00000075292	ZNF638	4233	0.058474536	0.953541875	0.907083749	6	3	0.514950184	11.85382954	1.518496612	6	24
ENST00000477230	ENSG00000234043	RP11-56M3.1	745	0.032420827	0.992971699	0.985943397	6	3	0.094697624	21.37968814	0.841920606	0	24
ENST00000519865	ENSG00000145860	RNF145	3478	0.234892609	0.995986265	0.99197253	6	3	0.02156267	2.950910985	6.099811242	6	24
ENST00000472799	ENSG00000100014	SPECC1L	767	0.084301421	0.999212871	0.998425742	6	3	0.093618812	8.222247893	2.189182354	6	24
ENST00000336454	ENSG00000079335	CDC14A	4137	0.092117358	0.999745421	0.999490842	6	3	0.102779893	7.52460985	2.392150604	0	24
ENST00000610745	ENSG00000138061	CYP1B1	5250	0.017025052	0.862287155	0.724574311	6	3	6.281512805	40.71336607	0.44211525	0	24
ENST00000446554	ENSG00000231344	RP3-426I6.2	349	0.051721938	0.876186762	0.752373523	6	3	0.190775602	13.40141552	1.343141699	6	24
ENST00000338205	ENSG00000136813	KIAA0368	7078	0.018179854	0.971936699	0.943873397	6	3	12.8781033	38.12721397	0.472103732	6	24
ENST00000374383	ENSG00000136813	KIAA0368	573	0.067689131	0.977339842	0.954679685	6	3	0.959645195	10.24015478	1.75778593	6	24
ENST00000297071	ENSG00000164548	TRA2A	1845	0.039295199	0.999501916	0.999003832	6	3	14.59976561	17.63948792	1.020437786	6	24
ENST00000512629	ENSG00000039560	RAI14	2941	0.100709188	0.973401406	0.946802813	6	3	2.583561174	6.88266079	2.615267634	6	24
ENST00000529389	ENSG00000173039	RELA	992	0.097312973	0.893064754	0.839597131	0	4	0.350711052	7.122865132	3.369430637	0	24
ENST00000509846	ENSG00000150753	CCT5	546	0.051721938	0.876186763	0.752373527	6	3	0.121942646	13.4014155	1.3431417	6	24
ENST00000357085	ENSG00000112343	TRIM38	9413	0.088313189	0.989883462	0.979766924	6	3	0.447559059	7.848739154	2.293361984	6	24
ENST00000535206	ENSG00000086062	B4GALT1	1535	0.059193485	0.902686581	0.805373162	6	3	0.198551111	11.70985584	1.53716666	0	24
ENST00000377200	ENSG00000188647	PTAR1	9876	0.032687538	0.979128124	0.958256248	6	3	4.909378819	21.20524304	0.848846673	6	24
ENST00000380739	ENSG00000021355	SERPINB1	2619	0.032414554	0.986982104	0.973964208	6	3	15.73193538	21.383826	0.841757691	6	24
ENST00000477096	ENSG00000132485	ZRANB2	3677	0.051721937	0.876186759	0.752373518	6	3	0.018107339	13.40141581	1.343141669	0	24
ENST00000568630	ENSG00000174197	MGA	584	0.046756659	0.997708027	0.995416054	6	3	1.352197895	14.82456606	1.214200802	6	24
ENST00000566586	ENSG00000174197	MGA	14439	0.063852822	0.999939502	0.999879005	6	3	0.566364037	10.85538837	1.658162691	6	24
ENST00000566288	ENSG00000174197	MGA	3405	0.036452531	0.812243387	0.71836508	0	4	0.110393361	19.01506323	1.262157255	0	24
ENST00000505854	ENSG00000205302	SNX2	908	0.053061944	0.999992762	0.999985524	6	3	2.509174063	13.06298119	1.377939671	6	24
ENST00000507614	ENSG00000150779	TIMM8B	741	0.125408263	0.999793801	0.999587601	6	3	0.193428364	5.527125289	3.256665818	0	24
ENST00000420986	ENSG00000150776	C11orf57	2322	0.173471083	0.979359436	0.958718871	6	3	0.03346754	3.995750581	4.504785681	6	24
ENST00000531378	ENSG00000150776	C11orf57	517	0.090942247	0.998599874	0.997199748	6	3	0.544662942	7.621839187	2.361634713	6	24
ENST00000497565	ENSG00000156983	BRPF1	689	0.271735208	0.989551954	0.979103907	0	3	0.066663957	2.550818445	4.704372443	0	12
ENST00000304056	ENSG00000170852	KBTBD2	3745	0.054894545	0.998178933	0.996357866	6	3	3.245118688	12.62688642	1.425529573	6	24
ENST00000296786	ENSG00000164332	UBLCP1	2392	0.019499357	0.980730501	0.961461002	6	3	10.17717128	35.54718171	0.506369257	6	24
ENST00000473989	ENSG00000157741	UBN2	14444	0.024280868	0.999684918	0.999369836	6	3	1.240926256	28.54705063	0.630537993	6	24
ENST00000453823	ENSG00000105963	ADAP1	560	0.056532861	0.990184431	0.980368861	6	3	0.389143758	12.26096058	1.468074209	0	24
ENST00000326756	ENSG00000178163	ZNF518B	6894	0.034156215	0.859099247	0.718198494	6	3	1.900888598	20.29344234	0.886986037	6	24
ENST00000258886	ENSG00000136381	IREB2	6354	0.053990295	0.969528844	0.939057688	6	3	7.927778574	12.83836619	1.402047561	6	24
ENST00000275159	ENSG00000146350	TBC1D32	4431	0.025414632	0.930289347	0.895434021	0	4	0.48881795	27.27354761	0.879973531	0	24
ENST00000557364	ENSG00000100888	CHD8	8137	0.318125911	0.943034721	0.886069441	6	3	0.045909898	2.178845411	8.261256125	6	24
ENST00000537408	ENSG00000139182	CLSTN3	4296	0.173821712	0.936716983	0.873433966	6	3	0.096948439	3.987690449	4.513890993	0	24
ENST00000324723	ENSG00000112249	ASCC3	852	0.018036174	0.936677689	0.873355378	0	3	0.350526877	38.43094374	0.312248382	0	12
ENST00000369663	ENSG00000112837	TBX18	6245	0.054119879	0.928107029	0.856214057	6	3	2.652490852	12.80762614	1.405412667	6	24
ENST00000498446	ENSG00000165338	HECTD2	5368	0.032420829	0.99297171	0.98594342	6	3	0.013142647	21.37968708	0.841920648	0	24
ENST00000510089	ENSG00000164180	TMEM161B	7608	0.030487512	0.980676638	0.961353276	0	3	0.127247847	22.73544565	1.05562039	0	24
ENST00000525264	ENSG00000197847	SLC22A20	1419	0.032420827	0.992971698	0.985943397	6	3	0.049717922	21.37968828	0.841920601	6	24
ENST00000394412	ENSG00000166813	KIF7	4551	0.041465445	0.99622555	0.992451099	6	3	1.054978716	16.71626061	1.076795847	0	24
ENST00000599638	ENSG00000130518	KIAA1683	5520	0.106980141	0.955433487	0.910866975	6	3	0.013977194	6.479213575	2.778114935	0	24
ENST00000524118	ENSG00000156675	RAB11FIP1	1959	0.014344734	0.850015265	0.700030529	6	3	0.462933691	48.32067282	0.372511369	0	24
ENST00000510609	ENSG00000198780	FAM169A	5908	0.058353832	0.977459259	0.954918518	6	3	1.143826804	11.87834898	1.515362112	6	24
ENST00000295025	ENSG00000162924	REL	11255	0.026935192	0.999048633	0.998097266	6	3	0.393527813	25.73388687	0.699466819	0	24
ENST00000538336	ENSG00000122642	FKBP9	3621	0.046241946	0.959324676	0.918649353	6	3	1.275275353	14.98957627	1.200834478	6	24
ENST00000382883	ENSG00000121741	ZMYM2	5445	0.060433976	0.976797387	0.953594775	6	3	0.227999639	11.46949491	1.569380356	6	24
ENST00000486147	ENSG00000010704	HFE	987	0.102975748	0.999502406	0.999004812	6	3	0.07273415	6.731169158	2.674126824	6	24
ENST00000399061	ENSG00000172466	ZNF24	6282	0.038082575	0.907338928	0.861008391	0	4	1.905853275	18.20116379	1.318597002	0	24
ENST00000443644	ENSG00000127995	CASD1	641	0.039832971	0.931877731	0.863755462	6	3	1.268896247	17.40134257	1.034402945	6	24
ENST00000374736	ENSG00000165029	ABCA1	10494	0.028248281	0.999486666	0.998973332	6	3	3.440653702	24.53767607	0.733565801	0	24
ENST00000534188	ENSG00000166313	APBB1	1170	0.244749146	0.995244397	0.990488794	6	3	0.057406398	2.832071901	6.355770838	6	24
ENST00000456329	ENSG00000170234	PWWP2A	3991	0.063948397	0.994135213	0.988270427	6	3	0.315844742	10.83916428	1.660644634	6	24
ENST00000527618	ENSG00000014138	POLA2	1924	0.085395851	0.817884665	0.726826998	0	4	0.312108194	8.116871905	2.956804084	0	24
ENST00000518492	ENSG00000204764	RANBP17	296	0.032420827	0.992971698	0.985943397	6	3	0.238343683	21.37968816	0.841920605	6	24
ENST00000375759	ENSG00000065526	SPEN	12232	0.051937736	0.99457236	0.989144721	6	3	1.841241691	13.34573338	1.348745662	6	24
ENST00000513765	ENSG00000072518	MARK2	2671	0.063529203	0.950056133	0.9250842	0	4	0.285395062	10.91068584	2.199678402	0	24
ENST00000380698	ENSG00000170542	SERPINB9	4118	0.026909102	0.997448203	0.994896406	6	3	7.69581149	25.75883769	0.698789294	6	24
ENST00000359697	ENSG00000127952	STYXL1	1374	0.04801947	0.996895366	0.993790732	6	3	2.354707297	14.43471127	1.246994115	6	24
ENST00000520884	ENSG00000137055	PLAA	2041	0.097718902	0.957258567	0.914517135	6	3	1.559607186	7.093276405	2.537614351	6	24
ENST00000521968	ENSG00000137055	PLAA	457	0.056548903	0.990154733	0.980309466	6	3	0.158915369	12.25748225	1.468490807	6	24
ENST00000429989	ENSG00000108219	TSPAN14	16183	0.017544693	0.963964903	0.927929806	6	3	1.017968227	39.50751228	0.455609553	6	24
ENST00000492009	ENSG00000120549	KIAA1217	1177	0.182919629	0.99838147	0.996762939	6	3	0.124145962	3.789353751	4.750150338	6	24
ENST00000162749	ENSG00000067182	TNFRSF1A	2223	0.076833094	0.909300275	0.863950412	0	4	6.549140007	9.0214665	2.660321357	0	24
ENST00000264444	ENSG00000059728	MXD1	5587	0.126989549	0.949750611	0.899501223	0	3	0.10370309	5.458301004	4.396972608	0	24
ENST00000258888	ENSG00000136383	ALPK3	10917	0.056862353	0.90018523	0.800370459	6	3	0.042776177	12.18991381	1.476630621	6	24
ENST00000488986	ENSG00000124380	SNRNP27	336	0.056609694	0.994734915	0.992102372	0	4	0.216064997	12.24431945	1.960092605	0	24
ENST00000369144	ENSG00000107581	EIF3A	6646	0.057184026	0.956090597	0.912181194	6	3	4.797344673	12.12134287	1.484983981	0	24
ENST00000489271	ENSG00000151092	NGLY1	2288	0.056548904	0.990154734	0.980309468	6	3	0.0317414	12.25748218	1.468490815	0	24
ENST00000493324	ENSG00000151092	NGLY1	3058	0.051637369	0.996545429	0.993090858	6	3	1.359951584	13.42336369	1.340945564	6	24
ENST00000496726	ENSG00000151092	NGLY1	3196	0.050007319	0.852447	0.704894001	6	3	0.269594691	13.8609147	1.298615596	6	24
ENST00000370630	ENSG00000117151	CTBS	6600	0.050007319	0.852446999	0.704893998	6	3	0.130549187	13.86091471	1.298615595	6	24
ENST00000269919	ENSG00000130517	PGPEP1	7092	0.059715682	0.995579217	0.991158435	6	3	1.985794311	11.60745654	1.550727322	0	24
ENST00000560546	ENSG00000182718	ANXA2	574	0.032420828	0.992971699	0.985943399	6	3	0.122908937	21.37968798	0.841920612	0	24
ENST00000282032	ENSG00000152219	ARL14EP	2430	0.04039522	0.884023243	0.768046487	6	3	4.179779388	17.15913862	1.049003706	6	24
ENST00000370202	ENSG00000122481	RWDD3	1235	0.03190309	0.897764484	0.846646726	0	4	1.055178997	21.72664747	1.104634299	0	24
ENST00000343505	ENSG00000135540	NHSL1	6535	0.104941586	0.958134494	0.916268988	0	3	0.131332148	6.605076267	3.633568945	0	24
ENST00000375859	ENSG00000106723	SPIN1	4484	0.021789056	0.999943345	0.999886689	6	3	35.65977599	31.81171236	0.565829333	6	24
ENST00000479402	ENSG00000133627	ACTR3B	5543	0.032465963	0.977655229	0.955310457	6	3	0.522854262	21.34996496	0.843092719	6	24
ENST00000532102	ENSG00000133884	DPF2	524	0.115388971	0.9273064	0.8909596	0	4	0.215004055	6.007048786	3.995306323	0	24
ENST00000450991	ENSG00000089818	NECAP1	2446	0.066413545	0.996260178	0.992520355	0	3	1.122343788	10.43683448	2.299547822	0	24
ENST00000284690	ENSG00000089876	DHX32	3070	0.075825177	0.99767358	0.995347161	6	3	3.459489242	9.141385617	1.969066918	6	24
ENST00000160373	ENSG00000077063	CTTNBP2	5970	0.101482601	0.995785007	0.991570015	6	3	0.170905633	6.830207075	2.635352018	6	24
ENST00000554331	ENSG00000140105	WARS	831	0.037299628	0.839235258	0.758852887	0	4	0.092574868	18.58321942	1.291487738	0	24
ENST00000558739	ENSG00000166949	SMAD3	586	0.051806968	0.983610035	0.96722007	0	3	0.084364251	13.37942006	0.896899861	0	12
ENST00000557534	ENSG00000078304	PPP2R5C	579	0.089457609	0.953466565	0.90693313	6	3	1.580942107	7.748331216	2.323080867	6	24
ENST00000407847	ENSG00000061455	PRDM6	9267	0.028719525	0.980911261	0.961822522	6	3	0.189518507	24.13505014	0.745803298	6	24
ENST00000540918	ENSG00000168234	TTC39C	4117	0.031885784	0.922117817	0.844235635	6	3	2.161854071	21.73843942	0.82802632	6	24
ENST00000602599	ENSG00000162927	PUS10	6366	0.236179745	0.910098289	0.820196579	6	3	0.01446797	2.93482907	6.133236235	6	24
ENST00000361138	ENSG00000198887	SMC5	5980	0.029048498	0.997464343	0.994928687	6	3	2.322654065	23.86172154	0.754346243	6	24
ENST00000216513	ENSG00000100625	SIX4	6285	0.050230121	0.972609003	0.945218005	6	3	0.536799354	13.79943281	1.304401438	6	24
ENST00000554079	ENSG00000100625	SIX4	2003	0.17801722	0.892958827	0.785917654	6	3	0.044019274	3.893708596	4.622842094	6	24
ENST00000379446	ENSG00000111859	NEDD9	4536	0.356043898	0.94813808	0.896276159	6	3	0.020950846	1.946802581	9.2459298	0	24
ENST00000600967	ENSG00000105245	NUMBL	640	0.152154414	0.89803711	0.79607422	0	3	0.566458146	4.55555092	2.634149022	0	12
ENST00000529932	ENSG00000166181	API5	773	0.080876634	0.964881244	0.929762488	6	3	0.087338637	8.570425667	2.10024574	6	24
ENST00000318524	ENSG00000086102	NFX1	3513	0.04265008	0.942815151	0.914222727	0	4	3.212319096	16.25195498	1.476745415	0	24
ENST00000466971	ENSG00000086102	NFX1	566	0.032420828	0.992971699	0.985943397	6	3	0.124646166	21.37968793	0.841920614	0	24
ENST00000543868	ENSG00000186635	ARAP1	507	0.032420827	0.9929717	0.9859434	6	3	0.139151341	21.37968813	0.841920607	6	24
ENST00000466162	ENSG00000241973	PI4KA	589	0.045282053	0.968606851	0.937213703	6	3	0.870843912	15.30732667	1.175907484	6	24
ENST00000485167	ENSG00000116266	STXBP3	2536	0.016457669	0.976875309	0.953750617	6	3	0.890989756	42.11697055	0.427381166	6	24
ENST00000265728	ENSG00000006634	DBF4	3907	0.02705608	0.996423317	0.992846635	6	3	0.38072788	25.61890637	0.702606104	0	24
ENST00000584897	ENSG00000101596	SMCHD1	4143	0.038679812	0.937697682	0.875395364	6	3	0.498338149	17.92012773	1.004457126	6	24
ENST00000480055	ENSG00000198742	SMURF1	1012	0.061972818	0.999764462	0.999528924	6	3	0.912025239	11.18469686	1.609341785	0	24
ENST00000435305	ENSG00000119383	PPP2R4	530	0.09185878	0.85294495	0.779417425	0	4	0.120363195	7.545791297	3.180580943	0	24
ENST00000420166	ENSG00000100281	HMGXB4	1257	0.070408607	0.913864713	0.827729427	0	3	0.086762441	9.844637045	1.218937778	0	12
ENST00000336755	ENSG00000147905	ZCCHC7	2619	0.046026664	0.88894211	0.77788422	6	3	2.159485198	15.05968767	1.195243912	6	24
ENST00000331272	ENSG00000107829	FBXW4	2483	0.038169938	0.85245193	0.778677895	0	4	15.69111541	18.15950519	1.321621913	0	24
ENST00000533655	ENSG00000165490	DDIAS	3533	0.112918007	0.922161048	0.844322096	6	3	0.33883619	6.138499942	2.932312482	6	24
ENST00000444739	ENSG00000196954	CASP4	2158	0.053412183	0.879493252	0.758986504	6	3	0.955542436	12.97732347	1.387034857	6	24
ENST00000260056	ENSG00000137502	RAB30	1393	0.116995381	0.825884825	0.738827237	0	4	0.062196254	5.92456875	4.050927757	0	24
ENST00000373731	ENSG00000112078	KCTD20	5619	0.059338803	0.885879597	0.771759193	6	3	1.295306172	11.68117906	1.540940337	6	24
ENST00000308488	ENSG00000048649	RSF1	11550	0.054973799	0.997945769	0.995891538	6	3	0.397428669	12.60868264	1.42758768	0	24
ENST00000316149	ENSG00000123545	NDUFAF4	2399	0.075687409	0.972813326	0.945626653	6	3	1.22204208	9.158024905	1.965489304	6	24
ENST00000315596	ENSG00000083642	PDS5B	7497	0.019211939	0.949629257	0.899258513	6	3	3.349807051	36.07898093	0.498905444	6	24
ENST00000331327	ENSG00000185129	PURA	11497	0.027525944	0.997555306	0.995110612	6	3	1.43065477	25.18159538	0.714807768	6	24
ENST00000400000	ENSG00000101558	VAPA	6815	0.016356341	0.959663346	0.919326691	6	3	11.38875058	42.37788713	0.424749822	0	24
ENST00000577539	ENSG00000101558	VAPA	3760	0.031012118	0.80758717	0.711380756	0	4	0.034857665	22.35084931	1.073784699	0	24
ENST00000449975	ENSG00000074054	CLASP1	555	0.084195761	0.936922937	0.873845874	6	3	0.832975287	8.232566221	2.186438532	6	24
ENST00000556764	ENSG00000020426	MNAT1	1097	0.102975748	0.999502406	0.999004812	6	3	0.065440845	6.731169169	2.674126819	6	24
ENST00000576840	ENSG00000004975	DVL2	941	0.119960848	0.98940813	0.97881626	6	3	0.072499714	5.778111694	3.115204578	0	24
ENST00000448790	ENSG00000092203	TOX4	4534	0.301841601	0.956624408	0.913248816	6	3	0.215921328	2.2963938	7.838376851	6	24
ENST00000529643	ENSG00000149257	SERPINH1	660	0.070244673	0.992215129	0.984430258	6	3	0.105607357	9.867612026	1.824149546	6	24
ENST00000599790	ENSG00000127527	EPS15L1	1921	0.104197366	0.865226105	0.73045221	0	3	0.121483757	6.65225245	1.803900271	0	12
ENST00000602009	ENSG00000127527	EPS15L1	3915	0.142678901	0.993713749	0.987427499	6	3	0.052483867	4.858091668	3.705158575	6	24
ENST00000597937	ENSG00000127527	EPS15L1	3486	0.032676639	0.881450401	0.822175602	0	4	0.942248995	21.21231587	1.131418189	0	24
ENST00000297157	ENSG00000164610	RP9	1121	0.080553558	0.957156393	0.914312787	6	3	0.778705456	8.604799018	2.091855947	0	24
ENST00000508820	ENSG00000146263	MMS22L	5907	0.089555909	0.938395068	0.876790135	6	3	0.011135529	7.739826274	2.325633595	6	24
ENST00000524627	ENSG00000087365	SF3B2	841	0.112389873	0.925338873	0.888008309	0	4	0.483453035	6.167345504	3.891463513	0	24
ENST00000453788	ENSG00000109971	HSPA8	2004	0.079641915	0.952051343	0.904102686	6	3	4.477115257	8.703296252	2.068181925	6	24
ENST00000227378	ENSG00000109971	HSPA8	2186	0.149942216	0.910903137	0.821806274	6	3	0.24929588	4.622762001	3.893776058	6	24
ENST00000534319	ENSG00000109971	HSPA8	1884	0.106043024	0.999994368	0.999988737	6	3	69.28209168	6.536471296	2.753779399	6	24
ENST00000252015	ENSG00000100991	TRPC4AP	3226	0.038292797	0.999266236	0.998532471	6	3	4.321287833	18.10124186	0.994406911	6	24
ENST00000419822	ENSG00000166405	RIC3	1300	0.080876634	0.964881245	0.92976249	6	3	0.051932897	8.570425633	2.100245749	6	24
ENST00000535478	ENSG00000105676	ARMC6	762	0.043480554	0.812261249	0.718391873	0	4	0.644032436	15.94154438	1.505500309	0	24
ENST00000346085	ENSG00000049618	ARID1B	10194	0.041084752	0.915814402	0.831628803	6	3	0.86820944	16.87115412	1.06690982	6	24
ENST00000493658	ENSG00000049618	ARID1B	819	0.070244673	0.992215129	0.984430258	6	3	0.08510483	9.867611972	1.824149556	6	24
ENST00000284259	ENSG00000154114	TBCEL	3923	0.063410536	0.925071482	0.850142963	6	3	2.222858564	10.93110425	1.646677188	0	24
ENST00000398576	ENSG00000136167	LCP1	3944	0.019123282	0.871805929	0.743611858	6	3	0.088037121	36.24624645	0.496603146	6	24
ENST00000558735	ENSG00000166734	CASC4	427	0.02652941	0.961582825	0.923165649	6	3	2.038977302	26.12750033	0.68892928	6	24
ENST00000454497	ENSG00000164164	OTUD4	7069	0.04539015	0.99601185	0.9920237	6	3	4.895413796	15.27087219	1.1787146	6	24
ENST00000514973	ENSG00000164164	OTUD4	1255	0.046250129	0.907986854	0.815973709	6	3	2.157484715	14.98692437	1.201046963	6	24
ENST00000262367	ENSG00000005339	CREBBP	10803	0.056311873	0.882881097	0.824321646	0	4	1.759539541	12.30907694	1.949780647	0	24
ENST00000576720	ENSG00000005339	CREBBP	3578	0.070244672	0.992215128	0.984430256	6	3	0.019480396	9.867612142	1.824149525	0	24
ENST00000529086	ENSG00000170946	DNAJC24	2745	0.019475803	0.995149495	0.990298989	6	3	0.417161918	35.59017145	0.505757609	6	24
ENST00000562254	ENSG00000140526	ABHD2	787	0.08430142	0.999212871	0.998425743	6	3	0.091239681	8.22224795	2.189182339	6	24
ENST00000561144	ENSG00000128915	ICE2	759	0.028868225	0.854091161	0.708182322	6	3	1.440817045	24.01073054	0.74966482	6	24
ENST00000601879	ENSG00000064607	SUGP2	5546	0.108948081	0.839843765	0.759765648	0	4	0.009963469	6.3621789	3.772292539	0	24
ENST00000532624	ENSG00000148950	IMMP1L	985	0.029956597	0.961995419	0.923990838	6	3	1.550309146	23.13838163	0.777928218	0	24
ENST00000533921	ENSG00000148950	IMMP1L	122	0.032420828	0.992971699	0.985943398	6	3	0.578276477	21.3796881	0.841920608	6	24
ENST00000587366	ENSG00000134440	NARS	515	0.099641562	0.919610035	0.83922007	6	3	0.153148641	6.956406189	2.58754298	6	24
ENST00000206595	ENSG00000092140	G2E3	5804	0.049292798	0.873489364	0.746978728	6	3	0.598046593	14.06183482	1.280060549	6	24
ENST00000409310	ENSG00000183281	PLGLB1	960	0.051806967	0.983610032	0.967220065	0	3	0.051497345	13.37942007	0.896899861	0	12
ENST00000375743	ENSG00000116809	ZBTB17	2745	0.091559516	0.97154925	0.943098499	6	3	0.368692271	7.57045483	2.377664276	0	24
ENST00000620770	ENSG00000185499	MUC1	572	0.02367585	0.944213233	0.888426466	6	3	1.342850661	29.2765483	0.614826578	6	24
ENST00000377046	ENSG00000172977	KAT5	2237	0.073683997	0.993500158	0.987000316	0	3	0.230879856	9.40702466	1.275642452	0	12
ENST00000341318	ENSG00000172977	KAT5	2296	0.232845585	0.940989808	0.911484712	0	4	0.046028359	2.976853446	8.062204082	0	24
ENST00000533596	ENSG00000172977	KAT5	709	0.045941279	0.920455864	0.840911727	0	3	0.095859388	15.08767712	1.590702121	0	24
ENST00000216373	ENSG00000100485	SOS2	5498	0.027035537	0.952208227	0.904416455	6	3	3.577775378	25.63837305	0.70207263	6	24
ENST00000509541	ENSG00000001084	GCLC	3774	0.040422841	0.953700797	0.907401593	6	3	5.23637589	17.14741393	1.049720971	6	24
ENST00000429790	ENSG00000070950	RAD18	516	0.056548903	0.990154734	0.980309467	6	3	0.140744814	12.25748231	1.4684908	6	24
ENST00000582117	ENSG00000185158	LRRC37B	764	0.051721938	0.876186758	0.752373516	6	3	0.087147494	13.40141556	1.343141694	6	24
ENST00000475774	ENSG00000122707	RECK	1128	0.048760731	0.999739569	0.999479138	6	3	0.3778436	14.21527451	1.266243574	6	24
ENST00000491796	ENSG00000186088	GSAP	2618	0.017734339	0.949224672	0.898449344	6	3	0.883145836	39.08503125	0.460534364	6	24
ENST00000426477	ENSG00000186088	GSAP	543	0.0856063	0.914344826	0.828689652	0	3	0.085093917	8.096917919	1.482045405	0	12
ENST00000229812	ENSG00000112079	STK38	3576	0.049943108	0.932652153	0.865304306	6	3	13.08403855	13.87873535	1.29694814	6	24
ENST00000611738	ENSG00000099968	BCL2L13	4817	0.026273658	0.939676851	0.909515276	0	4	0.805382624	26.3818303	0.909717018	0	24
ENST00000342771	ENSG00000158321	AUTS2	6173	0.15110458	0.839250301	0.758875452	0	4	0.018405017	4.58720165	5.231947892	0	24
ENST00000403018	ENSG00000158321	AUTS2	957	0.126617257	0.979796782	0.959593564	6	3	0.139753793	5.474350016	3.288061587	6	24
ENST00000378867	ENSG00000135362	PRR5L	3930	0.278696871	0.920101129	0.840202258	6	3	0.048171603	2.487100689	7.237342695	6	24
ENST00000238616	ENSG00000119638	NEK9	8310	0.015170893	0.854520297	0.781780446	0	4	8.812289266	45.68928104	0.52528732	0	24
ENST00000443722	ENSG00000105819	PMPCB	1323	0.047933721	0.988966301	0.977932603	6	3	0.158727918	14.46053342	1.244767359	6	24
ENST00000587394	ENSG00000104886	PLEKHJ1	937	0.053254867	0.975288155	0.95057631	6	3	0.391425004	13.01565876	1.382949595	0	24
ENST00000333942	ENSG00000126858	RHOT1	3133	0.13627664	0.989810483	0.979620965	6	3	0.095407528	5.086324261	3.538901391	6	24
ENST00000358602	ENSG00000132466	ANKRD17	10784	0.072307968	0.889911552	0.779823104	6	3	0.677420561	9.586041471	1.877730245	6	24
ENST00000560507	ENSG00000132466	ANKRD17	563	0.038786802	0.976092819	0.952185637	0	3	0.123867744	17.87069689	1.342980643	0	24
ENST00000531658	ENSG00000110696	C11orf58	4258	0.080410002	0.994445117	0.988890234	6	3	0.081919622	8.620161264	2.088127988	6	24
ENST00000526995	ENSG00000175104	TRAF6	4627	0.077177871	0.962463552	0.943695328	0	4	0.19975705	8.981164816	2.672259166	0	24
ENST00000524757	ENSG00000166444	ST5	590	0.076325931	0.900458987	0.800917974	6	3	0.131802946	9.081411462	1.982070747	6	24
ENST00000532055	ENSG00000023191	RNH1	704	0.088983364	0.963415902	0.945123853	0	4	0.114285389	7.789626581	3.081020605	0	24
ENST00000484846	ENSG00000110047	EHD1	3469	0.110583799	0.998483843	0.996967686	6	3	0.849649109	6.268071709	2.871696566	0	24
ENST00000301744	ENSG00000167981	ZNF597	5513	0.099979322	0.999254608	0.998509216	6	3	0.051197098	6.932905386	2.596314099	0	24
ENST00000321560	ENSG00000179598	PLD6	2560	0.111882058	0.904459643	0.856689464	0	4	0.469868787	6.195338132	3.873880568	0	24
ENST00000451320	ENSG00000164144	ARFIP1	3424	0.019531591	0.975996798	0.951993596	6	3	0.349931973	35.48851521	0.507206343	0	24
ENST00000396153	ENSG00000185104	FAF1	6817	0.037849905	0.979604749	0.959209498	6	3	4.131770649	18.31304931	0.98290567	6	24
ENST00000373715	ENSG00000112081	SRSF3	4222	0.052969793	0.943468857	0.886937715	6	3	29.50570195	13.08570677	1.375546642	6	24
ENST00000455833	ENSG00000169991	IFFO2	6188	0.280672521	0.99466405	0.9893281	6	3	0.037085764	2.469594024	7.288647376	0	24
ENST00000506047	ENSG00000138758	11-Sep	1382	0.098731283	0.961431483	0.922862966	6	3	0.09624337	7.020542608	2.563904388	6	24
ENST00000557658	ENSG00000151445	VIPAS39	2562	0.018575141	0.941766855	0.883533709	6	3	8.419125474	37.31585049	0.482368746	6	24
ENST00000361781	ENSG00000198964	SGMS1	3744	0.05262325	0.996945872	0.993891743	6	3	5.842531334	13.17188095	1.366547425	6	24
ENST00000361543	ENSG00000198964	SGMS1	1096	0.052461404	0.931547699	0.897321549	0	4	0.060479867	13.21251687	1.816459365	0	24
ENST00000607555	ENSG00000124541	RRP36	1005	0.034782541	0.951378386	0.902756773	6	3	3.31075381	19.92802046	0.903250779	6	24
ENST00000375254	ENSG00000127481	UBR4	15906	0.034871329	0.999711508	0.999423015	6	3	7.28478189	19.87728057	0.905556469	0	24
ENST00000425413	ENSG00000127481	UBR4	2954	0.073293699	0.998129164	0.996258328	6	3	0.26819146	9.457118315	1.903328202	0	24
ENST00000475973	ENSG00000127481	UBR4	600	0.049160703	0.849991637	0.774987456	0	4	0.137366098	14.09961903	1.70217365	0	24
ENST00000569223	ENSG00000103966	EHD4	2032	0.081552225	0.808455558	0.712683337	0	4	0.037497231	8.49942693	2.823719787	0	24
ENST00000493469	ENSG00000105854	PON2	579	0.09563717	0.99188026	0.98376052	6	3	0.126747169	7.247675607	2.483554863	6	24
ENST00000471883	ENSG00000105854	PON2	451	0.0856063	0.914344824	0.828689647	0	3	0.102452321	8.09691791	1.482045407	0	12
ENST00000263253	ENSG00000100393	EP300	9587	0.036038076	0.961484057	0.942226086	0	4	4.041132944	19.23374528	1.247806896	0	24
ENST00000635584	ENSG00000100393	EP300	544	0.072755353	0.975792019	0.963688029	0	4	0.517445786	9.527095246	2.519130898	0	24
ENST00000379671	ENSG00000134986	NREP	2581	0.035289366	0.978491229	0.956982458	6	3	0.216826361	19.64181452	0.916412279	6	24
ENST00000257435	ENSG00000134986	NREP	2013	0.046465257	0.999916264	0.999832528	6	3	0.318003051	14.91753668	1.206633534	0	24
ENST00000373886	ENSG00000122870	BICC1	5475	0.024119341	0.993631536	0.987263072	6	3	58.39049741	28.73823007	0.626343375	6	24
ENST00000528848	ENSG00000254598	CSNK2A3	1416	0.020926212	0.971762503	0.943525005	6	3	41.40713761	33.12339459	0.543422564	6	24
ENST00000422087	ENSG00000135241	PNPLA8	3530	0.12396057	0.937573971	0.875147942	6	3	0.036118751	5.591674663	3.219071403	6	24
ENST00000436062	ENSG00000135241	PNPLA8	3462	0.041619915	0.991583159	0.983166318	6	3	2.030418468	16.65421892	1.080807217	6	24
ENST00000367739	ENSG00000027697	IFNGR1	2139	0.028722413	0.992612136	0.985224272	6	3	25.68751638	24.13262389	0.74587828	6	24
ENST00000558611	ENSG00000075413	MARK3	687	0.10514481	0.983620173	0.967240346	6	3	0.108656318	6.592309997	2.730454121	0	24
ENST00000322536	ENSG00000178105	DDX10	3264	0.05120407	0.970512793	0.95576919	0	4	1.945004157	13.53695482	1.772924585	0	24
ENST00000599464	ENSG00000105287	PRKD2	452	0.056548903	0.990154733	0.980309466	6	3	0.160673283	12.25748229	1.468490802	0	24
ENST00000601872	ENSG00000142303	ADAMTS10	576	0.07366946	0.975913422	0.951826845	6	3	0.128702864	9.408881014	1.913086155	6	24
ENST00000507798	ENSG00000134057	CCNB1	767	0.069467876	0.999138362	0.998276724	6	3	0.561149886	9.977952639	1.803977294	6	24
ENST00000343470	ENSG00000145220	LYAR	1569	0.047847773	0.997846132	0.995692264	6	3	1.486707564	14.48650877	1.242535402	6	24
ENST00000369131	ENSG00000183605	SFXN4	1133	0.04612116	0.909142568	0.863713853	0	4	0.55766052	15.02883218	1.596930467	0	24
ENST00000370888	ENSG00000137269	LRRC1	3180	0.019474707	0.953227826	0.906455652	6	3	3.660746191	35.59217586	0.505729126	6	24
ENST00000497692	ENSG00000108100	CCNY	478	0.032420828	0.992971699	0.985943398	6	3	0.147593577	21.37968803	0.84192061	6	24
ENST00000566672	ENSG00000213614	HEXA	1397	0.052478444	0.835176521	0.752764782	0	4	0.297177018	13.2082266	1.817049384	0	24
ENST00000382812	ENSG00000165475	CRYL1	1581	0.12748679	0.874367283	0.811550925	0	4	0.048030729	5.437011789	4.414189436	0	24
ENST00000410076	ENSG00000143889	HNRNPLL	1687	0.05494499	0.901773458	0.803546916	6	3	1.0790936	12.61529369	1.426839553	6	24
ENST00000490903	ENSG00000136108	CKAP2	3395	0.107223833	0.923328514	0.846657028	6	3	1.050839762	6.464487989	2.784443258	6	24
ENST00000563719	ENSG00000171016	PYGO1	2653	0.020350097	0.985313276	0.970626552	6	3	7.176745487	34.0611249	0.528461701	6	24
ENST00000533400	ENSG00000137752	CASP1	2001	0.125161295	0.947706304	0.895412608	6	3	0.078815819	5.538031403	3.250252426	6	24
ENST00000231524	ENSG00000113595	TRIM23	4186	0.016490284	0.966354271	0.932708542	6	3	2.272937259	42.03367219	0.42822811	6	24
ENST00000458009	ENSG00000076242	MLH1	660	0.031410097	0.94068193	0.88136386	6	3	2.625474901	22.0676551	0.815673433	6	24
ENST00000356136	ENSG00000198382	UVRAG	4123	0.049702131	0.945113391	0.890226782	6	3	2.204447075	13.94602533	1.290690328	6	24
ENST00000335894	ENSG00000103599	IQCH	4208	0.078202732	0.99056677	0.981133539	6	3	0.086904113	8.863465084	2.030808474	6	24
ENST00000399788	ENSG00000073614	KDM5A	10763	0.035605527	0.956628506	0.913257013	6	3	4.544973567	19.46740407	0.924622509	6	24
ENST00000467422	ENSG00000144366	GULP1	587	0.118949425	0.988659875	0.97731975	6	3	0.126802081	5.827242811	3.088939415	6	24
ENST00000424546	ENSG00000122390	NAA60	1149	0.013914221	0.891530419	0.783060838	6	3	0.548647124	49.81573815	0.361331593	0	24
ENST00000574380	ENSG00000122390	NAA60	578	0.018094337	0.902087095	0.80417419	6	3	1.258071848	38.30740995	0.469882981	6	24
ENST00000528369	ENSG00000129158	SERGEF	559	0.071050414	0.889183146	0.778366292	6	3	0.350495946	9.755709189	1.845073449	6	24
ENST00000329516	ENSG00000183054	RGPD6	7165	0.026583027	0.870807076	0.806210614	0	4	0.083997743	26.07480232	0.920428838	0	24
ENST00000245912	ENSG00000125735	TNFSF14	4336	0.102975747	0.999502406	0.999004812	6	3	0.016556413	6.731169259	2.674126784	6	24
ENST00000543504	ENSG00000120647	CCDC77	1362	0.051818919	0.879799868	0.759599736	0	3	0.516029478	13.37633427	0.897106768	0	12
ENST00000479540	ENSG00000130589	HELZ2	3079	0.265560068	0.999842879	0.999685758	0	3	0.033246478	2.610133317	4.597466315	0	12
ENST00000373036	ENSG00000188786	MTF1	7972	0.082178463	0.977665548	0.955331096	6	3	0.770315117	8.434657404	2.134052296	6	24
ENST00000579047	ENSG00000105221	AKT2	2029	0.202207317	0.979074776	0.958149551	6	3	0.038885714	3.427903558	5.251022876	6	24
ENST00000369443	ENSG00000196505	GDAP2	8828	0.029826632	0.946462445	0.89292489	6	3	2.94402415	23.23920385	0.774553213	6	24
ENST00000299977	ENSG00000166750	SLFN5	10591	0.053609166	0.999768649	0.999537299	6	3	1.207326752	12.92963937	1.392150197	0	24
ENST00000532566	ENSG00000255408	PCDHA3	4594	0.033406697	0.914910243	0.829820486	6	3	0.305193589	20.7487491	0.867522178	6	24
ENST00000394633	ENSG00000204970	PCDHA1	2204	0.03227739	0.962055059	0.924110118	6	3	0.49569033	21.47469703	0.83819576	6	24
ENST00000369244	ENSG00000112234	FBXL4	8035	0.031732496	0.98187066	0.963741321	6	3	2.663839948	21.84344964	0.824045666	6	24
ENST00000356878	ENSG00000204963	PCDHA7	2922	0.043330465	0.938780673	0.90817101	0	4	0.070696543	15.99676292	1.500303538	0	24
ENST00000040738	ENSG00000038219	BOD1L1	10565	0.059672704	0.901372608	0.802745216	6	3	0.459661048	11.61581648	1.549611259	6	24
ENST00000511119	ENSG00000038219	BOD1L1	2049	0.068471174	0.948357804	0.896715609	0	3	0.036736261	10.12319694	2.37079256	0	24
ENST00000398640	ENSG00000249158	PCDHA11	6115	0.101862078	0.949250079	0.898500157	6	3	0.101113353	6.804761837	2.645206464	6	24
ENST00000005178	ENSG00000004799	PDK4	3576	0.089894501	0.898013546	0.796027093	6	3	5.470251725	7.710673888	2.334426311	6	24
ENST00000465189	ENSG00000107672	NSMCE4A	440	0.037850157	0.919330892	0.878996339	0	4	0.505540606	18.31292753	1.310549609	0	24
ENST00000521652	ENSG00000129691	ASH2L	2433	0.023995238	0.944617126	0.889234252	6	3	4.241968838	28.88686376	0.623120604	6	24
ENST00000524263	ENSG00000129691	ASH2L	726	0.02254424	0.952781266	0.905562532	6	3	4.59250321	30.74608756	0.585440341	6	24
ENST00000317623	ENSG00000126773	PCNXL4	17339	0.031671601	0.98425822	0.968516441	6	3	0.465940115	21.88544802	0.822464315	6	24
ENST00000377798	ENSG00000137054	POLR1E	1868	0.034850029	0.964185774	0.928371548	6	3	17.51045023	19.88942886	0.905003363	6	24
ENST00000369713	ENSG00000148834	GSTO1	972	0.021587349	0.997735559	0.995471119	6	3	38.77591143	32.10895302	0.560591309	6	24
ENST00000475815	ENSG00000171055	FEZ2	4495	0.084578303	0.980010295	0.970015443	0	4	0.016997924	8.195330919	2.928496755	0	24
ENST00000379245	ENSG00000171055	FEZ2	2097	0.155585366	0.963280749	0.926561499	6	3	0.301906712	4.455092385	4.040320255	6	24
ENST00000460143	ENSG00000115919	KYNU	703	0.022201255	0.977335001	0.954670003	6	3	5.536090506	31.22108158	0.576533518	6	24
ENST00000442961	ENSG00000127989	MTERF1	554	0.048427615	0.894787408	0.789574815	6	3	0.606935175	14.3130563	1.257593041	6	24
ENST00000379163	ENSG00000109911	ELP4	1679	0.015336321	0.934674113	0.869348225	6	3	3.765058279	45.19644549	0.398261408	6	24
ENST00000477078	ENSG00000065621	GSTO2	763	0.109569232	0.88220989	0.76441978	0	3	0.057724459	6.326111546	1.896899843	0	12
ENST00000557255	ENSG00000073712	FERMT2	6001	0.095637171	0.991880261	0.983760521	6	3	0.012229063	7.247675527	2.48355489	0	24
ENST00000554152	ENSG00000073712	FERMT2	3029	0.295614431	0.904695745	0.80939149	6	3	0.131156064	2.344767734	7.676666537	6	24
ENST00000324803	ENSG00000179979	CRIPAK	4438	0.017252525	0.950177973	0.900355946	6	3	0.667143693	40.17656364	0.448022388	6	24
ENST00000326303	ENSG00000177465	ACOT4	2362	0.06284243	0.990636827	0.981273654	6	3	0.118105497	11.02992331	1.631924312	0	24
ENST00000376621	ENSG00000204590	GNL1	7490	0.022317536	0.99949266	0.998985321	6	3	4.405154439	31.05840929	0.579553184	0	24
ENST00000568604	ENSG00000166912	MTMR10	5679	0.064670742	0.93872834	0.877456681	6	3	0.710729197	10.71809535	1.679402861	6	24
ENST00000465860	ENSG00000107371	EXOSC3	509	0.056548903	0.990154734	0.980309467	6	3	0.1426804	12.25748229	1.468490802	0	24
ENST00000475326	ENSG00000118200	CAMSAP2	451	0.032420827	0.992971699	0.985943398	6	3	0.156429557	21.37968821	0.841920603	0	24
ENST00000395671	ENSG00000108448	TRIM16L	2048	0.020590585	0.931133989	0.862267978	6	3	33.19248827	33.66330737	0.534706819	6	24
ENST00000242323	ENSG00000122741	DCAF10	7393	0.037073354	0.998342832	0.996685665	6	3	3.86271598	18.69664055	0.962739801	6	24
ENST00000419022	ENSG00000007372	PAX6	6922	0.17891407	0.994381606	0.988763213	6	3	0.009820527	3.87419044	4.646131954	0	24
ENST00000462994	ENSG00000198408	MGEA5	1088	0.039818638	0.892641051	0.785282101	6	3	0.499306788	17.4076064	1.034030732	6	24
ENST00000349139	ENSG00000065183	WDR3	9974	0.018339434	0.999999115	0.999998229	6	3	4.299147217	37.79545148	0.476247784	6	24
ENST00000339865	ENSG00000170242	USP47	7775	0.050754024	0.978010926	0.956021852	6	3	0.686676221	13.65698952	1.31800643	6	24
ENST00000321582	ENSG00000175764	TTLL11	3250	0.068310753	0.855753582	0.711507164	6	3	0.119324227	10.14697032	1.773928516	6	24
ENST00000584335	ENSG00000002919	SNX11	922	0.070408607	0.942528193	0.885056387	0	3	0.103337882	9.844637003	1.218937783	0	12
ENST00000252934	ENSG00000130638	ATXN10	3329	0.015171254	0.98960005	0.9792001	6	3	31.71062646	45.6881922	0.393974879	6	24
ENST00000418100	ENSG00000196081	ZNF724P	2764	0.036844608	0.885672433	0.828508649	0	4	0.590482631	18.81271694	1.275732797	0	24
ENST00000302708	ENSG00000166199	ALKBH3	1474	0.017637763	0.84038065	0.760570975	0	4	2.914318067	39.29904189	0.610701911	0	24
ENST00000356443	ENSG00000101605	MYOM1	5847	0.110968749	0.987991415	0.97598283	6	3	0.023350188	6.246327785	2.881693151	6	24
ENST00000514075	ENSG00000250471	GMPSP1	579	0.057354711	0.999879511	0.999759023	6	3	1.104813561	12.08527012	1.48941644	0	24
ENST00000518679	ENSG00000104365	IKBKB	2784	0.022546883	0.850718886	0.701437773	6	3	1.040035864	30.7424833	0.585508979	6	24
ENST00000565464	ENSG00000140740	UQCRC2	929	0.108553543	0.980604339	0.961208677	6	3	0.404191585	6.385302234	2.818973846	6	24
ENST00000558338	ENSG00000129003	VPS13C	1863	0.051712025	0.876060263	0.752120527	6	3	0.178714592	13.40398445	1.34288428	6	24
ENST00000439815	ENSG00000136279	DBNL	561	0.037967731	0.9319293	0.897893951	0	4	0.251158317	18.2562184	1.314620557	0	24
ENST00000449997	ENSG00000136279	DBNL	2169	0.085020165	0.991413111	0.982826222	6	3	0.255627758	8.15273864	2.207847056	0	24
ENST00000367481	ENSG00000164506	STXBP5	9177	0.052831147	0.997724126	0.995448252	6	3	4.173532655	13.12004792	1.371946208	6	24
ENST00000546097	ENSG00000164506	STXBP5	2160	0.055558365	0.968866821	0.937733643	6	3	0.573466199	12.47601826	1.442768007	0	24
ENST00000377205	ENSG00000173614	NMNAT1	3781	0.021683382	0.989057373	0.978114746	6	3	1.652061453	31.96674702	0.563085133	6	24
ENST00000377072	ENSG00000078403	MLLT10	5126	0.227856254	0.949230888	0.898461777	6	3	0.050041354	3.042037106	5.917087587	6	24
ENST00000372771	ENSG00000117000	RLF	6246	0.035678797	0.827083022	0.740624532	0	4	1.318150588	19.42742563	1.235366973	0	24
ENST00000375895	ENSG00000204438	GPANK1	1800	0.171949357	0.962099763	0.924199526	0	3	0.274704076	4.031112371	2.976845817	0	12
ENST00000398505	ENSG00000173276	ZBTB21	6846	0.115071911	0.993736499	0.987472997	6	3	0.150350509	6.023600168	2.988246148	0	24
ENST00000535468	ENSG00000044090	CUL7	5504	0.020072907	0.903870261	0.807740521	6	3	1.032627728	34.53147933	0.521263507	0	24
ENST00000369086	ENSG00000151923	TIAL1	490	0.096894491	0.916212721	0.832425443	6	3	0.131316839	7.153628362	2.516205636	6	24
ENST00000406540	ENSG00000119760	SUPT7L	2869	0.089107077	0.900675687	0.851013531	0	4	0.068631958	7.778811816	3.085304101	0	24
ENST00000462438	ENSG00000101146	RAE1	3251	0.027309198	0.996238661	0.992477322	6	3	0.239629432	25.38145495	0.709179203	6	24
ENST00000485654	ENSG00000112651	MRPL2	428	0.032410699	0.99301218	0.986024359	6	3	0.329681654	21.38636939	0.841657585	0	24
ENST00000198939	ENSG00000085872	CHERP	4084	0.234246785	0.96355421	0.927108419	6	3	0.040839608	2.959046716	6.083040157	0	24
ENST00000615277	ENSG00000154822	PLCL2	4147	0.022648511	0.996776925	0.99355385	6	3	1.449319776	30.60453626	0.588148105	6	24
ENST00000373210	ENSG00000134698	AGO4	7116	0.018767341	0.900357771	0.800715542	6	3	1.459615518	36.93369125	0.487359898	6	24
ENST00000525504	ENSG00000137500	CCDC90B	1232	0.018330397	0.984868981	0.969737963	6	3	1.147314706	37.81408402	0.476013117	6	24
ENST00000597458	ENSG00000167232	ZNF91	2307	0.116246778	0.962851275	0.92570255	0	3	0.071210235	5.962721642	2.012503806	0	12
ENST00000600299	ENSG00000197372	ZNF675	4227	0.044866928	0.997160453	0.994320905	6	3	0.100269977	15.44895574	1.165127294	6	24
ENST00000453089	ENSG00000149289	ZC3H12C	9542	0.049991346	0.899675555	0.849513333	0	4	0.509183891	13.86534346	1.730934402	0	24
ENST00000288207	ENSG00000157456	CCNB2	1556	0.055906558	0.948943504	0.897887008	6	3	13.26357705	12.39831625	1.451810039	6	24
ENST00000559622	ENSG00000157456	CCNB2	1064	0.106929776	0.998613274	0.997226548	6	3	1.289711235	6.482265335	2.776807037	6	24
ENST00000345094	ENSG00000134077	THUMPD3	3961	0.040980979	0.989715145	0.97943029	6	3	2.871478958	16.91387548	1.064215001	6	24
ENST00000466141	ENSG00000156990	RPUSD3	996	0.131213873	0.944245735	0.916368603	0	4	0.174551669	5.282575422	4.543238493	0	24
ENST00000397195	ENSG00000007168	PAFAH1B1	5497	0.025831243	0.999358807	0.998717613	6	3	18.37791823	26.83367484	0.670798916	6	24
ENST00000574816	ENSG00000007168	PAFAH1B1	662	0.047362613	0.997327088	0.994654175	6	3	1.519247295	14.63490161	1.229936523	6	24
ENST00000571495	ENSG00000007168	PAFAH1B1	1503	0.133887622	0.944599746	0.889199492	6	3	0.053017654	5.177081858	3.476862158	6	24
ENST00000434784	ENSG00000133466	C1QTNF6	975	0.065433132	0.916565689	0.833131377	6	3	1.329907201	10.5932141	1.699201001	6	24
ENST00000492939	ENSG00000168137	SETD5	634	0.033715554	0.943855801	0.915783702	0	4	0.235362744	20.55867691	1.1673903	0	24
ENST00000334121	ENSG00000153914	SREK1	6781	0.054832202	0.83117531	0.746762965	0	4	0.484621522	12.64124281	1.898547506	0	24
ENST00000361673	ENSG00000198796	ALPK2	7303	0.030823185	0.984645188	0.969290377	6	3	6.731593258	22.48785081	0.800432205	6	24
ENST00000446818	ENSG00000131374	TBC1D5	3124	0.020269806	0.93176112	0.86352224	6	3	0.371828722	34.19604461	0.526376667	6	24
ENST00000332981	ENSG00000027075	PRKCH	3582	0.037258257	0.977574211	0.955148423	6	3	1.618620929	18.60385424	0.967541444	6	24
ENST00000441493	ENSG00000243156	MICAL3	9445	0.017084234	0.989474803	0.978949605	6	3	3.513263784	40.57232997	0.443652115	0	24
ENST00000355431	ENSG00000032219	ARID4A	5891	0.074998231	0.998175789	0.996351577	6	3	0.191332573	9.242180344	1.947592379	0	24
ENST00000425851	ENSG00000187742	SECISBP2	826	0.017113135	0.997399839	0.994799677	6	3	2.075999047	40.50381013	0.444402636	6	24
ENST00000283351	ENSG00000153339	TRAPPC8	6226	0.018272175	0.976142786	0.952285571	6	3	3.281619133	37.93457352	0.474501183	6	24
ENST00000275034	ENSG00000146247	PHIP	10460	0.035809576	0.915726683	0.831453366	6	3	1.751129022	19.35647568	0.92992135	6	24
ENST00000292450	ENSG00000166529	ZSCAN21	2005	0.042726629	0.909243009	0.818486018	6	3	0.678092191	16.22283799	1.109546925	0	24
ENST00000369085	ENSG00000151929	BAG3	2571	0.046262371	0.999953925	0.99990785	6	3	8.015845628	14.98295838	1.201364881	6	24
ENST00000486261	ENSG00000001631	KRIT1	4057	0.278681971	0.937624647	0.875249295	6	3	0.022518073	2.487233668	7.236955751	6	24
ENST00000595384	ENSG00000105738	SIPA1L3	785	0.0856063	0.914344824	0.828689648	0	3	0.058861142	8.096917901	1.482045409	0	12
ENST00000480102	ENSG00000132300	PTCD3	589	0.021549216	0.916868972	0.833737943	6	3	0.354774995	32.16577207	0.559601055	6	24
ENST00000345724	ENSG00000172175	MALT1	2866	0.028958936	0.970568198	0.955852297	0	4	0.56644368	23.93551973	1.002693915	0	24
ENST00000492092	ENSG00000073169	SELO	1626	0.122624765	0.923282843	0.884924264	0	4	0.054252623	5.652587209	4.245843383	0	24
ENST00000347055	ENSG00000172086	KRCC1	1753	0.117100893	0.90649848	0.85974772	0	4	0.771752046	5.919230524	4.054581064	0	24
ENST00000352551	ENSG00000175063	UBE2C	665	0.117123503	0.975054293	0.950108587	6	3	0.702725354	5.91808787	3.041522937	6	24
ENST00000491735	ENSG00000067064	IDI1	1066	0.058435941	0.999994603	0.999989205	6	3	0.400722484	11.86165848	1.517494373	6	24
ENST00000333055	ENSG00000131446	MGAT1	8863	0.032114821	0.950256641	0.900513283	6	3	0.360413222	21.58340492	0.833974068	6	24
ENST00000474495	ENSG00000135048	TMEM2	779	0.03081356	0.887082154	0.774164307	6	3	0.352098923	22.49487501	0.800182263	6	24
ENST00000360803	ENSG00000107937	GTPBP4	5075	0.076986388	0.963249976	0.926499952	6	3	2.211717112	9.003503014	1.999221855	0	24
ENST00000367943	ENSG00000081721	DUSP12	1270	0.016986729	0.999839196	0.999678392	6	3	6.062134297	40.80521809	0.441120054	6	24
ENST00000476832	ENSG00000119523	ALG2	1880	0.05357849	0.986007863	0.972015726	6	3	5.336837104	12.93704199	1.391353604	6	24
ENST00000369763	ENSG00000121931	LRIF1	3475	0.072855484	0.914169983	0.871254974	0	4	0.288788247	9.514001399	2.522597905	0	24
ENST00000485275	ENSG00000121931	LRIF1	1796	0.041434706	0.992427182	0.984854364	6	3	2.128602983	16.72866184	1.075997601	6	24
ENST00000348849	ENSG00000153250	RBMS1	4273	0.038346975	0.996753612	0.993507224	6	3	5.442343411	18.07566777	0.995813833	6	24
ENST00000433289	ENSG00000148660	CAMK2G	1618	0.024180638	0.998434646	0.996869293	6	3	0.614297478	28.66538046	0.627935151	6	24
ENST00000614462	ENSG00000176731	C8orf59	734	0.027317952	0.913781833	0.827563665	6	3	4.096296014	25.37332165	0.709406527	6	24
ENST00000615071	ENSG00000176731	C8orf59	344	0.063886049	0.999871569	0.999743139	6	3	0.413029559	10.84974253	1.659025544	6	24
ENST00000323301	ENSG00000148356	LRSAM1	3376	0.059953871	0.995157113	0.990314227	6	3	1.348692648	11.56134156	1.556912743	0	24
ENST00000416274	ENSG00000133740	E2F5	1728	0.042669927	0.954535707	0.909071415	6	3	2.213864122	16.24439582	1.108074452	0	24
ENST00000521234	ENSG00000133740	E2F5	641	0.032420828	0.9929717	0.9859434	6	3	0.110061981	21.37968796	0.841920613	6	24
ENST00000457823	ENSG00000163104	SMARCAD1	4649	0.062463399	0.969359223	0.938718445	6	3	1.910779158	11.0968534	1.622081445	6	24
ENST00000633087	ENSG00000023171	GRAMD1B	577	0.032420828	0.992971698	0.985943397	6	3	0.122269896	21.37968794	0.841920614	0	24
ENST00000420247	ENSG00000142186	SCYL1	2583	0.079324729	0.981591305	0.963182611	6	3	0.715874096	8.738097043	2.059945079	0	24
ENST00000308497	ENSG00000173320	STOX2	10458	0.051307677	0.987074416	0.974148832	6	3	0.547282605	13.50961934	1.332383951	6	24
ENST00000315050	ENSG00000145901	TNIP1	2785	0.165830849	0.947566339	0.895132678	6	3	3.425533335	4.179844607	4.306380187	6	24
ENST00000487215	ENSG00000172594	SMPDL3A	903	0.11335786	0.999997475	0.999994949	6	3	0.157838202	6.11468126	2.943734797	6	24
ENST00000470193	ENSG00000108511	HOXB6	371	0.085606299	0.914344821	0.828689641	0	3	0.124544466	8.096917943	1.482045401	0	12
ENST00000489107	ENSG00000153714	LURAP1L	739	0.102975748	0.999502406	0.999004812	6	3	0.097142904	6.731169149	2.674126827	0	24
ENST00000366771	ENSG00000130023	ERMARD	2206	0.105144809	0.983620173	0.967240346	6	3	0.033838119	6.592310041	2.730454103	6	24
ENST00000572255	ENSG00000189067	LITAF	516	0.177150274	0.995190232	0.990380465	0	3	0.093959237	3.9127638	3.066885867	0	12
ENST00000571277	ENSG00000189067	LITAF	587	0.050925833	0.959338318	0.918676637	6	3	0.377542022	13.6109149	1.322468043	6	24
ENST00000535254	ENSG00000169679	BUB1	3576	0.035689583	0.880005062	0.760010124	6	3	0.095150371	19.42155436	0.926805325	6	24
ENST00000464313	ENSG00000127947	PTPN12	551	0.066043377	0.946160696	0.892321392	6	3	0.734433197	10.49533226	1.715048134	6	24
ENST00000597353	ENSG00000077312	SNRPA	538	0.041154986	0.955199998	0.932799996	0	4	0.390161222	16.8423623	1.424978252	0	24
ENST00000401408	ENSG00000162994	CLHC1	2248	0.198145259	0.941965609	0.883931218	6	3	0.037565953	3.498176969	5.145537278	6	24
ENST00000463300	ENSG00000162994	CLHC1	572	0.051721938	0.876186763	0.752373525	6	3	0.232799598	13.40141551	1.343141699	6	24
ENST00000547726	ENSG00000257851	HNRNPA3P10	1138	0.017558073	0.876107087	0.752214174	6	3	1.774193365	39.47740704	0.455956998	6	24
ENST00000443361	ENSG00000229419	RALGAPA1P	6232	0.024901671	0.982951777	0.965903553	6	3	1.722556373	27.83536851	0.646659303	6	24
ENST00000462121	ENSG00000131503	ANKHD1	782	0.032402812	0.992960921	0.985921843	6	3	0.451152917	21.39157472	0.841452779	6	24
ENST00000561085	ENSG00000185033	SEMA4B	582	0.099641563	0.919610035	0.83922007	6	3	0.135518127	6.956406172	2.587542986	0	24
ENST00000482156	ENSG00000151914	DST	2857	0.024263793	0.933545839	0.867091677	6	3	0.87767637	28.56713987	0.63009458	6	24
ENST00000408005	ENSG00000005108	THSD7A	1684	0.105041894	0.903030807	0.806061614	6	3	0.095295341	6.598768861	2.727781557	6	24
ENST00000332375	ENSG00000185955	C7orf61	1004	0.039412699	0.999941292	0.999882583	6	3	0.283500202	17.58689941	1.023489109	6	24
ENST00000375898	ENSG00000139826	ABHD13	5338	0.039455797	0.905570794	0.811141588	6	3	2.183390466	17.56768904	1.0246083	6	24
ENST00000435251	ENSG00000091073	DTX2	547	0.305524722	0.925898865	0.85179773	0	3	0.068564171	2.268710615	5.28934802	0	12
ENST00000522936	ENSG00000072786	STK10	552	0.062080435	0.86793561	0.801903414	0	4	0.488630357	11.16530798	2.149515271	0	24
ENST00000619230	ENSG00000152242	C18orf25	3744	0.046512811	0.875079769	0.750159537	6	3	0.250624272	14.90228519	1.207868443	6	24
ENST00000619301	ENSG00000152242	C18orf25	5264	0.082398911	0.992865888	0.985731777	6	3	1.637869166	8.412091571	2.139776992	6	24
ENST00000409851	ENSG00000040933	INPP4A	3365	0.02007953	0.95669503	0.91339006	6	3	7.583991956	34.52008997	0.521435489	6	24
ENST00000333421	ENSG00000107362	ABHD17B	2614	0.072095254	0.808351971	0.712527956	0	4	0.426223067	9.614324698	2.496275168	0	24
ENST00000280665	ENSG00000151065	DCP1B	2086	0.062744706	0.897197256	0.794394511	6	3	0.697958161	11.04710225	1.629386566	6	24
ENST00000532219	ENSG00000254996	ANKHD1-EIF4EBP3	8246	0.076926674	0.992644799	0.985289598	6	3	1.149058948	9.010492022	1.997671154	6	24
ENST00000344086	ENSG00000160712	IL6R	3217	0.056487394	0.960534772	0.921069544	6	3	0.368617597	12.27082943	1.466893506	6	24
ENST00000334731	ENSG00000155621	C9orf85	1279	0.066336195	0.854230562	0.781345843	0	4	0.783119959	10.44900414	2.296869605	0	24
ENST00000284637	ENSG00000154447	SH3RF1	5272	0.051536432	0.981248861	0.962497721	6	3	3.335095126	13.44965415	1.338324377	0	24
ENST00000602875	ENSG00000213523	SRA1	769	0.089484857	0.970659391	0.941318783	0	3	1.309104198	7.745971801	1.549192317	0	12
ENST00000449246	ENSG00000182606	TRAK1	3260	0.025421914	0.983274449	0.966548899	6	3	0.729395996	27.26573533	0.660169248	6	24
ENST00000466552	ENSG00000119969	HELLS	2724	0.067239896	0.905021133	0.810042266	6	3	0.072753245	10.30857014	1.746119952	6	24
ENST00000410053	ENSG00000163510	CWC22	3280	0.094292722	0.931649975	0.897474962	0	4	0.205351907	7.351014672	3.264855407	0	24
ENST00000619801	ENSG00000101266	CSNK2A1	655	0.02829533	0.978900265	0.957800529	6	3	1.608004249	24.49687531	0.734787591	6	24
ENST00000361499	ENSG00000082269	FAM135A	5042	0.070466621	0.926520044	0.853040088	6	3	0.751790973	9.836532115	1.829913204	6	24
ENST00000360938	ENSG00000157557	ETS2	3766	0.095319626	0.997903658	0.995807315	6	3	7.873308504	7.271820176	2.475308735	0	24
ENST00000554465	ENSG00000100650	SRSF5	3044	0.062645555	0.864460889	0.728921778	0	3	0.277880059	11.06458676	2.169082364	0	24
ENST00000484733	ENSG00000092108	SCFD1	2308	0.095579943	0.950375183	0.900750367	6	3	0.366187908	7.25201503	2.482068766	6	24
ENST00000360003	ENSG00000197771	MCMBP	4169	0.045962138	0.989573249	0.979146499	6	3	7.867656361	15.08082983	1.193568272	0	24
ENST00000369077	ENSG00000197771	MCMBP	2465	0.109885888	0.989487257	0.978974514	6	3	0.571034643	6.307881678	2.853572866	0	24
ENST00000417201	ENSG00000119446	RBM18	4974	0.02486355	0.91442125	0.8288425	6	3	5.105203633	27.87804531	0.645669372	6	24
ENST00000491850	ENSG00000119446	RBM18	614	0.097806231	0.960156864	0.920313728	6	3	0.124280978	7.086942999	2.539882147	6	24
ENST00000508260	ENSG00000183666	GUSBP1	1012	0.149356128	0.891051542	0.782103083	6	3	0.590446852	4.640902185	3.878556212	0	24
ENST00000354366	ENSG00000119720	NRDE2	14208	0.043562948	0.998139416	0.996278831	6	3	0.161483454	15.91139306	1.13126487	0	24
ENST00000393593	ENSG00000168310	IRF2	2303	0.069894302	0.998735722	0.997471445	6	3	2.183857945	9.917077145	1.81505092	6	24
ENST00000594466	ENSG00000213967	ZNF726	2473	0.057438782	0.996817646	0.993635292	0	3	0.029453699	12.0675814	1.988799512	0	24
ENST00000393792	ENSG00000168246	UBTD2	3301	0.016662157	0.984159995	0.968319989	6	3	12.32533407	41.60008615	0.432691412	6	24
ENST00000369075	ENSG00000107651	SEC23IP	7168	0.031178696	0.991748513	0.983497027	6	3	8.550690815	22.23143586	0.809664302	6	24
ENST00000442952	ENSG00000107651	SEC23IP	782	0.050224062	0.998319538	0.996639075	6	3	0.361771734	13.80109758	1.304244094	0	24
ENST00000421812	ENSG00000143067	ZNF697	5041	0.144393166	0.93339345	0.8667869	6	3	0.037092334	4.800415419	3.749675482	0	24
ENST00000624097	ENSG00000141026	MED9	3351	0.051806966	0.983610035	0.967220069	0	3	0.014753044	13.37942039	0.89689984	0	12
ENST00000259400	ENSG00000136874	STX17	2713	0.06360277	0.969927155	0.939854309	6	3	6.468869927	10.89806599	1.651669206	6	24
ENST00000311601	ENSG00000174705	SH3PXD2B	7777	0.030400266	0.999942176	0.999884353	6	3	4.292340878	22.80069479	0.789449627	0	24
ENST00000348419	ENSG00000064666	CNN2	2033	0.044053734	0.985950371	0.971900743	6	3	2.958891306	15.73412991	1.144009875	6	24
ENST00000511601	ENSG00000137460	FHDC1	6583	0.046694858	0.905265932	0.810531863	6	3	0.102687077	14.8441865	1.212595921	6	24
ENST00000492225	ENSG00000138081	FBXO11	2216	0.062409256	0.929268647	0.858537293	6	3	3.331189242	11.10648038	1.620675442	6	24
ENST00000424163	ENSG00000138081	FBXO11	560	0.0646671	0.99629836	0.992596721	0	3	0.802059513	10.71869902	1.119538852	0	12
ENST00000519657	ENSG00000157110	RBPMS	1005	0.076412358	0.805584673	0.708377009	0	4	0.078189806	9.071139748	2.645753529	0	24
ENST00000468598	ENSG00000116560	SFPQ	2835	0.073819927	0.999871568	0.999743137	6	3	0.400857187	9.389702932	1.916993554	6	24
ENST00000357214	ENSG00000116560	SFPQ	3747	0.030077851	0.984864067	0.969728134	6	3	35.76177748	23.04510318	0.781076998	6	24
ENST00000428668	ENSG00000068308	OTUD5	1493	0.094196867	0.8229342	0.7344013	0	4	1.489354771	7.358495066	3.261536467	0	24
ENST00000397641	ENSG00000133422	MORC2	5181	0.033522335	0.994465695	0.98893139	6	3	4.879644303	20.67717489	0.870525113	6	24
ENST00000469915	ENSG00000133422	MORC2	595	0.068705071	0.888378282	0.776756564	6	3	0.521030411	10.0887339	1.784168377	0	24
ENST00000373191	ENSG00000126070	AGO3	19687	0.023464493	0.963113141	0.926226281	6	3	1.057668485	29.54025763	0.609337949	6	24
ENST00000432191	ENSG00000134283	PPHLN1	3377	0.039769148	0.936877293	0.873754586	6	3	1.831728056	17.42926884	1.03274556	6	24
ENST00000550535	ENSG00000134283	PPHLN1	770	0.120017816	0.977123205	0.95424641	6	3	0.295778838	5.775369032	3.116683956	6	24
ENST00000578189	ENSG00000271383	NBPF19	5034	0.016291182	0.986617355	0.973234711	6	3	2.350207028	42.54738424	0.423057735	0	24
ENST00000535919	ENSG00000077458	FAM76B	451	0.056548903	0.990154734	0.980309467	6	3	0.161029543	12.25748232	1.468490798	6	24
ENST00000368909	ENSG00000187908	DMBT1	7686	0.145231006	0.947178287	0.894356575	6	3	0.008228136	4.772721743	3.771432941	6	24
ENST00000454842	ENSG00000146373	RNF217	545	0.051806967	0.983610035	0.967220071	0	3	0.09071092	13.3794202	0.896899852	0	12
ENST00000525054	ENSG00000149100	EIF3M	592	0.041086142	0.941428094	0.882856188	6	3	0.580624624	16.87058338	1.066945913	6	24
ENST00000621744	ENSG00000271383	NBPF19	14425	0.01805805	0.995975581	0.991951162	6	3	0.510658487	38.38438659	0.468940671	0	24
ENST00000264431	ENSG00000109756	RAPGEF2	6949	0.060120995	0.95034165	0.9006833	6	3	1.065391658	11.52920337	1.561252709	6	24
ENST00000442138	ENSG00000164244	PRRC1	5504	0.249425466	0.943056126	0.886112253	6	3	0.048013147	2.778975185	6.477207892	6	24
ENST00000237937	ENSG00000107372	ZFAND5	5310	0.150579016	0.997737581	0.995475162	6	3	0.61503396	4.603212314	3.910312793	6	24
ENST00000537232	ENSG00000151575	TEX9	1768	0.205923329	0.995917451	0.991834903	6	3	0.042164962	3.366044939	5.347522189	6	24
ENST00000561221	ENSG00000151575	TEX9	2297	0.060833399	0.880850781	0.761701562	6	3	0.200895621	11.3941879	1.579752779	6	24
ENST00000618014	ENSG00000145386	CCNA2	2797	0.043459541	0.99672923	0.993458461	6	3	17.15974412	15.94925224	1.128579555	6	24
ENST00000533769	ENSG00000172890	NADSYN1	559	0.156208412	0.999997931	0.999995863	0	3	0.090441393	4.437322999	2.704333221	0	12
ENST00000624637	ENSG00000172890	NADSYN1	2011	0.074368859	0.886028177	0.772056354	6	3	0.258363966	9.32039555	1.931248508	6	24
ENST00000409214	ENSG00000121964	GTDC1	2954	0.025617489	0.869242188	0.803863282	0	4	0.256715399	27.05757653	0.886997399	0	24
ENST00000467352	ENSG00000121964	GTDC1	792	0.056721234	0.850303122	0.700606243	6	3	0.248485077	12.22024148	1.472965983	6	24
ENST00000568344	ENSG00000139973	SYT16	13978	0.067553534	0.999477975	0.998955949	6	3	0.101378006	10.26070934	1.754264682	6	24
ENST00000603777	ENSG00000270647	TAF15	2011	0.089554478	0.938355683	0.876711366	6	3	0.065416083	7.73994997	2.325596428	6	24
ENST00000476287	ENSG00000112584	FAM120B	5155	0.027444458	0.999971617	0.999943233	6	3	2.488543488	25.25636237	0.712691707	6	24
ENST00000471894	ENSG00000134644	PUM1	812	0.130655715	0.998136216	0.997204324	0	4	0.084144634	5.305142442	4.523912461	0	24
ENST00000480602	ENSG00000134644	PUM1	906	0.090076562	0.885447037	0.770894073	6	3	0.175890854	7.695089193	2.339154173	0	24
ENST00000449444	ENSG00000082898	XPO1	579	0.068997984	0.992581533	0.985163066	6	3	0.502385203	10.04590481	1.791774892	0	24
ENST00000466846	ENSG00000159086	PAXBP1	3879	0.063409791	0.928181688	0.856363376	6	3	0.431879454	10.93123271	1.646657836	6	24
ENST00000464256	ENSG00000159086	PAXBP1	1692	0.057088999	0.978272827	0.956545653	6	3	0.303522281	12.14151915	1.482516296	6	24
ENST00000243326	ENSG00000080345	RIF1	15003	0.14393076	0.967282626	0.934565252	6	3	0.182136662	4.815837694	3.737667493	0	24
ENST00000414861	ENSG00000080345	RIF1	2534	0.12242861	0.890821959	0.781643919	0	3	0.41689706	5.66164381	2.119525778	0	12
ENST00000249005	ENSG00000128274	A4GALT	2020	0.083154359	0.863531143	0.795296715	0	4	0.519164591	8.33566859	2.879193161	0	24
ENST00000394886	ENSG00000094880	CDC23	3155	0.040226954	0.959225664	0.918451329	6	3	8.597274054	17.23091386	1.044634089	6	24
ENST00000311936	ENSG00000133703	KRAS	5765	0.060486166	0.984447493	0.968894985	6	3	5.175026598	11.45959849	1.57073566	6	24
ENST00000556131	ENSG00000133703	KRAS	1696	0.036148057	0.821937777	0.732906666	0	4	0.07493371	19.17522663	1.251614933	0	24
ENST00000613099	ENSG00000048707	VPS13D	16245	0.020999945	0.892699121	0.785398241	6	3	2.997273555	33.00709446	0.545337307	6	24
[truncated: 497 more rows]
