# Supplementary material for: Genome-wide analysis of lncRNA stability in human
Source: PLoS Comput Biol. 2021 Apr 16;17(4):e1008918. doi: 10.1371/journal.pcbi.1008918 (PMC8081339; doi:10.1371/journal.pcbi.1008918)
Supplement: S26 Table — (CSV) [file pcbi.1008918.s026.csv]

miRNA	have_motif	have_mean	no_motif	no_mean	D	p	fdr
hsa-miR-508-5p	2199	4.292541901	10237	4.127660408	0.074715998	3.34E-09	8.87E-06
hsa-miR-6747-3p	2945	4.167870571	9491	4.153385355	0.066439424	4.83E-09	1.28E-05
hsa-miR-3652	2447	4.207337293	9989	4.144439371	0.069893434	9.14E-09	2.43E-05
hsa-miR-4433a-3p	1963	4.347344509	10473	4.121103978	0.074999104	1.68E-08	4.45E-05
hsa-miR-504-3p	2245	4.208134019	10191	4.145510584	0.071038051	1.73E-08	4.58E-05
hsa-miR-6780a-5p	3542	4.199942978	8894	4.139640343	0.059005576	4.37E-08	0.000116041
hsa-miR-6779-5p	3629	4.193606871	8807	4.14165549	0.058463884	4.69E-08	0.000124529
hsa-miR-6807-5p	2223	4.162179073	10213	4.155648209	0.069066491	5.46E-08	0.000144907
hsa-miR-3135b	3169	4.184882127	9267	4.147217845	0.060399243	6.58E-08	0.000174809
hsa-miR-619-5p	2579	4.169351298	9857	4.153535786	0.064671448	7.50E-08	0.000199186
hsa-miR-4430	2850	4.204325837	9586	4.142690444	0.061912292	9.70E-08	0.000257639
hsa-miR-11181-3p	2078	4.239595046	10358	4.140208605	0.069032859	1.37E-07	0.000363977
hsa-miR-1273h-5p	3178	4.16695771	9258	4.153334158	0.057851757	2.65E-07	0.000704116
hsa-miR-6849-3p	2507	4.202860749	9929	4.14518958	0.062800973	2.78E-07	0.000738557
hsa-miR-4755-3p	1867	4.177599869	10569	4.153144127	0.070292484	3.10E-07	0.000823252
hsa-miR-7156-3p	1858	4.340996838	10578	4.124464654	0.070305451	3.28E-07	0.000871136
hsa-miR-143-5p	1986	4.261872274	10450	4.136849847	0.06835957	3.37E-07	0.000894396
hsa-miR-20b-5p	1788	4.274292628	10648	4.137089032	0.071359359	3.39E-07	0.000899444
hsa-miR-1304-3p	2251	4.133197043	10185	4.16203561	0.064685111	3.99E-07	0.001059734
hsa-miR-7703	1942	4.301223639	10494	4.13009176	0.068170974	4.85E-07	0.001289331
hsa-miR-6843-3p	1405	4.340786345	11031	4.133383594	0.078118444	4.96E-07	0.001316311
hsa-miR-4691-5p	1799	4.269056141	10637	4.137832776	0.070159469	5.27E-07	0.001400585
hsa-miR-1976	2521	4.210458044	9915	4.14317645	0.060804902	7.02E-07	0.001864464
hsa-miR-4524a-3p	1441	4.222569827	10995	4.148197919	0.075107195	1.14E-06	0.003039459
hsa-miR-324-3p	2802	4.356538727	9634	4.098727187	0.057368273	1.25E-06	0.003312176
hsa-miR-6829-3p	2099	4.180746561	10337	4.151956293	0.063929796	1.28E-06	0.003400952
hsa-miR-140-3p	852	4.552763042	11584	4.127693812	0.094722282	1.31E-06	0.003469847
hsa-miR-3689b-3p	2706	4.112459711	9730	4.169151414	0.057764292	1.46E-06	0.003882827
hsa-miR-3689c	2706	4.112459711	9730	4.169151414	0.057764292	1.46E-06	0.003882827
hsa-miR-20a-5p	1614	4.238849708	10822	4.144581021	0.070540138	1.70E-06	0.004517089
hsa-miR-17-5p	1781	4.279091096	10655	4.136377099	0.067439111	1.88E-06	0.004980107
hsa-miR-3689a-3p	2775	4.122096536	9661	4.166788257	0.056553823	2.05E-06	0.005450289
hsa-miR-6756-5p	2513	4.028122063	9923	4.189407285	0.058588978	2.10E-06	0.005580054
hsa-miR-106b-5p	1457	4.24026414	10979	4.145741359	0.072053386	3.17E-06	0.00840945
hsa-miR-6893-5p	2618	4.236471897	9818	4.135575047	0.05676459	3.28E-06	0.008720719
hsa-miR-4691-3p	1539	4.46653802	10897	4.113073068	0.070262198	3.30E-06	0.008763246
hsa-miR-765	1799	4.223967801	10637	4.145458415	0.065541253	3.63E-06	0.009636433
hsa-miR-6721-5p	2512	4.228846291	9924	4.138582966	0.057230493	3.96E-06	0.010528549
hsa-miR-4695-5p	2512	4.168141041	9924	4.153948906	0.057213485	4.00E-06	0.010611033
hsa-miR-6765-3p	1593	4.309749955	10843	4.13434728	0.068616218	4.18E-06	0.01109699
hsa-miR-1224-3p	2100	4.261174319	10336	4.135612729	0.061129847	4.32E-06	0.011484191
hsa-miR-1343-3p	2439	4.144954802	9997	4.15970936	0.057655509	4.36E-06	0.011593425
hsa-miR-6768-5p	1210	4.163881274	11226	4.156054061	0.077021613	4.71E-06	0.012504374
hsa-miR-6720-5p	3079	4.282681906	9357	4.115398274	0.052709729	5.13E-06	0.013633854
hsa-miR-766-3p	2552	4.212376016	9884	4.142470219	0.05633055	5.14E-06	0.013644565
hsa-miR-6511a-5p	2272	4.300073785	10164	4.124792562	0.05885156	5.19E-06	0.013771468
hsa-miR-6878-3p	1254	4.15992929	11182	4.156466455	0.075041284	6.11E-06	0.016225075
hsa-miR-612	2982	4.240114849	9454	4.130541227	0.052435408	7.71E-06	0.020483735
hsa-miR-6796-5p	1581	4.15192013	10855	4.157528651	0.066838968	8.83E-06	0.023459357
hsa-miR-93-5p	1963	4.215156271	10473	4.145880595	0.060946521	9.28E-06	0.024639312
hsa-miR-6825-5p	2754	4.08361211	9682	4.177638038	0.053478091	9.44E-06	0.025066622
hsa-miR-4478	2480	4.269820549	9956	4.12866656	0.055127399	1.15E-05	0.030504685
hsa-miR-6808-5p	3217	4.209074676	9219	4.138579673	0.050145624	1.24E-05	0.032846993
hsa-miR-6499-5p	1005	4.51637645	11431	4.125203473	0.080561413	1.24E-05	0.032934656
hsa-miR-7160-5p	2401	4.239740586	10035	4.136974797	0.055616629	1.25E-05	0.033103806
hsa-miR-3159	388	4.364733474	12048	4.150119742	0.126020831	1.31E-05	0.034678853
hsa-miR-4537	1051	4.253024175	11385	4.147934196	0.078733139	1.32E-05	0.035043334
hsa-miR-1972	1839	4.115792817	10597	4.163934722	0.061621573	1.36E-05	0.036038481
hsa-miR-3176	1404	4.24616732	11032	4.145444191	0.069109496	1.36E-05	0.036170456
hsa-miR-6720-3p	1020	4.178353595	11416	4.154891255	0.078854927	1.75E-05	0.046570752
hsa-miR-3187-5p	2882	4.186511829	9554	4.147857666	0.051088978	1.91E-05	0.050778486
hsa-miR-106a-5p	1437	4.188075154	10999	4.152731634	0.067237592	2.04E-05	0.054260583
hsa-miR-6884-5p	2837	4.247358381	9599	4.13005558	0.051128982	2.13E-05	0.056624596
hsa-miR-500b-3p	1888	4.173484483	10548	4.153832056	0.059761912	2.15E-05	0.057222391
hsa-miR-4707-3p	1421	4.237903021	11015	4.146354884	0.067241108	2.28E-05	0.060583909
hsa-miR-34a-5p	855	4.336573789	11581	4.143544482	0.084360096	2.39E-05	0.063606884
hsa-miR-6752-3p	1858	4.259279446	10578	4.138818115	0.059798338	2.47E-05	0.065556988
hsa-miR-7851-3p	1913	4.192770624	10523	4.150279296	0.059058993	2.49E-05	0.06624422
hsa-miR-6814-5p	1421	4.082129171	11015	4.166450629	0.066964599	2.50E-05	0.06651599
hsa-miR-6086	1804	4.21323826	10632	4.147242044	0.060301996	2.69E-05	0.071436107
hsa-miR-10398-5p	1298	4.236835522	11138	4.147490279	0.069406889	2.73E-05	0.072603015
hsa-miR-1184	1631	4.256000739	10805	4.141843779	0.062771085	2.83E-05	0.075053574
hsa-miR-378a-5p	1919	4.11461695	10517	4.16451548	0.058617817	2.87E-05	0.076164628
hsa-miR-6778-5p	2055	4.16584804	10381	4.1550276	0.057012308	2.87E-05	0.076238738
hsa-miR-6871-3p	971	4.011934372	11465	4.169085997	0.078798636	2.97E-05	0.078938915
hsa-miR-3922-3p	1319	4.119730606	11117	4.161215667	0.068516188	3.11E-05	0.08267834
hsa-miR-6787-3p	1558	4.078652801	10878	4.168010496	0.063593039	3.27E-05	0.086734863
hsa-miR-6727-3p	1317	4.162717849	11119	4.156116542	0.068048542	3.67E-05	0.097529841
hsa-miR-10400-3p	1907	4.216783273	10529	4.145954367	0.058064168	3.74E-05	0.099344816
hsa-miR-6072	533	4.792526545	11903	4.128349373	0.103242297	3.78E-05	0.100484535
hsa-miR-4252	1970	4.224268899	10466	4.144119005	0.057200061	3.88E-05	0.103181663
hsa-miR-660-3p	2039	4.140640144	10397	4.159987879	0.056359346	3.96E-05	0.105217317
hsa-miR-1245a	252	4.77339571	12184	4.144062994	0.147924939	4.06E-05	0.107827762
hsa-miR-4786-5p	1953	4.233044865	10483	4.142614005	0.057205094	4.18E-05	0.111135016
hsa-miR-1271-3p	1431	4.233074253	11005	4.146899589	0.065212973	4.20E-05	0.111575768
hsa-miR-6736-3p	1215	4.122462407	11221	4.160535372	0.069979605	4.34E-05	0.115359693
hsa-miR-3929	1950	4.166615957	10486	4.154993145	0.056931293	4.70E-05	0.124834024
hsa-miR-4524b-3p	1181	4.141838979	11255	4.158387152	0.070401075	5.01E-05	0.133009811
hsa-miR-6736-5p	1424	4.413755329	11012	4.12358987	0.064598324	5.38E-05	0.142849377
hsa-miR-4634	520	4.437413338	11916	4.144570686	0.102697085	5.45E-05	0.144829965
hsa-miR-1260a	1461	4.118634339	10975	4.161898357	0.063744401	5.63E-05	0.149492242
hsa-miR-6847-3p	1023	4.233549546	11413	4.149937619	0.074586791	5.81E-05	0.154394925
hsa-miR-665	2667	4.139001865	9769	4.161678909	0.0499083	5.87E-05	0.155814255
hsa-miR-6743-5p	1515	4.37346163	10921	4.126761731	0.062501137	6.12E-05	0.162562318
hsa-miR-373-3p	1744	4.234052344	10692	4.144217354	0.058863782	6.14E-05	0.163143439
hsa-miR-550a-5p	1479	4.16831887	10957	4.155262903	0.063129377	6.17E-05	0.163843145
hsa-miR-18a-3p	1651	4.085655298	10785	4.167709072	0.060028243	6.60E-05	0.175337515
hsa-miR-7160-3p	1377	4.320688128	11059	4.13641122	0.064699322	7.06E-05	0.18748828
hsa-miR-5088-3p	1316	4.10231724	11120	4.163265265	0.06593148	7.21E-05	0.19152312
hsa-miR-7113-3p	1881	4.18957162	10555	4.150978211	0.056469555	7.57E-05	0.201072932
hsa-miR-6754-5p	2265	4.180920633	10171	4.151447646	0.052416221	7.59E-05	0.201603811
hsa-miR-92a-3p	702	4.305866662	11734	4.147898486	0.087301275	8.24E-05	0.218965418
hsa-miR-4270	2023	4.233524677	10413	4.14191288	0.05446987	8.62E-05	0.229043797
hsa-miR-7151-3p	1010	4.321663147	11426	4.142243957	0.07356784	8.68E-05	0.230600883
hsa-miR-6089	1715	4.013489089	10721	4.17974307	0.058193138	8.96E-05	0.237895751
hsa-miR-3934-5p	1598	4.096450369	10838	4.165716142	0.059866423	9.24E-05	0.245407834
hsa-miR-3184-3p	332	4.273240238	12104	4.15362223	0.124245495	9.30E-05	0.246902455
hsa-miR-4688	1526	4.375821715	10910	4.126182887	0.061015121	9.38E-05	0.249032286
hsa-miR-301b-5p	462	4.251939993	11974	4.153145395	0.105736672	9.58E-05	0.254351109
hsa-miR-8085	2121	4.171032471	10315	4.153892328	0.053056262	9.99E-05	0.26533169
hsa-miR-372-3p	704	4.281019758	11732	4.149362541	0.086300484	0.000101072	0.268446349
hsa-miR-3614-5p	651	4.057692147	11785	4.162291188	0.089452407	0.000103108	0.273854651
hsa-miR-149-3p	2732	4.083582658	9704	4.177433163	0.048035164	0.000106786	0.283623776
hsa-miR-25-3p	714	4.160208218	11722	4.156608989	0.085447317	0.000107888	0.286549335
hsa-miR-5189-5p	2815	4.22214389	9621	4.137701298	0.047490106	0.000108357	0.28779607
hsa-miR-193b-5p	975	4.279152954	11461	4.146408263	0.073656436	0.000116607	0.309708573
hsa-miR-4767	945	4.307887852	11491	4.144391717	0.07470986	0.000116877	0.310425779
hsa-miR-6783-3p	2001	4.155125059	10435	4.157139817	0.053862384	0.000117495	0.31206561
hsa-miR-6785-5p	2611	4.063938248	9825	4.181497859	0.048469238	0.00012353	0.328096336
hsa-miR-1233-5p	2076	4.136988658	10360	4.160788685	0.05288664	0.000125733	0.333947331
hsa-miR-6882-3p	1330	4.247310032	11106	4.14597847	0.063711413	0.000129811	0.344778854
hsa-miR-367-3p	444	4.320230825	11992	4.150765239	0.105973051	0.000133248	0.353905386
hsa-miR-8073	1663	4.268914553	10773	4.139511216	0.057637189	0.000139362	0.370145394
hsa-miR-4651	2239	4.066587782	10197	4.17662736	0.051009319	0.000141866	0.37679734
hsa-miR-2467-3p	2104	4.17111521	10332	4.153903681	0.052148885	0.000148575	0.394614868
hsa-miR-125a-3p	1625	4.143096989	10811	4.158877683	0.057835225	0.000157305	0.417802892
hsa-miR-4728-5p	2725	4.146542935	9711	4.159698253	0.047053724	0.000161761	0.429638525
hsa-miR-6794-3p	652	4.320182602	11784	4.147776661	0.087259318	0.000164073	0.435778389
hsa-miR-6744-3p	1423	4.197430554	11013	4.151567743	0.061015669	0.000168282	0.446956066
hsa-miR-4476	1521	4.241526816	10915	4.145011173	0.059180693	0.000173741	0.461456115
hsa-miR-5193	2032	4.239801965	10404	4.140607617	0.052424378	0.000174951	0.464669693
hsa-miR-3667-3p	1404	4.122385224	11032	4.16119746	0.061180735	0.000178521	0.474151589
hsa-miR-5001-3p	2073	4.17059355	10363	4.15405952	0.051888889	0.000182458	0.484607862
hsa-miR-1269a	550	4.436192111	11886	4.143888068	0.093890444	0.000188776	0.501389787
hsa-miR-8079	544	4.250626807	11892	4.152524239	0.094326265	0.00019089	0.507004362
hsa-miR-6786-3p	372	4.107413728	12064	4.15833897	0.113152791	0.000193981	0.51521423
hsa-miR-933	340	4.248315358	12096	4.154243718	0.117957322	0.000201515	0.535222846
hsa-miR-3663-5p	2216	4.12790544	10220	4.163084225	0.050262457	0.000201781	0.535931214
hsa-miR-509-3-5p	698	4.287212581	11738	4.149061582	0.083521987	0.000203743	0.541141838
hsa-miR-214-3p	1220	4.312075718	11216	4.139927502	0.064330231	0.000221764	0.589006434
hsa-miR-4722-5p	3109	4.210478089	9327	4.13892815	0.044172832	0.00022342	0.59340413
hsa-miR-6855-5p	1257	4.050822396	11179	4.16873383	0.063317735	0.000232397	0.617246921
hsa-miR-3664-5p	286	4.732159042	12150	4.143272572	0.127032145	0.000242373	0.643743204
hsa-miR-608	2349	4.070915175	10087	4.176819618	0.04854986	0.000251317	0.667497936
hsa-miR-5589-5p	1477	4.193708513	10959	4.151843395	0.058549738	0.000266358	0.707446999
hsa-miR-640	935	4.211987098	11501	4.152330345	0.071779297	0.000269968	0.717036197
hsa-miR-4763-3p	2632	4.178508234	9804	4.150991999	0.046322666	0.000271464	0.72100816
hsa-miR-1260b	1336	4.186541869	11100	4.153237775	0.061073798	0.000273906	0.727494059
hsa-miR-4794	494	4.958511258	11942	4.123652208	0.096616779	0.000284927	0.756766592
hsa-miR-3619-5p	2029	4.114709727	10407	4.16502481	0.050988826	0.000292877	0.777880353
hsa-miR-5693	1439	4.218760155	10997	4.148709955	0.058779313	0.000303607	0.806379932
hsa-miR-6868-5p	763	4.241558746	11673	4.151276442	0.078120033	0.000319659	0.849014174
hsa-miR-3059-3p	506	4.284218631	11930	4.151411954	0.09473046	0.000329186	0.874319184
hsa-miR-6763-3p	734	4.253332401	11702	4.150761686	0.079294766	0.00033804	0.897834517
hsa-miR-4512	1032	4.208542367	11404	4.152134647	0.067480743	0.00036136	0.959773213
hsa-miR-4797-5p	659	4.356361036	11777	4.145649768	0.082916304	0.00037519	0.996505761
hsa-let-7a-2-3p	143	3.567899116	12293	4.163666287	0.060798715	0.672929121	1
hsa-let-7a-3p	8	4.038734843	12428	4.156891644	0	1	1
hsa-let-7a-5p	285	4.209792671	12151	4.155573066	0.057738949	0.311198111	1
hsa-let-7b-3p	15	4.398613559	12421	4.156523632	0.125448837	0.972432769	1
hsa-let-7b-5p	565	4.053819753	11871	4.161717722	0.057604499	0.055789343	1
hsa-let-7c-3p	28	4.115259293	12408	4.156909411	0.311907065	0.008715925	1
hsa-let-7c-5p	458	4.29052973	11978	4.15170284	0.069381202	0.028613974	1
hsa-let-7d-3p	8	3.766215672	12428	4.157067067	0	1	1
hsa-let-7d-5p	281	4.362981786	12155	4.152049474	0.045174503	0.629426076	1
hsa-let-7e-3p	9	2.806658866	12427	4.157793458	0	1	1
hsa-let-7e-5p	580	4.149926073	11856	4.157152675	0.06415608	0.021094622	1
hsa-let-7f-1-3p	14	4.822390358	12422	4.15606551	0.19275709	0.676346652	1
hsa-let-7f-2-3p	42	4.636059092	12394	4.155191605	0.078912992	0.956793037	1
hsa-let-7f-5p	123	4.448050038	12313	4.153906366	0.091647469	0.257999631	1
hsa-let-7g-3p	170	3.436991609	12266	4.166791999	0.063384199	0.510763803	1
hsa-let-7g-5p	143	4.313134734	12293	4.154997232	0.084327939	0.267222076	1
hsa-let-7i-3p	87	4.640387229	12349	4.153408822	0.084383025	0.569860925	1
hsa-let-7i-5p	283	4.095360504	12153	4.158246706	0.053631859	0.404009879	1
hsa-miR-100-3p	45	4.144099598	12391	4.156861815	0.112518943	0.621390387	1
hsa-miR-100-5p	56	3.336289638	12380	4.160527223	0.158919917	0.119678022	1
hsa-miR-101-2-5p	14	4.477364159	12422	4.156454366	0.171147963	0.807297786	1
hsa-miR-101-3p	36	3.063101352	12400	4.159990934	0.131388889	0.565115878	1
hsa-miR-101-5p	53	4.586939761	12383	4.154974677	0.205133636	0.023557655	1
hsa-miR-10226	443	4.017611504	11993	4.161957587	0.047182527	0.297526363	1
hsa-miR-10392-3p	1126	4.026506759	11310	4.169788915	0.030854507	0.283816944	1
hsa-miR-10392-5p	176	4.218301512	12260	4.155932966	0.085099362	0.161951665	1
hsa-miR-10393-3p	180	3.938055735	12256	4.160028492	0.076691688	0.247709233	1
hsa-miR-10393-5p	39	4.48921677	12397	4.155769927	0.106727641	0.767678256	1
hsa-miR-10394-3p	982	4.282336502	11454	4.146054199	0.060281327	0.002794354	1
hsa-miR-10394-5p	1898	4.005648273	10538	4.1840424	0.042117233	0.006652635	1
hsa-miR-10395-3p	21	4.535142726	12415	4.156175694	0.151000134	0.725524926	1
hsa-miR-10395-5p	62	3.455985755	12374	4.160327147	0.129783052	0.249820228	1
hsa-miR-10396a-3p	1154	4.05510414	11282	4.167219381	0.046924181	0.019896504	1
hsa-miR-10396a-5p	1276	4.135364606	11160	4.159268279	0.035804654	0.106148638	1
hsa-miR-10396b-3p	1131	4.074741425	11305	4.165026686	0.049919384	0.011902677	1
hsa-miR-10396b-5p	1603	4.134931596	10833	4.160053899	0.040066687	0.022591973	1
hsa-miR-10397-3p	99	3.942446804	12337	4.158535868	0.056944577	0.907706529	1
hsa-miR-10397-5p	651	4.22507457	11785	4.153045031	0.067859701	0.006815035	1
hsa-miR-10398-3p	978	4.168421449	11458	4.155825018	0.016632096	0.964413875	1
hsa-miR-10399-3p	138	4.38391816	12298	4.154267241	0.047539249	0.917340237	1
hsa-miR-10399-5p	29	3.03226486	12407	4.159444149	0.184873389	0.276071281	1
hsa-miR-103a-1-5p	412	4.063052087	12024	4.160028424	0.042194737	0.477317524	1
hsa-miR-103a-2-5p	237	3.868555658	12199	4.162415898	0.041083813	0.827487456	1
hsa-miR-103a-3p	407	4.369430124	12029	4.149621845	0.048440062	0.314044986	1
hsa-miR-103b	199	3.84646619	12237	4.161862586	0.061532637	0.448687358	1
hsa-miR-10400-5p	912	4.462874439	11524	4.13259439	0.063033212	0.002423664	1
hsa-miR-10401-3p	721	4.020012335	11715	4.165235198	0.033333156	0.437350489	1
hsa-miR-10401-5p	958	3.946862345	11478	4.17433918	0.026613134	0.558269542	1
hsa-miR-10522-5p	92	4.217210875	12344	4.156365508	0.109283863	0.225476087	1
hsa-miR-10523-5p	217	4.175919557	12219	4.156476364	0.105357185	0.017593052	1
hsa-miR-10524-5p	129	3.80661599	12307	4.160486371	0.075164887	0.466430038	1
hsa-miR-10525-3p	58	4.026013945	12378	4.157428537	0.08979502	0.740525242	1
hsa-miR-10526-3p	1003	4.157312245	11433	4.156772068	0.061594016	0.001829963	1
hsa-miR-10527-5p	161	3.668803836	12275	4.163216441	0.063910134	0.534957936	1
hsa-miR-105-3p	80	4.064535044	12356	4.157413114	0.122932179	0.180863818	1
hsa-miR-105-5p	316	4.115557292	12120	4.157891347	0.047869407	0.480536492	1
hsa-miR-106a-3p	71	4.858441378	12365	4.15278689	0.082601391	0.721162627	1
hsa-miR-106b-3p	285	3.986174861	12151	4.16081799	0.044401226	0.642434202	1
hsa-miR-107	385	4.502675673	12051	4.145766252	0.059804489	0.138637609	1
hsa-miR-10a-3p	8	4.249221862	12428	4.156756152	0	1	1
hsa-miR-10a-5p	362	3.930240333	12074	4.163608766	0.046461645	0.433944751	1
hsa-miR-10b-3p	199	3.894149869	12237	4.161087146	0.091444392	0.075640957	1
hsa-miR-10b-5p	300	3.870409016	12136	4.163895561	0.080985498	0.042975606	1
hsa-miR-11181-5p	424	3.937740334	12012	4.164548563	0.035798321	0.670229263	1
hsa-miR-11399	608	4.100967726	11828	4.15968641	0.047660658	0.144514302	1
hsa-miR-11400	278	4.464987107	12158	4.149769108	0.041293828	0.742968749	1
hsa-miR-11401	239	4.480743341	12197	4.150468277	0.070141399	0.199026299	1
hsa-miR-1178-3p	504	4.261352405	11932	4.152400069	0.037222169	0.514313864	1
hsa-miR-1178-5p	504	3.831295594	11932	4.170565392	0.042136924	0.35706695	1
hsa-miR-1179	64	4.189459974	12372	4.156646767	0.107950412	0.448200663	1
hsa-miR-1180-3p	331	4.417442709	12105	4.149689029	0.061806874	0.170492649	1
hsa-miR-1180-5p	782	3.983764161	11654	4.168427635	0.047966583	0.068627865	1
hsa-miR-1181	246	3.849725404	12190	4.163012862	0.06469784	0.265038563	1
hsa-miR-1182	949	4.063065605	11487	4.164560806	0.051440566	0.019332797	1
hsa-miR-1183	670	4.212261866	11766	4.153658319	0.042488222	0.202583722	1
hsa-miR-1185-1-3p	84	4.884442153	12352	4.151867398	0.12614884	0.140490601	1
hsa-miR-1185-2-3p	93	4.827545987	12343	4.151761926	0.102078667	0.291263902	1
hsa-miR-1185-5p	24	3.69427274	12412	4.157710014	0.174830809	0.45675357	1
hsa-miR-1193	824	4.095863768	11612	4.161140845	0.039343297	0.184602647	1
hsa-miR-1197	361	4.028234295	12075	4.160659764	0.059354106	0.169117057	1
hsa-miR-1199-3p	776	4.159956454	11660	4.156606606	0.062345051	0.006992574	1
hsa-miR-1199-5p	1446	4.09077956	10990	4.165504276	0.017622458	0.822315276	1
hsa-miR-1200	1121	4.1625662	11315	4.156245915	0.041974706	0.054972121	1
hsa-miR-1202	1148	4.065803607	11288	4.166071642	0.056380677	0.002654254	1
hsa-miR-1203	662	4.302948521	11774	4.148599228	0.035810124	0.397566386	1
hsa-miR-1204	553	4.121254986	11883	4.158470523	0.029362231	0.752421814	1
hsa-miR-1205	1224	3.911657462	11212	4.183579246	0.026940673	0.399739182	1
hsa-miR-1206	18	4.094415167	12418	4.156906085	0.239625275	0.253336267	1
hsa-miR-1207-3p	464	4.08095137	11972	4.159755914	0.059886862	0.081190782	1
hsa-miR-1207-5p	2390	4.212365898	10046	4.143599914	0.044883661	0.000836964	1
hsa-miR-1208	245	4.134183452	12191	4.157270469	0.052503101	0.52207316	1
hsa-miR-12113	308	4.38231414	12128	4.151088925	0.076058836	0.061905124	1
hsa-miR-12114	1600	4.157274125	10836	4.156747936	0.037125784	0.042850749	1
hsa-miR-12115	1398	4.230109044	11038	4.147532777	0.053958221	0.001455718	1
hsa-miR-12116	125	3.944355364	12311	4.158972855	0.100361628	0.165262281	1
hsa-miR-12117	226	3.975117492	12210	4.160178762	0.054867257	0.5162589	1
hsa-miR-12118	1171	4.102070987	11265	4.162506357	0.026714926	0.435343786	1
hsa-miR-12119	1546	4.142261716	10890	4.158881783	0.031861244	0.128000786	1
hsa-miR-12120	938	4.084870216	11498	4.162684899	0.04950467	0.028506664	1
hsa-miR-12121	374	3.989040104	12062	4.162017761	0.036869224	0.707547429	1
hsa-miR-12122	871	3.908631081	11565	4.175507269	0.047877444	0.048786815	1
hsa-miR-12123	5	3.870297062	12431	4.156930878	0	1	1
hsa-miR-12124	229	3.857623741	12207	4.162428393	0.08504391	0.077429782	1
hsa-miR-12125	624	4.25393935	11812	4.151684819	0.031953598	0.580452081	1
hsa-miR-12126	489	4.079768771	11947	4.159969223	0.041067886	0.406525945	1
hsa-miR-12127	1011	4.151331703	11425	4.157300909	0.040984445	0.088281264	1
hsa-miR-12128	1408	3.861476324	11028	4.194523084	0.040483727	0.033388115	1
hsa-miR-12129	125	4.790797286	12311	4.150378489	0.123058078	0.0471399	1
hsa-miR-12130	13	5.681313689	12423	4.15522033	0.230211952	0.496807263	1
hsa-miR-12131	315	3.859740498	12121	4.16453601	0.038200788	0.761454486	1
hsa-miR-12132	7	3.485969154	12429	4.157193455	0	1	1
hsa-miR-12133	61	4.823459736	12375	4.153529551	0.151297897	0.124170169	1
hsa-miR-12135	0	NaN	12436	4.156815635	0	1	1
hsa-miR-12136	27	4.855817841	12409	4.155294718	0.125368982	0.790883458	1
hsa-miR-122-3p	9	6.881743913	12427	4.154842161	0	1	1
hsa-miR-1224-5p	774	4.061777059	11662	4.163123289	0.036672698	0.283108565	1
hsa-miR-1225-3p	1257	3.970614469	11179	4.177752648	0.031038564	0.226395274	1
hsa-miR-1225-5p	609	4.207725068	11827	4.154194189	0.024702876	0.871478297	1
hsa-miR-122-5p	469	4.325716038	11967	4.150196241	0.069909736	0.024274749	1
hsa-miR-1226-3p	1059	4.06749248	11377	4.165130061	0.048779229	0.019894759	1
hsa-miR-1226-5p	1459	4.067026776	10977	4.168749856	0.029264879	0.220012844	1
hsa-miR-1227-3p	688	4.132343993	11748	4.158248772	0.070047549	0.003396882	1
hsa-miR-1227-5p	1433	4.002000893	11003	4.176978275	0.023106684	0.507586598	1
hsa-miR-1228-3p	1237	4.225371333	11199	4.149243227	0.042169431	0.038056998	1
hsa-miR-1228-5p	971	4.095419864	11465	4.162015399	0.022707358	0.745204715	1
hsa-miR-1229-3p	829	4.140810784	11607	4.15795874	0.038893588	0.192313531	1
hsa-miR-1229-5p	835	4.046221442	11601	4.164775824	0.025274922	0.702214459	1
hsa-miR-122b-3p	130	4.462089643	12306	4.153590735	0.082290065	0.348387208	1
hsa-miR-122b-5p	47	3.629467699	12389	4.158816228	0.09943275	0.743588006	1
hsa-miR-1231	809	4.132164984	11627	4.158530813	0.054435124	0.022609356	1
hsa-miR-1233-3p	829	4.156715802	11607	4.156822765	0.048025177	0.056359748	1
hsa-miR-1234-3p	461	4.21991348	11975	4.154386565	0.050964274	0.199122892	1
hsa-miR-1236-3p	1292	4.146080471	11144	4.158060236	0.042519097	0.030407503	1
hsa-miR-1236-5p	528	4.336618195	11908	4.1488432	0.060917794	0.046921633	1
hsa-miR-1237-3p	728	4.140563975	11708	4.157826158	0.054439624	0.034411648	1
hsa-miR-1237-5p	1136	4.126474885	11300	4.15986582	0.046223981	0.024285104	1
hsa-miR-1238-3p	226	3.672291702	12210	4.165783891	0.052303712	0.578457323	1
hsa-miR-1238-5p	798	4.111959596	11638	4.159891345	0.033821881	0.360112695	1
hsa-miR-1243	74	3.834671935	12362	4.158744015	0.094306003	0.529839336	1
hsa-miR-124-3p	439	4.040909485	11997	4.161056929	0.065502139	0.052814167	1
hsa-miR-1244	135	3.48698478	12301	4.164166839	0.077338488	0.401488477	1
hsa-miR-1245b-3p	226	3.88517951	12210	4.161843462	0.040268748	0.864486523	1
hsa-miR-1245b-5p	108	4.098592117	12328	4.157325705	0.0723466	0.629564567	1
hsa-miR-124-5p	146	4.414034476	12290	4.153759984	0.084793294	0.250664714	1
hsa-miR-1246	29	3.864868793	12407	4.157498029	0.123559281	0.769045282	1
hsa-miR-1247-3p	1495	4.320286853	10941	4.134478603	0.047027856	0.005948356	1
hsa-miR-1247-5p	574	4.113620255	11862	4.158905851	0.04408156	0.237793091	1
hsa-miR-1248	432	4.028262856	12004	4.161441993	0.052259586	0.204824497	1
hsa-miR-1249-3p	187	4.422673896	12249	4.152756896	0.073993162	0.265519459	1
hsa-miR-1249-5p	2266	3.967076893	10170	4.19909174	0.030811856	0.059282203	1
hsa-miR-1250-3p	52	3.986040883	12384	4.157532712	0.147584973	0.209341172	1
hsa-miR-1250-5p	302	4.077170476	12134	4.158797903	0.0785773	0.052568437	1
hsa-miR-1251-3p	107	3.780723226	12329	4.160079637	0.058219243	0.864774771	1
hsa-miR-1251-5p	257	4.448197636	12179	4.150666922	0.068517506	0.188083601	1
hsa-miR-1252-3p	15	2.778284676	12421	4.158480393	0.214191021	0.497668766	1
hsa-miR-1252-5p	20	3.605121524	12416	4.157704317	0.138402062	0.838944345	1
hsa-miR-1253	269	3.586696726	12167	4.169420384	0.04722537	0.600091629	1
hsa-miR-1255a	124	3.623201137	12312	4.16218992	0.076772726	0.464360123	1
hsa-miR-1255b-2-3p	138	4.451438216	12298	4.153509576	0.085656676	0.269314783	1
hsa-miR-1255b-5p	135	4.462086246	12301	4.153465376	0.092397788	0.204336923	1
hsa-miR-1256	93	4.220599041	12343	4.15633505	0.107392724	0.237480623	1
hsa-miR-1257	124	4.039054062	12312	4.158001668	0.062406988	0.725398591	1
hsa-miR-1258	129	3.639049886	12307	4.162242772	0.100864637	0.148845513	1
hsa-miR-125a-5p	1148	4.098543357	11288	4.162741979	0.047488993	0.018191283	1
hsa-miR-125b-1-3p	99	4.566280417	12337	4.153529827	0.061021171	0.857956394	1
hsa-miR-125b-2-3p	381	4.181745019	12055	4.156027738	0.035969218	0.725743861	1
hsa-miR-125b-5p	873	3.946348151	11563	4.172705812	0.048438858	0.044335969	1
hsa-miR-1261	18	2.811136528	12418	4.158766209	0.246335964	0.225449038	1
hsa-miR-1262	229	4.599271232	12207	4.148515288	0.093606897	0.038926787	1
hsa-miR-1263	199	3.90287593	12237	4.160945242	0.058455635	0.515163438	1
hsa-miR-126-3p	19	6.463124488	12417	4.153286613	0.234750321	0.246686887	1
hsa-miR-1264	71	4.47825236	12365	4.154969941	0.069884898	0.880792343	1
hsa-miR-1265	353	3.994906275	12083	4.161545752	0.065081487	0.109430171	1
hsa-miR-126-5p	2	4.350053569	12434	4.156784553	0	1	1
hsa-miR-1266-3p	706	4.223023584	11730	4.15283074	0.072448312	0.001841164	1
hsa-miR-1266-5p	1525	3.956622324	10911	4.184796095	0.0511467	0.00182315	1
hsa-miR-1267	68	3.531685281	12368	4.160252639	0.111958755	0.364786487	1
hsa-miR-1268a	1116	4.009202613	11320	4.171368297	0.040523639	0.071127045	1
hsa-miR-1268b	1160	3.992152479	11276	4.173755087	0.040110824	0.067791288	1
hsa-miR-1269b	487	4.382776373	11949	4.147606255	0.080413798	0.004708136	1
hsa-miR-1270	466	4.374124096	11970	4.148355673	0.065423932	0.042997645	1
hsa-miR-1271-5p	235	4.510830277	12201	4.149997059	0.100103061	0.019691886	1
hsa-miR-1272	222	3.793792299	12214	4.163413898	0.063220909	0.348143521	1
hsa-miR-1273c	136	4.124282473	12300	4.157175351	0.103225729	0.113761514	1
hsa-miR-1273h-3p	599	3.875991098	11837	4.17102649	0.066642709	0.012636128	1
hsa-miR-127-3p	255	3.805172375	12181	4.16417702	0.048758996	0.592636345	1
hsa-miR-1275	1495	3.908587592	10941	4.190734008	0.033841287	0.098315844	1
hsa-miR-127-5p	470	4.354282802	11966	4.149059529	0.09403985	0.000671791	1
hsa-miR-1276	205	4.342821918	12231	4.153698041	0.091396312	0.068887238	1
hsa-miR-1277-3p	1	3.544564584	12435	4.156864871	0	1	1
hsa-miR-1277-5p	48	3.704099745	12388	4.158569781	0.09752045	0.753422265	1
hsa-miR-1278	28	4.364711039	12408	4.156346496	0.166793313	0.418642461	1
hsa-miR-1279	3	5.382743575	12433	4.156519827	0	1	1
hsa-miR-1281	744	3.929829624	11692	4.171259493	0.028696673	0.612095858	1
hsa-miR-128-1-5p	1000	4.002901182	11436	4.170274401	0.041853795	0.079764579	1
hsa-miR-1282	51	4.203989208	12385	4.15662138	0.15140073	0.194708329	1
hsa-miR-128-2-5p	1008	4.115409241	11428	4.160467861	0.048446867	0.025859577	1
hsa-miR-1283	53	5.800616242	12383	4.149780067	0.204748141	0.023953827	1
hsa-miR-128-3p	692	3.805021973	11744	4.177544621	0.04703078	0.111031418	1
hsa-miR-1284	62	4.563244005	12374	4.154779223	0.119814179	0.338591862	1
hsa-miR-1285-3p	1882	4.077890661	10554	4.170889616	0.04634865	0.002093323	1
hsa-miR-1285-5p	337	3.727031267	12099	4.168786652	0.051610563	0.346874175	1
hsa-miR-1286	573	4.076291057	11863	4.160705088	0.039202948	0.370303021	1
hsa-miR-1287-3p	367	4.195673908	12069	4.155634014	0.066375155	0.086703766	1
hsa-miR-1287-5p	468	4.382278361	11968	4.147999078	0.060424665	0.07458891	1
hsa-miR-1288-3p	573	4.199619936	11863	4.154748125	0.051436712	0.110877056	1
hsa-miR-1288-5p	294	4.030275118	12142	4.15987962	0.036273709	0.844424466	1
hsa-miR-1289	718	3.832587589	11718	4.176682143	0.043168594	0.160590927	1
hsa-miR-1290	55	3.738576181	12381	4.158673576	0.107877907	0.546955152	1
hsa-miR-1291	1868	4.121768898	10568	4.163010497	0.046067924	0.002370572	1
hsa-miR-129-1-3p	120	4.10146965	12316	4.157354894	0.050384324	0.923554806	1
hsa-miR-129-2-3p	154	3.773101234	12282	4.161626905	0.046290951	0.900327922	1
hsa-miR-1292-3p	1065	4.113795582	11371	4.160844863	0.057588553	0.003132508	1
hsa-miR-1292-5p	447	4.312451808	11989	4.151012868	0.062838736	0.066527106	1
hsa-miR-1293	914	4.379345158	11522	4.139163145	0.048900647	0.034845363	1
hsa-miR-1294	330	3.981301339	12106	4.161600016	0.053183746	0.323553953	1
hsa-miR-1295a	171	4.212471203	12265	4.156039679	0.091727757	0.117060172	1
hsa-miR-1295b-3p	280	3.799168862	12156	4.165053632	0.035575612	0.879065731	1
hsa-miR-1295b-5p	771	4.209868293	11665	4.153309111	0.034554019	0.353651386	1
hsa-miR-129-5p	107	3.976797433	12329	4.158377963	0.101859229	0.221038105	1
hsa-miR-1296-3p	681	4.336637945	11755	4.146398026	0.056881472	0.031045711	1
hsa-miR-1296-5p	432	4.143000455	12004	4.157312816	0.07420906	0.020249917	1
hsa-miR-1297	3	3.689575181	12433	4.156928377	0	1	1
hsa-miR-1298-3p	324	4.029787319	12112	4.160213684	0.03351436	0.87038176	1
hsa-miR-1298-5p	36	3.65543609	12400	4.158271253	0.141684588	0.467028716	1
hsa-miR-1299	686	4.110351757	11750	4.159528334	0.038176292	0.301333694	1
hsa-miR-1301-3p	1233	4.208982487	11203	4.151074161	0.047311725	0.013850118	1
hsa-miR-1301-5p	145	4.163896877	12291	4.156732096	0.071024215	0.464948892	1
hsa-miR-1302	106	4.532608202	12330	4.153584977	0.049794182	0.956848453	1
hsa-miR-1303	408	4.167265172	12028	4.156461178	0.086547239	0.005415387	1
hsa-miR-1304-5p	566	4.29984292	11870	4.149995631	0.087147276	0.000546098	1
hsa-miR-1305	57	4.380845267	12379	4.155784074	0.083875777	0.81959885	1
hsa-miR-1306-3p	170	3.840792184	12266	4.161195546	0.031383739	0.996485161	1
hsa-miR-1306-5p	1838	4.125031899	10598	4.162327855	0.041971189	0.008023701	1
hsa-miR-1307-3p	425	4.198513604	12011	4.155340184	0.087270394	0.003851404	1
hsa-miR-1307-5p	145	3.994972487	12291	4.158724939	0.103877522	0.090743672	1
hsa-miR-130a-3p	112	4.005400651	12324	4.158191688	0.064285135	0.748681589	1
hsa-miR-130a-5p	73	3.458320725	12363	4.160940049	0.111451647	0.328180027	1
hsa-miR-130b-3p	166	3.821055314	12270	4.161358114	0.053532467	0.735877157	1
hsa-miR-130b-5p	244	3.917244576	12192	4.1616102	0.034334527	0.940571884	1
hsa-miR-1321	971	4.051886108	11465	4.165702383	0.050423107	0.021092261	1
hsa-miR-1322	68	3.75395807	12368	4.15903057	0.112401073	0.360011771	1
hsa-miR-1323	160	3.634922014	12276	4.163617767	0.055740877	0.710365791	1
hsa-miR-132-3p	152	3.95798237	12284	4.159275962	0.05544011	0.745325705	1
hsa-miR-1324	423	4.022954562	12013	4.161529131	0.054196213	0.18123272	1
hsa-miR-132-5p	397	4.675624205	12039	4.13970732	0.069572378	0.048441942	1
hsa-miR-133a-3p	239	3.819198078	12197	4.163431245	0.058164039	0.405966125	1
hsa-miR-133a-5p	53	3.923920752	12383	4.157812439	0.085471713	0.835436283	1
hsa-miR-133b	213	3.901578107	12223	4.161263446	0.052724046	0.605559499	1
hsa-miR-1343-5p	1629	3.869476248	10807	4.20012792	0.030260609	0.149591966	1
hsa-miR-134-3p	944	4.028310959	11492	4.167371536	0.057590911	0.006136686	1
hsa-miR-134-5p	757	4.204468538	11679	4.153726907	0.045382521	0.106950416	1
hsa-miR-135a-2-3p	213	3.971914099	12223	4.160037759	0.074737882	0.192718563	1
hsa-miR-135a-3p	322	4.005157737	12114	4.160846825	0.036702055	0.791993583	1
hsa-miR-135a-5p	106	3.820606219	12330	4.159706	0.080988232	0.49577819	1
hsa-miR-135b-3p	205	4.152892404	12231	4.156881391	0.062471808	0.410849043	1
hsa-miR-135b-5p	131	3.858191761	12305	4.159994808	0.074390414	0.469979002	1
hsa-miR-136-3p	29	4.912325183	12407	4.155049714	0.140549134	0.617080253	1
hsa-miR-136-5p	151	3.777280981	12285	4.161480652	0.050108489	0.848014301	1
hsa-miR-137-3p	6	5.091755548	12430	4.156364336	0	1	1
hsa-miR-137-5p	68	4.73740156	12368	4.153623539	0.174967658	0.031823453	1
hsa-miR-138-1-3p	186	4.080588635	12250	4.157973041	0.071331139	0.308818833	1
hsa-miR-138-2-3p	93	3.450206648	12343	4.162139676	0.091337304	0.424499377	1
hsa-miR-138-5p	1029	4.140390909	11407	4.158297273	0.036829379	0.154460804	1
hsa-miR-139-3p	640	3.957896707	11796	4.167608117	0.05375604	0.059883392	1
hsa-miR-139-5p	360	3.891421366	12076	4.164727355	0.063472084	0.119580499	1
hsa-miR-1-3p	11	1.931025615	12425	4.158786153	0.368853119	0.100510812	1
hsa-miR-140-5p	232	4.161192302	12204	4.156732434	0.050007629	0.619503827	1
hsa-miR-141-3p	198	4.141468547	12238	4.157063937	0.078718217	0.17864846	1
hsa-miR-141-5p	316	4.303617027	12120	4.15298814	0.058107741	0.249440175	1
hsa-miR-142-3p	48	5.687713517	12388	4.150883838	0.165563448	0.145357235	1
hsa-miR-142-5p	4	10.17542634	12432	4.154879145	0	1	1
hsa-miR-143-3p	175	4.218939809	12261	4.155928943	0.096212614	0.081983842	1
hsa-miR-144-3p	5	3.242470143	12431	4.157183403	0	1	1
hsa-miR-144-5p	25	3.609801606	12411	4.157917508	0.164528241	0.50909343	1
hsa-miR-145-3p	200	4.075435209	12236	4.158145815	0.056276561	0.561407206	1
hsa-miR-145-5p	404	4.002558765	12032	4.161995137	0.046330248	0.371059081	1
hsa-miR-1468-3p	5	3.436721999	12431	4.157105271	0	1	1
hsa-miR-1468-5p	121	4.19032623	12315	4.156486379	0.048894884	0.936877489	1
hsa-miR-1469	285	4.246796814	12151	4.154705139	0.040130695	0.760938558	1
hsa-miR-146a-3p	280	4.317630151	12156	4.153111451	0.105565741	0.004484843	1
hsa-miR-146a-5p	312	4.568282029	12124	4.146226925	0.089060478	0.016049082	1
hsa-miR-146b-3p	1540	4.086614009	10896	4.166737671	0.03672979	0.052471796	1
hsa-miR-146b-5p	281	4.483139406	12155	4.149271663	0.097081148	0.011289533	1
hsa-miR-1470	709	3.79558819	11727	4.178655002	0.030107489	0.579508555	1
hsa-miR-1471	341	3.802953981	12095	4.166792222	0.030682803	0.913736562	1
hsa-miR-147a	288	3.850000982	12148	4.164089476	0.034711932	0.886913614	1
hsa-miR-147b-3p	144	4.450782615	12292	4.15337183	0.058036844	0.723850112	1
hsa-miR-147b-5p	83	4.171487268	12353	4.156717056	0.092814876	0.476388301	1
hsa-miR-148a-3p	207	3.674801322	12229	4.16497468	0.033480248	0.976462781	1
hsa-miR-148a-5p	62	3.982168396	12374	4.157690706	0.093213137	0.657295698	1
hsa-miR-148b-3p	181	3.989670479	12255	4.159284282	0.034488122	0.983771232	1
hsa-miR-148b-5p	117	4.201183433	12319	4.156394251	0.130866572	0.037754361	1
hsa-miR-149-5p	1463	4.241407584	10973	4.145537222	0.04236198	0.019449154	1
hsa-miR-150-3p	484	4.038278285	11952	4.161615842	0.073093338	0.013880822	1
hsa-miR-150-5p	773	4.044260632	11663	4.164275552	0.058098282	0.014982507	1
hsa-miR-151a-3p	169	4.310074413	12267	4.154704219	0.086141054	0.16839841	1
hsa-miR-151a-5p	300	4.164951068	12136	4.156614528	0.035035157	0.864993505	1
hsa-miR-151b	184	4.500533037	12252	4.151653702	0.040903703	0.922086946	1
hsa-miR-152-3p	327	3.743346469	12109	4.167981249	0.04984515	0.40749494	1
hsa-miR-152-5p	211	3.760954264	12225	4.163648089	0.06843757	0.285735783	1
hsa-miR-153-3p	25	2.921774532	12411	4.15930343	0.162678269	0.52382784	1
hsa-miR-153-5p	34	3.754802443	12402	4.157917751	0.129623306	0.619103469	1
hsa-miR-1537-3p	14	3.333920284	12422	4.157743065	0.314120109	0.126590632	1
hsa-miR-1537-5p	28	4.705565407	12408	4.155577321	0.154669798	0.515928462	1
hsa-miR-1538	1085	4.096515469	11351	4.162579504	0.032247184	0.254464707	1
hsa-miR-1539	638	4.28809895	11798	4.149716232	0.058251199	0.03289427	1
hsa-miR-154-3p	10	4.006620299	12426	4.156936507	0	1	1
hsa-miR-154-5p	87	4.120789464	12349	4.157069443	0.108603889	0.260017639	1
hsa-miR-155-3p	55	4.343479054	12381	4.155986422	0.1038703	0.595936101	1
hsa-miR-155-5p	80	3.632010736	12356	4.16021353	0.098725316	0.420670001	1
hsa-miR-1587	1771	3.90076956	10665	4.199333928	0.031124834	0.105433191	1
hsa-miR-15a-3p	462	3.935261215	11974	4.165364002	0.047870314	0.259809241	1
hsa-miR-15a-5p	328	4.097940006	12108	4.158410548	0.054694739	0.295025142	1
hsa-miR-15b-3p	11	5.601026578	12425	4.155537058	0.285333821	0.332523352	1
hsa-miR-15b-5p	334	4.002812587	12102	4.161065926	0.059813937	0.195243554	1
hsa-miR-1-5p	27	3.627319586	12409	4.157967734	0.094071507	0.970950574	1
hsa-miR-16-1-3p	51	4.957869142	12385	4.153516989	0.234475607	0.007508694	1
hsa-miR-16-2-3p	17	7.77335867	12419	4.151865057	0.326269521	0.053864379	1
hsa-miR-16-5p	337	3.909469223	12099	4.163705108	0.05953701	0.195509505	1
hsa-miR-17-3p	836	4.186493123	11600	4.154676809	0.041882528	0.129652973	1
hsa-miR-181a-2-3p	387	4.344474039	12049	4.150788263	0.054126529	0.221965308	1
hsa-miR-181a-3p	41	3.90708383	12395	4.157641694	0.120937829	0.588456886	1
hsa-miR-181a-5p	124	3.969224899	12312	4.15870495	0.060300467	0.763433684	1
hsa-miR-181b-2-3p	83	4.323608193	12353	4.155694953	0.101449431	0.364192438	1
hsa-miR-181b-3p	69	3.758328234	12367	4.159038941	0.11024196	0.374776921	1
hsa-miR-181b-5p	216	4.409804199	12220	4.152343824	0.106625447	0.016035513	1
hsa-miR-181c-3p	73	4.856528245	12363	4.152684031	0.084707019	0.675025406	1
hsa-miR-181c-5p	82	3.83679535	12354	4.158939778	0.102581567	0.358051246	1
hsa-miR-181d-3p	445	3.780617452	11991	4.170776788	0.048212002	0.271463538	1
hsa-miR-181d-5p	174	4.506048159	12262	4.151859962	0.114605069	0.022067574	1
hsa-miR-182-3p	66	4.519188226	12370	4.1548822	0.066411896	0.934262751	1
hsa-miR-1825	464	3.956463164	11972	4.164580716	0.078056413	0.008651578	1
hsa-miR-182-5p	141	3.960966536	12295	4.159061647	0.058773243	0.721321735	1
hsa-miR-1827	1092	4.282861089	11344	4.144682204	0.047951637	0.020492573	1
hsa-miR-183-3p	31	6.11725913	12405	4.151916502	0.155842467	0.440440577	1
hsa-miR-183-5p	249	4.266833933	12187	4.154567784	0.044553038	0.717947778	1
hsa-miR-184	285	4.429435238	12151	4.15042138	0.107163225	0.003336961	1
hsa-miR-1843	484	3.717802234	11952	4.174593621	0.044077826	0.326694541	1
hsa-miR-185-3p	1957	4.123653402	10479	4.16300883	0.035022036	0.03501133	1
hsa-miR-185-5p	1065	4.133440231	11371	4.159004959	0.044975295	0.038914009	1
hsa-miR-186-3p	793	4.079716833	11643	4.162066803	0.06209404	0.006525699	1
hsa-miR-186-5p	53	4.115706633	12383	4.156991584	0.173003463	0.084923081	1
hsa-miR-187-3p	262	4.149256406	12174	4.156978319	0.054193833	0.438521203	1
hsa-miR-187-5p	264	4.652279799	12172	4.146069452	0.069364363	0.16630596	1
hsa-miR-188-3p	974	4.106745486	11462	4.161070418	0.047137457	0.037023661	1
hsa-miR-188-5p	453	3.995002955	11983	4.162932729	0.031850309	0.767732017	1
hsa-miR-18a-5p	242	3.860486038	12194	4.16269654	0.044915736	0.724685484	1
hsa-miR-18b-3p	231	3.977086541	12205	4.160217308	0.040846931	0.84378239	1
hsa-miR-18b-5p	246	3.618507244	12190	4.167678954	0.063510674	0.285088089	1
hsa-miR-1908-3p	749	4.530262364	11687	4.132882068	0.077227981	0.00045144	1
hsa-miR-1908-5p	1514	4.150835486	10922	4.157644599	0.040213576	0.027122471	1
hsa-miR-1909-3p	1753	4.121429163	10683	4.162622289	0.042245815	0.009260308	1
hsa-miR-1909-5p	559	3.926252249	11877	4.167667275	0.06182497	0.03377174	1
hsa-miR-190a-3p	0	NaN	12436	4.156815635	0	1	1
hsa-miR-190a-5p	5	3.718671554	12431	4.156991865	0	1	1
hsa-miR-190b-3p	1	7.980590544	12435	4.156508134	0	1	1
hsa-miR-190b-5p	15	3.366743084	12421	4.157769752	0.240560341	0.351222209	1
hsa-miR-1910-3p	1356	4.030840372	11080	4.172232824	0.052833243	0.00235418	1
hsa-miR-1910-5p	842	4.007949206	11594	4.167626876	0.048618603	0.048901778	1
hsa-miR-1911-3p	942	4.067517256	11494	4.164134155	0.048244131	0.034745456	1
hsa-miR-1911-5p	268	4.255225888	12168	4.154648151	0.029376049	0.977404611	1
hsa-miR-1912-3p	824	4.188949172	11612	4.154535405	0.02798996	0.582990905	1
hsa-miR-1912-5p	150	4.415753332	12286	4.15365426	0.100603397	0.099592729	1
hsa-miR-1913	1960	4.277642186	10476	4.134209675	0.04594642	0.001877153	1
hsa-miR-191-3p	374	4.203986936	12062	4.15535302	0.06019789	0.144236346	1
hsa-miR-1914-3p	1238	4.166866112	11198	4.1557045	0.050637793	0.006579845	1
hsa-miR-1914-5p	1040	4.055100212	11396	4.166098194	0.028531604	0.419776639	1
hsa-miR-1915-3p	2161	3.985468803	10275	4.192852667	0.027369775	0.137764725	1
hsa-miR-1915-5p	1145	4.073388827	11291	4.165275797	0.049079473	0.013365023	1
hsa-miR-191-5p	33	4.704657734	12403	4.155358021	0.137063614	0.566543502	1
hsa-miR-192-3p	145	4.44488154	12291	4.153417249	0.118730554	0.035178999	1
hsa-miR-192-5p	97	4.046052305	12339	4.157686373	0.094222242	0.359998883	1
hsa-miR-193a-3p	424	4.054799323	12012	4.16041661	0.066145333	0.055545579	1
hsa-miR-193a-5p	537	4.012983022	11899	4.163306778	0.05211946	0.122632983	1
hsa-miR-193b-3p	495	4.17857367	11941	4.155913681	0.055313202	0.109109182	1
hsa-miR-194-3p	1083	3.880686794	11353	4.183156473	0.039367566	0.093340978	1
hsa-miR-194-5p	88	3.724064465	12348	4.159899705	0.07060768	0.776345851	1
hsa-miR-195-3p	62	4.391207707	12374	4.155641212	0.207904712	0.00965815	1
hsa-miR-195-5p	266	3.673299039	12170	4.167383869	0.061932152	0.270871888	1
hsa-miR-196a-1-3p	63	5.076119108	12373	4.152134788	0.080748019	0.808392529	1
hsa-miR-196a-3p	326	4.557853617	12110	4.146019732	0.078008845	0.041981741	1
hsa-miR-196a-5p	120	4.085982628	12316	4.157505791	0.086719173	0.333218402	1
hsa-miR-196b-3p	182	4.255026425	12254	4.155356979	0.031919606	0.993146945	1
hsa-miR-196b-5p	158	4.075132646	12278	4.157866776	0.077287564	0.309085414	1
hsa-miR-1973	70	4.182828429	12366	4.156668385	0.102331277	0.459637944	1
hsa-miR-197-3p	654	4.324042552	11782	4.147533136	0.032816866	0.516948439	1
hsa-miR-197-5p	676	4.018999551	11760	4.164737716	0.030272612	0.601319576	1
hsa-miR-198	830	4.011068895	11606	4.167238674	0.047385752	0.061698837	1
hsa-miR-199a-3p	60	5.238286484	12376	4.151572564	0.151082741	0.13093718	1
hsa-miR-199a-5p	491	4.458231056	11945	4.144425934	0.070368346	0.018733493	1
hsa-miR-199b-3p	60	5.238286484	12376	4.151572564	0.151082741	0.13093718	1
hsa-miR-199b-5p	392	4.568295686	12044	4.143423059	0.090373562	0.004053232	1
hsa-miR-19a-3p	41	4.558287615	12395	4.155487652	0.114814195	0.654213055	1
hsa-miR-19a-5p	19	4.939855101	12417	4.155617459	0.316696549	0.044497795	1
hsa-miR-19b-1-5p	202	3.743426848	12234	4.163641247	0.042193724	0.871098617	1
hsa-miR-19b-2-5p	27	3.52618011	12409	4.158187797	0.25204526	0.065226626	1
hsa-miR-19b-3p	47	4.246534937	12389	4.156475268	0.095596128	0.785581512	1
hsa-miR-200a-3p	124	3.267759175	12312	4.165769745	0.088714918	0.288752662	1
hsa-miR-200a-5p	123	4.021540126	12313	4.158166962	0.07216776	0.549992452	1
hsa-miR-200b-3p	31	3.1372438	12405	4.159363537	0.213665145	0.118780265	1
hsa-miR-200b-5p	113	4.415294547	12323	4.154445423	0.07639431	0.530562768	1
hsa-miR-200c-3p	87	3.922360986	12349	4.158467392	0.078294766	0.664720627	1
hsa-miR-200c-5p	61	4.562836423	12375	4.154814239	0.054999834	0.992933779	1
hsa-miR-202-3p	147	3.678047011	12289	4.162542625	0.063528968	0.600842371	1
hsa-miR-202-5p	48	3.621677483	12388	4.158889144	0.101778603	0.70493253	1
hsa-miR-203a-3p	70	3.171877171	12366	4.162391059	0.143603429	0.113284138	1
hsa-miR-203a-5p	205	4.136653959	12231	4.157153558	0.080072028	0.150668205	1
hsa-miR-203b-3p	146	4.414218183	12290	4.153757802	0.054238327	0.789677134	1
hsa-miR-203b-5p	119	5.062049527	12317	4.148069769	0.113556927	0.095689523	1
hsa-miR-204-3p	1494	4.187906399	10942	4.152570561	0.043659314	0.013324469	1
hsa-miR-204-5p	505	4.223704001	11931	4.15398447	0.035443404	0.576746472	1
hsa-miR-2052	1	3.393171556	12435	4.156877046	0	1	1
hsa-miR-2053	4	3.043143186	12432	4.157173959	0	1	1
hsa-miR-205-3p	89	4.332406918	12347	4.155549933	0.065471028	0.843204507	1
hsa-miR-2054	0	NaN	12436	4.156815635	0	1	1
hsa-miR-205-5p	444	4.091018603	11992	4.159251749	0.041239956	0.46028066	1
hsa-miR-206	190	3.888950247	12246	4.160971639	0.047740616	0.787332122	1
hsa-miR-208a-3p	4	5.907989751	12432	4.156252194	0	1	1
hsa-miR-208a-5p	141	4.074173658	12295	4.157763379	0.068342375	0.532946622	1
hsa-miR-208b-3p	2	2.537340609	12434	4.157076126	0	1	1
hsa-miR-208b-5p	5	5.25846441	12431	4.156372529	0	1	1
hsa-miR-20a-3p	27	4.202981042	12409	4.156715186	0.222034187	0.140355789	1
hsa-miR-20b-3p	259	4.391662776	12177	4.151820529	0.117469386	0.001825508	1
hsa-miR-210-3p	282	4.102162227	12154	4.158083716	0.032487335	0.933122481	1
hsa-miR-210-5p	1216	4.074501458	11220	4.165736672	0.048942502	0.010433177	1
hsa-miR-2110	1128	4.139324701	11308	4.158560397	0.053165461	0.006065195	1
hsa-miR-2113	101	3.730841447	12335	4.160303547	0.109136443	0.183771058	1
hsa-miR-211-3p	1363	4.02116438	11073	4.173513247	0.041647576	0.029690394	1
hsa-miR-2114-3p	440	3.869644192	11996	4.167348765	0.044282943	0.375969265	1
hsa-miR-2114-5p	698	4.342892147	11738	4.145750598	0.043933669	0.157140298	1
hsa-miR-2115-3p	265	4.24426572	12171	4.154911578	0.057116592	0.365943821	1
hsa-miR-2115-5p	477	4.104725539	11959	4.158893315	0.034267851	0.654262355	1
hsa-miR-211-5p	571	3.88712217	11865	4.169794562	0.048625407	0.15205799	1
hsa-miR-2116-3p	695	4.090385806	11741	4.160747901	0.057833369	0.024818555	1
hsa-miR-2116-5p	98	5.215702822	12338	4.148404957	0.08940853	0.418625477	1
hsa-miR-2117	180	3.938783439	12256	4.160017805	0.04843886	0.799475497	1
hsa-miR-212-3p	173	3.95233779	12263	4.159700302	0.070945591	0.35703337	1
hsa-miR-212-5p	1232	4.209517375	11204	4.151020513	0.05506701	0.002385329	1
hsa-miR-21-3p	406	4.162547867	12030	4.156622178	0.030823598	0.849590005	1
hsa-miR-214-5p	656	4.331883054	11780	4.147066549	0.043843948	0.183299589	1
hsa-miR-215-3p	276	3.967155181	12160	4.161120428	0.085130625	0.040013305	1
hsa-miR-215-5p	30	4.364606618	12406	4.156313158	0.117018647	0.807074653	1
hsa-miR-21-5p	21	4.679487164	12415	4.155931535	0.174972671	0.542275456	1
hsa-miR-216a-3p	1346	4.111712765	11090	4.162289797	0.050003551	0.00494544	1
hsa-miR-216a-5p	365	4.069433258	12071	4.159457882	0.062761538	0.122681282	1
hsa-miR-216b-3p	164	4.230428573	12272	4.15583189	0.087935654	0.163609576	1
hsa-miR-216b-5p	63	3.699072384	12373	4.159146341	0.071515166	0.905639202	1
hsa-miR-217-3p	57	5.655209589	12379	4.149916172	0.237742753	0.003277142	1
hsa-miR-217-5p	231	4.352926073	12205	4.153103917	0.106504147	0.011678131	1
hsa-miR-218-1-3p	257	4.220702173	12179	4.155467508	0.065206966	0.234847839	1
hsa-miR-218-2-3p	133	3.74058347	12303	4.161315259	0.060914906	0.713334539	1
hsa-miR-218-5p	50	4.59641396	12386	4.155041057	0.069804618	0.968481652	1
hsa-miR-219a-1-3p	205	4.550868636	12231	4.150211035	0.109701658	0.015613128	1
hsa-miR-219a-2-3p	55	2.990128294	12381	4.161998399	0.106140641	0.568040422	1
hsa-miR-219a-5p	8	5.345481253	12428	4.156050482	0	1	1
hsa-miR-219b-3p	28	3.796992299	12408	4.157627615	0.096826932	0.955904404	1
hsa-miR-219b-5p	144	4.997481216	12292	4.146967291	0.061559912	0.653415355	1
hsa-miR-221-3p	156	4.358517999	12280	4.154253292	0.05640608	0.711103685	1
hsa-miR-221-5p	395	4.351147707	12041	4.150440652	0.075848656	0.024541691	1
hsa-miR-222-3p	138	3.788500516	12298	4.160948623	0.094304246	0.176426393	1
hsa-miR-222-5p	137	4.176719861	12299	4.156593919	0.093891082	0.183329143	1
hsa-miR-223-3p	57	4.466019845	12379	4.155391882	0.118470301	0.403341224	1
hsa-miR-223-5p	14	4.590368871	12422	4.156327006	0.456103227	0.005945386	1
hsa-miR-22-3p	388	3.938815169	12048	4.163836234	0.053291987	0.236072907	1
hsa-miR-224-3p	80	3.802028989	12356	4.159112732	0.115571382	0.238855186	1
hsa-miR-224-5p	457	4.239494335	11979	4.153661435	0.031264414	0.782721672	1
hsa-miR-22-5p	79	4.777831028	12357	4.152845398	0.118073802	0.223797725	1
hsa-miR-2276-3p	765	4.065890368	11671	4.162775521	0.042692266	0.145974491	1
hsa-miR-2276-5p	1498	4.00824003	10938	4.177163619	0.034386801	0.088670039	1
hsa-miR-2277-3p	295	4.218674433	12141	4.1553126	0.070840785	0.111063406	1
hsa-miR-2277-5p	747	4.073139317	11689	4.162163073	0.038436576	0.250712813	1
hsa-miR-2278	1053	4.41151396	11383	4.133254418	0.065325752	0.000535062	1
hsa-miR-2355-3p	221	4.05494982	12215	4.158658643	0.069575831	0.244072372	1
hsa-miR-2355-5p	645	4.089321253	11791	4.160507762	0.049105513	0.104736819	1
hsa-miR-2392	1083	4.038248291	11353	4.168126164	0.043034171	0.051362662	1
hsa-miR-23a-3p	94	3.929279324	12342	4.158548613	0.132610667	0.075169712	1
hsa-miR-23a-5p	766	4.273301565	11670	4.149169686	0.061125915	0.009293842	1
hsa-miR-23b-3p	150	4.17135447	12286	4.15663813	0.089916979	0.181977723	1
hsa-miR-23b-5p	655	4.187633104	11781	4.155102245	0.040421406	0.262685261	1
hsa-miR-23c	61	3.58882072	12375	4.159615448	0.091306508	0.692224474	1
hsa-miR-24-1-5p	246	3.912000272	12190	4.161756125	0.066953454	0.229863085	1
hsa-miR-24-2-5p	210	3.88542858	12226	4.161477117	0.043912661	0.820834495	1
hsa-miR-24-3p	1007	4.278831908	11429	4.146064879	0.047396286	0.031280146	1
hsa-miR-2467-5p	1156	4.157439029	11280	4.156751748	0.056331444	0.002576323	1
hsa-miR-25-5p	1143	4.212029638	11293	4.151227252	0.033870113	0.184690429	1
hsa-miR-2681-3p	142	4.114420867	12294	4.157305309	0.085439594	0.257046665	1
hsa-miR-2681-5p	129	4.115030917	12307	4.157253616	0.062637826	0.698332344	1
hsa-miR-2682-3p	467	4.081204773	11969	4.159765779	0.049955247	0.211963233	1
hsa-miR-2682-5p	730	4.082960841	11706	4.161421307	0.041818152	0.18070213	1
hsa-miR-26a-1-3p	70	4.249097645	12366	4.156293256	0.052838428	0.990051739	1
hsa-miR-26a-2-3p	23	5.70604466	12413	4.153945074	0.280256673	0.054301381	1
hsa-miR-26a-5p	85	3.843818763	12351	4.15896969	0.075395657	0.723294743	1
hsa-miR-26b-3p	320	4.212766332	12116	4.155337901	0.085357172	0.021283772	1
hsa-miR-26b-5p	26	4.182484568	12410	4.156761856	0.134240377	0.738042559	1
hsa-miR-27a-3p	304	4.032603402	12132	4.159928108	0.049153392	0.470684615	1
hsa-miR-27a-5p	283	4.347682234	12153	4.152371033	0.075812833	0.083239905	1
hsa-miR-27b-3p	302	4.042370675	12134	4.159664026	0.049242619	0.472501418	1
hsa-miR-27b-5p	73	5.045007468	12363	4.151571115	0.075546898	0.801890245	1
hsa-miR-28-3p	104	3.396914013	12332	4.163224147	0.077181941	0.570700304	1
hsa-miR-28-5p	355	4.211234487	12081	4.155216538	0.044674037	0.496783201	1
hsa-miR-2861	1977	3.877679373	10459	4.209579034	0.029192004	0.117550537	1
hsa-miR-2909	152	4.911692168	12284	4.147474929	0.050795643	0.833290519	1
hsa-miR-296-3p	777	4.237434208	11659	4.151442907	0.057077883	0.017365216	1
hsa-miR-296-5p	1193	3.871915069	11243	4.187046567	0.032934491	0.192526534	1
hsa-miR-297	190	4.138692901	12246	4.157096814	0.066346906	0.382441145	1
hsa-miR-298	1559	4.058895442	10877	4.170850532	0.033964012	0.086051017	1
hsa-miR-299-3p	307	4.419268109	12129	4.150172638	0.073575781	0.078184472	1
hsa-miR-299-5p	47	3.907991766	12389	4.157759595	0.080380159	0.922800425	1
hsa-miR-29a-3p	359	4.571204757	12077	4.144497535	0.051059785	0.32336823	1
hsa-miR-29a-5p	94	4.893354015	12342	4.15120596	0.116531684	0.158654435	1
hsa-miR-29b-1-5p	424	4.504825089	12012	4.144531585	0.080689751	0.009659637	1
hsa-miR-29b-2-5p	327	4.12265962	12109	4.157738008	0.066999727	0.114677867	1
hsa-miR-29b-3p	276	4.278192937	12160	4.15406069	0.053720919	0.417314875	1
hsa-miR-29c-3p	247	4.394520148	12189	4.15199875	0.062299485	0.304342572	1
hsa-miR-29c-5p	35	3.401804324	12401	4.158946543	0.13759259	0.523364246	1
hsa-miR-300	57	4.203246269	12379	4.156601842	0.119054199	0.397198642	1
hsa-miR-301a-3p	87	3.949696564	12349	4.15827481	0.105894376	0.287287101	1
hsa-miR-301a-5p	270	4.582781515	12166	4.147362175	0.127362839	0.000379684	1
hsa-miR-301b-3p	147	3.99476225	12289	4.158754104	0.114854112	0.043312637	1
hsa-miR-302a-3p	194	4.299893824	12242	4.154548263	0.079631217	0.177367849	1
hsa-miR-302a-5p	28	4.294255256	12408	4.156505487	0.089239661	0.979241024	1
hsa-miR-302b-3p	99	4.033445416	12337	4.157805637	0.131055223	0.068524503	1
hsa-miR-302b-5p	17	4.18346937	12419	4.156779149	0.186180568	0.598442347	1
hsa-miR-302c-3p	237	3.951163765	12199	4.160811003	0.079788307	0.103617311	1
hsa-miR-302c-5p	86	3.791322756	12350	4.159360767	0.076077582	0.706117296	1
hsa-miR-302d-3p	178	4.367296453	12258	4.153759216	0.123042782	0.009858903	1
hsa-miR-302d-5p	42	4.042569506	12394	4.157202785	0.086086201	0.915656945	1
hsa-miR-302e	27	4.422249645	12409	4.156238093	0.265682315	0.044587967	1
hsa-miR-302f	1	5.929666526	12435	4.156673065	0	1	1
hsa-miR-3059-5p	1323	4.145266924	11113	4.158190506	0.053925186	0.002064926	1
hsa-miR-3064-3p	363	4.347227187	12073	4.151090513	0.06784143	0.07802198	1
hsa-miR-3064-5p	1444	4.195659792	10992	4.151712745	0.04858381	0.00483381	1
hsa-miR-3065-3p	1191	3.952471172	11245	4.178458521	0.038110491	0.087576244	1
hsa-miR-3065-5p	122	4.183908637	12314	4.156547213	0.076430399	0.480558239	1
hsa-miR-3074-3p	106	4.848754838	12330	4.15086709	0.185672313	0.001425704	1
hsa-miR-3074-5p	722	4.211604227	11714	4.153438704	0.055516353	0.030228356	1
hsa-miR-3085-3p	1271	4.106766819	11165	4.162513086	0.041133586	0.04207594	1
hsa-miR-3085-5p	1240	4.169565774	11196	4.155403508	0.032849578	0.179623323	1
hsa-miR-30a-3p	139	4.040071817	12297	4.158135257	0.075573793	0.412338295	1
hsa-miR-30a-5p	55	4.500136886	12381	4.155290502	0.085902886	0.813846386	1
hsa-miR-30b-3p	2038	4.091112292	10398	4.16969344	0.03748645	0.016640244	1
hsa-miR-30b-5p	29	6.630135744	12407	4.151034521	0.15974575	0.451371724	1
hsa-miR-30c-1-3p	1193	4.097574161	11243	4.163101775	0.047256898	0.016177425	1
hsa-miR-30c-2-3p	983	4.131577504	11453	4.158981799	0.064265126	0.001131021	1
hsa-miR-30c-5p	55	6.117523562	12381	4.1481056	0.143890565	0.206927547	1
hsa-miR-30d-3p	99	3.665767707	12337	4.160756118	0.080343027	0.550313333	1
hsa-miR-30d-5p	56	4.674377228	12380	4.154474484	0.109825756	0.511958929	1
hsa-miR-30e-3p	97	4.178847907	12339	4.156642434	0.105682009	0.232640635	1
hsa-miR-30e-5p	47	4.489547623	12389	4.155553354	0.10665089	0.66125963	1
hsa-miR-3115	14	6.780221654	12422	4.153858971	0.158198588	0.875216649	1
hsa-miR-3116	1155	4.022452117	11281	4.170572382	0.038744838	0.086073405	1
hsa-miR-3117-3p	98	4.490268651	12338	4.154167037	0.101968036	0.264206658	1
hsa-miR-3117-5p	15	3.799829675	12421	4.157246743	0.25960336	0.264855023	1
hsa-miR-3118	68	3.363652433	12368	4.161176493	0.091298227	0.625814853	1
hsa-miR-3119	21	4.037466017	12415	4.157017515	0.141203997	0.797364062	1
hsa-miR-3120-3p	424	3.829142509	12012	4.168381852	0.060394009	0.100806594	1
hsa-miR-3120-5p	683	3.913331285	11753	4.170965198	0.03960149	0.263482179	1
hsa-miR-3121-3p	45	4.610233246	12391	4.155168973	0.22929187	0.017926769	1
hsa-miR-3121-5p	176	4.28828787	12260	4.154928268	0.04037335	0.939898039	1
hsa-miR-3122	398	3.977712237	12038	4.162737146	0.026749464	0.945638037	1
hsa-miR-3123	10	8.400065493	12426	4.153400819	0	1	1
hsa-miR-3124-3p	448	4.404780222	11988	4.147549024	0.050152831	0.227442702	1
hsa-miR-3124-5p	226	4.185752541	12210	4.15628003	0.077349192	0.140531308	1
hsa-miR-3125	875	4.145995723	11561	4.157634545	0.04416395	0.083738091	1
hsa-miR-3126-3p	315	4.364602351	12121	4.151415683	0.106461435	0.001898994	1
hsa-miR-3126-5p	713	3.88461119	11723	4.173371275	0.046209373	0.113335377	1
hsa-miR-3127-3p	1741	3.877764003	10695	4.202241431	0.045273482	0.004319101	1
hsa-miR-3127-5p	1017	3.969956818	11419	4.173457672	0.046097333	0.037795148	1
hsa-miR-3128	203	3.831563584	12233	4.162213016	0.059424177	0.481059702	1
hsa-miR-3129-3p	5	2.163770268	12431	4.157617278	0	1	1
hsa-miR-3129-5p	174	4.287980481	12262	4.154954382	0.116100203	0.019604355	1
hsa-miR-3130-3p	1146	4.295251299	11290	4.142763618	0.058147799	0.001760172	1
hsa-miR-3130-5p	756	4.211982909	11680	4.153244876	0.061936472	0.008613079	1
hsa-miR-3131	406	4.13425657	12030	4.15757698	0.036988399	0.655778245	1
hsa-miR-3132	677	4.164231789	11759	4.156388665	0.04193689	0.210205828	1
hsa-miR-3133	28	3.4942726	12408	4.158310735	0.201505941	0.206655793	1
hsa-miR-3134	19	3.982885603	12417	4.157081776	0.109819729	0.976144016	1
hsa-miR-3135a	751	4.172326259	11685	4.15581876	0.048902647	0.068428766	1
hsa-miR-3136-3p	329	4.019759465	12107	4.160540049	0.073581487	0.062336972	1
hsa-miR-3136-5p	319	3.961209893	12117	4.161965278	0.047294625	0.490245601	1
hsa-miR-3137	667	3.91841317	11769	4.170326931	0.030457114	0.60163048	1
hsa-miR-3138	774	4.121565442	11662	4.159155169	0.022048022	0.872126622	1
hsa-miR-3139	759	4.212259077	11677	4.153211835	0.054503278	0.028983776	1
hsa-miR-31-3p	56	4.111317465	12380	4.157021442	0.113495269	0.469268446	1
hsa-miR-3140-3p	117	4.617972296	12319	4.152435788	0.112591695	0.105876162	1
hsa-miR-3140-5p	21	5.147834439	12415	4.155139324	0.339301536	0.016019306	1
hsa-miR-3141	838	4.161947702	11598	4.156444823	0.034625343	0.305931327	1
hsa-miR-3142	374	4.302016518	12062	4.152313469	0.093789485	0.003383884	1
hsa-miR-3143	13	7.166662041	12423	4.153665993	0.309760432	0.165373116	1
hsa-miR-3144-3p	50	4.235774649	12386	4.156496892	0.142431778	0.264553754	1
hsa-miR-3144-5p	448	4.084647963	11988	4.159512592	0.041514729	0.446191364	1
hsa-miR-3145-3p	19	3.516401221	12417	4.157795572	0.165286979	0.677871854	1
hsa-miR-3145-5p	39	5.431617987	12397	4.152805206	0.222326328	0.042842126	1
hsa-miR-3146	60	3.926156682	12376	4.157933891	0.129476406	0.269466644	1
hsa-miR-3147	643	4.158188971	11793	4.156740755	0.056435276	0.041133972	1
hsa-miR-3148	115	4.081747426	12321	4.157516296	0.057683065	0.842815339	1
hsa-miR-3149	53	6.089711805	12383	4.148542721	0.122584371	0.405948919	1
hsa-miR-3150a-3p	2011	4.056002081	10425	4.176262739	0.033922253	0.041310491	1
hsa-miR-3150a-5p	158	4.274025757	12278	4.155307311	0.088449857	0.174071077	1
hsa-miR-3150b-3p	924	4.274275627	11512	4.147387818	0.054279517	0.012945473	1
hsa-miR-3150b-5p	172	4.285507079	12264	4.155010765	0.086721962	0.155880526	1
hsa-miR-3151-3p	357	4.213469112	12079	4.155141217	0.04532602	0.474437036	1
hsa-miR-3151-5p	1414	4.097875711	11022	4.164376972	0.057473455	0.000507429	1
hsa-miR-3152-3p	107	4.253274215	12329	4.155978497	0.11258237	0.135845929	1
hsa-miR-3152-5p	120	3.779368197	12316	4.160493265	0.061527011	0.759235422	1
hsa-miR-3153	1192	4.164969244	11244	4.155951254	0.034092456	0.163210293	1
hsa-miR-3154	1460	4.113801638	10976	4.162537249	0.026937478	0.307112792	1
hsa-miR-3155a	1445	3.978467143	10991	4.180263326	0.037545472	0.054616	1
hsa-miR-3155b	1274	3.967649765	11162	4.178406507	0.039540834	0.055994424	1
hsa-miR-3156-3p	678	4.169439502	11758	4.156087706	0.04309449	0.184773501	1
hsa-miR-3156-5p	209	4.275812088	12227	4.154781591	0.040874322	0.88235062	1
hsa-miR-3157-3p	380	3.982144848	12056	4.162321184	0.043332868	0.493519216	1
hsa-miR-3157-5p	959	4.291072945	11477	4.145597306	0.055456608	0.00864597	1
hsa-miR-3158-3p	536	4.025488442	11900	4.162730876	0.045724947	0.233829202	1
hsa-miR-3158-5p	963	3.947686821	11473	4.174369112	0.0310892	0.356993517	1
hsa-miR-31-5p	378	4.091189527	12058	4.158872914	0.056718804	0.189030936	1
hsa-miR-3160-3p	553	4.080970414	11883	4.160345249	0.044452398	0.247326244	1
hsa-miR-3160-5p	356	4.40660044	12080	4.149454427	0.078848873	0.027140077	1
hsa-miR-3161	90	3.713156947	12346	4.160049823	0.070837158	0.761086221	1
hsa-miR-3162-3p	602	4.060855808	11834	4.161697147	0.036517057	0.42958941	1
hsa-miR-3162-5p	913	4.029531147	11523	4.166900746	0.051319429	0.023216405	1
hsa-miR-3163	36	3.130698996	12400	4.159794683	0.175134409	0.220865476	1
hsa-miR-3164	178	4.764666542	12258	4.147988953	0.062358726	0.502487473	1
hsa-miR-3165	338	3.794494848	12098	4.166938335	0.049971583	0.384305401	1
hsa-miR-3166	444	4.020436687	11992	4.161865022	0.080349362	0.007945763	1
hsa-miR-3167	88	4.740144752	12348	4.152658446	0.100741379	0.337807646	1
hsa-miR-3168	13	3.945609616	12423	4.157036651	0.187951628	0.748591371	1
hsa-miR-3169	571	4.335044346	11865	4.148238425	0.044769123	0.22490682	1
hsa-miR-3170	503	4.179785471	11933	4.15584741	0.074501787	0.009420915	1
hsa-miR-3171	18	3.299142357	12418	4.15805884	0.194431023	0.5051537	1
hsa-miR-3173-3p	946	4.092350971	11490	4.162123169	0.036108612	0.204512958	1
hsa-miR-3173-5p	1265	4.232838733	11171	4.148206807	0.050771708	0.005711897	1
hsa-miR-3174	384	4.507080901	12052	4.145655507	0.042658895	0.507321227	1
hsa-miR-3175	1225	4.14374149	11211	4.158244216	0.037722718	0.086304792	1
hsa-miR-3177-3p	346	3.764061957	12090	4.168055732	0.039957066	0.656110099	1
hsa-miR-3177-5p	252	4.022716362	12184	4.159589192	0.040188017	0.82008272	1
hsa-miR-3178	954	4.257028885	11482	4.14848926	0.064273239	0.001381975	1
hsa-miR-3179	185	4.530440019	12251	4.151173605	0.034060981	0.984061785	1
hsa-miR-3180	1323	4.104486235	11113	4.163045437	0.039308964	0.051793411	1
hsa-miR-3180-3p	1433	4.102900053	11003	4.16383745	0.040720227	0.029852751	1
hsa-miR-3180-5p	673	4.390338821	11763	4.143455004	0.045732842	0.139457696	1
hsa-miR-3181	441	4.18458867	11995	4.15579455	0.061816384	0.077478956	1
hsa-miR-3182	40	3.893936761	12396	4.157663905	0.124386899	0.568026969	1
hsa-miR-3183	1816	4.133874661	10620	4.160738498	0.029611862	0.131751272	1
hsa-miR-3184-5p	1380	3.869977222	11056	4.192618548	0.031114327	0.185794502	1
hsa-miR-3185	830	3.819975912	11606	4.180904638	0.040511867	0.157249958	1
hsa-miR-3186-3p	275	3.747091638	12161	4.166080835	0.052567148	0.447222397	1
hsa-miR-3186-5p	302	4.42456857	12134	4.150151601	0.03709297	0.812244695	1
hsa-miR-3187-3p	794	3.993448485	11642	4.167957493	0.035589676	0.303220639	1
hsa-miR-3188	718	4.014978301	11718	4.16550647	0.069980189	0.002649857	1
hsa-miR-3189-3p	1126	4.290912276	11310	4.143465253	0.06285043	0.000612971	1
hsa-miR-3189-5p	1064	3.979677721	11372	4.173389214	0.046583549	0.029317167	1
hsa-miR-3190-3p	966	3.880502251	11470	4.180086666	0.036124845	0.195301813	1
hsa-miR-3190-5p	1303	4.15857695	11133	4.156609492	0.052652989	0.003105489	1
hsa-miR-3191-3p	621	4.165297412	11815	4.15636983	0.062107927	0.021099583	1
hsa-miR-3191-5p	735	4.177971472	11701	4.155486728	0.03495265	0.366820095	1
hsa-miR-3192-3p	227	3.730540104	12209	4.164741308	0.060552932	0.387293815	1
hsa-miR-3192-5p	2682	4.079573909	9754	4.178054338	0.044838676	0.000424155	1
hsa-miR-3193	387	4.457960432	12049	4.147143211	0.028578181	0.91937958	1
hsa-miR-3194-3p	1257	4.031966104	11179	4.170854087	0.048434946	0.009967446	1
hsa-miR-3194-5p	1623	4.067980893	10813	4.170149472	0.03722357	0.040054241	1
hsa-miR-3195	651	3.944289299	11785	4.168555528	0.041200672	0.245817892	1
hsa-miR-3196	1356	4.10387585	11080	4.163294547	0.044779719	0.015732122	1
hsa-miR-3197	721	4.141646532	11715	4.157749218	0.04325275	0.157452426	1
hsa-miR-3198	788	4.278568928	11648	4.148578891	0.071085601	0.001152276	1
hsa-miR-3199	747	3.840251908	11689	4.177046031	0.03622131	0.31563961	1
hsa-miR-3200-3p	407	4.141745591	12029	4.157325528	0.054427435	0.193941371	1
hsa-miR-3200-5p	192	4.052742923	12244	4.158447615	0.079763558	0.180330658	1
hsa-miR-3201	3	2.596131392	12433	4.157192218	0	1	1
hsa-miR-3202	963	4.186575339	11473	4.154317718	0.053418659	0.012560354	1
hsa-miR-320a-3p	588	4.148535279	11848	4.157226578	0.036789125	0.434366941	1
hsa-miR-320a-5p	1313	3.793642231	11123	4.199685965	0.03865213	0.059852314	1
hsa-miR-320b	552	4.10368856	11884	4.159283335	0.027276353	0.827424175	1
hsa-miR-320c	370	4.368899695	12066	4.150312146	0.064495724	0.100905062	1
hsa-miR-320d	239	4.160825933	12197	4.156737053	0.080258778	0.097605779	1
hsa-miR-320e	243	4.569891347	12193	4.148583256	0.084644802	0.065814596	1
hsa-miR-323a-3p	37	4.153700365	12399	4.156824931	0.085013395	0.952516884	1
hsa-miR-323a-5p	751	4.224746482	11685	4.15244969	0.049408491	0.063791315	1
hsa-miR-323b-3p	120	3.740224445	12316	4.160874659	0.086001949	0.343024112	1
hsa-miR-323b-5p	234	4.193705358	12202	4.156108194	0.052736906	0.545617709	1
hsa-miR-32-3p	5	5.578727267	12431	4.156243713	0	1	1
hsa-miR-324-5p	572	4.097973119	11864	4.159652614	0.072804135	0.006147835	1
hsa-miR-325	118	3.589234548	12318	4.162252765	0.067749827	0.656751719	1
hsa-miR-32-5p	16	3.698386992	12420	4.157406203	0.237600644	0.32775408	1
hsa-miR-326	1044	3.826775377	11392	4.1870616	0.033518178	0.232861373	1
hsa-miR-328-3p	972	4.064125599	11464	4.16467456	0.057000408	0.005920537	1
hsa-miR-328-5p	1228	4.188777626	11208	4.153313732	0.037158196	0.094120461	1
hsa-miR-329-3p	316	4.18652016	12120	4.15604116	0.060032586	0.216984005	1
hsa-miR-329-5p	218	3.89945049	12218	4.16140768	0.060214212	0.419170112	1
hsa-miR-330-3p	516	4.166203933	11920	4.156409229	0.041798033	0.353234879	1
hsa-miR-330-5p	1880	3.993433198	10556	4.185913682	0.031020978	0.092715566	1
hsa-miR-331-3p	1554	4.033809358	10882	4.174381501	0.0292273	0.195735247	1
hsa-miR-331-5p	145	3.905856166	12291	4.159776266	0.09423604	0.156823657	1
hsa-miR-335-3p	29	4.194427721	12407	4.156727721	0.131149546	0.702164503	1
hsa-miR-335-5p	24	4.577750389	12412	4.15600171	0.145262649	0.692934994	1
hsa-miR-337-3p	56	4.326185929	12380	4.156049501	0.143947611	0.198270611	1
hsa-miR-337-5p	63	4.512414907	12373	4.155005019	0.104508152	0.500266999	1
hsa-miR-338-3p	375	4.054767225	12061	4.159988519	0.052899096	0.260661256	1
hsa-miR-338-5p	47	5.628793142	12389	4.151231412	0.146603971	0.266622255	1
hsa-miR-339-3p	518	4.18248286	11918	4.155700043	0.038297413	0.460338466	1
hsa-miR-339-5p	1422	4.15117859	11014	4.157543425	0.047471228	0.006853361	1
hsa-miR-33a-3p	27	4.644362347	12409	4.155754811	0.186704393	0.304634748	1
hsa-miR-33a-5p	48	3.877226746	12388	4.157898963	0.070498332	0.971390952	1
hsa-miR-33b-3p	838	3.973974536	11598	4.170026606	0.038202826	0.204100928	1
hsa-miR-33b-5p	50	4.533711619	12386	4.155294175	0.089891813	0.815802653	1
hsa-miR-340-3p	378	4.380410713	12058	4.149806269	0.102992064	0.000839862	1
hsa-miR-340-5p	10	3.166363254	12426	4.157612715	0	1	1
hsa-miR-342-3p	579	4.301970183	11857	4.149727461	0.057057162	0.054954738	1
hsa-miR-342-5p	605	3.852933288	11831	4.172355219	0.061686381	0.025042943	1
hsa-miR-345-3p	1059	4.152659061	11377	4.157202539	0.025736699	0.542390969	1
hsa-miR-345-5p	950	4.094542874	11486	4.161966177	0.054449078	0.011004173	1
hsa-miR-346	677	3.762837943	11759	4.179498082	0.042639329	0.194856553	1
hsa-miR-34a-3p	108	3.184085886	12328	4.165337278	0.106857019	0.173346031	1
hsa-miR-34b-3p	84	4.708506956	12352	4.153063848	0.137494603	0.085308726	1
hsa-miR-34b-5p	513	4.030133772	11923	4.162266259	0.051128104	0.152786951	1
hsa-miR-34c-3p	43	3.975007958	12393	4.157446453	0.090581893	0.873468302	1
hsa-miR-34c-5p	678	4.065775257	11758	4.162065284	0.051633708	0.065549925	1
hsa-miR-3529-3p	63	3.694130236	12373	4.159171505	0.134943085	0.203781821	1
hsa-miR-3529-5p	157	4.178858254	12279	4.156533797	0.063043267	0.568848532	1
hsa-miR-3605-3p	383	3.814621332	12053	4.167689311	0.049693921	0.318456177	1
hsa-miR-3605-5p	841	4.08188426	11595	4.162250502	0.039493221	0.173161643	1
hsa-miR-3606-3p	0	NaN	12436	4.156815635	0	1	1
hsa-miR-3606-5p	3	2.36969839	12433	4.157246854	0	1	1
hsa-miR-3609	159	3.594421652	12277	4.164099226	0.049596756	0.834771192	1
hsa-miR-3610	55	3.431074759	12381	4.160039587	0.130550477	0.308205837	1
hsa-miR-3611	8	3.79114133	12428	4.157051022	0	1	1
hsa-miR-3612	895	4.138830744	11541	4.158210356	0.039021628	0.159324593	1
hsa-miR-3613-3p	47	4.253369236	12389	4.156449341	0.128861739	0.418402311	1
hsa-miR-3613-5p	10	5.457456923	12426	4.155768925	0	1	1
hsa-miR-361-3p	1982	4.169283301	10454	4.154451859	0.035769698	0.028145921	1
hsa-miR-3614-3p	501	4.134561414	11935	4.157749809	0.040018497	0.424526198	1
hsa-miR-3615	472	3.901194358	11964	4.166900326	0.036043866	0.596852178	1
hsa-miR-361-5p	122	3.994145312	12314	4.158427278	0.060457643	0.769233193	1
hsa-miR-3616-3p	805	4.197516237	11631	4.153998682	0.028835768	0.558490504	1
hsa-miR-3616-5p	37	4.25273349	12399	4.156529405	0.098619549	0.865622266	1
hsa-miR-3617-3p	185	3.703064718	12251	4.16366764	0.074970604	0.257257168	1
hsa-miR-3617-5p	68	4.138477431	12368	4.156916459	0.061886462	0.957943096	1
hsa-miR-3618	21	4.868430877	12415	4.155611936	0.178815948	0.513966764	1
hsa-miR-3619-3p	395	4.167688833	12041	4.156458944	0.066603661	0.067201681	1
hsa-miR-3620-3p	1096	3.874167121	11340	4.18413334	0.04480619	0.036164704	1
hsa-miR-3620-5p	2016	3.934545808	10420	4.199819087	0.035911746	0.025635302	1
hsa-miR-3621	440	4.595541135	11996	4.140723669	0.074042863	0.019051248	1
hsa-miR-3622a-3p	585	4.092093914	11851	4.160010488	0.046348427	0.182182468	1
hsa-miR-3622a-5p	774	4.026577598	11662	4.165459456	0.045166018	0.103485691	1
hsa-miR-3622b-3p	873	4.26766842	11563	4.148446312	0.057225822	0.00982074	1
hsa-miR-3622b-5p	1356	4.145926384	11080	4.158148291	0.037949533	0.061621729	1
hsa-miR-362-3p	200	4.082833185	12236	4.158024894	0.056216084	0.562802455	1
hsa-miR-362-5p	272	4.50859329	12164	4.148949512	0.093644215	0.018817271	1
hsa-miR-363-3p	84	4.580416108	12352	4.153934932	0.070006014	0.808161374	1
hsa-miR-363-5p	778	4.408263288	11658	4.140035203	0.073275366	0.000793716	1
hsa-miR-3646	63	4.622888078	12373	4.154442519	0.090739052	0.680439687	1
hsa-miR-3648	834	4.176888486	11602	4.155372715	0.034850313	0.301122613	1
hsa-miR-3649	575	4.085704156	11861	4.160262992	0.033117524	0.58437756	1
hsa-miR-3650	250	4.269464233	12186	4.15450461	0.115202363	0.00299969	1
hsa-miR-3651	302	3.859701539	12134	4.164210431	0.052617188	0.388305847	1
hsa-miR-3654	246	4.056601675	12190	4.158838	0.039569286	0.844589171	1
hsa-miR-3655	110	4.567665241	12326	4.15314912	0.172752349	0.002984506	1
hsa-miR-3657	364	4.260936099	12072	4.153676151	0.082587806	0.016130931	1
hsa-miR-3658	13	3.455535984	12423	4.157549486	0.118805689	0.993009681	1
hsa-miR-3659	164	4.217884974	12272	4.155999519	0.067748911	0.447469004	1
hsa-miR-365a-3p	76	3.962667086	12360	4.158009429	0.111731392	0.302328908	1
hsa-miR-365a-5p	650	4.176626608	11786	4.155723056	0.07123445	0.003853734	1
hsa-miR-365b-3p	76	3.962667086	12360	4.158009429	0.111731392	0.302328908	1
hsa-miR-365b-5p	617	4.16380189	11819	4.156450924	0.068311154	0.008400094	1
hsa-miR-3660	309	4.031767629	12127	4.1600019	0.061867885	0.198981379	1
hsa-miR-3661	1208	4.047801882	11228	4.168544225	0.032573191	0.197459306	1
hsa-miR-3662	81	4.206357357	12355	4.156490837	0.094831402	0.464259218	1
hsa-miR-3663-3p	809	4.048250916	11627	4.164369506	0.053269196	0.027339328	1
hsa-miR-3664-3p	1198	4.252368828	11238	4.146629416	0.050260697	0.008426196	1
hsa-miR-3665	1147	3.97824726	11289	4.174958777	0.037344992	0.109562498	1
hsa-miR-3666	188	4.009270186	12248	4.159080376	0.05829002	0.555296779	1
hsa-miR-3667-5p	365	3.744114735	12071	4.169294786	0.080524477	0.020213892	1
hsa-miR-3668	1	7.275417887	12435	4.156564843	0	1	1
hsa-miR-3670	641	3.938106741	11795	4.168701383	0.037826388	0.349225262	1
hsa-miR-3671	21	4.239420253	12415	4.156675909	0.269551042	0.095042306	1
hsa-miR-3672	42	4.48621336	12394	4.155699393	0.095599253	0.838870592	1
hsa-miR-3674	22	5.130550741	12414	4.155089989	0.222490736	0.227054777	1
hsa-miR-3675-3p	115	4.007861456	12321	4.158205922	0.067284205	0.680765109	1
hsa-miR-3675-5p	583	4.250322765	11853	4.152216406	0.069845024	0.008841286	1
hsa-miR-367-5p	46	3.220992764	12390	4.160290038	0.103168755	0.713848518	1
hsa-miR-3677-3p	342	3.714915627	12094	4.169311898	0.058590263	0.203642898	1
hsa-miR-3677-5p	920	4.150521559	11516	4.157318461	0.060871453	0.003623578	1
hsa-miR-3678-3p	885	4.153166891	11551	4.15709519	0.035481752	0.251921898	1
hsa-miR-3678-5p	28	5.158213074	12408	4.154555873	0.121039422	0.807687146	1
hsa-miR-3679-3p	822	4.065593046	11614	4.163272064	0.038170645	0.213301184	1
hsa-miR-3679-5p	436	4.049145643	12000	4.160727645	0.035314985	0.670398888	1
hsa-miR-3680-3p	255	3.796123409	12181	4.164366453	0.039606845	0.828169833	1
hsa-miR-3680-5p	322	3.788388225	12114	4.166608736	0.033326258	0.876954635	1
hsa-miR-3681-3p	598	4.120321228	11838	4.15865916	0.056296514	0.054199549	1
hsa-miR-3681-5p	212	4.26978555	12224	4.154856405	0.062475304	0.390160976	1
hsa-miR-3682-3p	105	3.446475615	12331	4.162864269	0.097310302	0.277703987	1
hsa-miR-3682-5p	62	4.198173208	12374	4.156608413	0.112759845	0.412839595	1
hsa-miR-3683	17	3.490296586	12419	4.157728013	0.120119551	0.967097319	1
hsa-miR-3684	47	4.202668692	12389	4.156641683	0.096300253	0.778017277	1
hsa-miR-3685	182	3.962262388	12254	4.159705197	0.05539344	0.64096738	1
hsa-miR-3686	13	6.650881681	12423	4.154205729	0.270360807	0.298606017	1
hsa-miR-3688-3p	119	3.876375041	12317	4.159525096	0.063142899	0.735211747	1
hsa-miR-3688-5p	102	4.254024941	12334	4.156011731	0.11977413	0.109748226	1
hsa-miR-3689a-5p	113	4.317000849	12323	4.155346761	0.099273321	0.219759631	1
hsa-miR-3689b-5p	113	4.317000849	12323	4.155346761	0.099273321	0.219759631	1
hsa-miR-3689d	1030	3.941039079	11406	4.176300981	0.02898849	0.405299493	1
hsa-miR-3689e	113	4.317000849	12323	4.155346761	0.099273321	0.219759631	1
hsa-miR-3689f	122	4.502027966	12314	4.15339547	0.093217902	0.244595266	1
hsa-miR-3690	910	4.035501757	11526	4.1663936	0.045422008	0.061601811	1
hsa-miR-3691-3p	405	4.125103016	12031	4.157883178	0.070157854	0.042258828	1
hsa-miR-3691-5p	425	3.934456531	12011	4.164683641	0.047594607	0.310292909	1
hsa-miR-3692-3p	430	4.024983105	12006	4.161537273	0.066994797	0.04815444	1
hsa-miR-3692-5p	1811	4.142427061	10625	4.159268125	0.038244402	0.021643712	1
hsa-miR-369-3p	3	3.818059605	12433	4.156897374	0	1	1
hsa-miR-369-5p	18	7.335079205	12418	4.152208714	0.326202108	0.04363045	1
hsa-miR-370-3p	1890	4.117269581	10546	4.163902876	0.039903893	0.012142142	1
hsa-miR-370-5p	492	4.054854091	11944	4.161015658	0.059858608	0.067668869	1
hsa-miR-3713	54	3.938380831	12382	4.157768266	0.148596828	0.185991544	1
hsa-miR-3714	902	4.075023867	11534	4.163212043	0.03450187	0.272272642	1
hsa-miR-371a-3p	100	3.464100735	12336	4.162431028	0.08536965	0.46492918	1
hsa-miR-371a-5p	380	4.186435264	12056	4.155882037	0.077978207	0.022665719	1
hsa-miR-371b-3p	579	4.163703452	11857	4.15647929	0.071772386	0.006776458	1
hsa-miR-371b-5p	84	4.240303116	12352	4.156247877	0.162321891	0.024637493	1
hsa-miR-372-5p	171	4.584425916	12265	4.150853845	0.052139521	0.748926203	1
hsa-miR-373-5p	170	4.281821809	12266	4.155083118	0.155937503	0.000574824	1
hsa-miR-374a-3p	8	5.218863729	12428	4.156131986	0	1	1
hsa-miR-374a-5p	1	5.895754917	12435	4.156675793	0	1	1
hsa-miR-374b-3p	53	4.526981019	12383	4.155231304	0.121348654	0.418708574	1
hsa-miR-374b-5p	1	13.43762411	12435	4.156069289	0	1	1
hsa-miR-374c-3p	36	3.912414031	12400	4.157525188	0.097105735	0.887436784	1
hsa-miR-374c-5p	10	3.846579972	12426	4.157065301	0	1	1
hsa-miR-375-3p	39	3.766298751	12397	4.158044171	0.135810359	0.470187233	1
hsa-miR-375-5p	81	4.272327187	12355	4.156058335	0.111140089	0.273267043	1
hsa-miR-376a-2-5p	24	3.990927592	12412	4.157136398	0.163994521	0.539869148	1
hsa-miR-376a-3p	16	3.907523502	12420	4.157136784	0.208514493	0.490687357	1
hsa-miR-376a-5p	34	3.961318961	12402	4.157351588	0.154851684	0.390394359	1
hsa-miR-376b-3p	18	2.961381712	12418	4.158548427	0.198278485	0.479686278	1
hsa-miR-376b-5p	20	3.869229537	12416	4.157278886	0.12601482	0.909058315	1
hsa-miR-376c-3p	25	3.460790145	12411	4.158217668	0.139850133	0.713651911	1
hsa-miR-376c-5p	49	3.324233302	12387	4.160109131	0.12184433	0.463455684	1
hsa-miR-377-3p	56	5.074557567	12380	4.152664298	0.143197554	0.203074556	1
hsa-miR-377-5p	354	4.236861067	12082	4.154470321	0.056920834	0.215087346	1
hsa-miR-378a-3p	683	4.213355766	11753	4.153529928	0.046072409	0.129065241	1
hsa-miR-378b	482	4.182463681	11954	4.155781474	0.052026197	0.162749344	1
hsa-miR-378c	916	4.025382348	11520	4.167266407	0.026448023	0.592929708	1
hsa-miR-378d	367	4.01135825	12069	4.161238774	0.062740965	0.121099095	1
hsa-miR-378e	518	4.159089118	11918	4.156716821	0.045490064	0.255763044	1
hsa-miR-378f	507	4.182551535	11929	4.155721821	0.041098855	0.38402836	1
hsa-miR-378g	1317	4.213498011	11119	4.15010184	0.031811104	0.184367138	1
hsa-miR-378h	616	4.4184983	11820	4.143178027	0.05421968	0.063973527	1
hsa-miR-378i	461	3.970137042	11975	4.164002176	0.043961072	0.357561442	1
hsa-miR-378j	179	3.990471813	12257	4.159244903	0.07088231	0.338055184	1
hsa-miR-379-3p	29	4.29862302	12407	4.156484176	0.09709202	0.947909859	1
hsa-miR-379-5p	111	3.79087396	12325	4.160111337	0.072612247	0.607684648	1
hsa-miR-380-3p	7	3.339665955	12429	4.157275853	0	1	1
hsa-miR-380-5p	43	3.448690338	12393	4.159272618	0.186472484	0.101567177	1
hsa-miR-381-3p	72	4.606366669	12364	4.154197738	0.105548366	0.402454818	1
hsa-miR-381-5p	117	4.211840892	12319	4.156293031	0.101970898	0.179454686	1
hsa-miR-382-3p	7	2.566583565	12429	4.157711252	0	1	1
hsa-miR-382-5p	96	3.868351672	12340	4.159059763	0.08145597	0.552272827	1
hsa-miR-383-3p	634	4.167682368	11802	4.156231877	0.025735894	0.820362216	1
hsa-miR-383-5p	256	4.06823442	12180	4.15867744	0.089077894	0.037407574	1
hsa-miR-384	7	4.067350562	12429	4.156866022	0	1	1
hsa-miR-3907	728	4.059579729	11708	4.162861735	0.035376863	0.357645087	1
hsa-miR-3908	130	4.313433906	12306	4.155161127	0.103305454	0.128370297	1
hsa-miR-3909	908	3.938762167	11528	4.173990561	0.035107014	0.250664902	1
hsa-miR-3910	7	2.92465669	12429	4.157509586	0	1	1
hsa-miR-3911	792	4.259494342	11644	4.149831649	0.056740108	0.016879201	1
hsa-miR-3912-3p	1	9.417668575	12435	4.156392567	0	1	1
hsa-miR-3912-5p	52	3.405274486	12384	4.159971331	0.097520374	0.70830726	1
hsa-miR-3913-3p	96	4.171164847	12340	4.156704004	0.078805375	0.59505389	1
hsa-miR-3913-5p	231	4.183919255	12205	4.156302654	0.072682227	0.182157063	1
hsa-miR-3914	140	4.198035807	12296	4.15634631	0.080235152	0.334923167	1
hsa-miR-3915	148	4.365521749	12288	4.154301922	0.07553403	0.374465461	1
hsa-miR-3916	1399	4.060267845	11037	4.169053594	0.052453885	0.002156532	1
hsa-miR-3917	253	4.704570856	12183	4.145440598	0.101487234	0.012125384	1
hsa-miR-3918	1744	4.020094489	10692	4.179116578	0.036403364	0.037592527	1
hsa-miR-3919	367	3.83366188	12069	4.166642251	0.044146701	0.4912562	1
hsa-miR-3920	27	6.294848945	12409	4.152163616	0.216772176	0.158926122	1
hsa-miR-3921	722	4.190686575	11714	4.154727977	0.057667814	0.021705527	1
hsa-miR-3922-5p	1157	4.072467413	11279	4.165468077	0.045952801	0.023786799	1
hsa-miR-3923	30	4.764905651	12406	4.155345161	0.1933688	0.213067867	1
hsa-miR-3924	5	5.418667571	12431	4.156308092	0	1	1
hsa-miR-3925-3p	359	4.429243886	12077	4.148717453	0.046196147	0.446433666	1
hsa-miR-3925-5p	285	4.477151687	12151	4.149302198	0.080893494	0.052270035	1
hsa-miR-3926	307	3.859039025	12129	4.164352729	0.040259125	0.716828509	1
hsa-miR-3927-3p	138	4.447714726	12298	4.153551358	0.052738633	0.842285645	1
hsa-miR-3927-5p	116	3.547302015	12320	4.162554562	0.094623265	0.254924129	1
hsa-miR-3928-3p	757	3.97191584	11679	4.168800321	0.035416909	0.334514771	1
hsa-miR-3928-5p	510	4.22355127	11926	4.153961772	0.063007501	0.041166022	1
hsa-miR-3934-3p	1487	4.035826434	10949	4.173247358	0.04133857	0.022791546	1
hsa-miR-3935	37	4.3401276	12399	4.156268612	0.090641573	0.922283153	1
hsa-miR-3936	553	4.130175763	11883	4.158055376	0.036158756	0.494332785	1
hsa-miR-3937	1066	4.272102754	11370	4.146006834	0.050015263	0.015253484	1
hsa-miR-3938	135	4.275517175	12301	4.155512919	0.13580829	0.014513953	1
hsa-miR-3939	142	4.153726094	12294	4.15685132	0.064024132	0.612764261	1
hsa-miR-3940-3p	685	4.360174327	11751	4.144961265	0.046643646	0.119612075	1
hsa-miR-3940-5p	740	4.200408539	11696	4.154057534	0.048001627	0.080931647	1
hsa-miR-3941	105	3.73914106	12331	4.160372186	0.071306154	0.664967606	1
hsa-miR-3942-3p	5	3.283308677	12431	4.157166977	0	1	1
hsa-miR-3942-5p	17	3.758971046	12419	4.157360233	0.168077377	0.723637233	1
hsa-miR-3943	1455	4.080128661	10981	4.166976781	0.029061944	0.227965704	1
hsa-miR-3944-3p	413	3.873104137	12023	4.16656136	0.081387792	0.010086585	1
hsa-miR-3944-5p	557	4.308403412	11879	4.149707765	0.058421217	0.052934405	1
hsa-miR-3945	316	4.663793852	12120	4.143597391	0.071265196	0.087586113	1
hsa-miR-3960	949	4.191988598	11487	4.153909816	0.04404741	0.066647995	1
hsa-miR-3972	1111	3.86587952	11325	4.185356917	0.035101921	0.165190987	1
hsa-miR-3973	46	4.412560754	12390	4.155866137	0.167228129	0.154031759	1
hsa-miR-3974	66	4.486510054	12370	4.155056554	0.060973519	0.967632492	1
hsa-miR-3975	85	4.042063014	12351	4.157605366	0.155337744	0.034017214	1
hsa-miR-3976	125	4.73868633	12311	4.150907598	0.08543319	0.327056342	1
hsa-miR-3977	54	5.505597999	12382	4.150933366	0.182771287	0.055079098	1
hsa-miR-3978	646	4.246641678	11790	4.151893869	0.040674392	0.262999376	1
hsa-miR-409-3p	76	3.277985996	12360	4.162219442	0.106157384	0.362263182	1
hsa-miR-409-5p	103	4.725293553	12333	4.152067948	0.127027574	0.074022247	1
hsa-miR-410-3p	6	3.876138849	12430	4.156951118	0	1	1
hsa-miR-410-5p	104	4.611552848	12332	4.152980679	0.099634472	0.257545637	1
hsa-miR-411-3p	28	6.25682012	12408	4.152076747	0.129421111	0.73757979	1
hsa-miR-411-5p	43	6.547452048	12393	4.148520842	0.173261725	0.152581163	1
hsa-miR-412-3p	684	3.975830809	11752	4.167349469	0.04039626	0.242140913	1
hsa-miR-412-5p	50	4.704456348	12386	4.15460491	0.122150815	0.447277033	1
hsa-miR-421	114	4.627728053	12322	4.152458873	0.123947468	0.062191832	1
hsa-miR-422a	773	4.132151156	11663	4.158450347	0.03124974	0.47848152	1
hsa-miR-423-3p	329	3.945795366	12107	4.162549976	0.039912603	0.687302522	1
hsa-miR-423-5p	1409	3.838243343	11027	4.197521934	0.029744399	0.218960911	1
hsa-miR-424-3p	35	4.180058195	12401	4.156750036	0.117725529	0.718724757	1
hsa-miR-424-5p	289	4.001283504	12147	4.160516037	0.047059906	0.559397952	1
hsa-miR-4251	206	4.154373188	12230	4.156856775	0.080318967	0.146447669	1
hsa-miR-4253	621	4.248476076	11815	4.151997934	0.049406204	0.112216121	1
hsa-miR-425-3p	146	4.111440569	12290	4.157354671	0.07669338	0.364093658	1
hsa-miR-4254	1228	4.126704261	11208	4.160114775	0.046524469	0.016606006	1
hsa-miR-4255	47	3.690455759	12389	4.158584859	0.081271478	0.916543431	1
hsa-miR-425-5p	129	4.197349061	12307	4.15639077	0.111637481	0.082992466	1
hsa-miR-4256	86	4.178395928	12350	4.156665359	0.102726674	0.328298076	1
hsa-miR-4257	1014	4.095802702	11422	4.162232122	0.056690314	0.005026677	1
hsa-miR-4258	910	4.277934339	11526	4.147253079	0.070584422	0.000447931	1
hsa-miR-4259	769	4.070220021	11667	4.16252336	0.04417782	0.119655712	1
hsa-miR-4260	549	3.637881717	11887	4.18078255	0.054250537	0.091096668	1
hsa-miR-4261	154	3.834343958	12282	4.160859002	0.075543981	0.350541796	1
hsa-miR-4262	24	3.986739696	12412	4.157144496	0.094787303	0.982497494	1
hsa-miR-4263	24	4.054850147	12412	4.157012797	0.122864969	0.862514312	1
hsa-miR-4264	81	3.900416245	12355	4.158496602	0.088959835	0.547356195	1
hsa-miR-4265	834	3.800738143	11602	4.182411966	0.045507741	0.079690272	1
hsa-miR-4266	254	4.137590739	12182	4.157216482	0.063468497	0.268781631	1
hsa-miR-4267	904	4.366360552	11532	4.14038929	0.045695471	0.060344146	1
hsa-miR-4268	1327	4.088143186	11109	4.165018744	0.052103826	0.003204738	1
hsa-miR-4269	1754	4.03859459	10682	4.176227703	0.030171494	0.128720083	1
hsa-miR-4271	1621	3.948606411	10815	4.188022954	0.023137205	0.437349161	1
hsa-miR-4272	6	4.433084007	12430	4.156682279	0	1	1
hsa-miR-4273	108	3.874603725	12328	4.159287965	0.12663434	0.064529279	1
hsa-miR-4274	268	4.092082801	12168	4.158241374	0.034939945	0.906084784	1
hsa-miR-4275	3	2.649058029	12433	4.157179447	0	1	1
hsa-miR-4276	81	3.783447506	12355	4.159263455	0.111842559	0.266479503	1
hsa-miR-4277	191	3.840070887	12245	4.161756284	0.044529769	0.849847706	1
hsa-miR-4278	217	4.136739276	12219	4.157172175	0.075814164	0.172302201	1
hsa-miR-4279	798	3.791357484	11638	4.181874546	0.042184211	0.140149318	1
hsa-miR-4280	162	3.745851136	12274	4.162239804	0.08152433	0.238382448	1
hsa-miR-4281	510	4.03890872	11926	4.161857772	0.025742076	0.902149141	1
hsa-miR-4282	3	4.085391402	12433	4.156832869	0	1	1
hsa-miR-4283	806	3.832068335	11630	4.179321768	0.042423441	0.132614718	1
hsa-miR-4284	721	4.352309797	11715	4.144783941	0.057249528	0.023306723	1
hsa-miR-4285	206	4.462399998	12230	4.151668425	0.105224301	0.022527525	1
hsa-miR-4286	881	4.125576522	11555	4.159197431	0.046049909	0.062121276	1
hsa-miR-4287	621	4.120335843	11815	4.158733024	0.075556264	0.002374278	1
hsa-miR-4288	92	4.103431485	12344	4.157213508	0.099277241	0.329089591	1
hsa-miR-4289	112	3.982145643	12324	4.158403029	0.076699935	0.531098641	1
hsa-miR-429	24	2.543596921	12412	4.159934975	0.266878827	0.065936861	1
hsa-miR-4290	1132	3.949603345	11304	4.177566193	0.039718577	0.077815831	1
hsa-miR-4291	105	3.45490559	12331	4.162792486	0.066113666	0.752999604	1
hsa-miR-4292	1937	4.02175101	10499	4.181734216	0.035153924	0.035131575	1
hsa-miR-4293	549	4.244863253	11887	4.152749164	0.063497449	0.029057643	1
hsa-miR-4294	273	3.659595204	12163	4.167975807	0.087058903	0.034934337	1
hsa-miR-4295	41	3.960095392	12395	4.157466343	0.239488779	0.018417614	1
hsa-miR-4296	413	4.015598254	12023	4.161666569	0.069373491	0.042847056	1
hsa-miR-4297	421	3.873867373	12015	4.16673001	0.075535826	0.019285858	1
hsa-miR-4298	997	4.141858255	11439	4.15811929	0.042351813	0.074514788	1
hsa-miR-4299	395	4.092072616	12041	4.158939503	0.046200797	0.387889039	1
hsa-miR-4300	522	3.856025757	11914	4.169994443	0.051508673	0.140743261	1
hsa-miR-4301	230	3.818705388	12206	4.163186711	0.045019912	0.750048884	1
hsa-miR-4302	479	4.135571394	11957	4.157666684	0.055931283	0.112083016	1
hsa-miR-4303	231	4.139794421	12205	4.15713779	0.113066996	0.006075941	1
hsa-miR-4304	100	3.678462749	12336	4.160693333	0.087208171	0.437558824	1
hsa-miR-4305	81	3.617138337	12355	4.160353786	0.109743144	0.287051394	1
hsa-miR-4306	338	4.256408923	12098	4.154033148	0.053823753	0.296644612	1
hsa-miR-4307	4	2.980537919	12432	4.157194103	0	1	1
hsa-miR-4308	702	3.957536551	11734	4.168737734	0.032485771	0.486715989	1
hsa-miR-4309	348	4.448729469	12088	4.148411762	0.0869115	0.012069811	1
hsa-miR-4310	23	3.604318011	12413	4.157839356	0.119082729	0.900689315	1
hsa-miR-4311	126	4.216473125	12310	4.156205006	0.058282723	0.790618982	1
hsa-miR-4312	235	3.934090526	12201	4.16110548	0.04133634	0.825682955	1
hsa-miR-4313	999	3.998152863	11437	4.170674524	0.039091553	0.120627962	1
hsa-miR-431-3p	116	3.993535061	12320	4.158353017	0.08367107	0.396955397	1
hsa-miR-4314	660	3.941506534	11776	4.168882891	0.037752697	0.335171812	1
hsa-miR-4315	88	4.685124694	12348	4.153050556	0.172317195	0.011154876	1
hsa-miR-431-5p	245	3.727243029	12191	4.165448666	0.052321636	0.526585319	1
hsa-miR-4316	635	4.146101366	11801	4.157392159	0.065699357	0.011011913	1
hsa-miR-4317	92	4.245963457	12344	4.156151215	0.143157035	0.047365845	1
hsa-miR-4318	264	4.428151288	12172	4.150930603	0.057469204	0.360725685	1
hsa-miR-4319	551	3.972343191	11885	4.165367954	0.052491702	0.109820133	1
hsa-miR-4320	146	3.703471688	12290	4.162201169	0.068674833	0.504187307	1
hsa-miR-4321	74	4.614544558	12362	4.15407563	0.0987267	0.47027256	1
hsa-miR-4322	1016	3.834837965	11420	4.185460934	0.048310051	0.025685872	1
hsa-miR-4323	1103	4.192687985	11333	4.153324308	0.046980316	0.023659788	1
hsa-miR-432-3p	274	4.139285066	12162	4.157210584	0.025009693	0.996107402	1
hsa-miR-4324	300	4.059177935	12136	4.159229223	0.068679411	0.126318405	1
hsa-miR-4325	71	3.434025612	12365	4.160965905	0.120790737	0.254378037	1
hsa-miR-432-5p	1135	4.129749987	11301	4.159533935	0.054955567	0.003939053	1
hsa-miR-4326	435	4.03380402	12001	4.161274434	0.073612831	0.021145098	1
hsa-miR-4327	323	4.299029683	12113	4.153023417	0.061406533	0.186316556	1
hsa-miR-4328	69	3.733560825	12367	4.159177128	0.094705053	0.569564879	1
hsa-miR-4329	395	3.793062275	12041	4.168748413	0.038068456	0.636460978	1
hsa-miR-4330	214	3.896655425	12222	4.161370886	0.092617572	0.054199407	1
hsa-miR-433-3p	264	4.011836948	12172	4.159960095	0.029660722	0.976887755	1
hsa-miR-433-5p	364	4.794173746	12072	4.137597746	0.091151807	0.005636416	1
hsa-miR-4418	771	4.404181789	11665	4.14046593	0.062676992	0.006813168	1
hsa-miR-4420	422	4.403889662	12014	4.14813699	0.063247302	0.076648202	1
hsa-miR-4421	839	4.014143624	11597	4.167137426	0.020645983	0.892604937	1
hsa-miR-4422	36	5.066714611	12400	4.154173993	0.140546595	0.477463578	1
hsa-miR-4423-3p	15	3.470159394	12421	4.157644863	0.250183828	0.305473362	1
hsa-miR-4423-5p	182	3.454342776	12254	4.167248968	0.086539134	0.136248023	1
hsa-miR-4424	9	4.428287458	12427	4.156619027	0	1	1
hsa-miR-4425	622	4.201224574	11814	4.154477531	0.063770871	0.016361465	1
hsa-miR-4426	14	3.846093265	12422	4.157165829	0.137704993	0.953566136	1
hsa-miR-4427	76	5.368642009	12360	4.149364275	0.097355646	0.471218666	1
hsa-miR-4428	863	4.208408028	11573	4.152968384	0.035321255	0.268953736	1
hsa-miR-4429	406	4.043126968	12030	4.160652509	0.054995107	0.185752112	1
hsa-miR-4431	56	4.708680879	12380	4.154319314	0.078173321	0.88513012	1
hsa-miR-4432	41	3.902962481	12395	4.157655327	0.08548687	0.926308031	1
hsa-miR-4433a-5p	435	4.144366173	12001	4.15726689	0.083096907	0.006071487	1
hsa-miR-4433b-3p	1199	4.140772516	11237	4.158527453	0.062492972	0.00042263	1
hsa-miR-4433b-5p	392	4.007157785	12044	4.161686598	0.055850487	0.187102062	1
hsa-miR-4434	35	4.153217641	12401	4.15682579	0.083168408	0.969216257	1
hsa-miR-4435	1086	4.062003101	11350	4.165887565	0.060584126	0.001383896	1
hsa-miR-4436a	1054	3.880924457	11382	4.182363808	0.042423588	0.062086241	1
hsa-miR-4436b-3p	1633	4.139142489	10803	4.159487138	0.031277855	0.12459647	1
hsa-miR-4436b-5p	562	4.168744144	11874	4.156251055	0.084514927	0.000937296	1
hsa-miR-4437	1211	4.033680223	11225	4.170099999	0.056502844	0.001861654	1
hsa-miR-4438	216	4.526259592	12220	4.150285365	0.070950779	0.235647218	1
hsa-miR-4439	369	3.785443283	12067	4.168171929	0.040927316	0.586236423	1
hsa-miR-4440	269	4.252442636	12167	4.154701419	0.063346434	0.241521344	1
hsa-miR-4441	722	4.070168588	11714	4.162156182	0.036577914	0.322742297	1
hsa-miR-4442	184	4.155619486	12252	4.156833599	0.069853724	0.339291624	1
hsa-miR-4443	812	3.967737909	11624	4.170023749	0.032322289	0.406029933	1
hsa-miR-4444	34	3.673418897	12402	4.158140864	0.15016079	0.429056235	1
hsa-miR-4445-3p	35	6.165869578	12401	4.151145375	0.139944935	0.501281061	1
hsa-miR-4445-5p	21	3.612906542	12415	4.157735658	0.249540686	0.146871644	1
hsa-miR-4446-3p	1799	4.032780651	10637	4.177793254	0.043788703	0.005473551	1
hsa-miR-4446-5p	604	4.075308597	11832	4.160976407	0.056810804	0.048982628	1
hsa-miR-4447	1244	3.781755548	11192	4.198503872	0.043097504	0.031248416	1
hsa-miR-4448	805	4.242350292	11631	4.150895645	0.044949805	0.095429055	1
hsa-miR-4449	684	4.058872707	11752	4.162516193	0.039048722	0.277858582	1
hsa-miR-4450	481	4.171173803	11955	4.156237945	0.059319294	0.077223782	1
hsa-miR-4451	165	4.789745311	12271	4.148305049	0.120201609	0.018104891	1
hsa-miR-4452	135	3.633754443	12301	4.162556084	0.057768866	0.764332789	1
hsa-miR-4453	315	4.006196574	12121	4.160729916	0.043210851	0.615158344	1
hsa-miR-4454	127	4.083721517	12309	4.157569795	0.116232089	0.066980013	1
hsa-miR-4455	237	3.546567657	12199	4.168671424	0.078466001	0.114200584	1
hsa-miR-4456	453	3.982399336	11983	4.163409191	0.02613268	0.926798306	1
hsa-miR-4457	456	4.108357582	11980	4.158660115	0.074670503	0.014914509	1
hsa-miR-4458	358	3.560712666	12078	4.174484526	0.054900595	0.245449089	1
hsa-miR-4460	19	4.82064679	12417	4.155799867	0.176125261	0.59842857	1
hsa-miR-4462	427	4.086923378	12009	4.159300771	0.058280645	0.121455983	1
hsa-miR-4463	964	3.879308941	11472	4.180134712	0.039431023	0.125883565	1
hsa-miR-4464	26	4.090354984	12410	4.156954876	0.114182111	0.887658903	1
hsa-miR-4465	268	4.582453926	12168	4.147440959	0.100737682	0.009764481	1
hsa-miR-4466	727	4.100278957	11709	4.16032594	0.050973733	0.057041365	1
hsa-miR-4467	923	4.389924975	11513	4.138127203	0.058749076	0.005487115	1
hsa-miR-4468	200	4.570147721	12236	4.150059635	0.08428408	0.122101251	1
hsa-miR-4469	2294	4.022446764	10142	4.187208278	0.028481096	0.09612454	1
hsa-miR-4470	234	3.593182507	12202	4.167624531	0.077631942	0.125615019	1
hsa-miR-4471	291	3.95377646	12145	4.16168055	0.034154878	0.894635819	1
hsa-miR-4472	1488	3.914451756	10948	4.189756579	0.039488727	0.033633081	1
hsa-miR-4473	50	4.557100627	12386	4.155199758	0.143801066	0.254491296	1
hsa-miR-4474-3p	906	4.060584828	11530	4.164377223	0.05550316	0.011308139	1
hsa-miR-4474-5p	43	6.133269442	12393	4.149957932	0.141036106	0.361464663	1
hsa-miR-4475	153	4.163417739	12283	4.156733397	0.072893669	0.398166846	1
hsa-miR-4477a	11	2.542881816	12425	4.15824447	0.248114139	0.507947147	1
hsa-miR-4477b	13	3.308714643	12423	4.157703127	0.147493173	0.940153689	1
hsa-miR-4479	798	4.178714264	11638	4.155314079	0.051618779	0.03738374	1
hsa-miR-448	90	4.585495182	12346	4.153690642	0.071641737	0.748795402	1
hsa-miR-4480	124	3.819854491	12312	4.160209331	0.107589763	0.116581475	1
hsa-miR-4481	988	3.926711606	11448	4.176674368	0.036870114	0.168599471	1
hsa-miR-4482-3p	113	4.055768281	12323	4.157742223	0.098769191	0.224707699	1
hsa-miR-4482-5p	536	4.097313269	11900	4.159495741	0.039584222	0.397620504	1
hsa-miR-4483	398	4.151805749	12038	4.156981272	0.050231219	0.285401122	1
hsa-miR-4484	116	3.840394068	12320	4.159794929	0.079912114	0.455264293	1
hsa-miR-4485-3p	122	5.819403451	12314	4.140343675	0.08140408	0.400070019	1
hsa-miR-4485-5p	527	3.874527672	11909	4.169307511	0.035095043	0.563120855	1
hsa-miR-4486	1309	4.098402452	11127	4.163687465	0.03378186	0.138014255	1
hsa-miR-4487	1169	4.023705218	11267	4.170626417	0.046124617	0.022074415	1
hsa-miR-4488	1117	4.149867943	11319	4.157501258	0.046026903	0.026931952	1
hsa-miR-4489	498	4.150963518	11938	4.157059759	0.045566754	0.27402674	1
hsa-miR-4490	259	4.657175676	12177	4.146173174	0.075040197	0.114960311	1
hsa-miR-4491	155	3.678771856	12281	4.162849084	0.083009947	0.242169562	1
hsa-miR-4492	2112	4.01570829	10324	4.185682229	0.042077045	0.004024797	1
hsa-miR-4493	358	3.757746602	12078	4.168644308	0.048241366	0.393375555	1
hsa-miR-4494	1033	3.976493314	11403	4.173151069	0.043085671	0.059393414	1
hsa-miR-4495	13	3.436888848	12423	4.157568999	0.255339042	0.365513651	1
hsa-miR-4496	871	4.127545721	11565	4.159020053	0.072511234	0.000399787	1
hsa-miR-4497	488	4.370979085	11948	4.148068417	0.064021964	0.042838326	1
hsa-miR-4498	2396	4.026241965	10040	4.187976443	0.040718428	0.003275808	1
hsa-miR-4499	389	4.178632724	12047	4.156111157	0.080443499	0.015238484	1
hsa-miR-449a	756	4.06466066	11680	4.16278046	0.064415724	0.005520276	1
hsa-miR-449b-3p	688	4.192521882	11748	4.154724564	0.041437038	0.214378529	1
hsa-miR-449b-5p	802	3.957336485	11634	4.170566905	0.053598169	0.02684695	1
hsa-miR-449c-3p	87	3.577546225	12349	4.160896649	0.059714454	0.917678342	1
hsa-miR-449c-5p	1026	4.172418243	11410	4.155412631	0.049790461	0.018793411	1
hsa-miR-4500	31	4.133570161	12405	4.156873725	0.214499876	0.116185145	1
hsa-miR-4501	124	3.829793663	12312	4.160109228	0.12394412	0.046019545	1
hsa-miR-4502	386	4.077299152	12050	4.159362802	0.039267732	0.611331539	1
hsa-miR-4503	8	3.514065086	12428	4.157229378	0	1	1
hsa-miR-4504	52	5.22864988	12384	4.152315039	0.10539033	0.613062	1
hsa-miR-4505	2774	3.998851883	9662	4.202167679	0.04213729	0.00094883	1
hsa-miR-4506	225	4.145000226	12211	4.157033346	0.048005168	0.688603515	1
hsa-miR-4507	723	4.079750134	11713	4.161572602	0.056985069	0.024005873	1
hsa-miR-4508	873	4.173889164	11563	4.155526593	0.043699742	0.090070818	1
hsa-miR-4509	19	4.972066517	12417	4.15556817	0.201010499	0.427411319	1
hsa-miR-450a-1-3p	27	3.175078107	12409	4.158951739	0.134403644	0.7151881	1
hsa-miR-450a-2-3p	143	3.609171786	12293	4.163186177	0.080854475	0.313822349	1
hsa-miR-450a-5p	4	7.446894985	12432	4.155757051	0	1	1
hsa-miR-450b-3p	261	4.01155891	12175	4.159929557	0.054458055	0.434701025	1
hsa-miR-450b-5p	18	5.295053247	12418	4.155165749	0.239750541	0.252793334	1
hsa-miR-4510	1560	3.984868238	10876	4.181478925	0.030170642	0.166758572	1
hsa-miR-4511	107	4.370207716	12329	4.154963664	0.0817721	0.477229228	1
hsa-miR-4513	461	3.854579969	11975	4.168450762	0.037089381	0.574607942	1
hsa-miR-4514	1546	4.217986243	10890	4.148131543	0.048304639	0.003607897	1
hsa-miR-4515	821	4.160743131	11615	4.156538022	0.063504656	0.004121196	1
hsa-miR-4516	1419	4.227278726	11017	4.147739922	0.039988875	0.03588999	1
hsa-miR-4517	35	4.569350781	12401	4.155651315	0.131111546	0.586007332	1
hsa-miR-4518	1654	3.916054765	10782	4.193749272	0.047566177	0.003040007	1
hsa-miR-4519	603	4.179478014	11833	4.155660779	0.042812221	0.243667126	1
hsa-miR-451a	6	2.536190755	12430	4.157597916	0	1	1
hsa-miR-451b	104	3.426629124	12332	4.162973549	0.062598243	0.813783756	1
hsa-miR-4520-2-3p	143	4.029990846	12293	4.158290942	0.099690597	0.120426315	1
hsa-miR-4520-3p	312	4.381033349	12124	4.151045598	0.064704253	0.156569656	1
hsa-miR-4520-5p	232	4.146055833	12204	4.15702018	0.046628296	0.70529241	1
hsa-miR-4521	261	3.989914937	12175	4.160393547	0.070408396	0.158694234	1
hsa-miR-4522	644	4.210697756	11792	4.153872955	0.066347224	0.009251564	1
hsa-miR-4523	272	4.288908452	12164	4.153861899	0.055108372	0.394287239	1
hsa-miR-452-3p	120	3.986464088	12316	4.158475442	0.068566634	0.631415498	1
hsa-miR-4524a-5p	136	4.604401585	12300	4.151866717	0.079330464	0.36562591	1
hsa-miR-4524b-5p	114	4.192503872	12322	4.156485456	0.066455092	0.700745999	1
hsa-miR-4525	749	4.08923834	11687	4.161146549	0.039943963	0.211363448	1
hsa-miR-452-5p	59	4.085266759	12377	4.157156702	0.079614594	0.850662242	1
hsa-miR-4526	1021	3.933330749	11415	4.176804953	0.030990719	0.329060227	1
hsa-miR-4527	248	4.141944709	12188	4.157118227	0.103876632	0.010544632	1
hsa-miR-4528	8	3.469971288	12428	4.157257762	0	1	1
hsa-miR-4529-3p	183	4.013702335	12253	4.158953049	0.086979034	0.130640613	1
hsa-miR-4529-5p	400	3.901249695	12036	4.165309019	0.026203057	0.953108476	1
hsa-miR-4530	1506	3.925414658	10930	4.188699429	0.025487316	0.356202003	1
hsa-miR-4531	159	3.623816448	12277	4.163718532	0.06537817	0.51340216	1
hsa-miR-4533	1474	4.107285535	10962	4.163475676	0.043748888	0.013836432	1
hsa-miR-4534	871	4.227976058	11565	4.151456298	0.047224121	0.05395274	1
hsa-miR-4535	441	4.033417678	11995	4.1613524	0.062697515	0.070575651	1
hsa-miR-4536-3p	25	3.924519127	12411	4.15728356	0.18886794	0.335679227	1
hsa-miR-4536-5p	86	4.024960246	12350	4.157733818	0.113275586	0.223134692	1
hsa-miR-4538	745	3.877677275	11691	4.174603513	0.050640113	0.055080574	1
hsa-miR-4539	725	4.332475201	11711	4.145940971	0.025456291	0.768182761	1
hsa-miR-4540	181	4.584222453	12255	4.150503058	0.149581972	0.000683262	1
hsa-miR-454-3p	109	3.79355691	12327	4.160027706	0.106607187	0.171467983	1
hsa-miR-454-5p	157	4.464515108	12279	4.152881372	0.090091674	0.161413063	1
hsa-miR-455-3p	335	4.221148444	12101	4.155034667	0.04348327	0.568594409	1
hsa-miR-455-5p	296	3.954820255	12140	4.161740728	0.04756779	0.530233572	1
hsa-miR-4632-3p	931	4.202651618	11505	4.153106526	0.05367423	0.013988158	1
hsa-miR-4632-5p	2210	4.197443578	10226	4.148035295	0.036812738	0.014519296	1
hsa-miR-4633-3p	266	3.899498541	12170	4.162439821	0.054299677	0.426593904	1
hsa-miR-4633-5p	142	4.154681819	12294	4.156840281	0.061933337	0.654485322	1
hsa-miR-4635	163	4.382992632	12273	4.153811736	0.035777074	0.986191728	1
hsa-miR-4636	45	3.523956336	12391	4.15911397	0.165132399	0.173286664	1
hsa-miR-4637	28	3.488372603	12408	4.158324049	0.101271069	0.936831011	1
hsa-miR-4638-3p	928	3.817996947	11508	4.184137823	0.033207409	0.299949833	1
hsa-miR-4638-5p	1045	4.149933744	11391	4.157446973	0.063649091	0.000856729	1
hsa-miR-4639-3p	447	4.042882573	11989	4.161063535	0.076365863	0.01312763	1
hsa-miR-4639-5p	126	3.992305597	12310	4.158499491	0.111987931	0.087569484	1
hsa-miR-4640-3p	961	4.280597597	11475	4.146449233	0.045529734	0.050630135	1
hsa-miR-4640-5p	2063	3.968342603	10373	4.194299474	0.023462792	0.299761982	1
hsa-miR-4641	532	3.809759012	11904	4.172325894	0.036297902	0.513383122	1
hsa-miR-4642	555	3.851435088	11881	4.17108095	0.037174958	0.456222949	1
hsa-miR-4643	66	3.631043678	12370	4.159620885	0.10969599	0.408372184	1
hsa-miR-4644	1031	4.15698587	11405	4.156800246	0.026016887	0.544136602	1
hsa-miR-4645-3p	148	4.214714561	12288	4.156118285	0.069003818	0.489228721	1
hsa-miR-4645-5p	73	3.730731559	12363	4.15933154	0.064444393	0.923822868	1
hsa-miR-4646-3p	323	4.124324566	12113	4.157682028	0.076391585	0.050853786	1
hsa-miR-4646-5p	1856	4.221223061	10580	4.145516941	0.034385185	0.047801127	1
hsa-miR-4647	697	4.102741359	11739	4.160026281	0.053894222	0.043764862	1
hsa-miR-4648	602	4.2697808	11834	4.151069055	0.069440101	0.007975212	1
hsa-miR-4649-3p	1060	3.777553598	11376	4.192154749	0.034773638	0.191523407	1
hsa-miR-4649-5p	775	4.013859055	11661	4.166316651	0.049319402	0.058300422	1
hsa-miR-4650-3p	145	3.532158169	12291	4.164184875	0.080965326	0.304447511	1
hsa-miR-4650-5p	782	4.143906091	11654	4.157681884	0.057747315	0.015079156	1
hsa-miR-4652-3p	98	4.014102514	12338	4.157949197	0.074032109	0.660908192	1
hsa-miR-4652-5p	473	4.112556323	11963	4.158565585	0.038505971	0.509798698	1
hsa-miR-4653-3p	324	4.497310141	12112	4.147707294	0.082752336	0.026550279	1
hsa-miR-4653-5p	593	4.075164477	11843	4.160904053	0.058391983	0.04251704	1
hsa-miR-4654	615	4.043645671	11821	4.162703422	0.033672333	0.521322315	1
hsa-miR-4655-3p	287	3.884668565	12149	4.163244659	0.049474254	0.498671428	1
hsa-miR-4655-5p	408	3.77421654	12028	4.169793722	0.042791493	0.465245665	1
hsa-miR-4656	1620	4.030488025	10816	4.175736745	0.033121028	0.090878812	1
hsa-miR-4657	535	4.048027313	11901	4.161706127	0.072309639	0.009458329	1
hsa-miR-4658	643	4.091164662	11793	4.16039518	0.063888099	0.013780447	1
hsa-miR-4659a-3p	79	4.352738434	12357	4.155563073	0.079319568	0.706627632	1
hsa-miR-4659a-5p	132	4.22872475	12304	4.156044178	0.086047405	0.288304705	1
hsa-miR-4659b-3p	143	4.202472553	12293	4.156284525	0.075702301	0.392667501	1
hsa-miR-4659b-5p	39	5.04436981	12397	4.154023458	0.11398953	0.693277697	1
hsa-miR-466	69	4.539593914	12367	4.154679975	0.207291963	0.005495609	1
hsa-miR-4660	952	4.122893049	11484	4.159627748	0.031390404	0.351735187	1
hsa-miR-4661-3p	447	4.09613043	11989	4.159078233	0.032633941	0.748379033	1
hsa-miR-4661-5p	124	4.044493522	12312	4.157946884	0.049901486	0.91987238	1
hsa-miR-4662a-3p	7	3.495932147	12429	4.157187844	0	1	1
hsa-miR-4662a-5p	68	4.561672593	12368	4.154589707	0.142264668	0.129430747	1
hsa-miR-4662b	34	3.907433732	12402	4.157499314	0.171253213	0.273045274	1
hsa-miR-4663	1093	4.020870556	11343	4.169915165	0.033847509	0.203477974	1
hsa-miR-4664-3p	162	4.036787472	12274	4.158399842	0.075593898	0.320351122	1
hsa-miR-4664-5p	687	3.818583167	11749	4.176593123	0.04089208	0.227872913	1
hsa-miR-4665-3p	324	3.874006076	12112	4.164380884	0.040879772	0.667314597	1
hsa-miR-4665-5p	1781	4.022169042	10655	4.179322025	0.042889819	0.007292657	1
hsa-miR-4666a-3p	5	4.143280208	12431	4.156821079	0	1	1
hsa-miR-4666a-5p	21	3.877076291	12415	4.157288815	0.13242813	0.855765429	1
hsa-miR-4666b	76	4.407361782	12360	4.15527506	0.077405893	0.755996689	1
hsa-miR-4667-3p	1928	4.017734948	10508	4.182334056	0.045914435	0.002079646	1
hsa-miR-4667-5p	1876	4.089951725	10560	4.16869411	0.040964415	0.009530772	1
hsa-miR-4668-3p	87	4.310719535	12349	4.155731366	0.114263056	0.209325841	1
hsa-miR-4668-5p	74	4.079324777	12362	4.157279502	0.051743136	0.989249796	1
hsa-miR-4669	273	4.386771031	12163	4.151654258	0.042898372	0.709612557	1
hsa-miR-4670-3p	34	4.156783539	12402	4.156815723	0.218603261	0.078271575	1
hsa-miR-4670-5p	36	3.633738254	12400	4.158334247	0.131505376	0.563966564	1
hsa-miR-4671-3p	76	4.334249304	12360	4.155724619	0.097266224	0.472407615	1
hsa-miR-4671-5p	87	3.928163961	12349	4.15842651	0.077413314	0.678520472	1
hsa-miR-4672	330	4.334427431	12106	4.151974078	0.055677375	0.272272192	1
hsa-miR-4673	2409	4.118719032	10027	4.165968394	0.041073079	0.00285031	1
hsa-miR-4674	1810	4.17120247	10626	4.154365026	0.051070916	0.000627063	1
hsa-miR-4675	1166	4.103318713	11270	4.162350454	0.050383766	0.009356852	1
hsa-miR-4676-3p	163	3.976041061	12273	4.159216536	0.037924038	0.974816666	1
hsa-miR-4676-5p	655	4.466396185	11781	4.139603576	0.045107175	0.160032032	1
hsa-miR-4677-3p	167	3.846010159	12269	4.161046176	0.113243397	0.029229532	1
hsa-miR-4677-5p	168	4.254245046	12268	4.155481421	0.09202804	0.120721559	1
hsa-miR-4678	22	4.933644859	12414	4.155438944	0.234332206	0.179172005	1
hsa-miR-4679	131	4.199427617	12305	4.156361984	0.056331597	0.805292902	1
hsa-miR-4680-3p	24	3.619174872	12412	4.157855224	0.131767644	0.799860431	1
hsa-miR-4680-5p	167	4.878821115	12269	4.146988027	0.094523806	0.105280081	1
hsa-miR-4681	163	4.686607022	12273	4.149779377	0.096441938	0.100321233	1
hsa-miR-4682	750	4.027407005	11686	4.165120998	0.036756004	0.296895123	1
hsa-miR-4683	425	4.198327076	12011	4.155346784	0.0477096	0.307545859	1
hsa-miR-4684-3p	166	4.083327112	12270	4.157809856	0.071531112	0.371770181	1
hsa-miR-4684-5p	144	3.484200738	12292	4.164695276	0.080142459	0.320037482	1
hsa-miR-4685-3p	1331	4.043675367	11105	4.170376166	0.043616311	0.021731521	1
hsa-miR-4685-5p	2256	4.025802189	10180	4.185849656	0.032791839	0.037685508	1
hsa-miR-4686	587	4.060854572	11849	4.16156955	0.059560371	0.037817962	1
hsa-miR-4687-3p	653	3.900053907	11783	4.171045068	0.042424917	0.21538823	1
hsa-miR-4687-5p	930	3.952622865	11506	4.173320004	0.046884935	0.045513309	1
hsa-miR-4689	1376	4.052141835	11060	4.169838343	0.039666828	0.042514917	1
hsa-miR-4690-3p	1915	4.08207221	10521	4.170420203	0.035452407	0.034067587	1
hsa-miR-4690-5p	1344	4.123898847	11092	4.16080411	0.029633917	0.243151543	1
hsa-miR-4692	1958	4.128324036	10478	4.162139795	0.03018777	0.098888812	1
hsa-miR-4693-3p	243	4.236053759	12193	4.155236461	0.042191111	0.790094792	1
hsa-miR-4693-5p	53	5.664180084	12383	4.150364023	0.270759212	0.000872059	1
hsa-miR-4694-3p	54	3.38866436	12382	4.160165673	0.075103047	0.922119199	1
hsa-miR-4694-5p	34	4.35025673	12402	4.156285317	0.153381333	0.402280319	1
hsa-miR-4695-3p	705	4.283968225	11731	4.149174123	0.065459826	0.006696475	1
hsa-miR-4696	150	4.153121711	12286	4.156860734	0.081551902	0.277873061	1
hsa-miR-4697-3p	427	4.12748633	12009	4.157858487	0.066241303	0.053638847	1
hsa-miR-4697-5p	1010	4.257331631	11426	4.147930535	0.054425464	0.008193596	1
hsa-miR-4698	128	3.834285866	12308	4.160169861	0.053151406	0.866608817	1
hsa-miR-4699-3p	13	3.380737151	12423	4.157627759	0.174929876	0.821675475	1
hsa-miR-4699-5p	29	4.898894486	12407	4.155081107	0.088264967	0.977839113	1
hsa-miR-4700-3p	711	3.965584292	11725	4.168411838	0.031131863	0.534349224	1
hsa-miR-4700-5p	1985	4.123370571	10451	4.163167989	0.038879434	0.012905929	1
hsa-miR-4701-3p	1031	4.15375709	11405	4.157092124	0.03408344	0.22201175	1
hsa-miR-4701-5p	587	4.233526258	11849	4.153015387	0.060086152	0.03524831	1
hsa-miR-4703-3p	25	3.527149079	12411	4.158083999	0.128837322	0.801946596	1
hsa-miR-4703-5p	11	5.031427633	12425	4.15604133	0.344781416	0.146582518	1
hsa-miR-4704-3p	341	3.959516993	12095	4.162378168	0.042921932	0.574245838	1
hsa-miR-4704-5p	148	4.097253704	12288	4.157533015	0.05353718	0.795996144	1
hsa-miR-4705	66	3.731771266	12370	4.159083454	0.094595919	0.599542989	1
hsa-miR-4706	1012	4.078695731	11424	4.16373592	0.034023441	0.23206637	1
hsa-miR-4707-5p	1122	4.209920403	11314	4.151549279	0.048910898	0.015134401	1
hsa-miR-4708-3p	416	4.111526502	12020	4.158383046	0.062144023	0.089587024	1
hsa-miR-4708-5p	256	4.139622735	12180	4.157176996	0.058675852	0.353831367	1
hsa-miR-4709-3p	637	4.31185893	11799	4.148445215	0.071222942	0.004346207	1
hsa-miR-4709-5p	156	4.315613273	12280	4.154798336	0.110360812	0.046925017	1
hsa-miR-4710	1474	4.105711602	10962	4.163687314	0.04032507	0.029233476	1
hsa-miR-4711-3p	67	4.090254184	12369	4.157176183	0.068758801	0.911024311	1
hsa-miR-4711-5p	322	4.149417466	12114	4.157012284	0.04329009	0.599156428	1
hsa-miR-4712-3p	62	3.886571809	12374	4.158169693	0.190503501	0.022718515	1
hsa-miR-4712-5p	185	3.800984158	12251	4.162188978	0.066157644	0.40229808	1
hsa-miR-4713-3p	656	3.854857259	11780	4.173630974	0.043706261	0.186059715	1
hsa-miR-4713-5p	1341	4.164451382	11095	4.155892738	0.054931664	0.001463272	1
hsa-miR-4714-3p	262	4.078749188	12174	4.158495724	0.033164158	0.940494642	1
hsa-miR-4714-5p	205	4.018562442	12231	4.159132854	0.087151201	0.093508094	1
hsa-miR-4715-3p	1343	4.043453848	11093	4.170540045	0.054542255	0.001605362	1
hsa-miR-4715-5p	224	4.595343078	12212	4.148771895	0.102595222	0.019497568	1
hsa-miR-4716-3p	1169	3.777408615	11267	4.196180755	0.02681624	0.431495639	1
hsa-miR-4716-5p	161	4.185950523	12275	4.156433499	0.036884037	0.982077963	1
hsa-miR-4717-3p	867	4.068017912	11569	4.163470283	0.064926125	0.002227751	1
hsa-miR-4717-5p	835	4.105504227	11601	4.160508853	0.074166227	0.000379704	1
hsa-miR-4718	73	4.295658878	12363	4.155995805	0.094032237	0.542434628	1
hsa-miR-4719	41	4.033208135	12395	4.157224502	0.228982969	0.027537603	1
hsa-miR-4720-3p	14	3.075585425	12422	4.158034217	0.367401155	0.045860503	1
hsa-miR-4720-5p	203	3.731048101	12233	4.163881016	0.064262097	0.38166148	1
hsa-miR-4721	1194	4.076893181	11242	4.165304108	0.043724225	0.032260129	1
hsa-miR-4722-3p	1514	4.153329086	10922	4.157298938	0.043130259	0.014209449	1
hsa-miR-4723-3p	1453	4.060174543	10983	4.169600803	0.024210412	0.439467781	1
hsa-miR-4723-5p	1551	4.021505762	10885	4.176095893	0.034207871	0.083400266	1
hsa-miR-4724-3p	159	4.232154309	12277	4.15583992	0.039187149	0.969432929	1
hsa-miR-4724-5p	219	4.296506743	12217	4.154311554	0.065881325	0.307868118	1
hsa-miR-4725-3p	1940	3.955101533	10496	4.19409892	0.024461552	0.281102209	1
hsa-miR-4725-5p	688	3.927170594	11748	4.170264374	0.040888701	0.227280355	1
hsa-miR-4726-3p	1553	4.067087575	10883	4.169619795	0.044877261	0.008387017	1
hsa-miR-4726-5p	2035	3.964396209	10401	4.194463316	0.02414524	0.274218661	1
hsa-miR-4727-3p	252	4.052044508	12184	4.158982602	0.055537317	0.431581202	1
hsa-miR-4727-5p	660	4.228997571	11776	4.152770112	0.058717268	0.026881589	1
hsa-miR-4728-3p	357	4.431606936	12079	4.148694061	0.051434963	0.318037392	1
hsa-miR-4729	41	3.464118596	12395	4.159106928	0.119135371	0.607710849	1
hsa-miR-4730	267	4.065853919	12169	4.158811426	0.098214195	0.012942472	1
hsa-miR-4731-3p	199	3.804347162	12237	4.162547532	0.041408727	0.890268516	1
hsa-miR-4731-5p	2153	4.067103227	10283	4.175599143	0.046199566	0.001001335	1
hsa-miR-4732-3p	918	4.359656351	11518	4.140648959	0.057207417	0.007658321	1
hsa-miR-4732-5p	274	4.101853735	12162	4.158053882	0.063035277	0.237400124	1
hsa-miR-4733-3p	1327	4.276069888	11109	4.142570393	0.02504965	0.446604617	1
hsa-miR-4733-5p	241	3.875991762	12195	4.162365332	0.055676515	0.456377101	1
hsa-miR-4734	889	4.336325691	11547	4.142995211	0.072007951	0.000383183	1
hsa-miR-4735-3p	34	5.037530579	12402	4.154401161	0.2056452	0.113620588	1
hsa-miR-4735-5p	15	3.347903603	12421	4.157792503	0.141437887	0.925348708	1
hsa-miR-4736	1038	4.080017236	11398	4.163809558	0.053064104	0.009423626	1
hsa-miR-4737	161	4.220239509	12275	4.155983762	0.05892348	0.639298456	1
hsa-miR-4738-3p	819	4.349648455	11617	4.143220896	0.044128311	0.101610322	1
hsa-miR-4738-5p	477	3.92911416	11959	4.165897799	0.045941208	0.287641071	1
hsa-miR-4739	2645	4.082967711	9791	4.17676536	0.039070872	0.003466282	1
hsa-miR-4740-3p	456	3.913683204	11980	4.166070091	0.057091498	0.114103624	1
hsa-miR-4740-5p	572	4.094455479	11864	4.15982221	0.031518044	0.650324096	1
hsa-miR-4741	1208	4.086367981	11228	4.164394969	0.041481561	0.046873638	1
hsa-miR-4742-3p	229	4.03636259	12207	4.159075301	0.072403156	0.189299065	1
hsa-miR-4742-5p	448	4.087753205	11988	4.159396547	0.053992236	0.161174667	1
hsa-miR-4743-3p	489	4.276898481	11947	4.151900551	0.07405612	0.011566976	1
hsa-miR-4743-5p	640	4.079549026	11796	4.161007787	0.051215984	0.082771484	1
hsa-miR-4744	41	4.034770995	12395	4.157219332	0.195977922	0.086643498	1
hsa-miR-4745-3p	1100	4.050323785	11336	4.167149177	0.028842946	0.374601458	1
hsa-miR-4745-5p	1478	4.105207297	10958	4.163776497	0.032473109	0.128251371	1
hsa-miR-4746-3p	444	4.015973298	11992	4.162030278	0.032156573	0.767826098	1
hsa-miR-4746-5p	520	3.849842576	11916	4.170211572	0.033297828	0.638517487	1
hsa-miR-4747-3p	640	3.852468455	11796	4.173328198	0.045826975	0.156119903	1
hsa-miR-4747-5p	1967	3.977655373	10469	4.190477707	0.040262575	0.0093212	1
hsa-miR-4748	381	4.153267535	12055	4.156927773	0.066341386	0.077470124	1
hsa-miR-4749-3p	1238	3.829422649	11198	4.193010716	0.03587806	0.113387363	1
hsa-miR-4749-5p	941	4.126619847	11495	4.159287513	0.032364855	0.321987728	1
hsa-miR-4750-3p	867	3.911393843	11569	4.17520795	0.033159949	0.337743027	1
hsa-miR-4750-5p	305	4.245593572	12131	4.154583562	0.046553809	0.539276633	1
hsa-miR-4751	814	4.099978998	11622	4.160796449	0.040994648	0.155021621	1
hsa-miR-4752	173	3.793169077	12263	4.161945771	0.055630476	0.666623109	1
hsa-miR-4753-3p	308	3.99632939	12128	4.160891308	0.083915507	0.029095262	1
hsa-miR-4753-5p	415	3.994601663	12021	4.162415735	0.039074391	0.572675231	1
hsa-miR-4754	255	4.783864242	12181	4.143688848	0.089275648	0.037317858	1
hsa-miR-4755-5p	714	4.179968617	11722	4.155405361	0.01944033	0.961109185	1
hsa-miR-4756-3p	439	4.203977733	11997	4.155089857	0.052836292	0.187824409	1
hsa-miR-4756-5p	1529	4.043791952	10907	4.172659883	0.037310928	0.04780995	1
hsa-miR-4757-3p	68	3.694452471	12368	4.159357735	0.117009741	0.31270126	1
hsa-miR-4757-5p	1339	4.138990718	11097	4.158966447	0.055104815	0.001411445	1
hsa-miR-4758-3p	1403	4.097003718	11033	4.164421555	0.04383422	0.016736754	1
hsa-miR-4758-5p	1227	4.167259373	11209	4.155672405	0.038272453	0.078329921	1
hsa-miR-4759	92	3.470054902	12344	4.161934072	0.135460988	0.070070104	1
hsa-miR-4760-3p	2	2.765795596	12434	4.157039379	0	1	1
hsa-miR-4760-5p	0	NaN	12436	4.156815635	0	1	1
hsa-miR-4761-3p	369	4.057425406	12067	4.159854915	0.061395465	0.134467243	1
hsa-miR-4761-5p	381	3.525183426	12055	4.176778461	0.062711697	0.109485149	1
hsa-miR-4762-3p	94	4.762439378	12342	4.152203041	0.198393653	0.001293235	1
hsa-miR-4762-5p	66	3.919925331	12370	4.158079561	0.102163102	0.499688864	1
hsa-miR-4763-5p	1542	4.139351182	10894	4.159287655	0.039296849	0.030844978	1
hsa-miR-4764-3p	126	4.241714004	12310	4.155946651	0.066931002	0.631405839	1
hsa-miR-4764-5p	443	4.210506114	11993	4.154832404	0.06705247	0.042918715	1
hsa-miR-4765	43	3.522548099	12393	4.159016353	0.121623422	0.550405853	1
hsa-miR-4766-3p	21	5.3140906	12415	4.154858102	0.259448056	0.118902984	1
hsa-miR-4766-5p	242	4.082738613	12194	4.158285755	0.046254288	0.690317518	1
hsa-miR-4768-3p	868	4.270320269	11568	4.148298863	0.045675023	0.068853919	1
hsa-miR-4768-5p	588	3.910730266	11848	4.169028514	0.046604496	0.175344002	1
hsa-miR-4769-3p	494	4.306527313	11942	4.150622571	0.049638028	0.192931776	1
hsa-miR-4769-5p	700	3.964157525	11736	4.168306831	0.028599669	0.652332157	1
hsa-miR-4770	49	4.530660393	12387	4.155336795	0.208610739	0.02858541	1
hsa-miR-4771	51	4.097398449	12385	4.157060308	0.109153229	0.580464258	1
hsa-miR-4772-3p	1305	4.196806524	11131	4.152127097	0.06016286	0.000425358	1
hsa-miR-4772-5p	100	3.871951681	12336	4.159124843	0.077953956	0.582973263	1
hsa-miR-4773	436	4.442337231	12000	4.146441684	0.058320336	0.114296796	1
hsa-miR-4774-3p	38	5.482782027	12398	4.152751534	0.186260942	0.144301462	1
hsa-miR-4774-5p	93	3.710561273	12343	4.160177999	0.114120667	0.180531331	1
hsa-miR-4775	9	3.859408579	12427	4.157031026	0	1	1
hsa-miR-4776-3p	349	4.103479446	12087	4.158355664	0.072012058	0.059312073	1
hsa-miR-4776-5p	737	4.421047485	11699	4.140169864	0.03799731	0.269455412	1
hsa-miR-4777-3p	84	4.103593902	12352	4.15717757	0.145490223	0.058485189	1
hsa-miR-4777-5p	12	4.145886582	12424	4.156826191	0.231004507	0.544407876	1
hsa-miR-4778-3p	426	4.082081172	12010	4.159466499	0.05267246	0.203778643	1
hsa-miR-4778-5p	33	3.082585778	12403	4.159673781	0.164376165	0.336146892	1
hsa-miR-4779	770	4.074576681	11666	4.162243716	0.037911257	0.250282366	1
hsa-miR-4780	465	4.39596449	11971	4.147526167	0.073964949	0.014928731	1
hsa-miR-4781-3p	69	4.357838871	12367	4.155694053	0.136774703	0.153417677	1
hsa-miR-4781-5p	493	4.197770782	11943	4.155125031	0.051912915	0.155796039	1
hsa-miR-4782-3p	21	3.712671946	12415	4.157566905	0.201146846	0.364412122	1
hsa-miR-4782-5p	47	3.177565059	12389	4.160530606	0.238928494	0.009535497	1
hsa-miR-4783-3p	545	3.966172925	11891	4.165553359	0.023253883	0.940741951	1
hsa-miR-4783-5p	698	4.160122303	11738	4.156619004	0.065106057	0.007505721	1
hsa-miR-4784	973	4.199471424	11463	4.153194935	0.038901873	0.132428043	1
hsa-miR-4785	225	4.532068481	12211	4.149901222	0.067058663	0.273547051	1
hsa-miR-4786-3p	1220	4.095897951	11216	4.163441845	0.056648289	0.00171432	1
hsa-miR-4787-3p	338	3.948408169	12098	4.162638227	0.049758335	0.389595702	1
hsa-miR-4787-5p	650	4.288371406	11786	4.149560311	0.078221619	0.001064432	1
hsa-miR-4788	59	3.284224227	12377	4.160975196	0.140223186	0.198492084	1
hsa-miR-4789-3p	138	4.788936944	12298	4.149722389	0.135026079	0.013800408	1
hsa-miR-4789-5p	68	3.781617465	12368	4.158878497	0.097191043	0.545340964	1
hsa-miR-4790-3p	38	3.337468427	12398	4.159326943	0.116665676	0.680971757	1
hsa-miR-4790-5p	3	3.737342873	12433	4.156916851	0	1	1
hsa-miR-4791	10	6.157740898	12426	4.155205362	0	1	1
hsa-miR-4793-3p	1988	4.171227731	10448	4.154073364	0.045858613	0.001778898	1
hsa-miR-4793-5p	1331	4.399445128	11105	4.127735054	0.039780512	0.046486802	1
hsa-miR-4795-3p	7	2.990044756	12429	4.157472759	0	1	1
hsa-miR-4795-5p	27	4.742458767	12409	4.155541369	0.126324084	0.783153115	1
hsa-miR-4796-3p	105	4.247775746	12331	4.156041098	0.06673695	0.742657621	1
hsa-miR-4796-5p	21	3.839998356	12415	4.157351532	0.195159465	0.401661651	1
hsa-miR-4797-3p	206	3.655497702	12230	4.165259747	0.066445713	0.332750259	1
hsa-miR-4798-3p	31	4.678802459	12405	4.155511194	0.282687782	0.014277501	1
hsa-miR-4798-5p	10	3.263469687	12426	4.157534568	0	1	1
hsa-miR-4799-3p	150	4.548677843	12286	4.152031382	0.125735526	0.018454012	1
hsa-miR-4799-5p	31	3.870524876	12405	4.157531073	0.139433891	0.584688857	1
hsa-miR-4800-3p	97	5.003931835	12339	4.15015624	0.08749811	0.452665447	1
hsa-miR-4800-5p	349	4.117291141	12087	4.157956865	0.081849523	0.021242176	1
hsa-miR-4801	122	3.538724641	12314	4.162939323	0.063222721	0.719734274	1
hsa-miR-4802-3p	237	4.248999645	12199	4.1550247	0.061763726	0.337747203	1
hsa-miR-4802-5p	274	3.730688193	12162	4.166415941	0.066827152	0.182502813	1
hsa-miR-4803	12	3.797480309	12424	4.157162707	0.192396437	0.766574436	1
hsa-miR-4804-3p	34	3.749736064	12402	4.157931641	0.073470123	0.993074827	1
hsa-miR-4804-5p	134	4.123038521	12302	4.157183553	0.06096327	0.708089013	1
hsa-miR-483-3p	775	4.217607613	11661	4.152775348	0.041421667	0.165116564	1
hsa-miR-483-5p	379	3.85503155	12057	4.166301922	0.04229711	0.52668762	1
hsa-miR-484	1153	4.115801294	11283	4.161006855	0.0485535	0.014420653	1
hsa-miR-485-3p	88	3.878555922	12348	4.158798697	0.076232441	0.690188989	1
hsa-miR-485-5p	1644	4.155514955	10792	4.157013774	0.052568001	0.000752772	1
hsa-miR-486-3p	1303	4.208593149	11133	4.150755624	0.049062755	0.007279968	1
hsa-miR-486-5p	367	4.073374738	12069	4.159352946	0.029314186	0.919535436	1
hsa-miR-487a-3p	38	3.486127473	12398	4.158871301	0.134172744	0.502742622	1
hsa-miR-487a-5p	92	3.807580581	12344	4.159418488	0.114750345	0.180412229	1
hsa-miR-487b-3p	16	3.066628187	12420	4.158220063	0.141022544	0.908372336	1
hsa-miR-487b-5p	87	3.6837987	12349	4.160148089	0.078041593	0.66868689	1
hsa-miR-488-3p	93	4.248190217	12343	4.156127161	0.090168212	0.440911033	1
hsa-miR-488-5p	139	4.242537	12297	4.155846677	0.064999184	0.606949485	1
hsa-miR-489-3p	118	3.973946152	12318	4.158567429	0.065174018	0.703557402	1
hsa-miR-489-5p	16	5.961530713	12420	4.15449072	0.297745572	0.117621422	1
hsa-miR-490-3p	716	3.804957476	11720	4.178311406	0.035425286	0.365425441	1
hsa-miR-490-5p	245	4.126684763	12191	4.157421169	0.071338676	0.173411285	1
hsa-miR-491-3p	16	2.711852854	12420	4.158677101	0.23476248	0.341888388	1
hsa-miR-491-5p	925	3.901414384	11511	4.177339148	0.041701968	0.101780875	1
hsa-miR-492	773	4.032500307	11663	4.165055003	0.04028995	0.18988998	1
hsa-miR-493-3p	415	4.048713388	12021	4.16054764	0.043229168	0.441600531	1
hsa-miR-493-5p	60	3.179253338	12376	4.161554948	0.117539323	0.381435826	1
hsa-miR-494-3p	42	5.357701366	12394	4.15274615	0.19054919	0.095692314	1
hsa-miR-494-5p	141	3.872018466	12295	4.160081711	0.065315717	0.591673722	1
hsa-miR-495-3p	38	4.289010782	12398	4.156410455	0.108638066	0.762560371	1
hsa-miR-495-5p	63	5.471709724	12373	4.150120547	0.152260619	0.109337756	1
hsa-miR-496	11	6.881280048	12425	4.154403634	0.368809219	0.100582354	1
hsa-miR-497-3p	245	4.350604888	12191	4.152921092	0.043206179	0.761078668	1
hsa-miR-497-5p	660	4.029068455	11776	4.163975378	0.037302886	0.349389173	1
hsa-miR-498-3p	294	4.532645279	12142	4.147715494	0.079597776	0.052641458	1
hsa-miR-498-5p	236	4.522799929	12200	4.149735939	0.068312031	0.230112086	1
hsa-miR-4999-3p	114	4.001191506	12322	4.15825543	0.075010607	0.548680675	1
hsa-miR-4999-5p	113	4.547443902	12323	4.153233634	0.085952665	0.379713346	1
hsa-miR-499a-3p	163	3.787626516	12273	4.161718904	0.066595384	0.47349472	1
hsa-miR-499a-5p	22	3.644564995	12414	4.157723442	0.139541866	0.78590054	1
hsa-miR-499b-3p	53	3.429849051	12383	4.159927096	0.111514721	0.527788438	1
hsa-miR-499b-5p	124	3.820027062	12312	4.160207593	0.064660232	0.683743594	1
hsa-miR-5000-3p	649	3.877349729	11787	4.172203212	0.056717051	0.038220134	1
hsa-miR-5000-5p	274	4.00917773	12162	4.160141797	0.029951494	0.969815994	1
hsa-miR-5001-5p	2533	4.007119755	9903	4.195105008	0.036491871	0.009288801	1
hsa-miR-5002-3p	384	4.082767701	12052	4.159174945	0.062502593	0.109194715	1
hsa-miR-5002-5p	73	3.690090938	12363	4.159571512	0.116801237	0.275413623	1
hsa-miR-5003-3p	132	5.009590012	12304	4.147666885	0.086000611	0.288905703	1
hsa-miR-5003-5p	350	4.507888488	12086	4.146648872	0.06515827	0.111324767	1
hsa-miR-5004-3p	221	4.097241143	12215	4.157893487	0.059762217	0.420212199	1
hsa-miR-5004-5p	697	3.72609076	11739	4.18238981	0.047689934	0.100288668	1
hsa-miR-5006-3p	705	4.126853948	11731	4.158616248	0.031105799	0.540625952	1
hsa-miR-5006-5p	1616	3.981523425	10820	4.182996061	0.041685502	0.015097269	1
hsa-miR-5007-3p	4	1.866748533	12432	4.157552465	0	1	1
hsa-miR-5007-5p	432	4.400065256	12004	4.148061567	0.053780684	0.17910847	1
hsa-miR-5008-3p	1001	3.981451993	11435	4.172166663	0.02807337	0.462732996	1
hsa-miR-5008-5p	1538	4.016191238	10898	4.176661508	0.030906042	0.152274669	1
hsa-miR-5009-3p	32	3.069567222	12404	4.159620532	0.113582312	0.804759028	1
hsa-miR-5009-5p	429	3.997603578	12007	4.162504148	0.037525895	0.604118555	1
hsa-miR-500a-3p	655	4.076623641	11781	4.161274149	0.061315963	0.018824685	1
hsa-miR-500a-5p	292	4.187349803	12144	4.156081447	0.034438338	0.887750289	1
hsa-miR-500b-5p	92	4.256731852	12344	4.156070958	0.092007383	0.422034339	1
hsa-miR-5010-3p	101	4.074274134	12335	4.157491492	0.109406141	0.181618532	1
hsa-miR-5010-5p	597	4.091261261	11839	4.160121316	0.048448312	0.138726761	1
hsa-miR-5011-3p	59	3.881468658	12377	4.158128188	0.157135365	0.110052665	1
hsa-miR-5011-5p	22	4.538206794	12414	4.156139736	0.158516045	0.639216663	1
hsa-miR-501-3p	241	3.987164653	12195	4.160168311	0.043794222	0.755180231	1
hsa-miR-501-5p	243	3.547836399	12193	4.168952267	0.058066441	0.397891461	1
hsa-miR-502-3p	256	3.872793545	12180	4.162785229	0.05422696	0.452267754	1
hsa-miR-502-5p	414	3.972835306	12022	4.163151341	0.042732044	0.457946386	1
hsa-miR-503-3p	225	3.89043473	12211	4.161723972	0.073072912	0.188800284	1
hsa-miR-503-5p	535	3.985325739	11901	4.164524827	0.055367373	0.086643257	1
hsa-miR-504-5p	1006	4.049318225	11430	4.166276912	0.043994302	0.055794625	1
hsa-miR-5047	685	4.21265315	11751	4.153560704	0.03224686	0.511324212	1
hsa-miR-505-3p	101	4.079880467	12335	4.157445586	0.052502137	0.945265465	1
hsa-miR-505-5p	1114	4.120955892	11322	4.160343965	0.051753834	0.008739606	1
hsa-miR-506-3p	253	4.461493196	12183	4.150488505	0.096778411	0.019261155	1
hsa-miR-506-5p	78	4.01651205	12358	4.157701189	0.1328113	0.129830283	1
hsa-miR-507	79	4.103231615	12357	4.157158205	0.093340217	0.500923492	1
hsa-miR-508-3p	59	3.735039411	12377	4.158826203	0.110470076	0.470619473	1
hsa-miR-5087	263	4.265679872	12173	4.154463602	0.10088243	0.0106002	1
hsa-miR-5088-5p	1203	3.996456458	11233	4.173989328	0.060544061	0.000693958	1
hsa-miR-5089-3p	109	4.318114975	12327	4.155389365	0.064432293	0.760838385	1
hsa-miR-5089-5p	212	4.428191392	12224	4.152109184	0.061887225	0.40194106	1
hsa-miR-5090	739	4.19131512	11697	4.154636006	0.057690561	0.019572653	1
hsa-miR-5091	307	4.054091649	12129	4.159415706	0.058214853	0.262216891	1
hsa-miR-5092	116	4.566443062	12320	4.152958753	0.062922638	0.753109674	1
hsa-miR-5093	721	3.96198588	11715	4.168806438	0.03386663	0.417181071	1
hsa-miR-509-3p	131	4.105466808	12305	4.157362299	0.07402564	0.476341268	1
hsa-miR-5094	77	4.398941018	12359	4.155307127	0.124108515	0.189178391	1
hsa-miR-509-5p	563	4.117553174	11873	4.158677402	0.074368326	0.005234773	1
hsa-miR-5100	350	3.846582746	12086	4.165799708	0.06650812	0.098651633	1
hsa-miR-510-3p	21	4.414104727	12415	4.15638043	0.237489212	0.187771416	1
hsa-miR-510-5p	1318	4.149267777	11118	4.157710407	0.050316907	0.005126423	1
hsa-miR-511-3p	11	3.467036714	12425	4.157426304	0.21908908	0.667099358	1
hsa-miR-511-5p	143	4.671245514	12293	4.150831459	0.06104105	0.668075098	1
hsa-miR-512-3p	625	4.197344738	11811	4.154670966	0.056820388	0.043294256	1
hsa-miR-512-5p	781	4.174212231	11655	4.155649891	0.073706448	0.000703307	1
hsa-miR-513a-3p	23	5.062544165	12413	4.155137414	0.176028638	0.475366018	1
hsa-miR-513a-5p	571	3.996451892	11865	4.164533098	0.058368408	0.048856165	1
hsa-miR-513b-3p	115	4.736179999	12321	4.151408046	0.119932388	0.075427553	1
hsa-miR-513b-5p	189	4.262808951	12247	4.155179909	0.108846438	0.024302746	1
hsa-miR-513c-3p	16	4.395050143	12420	4.156508731	0.153522544	0.845646166	1
hsa-miR-513c-5p	274	4.249237865	12162	4.154733437	0.05772257	0.333805652	1
hsa-miR-514a-3p	49	4.303797611	12387	4.156234209	0.077879541	0.928636021	1
hsa-miR-514a-5p	503	4.299600974	11933	4.150796945	0.032376428	0.692365946	1
hsa-miR-514b-3p	87	4.49052595	12349	4.154464611	0.046477773	0.992190738	1
hsa-miR-514b-5p	287	4.017868581	12149	4.160098029	0.05343839	0.399958083	1
hsa-miR-515-3p	452	3.879842098	11984	4.167262234	0.054124526	0.155780259	1
hsa-miR-515-5p	224	4.887840795	12212	4.143406723	0.090790382	0.053227926	1
hsa-miR-516a-3p	333	4.344963184	12103	4.151638973	0.053213918	0.317809663	1
hsa-miR-516a-5p	83	4.197923222	12353	4.156539432	0.079739666	0.670941669	1
hsa-miR-516b-3p	333	4.344963184	12103	4.151638973	0.053213918	0.317809663	1
hsa-miR-516b-5p	433	4.426246044	12003	4.147096117	0.064241638	0.063518951	1
hsa-miR-517-5p	214	4.102419232	12222	4.157768084	0.058608882	0.465372825	1
hsa-miR-517a-3p	31	3.034274865	12405	4.159620856	0.125126445	0.718205817	1
hsa-miR-517b-3p	31	3.034274865	12405	4.159620856	0.125126445	0.718205817	1
hsa-miR-517c-3p	30	3.50818052	12406	4.158384154	0.101671234	0.916450333	1
hsa-miR-5186	75	4.305980057	12361	4.155910584	0.084048216	0.668168075	1
hsa-miR-5187-3p	138	4.184179512	12298	4.156508576	0.058482468	0.739004773	1
hsa-miR-5187-5p	744	3.891471415	11692	4.173700351	0.02718337	0.67951519	1
hsa-miR-5188	29	4.665050626	12407	4.155627691	0.182130221	0.29247185	1
hsa-miR-5189-3p	400	4.365971288	12036	4.149864633	0.049712529	0.294207965	1
hsa-miR-518a-3p	118	3.923049229	12318	4.159054995	0.0636522	0.73085839	1
hsa-miR-518a-5p	212	4.050923145	12224	4.158652121	0.082348056	0.11844866	1
hsa-miR-518b	115	3.541785963	12321	4.162556111	0.064543745	0.729548432	1
hsa-miR-518c-3p	106	3.668313441	12330	4.161015248	0.087488714	0.397021888	1
hsa-miR-518c-5p	1271	4.063862094	11165	4.167397269	0.025852115	0.430648735	1
hsa-miR-518d-3p	98	3.908609025	12338	4.158787125	0.057802177	0.901396951	1
hsa-miR-518d-5p	232	3.692628618	12204	4.165639905	0.05161253	0.579035333	1
hsa-miR-518e-3p	69	3.233500327	12367	4.161967147	0.111860339	0.357072119	1
hsa-miR-518e-5p	265	3.633429291	12171	4.168211361	0.048305979	0.580412895	1
hsa-miR-518f-3p	74	3.621110126	12362	4.160022414	0.115185158	0.283217284	1
hsa-miR-518f-5p	204	3.738289306	12232	4.163795636	0.054971531	0.579179831	1
hsa-miR-5190	755	4.063563647	11681	4.162842966	0.030431033	0.527346998	1
hsa-miR-5191	92	4.4056629	12344	4.154960973	0.056274479	0.934568893	1
hsa-miR-5192	773	4.253053455	11663	4.150437187	0.034998174	0.33701243	1
hsa-miR-5194	975	4.144744827	11461	4.157842512	0.04904132	0.026542347	1
hsa-miR-5195-3p	430	3.722029149	12006	4.172387698	0.042926211	0.428722199	1
hsa-miR-5195-5p	288	4.179740283	12148	4.156272146	0.081372562	0.048193989	1
hsa-miR-5196-3p	801	3.895477617	11635	4.174807191	0.049207614	0.053072979	1
hsa-miR-5196-5p	2365	4.055849152	10071	4.180525866	0.028128827	0.096543828	1
hsa-miR-5197-3p	186	3.691096436	12250	4.163886963	0.0519684	0.70551078	1
hsa-miR-5197-5p	228	3.69006878	12208	4.165532729	0.071872629	0.197861938	1
hsa-miR-519a-2-5p	256	3.861094033	12180	4.16303113	0.03861094	0.848860375	1
hsa-miR-519a-3p	56	3.686062332	12380	4.158945052	0.089320332	0.765381119	1
hsa-miR-519a-5p	265	3.633429291	12171	4.168211361	0.048305979	0.580412895	1
hsa-miR-519b-3p	67	3.575111456	12369	4.159966591	0.055540874	0.986315798	1
hsa-miR-519b-5p	265	3.633429291	12171	4.168211361	0.048305979	0.580412895	1
hsa-miR-519c-3p	61	4.151532159	12375	4.156841679	0.104500745	0.521265203	1
hsa-miR-519c-5p	265	3.633429291	12171	4.168211361	0.048305979	0.580412895	1
hsa-miR-519d-3p	117	3.918647944	12319	4.159077638	0.044409893	0.976254064	1
hsa-miR-519d-5p	843	4.189242548	11593	4.15445767	0.050171807	0.038266258	1
hsa-miR-519e-3p	234	4.010539197	12202	4.159620805	0.106633073	0.01080043	1
hsa-miR-519e-5p	288	4.232756043	12148	4.15501527	0.033144459	0.916738582	1
hsa-miR-520a-3p	108	4.39217701	12328	4.154753741	0.100238542	0.232260233	1
hsa-miR-520a-5p	646	3.887116474	11790	4.171593044	0.038009858	0.339108057	1
hsa-miR-520b-3p	121	5.250301945	12315	4.146071677	0.108227888	0.120741243	1
hsa-miR-520b-5p	256	3.861094033	12180	4.16303113	0.03861094	0.848860375	1
hsa-miR-520c-3p	151	4.852541626	12285	4.14826418	0.06343007	0.585805772	1
hsa-miR-520c-5p	232	3.692628618	12204	4.165639905	0.05161253	0.579035333	1
hsa-miR-520d-3p	256	3.991825782	12180	4.160283402	0.042240096	0.762266584	1
hsa-miR-520d-5p	68	4.289496969	12368	4.156086145	0.081405525	0.761302817	1
hsa-miR-520e-3p	91	4.235909319	12345	4.156232603	0.147843813	0.038547326	1
hsa-miR-520e-5p	142	3.8635877	12294	4.16020252	0.076209167	0.388691164	1
hsa-miR-520f-3p	152	4.176846985	12284	4.156567771	0.058027987	0.692801228	1
hsa-miR-520f-5p	154	3.499297199	12282	4.165060045	0.105180847	0.069106529	1
hsa-miR-520g-3p	247	4.34466691	12189	4.153008984	0.064047261	0.27376718	1
hsa-miR-520g-5p	277	3.770072381	12159	4.165626218	0.065365852	0.197470292	1
hsa-miR-520h	85	4.048629925	12351	4.157560173	0.054569528	0.963053222	1
hsa-miR-521	52	3.408110284	12384	4.159959423	0.149100576	0.19984592	1
hsa-miR-522-3p	32	4.650641269	12404	4.155541657	0.135369639	0.602350581	1
hsa-miR-522-5p	265	3.633429291	12171	4.168211361	0.048305979	0.580412895	1
hsa-miR-523-3p	131	3.504119225	12305	4.163764292	0.068336275	0.580291606	1
hsa-miR-523-5p	265	3.633429291	12171	4.168211361	0.048305979	0.580412895	1
hsa-miR-524-3p	225	4.221745783	12211	4.155619231	0.104588031	0.015919834	1
hsa-miR-524-5p	71	4.66811032	12365	4.153879774	0.074287374	0.830759096	1
hsa-miR-525-3p	208	4.220802422	12228	4.155727211	0.118822501	0.006207286	1
hsa-miR-525-5p	760	3.878701378	11676	4.17491831	0.034634247	0.358941433	1
hsa-miR-526a-3p	92	3.243789041	12344	4.163620435	0.075988334	0.667371266	1
hsa-miR-526a-5p	232	3.692628618	12204	4.165639905	0.05161253	0.579035333	1
hsa-miR-526b-3p	151	5.162104981	12285	4.144459209	0.126829413	0.016477663	1
hsa-miR-526b-5p	320	4.086580465	12116	4.158670641	0.063682321	0.15944528	1
hsa-miR-527	212	4.050923145	12224	4.158652121	0.082348056	0.11844866	1
hsa-miR-532-3p	1931	4.165869322	10505	4.155151411	0.046489416	0.001733504	1
hsa-miR-532-5p	247	4.128239153	12189	4.157394714	0.048811183	0.611246858	1
hsa-miR-539-3p	11	2.919073512	12425	4.157911423	0.323197366	0.201113796	1
hsa-miR-539-5p	136	3.858588514	12300	4.160113105	0.083572453	0.304425423	1
hsa-miR-541-3p	1315	4.090286462	11121	4.164682361	0.045042452	0.01693384	1
hsa-miR-541-5p	212	4.702095857	12224	4.147358877	0.100847081	0.028854702	1
hsa-miR-542-3p	148	4.470908967	12288	4.15303261	0.156821861	0.001503776	1
hsa-miR-542-5p	224	3.854323488	12212	4.162364132	0.05420605	0.537742063	1
hsa-miR-543	46	3.911321973	12390	4.157727072	0.066792996	0.986717281	1
hsa-miR-544a	46	3.589494878	12390	4.15892191	0.115398112	0.57497882	1
hsa-miR-544b	924	4.113843442	11512	4.160264758	0.037744917	0.174695905	1
hsa-miR-545-3p	104	4.718670105	12332	4.152077323	0.166115672	0.006748116	1
hsa-miR-545-5p	29	3.774616912	12407	4.157708982	0.133167317	0.68397192	1
hsa-miR-548a-3p	43	3.664618612	12393	4.158523411	0.125029321	0.514431602	1
hsa-miR-548a-5p	9	4.206753026	12427	4.156779469	0	1	1
hsa-miR-548aa	80	4.081952877	12356	4.15730034	0.07197313	0.80478649	1
hsa-miR-548ab	15	3.953217884	12421	4.157061506	0.169997048	0.779520678	1
hsa-miR-548ac	22	5.698020632	12414	4.154084323	0.234141805	0.179873802	1
hsa-miR-548ad-3p	4	7.163985698	12432	4.155848077	0	1	1
hsa-miR-548ad-5p	13	4.090182902	12423	4.156885362	0.161932891	0.885283463	1
hsa-miR-548ae-3p	9	3.330152328	12427	4.157414329	0	1	1
hsa-miR-548ae-5p	13	4.090182902	12423	4.156885362	0.161932891	0.885283463	1
hsa-miR-548ag	43	5.11748993	12393	4.153482383	0.11424116	0.630815916	1
hsa-miR-548ah-3p	27	4.959546869	12409	4.15506902	0.206051164	0.202786058	1
hsa-miR-548ah-5p	15	7.896768606	12421	4.152299147	0.328513539	0.078815687	1
hsa-miR-548ai	21	4.919466894	12415	4.155525609	0.253859578	0.134087773	1
hsa-miR-548aj-3p	6	3.04933374	12430	4.15735022	0	1	1
hsa-miR-548aj-5p	45	3.364776065	12391	4.15969206	0.146957917	0.287530851	1
hsa-miR-548ak	20	4.361744459	12416	4.15648553	0.250628222	0.162686302	1
hsa-miR-548al	36	5.391329679	12400	4.153231562	0.145304659	0.434628291	1
hsa-miR-548am-3p	24	4.713895227	12412	4.155738459	0.275580084	0.052593312	1
hsa-miR-548am-5p	24	3.671934116	12412	4.157753208	0.106563541	0.948468218	1
hsa-miR-548an	41	4.616336663	12395	4.155295638	0.212003266	0.050780643	1
hsa-miR-548ao-3p	49	4.369417737	12387	4.155974632	0.072307538	0.960552199	1
hsa-miR-548ao-5p	29	5.426414176	12407	4.153848088	0.165262658	0.408199927	1
hsa-miR-548ap-3p	6	3.703127007	12430	4.157034632	0	1	1
hsa-miR-548ap-5p	8	3.91960208	12428	4.156968331	0	1	1
hsa-miR-548aq-3p	19	5.372070844	12417	4.1549561	0.185980171	0.527882326	1
hsa-miR-548aq-5p	32	4.722720708	12404	4.155355706	0.171043615	0.307878415	1
hsa-miR-548ar-3p	13	3.423762425	12423	4.157582736	0.188707051	0.744159003	1
hsa-miR-548ar-5p	12	4.545603562	12424	4.156440115	0.283832367	0.288977986	1
hsa-miR-548as-3p	37	4.578303601	12399	4.155557868	0.104127839	0.818641255	1
hsa-miR-548as-5p	31	4.117980846	12405	4.156912683	0.134805164	0.627794477	1
hsa-miR-548at-3p	19	5.8303996	12417	4.154254783	0.147938098	0.80070085	1
hsa-miR-548at-5p	18	3.822187657	12418	4.157300681	0.169109357	0.682863437	1
hsa-miR-548au-3p	143	3.989180711	12293	4.158765671	0.071530276	0.464643261	1
hsa-miR-548au-5p	17	3.926638513	12419	4.157130717	0.160498856	0.774304239	1
hsa-miR-548av-3p	26	4.717837049	12410	4.155640248	0.106514597	0.930099394	1
hsa-miR-548av-5p	3	4.386884439	12433	4.156760121	0	1	1
hsa-miR-548aw	54	3.670101937	12382	4.158938276	0.123928403	0.380828628	1
hsa-miR-548ax	44	3.377961738	12392	4.159581094	0.080367099	0.939599303	1
hsa-miR-548ay-3p	47	3.488099217	12389	4.159352536	0.109907038	0.623700973	1
hsa-miR-548ay-5p	20	4.094623234	12416	4.156915816	0.24007732	0.199961035	1
hsa-miR-548az-3p	14	4.425854415	12422	4.156512419	0.22172643	0.497512778	1
hsa-miR-548az-5p	43	4.468565117	12393	4.155733957	0.298289169	0.000975688	1
hsa-miR-548b-3p	125	3.604042349	12311	4.16242823	0.05812168	0.797341572	1
hsa-miR-548b-5p	29	3.959515881	12407	4.157276801	0.126224628	0.745935337	1
hsa-miR-548ba	26	3.269732285	12410	4.15867415	0.192301494	0.292623333	1
hsa-miR-548bb-3p	21	5.235959266	12415	4.154990261	0.138453867	0.816417141	1
hsa-miR-548bb-5p	20	4.852772355	12416	4.155694571	0.255460696	0.147568381	1
hsa-miR-548bc	8	3.284052046	12428	4.15737744	0	1	1
hsa-miR-548c-3p	7	3.050933552	12429	4.157438467	0	1	1
hsa-miR-548c-5p	24	3.671934116	12412	4.157753208	0.106563541	0.948468218	1
hsa-miR-548d-3p	37	3.140529084	12399	4.159848347	0.150541783	0.37323378	1
hsa-miR-548d-5p	23	3.90860813	12413	4.157275538	0.211822108	0.254345147	1
hsa-miR-548e-3p	19	3.878751684	12417	4.157241117	0.168554995	0.653882368	1
hsa-miR-548e-5p	77	4.798441568	12359	4.152818127	0.113413328	0.278583116	1
hsa-miR-548f-3p	3	3.247742794	12433	4.157034988	0	1	1
hsa-miR-548f-5p	23	3.557722138	12413	4.157925693	0.133289434	0.809372714	1
hsa-miR-548g-3p	1	1.502025678	12435	4.157029128	0	1	1
hsa-miR-548g-5p	45	3.364776065	12391	4.15969206	0.146957917	0.287530851	1
hsa-miR-548h-3p	35	4.658069961	12401	4.155400918	0.110428882	0.788308099	1
hsa-miR-548h-5p	27	3.776601422	12409	4.15764292	0.129013291	0.760989083	1
hsa-miR-548i	21	4.295875854	12415	4.156580414	0.21386188	0.292978826	1
hsa-miR-548j-3p	14	3.844529159	12422	4.157167592	0.171975987	0.802596046	1
hsa-miR-548j-5p	32	3.471823604	12404	4.158582786	0.165037488	0.349595149	1
hsa-miR-548k	16	2.855109104	12420	4.158492551	0.163425926	0.786910508	1
hsa-miR-548l	20	3.987862307	12416	4.157087789	0.073856314	0.999908502	1
hsa-miR-548m	39	5.700889942	12397	4.151958097	0.107503263	0.759928673	1
hsa-miR-548n	24	3.57668468	12412	4.157937383	0.190715974	0.34828813	1
hsa-miR-548o-3p	67	3.429570127	12369	4.160754955	0.065184627	0.939626598	1
hsa-miR-548o-5p	24	3.671934116	12412	4.157753208	0.106563541	0.948468218	1
hsa-miR-548p	31	3.856526222	12405	4.157566056	0.101454928	0.907881901	1
hsa-miR-548q	583	4.185711862	11853	4.155394349	0.035942873	0.469479473	1
hsa-miR-548s	115	4.009604167	12321	4.158189656	0.069665435	0.637921786	1
hsa-miR-548t-3p	80	4.081952877	12356	4.15730034	0.07197313	0.80478649	1
hsa-miR-548t-5p	35	4.018066326	12401	4.157207234	0.198449434	0.127950896	1
hsa-miR-548u	54	3.390305546	12382	4.160158515	0.129578779	0.327330464	1
hsa-miR-548v	137	3.857064959	12299	4.160154593	0.103951838	0.106967755	1
hsa-miR-548w	46	4.237409625	12390	4.156516416	0.162880303	0.175649808	1
hsa-miR-548x-3p	5	3.143702566	12431	4.157223129	0	1	1
hsa-miR-548x-5p	45	3.364776065	12391	4.15969206	0.146957917	0.287530851	1
hsa-miR-548y	12	4.040431711	12424	4.156928047	0.266446662	0.362359677	1
hsa-miR-548z	35	4.658069961	12401	4.155400918	0.110428882	0.788308099	1
hsa-miR-549a-3p	71	4.204406071	12365	4.15654237	0.10154286	0.460517719	1
hsa-miR-549a-5p	175	3.731409642	12261	4.162887411	0.07635779	0.266812365	1
hsa-miR-550a-3-5p	609	3.908166366	11827	4.16961917	0.036868411	0.410535092	1
hsa-miR-550a-3p	175	3.878963247	12261	4.160781394	0.069364652	0.377553542	1
hsa-miR-550b-2-5p	478	4.001968059	11958	4.163005394	0.057781384	0.09291621	1
hsa-miR-550b-3p	193	3.80621372	12243	4.162342562	0.065238083	0.393761633	1
hsa-miR-551a	172	3.927982003	12264	4.160024978	0.054682641	0.690876144	1
hsa-miR-551b-3p	170	4.137367387	12266	4.157085177	0.058938625	0.605004743	1
hsa-miR-551b-5p	130	3.386374072	12306	4.164954543	0.080586081	0.373687499	1
hsa-miR-552-3p	264	4.232509697	12172	4.155173897	0.091120704	0.02738488	1
hsa-miR-552-5p	60	4.95758818	12376	4.152933415	0.102424047	0.558102623	1
hsa-miR-553	10	4.833278436	12426	4.156271242	0	1	1
hsa-miR-554	287	4.350903945	12149	4.15223062	0.065126594	0.185246277	1
hsa-miR-555	112	4.607523987	12324	4.152719616	0.062624612	0.77673406	1
hsa-miR-556-3p	9	2.944570869	12427	4.157693578	0	1	1
hsa-miR-556-5p	66	3.724180388	12370	4.159123956	0.118490483	0.315303375	1
hsa-miR-557	336	4.424290597	12100	4.149388231	0.031968713	0.89197386	1
hsa-miR-5571-3p	437	3.917885732	11999	4.165517391	0.038002786	0.576421605	1
hsa-miR-5571-5p	517	4.443604238	11919	4.144375857	0.089222497	0.000749601	1
hsa-miR-5572	939	4.018053764	11497	4.1681488	0.024057579	0.696504919	1
hsa-miR-5579-3p	26	3.699775033	12410	4.157773174	0.247133205	0.084063909	1
hsa-miR-5579-5p	18	4.769829182	12418	4.155927066	0.272874501	0.137535082	1
hsa-miR-558	194	4.09448231	12242	4.157803436	0.058958765	0.52030939	1
hsa-miR-5580-3p	114	3.902704663	12322	4.159166605	0.076566802	0.521935498	1
hsa-miR-5580-5p	395	4.410109843	12041	4.148506424	0.043738535	0.457199526	1
hsa-miR-5581-3p	328	4.109983529	12108	4.158084294	0.057732441	0.237558588	1
hsa-miR-5581-5p	809	4.189771125	11627	4.154522611	0.067640183	0.001973491	1
hsa-miR-5582-3p	29	4.558181997	12407	4.155877485	0.102767348	0.920004191	1
hsa-miR-5582-5p	162	3.927571983	12274	4.159841337	0.046223373	0.884137904	1
hsa-miR-5583-3p	34	3.8843285	12402	4.157562657	0.10362655	0.859729015	1
hsa-miR-5583-5p	2	1.92558867	12434	4.157174526	0	1	1
hsa-miR-5584-3p	135	4.519233379	12301	4.152838203	0.122498321	0.036353926	1
hsa-miR-5584-5p	526	4.276678014	11910	4.151521965	0.06522429	0.027516015	1
hsa-miR-5585-3p	156	4.483251077	12280	4.152668735	0.128125783	0.012721487	1
hsa-miR-5585-5p	65	3.411784607	12371	4.160730194	0.093067534	0.629910048	1
hsa-miR-5586-3p	511	4.235370511	11925	4.153449468	0.035333686	0.573443888	1
hsa-miR-5586-5p	104	3.521564356	12332	4.162172928	0.071343472	0.670132533	1
hsa-miR-5587-3p	1192	4.015081279	11244	4.171841191	0.041155134	0.051937	1
hsa-miR-5587-5p	261	4.155617694	12175	4.156841316	0.04559151	0.662938234	1
hsa-miR-5588-3p	282	4.368007818	12154	4.151915504	0.086791028	0.031462725	1
hsa-miR-5588-5p	334	4.346657752	12102	4.151576231	0.102798864	0.002077848	1
hsa-miR-5589-3p	594	4.097515355	11842	4.159790163	0.047897485	0.149186161	1
hsa-miR-559	2	3.884424696	12434	4.156859449	0	1	1
hsa-miR-5590-3p	6	2.299432882	12430	4.157712199	0	1	1
hsa-miR-5590-5p	19	3.798800473	12417	4.157363455	0.287941405	0.086060171	1
hsa-miR-5591-3p	106	4.660849815	12330	4.152482494	0.125418905	0.073298357	1
hsa-miR-5591-5p	844	3.910331925	11592	4.174761826	0.038815787	0.186688185	1
hsa-miR-561-3p	7	3.314948076	12429	4.157289774	0	1	1
hsa-miR-561-5p	57	3.428622023	12379	4.160168655	0.116199903	0.427756297	1
hsa-miR-562	60	4.28275918	12376	4.156205049	0.088860159	0.733336789	1
hsa-miR-563	28	3.409884054	12408	4.158501167	0.146840748	0.583415335	1
hsa-miR-564	648	4.206322362	11788	4.154094193	0.064128827	0.01279191	1
hsa-miR-567	53	4.493655868	12383	4.155373938	0.087067023	0.818547315	1
hsa-miR-568	1	3.178754766	12435	4.156894289	0	1	1
hsa-miR-5680	101	4.780683351	12335	4.151707354	0.0984095	0.2864781	1
hsa-miR-5681a	288	3.853448219	12148	4.16400775	0.049353117	0.49965191	1
hsa-miR-5681b	29	3.428223673	12407	4.158518639	0.152322243	0.513047365	1
hsa-miR-5682	212	4.112137974	12224	4.157590476	0.022232787	0.999950903	1
hsa-miR-5683	333	4.096328182	12103	4.158479877	0.045416482	0.515788367	1
hsa-miR-5684	221	4.895134414	12215	4.143457596	0.08987244	0.059994951	1
hsa-miR-5685	1570	4.060346138	10866	4.170754261	0.02204844	0.517347381	1
hsa-miR-5687	13	2.71774849	12423	4.158321541	0.231196478	0.491258601	1
hsa-miR-5688	26	2.891741354	12410	4.159466073	0.150282031	0.601164142	1
hsa-miR-5689	92	3.307441541	12344	4.163146032	0.102239426	0.295483676	1
hsa-miR-569	9	3.316892527	12427	4.157423932	0	1	1
hsa-miR-5690	166	4.25007645	12270	4.155553916	0.039242545	0.962508213	1
hsa-miR-5691	683	4.183380869	11753	4.155271854	0.033756186	0.453809515	1
hsa-miR-5692a	28	3.227215743	12408	4.158913378	0.095779221	0.959809608	1
hsa-miR-5692b	1	1.987370318	12435	4.156990098	0	1	1
hsa-miR-5692c	2	2.299791212	12434	4.157114336	0	1	1
hsa-miR-5694	398	3.914981589	12038	4.164811145	0.050801023	0.273126826	1
hsa-miR-5695	205	4.649141935	12231	4.148563906	0.055009761	0.575174163	1
hsa-miR-5696	37	3.873086998	12399	4.157662313	0.118368308	0.679527803	1
hsa-miR-5697	47	3.86984551	12389	4.15790431	0.187493023	0.07435851	1
hsa-miR-5698	1714	3.930268519	10722	4.193031057	0.03691556	0.035631071	1
hsa-miR-5699-3p	1155	4.053105602	11281	4.167433939	0.036756819	0.117872181	1
hsa-miR-5699-5p	502	3.933717288	11934	4.166200197	0.038834439	0.46174611	1
hsa-miR-5700	4	4.463357483	12432	4.156717005	0	1	1
hsa-miR-5701	9	3.726108966	12427	4.157127565	0	1	1
hsa-miR-5702	188	4.101837546	12248	4.157659518	0.099981586	0.049357637	1
hsa-miR-5703	636	4.260450462	11800	4.151229893	0.069357211	0.00601932	1
hsa-miR-570-3p	26	3.384865728	12410	4.158432935	0.182861216	0.350819061	1
hsa-miR-5704	145	4.897126433	12291	4.148082003	0.139490348	0.007568561	1
hsa-miR-5705	185	3.827578762	12251	4.161787378	0.060849307	0.509653021	1
hsa-miR-570-5p	21	4.919466894	12415	4.155525609	0.253859578	0.134087773	1
hsa-miR-5706	117	4.349627007	12319	4.154984404	0.091235622	0.289584528	1
hsa-miR-5707	26	3.507169695	12410	4.158176698	0.088241493	0.987574293	1
hsa-miR-5708	82	4.372235772	12354	4.155385778	0.121078588	0.183412572	1
hsa-miR-571	219	4.075600715	12217	4.158271481	0.070383996	0.236898173	1
hsa-miR-572	414	3.983367104	12022	4.162788659	0.043890548	0.42374153	1
hsa-miR-573	260	4.111363875	12176	4.157786188	0.049639897	0.557198953	1
hsa-miR-5739	498	3.793063995	11938	4.171989727	0.040350378	0.417712553	1
hsa-miR-574-3p	90	4.201276608	12346	4.156491523	0.084459204	0.546836335	1
hsa-miR-574-5p	572	4.098839097	11864	4.159610862	0.082764336	0.001133162	1
hsa-miR-575	443	4.006369713	11993	4.162372839	0.04850911	0.267171392	1
hsa-miR-576-3p	44	3.502218532	12392	4.159139898	0.120950467	0.542721034	1
hsa-miR-576-5p	19	3.054919083	12417	4.158501713	0.124023516	0.932323058	1
hsa-miR-577	5	10.71016322	12431	4.154179746	0	1	1
hsa-miR-578	104	3.346265668	12332	4.163651282	0.096216223	0.295377096	1
hsa-miR-5787	3078	4.034717938	9358	4.196975574	0.042531566	0.000459	1
hsa-miR-579-3p	24	4.109272897	12412	4.156907564	0.118635192	0.888844445	1
hsa-miR-579-5p	114	3.83745399	12322	4.159770287	0.091352794	0.302527291	1
hsa-miR-580-3p	62	3.754653493	12374	4.158830671	0.10409704	0.515766876	1
hsa-miR-580-5p	25	3.225274953	12411	4.158692077	0.103533962	0.951905138	1
hsa-miR-581	101	4.027756502	12335	4.157872382	0.092998672	0.35161092	1
hsa-miR-582-3p	31	3.742607219	12405	4.157850739	0.12796349	0.691878174	1
hsa-miR-582-5p	57	4.013143946	12379	4.157477182	0.170299729	0.074423902	1
hsa-miR-583	202	3.62822115	12234	4.16554345	0.070927152	0.270204959	1
hsa-miR-584-3p	761	3.961098233	11675	4.169572889	0.030466168	0.521020051	1
hsa-miR-584-5p	105	4.029617719	12331	4.157898741	0.053947658	0.922353711	1
hsa-miR-585-3p	41	2.805135688	12395	4.161286702	0.175969854	0.159111851	1
hsa-miR-585-5p	183	4.536962036	12253	4.151138104	0.061956055	0.493160981	1
hsa-miR-586	28	6.031693424	12408	4.152584769	0.178387216	0.336324726	1
hsa-miR-587	81	4.444658138	12355	4.154928525	0.104005476	0.348820195	1
hsa-miR-588	629	4.232780887	11807	4.152768701	0.077554839	0.001517481	1
hsa-miR-589-3p	538	4.210972159	11898	4.154366802	0.025359609	0.895146648	1
hsa-miR-589-5p	429	4.03369313	12007	4.161214698	0.050417754	0.243067676	1
hsa-miR-590-3p	0	NaN	12436	4.156815635	0	1	1
hsa-miR-590-5p	4	2.748031294	12432	4.157268912	0	1	1
hsa-miR-591	180	4.016900245	12256	4.158870528	0.040644038	0.931250307	1
hsa-miR-592	29	3.371610711	12407	4.158650965	0.127189045	0.73745826	1
hsa-miR-593-3p	551	4.190919112	11885	4.155234565	0.030454744	0.713132685	1
hsa-miR-593-5p	1220	4.247487121	11216	4.146953009	0.039524041	0.064273982	1
hsa-miR-595	270	4.021955109	12166	4.159808594	0.04749484	0.590457498	1
hsa-miR-596	1062	4.169326864	11374	4.155647451	0.02026974	0.819705842	1
hsa-miR-597-3p	516	4.273074579	11920	4.151782949	0.060356511	0.05445588	1
hsa-miR-597-5p	287	4.418026735	12149	4.150644955	0.10184145	0.005959281	1
hsa-miR-598-3p	47	3.42915079	12389	4.159576168	0.1433753	0.290869178	1
hsa-miR-598-5p	124	3.61847797	12312	4.162237489	0.076075793	0.476153334	1
hsa-miR-599	4	3.294752927	12432	4.157093004	0	1	1
hsa-miR-600	166	4.388566799	12270	4.153680289	0.066583203	0.462105199	1
hsa-miR-601	362	4.08373395	12074	4.159006754	0.038364249	0.679034942	1
hsa-miR-602	427	4.161834859	12009	4.156637168	0.053680076	0.18562928	1
hsa-miR-603	201	4.278511675	12235	4.154816378	0.112165775	0.013804858	1
hsa-miR-604	535	3.979265351	11901	4.164797267	0.031135214	0.703733854	1
hsa-miR-605-3p	165	3.855376721	12271	4.160868884	0.046309728	0.876098163	1
hsa-miR-605-5p	310	4.331951695	12126	4.152338299	0.072298926	0.084841826	1
hsa-miR-606	4	12.58777573	12432	4.154102971	0	1	1
hsa-miR-6068	399	4.051419028	12037	4.1603093	0.044441293	0.430548965	1
hsa-miR-6069	503	4.036611837	11933	4.161882467	0.062818263	0.044329388	1
hsa-miR-607	24	3.022929515	12412	4.159008131	0.17073531	0.487418438	1
hsa-miR-6070	281	3.988540474	12155	4.16070583	0.063510615	0.217879736	1
hsa-miR-6071	633	3.999549232	11803	4.1652499	0.050256321	0.096160077	1
hsa-miR-6073	108	3.843333149	12328	4.159561912	0.071259043	0.64853455	1
hsa-miR-6074	86	3.472226576	12350	4.161582814	0.061472554	0.903502038	1
hsa-miR-6075	663	4.088555333	11773	4.160659734	0.043997187	0.175959908	1
[truncated: 657 more rows]
