# Supplementary material for: Genome-wide analysis of lncRNA stability in human
Source: PLoS Comput Biol. 2021 Apr 16;17(4):e1008918. doi: 10.1371/journal.pcbi.1008918 (PMC8081339; doi:10.1371/journal.pcbi.1008918)
Supplement: S28 Table — (CSV) [file pcbi.1008918.s028.csv]

miRNA	have_motif	have_mean	no_motif	no_mean	D	p	fdr
hsa-miR-3620-5p	8618	5.828446253	15273	6.696410677	0.061265558	0	0
hsa-miR-4447	4990	5.539542164	18901	6.60607982	0.073082814	0	0
hsa-miR-4472	5781	5.659987358	18110	6.614215525	0.067369506	0	0
hsa-miR-4492	8948	5.779774999	14943	6.744723509	0.066621422	0	0
hsa-miR-4498	9956	5.819010584	13935	6.786491619	0.065471397	0	0
hsa-miR-4700-5p	7022	5.720401094	16869	6.659266916	0.062366004	0	0
hsa-miR-5001-5p	10439	5.83078175	13452	6.812094811	0.066197256	0	0
hsa-miR-5787	10848	5.864910405	13043	6.814481485	0.059383663	0	0
hsa-miR-6846-5p	6455	5.645684694	17436	6.656396845	0.064118967	0	0
hsa-miR-762	10858	5.831927654	13033	6.84268853	0.067325759	0	0
hsa-miR-8089	8121	5.691884212	15770	6.739381002	0.065774868	0	0
hsa-miR-1587	7727	5.812078272	16164	6.656390824	0.059916487	1.11E-16	2.95E-13
hsa-miR-4731-5p	9129	5.839166382	14762	6.719826594	0.058110392	1.11E-16	2.95E-13
hsa-miR-6737-5p	6267	5.66246887	17624	6.63964694	0.063979349	1.11E-16	2.95E-13
hsa-miR-6756-5p	8428	5.792074902	15463	6.705569605	0.058800044	1.11E-16	2.95E-13
hsa-miR-6819-5p	6419	5.685283451	17472	6.639766232	0.06286288	1.11E-16	2.95E-13
hsa-miR-6848-5p	6830	5.666046021	17061	6.670461037	0.06193392	1.11E-16	2.95E-13
hsa-miR-1207-5p	9399	5.837697284	14492	6.737186952	0.056878911	2.22E-16	5.89E-13
hsa-miR-3619-5p	10723	5.937335802	13168	6.746489845	0.055894958	2.22E-16	5.89E-13
hsa-miR-4741	5836	5.721003906	18055	6.597399684	0.063839956	4.44E-16	1.18E-12
hsa-miR-608	8630	5.777603338	15261	6.725844523	0.057214259	4.44E-16	1.18E-12
hsa-miR-185-3p	8995	5.859201735	14896	6.69980602	0.055516066	1.89E-15	5.01E-12
hsa-miR-10394-5p	10049	5.970825742	13842	6.682777215	0.054382033	2.22E-15	5.89E-12
hsa-miR-4667-5p	6488	5.689955232	17403	6.641808914	0.060369329	2.22E-15	5.89E-12
hsa-miR-7109-5p	5333	5.717542982	18558	6.574640228	0.064226411	2.89E-15	7.66E-12
hsa-miR-3150a-3p	6529	5.748311544	17362	6.622111739	0.059811049	3.66E-15	9.72E-12
hsa-miR-4651	8341	5.780598499	15550	6.706614662	0.055805803	4.11E-15	1.09E-11
hsa-miR-4505	9848	5.862375067	14043	6.748640634	0.053877631	5.11E-15	1.36E-11
hsa-miR-6791-5p	8520	5.857094354	15371	6.674997475	0.055319732	5.33E-15	1.41E-11
hsa-miR-6798-5p	6553	5.781473285	17338	6.610787614	0.058291482	1.84E-14	4.89E-11
hsa-miR-6812-5p	6108	5.706871874	17783	6.615658588	0.058672807	5.08E-14	1.35E-10
hsa-miR-486-3p	6508	5.770760018	17383	6.612651664	0.057364619	5.84E-14	1.55E-10
hsa-miR-6752-5p	7027	5.763164559	16864	6.641726324	0.055727464	8.34E-14	2.21E-10
hsa-miR-330-5p	7888	5.831175352	16003	6.65547203	0.053811261	1.03E-13	2.73E-10
hsa-miR-3192-5p	8865	5.86185926	15026	6.690965509	0.052323512	1.10E-13	2.93E-10
hsa-miR-5088-5p	5375	5.63185102	18516	6.601459864	0.060414214	1.24E-13	3.30E-10
hsa-miR-4763-3p	10024	5.909527511	13867	6.725804162	0.051035063	1.38E-13	3.65E-10
hsa-miR-637	8701	5.8751564	15190	6.674397251	0.052142955	1.72E-13	4.57E-10
hsa-miR-7155-5p	5887	5.745397843	18004	6.591905853	0.05815665	1.85E-13	4.92E-10
hsa-miR-1915-3p	8723	5.890841239	15168	6.666536258	0.051684718	2.83E-13	7.50E-10
hsa-miR-6879-5p	8193	5.855581707	15698	6.658749468	0.052285661	3.30E-13	8.75E-10
hsa-miR-6763-5p	7060	5.7665222	16831	6.642040482	0.0541146	4.47E-13	1.19E-09
hsa-miR-6852-5p	8223	5.843559391	15668	6.666596963	0.051940568	4.62E-13	1.22E-09
hsa-miR-6721-5p	9910	5.935739903	13981	6.70056846	0.049712003	7.12E-13	1.89E-09
hsa-miR-6803-5p	6385	5.737390297	17506	6.618907405	0.05529131	7.54E-13	2.00E-09
hsa-miR-6825-5p	9378	5.923540038	14513	6.6804156	0.049973596	8.78E-13	2.33E-09
hsa-miR-8085	6931	5.771300044	16960	6.633428625	0.053724661	9.24E-13	2.45E-09
hsa-miR-4755-3p	7013	5.867984951	16878	6.597443514	0.053459062	1.01E-12	2.67E-09
hsa-miR-6735-5p	9071	5.916881827	14820	6.66881208	0.050102654	1.08E-12	2.86E-09
hsa-miR-6754-5p	8474	5.811009342	15417	6.697887846	0.050653458	1.30E-12	3.45E-09
hsa-miR-6805-5p	6528	5.77804866	17363	6.610881094	0.054336353	1.36E-12	3.62E-09
hsa-miR-4292	7092	5.81704497	16799	6.622379139	0.052916426	1.49E-12	3.95E-09
hsa-miR-4745-5p	4970	5.651483323	18921	6.575548754	0.059458788	1.64E-12	4.35E-09
hsa-miR-7110-5p	6344	5.768606524	17547	6.605561651	0.054303454	2.33E-12	6.17E-09
hsa-miR-6751-5p	6544	5.762251856	17347	6.617608459	0.053767832	2.34E-12	6.22E-09
hsa-miR-6813-5p	7049	5.81829206	16842	6.619801054	0.052476212	2.60E-12	6.91E-09
hsa-miR-4446-3p	7802	5.794840981	16089	6.668685484	0.050949331	2.85E-12	7.56E-09
hsa-miR-3158-3p	2988	5.498757209	20903	6.509761448	0.07222822	2.85E-12	7.56E-09
hsa-miR-2861	8015	5.868689844	15876	6.643126794	0.050547089	3.03E-12	8.03E-09
hsa-miR-4436b-3p	6723	5.814738627	17168	6.605972874	0.05306027	3.07E-12	8.14E-09
hsa-miR-4487	5174	5.744138195	18717	6.56000743	0.057882324	3.20E-12	8.49E-09
hsa-miR-194-3p	4469	5.642434593	19422	6.553794145	0.060939065	3.82E-12	1.01E-08
hsa-miR-326	4612	5.626244731	19279	6.564427065	0.060010078	4.57E-12	1.21E-08
hsa-miR-3934-3p	6310	5.756364085	17581	6.608336995	0.05370758	4.65E-12	1.23E-08
hsa-miR-6785-5p	8734	5.869341985	15157	6.67948784	0.049103612	4.97E-12	1.32E-08
hsa-miR-6515-5p	4604	5.648846608	19287	6.558642624	0.059948288	5.00E-12	1.33E-08
hsa-miR-4632-5p	8753	5.928372414	15138	6.646372463	0.049022107	5.30E-12	1.41E-08
hsa-miR-5189-5p	8944	5.891600368	14947	6.677551106	0.048691453	6.00E-12	1.59E-08
hsa-miR-6127	6470	5.825881205	17421	6.590343763	0.052831803	7.30E-12	1.94E-08
hsa-miR-6510-5p	6560	5.824337033	17331	6.59489811	0.052507121	8.04E-12	2.13E-08
hsa-miR-4675	5475	5.756543298	18416	6.569654405	0.0556126	9.20E-12	2.44E-08
hsa-miR-6797-5p	7421	5.907649304	16470	6.597642052	0.050507319	9.23E-12	2.45E-08
hsa-miR-6779-5p	8913	5.913371794	14978	6.66296884	0.048298835	9.52E-12	2.53E-08
hsa-miR-3187-5p	8953	5.888401609	14938	6.679941791	0.048204667	1.01E-11	2.67E-08
hsa-miR-4739	8583	5.852052181	15308	6.681190633	0.048626226	1.01E-11	2.69E-08
hsa-miR-6133	6723	5.844062374	17168	6.594489675	0.051799887	1.10E-11	2.92E-08
hsa-miR-6085	5499	5.792525741	18392	6.559957103	0.055294238	1.14E-11	3.04E-08
hsa-miR-3135b	9077	5.928450721	14814	6.662028007	0.047890512	1.23E-11	3.26E-08
hsa-miR-5196-5p	8231	5.864471991	15660	6.656025615	0.048910933	1.23E-11	3.27E-08
hsa-miR-6860	8630	5.902678119	15261	6.655115517	0.048375706	1.25E-11	3.31E-08
hsa-miR-92a-2-5p	7294	5.811182495	16597	6.634757183	0.050442423	1.27E-11	3.36E-08
hsa-miR-328-5p	5661	5.707733693	18230	6.593107496	0.054609955	1.29E-11	3.43E-08
hsa-miR-612	9443	5.912702689	14448	6.690903834	0.047405865	1.43E-11	3.78E-08
hsa-miR-6842-5p	6370	5.743985096	17521	6.615755095	0.052261807	1.65E-11	4.39E-08
hsa-miR-6511b-5p	6378	5.861712837	17513	6.573278456	0.05207843	1.94E-11	5.14E-08
hsa-miR-939-5p	6176	5.870826747	17715	6.561987248	0.052589814	2.00E-11	5.30E-08
hsa-miR-6883-5p	8647	5.878379834	15244	6.669737579	0.047862165	2.10E-11	5.58E-08
hsa-miR-6808-5p	9298	5.910612079	14593	6.684503459	0.047079054	2.33E-11	6.18E-08
hsa-miR-378g	5234	5.806620427	18657	6.545102576	0.055425142	2.48E-11	6.59E-08
hsa-miR-6722-3p	8311	5.899137932	15580	6.641597865	0.048129997	2.49E-11	6.60E-08
hsa-miR-6780b-5p	7639	5.866970916	16252	6.626017675	0.048942526	3.09E-11	8.19E-08
hsa-miR-760	6987	5.782577074	16904	6.631623525	0.050129937	3.24E-11	8.59E-08
hsa-miR-665	8880	5.920337439	15011	6.657200295	0.047093063	3.58E-11	9.49E-08
hsa-miR-6786-5p	3488	5.687817845	20403	6.502216411	0.064327848	3.93E-11	1.04E-07
hsa-miR-6748-5p	4891	5.733494863	19000	6.55059509	0.056202283	4.26E-11	1.13E-07
hsa-miR-4757-5p	5630	5.730104586	18261	6.584707369	0.053400782	4.39E-11	1.16E-07
hsa-miR-6731-5p	6307	5.791519468	17584	6.595582165	0.051360194	4.63E-11	1.23E-07
hsa-miR-6829-5p	7204	5.856934774	16687	6.610563431	0.049319098	4.68E-11	1.24E-07
hsa-miR-1249-5p	7327	5.898896382	16564	6.597598182	0.049019067	5.00E-11	1.33E-07
hsa-miR-6893-5p	8320	5.881631027	15571	6.65138141	0.047344052	5.54E-11	1.47E-07
hsa-miR-6783-3p	6765	5.905431839	17126	6.572088269	0.049993315	5.94E-11	1.58E-07
hsa-miR-4726-5p	9076	5.949958855	14815	6.648802127	0.04639383	6.01E-11	1.60E-07
hsa-miR-4723-5p	5556	5.821953672	18335	6.553425442	0.053278222	6.14E-11	1.63E-07
hsa-miR-138-5p	5791	5.749872324	18100	6.5859845	0.052496558	6.29E-11	1.67E-07
hsa-miR-1909-3p	7743	5.895086642	16148	6.61742471	0.047917884	7.30E-11	1.94E-07
hsa-miR-761	7105	5.90564527	16786	6.585501039	0.049043215	7.45E-11	1.98E-07
hsa-miR-1343-5p	6199	5.880168494	17692	6.55961257	0.051135867	7.49E-11	1.99E-07
hsa-miR-6780a-5p	8619	5.895434465	15272	6.658661631	0.046643087	7.76E-11	2.06E-07
hsa-miR-6760-5p	5421	5.694101422	18470	6.585604021	0.053407436	8.28E-11	2.20E-07
hsa-miR-6775-3p	5857	5.861511225	18034	6.552786893	0.051929191	8.82E-11	2.34E-07
hsa-miR-4271	5869	5.850280182	18022	6.556904655	0.051885175	8.89E-11	2.36E-07
hsa-miR-34a-5p	4203	5.607790566	19688	6.548876795	0.05856045	9.64E-11	2.56E-07
hsa-miR-4725-3p	7293	5.874714138	16598	6.606792377	0.048254159	1.13E-10	3.00E-07
hsa-miR-378i	1837	5.473180691	22054	6.459127467	0.083401735	1.14E-10	3.02E-07
hsa-miR-6782-5p	5733	5.77295896	18158	6.576024692	0.051961745	1.21E-10	3.21E-07
hsa-miR-1343-3p	8018	5.903295747	15873	6.625792527	0.046976164	1.23E-10	3.27E-07
hsa-miR-6851-5p	7773	5.868469504	16118	6.631605449	0.047288908	1.30E-10	3.46E-07
hsa-miR-449b-5p	3806	5.522305349	20085	6.546474281	0.060488314	1.36E-10	3.60E-07
hsa-miR-4721	5049	5.775689073	18842	6.546140322	0.054201896	1.38E-10	3.66E-07
hsa-miR-4640-5p	9169	5.970681052	14722	6.640310794	0.045389597	1.55E-10	4.11E-07
hsa-miR-6744-3p	5701	5.796146846	18190	6.567344525	0.051710149	1.66E-10	4.40E-07
hsa-miR-4665-5p	6492	5.857127205	17399	6.57965172	0.049424596	1.86E-10	4.94E-07
hsa-miR-1291	7398	5.950133651	16493	6.577623315	0.047495577	1.97E-10	5.22E-07
hsa-miR-6885-5p	5357	5.722807601	18534	6.574228432	0.05260584	2.05E-10	5.44E-07
hsa-miR-4302	2195	5.415464026	21696	6.481235552	0.0757332	2.35E-10	6.23E-07
hsa-miR-3064-5p	7522	5.881554545	16369	6.613890696	0.047088485	2.37E-10	6.30E-07
hsa-miR-149-3p	8979	5.903445229	14912	6.672263638	0.045089479	2.54E-10	6.73E-07
hsa-miR-6766-5p	6389	5.828683448	17502	6.585782855	0.049182779	2.93E-10	7.78E-07
hsa-miR-4689	5416	5.737324688	18475	6.572691723	0.051978361	2.97E-10	7.88E-07
hsa-miR-6778-5p	5899	5.793205523	17992	6.576795837	0.050443941	3.04E-10	8.06E-07
hsa-miR-214-3p	6755	5.842371675	17136	6.596557506	0.048190943	3.37E-10	8.94E-07
hsa-miR-8052	3863	5.820756681	20028	6.491823798	0.05887357	3.56E-10	9.45E-07
hsa-miR-5698	6144	5.900192515	17747	6.550574591	0.049565054	3.65E-10	9.68E-07
hsa-miR-6764-5p	9394	5.972965869	14497	6.649223198	0.044319257	3.77E-10	1.00E-06
hsa-miR-5006-5p	6261	5.848323621	17630	6.573311168	0.049124386	4.14E-10	1.10E-06
hsa-miR-3692-5p	8813	5.901881609	15078	6.664713321	0.044764998	4.17E-10	1.11E-06
hsa-miR-3155a	6495	5.820410558	17396	6.593484911	0.048471701	4.46E-10	1.18E-06
hsa-miR-2467-5p	4937	5.791582129	18954	6.537447985	0.053256652	4.49E-10	1.19E-06
hsa-miR-4728-5p	9022	5.927432513	14869	6.659932339	0.044476457	4.50E-10	1.19E-06
hsa-miR-1273h-5p	7550	5.915881554	16341	6.599285499	0.046267662	5.00E-10	1.33E-06
hsa-miR-6858-5p	6303	5.827043231	17588	6.582668672	0.048707587	5.49E-10	1.46E-06
hsa-miR-3085-3p	6307	5.772635599	17584	6.6023554	0.048674686	5.60E-10	1.49E-06
hsa-miR-18a-3p	5558	5.858265174	18333	6.542496713	0.050777452	5.62E-10	1.49E-06
hsa-miR-3665	5581	5.877638217	18310	6.537451185	0.050679399	5.74E-10	1.52E-06
hsa-miR-6796-5p	5732	5.860116576	18159	6.548468631	0.050172092	5.96E-10	1.58E-06
hsa-miR-4756-5p	5611	5.739371056	18280	6.580974786	0.050366504	6.94E-10	1.84E-06
hsa-miR-6742-5p	4135	5.697596085	19756	6.526840973	0.056333227	7.52E-10	1.99E-06
hsa-miR-6741-5p	4634	5.787714754	19257	6.526642775	0.053861295	7.75E-10	2.06E-06
hsa-miR-4481	3549	5.616687023	20342	6.51706852	0.059736009	8.61E-10	2.29E-06
hsa-miR-4656	6648	5.834724733	17243	6.59482573	0.047393384	8.71E-10	2.31E-06
hsa-miR-6726-5p	5361	5.713792785	18530	6.577020343	0.050837156	9.27E-10	2.46E-06
hsa-miR-3911	2896	5.557053597	20995	6.497289967	0.064966024	9.36E-10	2.48E-06
hsa-miR-661	9618	5.996276425	14273	6.644128314	0.043230054	9.42E-10	2.50E-06
hsa-miR-8073	6348	5.830019754	17543	6.58352988	0.047690505	1.24E-09	3.28E-06
hsa-miR-650	6173	5.789834398	17718	6.590088178	0.047995261	1.38E-09	3.67E-06
hsa-miR-4270	7747	5.836969609	16144	6.645492228	0.044841953	1.44E-09	3.82E-06
hsa-miR-6732-5p	4459	5.711856291	19432	6.537395167	0.053791008	1.53E-09	4.07E-06
hsa-miR-7843-5p	6634	5.892218561	17257	6.572107095	0.046790047	1.54E-09	4.10E-06
hsa-miR-361-3p	7338	5.935691528	16553	6.581751081	0.045391088	1.59E-09	4.23E-06
hsa-miR-7974	6096	5.90544625	17795	6.547020497	0.048016885	1.61E-09	4.28E-06
hsa-miR-6738-5p	3401	5.639816669	20490	6.506725895	0.059806643	1.73E-09	4.60E-06
hsa-miR-1233-5p	6163	5.791099417	17728	6.589196998	0.047756384	1.74E-09	4.63E-06
hsa-miR-11181-3p	7891	5.897614293	16000	6.622859731	0.044418903	1.76E-09	4.66E-06
hsa-miR-4710	5767	5.850520898	18124	6.55285125	0.048784232	1.81E-09	4.80E-06
hsa-miR-6874-5p	3884	5.892498338	20007	6.478600817	0.056324905	2.18E-09	5.78E-06
hsa-miR-6840-3p	8790	6.043947526	15101	6.580857647	0.043086509	2.20E-09	5.83E-06
hsa-miR-7111-5p	6692	5.907012255	17199	6.568643762	0.046197283	2.35E-09	6.23E-06
hsa-miR-6837-5p	8866	5.999345931	15025	6.609892117	0.042932048	2.37E-09	6.29E-06
hsa-miR-765	6963	5.844395671	16928	6.604991909	0.045623147	2.41E-09	6.39E-06
hsa-miR-7106-5p	7638	5.936168468	16253	6.593451998	0.044422721	2.48E-09	6.58E-06
hsa-miR-3155b	5682	5.782807108	18209	6.570702405	0.048556816	2.71E-09	7.18E-06
hsa-miR-4692	8032	5.905576221	15859	6.625275356	0.043723296	2.80E-09	7.44E-06
hsa-miR-6799-3p	6172	5.91137803	17719	6.547706128	0.047165127	2.86E-09	7.59E-06
hsa-miR-422a	2818	5.601468885	21073	6.487870297	0.063952501	2.96E-09	7.85E-06
hsa-miR-6810-5p	4913	5.778622893	18978	6.539859617	0.051030013	2.98E-09	7.90E-06
hsa-miR-541-3p	5447	5.840058725	18444	6.543755704	0.049094333	3.14E-09	8.35E-06
hsa-miR-6132	7283	5.825788616	16608	6.627806575	0.044740775	3.15E-09	8.36E-06
hsa-miR-1914-3p	4685	5.818532551	19206	6.521087425	0.05177921	3.39E-09	9.00E-06
hsa-miR-4685-5p	10273	6.003081855	13618	6.670154956	0.041442428	3.68E-09	9.76E-06
hsa-miR-920	4584	5.747631063	19307	6.534246091	0.052044857	3.85E-09	1.02E-05
hsa-miR-4510	5384	5.859042508	18507	6.535837533	0.048970497	4.11E-09	1.09E-05
hsa-miR-12119	6202	5.816144314	17689	6.582175535	0.046608017	4.33E-09	1.15E-05
hsa-miR-6129	4400	5.742190567	19491	6.528048411	0.052631879	4.61E-09	1.22E-05
hsa-miR-3689a-3p	7093	5.911926079	16798	6.582363282	0.044596111	4.85E-09	1.29E-05
hsa-miR-6836-5p	8219	5.914705704	15672	6.629075032	0.042587905	6.42E-09	1.70E-05
hsa-miR-5194	3680	5.692522487	20211	6.509096399	0.056031961	6.48E-09	1.72E-05
hsa-miR-3689b-3p	6817	5.888070821	17074	6.581050211	0.044571362	7.84E-09	2.08E-05
hsa-miR-3689c	6817	5.888070821	17074	6.581050211	0.044571362	7.84E-09	2.08E-05
hsa-miR-6804-5p	4301	5.697081391	19590	6.533980756	0.052339692	8.12E-09	2.15E-05
hsa-miR-3194-3p	5809	5.82658924	18082	6.562170843	0.046693713	9.44E-09	2.50E-05
hsa-miR-6865-5p	5577	5.885515424	18314	6.534908298	0.047317109	9.71E-09	2.58E-05
hsa-miR-378a-3p	2735	5.6521524	21156	6.477840483	0.062602784	1.14E-08	3.02E-05
hsa-miR-6842-3p	6214	5.835316456	17677	6.575955967	0.04540392	1.17E-08	3.11E-05
hsa-miR-449c-5p	4262	5.751500252	19629	6.520502115	0.05191748	1.27E-08	3.36E-05
hsa-miR-6769b-5p	4941	5.797967604	18950	6.535940483	0.049020051	1.32E-08	3.51E-05
hsa-miR-6815-5p	6216	5.88348976	17675	6.559098033	0.04523491	1.34E-08	3.56E-05
hsa-miR-6776-5p	6134	5.825454201	17757	6.576026019	0.045348373	1.44E-08	3.81E-05
hsa-miR-4512	5322	5.84041784	18569	6.538915738	0.047574452	1.48E-08	3.92E-05
hsa-miR-1293	3725	5.699246683	20166	6.509676495	0.054443914	1.61E-08	4.26E-05
hsa-miR-4722-5p	9723	5.998225924	14168	6.647591715	0.040110213	1.75E-08	4.65E-05
hsa-miR-663b	5821	5.836530859	18070	6.559456776	0.045873817	1.79E-08	4.76E-05
hsa-miR-4648	2000	5.581366348	21891	6.456584779	0.070938605	1.95E-08	5.19E-05
hsa-miR-1275	5281	5.8650133	18610	6.530397359	0.04729306	2.04E-08	5.41E-05
hsa-miR-6724-5p	6484	5.866972575	17407	6.575652318	0.043990462	2.29E-08	6.08E-05
hsa-miR-320a-5p	6003	5.918912611	17888	6.539165791	0.045097187	2.30E-08	6.10E-05
hsa-miR-1199-5p	5225	5.897865638	18666	6.519205085	0.047316109	2.30E-08	6.12E-05
hsa-miR-6504-5p	6286	5.88950631	17605	6.559636093	0.044358728	2.42E-08	6.43E-05
hsa-miR-5589-5p	5484	5.87747398	18407	6.534023077	0.046371845	2.57E-08	6.81E-05
hsa-miR-7150	5321	5.851736768	18570	6.535634827	0.046720764	2.88E-08	7.64E-05
hsa-miR-6889-5p	5021	5.835307621	18870	6.529133573	0.047633337	3.06E-08	8.12E-05
hsa-miR-146b-3p	5002	5.830961129	18889	6.529586665	0.047687442	3.09E-08	8.19E-05
hsa-miR-4667-3p	6217	5.94200316	17674	6.538553606	0.044170393	3.21E-08	8.53E-05
hsa-miR-378b	1899	5.36507883	21992	6.471241605	0.071599089	3.29E-08	8.73E-05
hsa-miR-449a	3747	5.706132699	20144	6.509280722	0.053141706	3.56E-08	9.45E-05
hsa-miR-4673	8326	5.925456045	15565	6.628235339	0.040547258	3.59E-08	9.52E-05
hsa-miR-6081	7900	5.957606023	15991	6.593630323	0.040987304	3.85E-08	0.000102123
hsa-miR-4747-5p	7002	5.909477093	16889	6.579766207	0.042323578	3.98E-08	0.000105563
hsa-miR-328-3p	4152	5.794182331	19739	6.507238718	0.050823324	4.02E-08	0.000106786
hsa-miR-4441	2749	5.613333235	21142	6.483434728	0.060344283	4.04E-08	0.00010729
hsa-miR-4327	1537	5.530915392	22354	6.44192597	0.078406901	4.19E-08	0.000111097
hsa-miR-3184-5p	6071	5.862180295	17820	6.560860466	0.044184058	4.19E-08	0.000111271
hsa-miR-6870-5p	6183	5.93528066	17708	6.539755464	0.043836496	4.48E-08	0.000119029
hsa-miR-6777-5p	4817	5.831770815	19074	6.522606169	0.047707922	4.99E-08	0.000132443
hsa-miR-6861-5p	3747	5.781010352	20144	6.495352675	0.052620253	5.04E-08	0.00013386
hsa-miR-4265	3452	5.729116054	20439	6.493807009	0.054378977	5.20E-08	0.000137923
hsa-miR-2467-3p	7388	5.927485113	16503	6.587382298	0.04132299	5.39E-08	0.000143111
hsa-miR-24-3p	4693	5.859840081	19198	6.511282456	0.047996789	5.69E-08	0.00015102
hsa-miR-1913	7145	5.957937508	16746	6.564813483	0.041591249	5.97E-08	0.000158523
hsa-miR-874-3p	5899	5.909180245	17992	6.538771444	0.044043929	6.54E-08	0.000173627
hsa-miR-6753-5p	5331	5.850070973	18560	6.536481774	0.045592317	6.66E-08	0.000176824
hsa-miR-331-3p	5597	5.876119783	18294	6.53849282	0.04468084	7.40E-08	0.000196453
hsa-miR-3652	6087	5.936295636	17804	6.536149098	0.043384692	7.67E-08	0.000203638
hsa-miR-1289	3081	5.738340651	20810	6.478808387	0.056362	7.87E-08	0.000208966
hsa-miR-370-3p	8450	5.950050258	15441	6.620420012	0.039494614	7.98E-08	0.000211679
hsa-miR-6511a-5p	6798	5.90856326	17093	6.572129939	0.041788938	8.39E-08	0.000222614
hsa-miR-6875-5p	2961	5.687087405	20930	6.481813869	0.057194363	8.52E-08	0.000226193
hsa-miR-423-5p	6048	5.880618886	17843	6.553709974	0.043214893	9.42E-08	0.000249992
hsa-miR-4437	4022	5.725166264	19869	6.516543931	0.050020323	1.08E-07	0.000285533
hsa-miR-7114-5p	4835	5.834985038	19056	6.52244319	0.046563278	1.09E-07	0.00028992
hsa-miR-3189-3p	4719	5.71577585	19172	6.547625905	0.046948621	1.12E-07	0.000298433
hsa-miR-4298	4113	5.919699233	19778	6.479730364	0.049486573	1.14E-07	0.000303605
hsa-miR-4734	4589	5.824247519	19302	6.516234495	0.047423177	1.14E-07	0.00030377
hsa-miR-432-5p	5183	5.948060047	18708	6.503903937	0.045242314	1.22E-07	0.000323025
hsa-miR-6715b-5p	5085	5.975054229	18806	6.493708355	0.045546469	1.23E-07	0.000325522
hsa-miR-6728-5p	4531	5.835698605	19360	6.51148139	0.047517173	1.26E-07	0.000334298
hsa-miR-3918	8669	6.024550544	15222	6.587636409	0.038733985	1.27E-07	0.000336545
hsa-miR-4314	2454	5.684295462	21437	6.463337641	0.061331874	1.28E-07	0.000339305
hsa-miR-378d	1551	5.505763628	22340	6.444243093	0.075551829	1.29E-07	0.000342243
hsa-miR-6811-5p	3343	5.740572741	20548	6.487886675	0.053657004	1.29E-07	0.000342584
hsa-miR-6165	6043	5.916775543	17848	6.541279442	0.042810154	1.30E-07	0.000345509
hsa-miR-4646-5p	5875	5.902047442	18016	6.540258735	0.043187984	1.33E-07	0.000352736
hsa-miR-1205	6817	5.925709985	17074	6.566022321	0.04115111	1.36E-07	0.000362256
hsa-miR-6752-3p	5496	5.894883011	18395	6.529249962	0.044086594	1.44E-07	0.000381032
hsa-miR-378e	2071	5.557503654	21820	6.461697526	0.065930614	1.44E-07	0.00038321
hsa-miR-10401-5p	3635	5.773316642	20256	6.492783575	0.051633751	1.46E-07	0.000387346
hsa-miR-4514	6208	5.840739045	17683	6.573800944	0.042253574	1.50E-07	0.000397598
hsa-miR-6857-5p	4038	5.762407302	19853	6.509607082	0.049428929	1.51E-07	0.00040182
hsa-miR-7847-3p	5183	5.900679434	18708	6.517030606	0.044931166	1.53E-07	0.000405644
hsa-miR-34c-5p	3054	5.692499543	20837	6.484567667	0.055360724	1.62E-07	0.000430778
hsa-miR-615-5p	6454	5.873455064	17437	6.57203367	0.041583291	1.68E-07	0.000446747
hsa-miR-5088-3p	4719	5.79838092	19172	6.527293476	0.046323847	1.75E-07	0.000464008
hsa-miR-7113-5p	6849	5.857557343	17042	6.594614473	0.040671404	1.91E-07	0.000507497
hsa-miR-135b-3p	1084	5.42805064	22807	6.42872027	0.088260879	1.99E-07	0.000528522
hsa-miR-4515	3817	5.827298518	20074	6.489042126	0.050125513	2.00E-07	0.000531674
hsa-miR-6794-5p	4831	5.916093624	19060	6.501740912	0.045715151	2.02E-07	0.000535504
hsa-miR-4723-3p	3990	5.829916981	19901	6.494269701	0.049140879	2.14E-07	0.000567066
hsa-miR-92a-1-5p	2825	5.590976673	21066	6.489571868	0.056760355	2.14E-07	0.000567966
hsa-miR-6856-5p	5602	5.920525746	18289	6.525072167	0.043192211	2.25E-07	0.000596905
hsa-miR-6773-5p	5591	5.838368238	18300	6.549809468	0.04322116	2.25E-07	0.000597136
hsa-miR-5008-5p	6230	5.89637174	17661	6.555089414	0.041602744	2.39E-07	0.000633003
hsa-miR-4690-3p	6951	6.036038078	16940	6.525816375	0.040175859	2.46E-07	0.000653195
hsa-miR-3151-5p	5846	5.888439485	18045	6.54364161	0.042393607	2.56E-07	0.00067939
hsa-miR-1301-3p	7026	5.975834925	16865	6.553075239	0.039946583	2.67E-07	0.000708839
hsa-miR-6769a-5p	4165	5.78175859	19726	6.510331824	0.047871981	2.86E-07	0.000757814
hsa-miR-4474-3p	4054	5.843495701	19837	6.493638076	0.048347523	2.93E-07	0.000777541
hsa-miR-8075	5082	5.850773131	18809	6.527205116	0.044299832	3.03E-07	0.000803395
hsa-miR-4695-5p	8344	5.989784136	15547	6.594524426	0.037972431	3.17E-07	0.000840389
hsa-miR-6891-5p	4685	5.802080196	19206	6.525100717	0.045548266	3.27E-07	0.000867063
hsa-miR-6774-5p	5260	5.910762084	18631	6.516731336	0.043589683	3.40E-07	0.000902054
hsa-miR-1915-5p	4422	5.82599129	19469	6.509902748	0.046331585	3.82E-07	0.001014038
hsa-miR-1321	3447	5.641790774	20444	6.508343635	0.051180503	3.89E-07	0.001032267
hsa-miR-6799-5p	5764	5.864360646	18127	6.54833427	0.041996735	3.99E-07	0.001059607
hsa-miR-4483	1890	5.567253712	22001	6.453421234	0.066506068	4.12E-07	0.001092218
hsa-miR-654-5p	4819	5.885022243	19072	6.509223358	0.044684178	4.26E-07	0.00113023
hsa-miR-4518	7327	5.994804867	16564	6.555173558	0.038790163	4.59E-07	0.001218283
hsa-miR-185-5p	3176	5.704224568	20715	6.487434847	0.052659656	4.66E-07	0.001236123
hsa-miR-10398-5p	5609	5.925100036	18282	6.523900229	0.042080541	5.00E-07	0.001328288
hsa-miR-4508	4530	5.89342065	19361	6.49794094	0.045367106	5.47E-07	0.001452603
hsa-miR-7113-3p	5828	5.818493309	18063	6.565556723	0.041360814	5.67E-07	0.00150505
hsa-miR-940	4916	5.800460471	18975	6.53432234	0.043822414	6.14E-07	0.001629872
hsa-miR-4322	4192	5.855893023	19699	6.49555442	0.04655583	6.22E-07	0.001650971
hsa-miR-4688	6529	5.989412198	17362	6.531445562	0.039715756	6.32E-07	0.001676299
hsa-miR-93-3p	3089	5.792753473	20802	6.471013105	0.052651681	6.68E-07	0.001772651
hsa-miR-6734-5p	4949	5.836352174	18942	6.526223375	0.043534294	6.95E-07	0.001843397
hsa-miR-3928-3p	2987	5.753135234	20904	6.473364674	0.053244744	7.33E-07	0.001946243
hsa-miR-4733-3p	6921	6.022832559	16970	6.530336237	0.038769999	7.63E-07	0.002025805
hsa-miR-3173-5p	4500	5.932789146	19391	6.487869575	0.044962806	7.72E-07	0.002048168
hsa-miR-134-3p	3705	5.860420405	20186	6.479291216	0.048470239	8.18E-07	0.002172071
hsa-miR-6775-5p	3889	5.802064189	20002	6.49633049	0.04749633	8.34E-07	0.002213433
hsa-miR-4313	4035	5.866497235	19856	6.488341747	0.046777729	8.46E-07	0.002244929
hsa-miR-4300	2320	5.665426497	21571	6.460527588	0.059076842	8.93E-07	0.002371072
hsa-miR-4530	7986	6.029433848	15905	6.561004173	0.036922623	1.01E-06	0.002688206
hsa-miR-5090	3883	5.822810542	20008	6.492095999	0.047140968	1.06E-06	0.002805368
hsa-miR-2110	4219	5.852773741	19672	6.497101346	0.045602913	1.06E-06	0.002817048
hsa-miR-1266-5p	7172	6.006357242	16719	6.545022785	0.037855087	1.13E-06	0.003004848
hsa-miR-7160-5p	7932	6.018821858	15959	6.564479924	0.036719006	1.25E-06	0.00330987
hsa-miR-3154	5318	5.897981505	18573	6.522283123	0.041514332	1.29E-06	0.003436611
hsa-miR-6762-3p	6780	5.908602342	17111	6.571416411	0.038252291	1.35E-06	0.003575194
hsa-miR-3612	3311	5.726000014	20580	6.489069195	0.04986337	1.39E-06	0.003676189
hsa-miR-149-5p	6322	5.912510061	17569	6.5527316	0.038959112	1.49E-06	0.003942666
hsa-miR-4309	1449	5.572951909	22442	6.435639549	0.071868137	1.57E-06	0.004154959
hsa-miR-125a-5p	4025	5.892402428	19866	6.482780142	0.045816273	1.58E-06	0.004193717
hsa-miR-6758-5p	4883	5.906716417	19008	6.50575199	0.042423098	1.69E-06	0.004486074
hsa-miR-1184	8613	6.07916881	15278	6.554781327	0.035595682	1.74E-06	0.004604845
hsa-miR-6743-5p	6505	5.98420068	17386	6.532647225	0.03835405	1.79E-06	0.004746863
hsa-miR-30b-3p	5873	5.940705316	18018	6.527587288	0.039647348	1.79E-06	0.004758229
hsa-miR-6892-3p	4411	5.848197865	19480	6.504488157	0.043989185	1.80E-06	0.004785308
hsa-miR-939-3p	8195	6.006890798	15696	6.579852191	0.035873038	1.92E-06	0.005092163
hsa-miR-3183	5607	5.916014758	18284	6.526620834	0.040050503	2.10E-06	0.005576423
hsa-miR-6877-3p	4681	5.943127482	19210	6.490580445	0.042752714	2.12E-06	0.005616206
hsa-miR-8077	3533	5.774441054	20358	6.488983684	0.047797357	2.12E-06	0.005635253
hsa-miR-210-5p	4528	5.88371617	19363	6.500147873	0.043248877	2.18E-06	0.005790301
hsa-miR-6762-5p	6552	5.961708072	17339	6.5426333	0.037966015	2.23E-06	0.005908693
hsa-miR-4526	4460	5.865110124	19431	6.50226128	0.043425443	2.29E-06	0.006072928
hsa-miR-7106-3p	4280	5.814001693	19611	6.507567326	0.044031613	2.42E-06	0.006435716
hsa-miR-6868-5p	3884	5.844896155	20007	6.487841926	0.045750156	2.44E-06	0.006481561
hsa-miR-1972	7167	6.02004653	16724	6.538995252	0.036833911	2.45E-06	0.006496437
hsa-miR-4466	3256	5.858095985	20635	6.466191885	0.049039019	2.67E-06	0.007090575
hsa-miR-4748	1307	5.654096056	22584	6.425519241	0.07379804	2.86E-06	0.007593607
hsa-miR-491-5p	3167	5.759060981	20724	6.478714725	0.04943127	2.95E-06	0.007842228
hsa-miR-378f	1939	5.7239099	21952	6.441561989	0.061371019	2.97E-06	0.007877845
hsa-miR-12115	4473	5.829097889	19418	6.510983377	0.042917926	3.05E-06	0.008099219
hsa-miR-204-3p	4684	5.887475613	19207	6.504237742	0.042107	3.18E-06	0.008428924
hsa-let-7c-5p	2017	5.534586715	21874	6.461578526	0.059898108	3.52E-06	0.009332494
hsa-miR-2392	4611	5.846423599	19280	6.511720481	0.042189467	3.53E-06	0.009375319
hsa-miR-1202	5308	5.912317795	18583	6.517852189	0.040018415	3.61E-06	0.009590239
hsa-miR-632	2504	5.605318612	21387	6.474405586	0.054238687	3.74E-06	0.009935766
hsa-miR-3199	2875	5.908986596	21016	6.448205825	0.051033267	3.80E-06	0.010090105
hsa-miR-6729-5p	3441	5.779116093	20450	6.484982475	0.047288479	3.80E-06	0.010091929
hsa-miR-3202	3244	5.899644384	20647	6.459310491	0.048286872	4.20E-06	0.011147704
hsa-miR-3169	2548	5.73084179	21343	6.461211882	0.053523867	4.33E-06	0.011503898
hsa-let-7d-5p	1263	5.473040242	22628	6.434124989	0.073808107	4.37E-06	0.011605252
hsa-let-7e-5p	2176	5.650632464	21715	6.456737455	0.057357534	4.46E-06	0.011836516
hsa-miR-4638-3p	3955	5.861067454	19936	6.48692357	0.044317657	4.69E-06	0.01243957
hsa-miR-660-3p	6477	6.000186095	17414	6.525819728	0.037052676	4.69E-06	0.012449419
hsa-miR-4649-5p	3481	5.786581799	20410	6.485092545	0.046629657	4.84E-06	0.012841512
hsa-miR-6791-3p	8316	6.061144328	15575	6.55533572	0.034531835	4.85E-06	0.012875818
hsa-miR-3138	3282	5.838315168	20609	6.470109161	0.047757869	4.92E-06	0.013067433
hsa-miR-623	3071	5.724589638	20820	6.480481043	0.049072777	5.05E-06	0.013399052
hsa-miR-7854-3p	2188	5.672448301	21703	6.45498379	0.056859468	5.24E-06	0.013912619
hsa-miR-4269	5322	6.081351353	18569	6.469862576	0.039362851	5.42E-06	0.014387717
hsa-miR-1227-5p	6035	5.983982595	17856	6.518284897	0.037683081	5.47E-06	0.014508027
hsa-miR-3150b-3p	3663	5.781496571	20228	6.492298207	0.045390439	5.64E-06	0.014957503
hsa-miR-597-3p	2759	5.808099055	21132	6.458417792	0.051153875	5.68E-06	0.015076441
hsa-miR-12122	4052	5.82273747	19839	6.497812281	0.043546154	5.74E-06	0.015237086
hsa-miR-4257	3180	5.759925894	20711	6.479033641	0.048067748	5.87E-06	0.015577707
hsa-miR-544b	3314	5.764417646	20577	6.482993148	0.047225724	5.91E-06	0.015689533
hsa-miR-766-5p	4662	5.827399163	19229	6.518097414	0.041133676	6.12E-06	0.016235218
hsa-miR-125b-5p	3134	5.86032266	20757	6.462281585	0.048177211	6.48E-06	0.017199107
hsa-miR-342-5p	2767	5.780553543	21124	6.462272222	0.050813661	6.52E-06	0.017299782
hsa-miR-4691-3p	6788	5.995535108	17103	6.537223749	0.036047221	6.55E-06	0.017394937
hsa-miR-6795-5p	4187	5.900406382	19704	6.48593324	0.042717374	6.73E-06	0.017851165
hsa-miR-4430	6701	5.960296703	17190	6.548218841	0.036142618	6.77E-06	0.017961162
hsa-miR-3922-5p	4508	5.867862995	19383	6.50319887	0.041484534	6.82E-06	0.018106196
hsa-miR-6769b-3p	2952	5.761599827	20939	6.470967448	0.049279032	6.98E-06	0.018520223
hsa-miR-323a-5p	3754	5.79338274	20137	6.493294496	0.044490657	7.26E-06	0.01926787
hsa-miR-6887-5p	4035	5.871978478	19856	6.487227887	0.043148962	7.55E-06	0.020032088
hsa-miR-485-5p	5684	5.902193287	18207	6.533518067	0.037932482	7.71E-06	0.020474875
hsa-miR-12118	3945	5.745866093	19946	6.509394783	0.04335409	8.39E-06	0.022278953
hsa-miR-8071	2471	5.709530704	21420	6.461044804	0.052841325	8.47E-06	0.022485204
hsa-miR-6880-5p	7009	6.002282963	16882	6.541513375	0.035271278	8.90E-06	0.023610264
hsa-miR-6884-5p	7189	5.957108032	16702	6.566769275	0.034979748	9.11E-06	0.024187456
hsa-miR-4654	2350	5.655912456	21541	6.462672848	0.053854372	9.19E-06	0.02439006
hsa-miR-4533	5428	5.916087285	18463	6.520679646	0.038271588	9.21E-06	0.024445737
hsa-miR-4443	3678	5.774954906	20213	6.494016026	0.04435294	9.64E-06	0.02558132
hsa-miR-4469	7428	5.997341671	16463	6.557466814	0.034582117	9.64E-06	0.025583707
hsa-miR-378c	3648	5.80796496	20243	6.487001626	0.044463998	9.84E-06	0.026120559
hsa-miR-3116	3598	5.876515845	20293	6.4731743	0.044716019	9.85E-06	0.026130142
hsa-miR-6887-3p	6878	5.99035792	17013	6.542182349	0.035198611	1.07E-05	0.028455128
hsa-miR-7108-5p	5320	5.923078947	18571	6.515160739	0.038272958	1.10E-05	0.029067931
hsa-miR-4716-3p	4229	5.928299984	19662	6.48118449	0.041708215	1.10E-05	0.029248787
hsa-miR-6827-5p	6595	5.934416725	17296	6.554483798	0.035592483	1.12E-05	0.029602657
hsa-miR-671-5p	6142	5.975766605	17749	6.524349067	0.036401636	1.12E-05	0.029727845
hsa-miR-4433a-3p	4710	5.859357304	19181	6.511978373	0.039980558	1.12E-05	0.029840322
hsa-miR-6789-5p	2876	5.834034077	21015	6.458489083	0.048814874	1.16E-05	0.030824441
hsa-miR-3142	1769	5.66515332	22122	6.440745586	0.060635484	1.17E-05	0.031182916
hsa-miR-6847-5p	4742	5.83237836	19149	6.519749956	0.039789864	1.19E-05	0.031489895
hsa-miR-6757-5p	4482	5.928972139	19409	6.488236228	0.040610114	1.22E-05	0.032292468
hsa-miR-1292-3p	3745	6.517739526	20146	6.358328976	0.04359744	1.22E-05	0.032454295
hsa-miR-3972	5358	5.916247311	18533	6.518349808	0.037984009	1.24E-05	0.032826378
hsa-miR-1231	3421	5.898948432	20470	6.464266121	0.045184467	1.27E-05	0.033652339
hsa-miR-8057	2458	5.649448955	21433	6.467479333	0.052072959	1.28E-05	0.033987625
hsa-let-7a-5p	1220	5.447590458	22671	6.433671639	0.07185702	1.28E-05	0.034100529
hsa-miR-4283	3685	5.793333935	20206	6.490913319	0.043771662	1.30E-05	0.034539601
hsa-miR-7156-3p	6920	6.024936498	16971	6.529448442	0.034836697	1.32E-05	0.034937224
hsa-miR-3176	4871	5.816291471	19020	6.528531773	0.039125387	1.40E-05	0.037049011
hsa-miR-708-5p	2655	5.8399564	21236	6.45125004	0.050147584	1.40E-05	0.037159215
hsa-miR-4749-5p	4279	5.950485985	19612	6.477753444	0.041073062	1.43E-05	0.037833964
hsa-miR-3139	3188	5.777722321	20703	6.476571092	0.046288123	1.44E-05	0.038340461
hsa-miR-4706	4467	5.934403917	19424	6.486555178	0.040357344	1.46E-05	0.038645649
hsa-miR-6822-5p	2303	5.784451619	21588	6.44720391	0.05324288	1.50E-05	0.039895835
hsa-miR-6886-3p	3185	5.746112652	20706	6.481332043	0.046211057	1.52E-05	0.040257127
hsa-miR-12114	4837	5.992773044	19054	6.482459686	0.039071452	1.53E-05	0.040714229
hsa-miR-5685	5889	6.073562301	18002	6.484647355	0.036353171	1.61E-05	0.042786508
hsa-miR-9851-5p	4422	5.901857778	19469	6.492671169	0.040334378	1.62E-05	0.042941356
hsa-miR-675-5p	3180	5.864499637	20711	6.462977222	0.046070268	1.66E-05	0.04392943
hsa-miR-296-3p	3096	5.687796724	20795	6.486867585	0.046409921	1.82E-05	0.048240367
hsa-miR-593-5p	5306	6.034832243	18585	6.482809266	0.037490231	1.83E-05	0.048518984
hsa-miR-4254	4863	5.910738183	19028	6.504094508	0.038687718	1.84E-05	0.048938525
hsa-miR-4433b-3p	3763	5.848981126	20128	6.483213141	0.042754051	1.85E-05	0.04914044
hsa-miR-199b-5p	1666	5.766590507	22225	6.42954737	0.061089696	1.89E-05	0.050248965
hsa-miR-30c-1-3p	4345	5.866878485	19546	6.498119465	0.040336855	1.89E-05	0.050250237
hsa-miR-4784	3687	5.840238727	20204	6.482422782	0.043023407	1.94E-05	0.051511426
hsa-miR-4758-5p	4088	5.880832904	19803	6.487046668	0.041247556	1.97E-05	0.052174913
hsa-miR-3153	3621	5.904185343	20270	6.468908483	0.043316498	1.97E-05	0.052243332
hsa-miR-3925-3p	1866	5.586544065	22025	6.450821287	0.057884018	1.97E-05	0.052304449
hsa-miR-6079	2410	5.992987801	21481	6.427109049	0.051557673	1.99E-05	0.052703934
hsa-miR-4319	1917	5.742408373	21974	6.439229691	0.057141154	2.00E-05	0.053024837
hsa-miR-198	3824	5.849597646	20067	6.485023605	0.042336025	2.00E-05	0.053037153
hsa-miR-6735-3p	3382	5.861453812	20509	6.469374094	0.044505695	2.02E-05	0.053703528
hsa-miR-518c-5p	5221	5.863713914	18670	6.528622375	0.037542045	2.02E-05	0.053725435
hsa-miR-365b-5p	2296	5.656902247	21595	6.460550244	0.052610276	2.05E-05	0.054394503
hsa-miR-345-5p	3257	5.723081067	20634	6.487532957	0.045110718	2.13E-05	0.056600715
hsa-miR-5591-5p	3347	5.747908686	20544	6.486837019	0.044532821	2.20E-05	0.058508763
hsa-miR-3198	3409	5.932098249	20482	6.458417496	0.043999168	2.44E-05	0.06464815
hsa-miR-5047	4382	5.84797048	19509	6.50356366	0.039733198	2.48E-05	0.065792392
hsa-miR-4525	3188	5.855921391	20703	6.464529425	0.045142749	2.58E-05	0.068382547
hsa-miR-7845-5p	4575	5.969309097	19316	6.481375076	0.038899669	2.75E-05	0.072999722
hsa-miR-6836-3p	5022	5.913536057	18869	6.50834978	0.037496334	2.87E-05	0.076061453
hsa-miR-4663	5008	5.999421171	18883	6.48513101	0.037460521	3.00E-05	0.079490119
hsa-miR-6820-5p	4797	5.993684476	19094	6.481204863	0.038050365	3.02E-05	0.080099478
hsa-miR-8082	2730	5.755409286	21161	6.464324121	0.047835096	3.13E-05	0.082996528
hsa-miR-6893-3p	5841	5.98011411	18050	6.513794103	0.035348442	3.25E-05	0.086196304
hsa-miR-6750-5p	3332	5.802485268	20559	6.477452657	0.043751719	3.42E-05	0.090694106
hsa-miR-769-3p	3578	5.887992187	20313	6.470565354	0.042455678	3.45E-05	0.091641357
hsa-miR-34b-5p	2323	5.879427509	21568	6.43758902	0.051098864	3.51E-05	0.093049719
hsa-miR-6716-5p	2727	5.74689364	21164	6.465320881	0.047601607	3.52E-05	0.093415139
hsa-miR-3120-5p	2684	5.726288623	21207	6.466471986	0.047928597	3.53E-05	0.093591755
hsa-miR-6126	2527	6.018011824	21364	6.426526596	0.049180256	3.58E-05	0.09497333
hsa-miR-9851-3p	5258	6.061475225	18633	6.474136926	0.036492871	3.61E-05	0.095813225
hsa-miR-216a-3p	4562	5.879106344	19329	6.502320189	0.038461402	3.62E-05	0.096065451
hsa-miR-3190-3p	3832	5.833086433	20059	6.488431271	0.041184547	3.64E-05	0.096577588
hsa-miR-4664-5p	3340	5.841626165	20551	6.471354128	0.043522322	3.75E-05	0.099529887
hsa-miR-6742-3p	2981	5.809802907	20910	6.465079274	0.045649788	3.79E-05	0.100557401
hsa-miR-4493	2347	5.683889501	21544	6.459512691	0.050662067	3.83E-05	0.101539386
hsa-miR-324-3p	8339	6.018084223	15552	6.579155462	0.031613271	3.88E-05	0.102986709
hsa-miR-6740-5p	1534	5.833173854	22357	6.421064606	0.061470908	3.89E-05	0.103143675
hsa-miR-1286	2692	5.660828328	21199	6.475063929	0.04764395	3.90E-05	0.10358821
hsa-miR-7112-5p	5065	5.887461281	18826	6.516723611	0.036804931	4.03E-05	0.106884718
hsa-miR-1843	2127	5.671305774	21764	6.452902164	0.052759948	4.13E-05	0.109670384
hsa-miR-1226-5p	6171	5.928264501	17720	6.541789495	0.034319889	4.15E-05	0.110227125
hsa-miR-574-5p	1655	5.839116108	22236	6.423821412	0.059117302	4.22E-05	0.111955538
hsa-miR-6882-3p	6038	5.937416299	17853	6.534123703	0.03453972	4.22E-05	0.112071955
hsa-miR-6747-3p	5990	6.020954093	17901	6.504570419	0.034568713	4.39E-05	0.116515487
hsa-miR-6512-3p	5862	6.010192064	18029	6.504636098	0.034812663	4.41E-05	0.117030468
hsa-miR-6817-3p	2834	5.696731622	21057	6.475722689	0.046232595	4.61E-05	0.122334497
hsa-miR-4697-5p	4820	5.917428247	19071	6.501065803	0.037245391	4.62E-05	0.122717989
hsa-miR-4736	4077	5.86427014	19814	6.490118135	0.039705612	4.69E-05	0.124383851
hsa-miR-12128	5366	5.962052053	18525	6.505341904	0.035764606	4.77E-05	0.126540781
hsa-miR-647	3142	5.709273607	20749	6.485386882	0.044102959	4.91E-05	0.130239072
hsa-miR-4290	4246	5.899076656	19645	6.48797916	0.038979114	4.94E-05	0.131014253
hsa-miR-4453	1840	5.843251067	22051	6.428381847	0.05582708	5.05E-05	0.134119703
hsa-miR-6855-5p	4330	5.8805411	19561	6.494611069	0.038559605	5.28E-05	0.140094735
hsa-miR-3141	3756	5.885463337	20135	6.476187226	0.040738791	5.47E-05	0.145107288
hsa-miR-548q	3364	5.838959767	20527	6.472527375	0.042627899	5.48E-05	0.145543772
hsa-miR-4308	2546	5.749804355	21345	6.458881621	0.048018203	5.56E-05	0.147680419
hsa-miR-1250-5p	2200	5.811264457	21691	6.441337342	0.05123015	5.59E-05	0.148441452
hsa-miR-134-5p	3034	5.780305957	20857	6.471035231	0.044487514	5.59E-05	0.14847666
hsa-miR-4644	2724	5.75928206	21167	6.463624782	0.046588048	5.64E-05	0.149657402
hsa-miR-3127-3p	6411	5.963801056	17480	6.53717972	0.033405551	5.68E-05	0.150783869
hsa-miR-4448	4493	5.881363998	19398	6.499580454	0.037813745	5.89E-05	0.156370031
hsa-miR-129-2-3p	641	5.349688047	23250	6.411814195	0.091364501	6.00E-05	0.159236204
hsa-miR-6859-5p	3683	6.024896127	20208	6.448641016	0.040883245	6.00E-05	0.159313323
hsa-miR-5571-3p	1070	5.654120918	22821	6.417506713	0.071315607	6.11E-05	0.162117045
hsa-miR-6824-5p	2627	5.836321415	21264	6.450894174	0.047144649	6.13E-05	0.162574619
hsa-miR-4458	1592	5.616380171	22299	6.438071342	0.059126888	6.15E-05	0.163242573
hsa-miR-378h	2577	5.775268724	21314	6.456834127	0.047516814	6.20E-05	0.164514197
hsa-miR-6895-5p	5526	6.011837571	18365	6.495094782	0.034789499	6.85E-05	0.181697128
hsa-let-7b-5p	2485	5.672174391	21406	6.465872966	0.04799181	7.03E-05	0.18649404
hsa-miR-6876-5p	5302	5.971246659	18589	6.500848905	0.035251264	7.05E-05	0.187160303
hsa-miR-5572	4332	5.906952112	19559	6.488824251	0.038014572	7.07E-05	0.187646165
hsa-miR-3191-5p	2862	5.785585686	21029	6.464667072	0.045030208	7.31E-05	0.194118379
hsa-miR-6134	4202	5.899183033	19689	6.486640407	0.038352522	7.53E-05	0.199802401
hsa-miR-3194-5p	7140	6.043860756	16751	6.528008136	0.031887883	7.58E-05	0.201105591
hsa-miR-296-5p	5723	6.000837919	18168	6.503799795	0.034170917	7.71E-05	0.204651199
hsa-miR-6829-3p	7752	6.068771548	16139	6.534401948	0.031147867	7.73E-05	0.205116829
hsa-miR-6734-3p	5328	5.938648136	18563	6.510947197	0.035005629	7.85E-05	0.208300837
hsa-miR-6736-5p	4402	5.887817823	19489	6.495236083	0.037581609	7.87E-05	0.208777317
hsa-miR-6086	4086	5.900216755	19805	6.482986338	0.038679709	7.93E-05	0.210493919
hsa-miR-6849-5p	1523	5.788375818	22368	6.42382572	0.059602106	7.97E-05	0.211425878
hsa-miR-4701-3p	3144	5.900962071	20747	6.456413232	0.043042873	8.08E-05	0.214453298
hsa-miR-502-5p	2095	5.801688498	21796	6.439222457	0.051362449	8.35E-05	0.221489439
hsa-miR-4769-5p	2328	5.798819224	21563	6.446421135	0.048940187	8.51E-05	0.225789458
hsa-miR-370-5p	2320	5.792722544	21571	6.446836669	0.048997816	8.57E-05	0.227425811
hsa-miR-4516	5812	5.909657947	18079	6.535588146	0.033787885	8.71E-05	0.231084662
hsa-miR-1200	3733	5.856516591	20158	6.48087378	0.039920311	8.73E-05	0.231773535
hsa-miR-6890-3p	3896	5.991599506	19995	6.459642831	0.039190111	8.94E-05	0.23718684
hsa-miR-365a-5p	2392	5.692508876	21499	6.460177164	0.048205867	9.04E-05	0.240014138
hsa-miR-1193	3271	5.774934927	20620	6.479826282	0.042072962	9.13E-05	0.242256229
hsa-miR-7851-3p	5786	5.976907207	18105	6.513197734	0.033734792	9.26E-05	0.245861431
hsa-miR-663a	7253	6.00563908	16638	6.547958278	0.031392708	9.49E-05	0.25189711
hsa-miR-3928-5p	2687	5.832252965	21204	6.453148763	0.045649728	9.65E-05	0.256053502
hsa-miR-4278	810	5.64548384	23081	6.409210527	0.079613984	9.84E-05	0.261039555
hsa-miR-3929	4496	5.967229032	19395	6.479771506	0.036844529	9.94E-05	0.263772758
hsa-miR-1269b	2210	5.815448153	21681	6.441201497	0.049681739	0.000100291	0.266171675
hsa-miR-6821-5p	1939	5.655743107	21952	6.447583099	0.052680413	0.000101474	0.269312589
hsa-miR-4647	2934	5.879522198	20957	6.453848927	0.043821154	0.000101922	0.270500992
hsa-miR-4436a	4346	5.940385048	19545	6.481806941	0.037254924	0.000103473	0.274617277
hsa-miR-4435	5318	5.988841777	18573	6.496267136	0.034540803	0.000103938	0.275852446
hsa-miR-3175	4190	5.866992573	19701	6.493128836	0.037760389	0.000105173	0.279128237
hsa-miR-4685-3p	3711	5.825806183	20180	6.485840601	0.039618521	0.000106532	0.282737022
hsa-miR-6873-5p	3609	5.851082179	20282	6.478023592	0.040044748	0.000108038	0.286732957
hsa-miR-7160-3p	5973	6.026758738	17918	6.50217659	0.033051904	0.000112301	0.298046829
hsa-miR-4787-5p	3212	5.791221403	20679	6.475285407	0.041925508	0.000113863	0.302191702
hsa-miR-604	3374	5.848490008	20517	6.471268938	0.041051273	0.000114762	0.30457732
hsa-miR-10400-3p	6594	5.950952959	17297	6.548143971	0.031955273	0.0001166	0.309456903
hsa-miR-6781-3p	3112	5.88432384	20779	6.45804968	0.042437608	0.000116702	0.309726398
hsa-miR-6793-5p	2462	5.719876169	21429	6.459540574	0.046965876	0.00011752	0.311896951
hsa-miR-6759-5p	3213	5.82195675	20678	6.470542753	0.041818939	0.00011935	0.316754829
hsa-miR-4690-5p	6529	5.997956631	17362	6.528232418	0.031971736	0.000122559	0.32527257
hsa-miR-4653-5p	2266	5.689634921	21625	6.456005427	0.048624788	0.000122689	0.325617048
hsa-miR-4456	1714	5.695247687	22177	6.436496169	0.055203839	0.000122907	0.32619401
hsa-miR-6778-3p	5460	5.910604681	18431	6.523353509	0.033885984	0.000125876	0.334074667
hsa-miR-4732-3p	2725	5.819968025	21166	6.455845092	0.04475431	0.000126175	0.33486952
hsa-miR-6751-3p	3272	5.846538257	20619	6.468497837	0.041348251	0.000128099	0.339973592
hsa-miR-877-3p	5004	6.034401996	18887	6.475760179	0.034839709	0.000134998	0.358284127
hsa-miR-3085-5p	5038	5.901275156	18853	6.512131005	0.0347305	0.000136705	0.362814532
hsa-miR-603	776	5.675658082	23115	6.407074169	0.079791819	0.000140954	0.37409242
hsa-miR-1237-5p	5259	5.969974523	18632	6.499985727	0.034067475	0.000146735	0.389435394
hsa-miR-550a-5p	4633	5.970217197	19258	6.482698816	0.035616236	0.00015354	0.407496225
hsa-miR-127-5p	2346	5.79542796	21545	6.44733145	0.047233026	0.000158996	0.421976263
hsa-miR-4674	6004	5.953740796	17887	6.527509943	0.032341952	0.00016481	0.437406113
hsa-miR-596	4308	5.958285243	19583	6.476818529	0.036467366	0.000166772	0.442613747
hsa-miR-4502	2083	5.894116054	21808	6.430043394	0.049563242	0.000175402	0.465517132
hsa-miR-4747-3p	3313	5.854125744	20578	6.468515477	0.040410333	0.000179269	0.475780694
hsa-miR-3174	913	5.758100352	22978	6.408159303	0.072764491	0.000183104	0.485958688
hsa-miR-4687-3p	3138	5.866620536	20753	6.461445325	0.041279756	0.000184733	0.490282569
hsa-miR-6090	3556	5.928810111	20335	6.462797213	0.039155271	0.000186406	0.494722561
hsa-miR-711	3503	5.974852008	20388	6.453498308	0.039395379	0.00018673	0.495580462
hsa-miR-6810-3p	5575	5.992297534	18316	6.502335189	0.032921007	0.000189475	0.502865896
hsa-miR-4709-3p	3461	5.896005399	20430	6.465871532	0.039499207	0.000195106	0.517810367
hsa-miR-5587-3p	5514	6.004241362	18377	6.497058454	0.032986493	0.000196075	0.520382135
hsa-miR-593-3p	2412	5.73224957	21479	6.456429262	0.046127086	0.000196535	0.521602932
hsa-miR-6890-5p	2238	5.872754017	21653	6.436087683	0.047684233	0.000197269	0.523552744
hsa-miR-5009-5p	1752	5.630827213	22139	6.442866471	0.053245234	0.000200962	0.533354411
hsa-miR-12120	2903	6.198859169	20988	6.408830852	0.042441046	0.00020467	0.543194617
hsa-miR-873-3p	3305	5.848618948	20586	6.469160811	0.040152003	0.000205678	0.545870735
hsa-miR-6745	4713	5.884994313	19178	6.505780159	0.034832585	0.000206052	0.546860753
hsa-miR-6770-5p	2918	5.908200205	20973	6.449420774	0.042308288	0.000208132	0.552381057
hsa-miR-3677-3p	1922	5.554724527	21969	6.455808163	0.050874804	0.000212692	0.564483276
hsa-miR-10396b-5p	7272	6.019144584	16619	6.542668673	0.030061123	0.000214039	0.56806081
hsa-miR-6841-3p	1078	5.538686235	22813	6.423229138	0.066598505	0.000216481	0.574539694
hsa-miR-5739	2159	5.746882805	21732	6.446544732	0.048205808	0.000217297	0.576706218
hsa-miR-3130-3p	5219	5.936326983	18672	6.508255118	0.033431501	0.000219412	0.582319961
hsa-miR-1207-3p	2436	5.854021392	21455	6.443413375	0.045615255	0.000222489	0.590486811
hsa-miR-6761-5p	3563	5.946292585	20328	6.459916844	0.038723964	0.000225096	0.597403643
hsa-miR-885-3p	5367	6.032208988	18524	6.485044507	0.033026241	0.000228346	0.606031282
hsa-miR-6771-5p	3032	5.856961062	20859	6.459826652	0.041406201	0.000228495	0.606426625
hsa-miR-6864-5p	1630	5.680926531	22261	6.434747758	0.054661913	0.000228742	0.607080194
hsa-miR-1285-3p	4482	5.963714388	19409	6.480213416	0.035253143	0.000234695	0.622880823
hsa-miR-6125	2722	5.979078176	21169	6.435295918	0.043296037	0.000236589	0.627908448
hsa-miR-4259	2777	5.825192641	21114	6.45672398	0.042876251	0.000241084	0.639836197
hsa-miR-4708-3p	1869	5.662754608	22022	6.444471062	0.051165212	0.000241908	0.642024908
hsa-miR-6787-5p	7232	6.017547209	16659	6.542105088	0.029905172	0.000241987	0.642233657
hsa-miR-504-5p	3026	5.850577044	20865	6.460579149	0.041296178	0.000243463	0.646151616
hsa-miR-1288-3p	2672	5.91326265	21219	6.442508708	0.043560588	0.000245279	0.650970988
hsa-miR-30c-2-3p	3523	5.857461728	20368	6.474272997	0.038688905	0.00024894	0.660686282
hsa-miR-1296-3p	2636	5.786645131	21255	6.45731515	0.043762193	0.000251161	0.666580908
hsa-miR-4306	950	5.608734883	22941	6.415393049	0.070158324	0.000251734	0.668103174
hsa-miR-4740-5p	2182	5.712591999	21709	6.450732615	0.047582495	0.000252283	0.669560372
hsa-miR-6826-3p	4806	6.090413299	19085	6.457076435	0.034183354	0.000253767	0.673497698
hsa-miR-6838-3p	1478	5.673767092	22413	6.43010763	0.056870901	0.000254558	0.675596469
hsa-miR-1228-5p	3936	5.966851872	19955	6.465462346	0.036926784	0.000255426	0.677899791
hsa-miR-4476	5706	6.025372597	18185	6.495631237	0.032093554	0.00026026	0.690729203
hsa-miR-3615	3169	5.840016505	20722	6.466403715	0.0403312	0.000261573	0.694215991
hsa-miR-6077	4035	6.014252173	19856	6.458316003	0.036507101	0.000262362	0.696308498
hsa-miR-6130	2642	5.836213212	21249	6.451341464	0.043592967	0.000264453	0.701857749
hsa-miR-1247-3p	4708	5.95141535	19183	6.489316927	0.034299953	0.000274203	0.727734072
hsa-miR-548ad-3p	13	11.71683993	23878	6.3804134	0.584155354	0.000281832	0.747982027
hsa-miR-6727-5p	3571	5.912924382	20320	6.465983126	0.038187805	0.000284345	0.754652839
hsa-miR-3622b-5p	4325	5.980347831	19566	6.472392196	0.035328868	0.000289109	0.767296437
hsa-miR-6849-3p	6398	6.023177842	17493	6.515036772	0.030708751	0.000290967	0.77222736
hsa-miR-6806-3p	1928	5.81400009	21963	6.433294081	0.049864677	0.000297231	0.788850479
hsa-miR-5703	2774	5.756925148	21117	6.465602108	0.042384365	0.000298649	0.792615483
hsa-miR-4534	3496	5.880903621	20395	6.469438148	0.03838576	0.000303006	0.804179094
hsa-miR-1199-3p	4845	6.522315848	19046	6.347958091	0.033730037	0.000304878	0.809146914
hsa-miR-129-1-3p	495	5.175330787	23396	6.408875079	0.095190061	0.000306122	0.812447156
hsa-miR-892b	3364	5.803715527	20527	6.478303261	0.038976391	0.000307023	0.814838308
hsa-miR-6747-5p	2979	5.720118635	20912	6.477792496	0.041024226	0.000308502	0.818765351
hsa-miR-1908-5p	6996	6.017853805	16895	6.534650776	0.02978186	0.000308722	0.819348756
hsa-miR-6720-5p	8996	6.093565404	14895	6.558315925	0.027956515	0.000311576	0.826923189
hsa-miR-4755-5p	2232	5.784193128	21659	6.445057991	0.046532925	0.000312854	0.830313355
hsa-miR-3650	773	5.664988089	23118	6.407336028	0.076403058	0.000322464	0.855818702
hsa-miR-3945	1379	5.571225404	22512	6.433062822	0.057949466	0.000324245	0.86054566
hsa-miR-4529-3p	753	5.593494592	23138	6.409021033	0.077321566	0.000326566	0.866706461
hsa-miR-103a-1-5p	2594	5.870451355	21297	6.445784818	0.043391841	0.000330638	0.877511934
hsa-miR-6845-3p	5189	5.946561919	18702	6.50449793	0.0327389	0.000330668	0.877594051
hsa-miR-3059-3p	1814	5.911270779	22077	6.422103768	0.050881801	0.00034005	0.902492666
hsa-miR-6869-3p	4353	6.511519416	19538	6.354754123	0.034834519	0.000353983	0.939470023
hsa-miR-3677-5p	3867	5.837252578	20024	6.488772191	0.036505392	0.00035433	0.94039304
hsa-miR-3689d	3973	5.893675993	19918	6.480984806	0.036105356	0.000355258	0.942855091
hsa-miR-4449	4311	5.946300583	19580	6.479536684	0.034954587	0.000356025	0.944891422
hsa-miR-92b-5p	2759	5.931592558	21132	6.442294445	0.042028165	0.00036048	0.956713277
hsa-miR-4440	1812	5.46775164	22079	6.458456638	0.050707814	0.000363971	0.965978844
hsa-miR-7157-3p	2052	5.71970382	21839	6.445670491	0.04789456	0.000366177	0.971834222
hsa-let-7a-2-3p	733	6.006254704	23158	6.395251981	0.048706513	0.068699203	1
hsa-let-7a-3p	41	5.626771896	23850	6.384617712	0.189735645	0.104988967	1
hsa-let-7b-3p	58	6.560413284	23833	6.382886171	0.161383014	0.098195377	1
hsa-let-7c-3p	196	5.993783354	23695	6.386539293	0.042878244	0.867145682	1
hsa-let-7d-3p	23	7.119406209	23868	6.382607832	0.121290285	0.887902133	1
hsa-let-7e-3p	32	6.483190368	23859	6.383183201	0.108507272	0.846059799	1
hsa-let-7f-1-3p	59	5.736758171	23832	6.384917814	0.116361138	0.402915471	1
hsa-let-7f-2-3p	127	6.038064193	23764	6.385162259	0.051221526	0.894730601	1
hsa-let-7f-5p	477	5.713367708	23414	6.396965648	0.053308696	0.140273256	1
hsa-let-7g-3p	1117	6.033372623	22774	6.400480937	0.036713677	0.113330744	1
hsa-let-7g-5p	1037	5.667038706	22854	6.415818279	0.048225206	0.019822636	1
hsa-let-7i-3p	296	5.972103832	23595	6.388475836	0.032935431	0.909037135	1
hsa-let-7i-5p	1534	5.732047945	22357	6.428003244	0.045440298	0.005326976	1
hsa-miR-100-3p	160	6.526910908	23731	6.382349009	0.047331549	0.86862998	1
hsa-miR-100-5p	201	6.67969708	23690	6.380802489	0.045373386	0.806464457	1
hsa-miR-101-2-5p	88	5.782377193	23803	6.385538835	0.087432638	0.514072668	1
hsa-miR-101-3p	218	5.787213125	23673	6.388806557	0.071026994	0.225874044	1
hsa-miR-101-5p	173	5.76131823	23718	6.387854036	0.045041765	0.876881539	1
hsa-miR-10226	1355	5.701962569	22536	6.424284292	0.056182416	0.000626275	1
hsa-miR-10392-3p	5740	6.313417979	18151	6.405421789	0.020318507	0.054605938	1
hsa-miR-10392-5p	823	5.651604593	23068	6.409422555	0.050833807	0.032918349	1
hsa-miR-10393-3p	643	6.111572771	23248	6.390833138	0.030664756	0.598563783	1
hsa-miR-10393-5p	163	6.518489485	23728	6.382388583	0.055050025	0.710519277	1
hsa-miR-10394-3p	3812	6.234486268	20079	6.411572709	0.027494701	0.015753691	1
hsa-miR-10395-3p	77	5.339992079	23814	6.386690631	0.117028181	0.243898779	1
hsa-miR-10395-5p	320	5.928856534	23571	6.389486911	0.060244315	0.201982104	1
hsa-miR-10396a-3p	6187	6.24685644	17704	6.431005947	0.014857098	0.263636643	1
hsa-miR-10396a-5p	6114	6.110498596	17777	6.477146969	0.022029123	0.024178429	1
hsa-miR-10396b-3p	6113	6.245056753	17778	6.43085826	0.01452118	0.292780735	1
hsa-miR-10397-3p	503	6.660795078	23388	6.377349502	0.050426448	0.163388432	1
hsa-miR-10397-5p	2313	6.195731816	21578	6.403424895	0.018012473	0.506765912	1
hsa-miR-10398-3p	4652	6.182354875	19239	6.431909933	0.018029632	0.174986986	1
hsa-miR-10399-3p	1157	5.83261659	22734	6.41134392	0.040211285	0.056852668	1
hsa-miR-10399-5p	92	5.13246786	23799	6.388152571	0.184314467	0.003951747	1
hsa-miR-103a-2-5p	1688	6.073032407	22203	6.406906786	0.039487133	0.015012017	1
hsa-miR-103a-3p	2380	6.085357196	21511	6.41628376	0.029172762	0.052114501	1
hsa-miR-103b	1192	6.117913182	22699	6.397254397	0.027943275	0.339454935	1
hsa-miR-10400-5p	6275	6.448664425	17616	6.360039783	0.026839508	0.002546945	1
hsa-miR-10401-3p	3521	6.117791871	20370	6.42921379	0.025665838	0.03831109	1
hsa-miR-10522-5p	274	6.523289821	23617	6.381693216	0.047129078	0.584236994	1
hsa-miR-10523-5p	791	6.41203253	23100	6.382333868	0.028311688	0.572089241	1
hsa-miR-10524-5p	741	5.983859992	23150	6.396103232	0.037386638	0.268068213	1
hsa-miR-10525-3p	127	5.648945049	23764	6.387241797	0.095310912	0.201293837	1
hsa-miR-10526-3p	3137	5.964948622	20754	6.446554219	0.031326683	0.009509524	1
hsa-miR-10527-5p	429	6.330809046	23462	6.384277257	0.037144426	0.606322734	1
hsa-miR-105-3p	596	6.092428216	23295	6.390759513	0.058794554	0.035987955	1
hsa-miR-105-5p	1104	6.032449094	22787	6.400316245	0.031378534	0.250974145	1
hsa-miR-106a-3p	286	6.310752969	23605	6.384196345	0.064407653	0.191631032	1
hsa-miR-106a-5p	1853	6.39077464	22038	6.382690111	0.016097153	0.767608437	1
hsa-miR-106b-3p	1643	6.252890593	22248	6.392949067	0.020145451	0.563790811	1
hsa-miR-106b-5p	1740	6.376860642	22151	6.383824322	0.018836959	0.616071782	1
hsa-miR-107	2343	6.116826326	21548	6.412293763	0.027629707	0.079389897	1
hsa-miR-10a-3p	60	6.218297487	23831	6.383732627	0.157947631	0.100947209	1
hsa-miR-10a-5p	1057	5.828138526	22834	6.409016715	0.042518505	0.051843536	1
hsa-miR-10b-3p	770	6.343494137	23121	6.38464338	0.025751088	0.706311639	1
hsa-miR-10b-5p	827	5.962307043	23064	6.398413205	0.033005262	0.349352977	1
hsa-miR-11181-5p	1203	5.794174961	22688	6.414555607	0.048105634	0.010108882	1
hsa-miR-11399	3179	6.046001412	20712	6.435090363	0.028329091	0.023982507	1
hsa-miR-11400	1760	5.836654068	22131	6.42679133	0.041876317	0.006572365	1
hsa-miR-11401	1241	5.606205261	22650	6.425895336	0.045645735	0.014852877	1
hsa-miR-1178-3p	1312	5.794374224	22579	6.417538912	0.05006112	0.003998765	1
hsa-miR-1178-5p	2528	6.068867206	21363	6.420527725	0.023612653	0.160719874	1
hsa-miR-1179	256	5.460602734	23635	6.393311436	0.06544072	0.228210878	1
hsa-miR-1180-3p	2086	6.098098679	21805	6.4106029	0.026773922	0.130461862	1
hsa-miR-1180-5p	2470	6.227667299	21421	6.401264733	0.033976175	0.012035216	1
hsa-miR-1181	1675	6.37333733	22216	6.384069592	0.032284383	0.077789024	1
hsa-miR-1182	3776	5.975701627	20115	6.459834986	0.033470811	0.001612233	1
hsa-miR-1183	2739	6.248669864	21152	6.400752805	0.017276281	0.464172645	1
hsa-miR-1185-1-3p	281	5.602068697	23610	6.392615365	0.051426879	0.454767907	1
hsa-miR-1185-2-3p	338	5.806101731	23553	6.391600548	0.041931492	0.601266301	1
hsa-miR-1185-5p	84	5.929586474	23807	6.384918084	0.059747833	0.926156701	1
hsa-miR-1197	1387	6.134456493	22504	6.398655302	0.021491525	0.582280584	1
hsa-miR-1203	3933	6.221017642	19958	6.415300516	0.016021492	0.367908807	1
hsa-miR-1204	3001	6.231126016	20890	6.405180513	0.025282461	0.069844744	1
hsa-miR-1206	82	6.121706529	23809	6.384218159	0.106862131	0.308240247	1
hsa-miR-1208	979	6.218880351	22912	6.390343323	0.029704004	0.378852107	1
hsa-miR-12113	1120	5.783980264	22771	6.412795757	0.044096384	0.031482446	1
hsa-miR-12116	484	5.467747237	23407	6.402248918	0.068069187	0.024695443	1
hsa-miR-12117	667	5.53732743	23224	6.407614222	0.057407397	0.027862904	1
hsa-miR-12121	1973	6.174660357	21918	6.402099881	0.023220332	0.283220139	1
hsa-miR-12123	9	4.216582401	23882	6.384133692	0	1	1
hsa-miR-12124	619	5.771195286	23272	6.399598668	0.046885716	0.141118952	1
hsa-miR-12125	1578	6.088190939	22313	6.404188804	0.025123776	0.3100335	1
hsa-miR-12126	1852	5.87379431	22039	6.426133809	0.040539929	0.007281405	1
hsa-miR-12127	2644	5.848513464	21247	6.44986871	0.040775232	0.000804099	1
hsa-miR-12129	736	6.108660994	23155	6.392047315	0.044762787	0.114677017	1
hsa-miR-12130	163	5.219925083	23728	6.391309099	0.119910106	0.019020409	1
hsa-miR-12131	1176	5.800889865	22715	6.413470553	0.042733981	0.03368716	1
hsa-miR-12132	42	4.793872735	23849	6.386116291	0.133856067	0.44027587	1
hsa-miR-12133	275	6.226512975	23616	6.385143082	0.049951189	0.506320378	1
hsa-miR-12135	2	9.177070263	23889	6.383083258	0	1	1
hsa-miR-12136	74	6.942592671	23817	6.381579469	0.087665068	0.622195209	1
hsa-miR-122-3p	53	6.552224852	23838	6.382941613	0.111331678	0.528593462	1
hsa-miR-1224-3p	4487	5.919732814	19404	6.490516849	0.030938263	0.001867212	1
hsa-miR-1224-5p	3085	6.036460945	20806	6.434747095	0.034934802	0.002838101	1
hsa-miR-1225-3p	4893	6.070942215	18998	6.463770388	0.028764266	0.003197575	1
hsa-miR-1225-5p	2308	5.824434954	21583	6.443081787	0.042455966	0.001087971	1
hsa-miR-122-5p	1347	6.034282147	22544	6.404171932	0.041083496	0.027390362	1
hsa-miR-1226-3p	6320	6.186430787	17571	6.454133943	0.015372928	0.221975571	1
hsa-miR-1227-3p	1496	5.91636376	22395	6.414509931	0.043111257	0.010894288	1
hsa-miR-1228-3p	2576	6.094958651	21315	6.41816639	0.022975885	0.176577984	1
hsa-miR-1229-3p	1981	5.837590063	21910	6.43265925	0.033774048	0.031697566	1
hsa-miR-1229-5p	3039	6.088559162	20852	6.426275599	0.027269608	0.038707474	1
hsa-miR-122b-3p	620	6.059141357	23271	6.391954039	0.048812935	0.112488088	1
hsa-miR-122b-5p	124	6.004432988	23767	6.385293911	0.084559846	0.340971701	1
hsa-miR-1233-3p	2796	5.784098468	21095	6.462739548	0.039598455	0.000868162	1
hsa-miR-1234-3p	2296	6.217043418	21595	6.400995526	0.013879116	0.818886154	1
hsa-miR-1236-3p	5930	6.017041556	17961	6.504246626	0.027319507	0.002575984	1
hsa-miR-1236-5p	1488	6.03832127	22403	6.406231667	0.045245716	0.00660589	1
hsa-miR-1237-3p	3475	6.101164328	20416	6.431342283	0.02656145	0.030289347	1
hsa-miR-1238-3p	1392	6.042848746	22499	6.404381734	0.032663904	0.121925026	1
hsa-miR-1238-5p	2713	5.893303328	21178	6.446090195	0.040003106	0.000908434	1
hsa-miR-1243	358	5.896567267	23533	6.390721922	0.070957887	0.057387375	1
hsa-miR-124-3p	1918	6.343406986	21973	6.386800868	0.022672151	0.324760789	1
hsa-miR-1244	525	5.923112333	23366	6.393657284	0.062035436	0.038431459	1
hsa-miR-1245a	291	6.56113978	23600	6.381124509	0.058672753	0.275684184	1
hsa-miR-1245b-3p	659	6.396046633	23232	6.382956067	0.020562593	0.949275765	1
hsa-miR-1245b-5p	431	6.705099855	23460	6.377405458	0.029826154	0.845783964	1
hsa-miR-124-5p	512	6.014069078	23379	6.391403683	0.039572189	0.412677617	1
hsa-miR-1246	80	6.654587106	23811	6.382405742	0.119571837	0.204364219	1
hsa-miR-1247-5p	2794	6.096037048	21097	6.421363349	0.026789355	0.057947704	1
hsa-miR-1248	2446	6.084071567	21445	6.417448871	0.024919878	0.130806284	1
hsa-miR-1249-3p	723	6.046957026	23168	6.393813888	0.02901042	0.596704268	1
hsa-miR-1250-3p	159	6.423688622	23732	6.383046671	0.053257709	0.761517399	1
hsa-miR-1251-3p	639	5.853371509	23252	6.397880857	0.046566072	0.134760945	1
hsa-miR-1251-5p	1116	5.800496608	22775	6.411875999	0.039525395	0.072008333	1
hsa-miR-1252-3p	55	6.164241276	23836	6.383822655	0.155711758	0.139717761	1
hsa-miR-1252-5p	66	5.191088374	23825	6.386619864	0.127694998	0.233423917	1
hsa-miR-1253	1001	5.974039346	22890	6.401215234	0.030620144	0.329631057	1
hsa-miR-1255a	404	5.860276455	23487	6.392313978	0.076596512	0.018925464	1
hsa-miR-1255b-2-3p	556	6.420066732	23335	6.382441525	0.025271114	0.87861828	1
hsa-miR-1255b-5p	684	5.693702518	23207	6.403642761	0.057466277	0.024843463	1
hsa-miR-1256	441	5.967181937	23450	6.391142979	0.031356144	0.788327942	1
hsa-miR-1257	522	5.792991201	23369	6.396503431	0.051572072	0.132234595	1
hsa-miR-1258	373	5.772457177	23518	6.393005509	0.054447828	0.226423255	1
hsa-miR-125a-3p	4910	6.014886765	18981	6.478622626	0.030718273	0.001269983	1
hsa-miR-125b-1-3p	363	6.244126349	23528	6.385464647	0.036698903	0.72140478	1
hsa-miR-125b-2-3p	1156	6.093916642	22735	6.398032217	0.025976594	0.447912483	1
hsa-miR-1260a	2988	5.8863509	20903	6.454356484	0.035746584	0.002508563	1
hsa-miR-1260b	2939	5.985852917	20952	6.439070655	0.030438179	0.016860448	1
hsa-miR-1261	127	6.335399805	23764	6.383573233	0.066235303	0.636520886	1
hsa-miR-1262	859	5.934326189	23032	6.40006269	0.049088559	0.036962446	1
hsa-miR-1263	851	5.804630991	23040	6.404691368	0.03915869	0.161335794	1
hsa-miR-126-3p	124	6.623315568	23767	6.382065004	0.059918401	0.767644207	1
hsa-miR-1264	284	6.357775561	23607	6.383624426	0.03415047	0.898951873	1
hsa-miR-1265	1702	5.840723434	22189	6.424936626	0.05163106	0.000437397	1
hsa-miR-126-5p	4	5.490436842	23887	6.383466669	0	1	1
hsa-miR-1266-3p	2632	5.882910256	21259	6.445270722	0.040818882	0.000815768	1
hsa-miR-1267	382	6.144607207	23509	6.387195973	0.039923777	0.586896559	1
hsa-miR-1268a	2885	5.953335662	21006	6.442371546	0.036429486	0.002382563	1
hsa-miR-1268b	3064	5.918245605	20827	6.451736954	0.03936277	0.000508506	1
hsa-miR-1269a	2549	5.939748002	21342	6.436295212	0.033416042	0.012374921	1
hsa-miR-1270	1907	6.061562339	21984	6.411227743	0.031619268	0.059864946	1
hsa-miR-1271-3p	4075	6.054709569	19816	6.450892642	0.024433066	0.035354182	1
hsa-miR-1271-5p	1077	5.860734798	22814	6.407987144	0.042063512	0.052537858	1
hsa-miR-1272	1491	6.100461412	22400	6.402144737	0.030562123	0.146791993	1
hsa-miR-1273c	298	5.913022362	23593	6.389257382	0.046199433	0.556332429	1
hsa-miR-1273h-3p	2474	6.098053291	21417	6.41626961	0.016455793	0.585360883	1
hsa-miR-127-3p	1669	6.177380431	22222	6.398784184	0.029000889	0.14681896	1
hsa-miR-1276	667	5.589001334	23224	6.406130132	0.062941402	0.011747548	1
hsa-miR-1277-3p	9	8.718161801	23882	6.382437259	0	1	1
hsa-miR-1277-5p	85	6.948471387	23806	6.381299253	0.079209394	0.662616065	1
hsa-miR-1278	171	6.493784824	23720	6.382520779	0.061329053	0.545597434	1
hsa-miR-1279	13	7.808624464	23878	6.382541166	0.23961226	0.444750291	1
hsa-miR-1281	3936	6.310968126	19955	6.397587549	0.023912785	0.046576988	1
hsa-miR-128-1-5p	5722	5.995496543	18169	6.505454283	0.029802011	0.000879104	1
hsa-miR-1282	194	5.88905234	23697	6.387363545	0.062525423	0.439373911	1
hsa-miR-128-2-5p	5674	6.006355896	18217	6.500728261	0.030485726	0.000643439	1
hsa-miR-1283	219	6.021650555	23672	6.386663088	0.044574173	0.781708309	1
hsa-miR-128-3p	2413	5.848335571	21478	6.443421005	0.043714852	0.000501547	1
hsa-miR-1284	258	6.014114646	23633	6.387347713	0.065320566	0.226233339	1
hsa-miR-1285-5p	790	6.194218043	23101	6.389783898	0.03462544	0.318994776	1
hsa-miR-1287-3p	765	6.441081234	23126	6.381406337	0.043766035	0.117199711	1
hsa-miR-1287-5p	2555	5.747906914	21336	6.459407945	0.041083306	0.000903415	1
hsa-miR-1288-5p	1018	5.883114457	22873	6.405579485	0.043015001	0.054283053	1
hsa-miR-1290	135	6.131704226	23756	6.384747012	0.061356819	0.693047215	1
hsa-miR-1292-5p	1806	5.908880658	22085	6.422114178	0.03815368	0.015492736	1
hsa-miR-1294	1685	6.001256985	22206	6.412308028	0.035292116	0.040426549	1
hsa-miR-1295a	731	6.215458357	23160	6.388615286	0.024062786	0.806482065	1
hsa-miR-1295b-3p	1281	6.254799138	22610	6.390598513	0.016363957	0.901611309	1
hsa-miR-1295b-5p	2266	6.066929294	21625	6.41647021	0.031373498	0.035274634	1
hsa-miR-129-5p	489	6.188737662	23402	6.387383017	0.047973457	0.220260189	1
hsa-miR-1296-5p	1768	5.856753473	22123	6.425398451	0.04351545	0.004057863	1
hsa-miR-1297	40	4.844179736	23851	6.385898406	0.11144082	0.704193463	1
hsa-miR-1298-3p	1483	5.902428519	22408	6.415143189	0.036657568	0.047591237	1
hsa-miR-1298-5p	217	6.371131818	23674	6.383428845	0.038692236	0.904313743	1
hsa-miR-1299	2938	5.970183347	20953	6.44124619	0.032842655	0.007707867	1
hsa-miR-1301-5p	533	6.131751641	23358	6.389057559	0.038476318	0.423336952	1
hsa-miR-1302	466	5.848040663	23425	6.393965555	0.043060356	0.365146183	1
hsa-miR-1303	768	6.187941377	23123	6.389806301	0.030099732	0.51096908	1
hsa-miR-1304-3p	4030	6.23007978	19861	6.414410582	0.02110393	0.101146403	1
hsa-miR-1304-5p	1296	5.960029764	22595	6.407595995	0.036241015	0.079929986	1
hsa-miR-1305	217	5.972156172	23674	6.387085925	0.048470215	0.693255037	1
hsa-miR-1306-3p	1222	5.919574464	22669	6.408315765	0.047805467	0.009985807	1
hsa-miR-1306-5p	6753	6.129814986	17138	6.483206295	0.023126947	0.011234625	1
hsa-miR-1307-3p	3394	6.100436423	20497	6.430158016	0.026686272	0.031611488	1
hsa-miR-1307-5p	698	6.461629422	23193	6.380960322	0.036417284	0.329990343	1
hsa-miR-130a-3p	448	6.296925532	23443	6.384968112	0.027397571	0.896217967	1
hsa-miR-130a-5p	218	7.107566327	23673	6.376647684	0.058560114	0.449247564	1
hsa-miR-130b-3p	648	6.426763537	23243	6.382105895	0.025597976	0.803194102	1
hsa-miR-130b-5p	862	6.085631387	23029	6.394459847	0.022731855	0.783832187	1
hsa-miR-1322	607	5.660380366	23284	6.402163683	0.056961855	0.043032793	1
hsa-miR-1323	525	6.11973542	23366	6.38923945	0.051153528	0.136107566	1
hsa-miR-132-3p	681	6.308844727	23210	6.385502233	0.015432358	0.997488848	1
hsa-miR-1324	1509	5.989922924	22382	6.409839889	0.033328963	0.086497427	1
hsa-miR-132-5p	2038	6.10525848	21853	6.409248767	0.025385721	0.180822286	1
hsa-miR-133a-3p	1323	5.97098834	22568	6.407489033	0.035439514	0.08662464	1
hsa-miR-133a-5p	268	6.164200433	23623	6.385803004	0.051661801	0.479119163	1
hsa-miR-133b	1131	5.944224387	22760	6.405136744	0.038914425	0.076522577	1
hsa-miR-135a-2-3p	915	5.895231486	22976	6.402754756	0.054798117	0.010136843	1
hsa-miR-135a-3p	1045	6.03452049	22846	6.399271477	0.045581587	0.031452581	1
hsa-miR-135a-5p	620	5.559387954	23271	6.40526877	0.079648004	0.000940565	1
hsa-miR-135b-5p	820	5.493598797	23071	6.414939928	0.072962044	0.000436084	1
hsa-miR-136-3p	289	6.745415457	23602	6.378883358	0.051816323	0.427384328	1
hsa-miR-136-5p	695	6.46543858	23196	6.380856625	0.040076868	0.228558533	1
hsa-miR-137-3p	26	5.708749302	23865	6.384052068	0.18516495	0.335360089	1
hsa-miR-137-5p	316	6.130227625	23575	6.386709572	0.038821026	0.735188095	1
hsa-miR-138-1-3p	575	6.033821679	23316	6.391936122	0.027453363	0.791488909	1
hsa-miR-138-2-3p	255	5.913728951	23636	6.388383364	0.042051009	0.763776693	1
hsa-miR-139-3p	2691	6.00499552	21200	6.431339016	0.039181619	0.001308803	1
hsa-miR-139-5p	977	6.062781056	22914	6.39698407	0.0237719	0.664786818	1
hsa-miR-1-3p	38	4.949624885	23853	6.385601154	0.149322495	0.366046274	1
hsa-miR-140-3p	3301	6.176703124	20590	6.416441625	0.014595559	0.579497375	1
hsa-miR-140-5p	632	6.062659213	23259	6.392030159	0.038526124	0.32062991	1
hsa-miR-141-3p	852	6.023327732	23039	6.396629839	0.031713473	0.38038801	1
hsa-miR-141-5p	2068	6.413127178	21823	6.380492282	0.016638857	0.672402534	1
hsa-miR-142-3p	252	6.184930119	23639	6.385432027	0.06066834	0.317793067	1
hsa-miR-142-5p	9	8.652486195	23882	6.382462009	0	1	1
hsa-miR-143-3p	643	5.818863914	23248	6.398928965	0.053551321	0.055269367	1
hsa-miR-143-5p	3609	6.090927168	20282	6.435345328	0.028797912	0.01241777	1
hsa-miR-144-3p	30	6.911727808	23861	6.382652791	0.121913024	0.764708548	1
hsa-miR-144-5p	75	7.831360032	23816	6.378757057	0.139972567	0.106818153	1
hsa-miR-145-3p	706	6.408149846	23185	6.382560979	0.027805599	0.664570647	1
hsa-miR-145-5p	2029	6.048416003	21862	6.414399141	0.022738695	0.292317549	1
hsa-miR-1468-3p	10	6.868084379	23881	6.383114159	0	1	1
hsa-miR-1468-5p	474	6.109897385	23417	6.388851634	0.040731435	0.423892882	1
hsa-miR-1469	2087	6.249152282	21804	6.396158928	0.02906374	0.080082004	1
hsa-miR-146a-3p	1198	5.908454997	22693	6.40838589	0.03605125	0.103840051	1
hsa-miR-146a-5p	951	6.084116426	22940	6.395720809	0.037265687	0.15825073	1
hsa-miR-146b-5p	1136	6.209733305	22755	6.391982995	0.02899885	0.322765213	1
hsa-miR-1470	3204	6.145084222	20687	6.420214639	0.021557834	0.151683256	1
hsa-miR-1471	1575	5.873702391	22316	6.419284317	0.034134751	0.064878164	1
hsa-miR-147a	930	5.826752052	22961	6.405859966	0.052580322	0.014278464	1
hsa-miR-147b-3p	755	5.699609444	23136	6.405628672	0.060646119	0.009232249	1
hsa-miR-147b-5p	235	5.592054397	23656	6.3911776	0.088638571	0.051651207	1
hsa-miR-148a-3p	775	6.095421201	23116	6.392969313	0.044876611	0.097561776	1
hsa-miR-148a-5p	317	5.336916664	23574	6.397388118	0.069996379	0.093292365	1
hsa-miR-148b-3p	792	5.720303828	23099	6.406050022	0.064277237	0.003573183	1
hsa-miR-148b-5p	464	5.979504521	23427	6.391315148	0.045010418	0.315268275	1
hsa-miR-150-3p	2393	6.027193409	21498	6.42295824	0.044093102	0.000462073	1
hsa-miR-150-5p	2018	5.978081147	21873	6.420704171	0.031956256	0.045945437	1
hsa-miR-151a-3p	398	6.338671081	23493	6.384073511	0.034763696	0.731548454	1
hsa-miR-151a-5p	1479	5.772046439	22412	6.423655783	0.049628525	0.002151995	1
hsa-miR-151b	935	5.773248734	22956	6.408165295	0.048890274	0.027277047	1
hsa-miR-152-3p	1129	6.150954586	22762	6.394842384	0.036911978	0.106657587	1
hsa-miR-152-5p	1280	5.685533754	22611	6.422818402	0.051201641	0.003487397	1
hsa-miR-153-3p	70	6.52222615	23821	6.382908956	0.098413165	0.508518913	1
hsa-miR-153-5p	138	6.995683243	23753	6.379759432	0.10178821	0.11646965	1
hsa-miR-1537-3p	46	5.831151703	23845	6.384382349	0.114302515	0.586146057	1
hsa-miR-1537-5p	131	6.093608731	23760	6.38491445	0.07585653	0.441589327	1
hsa-miR-1538	6360	5.998450417	17531	6.522941386	0.029631042	0.000552015	1
hsa-miR-1539	3075	6.058291773	20816	6.431330845	0.029772767	0.017306624	1
hsa-miR-154-3p	52	5.304777233	23839	6.385669771	0.128557922	0.357807846	1
hsa-miR-154-5p	255	5.713409776	23636	6.390544533	0.050353399	0.544505973	1
hsa-miR-155-3p	96	6.459836282	23795	6.383008439	0.067717745	0.772940621	1
hsa-miR-155-5p	251	6.210252523	23640	6.385154683	0.073621251	0.135408081	1
hsa-miR-15a-3p	2028	5.979711502	21863	6.420755393	0.036427489	0.014521227	1
hsa-miR-15a-5p	2545	6.052886109	21346	6.422713152	0.026284989	0.086379819	1
hsa-miR-15b-3p	58	6.394648462	23833	6.383289576	0.076801653	0.884494622	1
hsa-miR-15b-5p	2459	6.19831091	21432	6.404543839	0.021988647	0.236541883	1
hsa-miR-1-5p	145	6.513409112	23746	6.382522773	0.08941063	0.199465618	1
hsa-miR-16-1-3p	213	5.869292811	23678	6.387941157	0.044071139	0.806833267	1
hsa-miR-16-2-3p	57	5.283765194	23834	6.385946776	0.09862882	0.63770912	1
hsa-miR-16-5p	2945	6.174487576	20946	6.412678515	0.018514421	0.33895262	1
hsa-miR-17-3p	3258	6.093849647	20633	6.429024763	0.023373444	0.092429385	1
hsa-miR-17-5p	2491	6.534426579	21400	6.365727732	0.025899687	0.10021573	1
hsa-miR-181a-2-3p	1572	6.031998827	22319	6.408061648	0.043281823	0.008155823	1
hsa-miR-181a-3p	234	7.052157977	23657	6.376701404	0.062778802	0.32065277	1
hsa-miR-181a-5p	541	6.165630088	23350	6.38836078	0.032020962	0.650247432	1
hsa-miR-181b-2-3p	197	5.540480256	23694	6.390324786	0.07682812	0.199035112	1
hsa-miR-181b-3p	169	4.969398589	23722	6.393390175	0.112068591	0.029543424	1
hsa-miR-181b-5p	1296	5.867500379	22595	6.412903279	0.043317652	0.020106846	1
hsa-miR-181c-3p	368	6.528148906	23523	6.381051366	0.030964837	0.877979145	1
hsa-miR-181c-5p	310	6.726446453	23581	6.378806314	0.055027626	0.312333245	1
hsa-miR-181d-3p	2290	5.979913216	21601	6.42608346	0.035313423	0.011437774	1
hsa-miR-181d-5p	1035	5.605106427	22856	6.418557269	0.049381636	0.015987241	1
hsa-miR-182-3p	195	7.08538145	23696	6.377539699	0.06397661	0.407066223	1
hsa-miR-1825	1962	5.863641042	21929	6.429812867	0.037436056	0.01284816	1
hsa-miR-182-5p	722	6.197225884	23169	6.389116189	0.046590397	0.095686491	1
hsa-miR-1827	1659	6.075563652	22232	6.406282385	0.024007285	0.335822758	1
hsa-miR-183-3p	88	5.432116879	23803	6.386833752	0.118922653	0.167399985	1
hsa-miR-183-5p	1091	6.030637022	22800	6.400193206	0.037764123	0.102622493	1
hsa-miR-184	1256	5.829677766	22635	6.414038207	0.034118959	0.125231226	1
hsa-miR-186-3p	2692	6.010703985	21199	6.430634226	0.035205654	0.005363871	1
hsa-miR-186-5p	229	6.657400369	23662	6.380664584	0.066106768	0.274812018	1
hsa-miR-187-3p	1065	5.865679654	22826	6.407468731	0.049247563	0.014371535	1
hsa-miR-187-5p	733	6.277474146	23158	6.386667309	0.047229266	0.084023153	1
hsa-miR-188-3p	3856	5.874090317	20035	6.481324573	0.035405002	0.000602944	1
hsa-miR-188-5p	1335	5.798941137	22556	6.417904046	0.041020468	0.028766072	1
hsa-miR-18a-5p	818	5.701092852	23073	6.407503841	0.047058729	0.060458642	1
hsa-miR-18b-3p	479	5.904220439	23412	6.393119276	0.057261733	0.09207393	1
hsa-miR-18b-5p	869	5.558413371	23022	6.414454385	0.049082936	0.035379048	1
hsa-miR-1908-3p	5519	6.494231432	18372	6.349998193	0.024916202	0.010291518	1
hsa-miR-1909-5p	1989	5.857566844	21902	6.431062443	0.040895894	0.004489278	1
hsa-miR-190a-3p	8	4.383216896	23883	6.383987118	0	1	1
hsa-miR-190a-5p	13	7.242825461	23878	6.382849206	0.211424098	0.606851156	1
hsa-miR-190b-3p	2	1.441295574	23889	6.383730901	0	1	1
hsa-miR-190b-5p	67	6.620383598	23824	6.382650453	0.070136849	0.897553911	1
hsa-miR-1910-3p	3316	6.01297168	20575	6.443004422	0.027262831	0.028667391	1
hsa-miR-1910-5p	3365	5.855513606	20526	6.469844431	0.037575393	0.000569559	1
hsa-miR-1911-3p	3919	5.970035645	19972	6.464413198	0.03433503	0.000883783	1
hsa-miR-1911-5p	805	6.338639091	23086	6.384875059	0.040325588	0.159254985	1
hsa-miR-1912-3p	2536	6.057510505	21355	6.422008122	0.029875612	0.034967201	1
hsa-miR-1912-5p	590	6.012605591	23301	6.392703866	0.035669452	0.456787832	1
hsa-miR-191-3p	2141	6.027368291	21750	6.418355612	0.028419591	0.085823912	1
hsa-miR-1914-5p	3481	5.823453364	20410	6.478803965	0.037671388	0.000431903	1
hsa-miR-191-5p	171	6.219965591	23720	6.384494771	0.052850014	0.730077284	1
hsa-miR-192-3p	659	6.220841374	23232	6.387925948	0.031586057	0.544818992	1
hsa-miR-192-5p	171	5.431594247	23720	6.390178224	0.094159443	0.098525304	1
hsa-miR-193a-3p	2027	6.048666383	21864	6.41434245	0.024018551	0.234858668	1
hsa-miR-193a-5p	2646	5.797792214	21245	6.456242499	0.03932578	0.001381481	1
hsa-miR-193b-3p	2425	6.05398383	21466	6.420521722	0.024935717	0.133090018	1
hsa-miR-193b-5p	1907	5.705332879	21984	6.442128834	0.048644545	0.000494727	1
hsa-miR-194-5p	392	6.282432493	23499	6.385000066	0.02477993	0.971887705	1
hsa-miR-195-3p	209	6.241238679	23682	6.384571033	0.075615138	0.186982175	1
hsa-miR-195-5p	1858	6.045698375	22033	6.411787886	0.036348086	0.02161087	1
hsa-miR-196a-1-3p	187	5.425287597	23704	6.390875013	0.068096542	0.355832882	1
hsa-miR-196a-3p	747	6.162296566	23144	6.390450853	0.026591676	0.685582662	1
hsa-miR-196a-5p	832	6.060750009	23059	6.394955812	0.034419337	0.297370081	1
hsa-miR-196b-3p	1259	6.39577648	22632	6.38262405	0.023985663	0.49879492	1
hsa-miR-196b-5p	999	6.143284346	22892	6.393792112	0.032697777	0.257731489	1
hsa-miR-1973	405	5.573811365	23486	6.397276526	0.063394215	0.081513463	1
hsa-miR-197-3p	2628	6.236245174	21263	6.40149451	0.017680114	0.457676491	1
hsa-miR-197-5p	2620	6.054725375	21271	6.423790588	0.034599324	0.007507798	1
hsa-miR-1976	6993	6.07275187	16898	6.511840233	0.026389095	0.002038275	1
hsa-miR-199a-3p	394	6.471166793	23497	6.381844081	0.028734417	0.906257755	1
hsa-miR-199a-5p	1964	6.007544472	21927	6.416975087	0.043642801	0.002084033	1
hsa-miR-199b-3p	394	6.471166793	23497	6.381844081	0.028734417	0.906257755	1
hsa-miR-19a-3p	111	5.208078209	23780	6.388802918	0.117755476	0.093388915	1
hsa-miR-19a-5p	55	5.503909321	23836	6.385346328	0.109883446	0.521575525	1
hsa-miR-19b-1-5p	511	6.51163535	23380	6.380512593	0.039655132	0.411245125	1
hsa-miR-19b-2-5p	162	5.662983615	23729	6.388234933	0.085910401	0.185861029	1
hsa-miR-19b-3p	176	6.321838923	23715	6.383773411	0.060601029	0.542521685	1
hsa-miR-200a-3p	612	6.4534141	23279	6.381474318	0.07183134	0.004251023	1
hsa-miR-200a-5p	280	6.514787803	23611	6.381758058	0.038743594	0.800487276	1
hsa-miR-200b-3p	188	5.774426557	23703	6.388146559	0.076217123	0.228693893	1
hsa-miR-200b-5p	300	6.971680023	23591	6.37583511	0.069470561	0.114592262	1
hsa-miR-200c-3p	451	6.208082032	23440	6.386688783	0.033496477	0.703547103	1
hsa-miR-200c-5p	119	5.846902625	23772	6.386002384	0.077273312	0.479323907	1
hsa-miR-202-3p	499	5.690980235	23392	6.398086138	0.083028489	0.002374194	1
hsa-miR-202-5p	109	5.605122081	23782	6.386883852	0.076952039	0.54159336	1
hsa-miR-203a-3p	240	6.763447216	23651	6.379459759	0.059983369	0.359706435	1
hsa-miR-203a-5p	770	5.779726825	23121	6.403418556	0.054156198	0.025274969	1
hsa-miR-203b-3p	691	6.185382672	23200	6.389212528	0.023588877	0.849328809	1
hsa-miR-203b-5p	468	6.520544738	23423	6.380575295	0.033832897	0.669798287	1
hsa-miR-204-5p	1291	6.03377239	22600	6.40328451	0.035137199	0.098027487	1
hsa-miR-2052	3	7.223644846	23888	6.383211619	0	1	1
hsa-miR-2053	11	5.243033138	23880	6.383842409	0.127748591	0.993888582	1
hsa-miR-205-3p	258	5.809022426	23633	6.389586692	0.045511351	0.665838848	1
hsa-miR-2054	4	5.402727444	23887	6.383481357	0	1	1
hsa-miR-205-5p	2111	6.1343928	21780	6.407443842	0.016528186	0.669193968	1
hsa-miR-206	566	5.670466001	23325	6.400615062	0.049250603	0.136978979	1
hsa-miR-208a-3p	13	5.237597529	23878	6.383940921	0.176593195	0.812528801	1
hsa-miR-208a-5p	507	6.432373866	23384	6.382253529	0.032419544	0.674043844	1
hsa-miR-208b-3p	6	11.48562755	23885	6.382035433	0	1	1
hsa-miR-208b-5p	30	7.598907141	23861	6.381788813	0.118176103	0.796842591	1
hsa-miR-20a-3p	123	6.313326752	23768	6.383679354	0.069611256	0.593567771	1
hsa-miR-20a-5p	2154	6.3284203	21737	6.388757085	0.019735635	0.430066443	1
hsa-miR-20b-3p	980	6.360440372	22911	6.384295688	0.014498027	0.989061801	1
hsa-miR-20b-5p	2449	6.509791932	21442	6.368871824	0.024455025	0.144250995	1
hsa-miR-210-3p	1056	5.681051199	22835	6.4157933	0.054283737	0.005220033	1
hsa-miR-2113	324	5.857488037	23567	6.390546271	0.04072733	0.664083335	1
hsa-miR-211-3p	5409	6.050795471	18482	6.480633989	0.031821911	0.000417447	1
hsa-miR-2114-3p	1755	6.052092695	22136	6.409577494	0.024617619	0.277942085	1
hsa-miR-2114-5p	2253	5.94589264	21638	6.428862832	0.037623106	0.006197565	1
hsa-miR-2115-3p	786	6.345894216	23105	6.384590228	0.021310061	0.880348113	1
hsa-miR-2115-5p	2430	6.064807543	21461	6.419381564	0.027380186	0.075793209	1
hsa-miR-211-5p	1650	5.908965718	22241	6.41850801	0.038201356	0.02259359	1
hsa-miR-2116-3p	1947	5.97592338	21944	6.41946351	0.036236516	0.018255115	1
hsa-miR-2116-5p	295	5.359987276	23596	6.396110944	0.102932269	0.004166217	1
hsa-miR-2117	836	6.153149561	23055	6.391663286	0.025892836	0.651708346	1
hsa-miR-212-3p	844	6.118424081	23047	6.393017753	0.030093666	0.452214996	1
hsa-miR-212-5p	3878	6.127313812	20013	6.432923955	0.027236448	0.016139016	1
hsa-miR-21-3p	1792	6.165914265	22099	6.400946274	0.025256551	0.240908355	1
hsa-miR-214-5p	2466	5.87338395	21425	6.442010047	0.040504845	0.001411233	1
hsa-miR-215-3p	944	6.172943306	22947	6.391971569	0.019733987	0.871843459	1
hsa-miR-215-5p	62	5.428389989	23829	6.38580175	0.150356911	0.122077593	1
hsa-miR-21-5p	71	7.150448885	23820	6.381030571	0.134932179	0.151835403	1
hsa-miR-216a-5p	773	6.202230133	23118	6.389372186	0.034384367	0.339435549	1
hsa-miR-216b-3p	583	6.230080926	23308	6.38715003	0.047170032	0.159069863	1
hsa-miR-216b-5p	222	7.016268626	23669	6.377380474	0.046663652	0.724450889	1
hsa-miR-217-3p	250	6.127998513	23641	6.386017108	0.03586075	0.9080349	1
hsa-miR-217-5p	990	6.276607454	22901	6.387930165	0.013218425	0.996386173	1
hsa-miR-218-1-3p	1315	5.90402737	22576	6.411234678	0.037303789	0.062958673	1
hsa-miR-218-2-3p	630	6.474308207	23261	6.380852754	0.036017368	0.403831606	1
hsa-miR-218-5p	188	5.544507453	23703	6.389970159	0.062961552	0.450432598	1
hsa-miR-219a-1-3p	925	5.615013553	22966	6.414262063	0.068752727	0.00044693	1
hsa-miR-219a-2-3p	219	6.504337905	23672	6.382197536	0.070823322	0.226466972	1
hsa-miR-219a-5p	40	4.536291547	23851	6.386414759	0.17750304	0.161419982	1
hsa-miR-219b-3p	119	6.729849267	23772	6.381582451	0.045043106	0.969905016	1
hsa-miR-219b-5p	1100	6.151510978	22791	6.3945052	0.037238423	0.108903706	1
hsa-miR-221-3p	562	6.501385553	23329	6.380472862	0.020950739	0.969530067	1
hsa-miR-221-5p	1176	5.945702028	22715	6.405973343	0.044639844	0.023213592	1
hsa-miR-222-3p	486	6.338895819	23405	6.384239552	0.033383004	0.663553859	1
hsa-miR-222-5p	577	6.112558594	23314	6.390018177	0.0404365	0.315957292	1
hsa-miR-223-3p	170	6.886221675	23721	6.379713014	0.082477924	0.201030036	1
hsa-miR-223-5p	59	8.212104217	23832	6.378789692	0.149408856	0.144447418	1
hsa-miR-22-3p	1997	5.765155663	21894	6.439701024	0.039298557	0.007016419	1
hsa-miR-224-3p	208	6.447296205	23683	6.382755245	0.052984086	0.608995672	1
hsa-miR-224-5p	1653	6.281296416	22238	6.39090058	0.013027547	0.95646259	1
hsa-miR-22-5p	680	6.74215813	23211	6.372804384	0.02404286	0.839626187	1
hsa-miR-2276-3p	2941	5.998578028	20950	6.437327547	0.035636556	0.002859158	1
hsa-miR-2276-5p	5198	5.978654683	18693	6.495842456	0.031619046	0.000587837	1
hsa-miR-2277-3p	1609	6.02352906	22282	6.409297721	0.032694482	0.080857259	1
hsa-miR-2277-5p	4089	6.263015608	19802	6.408158734	0.022941933	0.056443106	1
hsa-miR-2278	4562	6.103992186	19329	6.449242989	0.019660327	0.11528965	1
hsa-miR-2355-3p	1201	5.702157784	22690	6.419371467	0.050854566	0.0054803	1
hsa-miR-2355-5p	2359	5.950577892	21532	6.430727143	0.041882457	0.001152629	1
hsa-miR-23a-3p	390	5.417546084	23501	6.39934416	0.075507316	0.025189774	1
hsa-miR-23a-5p	3504	6.030949912	20387	6.443880001	0.029875323	0.009615701	1
hsa-miR-23b-3p	596	5.768612359	23295	6.399044306	0.060640659	0.027852421	1
hsa-miR-23b-5p	2877	5.968978979	21014	6.440043664	0.029999928	0.021029791	1
hsa-miR-23c	199	6.199626471	23692	6.384860055	0.057131004	0.539969289	1
hsa-miR-24-1-5p	633	5.827720141	23258	6.398438526	0.052949489	0.063148885	1
hsa-miR-24-2-5p	521	5.777986162	23370	6.396812122	0.055417358	0.087403476	1
hsa-miR-25-3p	1186	6.035588581	22705	6.40148082	0.035936212	0.108807332	1
hsa-miR-25-5p	3978	6.116463246	19913	6.436626289	0.024760978	0.034302618	1
hsa-miR-2681-3p	563	6.19708744	23328	6.387811636	0.044325788	0.230250031	1
hsa-miR-2681-5p	300	6.666201192	23591	6.379719797	0.031724952	0.92674661	1
hsa-miR-2682-3p	2743	5.946404351	21148	6.439986899	0.039951791	0.000860539	1
hsa-miR-2682-5p	3176	6.006706992	20715	6.441058589	0.030922055	0.010326328	1
hsa-miR-26a-1-3p	111	5.62595278	23780	6.386852369	0.055234545	0.888906948	1
hsa-miR-26a-2-3p	41	5.700532915	23850	6.384490911	0.10278059	0.780223548	1
hsa-miR-26a-5p	246	6.278914087	23645	6.38440335	0.045150404	0.703729612	1
hsa-miR-26b-3p	1186	5.920377429	22705	6.407498897	0.045387036	0.019243766	1
hsa-miR-26b-5p	136	5.729605655	23755	6.387059723	0.062059071	0.674934006	1
hsa-miR-27a-3p	1402	5.703487361	22489	6.425698822	0.03911137	0.035280436	1
hsa-miR-27a-5p	664	5.805912402	23227	6.399823664	0.057925031	0.026282163	1
hsa-miR-27b-3p	1339	5.81917164	22552	6.416812667	0.037685703	0.055186329	1
hsa-miR-27b-5p	226	5.333676186	23665	6.39334119	0.083637013	0.087262528	1
hsa-miR-28-3p	304	5.473233988	23587	6.395046719	0.083421845	0.030677895	1
hsa-miR-28-5p	1527	5.966992642	22364	6.411743531	0.02484607	0.34072696	1
hsa-miR-2909	436	5.664232485	23455	6.396684064	0.073620969	0.019314828	1
hsa-miR-297	385	5.988838506	23506	6.389778238	0.048088302	0.345080424	1
hsa-miR-298	6603	6.101486807	17288	6.490959781	0.026632204	0.0022773	1
hsa-miR-299-3p	950	6.009644895	22941	6.398791135	0.03036751	0.369440907	1
hsa-miR-299-5p	125	5.774236236	23766	6.386520683	0.078727594	0.423964359	1
hsa-miR-29a-3p	2270	5.839187167	21621	6.440445641	0.043830327	0.000746633	1
hsa-miR-29a-5p	472	5.952403945	23419	6.392002025	0.053086965	0.147327344	1
hsa-miR-29b-1-5p	1718	6.112125003	22173	6.40432956	0.038405922	0.018123349	1
hsa-miR-29b-2-5p	1279	6.024000977	22612	6.403641112	0.032094502	0.165093347	1
hsa-miR-29b-3p	1665	6.126749297	22226	6.402537231	0.02349787	0.359414337	1
hsa-miR-29c-3p	1616	5.988295345	22275	6.411975075	0.039447223	0.018390278	1
hsa-miR-29c-5p	204	6.393729477	23687	6.383227478	0.082101997	0.130828166	1
hsa-miR-300	254	5.439281598	23637	6.39346163	0.075673099	0.112463851	1
hsa-miR-301a-3p	326	6.821150829	23565	6.377260128	0.041076698	0.649785199	1
hsa-miR-301a-5p	937	6.389983099	22954	6.383045043	0.01927464	0.891622535	1
hsa-miR-301b-3p	366	6.774464217	23525	6.377231719	0.027989524	0.940295073	1
hsa-miR-301b-5p	2106	6.165240528	21785	6.40439906	0.023991869	0.218947889	1
hsa-miR-302a-3p	892	6.214602626	22999	6.389860626	0.024359998	0.688100115	1
hsa-miR-302a-5p	101	6.020175886	23790	6.384858862	0.069725194	0.712488732	1
hsa-miR-302b-3p	416	5.717200862	23475	6.395121385	0.076004342	0.017785933	1
hsa-miR-302b-5p	56	6.873064077	23835	6.382166499	0.137502622	0.241414565	1
hsa-miR-302c-3p	1035	6.109388307	22856	6.395721613	0.032624252	0.242588146	1
hsa-miR-302c-5p	273	6.93802257	23618	6.376905323	0.055074248	0.386193076	1
hsa-miR-302d-3p	722	6.205955371	23169	6.388844158	0.024914488	0.777531374	1
hsa-miR-302d-5p	136	7.739630346	23755	6.375552109	0.160620984	0.001865434	1
hsa-miR-302e	98	5.741939018	23793	6.385958898	0.106453879	0.21866583	1
hsa-miR-302f	6	5.054468815	23885	6.383650964	0	1	1
hsa-miR-3059-5p	5298	5.989375405	18593	6.495569257	0.029432293	0.001580115	1
hsa-miR-3064-3p	1477	6.03603924	22414	6.406201487	0.037767103	0.038395153	1
hsa-miR-3065-3p	6801	6.08526172	17090	6.501928913	0.02841299	0.000775641	1
hsa-miR-3065-5p	297	6.213969091	23594	6.385448896	0.041185355	0.702311504	1
hsa-miR-3074-3p	250	6.586096353	23641	6.381172793	0.076034178	0.114475918	1
hsa-miR-3074-5p	2991	5.996275058	20900	6.438706765	0.031654789	0.010561443	1
hsa-miR-30a-3p	522	6.373006915	23369	6.383547455	0.030715283	0.721111194	1
hsa-miR-30a-5p	193	5.844398561	23698	6.387706184	0.060244475	0.49063384	1
hsa-miR-30b-5p	138	5.001978201	23753	6.391342445	0.108069034	0.081131706	1
hsa-miR-30c-5p	192	5.485682069	23699	6.390589439	0.059832649	0.50290708	1
hsa-miR-30d-3p	356	6.472526278	23535	6.381967739	0.045096116	0.473700005	1
hsa-miR-30d-5p	251	5.554788436	23640	6.392114136	0.057190864	0.390939427	1
hsa-miR-30e-3p	306	5.760307809	23585	6.391400292	0.059764362	0.230771246	1
hsa-miR-30e-5p	136	5.37063633	23755	6.389114862	0.086908019	0.258784936	1
hsa-miR-3115	59	5.373471053	23832	6.385817191	0.146131679	0.161865707	1
hsa-miR-3117-3p	247	5.751234405	23644	6.389920284	0.111806061	0.004434666	1
hsa-miR-3117-5p	53	4.45737144	23838	6.387599186	0.130205143	0.331372386	1
hsa-miR-3118	256	5.63362179	23635	6.391437398	0.088373473	0.038286163	1
hsa-miR-3119	108	5.685755583	23783	6.38648482	0.079359907	0.507426891	1
hsa-miR-3120-3p	1664	6.140748805	22227	6.401476766	0.029521171	0.134592989	1
hsa-miR-3121-3p	108	5.327770409	23783	6.388110452	0.111113447	0.140587653	1
hsa-miR-3121-5p	485	6.249109571	23406	6.386098092	0.042150176	0.367319188	1
hsa-miR-3122	1293	5.790130736	22598	6.417257768	0.04574223	0.011976172	1
hsa-miR-3123	20	7.201068085	23871	6.38263201	0.283934481	0.079741251	1
hsa-miR-3124-3p	1424	6.083472645	22467	6.402321851	0.030509698	0.165225798	1
hsa-miR-3124-5p	1318	5.96290137	22573	6.407864532	0.034385891	0.105206189	1
hsa-miR-3125	2690	5.906512982	21201	6.44381445	0.038910769	0.00145132	1
hsa-miR-3126-3p	1380	5.867204435	22511	6.414956597	0.031904209	0.141666558	1
hsa-miR-3126-5p	2584	5.861601782	21307	6.446588026	0.037597348	0.002961646	1
hsa-miR-3127-5p	5000	5.972874466	18891	6.491951604	0.026821216	0.006771123	1
hsa-miR-3128	679	6.331067964	23212	6.384845551	0.032560478	0.486356139	1
hsa-miR-3129-3p	21	5.848954243	23870	6.383787266	0.104496579	0.975984729	1
hsa-miR-3129-5p	736	6.051545406	23155	6.39386278	0.042705996	0.148200014	1
hsa-miR-3130-5p	2290	6.091495742	21601	6.414254193	0.027145112	0.094582538	1
hsa-miR-3131	2191	5.857976102	21700	6.436359652	0.035024661	0.015155503	1
hsa-miR-3132	2695	6.056081875	21196	6.424924015	0.037105384	0.002764937	1
hsa-miR-3133	39	6.218664748	23852	6.383586372	0.115112639	0.680609686	1
hsa-miR-3134	44	5.589565932	23847	6.384781699	0.171449048	0.151183383	1
hsa-miR-3135a	1629	5.940557238	22262	6.415715674	0.044247592	0.005244379	1
hsa-miR-3136-3p	1176	5.923626536	22715	6.407116235	0.032678742	0.183471997	1
hsa-miR-3136-5p	1394	6.1296706	22497	6.399034061	0.019046314	0.7277111	1
hsa-miR-3137	3211	6.177543141	20680	6.415267846	0.021341171	0.158957503	1
hsa-miR-31-3p	163	6.883971593	23728	6.379877896	0.063473973	0.531808525	1
hsa-miR-3140-3p	446	6.262995971	23445	6.385606052	0.039446486	0.503665438	1
hsa-miR-3140-5p	67	6.908308581	23824	6.381840724	0.062881529	0.9542887	1
hsa-miR-3143	63	6.946456259	23828	6.381828241	0.130784511	0.23271705	1
hsa-miR-3144-3p	151	6.33528183	23740	6.383622684	0.04261369	0.948116831	1
hsa-miR-3144-5p	1738	5.912947847	22153	6.420219687	0.03411768	0.04695139	1
hsa-miR-3145-3p	51	6.950545111	23840	6.382103703	0.09260758	0.775344716	1
hsa-miR-3145-5p	98	5.599586227	23793	6.386545229	0.112980408	0.165461968	1
hsa-miR-3146	158	7.278534294	23733	6.377357336	0.100798866	0.082382745	1
hsa-miR-3147	3202	5.829298106	20689	6.469061702	0.037552929	0.000802703	1
hsa-miR-3148	301	6.32334187	23590	6.384082415	0.028878023	0.965304403	1
hsa-miR-3149	142	5.525014743	23749	6.388449113	0.090047083	0.202500086	1
hsa-miR-3150a-5p	402	6.804841993	23489	6.37610301	0.077916645	0.016476683	1
hsa-miR-3150b-5p	501	6.707815532	23390	6.376366588	0.034525647	0.602580854	1
hsa-miR-3151-3p	1224	5.801103127	22667	6.414756247	0.057174801	0.001008515	1
hsa-miR-3152-3p	170	5.858285995	23721	6.387079864	0.071645873	0.351615546	1
hsa-miR-3152-5p	346	6.147153334	23545	6.386787642	0.075046062	0.042950659	1
hsa-miR-3156-3p	2124	6.043884641	21767	6.416438605	0.027685701	0.102941463	1
hsa-miR-3156-5p	770	5.859064566	23121	6.400776366	0.055301556	0.020967439	1
hsa-miR-3157-3p	908	6.249044712	22983	6.388621915	0.042700303	0.082725934	1
hsa-miR-3157-5p	4459	6.048951122	19432	6.460043075	0.024929343	0.022043579	1
hsa-miR-3158-5p	3900	6.051599679	19991	6.448031181	0.025900937	0.025088169	1
hsa-miR-3159	437	6.692291144	23454	6.377560282	0.037353413	0.587492392	1
hsa-miR-31-5p	1098	6.159458532	22793	6.394101023	0.03314774	0.199914455	1
hsa-miR-3160-3p	1667	6.066682081	22224	6.407067632	0.034586144	0.048961068	1
hsa-miR-3160-5p	1519	5.824834062	22372	6.421236686	0.044955594	0.006369112	1
hsa-miR-3161	333	5.872133685	23558	6.390542897	0.06039799	0.182089112	1
hsa-miR-3162-3p	1344	6.1117156	22547	6.399506999	0.016121879	0.896524148	1
hsa-miR-3162-5p	2155	5.911795297	21736	6.430065845	0.034467971	0.01895972	1
hsa-miR-3163	80	6.730169507	23811	6.3821518	0.14806497	0.060636843	1
hsa-miR-3164	571	6.204922628	23320	6.387685217	0.029842021	0.703697885	1
hsa-miR-3165	1225	6.015974938	22666	6.403170422	0.034050245	0.135052888	1
hsa-miR-3166	1780	6.008190762	22111	6.413515921	0.026296764	0.204677058	1
hsa-miR-3167	340	5.462006892	23551	6.396617882	0.104489756	0.001326105	1
hsa-miR-3168	55	6.384963701	23836	6.383313353	0.11722757	0.43783341	1
hsa-miR-3170	2070	5.872869283	21821	6.431739639	0.039097116	0.006177244	1
hsa-miR-3171	38	5.55192725	23853	6.384641632	0.097308735	0.865110471	1
hsa-miR-3173-3p	3011	5.915143818	20880	6.450830079	0.039408742	0.00056391	1
hsa-miR-3177-3p	2744	5.989397974	21147	6.434431458	0.027146105	0.05576832	1
hsa-miR-3177-5p	1120	5.764460922	22771	6.413755823	0.051176112	0.007458662	1
hsa-miR-3178	3706	6.220144099	20185	6.413275999	0.024364683	0.048588393	1
hsa-miR-3179	752	5.959525848	23139	6.397090049	0.051716362	0.040647537	1
hsa-miR-3180	6107	6.105653529	17784	6.478666441	0.026356864	0.0036144	1
hsa-miR-3180-3p	6420	6.117599384	17471	6.480959421	0.025888776	0.003697671	1
hsa-miR-3180-5p	2884	6.075651174	21007	6.425555867	0.026784761	0.052578966	1
hsa-miR-3181	2603	6.294603495	21288	6.394164655	0.023736397	0.146487197	1
hsa-miR-3182	160	5.598522292	23731	6.388608424	0.067991762	0.454522087	1
hsa-miR-3184-3p	972	6.053192471	22919	6.397317815	0.054834282	0.007341164	1
hsa-miR-3185	4262	6.094804848	19629	6.445961171	0.021373783	0.081566876	1
hsa-miR-3186-3p	1733	6.051089284	22158	6.409301036	0.028107428	0.157716862	1
hsa-miR-3186-5p	1615	5.828796245	22276	6.423519669	0.046195381	0.003234868	1
hsa-miR-3187-3p	3776	6.135078327	20115	6.429916695	0.033338402	0.001705515	1
hsa-miR-3188	2614	6.001389245	21277	6.430239159	0.032377692	0.015179754	1
hsa-miR-3189-5p	4074	6.03775623	19817	6.454357935	0.031438261	0.002511742	1
hsa-miR-3190-5p	4882	6.0085256	19009	6.47957326	0.028910819	0.003026729	1
hsa-miR-3191-3p	3099	5.952276773	20792	6.447562734	0.033647597	0.004454839	1
hsa-miR-3192-3p	804	6.317731085	23087	6.385601173	0.031458929	0.425437599	1
hsa-miR-3193	1666	6.039006197	22225	6.409126918	0.022643703	0.404669917	1
hsa-miR-3195	4058	6.247505302	19833	6.411105408	0.022859954	0.059147376	1
hsa-miR-3196	6173	6.117923777	17718	6.475780935	0.024263802	0.009119918	1
hsa-miR-3197	3683	6.20124586	20208	6.416500474	0.029965699	0.007435725	1
hsa-miR-3200-3p	1759	5.943268382	22132	6.418291207	0.034956985	0.037279667	1
hsa-miR-3200-5p	747	6.094973923	23144	6.392623771	0.027118383	0.661727229	1
hsa-miR-3201	3	9.190085021	23888	6.382964661	0	1	1
hsa-miR-320a-3p	2041	6.426658246	21850	6.379268677	0.013722398	0.873579461	1
hsa-miR-320b	1895	6.37299929	21996	6.384206057	0.016000511	0.76309405	1
hsa-miR-320c	1155	6.555945094	22736	6.374547568	0.022833099	0.615396238	1
hsa-miR-320d	726	6.420657878	23165	6.382146879	0.027670282	0.653898106	1
hsa-miR-320e	793	6.192828884	23098	6.389856991	0.039064376	0.192494296	1
hsa-miR-323a-3p	142	7.184291465	23749	6.378527967	0.100060551	0.118410202	1
hsa-miR-323b-3p	394	5.899429667	23497	6.391431025	0.042408697	0.488666787	1
hsa-miR-323b-5p	1852	6.039592665	22039	6.412201301	0.035602726	0.026306912	1
hsa-miR-32-3p	15	7.544176954	23876	6.382587847	0.144010722	0.915006336	1
hsa-miR-324-5p	2436	5.892770332	21455	6.439013822	0.038848619	0.002712118	1
hsa-miR-325	318	6.09822958	23573	6.387162986	0.030953759	0.924515183	1
hsa-miR-32-5p	65	6.363469907	23826	6.383371298	0.120887331	0.299749748	1
hsa-miR-329-3p	880	5.834485167	23011	6.404305903	0.064874507	0.00159429	1
hsa-miR-329-5p	978	6.048232303	22913	6.397619643	0.040369158	0.094033836	1
hsa-miR-330-3p	1807	6.319541785	22084	6.388535504	0.025247089	0.237420944	1
hsa-miR-331-5p	365	6.526122969	23526	6.381101556	0.041913988	0.552911793	1
hsa-miR-335-3p	103	6.846786197	23788	6.381310371	0.079826493	0.530534674	1
hsa-miR-335-5p	70	4.830831672	23821	6.387879261	0.143700936	0.111966885	1
hsa-miR-337-3p	114	5.448334124	23777	6.387799974	0.087661746	0.347873955	1
hsa-miR-337-5p	290	5.485320023	23601	6.394351395	0.058230291	0.285796271	1
hsa-miR-338-3p	2170	5.876863926	21721	6.433913511	0.046223589	0.000436147	1
hsa-miR-338-5p	193	7.235360132	23698	6.376377989	0.071778865	0.277449957	1
hsa-miR-339-3p	2486	6.269010812	21405	6.396592815	0.019953177	0.337818837	1
hsa-miR-339-5p	4289	5.968489045	19602	6.474083286	0.031911133	0.00154329	1
hsa-miR-33a-3p	126	6.330069296	23765	6.383599468	0.073651729	0.504755914	1
hsa-miR-33a-5p	178	6.549827114	23713	6.382067257	0.037817639	0.962213662	1
hsa-miR-33b-3p	2821	5.996714276	21070	6.435078268	0.026280707	0.06434137	1
hsa-miR-33b-5p	216	6.200922028	23675	6.384981243	0.054246353	0.554519132	1
hsa-miR-340-3p	1192	6.123883624	22699	6.39694087	0.039291822	0.06058071	1
hsa-miR-340-5p	16	6.837295544	23875	6.383012915	0.178316754	0.689452119	1
hsa-miR-342-3p	1951	6.003219211	21940	6.41711711	0.032944375	0.040926061	1
hsa-miR-345-3p	3868	6.140125626	20023	6.430296367	0.021967963	0.087525002	1
hsa-miR-346	2973	5.960871379	20918	6.443357848	0.036434566	0.001993615	1
hsa-miR-34a-3p	321	7.026833577	23570	6.374553097	0.063138236	0.160049527	1
hsa-miR-34b-3p	229	6.436051066	23662	6.382806795	0.075440548	0.151237239	1
hsa-miR-34c-3p	171	7.017133619	23720	6.378747902	0.060278296	0.568044474	1
hsa-miR-3529-3p	150	4.844080721	23741	6.393042331	0.112156186	0.047034422	1
hsa-miR-3529-5p	748	5.746631193	23143	6.403895344	0.039673758	0.20414771	1
hsa-miR-3605-3p	2276	6.014905491	21615	6.422109886	0.036955659	0.007216626	1
hsa-miR-3605-5p	3305	5.987627081	20586	6.446843611	0.033280391	0.003642062	1
hsa-miR-3606-3p	5	3.51362691	23886	6.383917858	0	1	1
hsa-miR-3606-5p	31	6.020499074	23860	6.383788542	0.153640862	0.457935142	1
hsa-miR-3609	504	6.83808188	23387	6.373516775	0.058783251	0.066104123	1
hsa-miR-3610	234	5.346147713	23657	6.393576173	0.075622799	0.141226067	1
hsa-miR-3611	28	6.551239413	23863	6.383120118	0.109741022	0.889177792	1
hsa-miR-3613-3p	102	6.305079325	23789	6.383652612	0.068808372	0.722117363	1
hsa-miR-3613-5p	89	4.792322697	23802	6.389266169	0.188775563	0.00360127	1
hsa-miR-3614-3p	2119	5.998355915	21772	6.420784214	0.033702557	0.024880197	1
hsa-miR-3614-5p	2939	6.063950486	20952	6.428115674	0.029979021	0.019452443	1
hsa-miR-361-5p	400	6.571137054	23491	6.380118993	0.042447746	0.477833115	1
hsa-miR-3616-3p	3567	5.909988542	20324	6.466389537	0.034140311	0.001694289	1
hsa-miR-3616-5p	135	5.26831809	23756	6.389653441	0.099341141	0.141325646	1
hsa-miR-3617-3p	1172	5.974817812	22719	6.404390317	0.034155757	0.148426838	1
hsa-miR-3617-5p	186	5.888385435	23705	6.387200607	0.063259872	0.451175727	1
hsa-miR-3618	82	7.072598066	23809	6.380943216	0.151923489	0.045999926	1
hsa-miR-3619-3p	1723	5.901425367	22168	6.420772022	0.037220702	0.023835536	1
hsa-miR-3620-3p	3352	5.825907807	20539	6.474287313	0.037211543	0.000684083	1
hsa-miR-3621	2488	5.966709372	21403	6.431745884	0.038289626	0.002901827	1
hsa-miR-3622a-3p	1806	6.069500019	22085	6.408979536	0.022047831	0.391550457	1
hsa-miR-3622a-5p	2344	6.159819778	21547	6.407630414	0.018700845	0.450499359	1
hsa-miR-3622b-3p	2530	5.992626168	21361	6.42959065	0.027634678	0.063173361	1
hsa-miR-362-3p	465	5.722363663	23426	6.396436907	0.060404256	0.071781999	1
hsa-miR-362-5p	1276	6.093134332	22615	6.399690059	0.028544181	0.278675025	1
hsa-miR-363-3p	206	5.955681755	23685	6.387036506	0.063337781	0.385675959	1
hsa-miR-363-5p	1736	6.091689783	22155	6.406168207	0.019279308	0.587721604	1
hsa-miR-3646	218	6.173399731	23673	6.38525024	0.057230841	0.47887871	1
hsa-miR-3648	5192	6.469976494	18699	6.359255154	0.018968987	0.10737702	1
hsa-miR-3649	1843	5.694911359	22048	6.440861232	0.045828831	0.001578491	1
hsa-miR-3651	1430	6.270835018	22461	6.39047843	0.0145501	0.938415078	1
hsa-miR-3654	1044	5.988206967	22847	6.401371822	0.029770838	0.339081705	1
hsa-miR-3655	937	6.197586074	22954	6.390898838	0.029437977	0.416252415	1
hsa-miR-3657	1493	5.833823248	22398	6.419945172	0.045728386	0.005738063	1
hsa-miR-3658	43	7.081555955	23848	6.382058167	0.115024028	0.62113685	1
hsa-miR-3659	621	6.093101057	23270	6.391062068	0.036563633	0.393782355	1
hsa-miR-365a-3p	271	5.471728345	23620	6.393776109	0.108262746	0.003744457	1
hsa-miR-365b-3p	271	5.471728345	23620	6.393776109	0.108262746	0.003744457	1
hsa-miR-3660	1442	5.850283004	22449	6.417556327	0.033637626	0.093181008	1
hsa-miR-3661	4420	6.030992654	19471	6.463296315	0.022457589	0.052842879	1
hsa-miR-3662	235	6.066355161	23656	6.38646587	0.071097972	0.190108924	1
hsa-miR-3663-3p	3862	5.970252543	20029	6.46296444	0.029838893	0.006268018	1
hsa-miR-3663-5p	5582	6.119231994	18309	6.463830744	0.026148318	0.005761213	1
hsa-miR-3664-3p	2722	5.958335773	21169	6.437963064	0.038509325	0.001564312	1
hsa-miR-3664-5p	633	5.835899715	23258	6.398215907	0.058085434	0.03127098	1
hsa-miR-3666	818	5.9683551	23073	6.398028675	0.059165197	0.007925866	1
hsa-miR-3667-3p	4822	6.004319968	19069	6.479154607	0.03274478	0.000520723	1
hsa-miR-3667-5p	959	6.058899734	22932	6.396884059	0.027913056	0.470076045	1
hsa-miR-3668	22	5.296835792	23869	6.384318559	0.234848167	0.176917259	1
hsa-miR-3670	2332	6.101312095	21559	6.413821155	0.027068545	0.091563414	1
hsa-miR-3671	57	6.525159635	23834	6.38297793	0.109786403	0.499518815	1
hsa-miR-3672	102	5.860214336	23789	6.385560058	0.058389979	0.879197064	1
hsa-miR-367-3p	466	5.931747432	23425	6.392300353	0.042580237	0.378843634	1
hsa-miR-3674	82	5.544288633	23809	6.38620683	0.120914514	0.183209243	1
hsa-miR-3675-3p	299	6.231888226	23592	6.38523633	0.05275639	0.383799571	1
hsa-miR-3675-5p	2206	5.749407822	21685	6.447804308	0.042087827	0.001660618	1
hsa-miR-367-5p	226	5.365532804	23665	6.39303696	0.116285579	0.004695595	1
hsa-miR-3678-3p	3713	5.922395921	20178	6.468132324	0.027769803	0.015867226	1
hsa-miR-3678-5p	257	5.784296716	23634	6.389830999	0.068718844	0.181094113	1
hsa-miR-3679-3p	2361	5.948094285	21530	6.4310441	0.031580394	0.028701361	1
hsa-miR-3679-5p	1177	6.215915192	22714	6.391991631	0.016628403	0.916404491	1
hsa-miR-3680-3p	707	6.022014857	23184	6.394335127	0.029545812	0.587135493	1
hsa-miR-3680-5p	849	6.057952212	23042	6.395305471	0.042306828	0.106650538	1
hsa-miR-3681-3p	1384	5.927071746	22507	6.411372586	0.041538426	0.022232488	1
hsa-miR-3681-5p	898	5.926513915	22993	6.401157769	0.039502	0.134752779	1
hsa-miR-3682-3p	371	6.782271602	23520	6.377024121	0.047007765	0.39498011	1
hsa-miR-3682-5p	179	6.440599029	23712	6.382884736	0.057731653	0.594466183	1
hsa-miR-3683	92	5.211776304	23799	6.387845988	0.129794913	0.091190255	1
hsa-miR-3684	128	6.326123395	23763	6.383625228	0.100730718	0.150933499	1
hsa-miR-3685	382	6.216504812	23509	6.386027702	0.046240952	0.397560982	1
hsa-miR-3686	29	6.240212989	23862	6.38349107	0.112894835	0.854078352	1
hsa-miR-3688-3p	308	6.789031606	23583	6.378018418	0.068712825	0.11327302	1
hsa-miR-3688-5p	400	6.423082508	23491	6.382640036	0.038659912	0.599142861	1
hsa-miR-3689a-5p	412	5.808665504	23479	6.393400907	0.059071172	0.118511485	1
hsa-miR-3689b-5p	412	5.808665504	23479	6.393400907	0.059071172	0.118511485	1
hsa-miR-3689e	412	5.808665504	23479	6.393400907	0.059071172	0.118511485	1
hsa-miR-3689f	399	6.017288148	23492	6.389533974	0.055920493	0.17183172	1
hsa-miR-3690	3047	5.832198018	20844	6.463880384	0.038967501	0.000623468	1
hsa-miR-3691-3p	1611	5.932498027	22280	6.415914531	0.050187418	0.00103318	1
hsa-miR-3691-5p	2405	6.108711801	21486	6.41405465	0.027511915	0.075688599	1
hsa-miR-3692-3p	2301	6.13791659	21590	6.409471237	0.025115145	0.145080763	1
hsa-miR-369-3p	7	4.922801795	23884	6.383745205	0	1	1
hsa-miR-369-5p	86	7.35370291	23805	6.379811453	0.089218114	0.502659793	1
hsa-miR-3713	348	5.445555355	23543	6.397178644	0.073033154	0.05155279	1
hsa-miR-3714	3357	5.941842507	20534	6.455491613	0.033625189	0.002933981	1
hsa-miR-371a-3p	631	6.098150757	23260	6.391053179	0.016698576	0.995486957	1
hsa-miR-371a-5p	1095	6.204325198	22796	6.391914985	0.025727056	0.493702362	1
hsa-miR-371b-3p	2059	6.110838041	21832	6.409014958	0.028787806	0.08842851	1
hsa-miR-371b-5p	325	6.441295156	23566	6.382517574	0.042633912	0.604748508	1
hsa-miR-372-3p	1228	6.001132868	22663	6.404025898	0.033172352	0.153971044	1
hsa-miR-372-5p	526	6.468673545	23365	6.381395583	0.050689789	0.142165089	1
hsa-miR-373-3p	3067	6.279370335	20824	6.398626645	0.013669519	0.699945917	1
hsa-miR-373-5p	648	6.161072046	23243	6.389513204	0.033862844	0.464960304	1
hsa-miR-374a-3p	28	5.465544782	23863	6.384394034	0.151405942	0.543011613	1
hsa-miR-374a-5p	2	4.488267281	23889	6.383475807	0	1	1
hsa-miR-374b-3p	152	6.203410239	23739	6.38446909	0.044679974	0.923721215	1
hsa-miR-374b-5p	6	9.000865263	23885	6.382659614	0	1	1
hsa-miR-374c-3p	86	7.183623986	23805	6.380425895	0.088572852	0.51211311	1
hsa-miR-374c-5p	19	4.114948352	23872	6.385122573	0.259623695	0.154641087	1
hsa-miR-375-3p	188	5.953326173	23703	6.386727619	0.060791299	0.495811699	1
hsa-miR-375-5p	440	6.160157777	23451	6.387504186	0.037034474	0.594204148	1
hsa-miR-376a-2-5p	141	7.057151537	23750	6.379316704	0.0924324	0.182185775	1
hsa-miR-376a-3p	143	5.585116425	23748	6.388123565	0.088985042	0.210323161	1
hsa-miR-376a-5p	144	6.002666369	23747	6.38562539	0.104891612	0.08573612	1
hsa-miR-376b-3p	128	5.816068139	23763	6.386372653	0.069213431	0.575407871	1
hsa-miR-376b-5p	91	5.816442845	23800	6.385484613	0.073080155	0.718196537	1
hsa-miR-376c-3p	126	6.719342341	23765	6.381535575	0.09312481	0.227137104	1
hsa-miR-376c-5p	186	6.106496202	23705	6.385489213	0.048337654	0.781615253	1
hsa-miR-377-3p	177	6.798862628	23714	6.380215543	0.062812308	0.492183794	1
hsa-miR-377-5p	1203	6.071977752	22688	6.399825496	0.044155376	0.023246092	1
hsa-miR-378a-5p	3580	6.225416111	20311	6.411148659	0.022185972	0.09994344	1
hsa-miR-378j	543	6.01146302	23348	6.391965293	0.051230229	0.123371741	1
hsa-miR-379-3p	82	5.052391371	23809	6.387900961	0.122526427	0.171851406	1
hsa-miR-379-5p	580	6.022107276	23311	6.3923044	0.04299354	0.246381093	1
hsa-miR-380-3p	50	5.452663331	23841	6.385268945	0.082434462	0.886828892	1
hsa-miR-380-5p	323	6.357853276	23568	6.383666135	0.043558958	0.581077726	1
hsa-miR-381-3p	283	6.152328536	23608	6.386086119	0.031278102	0.947259864	1
hsa-miR-381-5p	493	5.86399355	23398	6.394259392	0.047384557	0.22842926	1
hsa-miR-382-3p	39	6.98156466	23852	6.382338968	0.176528765	0.176533981	1
hsa-miR-382-5p	718	6.062969236	23173	6.393242919	0.048622887	0.074285138	1
hsa-miR-383-3p	2631	6.103423107	21260	6.417955028	0.022539817	0.185153092	1
hsa-miR-383-5p	861	5.88679106	23030	6.401880286	0.043148032	0.090958919	1
hsa-miR-384	21	5.692494231	23870	6.383924914	0.257254573	0.124405742	1
hsa-miR-3907	3956	6.069445109	19935	6.445603473	0.026563974	0.018959662	1
hsa-miR-3908	450	6.486569707	23441	6.381334999	0.049239367	0.234701349	1
hsa-miR-3909	3989	6.020434348	19902	6.456050521	0.031515632	0.002718069	1
hsa-miR-3910	24	5.399920359	23867	6.384306029	0.115873032	0.904317573	1
hsa-miR-3912-3p	7	4.471832879	23884	6.383877376	0	1	1
hsa-miR-3912-5p	262	6.515611243	23629	6.381850266	0.046290963	0.635311601	1
hsa-miR-3913-3p	426	5.520839022	23465	6.398975183	0.06473201	0.060006616	1
hsa-miR-3913-5p	761	6.105073339	23130	6.39247165	0.033601997	0.376287198	1
hsa-miR-3914	422	6.274534769	23469	6.385273186	0.046557736	0.33003979	1
hsa-miR-3915	530	5.563529041	23361	6.401916001	0.082741353	0.00165697	1
hsa-miR-3916	4788	6.204896812	19103	6.428036651	0.018369562	0.150917162	1
hsa-miR-3917	1622	6.357670233	22269	6.385185189	0.010683765	0.99525926	1
hsa-miR-3919	1035	6.203083344	22856	6.391478772	0.020799283	0.785029363	1
hsa-miR-3920	68	5.268147548	23823	6.386500275	0.115976034	0.321398157	1
hsa-miR-3921	2708	5.903189672	21183	6.444695862	0.037392882	0.002426535	1
hsa-miR-3922-3p	4155	5.939299267	19736	6.476795786	0.03215239	0.001655775	1
hsa-miR-3923	56	5.701853668	23835	6.384918241	0.073961611	0.919947346	1
hsa-miR-3924	20	4.889121649	23871	6.384569044	0.15064304	0.754913824	1
hsa-miR-3925-5p	845	6.089883291	23046	6.394076139	0.026252101	0.62800478	1
hsa-miR-3926	1238	6.328480846	22653	6.386313989	0.026327525	0.389951316	1
hsa-miR-3927-3p	942	5.700083566	22949	6.41136221	0.044877365	0.052256135	1
hsa-miR-3927-5p	270	5.675712386	23621	6.391405433	0.050633695	0.500459113	1
hsa-miR-3934-5p	4218	6.044010137	19673	6.456066453	0.033993887	0.000652797	1
hsa-miR-3935	175	6.140074744	23716	6.385112034	0.04351324	0.897292473	1
hsa-miR-3936	2111	5.828900736	21780	6.437053289	0.040048215	0.004169243	1
hsa-miR-3937	5594	6.164251605	18297	6.450292758	0.024455891	0.011896486	1
hsa-miR-3938	346	5.715688789	23545	6.393128127	0.101093712	0.001879729	1
hsa-miR-3939	794	6.254067404	23097	6.38776034	0.027321474	0.615456884	1
hsa-miR-3940-3p	3460	6.100028161	20431	6.431292284	0.024032716	0.065556094	1
hsa-miR-3940-5p	2786	5.98950452	21105	6.435303032	0.028671074	0.034976341	1
hsa-miR-3941	267	6.329472436	23624	6.383925709	0.039143206	0.813309785	1
hsa-miR-3942-3p	13	5.196649081	23878	6.383963215	0.331505667	0.115004445	1
hsa-miR-3942-5p	42	6.035504349	23849	6.383929678	0.119445959	0.587932073	1
hsa-miR-3943	5588	6.051413846	18303	6.484648938	0.029427165	0.001205127	1
hsa-miR-3944-3p	2796	5.998620141	21095	6.434306147	0.032038218	0.012588161	1
hsa-miR-3944-5p	3097	6.089388961	20794	6.427093992	0.022184702	0.140791379	1
hsa-miR-3960	6420	6.384260073	17471	6.382970661	0.020639989	0.036628561	1
hsa-miR-3973	180	5.969997198	23711	6.386454835	0.054668719	0.659723509	1
hsa-miR-3974	246	6.868603708	23645	6.378268284	0.069935375	0.184664386	1
hsa-miR-3975	277	5.61090863	23614	6.392377759	0.050028604	0.499642872	1
hsa-miR-3976	294	5.945102879	23597	6.388776956	0.052146459	0.408654211	1
hsa-miR-3977	325	5.976834959	23566	6.38892297	0.030872509	0.920014366	1
hsa-miR-3978	2168	6.050536147	21723	6.41652938	0.027200263	0.108185578	1
hsa-miR-409-3p	241	5.792449758	23650	6.389338253	0.041440088	0.807216541	1
hsa-miR-409-5p	318	6.063594064	23573	6.38763022	0.029724338	0.944411539	1
hsa-miR-410-3p	26	6.399998031	23865	6.383298979	0.170455608	0.437389688	1
hsa-miR-410-5p	726	5.917694929	23165	6.397909932	0.057610483	0.018694038	1
hsa-miR-411-3p	116	5.668666558	23775	6.386803986	0.075868596	0.519712032	1
hsa-miR-411-5p	213	5.8566038	23678	6.388055303	0.069429359	0.260726517	1
hsa-miR-412-3p	3669	6.264974512	20222	6.404788774	0.015232433	0.467047564	1
hsa-miR-412-5p	341	5.479944788	23550	6.396397831	0.060890225	0.165311432	1
hsa-miR-421	481	5.856850866	23410	6.394134336	0.064913532	0.037670026	1
hsa-miR-423-3p	2313	6.140821412	21578	6.409310879	0.0201363	0.365250441	1
hsa-miR-424-3p	129	6.939344824	23762	6.380298569	0.064524885	0.659401412	1
hsa-miR-424-5p	2431	6.225793098	21460	6.401161559	0.016724236	0.574491781	1
hsa-miR-4251	613	6.147467017	23278	6.389528001	0.019878111	0.972305878	1
hsa-miR-4252	4877	6.049243246	19014	6.46900551	0.028414188	0.003794035	1
hsa-miR-4253	2461	6.025424178	21430	6.424417227	0.031539463	0.024757938	1
hsa-miR-425-3p	734	5.976177996	23157	6.396222111	0.051272154	0.047480761	1
hsa-miR-4255	193	5.773382674	23698	6.388284548	0.074538767	0.237913588	1
hsa-miR-425-5p	502	5.983138681	23389	6.391906215	0.043799321	0.302440553	1
hsa-miR-4256	287	6.007265448	23604	6.387889548	0.059333681	0.270980687	1
hsa-miR-4258	2966	6.193002523	20925	6.410293171	0.023708376	0.107812003	1
hsa-miR-4260	2289	5.820314472	21602	6.442974273	0.041249437	0.001746614	1
hsa-miR-4261	372	5.713935861	23519	6.393904755	0.060326997	0.139080423	1
hsa-miR-4262	67	8.071762408	23824	6.378568754	0.170613103	0.04090488	1
hsa-miR-4263	83	6.900916864	23808	6.381512684	0.088234996	0.540142831	1
hsa-miR-4264	376	6.425352789	23515	6.382645011	0.039914201	0.597217055	1
hsa-miR-4266	785	5.866184944	23106	6.400886129	0.043649677	0.110797871	1
hsa-miR-4267	5581	6.157610283	18310	6.452113987	0.023287377	0.019332061	1
hsa-miR-4268	7879	6.104131446	16012	6.520695629	0.026838324	0.000993752	1
hsa-miR-4272	17	7.356600645	23874	6.382624104	0.206779218	0.461879095	1
hsa-miR-4273	523	5.38338765	23368	6.405696608	0.084544454	0.001333772	1
hsa-miR-4274	967	6.129812603	22924	6.3940107	0.026354564	0.539624427	1
hsa-miR-4275	11	3.586945256	23880	6.384605263	0.243429268	0.532509823	1
hsa-miR-4276	340	5.812787818	23551	6.391553744	0.038638924	0.698919239	1
hsa-miR-4277	954	5.719777674	22937	6.41091521	0.051128791	0.016647618	1
hsa-miR-4279	3585	5.859435918	20306	6.475807757	0.03386716	0.001842401	1
hsa-miR-4280	491	6.650384396	23400	6.377713305	0.033089456	0.668236882	1
hsa-miR-4281	3374	5.930353307	20517	6.457806601	0.036285262	0.000971482	1
hsa-miR-4282	13	5.572125196	23878	6.383758793	0.215077284	0.584864563	1
hsa-miR-4284	1468	6.061948584	22423	6.404356668	0.037236423	0.043821208	1
hsa-miR-4285	1335	6.240369694	22556	6.391777644	0.019348764	0.73288117	1
hsa-miR-4286	2539	5.902927451	21352	6.440441049	0.039731168	0.001547803	1
hsa-miR-4287	1987	5.823176041	21904	6.434129807	0.04338934	0.002099189	1
hsa-miR-4288	484	5.61869953	23407	6.39912759	0.069140686	0.021481388	1
hsa-miR-4289	314	5.751607679	23577	6.391730299	0.064490682	0.15185254	1
hsa-miR-429	149	5.375440988	23742	6.38964238	0.10654525	0.069345084	1
hsa-miR-4291	684	6.005515585	23207	6.394452425	0.031091206	0.541840518	1
hsa-miR-4293	1176	5.975283715	22715	6.404441842	0.031600421	0.214134481	1
hsa-miR-4294	870	6.020240279	23021	6.397038401	0.03523844	0.248887707	1
hsa-miR-4295	117	6.076436201	23774	6.384827418	0.070106753	0.616300506	1
hsa-miR-4296	1666	5.782121707	22225	6.428383141	0.045291187	0.003464678	1
hsa-miR-4297	1581	6.016547534	22310	6.409308312	0.026926487	0.23472754	1
hsa-miR-4299	1829	5.872218159	22062	6.425688653	0.048371162	0.000738791	1
hsa-miR-4301	530	6.00334844	23361	6.391937649	0.055723335	0.080034636	1
hsa-miR-4303	1016	5.811969834	22875	6.408693715	0.061730734	0.001205494	1
hsa-miR-4304	760	5.937000103	23131	6.397981497	0.06167953	0.007405483	1
hsa-miR-4305	176	6.499654444	23715	6.382453759	0.048614945	0.803422854	1
hsa-miR-4307	12	6.225838398	23879	6.383396291	0.273762162	0.32983313	1
hsa-miR-4310	147	7.586793743	23744	6.375866383	0.072092398	0.43343457	1
hsa-miR-4311	286	5.948875213	23605	6.388580884	0.055461611	0.349699161	1
hsa-miR-4312	1138	5.980775147	22753	6.403450445	0.059070408	0.001038224	1
hsa-miR-431-3p	1221	6.137427442	22670	6.396560705	0.025338989	0.446541241	1
hsa-miR-4315	483	6.341946602	23408	6.384170791	0.034368282	0.631130049	1
hsa-miR-431-5p	1071	5.998535948	22820	6.401375902	0.027468738	0.422997425	1
hsa-miR-4316	2710	5.862412361	21181	6.449964241	0.039324825	0.001185235	1
hsa-miR-4317	286	5.747184116	23605	6.391024589	0.078705768	0.060339207	1
hsa-miR-4318	989	6.181200415	22902	6.392045362	0.028372264	0.430198021	1
hsa-miR-4320	449	5.411092218	23442	6.401938814	0.077912809	0.009507933	1
hsa-miR-4321	368	6.028905319	23523	6.388861664	0.046090875	0.424767004	1
hsa-miR-4323	4393	6.039370054	19498	6.460810208	0.029675343	0.003619769	1
hsa-miR-432-3p	1890	5.947111475	22001	6.420789482	0.028633547	0.115207634	1
hsa-miR-4324	917	5.804119021	22974	6.406435664	0.055714159	0.008385882	1
hsa-miR-4325	299	6.274904196	23592	6.384691155	0.043924532	0.619162202	1
hsa-miR-4326	1901	6.023552758	21990	6.414418203	0.03219851	0.053134307	1
hsa-miR-4328	224	5.938241192	23667	6.387529643	0.05635616	0.481410544	1
hsa-miR-4329	1187	6.334038815	22704	6.385893499	0.018784438	0.820928063	1
hsa-miR-4330	518	6.049553072	23373	6.39071414	0.024661165	0.917540214	1
hsa-miR-433-3p	1155	5.998993708	22736	6.402840972	0.03355858	0.168107311	1
hsa-miR-433-5p	819	6.449252365	23072	6.380976612	0.043625603	0.098516104	1
hsa-miR-4418	2377	6.098980277	21514	6.414732452	0.023405526	0.191484383	1
hsa-miR-4420	2096	6.039384744	21795	6.416392735	0.028746942	0.084820292	1
hsa-miR-4421	2470	5.718076234	21421	6.460024359	0.039567268	0.001947551	1
hsa-miR-4422	112	6.765090477	23779	6.381518985	0.063914063	0.752646443	1
hsa-miR-4423-3p	97	5.338315959	23794	6.387577265	0.108326278	0.206959668	1
hsa-miR-4423-5p	600	5.76911696	23291	6.399139578	0.04179082	0.258679099	1
hsa-miR-4424	27	5.796986415	23864	6.383980533	0.14008238	0.665138759	1
hsa-miR-4425	1412	6.131085348	22479	6.399160887	0.0246083	0.39695261	1
hsa-miR-4426	95	4.722250974	23796	6.389948573	0.142788262	0.0422027	1
hsa-miR-4427	287	6.490986413	23604	6.382008006	0.035955047	0.856988507	1
hsa-miR-4428	2466	5.973236126	21425	6.430517143	0.035611372	0.007329319	1
hsa-miR-4429	1415	6.455345165	22476	6.378782554	0.019498175	0.692181507	1
hsa-miR-4431	316	5.802512013	23575	6.391102281	0.084720324	0.022753047	1
hsa-miR-4432	131	6.299815552	23760	6.383777536	0.051950163	0.873459305	1
hsa-miR-4433a-5p	1724	5.833714277	22167	6.426061563	0.040998712	0.009238728	1
hsa-miR-4433b-5p	1411	5.932260969	22480	6.411628552	0.044311567	0.010882068	1
hsa-miR-4434	151	5.857902732	23740	6.386659089	0.056842895	0.717408312	1
hsa-miR-4436b-5p	2665	6.186342473	21226	6.408048026	0.017866986	0.436345212	1
hsa-miR-4438	923	5.608477156	22968	6.41445514	0.042982219	0.075352355	1
hsa-miR-4439	1469	5.977945191	22422	6.409875506	0.034605709	0.073609547	1
hsa-miR-4442	905	6.356959628	22986	6.384354895	0.022834029	0.754314123	1
hsa-miR-4444	155	5.977634295	23736	6.385966328	0.098430586	0.101169662	1
hsa-miR-4445-3p	106	5.841795335	23785	6.385730493	0.082711872	0.465806695	1
hsa-miR-4445-5p	92	5.641322841	23799	6.386185486	0.082508034	0.560718583	1
hsa-miR-4446-5p	1726	6.0500597	22165	6.409268082	0.025013573	0.268981622	1
hsa-miR-4450	1284	5.942756795	22607	6.408339468	0.032825482	0.145791242	1
hsa-miR-4451	778	5.729759579	23113	6.405316364	0.057716492	0.013281316	1
hsa-miR-4452	325	6.26386857	23566	6.384964474	0.044350727	0.553792082	1
hsa-miR-4454	629	6.299188238	23262	6.385591982	0.024963781	0.839884796	1
hsa-miR-4455	691	5.65477039	23200	6.405016541	0.05319739	0.044835555	1
hsa-miR-4457	1628	6.120612393	22263	6.402527652	0.027205704	0.211453606	1
hsa-miR-4460	73	6.641321943	23818	6.382526391	0.063830509	0.928199885	1
hsa-miR-4462	2231	5.911468008	21660	6.43191805	0.032708958	0.026387799	1
hsa-miR-4463	2812	5.843621815	21079	6.455314082	0.039824377	0.000764287	1
hsa-miR-4464	93	6.635326253	23798	6.382332328	0.067786486	0.788231005	1
hsa-miR-4465	631	6.096187947	23260	6.391106427	0.033468488	0.496909012	1
hsa-miR-4467	6285	6.43820713	17606	6.363722496	0.024877774	0.006474466	1
hsa-miR-4468	812	5.662967483	23079	6.408661575	0.048282063	0.051612092	1
hsa-miR-4470	1223	6.211727826	22668	6.392574861	0.034272598	0.130921711	1
hsa-miR-4471	910	6.007177156	22981	6.398211517	0.040277085	0.116825197	1
hsa-miR-4473	231	6.821239167	23660	6.379041582	0.063501883	0.314820059	1
hsa-miR-4474-5p	150	6.394458894	23741	6.383246757	0.03787007	0.983105644	1
hsa-miR-4475	475	6.189833169	23416	6.387242028	0.038886232	0.482121371	1
hsa-miR-4477a	32	6.277293269	23859	6.383459353	0.111049552	0.825519305	1
hsa-miR-4477b	24	6.576418962	23867	6.383122974	0.129149733	0.818727168	1
hsa-miR-4478	4836	6.001256793	19055	6.480280883	0.027010131	0.007192433	1
hsa-miR-4479	4208	6.303551991	19683	6.40037003	0.02479315	0.028184594	1
hsa-miR-448	296	6.093988236	23595	6.386946792	0.05762988	0.286073913	1
hsa-miR-4480	356	5.760285352	23535	6.392741385	0.08140971	0.019152006	1
hsa-miR-4482-3p	311	6.079113299	23580	6.38732934	0.048180102	0.474300431	1
hsa-miR-4482-5p	1586	5.878512802	22305	6.419211333	0.040791837	0.014485733	1
hsa-miR-4484	452	5.919565682	23439	6.392260181	0.039149636	0.504967704	1
hsa-miR-4485-3p	699	6.063969324	23192	6.392942201	0.023296783	0.855074837	1
hsa-miR-4485-5p	1976	6.101638876	21915	6.408715111	0.019744047	0.479728358	1
hsa-miR-4486	4495	5.930972648	19396	6.488147455	0.031462549	0.001456608	1
hsa-miR-4488	5164	6.002163204	18727	6.488420959	0.031303351	0.000717492	1
hsa-miR-4489	1601	5.812603054	22290	6.424309224	0.039926201	0.017092545	1
hsa-miR-4490	1110	6.295740387	22781	6.387584314	0.022834107	0.639174385	1
hsa-miR-4491	680	6.913422021	23211	6.367786959	0.032437967	0.490324823	1
hsa-miR-4494	3371	5.963985409	20520	6.452204448	0.027712116	0.023426306	1
hsa-miR-4495	23	5.535429807	23868	6.384134205	0.14909903	0.686629298	1
hsa-miR-4496	1915	5.82819687	21976	6.43169062	0.047152769	0.000792878	1
hsa-miR-4497	2447	5.826219168	21444	6.446888257	0.032096888	0.021659764	1
hsa-miR-4499	909	6.058107807	22982	6.396180058	0.026666873	0.562874675	1
hsa-miR-449b-3p	2855	6.066117776	21036	6.426367362	0.030682769	0.017596686	1
hsa-miR-449c-3p	223	5.878639425	23668	6.388072228	0.079506605	0.122448236	1
hsa-miR-4500	184	5.262236809	23707	6.392018328	0.104124905	0.038159298	1
hsa-miR-4501	331	5.86760374	23560	6.390562532	0.037658431	0.743612178	1
hsa-miR-4503	8	5.243516666	23883	6.383698947	0	1	1
hsa-miR-4504	173	6.803205712	23718	6.380254469	0.080965312	0.210187335	1
hsa-miR-4506	735	6.472366258	23156	6.380490624	0.021968594	0.881818164	1
hsa-miR-4507	2764	5.84510836	21127	6.453729852	0.032899154	0.010073045	1
hsa-miR-4509	63	6.108932619	23828	6.384042611	0.117462183	0.351256988	1
hsa-miR-450a-1-3p	117	7.683239132	23774	6.376919791	0.090689103	0.293732349	1
hsa-miR-450a-2-3p	548	6.018695891	23343	6.391876997	0.034032772	0.56461302	1
hsa-miR-450a-5p	33	5.621771233	23858	6.38437051	0.127720325	0.655505395	1
hsa-miR-450b-3p	918	5.838438838	22973	6.405090464	0.059262854	0.004057153	1
hsa-miR-450b-5p	81	5.624943078	23810	6.385897089	0.097118132	0.431682033	1
hsa-miR-4511	610	5.689426678	23281	6.401498209	0.052405149	0.076394287	1
hsa-miR-4513	1805	5.938488437	22086	6.419671215	0.025153799	0.241675924	1
hsa-miR-4517	93	6.553472284	23798	6.382652204	0.067438576	0.793425532	1
hsa-miR-4519	2846	6.069779552	21045	6.425718103	0.026007182	0.067327258	1
hsa-miR-451a	29	5.389262073	23862	6.384525249	0.128717135	0.72328123	1
hsa-miR-451b	327	5.633988293	23564	6.393715664	0.058081654	0.226644381	1
hsa-miR-4520-2-3p	649	6.268690009	23242	6.386517953	0.015532359	0.998049256	1
hsa-miR-4520-3p	1752	5.906332558	22139	6.421063979	0.039620313	0.012228843	1
hsa-miR-4520-5p	1078	6.174914667	22813	6.393164953	0.019724741	0.818049244	1
hsa-miR-4521	864	6.061809301	23027	6.395380503	0.030232625	0.431890546	1
hsa-miR-4522	2539	5.944488807	21352	6.435498923	0.023839383	0.151601405	1
hsa-miR-4523	1133	6.229171073	22758	6.390991267	0.029426739	0.3073954	1
hsa-miR-452-3p	405	6.21098061	23486	6.386288978	0.035714053	0.690147976	1
hsa-miR-4524a-3p	2607	6.049854401	21284	6.424161796	0.024989138	0.109958724	1
hsa-miR-4524a-5p	613	5.727163071	23278	6.400596233	0.043314182	0.212426282	1
hsa-miR-4524b-3p	2501	5.896940579	21390	6.440186147	0.028158293	0.0573989	1
hsa-miR-4524b-5p	484	5.632187731	23407	6.398848687	0.06684507	0.02888276	1
hsa-miR-452-5p	276	5.707663424	23615	6.391213846	0.082479049	0.048868204	1
hsa-miR-4527	1308	5.879277777	22583	6.412510948	0.040454065	0.03495701	1
hsa-miR-4528	44	5.119945633	23847	6.385648194	0.125995456	0.488401048	1
hsa-miR-4529-5p	2189	6.16815545	21702	6.405019713	0.026572971	0.120605613	1
hsa-miR-4531	756	5.183915977	23135	6.422510897	0.076247308	0.000402048	1
hsa-miR-4535	1673	6.033200883	22218	6.409680665	0.026052042	0.241578952	1
hsa-miR-4536-3p	84	6.567881739	23807	6.382665939	0.098146904	0.395572445	1
hsa-miR-4536-5p	304	6.315688724	23587	6.384188778	0.039904341	0.725640293	1
hsa-miR-4537	2377	6.241127936	21514	6.399027098	0.012704214	0.880053104	1
hsa-miR-4538	3500	5.956629488	20391	6.45655568	0.03434937	0.001736208	1
hsa-miR-4539	3119	6.046759203	20772	6.433852692	0.035325966	0.002299372	1
hsa-miR-4540	536	5.774566808	23355	6.397288044	0.048622734	0.167801164	1
hsa-miR-454-3p	350	6.199102709	23541	6.386055993	0.048839896	0.383151463	1
hsa-miR-454-5p	254	6.353251473	23637	6.383640234	0.037423644	0.873084933	1
hsa-miR-455-3p	1744	6.100974481	22147	6.405550665	0.022553172	0.383386882	1
hsa-miR-455-5p	697	6.12611228	23194	6.391046384	0.03915486	0.250666611	1
hsa-miR-4632-3p	5718	6.329765315	18173	6.400166841	0.025166222	0.008097258	1
hsa-miR-4633-3p	821	5.779536073	23070	6.404804116	0.053368581	0.021864444	1
hsa-miR-4633-5p	264	6.180013851	23627	6.385588794	0.053136755	0.452369585	1
hsa-miR-4634	1453	6.313919361	22438	6.387811091	0.036404728	0.053719662	1
hsa-miR-4635	726	6.111929867	23165	6.391822534	0.057858791	0.017954452	1
hsa-miR-4636	139	5.965628912	23752	6.385761522	0.065253119	0.598501873	1
hsa-miR-4637	118	6.173174612	23773	6.384360219	0.049411204	0.936702136	1
hsa-miR-4638-5p	3178	6.001826984	20713	6.44184927	0.026626216	0.040212654	1
hsa-miR-4639-3p	1571	5.935062675	22320	6.41486768	0.032564355	0.0889448	1
hsa-miR-4639-5p	353	5.773950616	23538	6.392455838	0.052877428	0.285215823	1
hsa-miR-4640-3p	3038	6.00250284	20853	6.438796646	0.029539672	0.019554814	1
hsa-miR-4641	2192	6.044399384	21699	6.41755411	0.030973668	0.043855965	1
hsa-miR-4642	3039	6.11978462	20852	6.421724757	0.024649456	0.079648889	1
hsa-miR-4643	131	6.62489082	23760	6.381985243	0.03310394	0.998827793	1
hsa-miR-4645-3p	618	6.001728488	23273	6.393450001	0.022755232	0.914215908	1
hsa-miR-4645-5p	245	6.188269779	23646	6.385338069	0.069212552	0.195732383	1
hsa-miR-4646-3p	1114	5.849001607	22777	6.409449984	0.043533395	0.035707916	1
hsa-miR-4649-3p	4204	5.899457035	19687	6.486641576	0.034162896	0.000615482	1
hsa-miR-4650-3p	587	6.523847635	23304	6.379777357	0.043445905	0.229945244	1
hsa-miR-4650-5p	2674	5.99264984	21217	6.432553349	0.034856594	0.006236603	1
hsa-miR-4652-3p	349	6.371461282	23542	6.38349291	0.021628357	0.997080387	1
hsa-miR-4652-5p	1827	5.907283216	22064	6.422734937	0.043512394	0.0033593	1
hsa-miR-4653-3p	829	5.942074601	23062	6.399178312	0.048125633	0.049110843	1
hsa-miR-4655-3p	1751	5.716740737	22140	6.436035097	0.046737056	0.00166854	1
hsa-miR-4655-5p	2184	5.886621529	21707	6.433291043	0.039039161	0.004722712	1
hsa-miR-4657	1794	6.062824941	22097	6.409337111	0.025244124	0.240887798	1
hsa-miR-4658	2022	5.908479631	21869	6.427220461	0.043694087	0.001705131	1
hsa-miR-4659a-3p	513	6.596719711	23378	6.378634309	0.046096887	0.236484453	1
hsa-miR-4659a-5p	524	6.713618588	23367	6.375910213	0.029463568	0.765206691	1
hsa-miR-4659b-3p	1018	6.385570589	22873	6.383216859	0.036742216	0.143892503	1
hsa-miR-4659b-5p	198	6.924560882	23693	6.378794033	0.061622642	0.44503575	1
hsa-miR-466	155	7.351732958	23736	6.376993237	0.097425172	0.107492499	1
hsa-miR-4660	6541	6.135011459	17350	6.476929114	0.02256674	0.015843801	1
hsa-miR-4661-3p	2140	5.951848015	21751	6.425767796	0.027951556	0.095240175	1
hsa-miR-4661-5p	378	6.229188362	23513	6.385794959	0.052365043	0.259427269	1
hsa-miR-4662a-3p	10	4.484188079	23881	6.384112399	0	1	1
hsa-miR-4662a-5p	207	5.571544527	23684	6.390412108	0.087045046	0.089226695	1
hsa-miR-4662b	150	5.563538706	23741	6.388496663	0.101989526	0.090003158	1
hsa-miR-4664-3p	1210	5.977621129	22681	6.404960474	0.032620889	0.173382029	1
hsa-miR-4665-3p	2311	6.333469625	21580	6.388655319	0.017755254	0.526009939	1
hsa-miR-4666a-3p	17	5.658067796	23874	6.383833582	0.227917153	0.340693937	1
hsa-miR-4666a-5p	43	4.201552246	23848	6.387251062	0.186170358	0.102046213	1
hsa-miR-4666b	341	5.482025311	23550	6.396367705	0.088573883	0.010244634	1
hsa-miR-4668-3p	350	5.707669887	23541	6.393362458	0.052179602	0.304724344	1
hsa-miR-4668-5p	133	5.873982249	23758	6.386168467	0.076370951	0.423383589	1
hsa-miR-4669	1634	6.032837838	22257	6.409047628	0.03721957	0.029470222	1
hsa-miR-4670-3p	103	5.756981257	23788	6.386029133	0.091255116	0.360280711	1
hsa-miR-4670-5p	209	6.398243204	23682	6.383185426	0.047488069	0.738469902	1
hsa-miR-4671-3p	214	6.516727678	23677	6.382111347	0.040063329	0.885414638	1
hsa-miR-4671-5p	561	6.388834468	23330	6.383184481	0.025188702	0.877798159	1
hsa-miR-4672	1129	6.25236393	22762	6.38981246	0.018065399	0.874065153	1
hsa-miR-4676-3p	572	5.884310745	23319	6.395557457	0.036488973	0.447008577	1
hsa-miR-4676-5p	2598	5.879941687	21293	6.444734964	0.032893508	0.013333444	1
hsa-miR-4677-3p	503	5.915844299	23388	6.393370977	0.077610955	0.005306221	1
hsa-miR-4677-5p	860	5.78023267	23031	6.405836915	0.042104474	0.105775882	1
hsa-miR-4678	57	5.61910667	23834	6.385144793	0.073029242	0.922111465	1
hsa-miR-4679	471	6.193305764	23420	6.387138474	0.041574788	0.401994275	1
hsa-miR-4680-3p	114	7.000338615	23777	6.380358812	0.091069875	0.303530663	1
hsa-miR-4680-5p	498	5.633895096	23393	6.399271163	0.043720472	0.308918441	1
hsa-miR-4681	554	6.421168847	23337	6.382418586	0.034471375	0.541058404	1
hsa-miR-4682	2496	5.939906501	21395	6.435046668	0.032452822	0.018041486	1
hsa-miR-4683	1827	6.00590954	22064	6.414568227	0.044861483	0.002246565	1
hsa-miR-4684-3p	620	6.220770625	23271	6.387647815	0.022779009	0.912654093	1
hsa-miR-4684-5p	379	5.975607221	23512	6.389889203	0.050164246	0.304955152	1
hsa-miR-4686	3558	6.111172965	20333	6.430938704	0.026329959	0.030033376	1
hsa-miR-4687-5p	3268	6.014251385	20623	6.441800735	0.029188128	0.016350478	1
hsa-miR-4691-5p	10095	6.189900281	13796	6.524846821	0.019190731	0.027306793	1
hsa-miR-4693-3p	739	5.958223733	23152	6.396885917	0.038131889	0.248730205	1
hsa-miR-4693-5p	212	5.679446379	23679	6.389618964	0.08074984	0.129083409	1
hsa-miR-4694-3p	139	6.161188242	23752	6.384617081	0.078977976	0.35470643	1
hsa-miR-4694-5p	118	5.992988772	23773	6.385254592	0.050652464	0.923951039	1
hsa-miR-4695-3p	1345	6.409036172	22546	6.381782863	0.014945372	0.939330174	1
hsa-miR-4696	489	5.845489658	23402	6.394555407	0.040424507	0.414164476	1
hsa-miR-4697-3p	1965	5.880577379	21926	6.428372504	0.036174744	0.017832949	1
hsa-miR-4698	369	5.946793424	23522	6.390165093	0.041065402	0.572487459	1
hsa-miR-4699-3p	57	5.54703944	23834	6.385317145	0.127520909	0.313454436	1
hsa-miR-4699-5p	106	6.240928073	23785	6.383951722	0.079055295	0.524560852	1
hsa-miR-4700-3p	2888	6.033242608	21003	6.43145386	0.027491472	0.043086074	1
hsa-miR-4701-5p	2966	6.217066311	20925	6.406882265	0.023122412	0.124322309	1
hsa-miR-4703-3p	215	6.356633849	23676	6.383559461	0.068095255	0.27655339	1
hsa-miR-4703-5p	31	6.165985905	23860	6.383599519	0.155313252	0.44402789	1
hsa-miR-4704-3p	1266	6.208650065	22625	6.393090789	0.021091461	0.660382365	1
hsa-miR-4704-5p	438	6.497808134	23453	6.381178959	0.043649234	0.38573363	1
hsa-miR-4705	405	6.374923056	23486	6.383461903	0.05570253	0.168959247	1
hsa-miR-4707-3p	5367	6.342489462	18524	6.39514625	0.018833976	0.1044343	1
hsa-miR-4707-5p	5936	6.264419081	17955	6.422625364	0.016796643	0.161283572	1
hsa-miR-4708-5p	1279	5.825453083	22612	6.414871554	0.050458757	0.004206707	1
hsa-miR-4709-5p	628	6.312440064	23263	6.385230526	0.018488943	0.985009927	1
hsa-miR-4711-3p	317	5.945504544	23574	6.389204426	0.068755237	0.103900349	1
hsa-miR-4711-5p	1442	6.106487139	22449	6.401099186	0.037205584	0.046976867	1
hsa-miR-4712-3p	184	5.744132389	23707	6.388278134	0.082153088	0.169989343	1
hsa-miR-4712-5p	984	6.173267278	22907	6.392340118	0.035888132	0.175900077	1
hsa-miR-4713-3p	3030	6.046270157	20861	6.432272255	0.040023949	0.00041664	1
hsa-miR-4713-5p	4357	5.930515955	19534	6.484313099	0.032082124	0.001306801	1
hsa-miR-4714-3p	495	6.542136636	23396	6.379956935	0.052324752	0.140641283	1
hsa-miR-4714-5p	613	6.30155613	23278	6.385470237	0.025768963	0.822584735	1
hsa-miR-4715-3p	4041	6.117027437	19850	6.437527567	0.022470733	0.067372789	1
hsa-miR-4715-5p	1102	5.520944871	22789	6.425018598	0.056013508	0.002731333	1
hsa-miR-4716-5p	692	6.139102832	23199	6.39060179	0.03996734	0.23335363	1
hsa-miR-4717-3p	3379	6.039597415	20512	6.43993908	0.024925549	0.0543846	1
hsa-miR-4717-5p	3798	6.061336863	20093	6.444178205	0.024670485	0.040963206	1
hsa-miR-4718	321	5.625618481	23570	6.393636256	0.07317264	0.067331656	1
hsa-miR-4719	81	6.308772461	23810	6.383570748	0.077300232	0.720334708	1
hsa-miR-4720-3p	32	7.27313314	23859	6.382123719	0.295764963	0.007462412	1
hsa-miR-4720-5p	731	5.871259004	23160	6.399479264	0.040255854	0.200969984	1
hsa-miR-4722-3p	4932	6.108645688	18959	6.45477027	0.029191284	0.002536224	1
hsa-miR-4724-3p	581	6.235666876	23310	6.386997324	0.031534633	0.625804276	1
hsa-miR-4724-5p	902	6.092115618	22989	6.394742781	0.032367403	0.323131525	1
hsa-miR-4725-5p	2195	5.918772629	21696	6.430315457	0.038604683	0.005256619	1
hsa-miR-4726-3p	5305	6.038679176	18586	6.481687133	0.030105114	0.001127622	1
hsa-miR-4727-3p	851	5.83672176	23040	6.40350607	0.056122036	0.011371302	1
hsa-miR-4727-5p	3295	6.038534767	20596	6.438476307	0.030234682	0.011107116	1
hsa-miR-4728-3p	1644	5.717171309	22247	6.432543734	0.046738033	0.002491024	1
hsa-miR-4729	133	6.812249109	23758	6.380915942	0.048037005	0.920339506	1
hsa-miR-4730	1738	5.820054557	22153	6.427507573	0.043574353	0.004397627	1
hsa-miR-4731-3p	635	6.100246175	23256	6.391046343	0.051110475	0.079156161	1
hsa-miR-4732-5p	2048	6.27916612	21843	6.393082354	0.016223532	0.707870204	1
hsa-miR-4733-5p	869	5.737018223	23022	6.407712677	0.040031954	0.1365442	1
hsa-miR-4735-3p	113	5.751511409	23778	6.386319678	0.070916672	0.623683887	1
hsa-miR-4735-5p	28	5.670499138	23863	6.384153548	0.13592172	0.679739534	1
hsa-miR-4737	686	5.529231117	23205	6.408566151	0.057109437	0.025909926	1
hsa-miR-4738-3p	2372	5.978428103	21519	6.427947331	0.02850103	0.062170524	1
hsa-miR-4738-5p	2919	6.313945516	20972	6.392972684	0.013532718	0.736002454	1
hsa-miR-4740-3p	2024	5.932816814	21867	6.425015267	0.035299753	0.019769224	1
hsa-miR-4742-3p	725	6.040434801	23166	6.394047952	0.056231933	0.023455202	1
hsa-miR-4742-5p	1469	6.055877855	22422	6.404769669	0.033397345	0.092324021	1
hsa-miR-4743-3p	1735	5.725129261	22156	6.434858766	0.050064697	0.000628173	1
hsa-miR-4743-5p	3029	6.183980514	20862	6.41225928	0.021221599	0.184519787	1
hsa-miR-4744	133	7.464512952	23758	6.377264494	0.12406015	0.034113853	1
hsa-miR-4745-3p	6464	6.026133156	17427	6.515803372	0.027138471	0.001926321	1
hsa-miR-4746-3p	2582	6.196938165	21309	6.405900593	0.023209519	0.167201524	1
hsa-miR-4746-5p	2783	6.014849686	21108	6.43189802	0.025484937	0.082016509	1
hsa-miR-4749-3p	4687	6.062373555	19204	6.461647846	0.027237709	0.007468933	1
hsa-miR-4750-3p	2514	6.040256369	21377	6.42366214	0.033744697	0.011917028	1
hsa-miR-4750-5p	1686	5.803650616	22205	6.427330563	0.037729258	0.023094858	1
hsa-miR-4751	3159	5.968738899	20732	6.446487744	0.026397373	0.043837957	1
hsa-miR-4752	932	5.943453337	22959	6.401173029	0.044191344	0.060504667	1
hsa-miR-4753-3p	983	5.898038945	22908	6.404140815	0.049744202	0.018844623	1
hsa-miR-4753-5p	1461	6.109890526	22430	6.401127063	0.025295276	0.34393049	1
hsa-miR-4754	1219	6.20175416	22672	6.393079206	0.02628985	0.400839929	1
hsa-miR-4756-3p	1534	5.89832432	22357	6.416594381	0.032644501	0.093809847	1
hsa-miR-4757-3p	487	5.826145472	23404	6.394911008	0.047547463	0.230963192	1
hsa-miR-4758-3p	4979	6.019806351	18912	6.479019367	0.030728935	0.001170606	1
hsa-miR-4759	306	5.622702782	23585	6.393185628	0.056378473	0.292214063	1
hsa-miR-4760-3p	5	3.678558198	23886	6.383883333	0	1	1
hsa-miR-4760-5p	1	8.31249134	23890	6.3832364	0	1	1
hsa-miR-4761-3p	1611	5.884475222	22280	6.419386916	0.044607819	0.005062726	1
hsa-miR-4761-5p	1053	6.240191473	22838	6.3899163	0.021110748	0.76077768	1
hsa-miR-4762-3p	414	6.692283107	23477	6.37786876	0.048159994	0.301965825	1
hsa-miR-4762-5p	257	5.631251322	23634	6.39149524	0.074334806	0.12042721	1
hsa-miR-4763-5p	4470	6.137895562	19421	6.439804177	0.023489956	0.036268312	1
hsa-miR-4764-3p	326	5.84618825	23565	6.390747834	0.043200051	0.585868888	1
hsa-miR-4764-5p	1474	6.1823614	22417	6.39653073	0.029717827	0.173703723	1
hsa-miR-4765	129	5.39390208	23762	6.388688524	0.082769114	0.343040253	1
hsa-miR-4766-3p	52	6.396545036	23839	6.383288298	0.082257742	0.874025396	1
hsa-miR-4766-5p	993	6.11497807	22898	6.394954007	0.028249322	0.433269226	1
hsa-miR-4767	4349	6.309832375	19542	6.399670918	0.029280797	0.004486363	1
hsa-miR-4768-3p	2510	5.953327075	21381	6.433795385	0.041320318	0.000932752	1
hsa-miR-4768-5p	2040	5.794821103	21851	6.438258891	0.03885316	0.007154715	1
hsa-miR-4769-3p	1990	6.058225409	21901	6.412856103	0.031463858	0.053999522	1
hsa-miR-4770	230	6.059765143	23661	6.386462284	0.040554719	0.847901437	1
hsa-miR-4771	194	5.794127089	23697	6.388140669	0.051152458	0.695246065	1
hsa-miR-4772-3p	2184	6.348816204	21707	6.386788386	0.011124115	0.966729133	1
hsa-miR-4772-5p	464	5.535484943	23427	6.400109492	0.06121685	0.066070726	1
hsa-miR-4773	1445	6.076259502	22446	6.403084518	0.025643706	0.333849109	1
hsa-miR-4774-3p	66	6.741172746	23825	6.382325821	0.153922859	0.088418304	1
hsa-miR-4774-5p	387	5.695331999	23504	6.394645022	0.059586097	0.133891253	1
hsa-miR-4775	16	8.00705966	23875	6.38222899	0.149123037	0.869153692	1
hsa-miR-4776-3p	1640	6.0988598	22251	6.404282954	0.036950655	0.030875551	1
hsa-miR-4776-5p	2916	6.039354963	20975	6.431135686	0.038846985	0.000881703	1
hsa-miR-4777-3p	179	5.456668181	23712	6.390312351	0.105914833	0.037149816	1
hsa-miR-4777-5p	48	5.242778	23843	6.385613251	0.117178872	0.526316598	1
hsa-miR-4778-3p	3156	6.270518547	20735	6.400485823	0.01355166	0.695796191	1
hsa-miR-4778-5p	117	6.923561724	23774	6.380658423	0.099571895	0.198596294	1
hsa-miR-4779	2804	6.026162063	21087	6.430809108	0.026704986	0.058609088	1
hsa-miR-4780	1581	5.993846674	22310	6.41091701	0.039334222	0.020748171	1
hsa-miR-4781-3p	302	6.245986285	23589	6.385075341	0.051265055	0.413427164	1
hsa-miR-4781-5p	2346	5.926335437	21545	6.433077148	0.036376113	0.007403862	1
hsa-miR-4782-3p	116	5.515334777	23775	6.387552103	0.109994198	0.122412646	1
hsa-miR-4782-5p	179	6.425931036	23712	6.382995463	0.035187379	0.980404515	1
hsa-miR-4783-3p	3109	5.814673872	20782	6.468386537	0.033914781	0.003973286	1
hsa-miR-4783-5p	3354	6.375796301	20537	6.38454542	0.02851582	0.018394277	1
hsa-miR-4785	1217	5.945270954	22674	6.406828761	0.045850988	0.015557327	1
hsa-miR-4786-3p	4927	5.992847481	18964	6.484764319	0.027705128	0.004938546	1
hsa-miR-4786-5p	3715	6.058688883	20176	6.443090845	0.01733044	0.302748508	1
hsa-miR-4787-3p	1082	5.971139089	22809	6.402869814	0.032890509	0.21373002	1
hsa-miR-4788	252	5.719923505	23639	6.39038916	0.050755343	0.541776173	1
hsa-miR-4789-3p	332	6.283231016	23559	6.384727594	0.03527519	0.809944104	1
hsa-miR-4789-5p	162	6.214331288	23729	6.384470834	0.041820994	0.941046355	1
hsa-miR-4790-3p	156	6.066332496	23735	6.385400557	0.053416193	0.768446731	1
hsa-miR-4790-5p	18	6.982865881	23873	6.382865098	0.12802934	0.929693702	1
hsa-miR-4791	39	5.514636015	23852	6.384737518	0.148408777	0.35778076	1
hsa-miR-4793-3p	5200	6.095113853	18691	6.463497836	0.02116609	0.052235187	1
hsa-miR-4793-5p	5201	5.968847629	18690	6.498654551	0.029406042	0.001758161	1
hsa-miR-4794	1200	6.025379037	22691	6.402246496	0.034390213	0.134924686	1
hsa-miR-4795-3p	7	7.534459906	23884	6.382979771	0	1	1
hsa-miR-4795-5p	83	4.749717999	23808	6.389012243	0.141890647	0.071550016	1
hsa-miR-4796-3p	287	6.569942281	23604	6.381047985	0.070061503	0.123589876	1
hsa-miR-4796-5p	57	7.210406647	23834	6.381339133	0.091347463	0.729732672	1
hsa-miR-4797-3p	639	6.045240277	23252	6.392608014	0.025254495	0.822543626	1
hsa-miR-4797-5p	929	6.871190783	22962	6.363578688	0.048605273	0.0294328	1
hsa-miR-4798-3p	107	6.815165592	23784	6.381374343	0.062739893	0.795825437	1
hsa-miR-4798-5p	41	7.285209273	23850	6.38176673	0.185980467	0.117835431	1
hsa-miR-4799-3p	643	5.919586341	23248	6.396143155	0.048521039	0.1050697	1
hsa-miR-4799-5p	67	5.746525785	23824	6.385107994	0.093824238	0.598794056	1
hsa-miR-4800-3p	529	6.120177536	23362	6.389275583	0.034566094	0.566800718	1
hsa-miR-4800-5p	1327	5.882952081	22564	6.412743869	0.042228439	0.022898081	1
hsa-miR-4801	304	5.782088677	23587	6.391066059	0.046503092	0.535003687	1
hsa-miR-4802-3p	681	5.845058384	23210	6.399110096	0.046906651	0.108792525	1
hsa-miR-4802-5p	1167	5.57953035	22724	6.424595941	0.060218392	0.000638041	1
hsa-miR-4803	21	7.625277277	23870	6.382224519	0.117497556	0.934165716	1
hsa-miR-4804-3p	95	7.733811198	23796	6.377925619	0.131379887	0.076276087	1
hsa-miR-4804-5p	686	5.713849927	23205	6.40310834	0.046609853	0.11057327	1
hsa-miR-483-3p	2598	5.983374624	21293	6.432114911	0.034104299	0.009157838	1
hsa-miR-483-5p	1298	5.976434734	22593	6.406693126	0.049542084	0.004832705	1
hsa-miR-484	4913	5.969021326	18978	6.490569518	0.0328147	0.000447561	1
hsa-miR-485-3p	526	6.326604734	23365	6.384593879	0.031370082	0.692017448	1
hsa-miR-486-5p	1468	5.864168245	22423	6.417305048	0.039238278	0.028739366	1
hsa-miR-487a-3p	188	6.035783598	23703	6.386073609	0.050944041	0.718288669	1
hsa-miR-487a-5p	257	6.065580516	23634	6.386772273	0.043992053	0.708832061	1
hsa-miR-487b-3p	95	4.893143209	23796	6.389266325	0.156242978	0.01970929	1
hsa-miR-487b-5p	269	6.477007481	23622	6.382250236	0.042112623	0.733084356	1
hsa-miR-488-3p	346	6.234947945	23545	6.385497477	0.03039586	0.911035465	1
hsa-miR-488-5p	494	6.244538075	23397	6.386247308	0.044194046	0.30118904	1
hsa-miR-489-3p	695	6.174292367	23196	6.389579966	0.021119742	0.924197577	1
hsa-miR-489-5p	92	6.884396271	23799	6.381380126	0.080201123	0.597335625	1
hsa-miR-490-3p	2030	5.737562108	21861	6.443281598	0.043897257	0.001556071	1
hsa-miR-490-5p	1166	5.772567568	22725	6.414654182	0.039702612	0.0606035	1
hsa-miR-491-3p	49	6.19670625	23842	6.383700674	0.091075773	0.812028341	1
hsa-miR-492	3128	5.86706841	20763	6.461091369	0.035250771	0.002327746	1
hsa-miR-493-3p	2445	5.989665949	21446	6.428196253	0.031031056	0.029197338	1
hsa-miR-493-5p	379	5.973504051	23512	6.389923105	0.048853401	0.335541643	1
hsa-miR-494-3p	114	6.683775128	23777	6.381876592	0.0888032	0.332563956	1
hsa-miR-494-5p	1216	5.94643757	22675	6.406745843	0.034999855	0.118291705	1
hsa-miR-495-3p	91	6.325409952	23800	6.383538562	0.118380737	0.15752437	1
hsa-miR-495-5p	245	5.9324175	23646	6.387988996	0.047789418	0.636975983	1
hsa-miR-496	40	7.191187882	23851	6.381962289	0.150909815	0.323052452	1
hsa-miR-497-3p	838	6.071711035	23053	6.394644351	0.041577896	0.122115155	1
hsa-miR-497-5p	5057	6.205262637	18834	6.431125461	0.012714164	0.539650466	1
hsa-miR-498-3p	1104	6.34472305	22787	6.385186985	0.029862803	0.304694507	1
hsa-miR-498-5p	915	6.212083823	22976	6.390136376	0.028137843	0.488878226	1
hsa-miR-4999-3p	185	6.380192855	23706	6.383341534	0.090284818	0.1002966	1
hsa-miR-4999-5p	374	6.188529931	23517	6.386414929	0.042040699	0.533378643	1
hsa-miR-499a-3p	601	6.292685991	23290	6.385655895	0.042078931	0.250674256	1
hsa-miR-499a-5p	44	6.167280174	23847	6.383715761	0.082348837	0.927033493	1
hsa-miR-499b-3p	210	5.69988764	23681	6.389377715	0.100049266	0.030991514	1
hsa-miR-499b-5p	533	5.838589447	23358	6.395747149	0.04261895	0.300212663	1
hsa-miR-5000-3p	2766	6.030837091	21125	6.429469098	0.033029081	0.009627615	1
hsa-miR-5000-5p	1074	6.303450286	22817	6.387076499	0.027870811	0.40301112	1
hsa-miR-5001-3p	5416	6.142509675	18475	6.453910565	0.020190185	0.065777028	1
hsa-miR-5002-3p	1415	5.888651948	22476	6.414459316	0.031590791	0.140267801	1
hsa-miR-5002-5p	314	6.545181857	23577	6.381161428	0.060819016	0.201836739	1
hsa-miR-5003-3p	518	7.448913573	23373	6.359701059	0.087633456	0.000833031	1
hsa-miR-5003-5p	1180	6.149220346	22711	6.395480167	0.020289541	0.744971903	1
hsa-miR-5004-3p	855	6.149165026	23036	6.3920079	0.031941614	0.369535533	1
hsa-miR-5004-5p	2576	5.805137164	21315	6.453192435	0.039041831	0.001812354	1
hsa-miR-5006-3p	2157	5.868017515	21734	6.434458282	0.039332629	0.004615713	1
hsa-miR-5007-3p	24	7.31264809	23867	6.382382642	0.100005587	0.970164901	1
hsa-miR-5007-5p	1401	5.723527964	22490	6.424418293	0.041541248	0.02109656	1
hsa-miR-5008-3p	3677	5.966561451	20214	6.459126527	0.030844871	0.005371441	1
hsa-miR-5009-3p	77	5.687365507	23814	6.385567437	0.07105446	0.833171144	1
hsa-miR-500a-3p	2155	5.824860518	21736	6.438684931	0.04272679	0.001556414	1
hsa-miR-500a-5p	945	6.582917709	22946	6.375096873	0.031760236	0.319183719	1
hsa-miR-500b-3p	5165	6.149229696	18726	6.447883088	0.030067166	0.001324661	1
hsa-miR-500b-5p	391	6.521219085	23500	6.381022699	0.045643903	0.39948734	1
hsa-miR-5010-3p	247	6.357096688	23644	6.383591067	0.04767239	0.635004045	1
hsa-miR-5010-5p	2425	5.872998883	21466	6.440967474	0.042022321	0.000910033	1
hsa-miR-5011-3p	264	5.549225534	23627	6.392637006	0.094730797	0.018449332	1
hsa-miR-5011-5p	34	4.80317552	23857	6.385569104	0.208303643	0.105047097	1
hsa-miR-501-3p	807	5.678455575	23084	6.407958605	0.050687785	0.036386427	1
hsa-miR-501-5p	825	5.965155425	23066	6.398273513	0.037833884	0.20429721	1
hsa-miR-502-3p	842	5.83079029	23049	6.403501439	0.039425302	0.159989401	1
hsa-miR-503-3p	691	6.234969182	23200	6.38773562	0.031904411	0.501768424	1
hsa-miR-503-5p	3917	6.176348345	19974	6.423904757	0.017255378	0.283721343	1
hsa-miR-504-3p	4051	6.111775813	19840	6.438761404	0.024041965	0.040930676	1
hsa-miR-505-3p	400	5.744667582	23491	6.394191948	0.053760163	0.205695617	1
hsa-miR-505-5p	4368	6.119941432	19523	6.44224381	0.016908393	0.259244371	1
hsa-miR-506-3p	939	6.442780792	22952	6.380884407	0.028691957	0.447632889	1
hsa-miR-506-5p	340	6.455017591	23551	6.382282031	0.027165451	0.965627794	1
hsa-miR-507	261	6.150905978	23630	6.385884199	0.057229024	0.366382317	1
hsa-miR-508-3p	209	5.932937409	23682	6.387291874	0.063684328	0.370177223	1
hsa-miR-508-5p	5666	6.217704535	18225	6.434804729	0.020127936	0.060261707	1
hsa-miR-5087	940	5.646894118	22951	6.413478699	0.065615182	0.000839712	1
hsa-miR-5089-3p	379	5.550643801	23512	6.396739371	0.07214202	0.041202003	1
hsa-miR-5089-5p	591	5.837764342	23300	6.397154994	0.062371553	0.022565451	1
hsa-miR-5091	1427	6.298551071	22464	6.388701821	0.023401672	0.454438801	1
hsa-miR-5092	795	6.166824124	23096	6.390769177	0.019569944	0.930119561	1
hsa-miR-5093	2250	6.163230323	21641	6.40619943	0.019048637	0.450320741	1
hsa-miR-509-3-5p	2837	6.366637155	21054	6.385564761	0.013314605	0.767235541	1
hsa-miR-509-3p	465	6.173597613	23426	6.38748003	0.045472589	0.302440128	1
hsa-miR-5094	256	6.170446315	23635	6.38562284	0.059589195	0.329582238	1
hsa-miR-509-5p	2073	6.269132676	21818	6.394166195	0.011457743	0.964879263	1
hsa-miR-5100	1360	5.990711472	22531	6.407015334	0.023123468	0.499134695	1
hsa-miR-510-3p	59	6.562971622	23832	6.382872388	0.146487275	0.159898318	1
hsa-miR-510-5p	2823	6.092789317	21068	6.422246338	0.02113375	0.216134329	1
hsa-miR-511-3p	35	5.667305819	23856	6.384367638	0.102607311	0.855440731	1
hsa-miR-511-5p	494	6.207133895	23397	6.387037053	0.044635727	0.290083412	1
hsa-miR-512-3p	2234	5.798565701	21657	6.443636437	0.041024611	0.002190938	1
hsa-miR-512-5p	2702	5.87075003	21189	6.448679197	0.038725123	0.001511973	1
hsa-miR-513a-3p	109	6.05519071	23782	6.384821053	0.077911828	0.525445028	1
hsa-miR-513a-5p	2043	5.972025205	21848	6.42177694	0.047027247	0.000515405	1
hsa-miR-513b-3p	296	5.934677802	23595	6.388945347	0.073411969	0.085616408	1
hsa-miR-513b-5p	570	5.788810334	23321	6.397847785	0.047131002	0.168746859	1
hsa-miR-513c-3p	73	6.347831297	23818	6.383425913	0.107331626	0.371506761	1
hsa-miR-513c-5p	955	5.950001703	22936	6.401359368	0.036265904	0.179205705	1
hsa-miR-514a-3p	205	6.598140062	23686	6.381457881	0.05481678	0.574543324	1
hsa-miR-514a-5p	1594	6.091113103	22297	6.404206655	0.031410114	0.106201481	1
hsa-miR-514b-3p	461	6.079439742	23430	6.389296131	0.032749881	0.717298364	1
hsa-miR-514b-5p	971	5.939325978	22920	6.402126726	0.043642913	0.057528429	1
hsa-miR-515-3p	1697	5.957168613	22194	6.415901367	0.030911193	0.09831354	1
hsa-miR-515-5p	1184	5.73134197	22707	6.417312775	0.058586009	0.000883349	1
hsa-miR-516a-3p	1545	5.766040193	22346	6.425995614	0.041438749	0.013984963	1
hsa-miR-516a-5p	569	6.258275397	23322	6.386367866	0.021508237	0.959355952	1
hsa-miR-516b-3p	1545	5.766040193	22346	6.425995614	0.041438749	0.013984963	1
hsa-miR-516b-5p	1595	5.911982757	22296	6.417035234	0.043195991	0.00773751	1
hsa-miR-517-5p	584	5.844854295	23307	6.396809335	0.038508846	0.36682555	1
hsa-miR-517a-3p	241	6.843959215	23650	6.378623083	0.051846692	0.542829688	1
hsa-miR-517b-3p	241	6.843959215	23650	6.378623083	0.051846692	0.542829688	1
hsa-miR-517c-3p	174	6.464718353	23717	6.382719951	0.059417586	0.575486737	1
hsa-miR-5186	167	6.254683357	23724	6.384222642	0.064586558	0.49349923	1
hsa-miR-5187-3p	640	6.204061583	23251	6.388251287	0.043032625	0.198958965	1
hsa-miR-5187-5p	2958	5.899141913	20933	6.451734978	0.032799388	0.007572063	1
hsa-miR-5188	123	5.804941583	23768	6.38631026	0.06459221	0.686954638	1
hsa-miR-5189-3p	1544	6.455025687	22347	6.378362663	0.030751366	0.130215435	1
hsa-miR-518a-3p	516	5.918451534	23375	6.393578998	0.048494466	0.185962707	1
hsa-miR-518a-5p	753	6.126276467	23138	6.39168225	0.027529666	0.638224034	1
hsa-miR-518b	458	6.780476207	23433	6.375554644	0.051094666	0.191425251	1
hsa-miR-518c-3p	445	6.618528541	23446	6.378852891	0.035881543	0.627437208	1
hsa-miR-518d-3p	475	6.413897758	23416	6.382696816	0.025097999	0.931064592	1
hsa-miR-518d-5p	656	5.851698598	23235	6.398326482	0.038919156	0.288655815	1
hsa-miR-518e-3p	437	6.490960256	23454	6.381311523	0.037469615	0.583489254	1
hsa-miR-518e-5p	808	5.982807192	23083	6.397336649	0.035926208	0.265951409	1
hsa-miR-518f-3p	265	6.671021434	23626	6.38009013	0.038970658	0.820968773	1
hsa-miR-518f-5p	585	5.899127789	23306	6.395470708	0.040747	0.29963487	1
hsa-miR-5190	2911	5.977854066	20980	6.439575638	0.032011724	0.010609442	1
hsa-miR-5191	276	5.854781489	23615	6.389494406	0.038337062	0.81749646	1
hsa-miR-5192	2488	5.726428734	21403	6.4596774	0.042486174	0.000640335	1
hsa-miR-5193	9159	6.111768824	14732	6.552140879	0.026282219	0.000817487	1
hsa-miR-5195-3p	2386	6.049781269	21505	6.420323272	0.026407531	0.100016344	1
hsa-miR-5195-5p	634	5.953924402	23257	6.39502266	0.029020264	0.676134608	1
hsa-miR-5196-3p	4032	6.059510019	19859	6.449060158	0.029396831	0.006099997	1
hsa-miR-5197-3p	729	6.423103364	23162	6.382064922	0.050478179	0.054553934	1
hsa-miR-5197-5p	470	6.255400119	23421	6.385884122	0.038304595	0.508458015	1
hsa-miR-519a-2-5p	751	5.696603131	23140	6.405604198	0.061762939	0.007778702	1
hsa-miR-519a-3p	158	5.349864466	23733	6.390197257	0.080191444	0.265046138	1
hsa-miR-519a-5p	808	5.982807192	23083	6.397336649	0.035926208	0.265951409	1
hsa-miR-519b-3p	236	5.66660918	23655	6.390467568	0.058106825	0.409181615	1
hsa-miR-519b-5p	808	5.982807192	23083	6.397336649	0.035926208	0.265951409	1
hsa-miR-519c-3p	224	6.307864744	23667	6.384031283	0.040482264	0.860237361	1
hsa-miR-519c-5p	808	5.982807192	23083	6.397336649	0.035926208	0.265951409	1
hsa-miR-519d-3p	455	6.000776226	23436	6.390744022	0.055789909	0.12424025	1
hsa-miR-519d-5p	3273	6.327738668	20618	6.392139947	0.011954617	0.814309738	1
hsa-miR-519e-3p	824	5.789055516	23067	6.404545382	0.03624283	0.246892135	1
hsa-miR-519e-5p	1280	6.298530034	22611	6.388116918	0.014076735	0.970012704	1
hsa-miR-520a-3p	595	6.369903624	23296	6.383659745	0.024440954	0.878871656	1
hsa-miR-520a-5p	2892	5.99409089	20999	6.436921721	0.03437574	0.004920265	1
hsa-miR-520b-3p	453	6.680344323	23438	6.377576333	0.04156125	0.426483315	1
hsa-miR-520b-5p	751	5.696603131	23140	6.405604198	0.061762939	0.007778702	1
hsa-miR-520c-3p	577	6.453925135	23314	6.38156967	0.036464876	0.442416748	1
hsa-miR-520c-5p	656	5.851698598	23235	6.398326482	0.038919156	0.288655815	1
hsa-miR-520d-3p	1172	6.065612417	22719	6.399706516	0.025100812	0.48377297	1
hsa-miR-520d-5p	195	6.182976219	23696	6.384965805	0.034588116	0.974804791	1
hsa-miR-520e-3p	526	5.960509001	23365	6.392835538	0.042932419	0.299237423	1
hsa-miR-520e-5p	395	6.061379188	23496	6.388729371	0.055857393	0.17699503	1
hsa-miR-520f-3p	653	6.407283807	23238	6.382643677	0.035450265	0.401874712	1
hsa-miR-520f-5p	381	6.404188061	23510	6.382978921	0.04726486	0.372110363	1
hsa-miR-520g-3p	662	6.327996904	23229	6.384893716	0.036597978	0.354601675	1
hsa-miR-520g-5p	847	6.110900067	23044	6.393330052	0.0271873	0.581830775	1
hsa-miR-520h	350	6.027159727	23541	6.388612386	0.054982371	0.248101782	1
hsa-miR-521	212	5.983996225	23679	6.386892305	0.05355175	0.58320752	1
hsa-miR-522-3p	115	6.766637291	23776	6.381463105	0.092924542	0.276407484	1
hsa-miR-522-5p	808	5.982807192	23083	6.397336649	0.035926208	0.265951409	1
hsa-miR-523-3p	493	5.801902436	23398	6.395567663	0.040084562	0.41979385	1
hsa-miR-523-5p	808	5.982807192	23083	6.397336649	0.035926208	0.265951409	1
hsa-miR-524-3p	1305	6.052943039	22586	6.402405889	0.04168598	0.027472586	1
hsa-miR-524-5p	247	5.824703936	23644	6.389152775	0.04732188	0.644243409	1
hsa-miR-525-3p	1164	5.856923482	22727	6.410277254	0.054453677	0.002812946	1
hsa-miR-525-5p	3399	5.996385553	20492	6.447497345	0.033930003	0.002430691	1
hsa-miR-526a-3p	295	7.033749422	23596	6.37518537	0.088739401	0.02033224	1
hsa-miR-526a-5p	656	5.851698598	23235	6.398326482	0.038919156	0.288655815	1
hsa-miR-526b-3p	512	6.264220884	23379	6.38592536	0.0440573	0.285156679	1
hsa-miR-526b-5p	1596	6.152879697	22295	6.399813146	0.036645184	0.036627725	1
hsa-miR-527	753	6.126276467	23138	6.39168225	0.027529666	0.638224034	1
hsa-miR-532-3p	5322	6.019957334	18569	6.487458514	0.030730463	0.000809185	1
hsa-miR-532-5p	873	6.270286884	23018	6.387604033	0.038299674	0.169479678	1
hsa-miR-539-3p	21	6.605044553	23870	6.383122084	0.230721966	0.213976778	1
hsa-miR-539-5p	448	5.740390923	23443	6.395603589	0.068741202	0.031386445	1
hsa-miR-541-5p	734	5.924418387	23157	6.397862719	0.033909686	0.386587455	1
hsa-miR-542-3p	389	6.577881424	23502	6.380096767	0.034992701	0.736823256	1
hsa-miR-542-5p	1414	6.049011455	22477	6.404347906	0.029663106	0.192275449	1
hsa-miR-543	158	7.671217114	23733	6.374743091	0.10637781	0.057316959	1
hsa-miR-544a	167	6.019393712	23724	6.385878913	0.073257632	0.335688364	1
hsa-miR-545-3p	336	5.923039363	23555	6.389882779	0.046061523	0.483165553	1
hsa-miR-545-5p	60	7.491015715	23831	6.380528267	0.105841131	0.513861265	1
hsa-miR-548a-3p	101	5.605208004	23790	6.3866206	0.130002622	0.06677709	1
hsa-miR-548a-5p	20	5.560331181	23871	6.38400668	0.09561183	0.99315622	1
hsa-miR-548aa	188	6.711291072	23703	6.380715832	0.071633809	0.293990205	1
hsa-miR-548ab	37	5.679826226	23854	6.384408339	0.140323228	0.460937502	1
hsa-miR-548ac	80	5.284266054	23811	6.387009735	0.148315379	0.059923502	1
hsa-miR-548ad-5p	14	4.35453287	23877	6.384506706	0.207019307	0.586349634	1
hsa-miR-548ae-3p	20	7.927579962	23871	6.382023312	0.171921997	0.596071003	1
hsa-miR-548ae-5p	14	4.35453287	23877	6.384506706	0.207019307	0.586349634	1
hsa-miR-548ag	139	5.657798985	23752	6.387562985	0.125286534	0.026117396	1
hsa-miR-548ah-3p	102	5.069433098	23789	6.388950688	0.106693735	0.197868083	1
hsa-miR-548ah-5p	58	5.80948213	23833	6.384713637	0.147052696	0.163694418	1
hsa-miR-548ai	104	6.028187981	23787	6.384869825	0.05259539	0.936895121	1
hsa-miR-548aj-3p	4	15.7601142	23887	6.38174696	0	1	1
hsa-miR-548aj-5p	152	6.321065738	23739	6.383715746	0.110151849	0.05120261	1
hsa-miR-548ak	42	6.567784669	23849	6.38299229	0.131452052	0.463563066	1
hsa-miR-548al	126	5.821434974	23765	6.386296203	0.091156463	0.248642826	1
hsa-miR-548am-3p	77	5.159288629	23814	6.387274916	0.118872016	0.228221516	1
hsa-miR-548am-5p	50	5.583552574	23841	6.38499444	0.105727948	0.632511212	1
hsa-miR-548an	232	5.792356552	23659	6.389112108	0.058621528	0.408733978	1
hsa-miR-548ao-3p	154	5.936356073	23737	6.386216929	0.101979265	0.082959201	1
hsa-miR-548ao-5p	97	6.741820904	23794	6.381855655	0.125843906	0.09378038	1
hsa-miR-548ap-3p	11	5.028599287	23880	6.383941185	0.253239683	0.481087255	1
hsa-miR-548ap-5p	14	5.441772074	23877	6.383869216	0.114231269	0.993180433	1
hsa-miR-548aq-3p	37	6.047260841	23854	6.38383841	0.09792227	0.870604452	1
hsa-miR-548aq-5p	78	6.575764854	23813	6.382686785	0.132424974	0.130827479	1
hsa-miR-548ar-3p	46	8.320598753	23845	6.379579893	0.17530701	0.11895454	1
hsa-miR-548ar-5p	20	5.963981828	23871	6.383668487	0.135851033	0.854485258	1
hsa-miR-548as-3p	84	5.693132602	23807	6.385752381	0.081138601	0.640075054	1
hsa-miR-548as-5p	92	5.647286407	23799	6.386162433	0.076253204	0.660910989	1
hsa-miR-548at-3p	43	6.803807813	23848	6.382558971	0.100951374	0.774169314	1
hsa-miR-548at-5p	48	6.69146505	23843	6.382696798	0.104072299	0.67721437	1
hsa-miR-548au-3p	584	5.820685482	23307	6.397414929	0.030340479	0.670673251	1
[truncated: 655 more rows]
