# Supplementary material for: Genome-wide analysis of lncRNA stability in human
Source: PLoS Comput Biol. 2021 Apr 16;17(4):e1008918. doi: 10.1371/journal.pcbi.1008918 (PMC8081339; doi:10.1371/journal.pcbi.1008918)
Supplement: S29 Table — (CSV) [file pcbi.1008918.s029.csv]

miRNA	have_motif	have_mean	no_motif	no_mean	D	p	fdr
hsa-miR-4447	2858	5.2783408	21033	6.533463228	0.090494952	0	0
hsa-miR-4492	5430	5.500790266	18461	6.642897944	0.080054573	0	0
hsa-miR-4498	6196	5.562354687	17695	6.670781602	0.07681439	0	0
hsa-miR-4505	5515	5.578397017	18376	6.624889559	0.071786143	0	0
hsa-miR-4651	4591	5.547315085	19300	6.582181685	0.073750885	0	0
hsa-miR-5001-5p	6530	5.55451699	17361	6.695054095	0.078511428	0	0
hsa-miR-5787	6316	5.631534268	17575	6.653488458	0.071568317	0	0
hsa-miR-608	4907	5.571444496	18984	6.593170667	0.07259691	0	0
hsa-miR-762	6815	5.587636801	17076	6.700871708	0.076416158	0	0
hsa-miR-8089	4422	5.441801082	19469	6.597163989	0.07730002	0	0
hsa-miR-3150a-3p	3421	5.441284054	20470	6.54075219	0.079474843	1.11E-16	2.95E-13
hsa-miR-1587	4881	5.622230833	19010	6.578733371	0.068853225	2.22E-16	5.89E-13
hsa-miR-4472	3109	5.412678192	20782	6.528525338	0.081438155	5.55E-16	1.47E-12
hsa-miR-4700-5p	3694	5.488010258	20197	6.547067396	0.075538043	6.66E-16	1.77E-12
hsa-miR-6763-5p	3522	5.447692851	20369	6.545095776	0.077047065	6.66E-16	1.77E-12
hsa-miR-4731-5p	5845	5.672227922	18046	6.613635037	0.062949442	1.22E-15	3.24E-12
hsa-miR-149-3p	3439	5.43429177	20452	6.542895594	0.07587135	3.77E-15	1.00E-11
hsa-miR-6848-5p	4330	5.482571279	19561	6.582705201	0.068859845	5.00E-15	1.33E-11
hsa-miR-6785-5p	3357	5.467382291	20534	6.533058719	0.076062373	6.33E-15	1.68E-11
hsa-miR-10394-5p	7435	5.900794818	16456	6.601325997	0.056928635	7.66E-15	2.03E-11
hsa-miR-6756-5p	4172	5.562683834	19719	6.556940673	0.069373098	8.10E-15	2.15E-11
hsa-miR-3620-5p	5511	5.709954716	18380	6.585215976	0.062447763	8.66E-15	2.30E-11
hsa-miR-185-3p	5735	5.663896574	18156	6.610563077	0.061584585	8.77E-15	2.33E-11
hsa-miR-6825-5p	4223	5.581957413	19668	6.555380513	0.068014128	2.15E-14	5.72E-11
hsa-miR-6846-5p	4082	5.479819049	19809	6.569499153	0.068639176	2.82E-14	7.48E-11
hsa-miR-6737-5p	3540	5.573002814	20351	6.524269084	0.07261754	3.09E-14	8.19E-11
hsa-miR-637	5694	5.706113446	18197	6.595220098	0.059926544	5.93E-14	1.57E-10
hsa-miR-1207-5p	5222	5.649999358	18669	6.588437165	0.060971314	1.33E-13	3.54E-10
hsa-miR-2861	5042	5.605415822	18849	6.591401321	0.061641961	1.49E-13	3.95E-10
hsa-miR-4728-5p	3455	5.528109566	20436	6.527902306	0.071503128	1.50E-13	3.99E-10
hsa-miR-6883-5p	3268	5.444224254	20623	6.532129429	0.073021316	1.72E-13	4.57E-10
hsa-miR-7155-5p	3615	5.60445609	20276	6.522179982	0.069312833	3.15E-13	8.36E-10
hsa-miR-4763-3p	5605	5.687213793	18286	6.596685813	0.057977933	5.96E-13	1.58E-09
hsa-miR-6751-5p	3886	5.617658586	20005	6.532047429	0.065959076	1.01E-12	2.68E-09
hsa-miR-5196-5p	3520	5.491502045	20371	6.53741804	0.068673674	1.01E-12	2.69E-09
hsa-miR-3192-5p	4980	5.644499447	18911	6.577876518	0.059109475	2.18E-12	5.78E-09
hsa-miR-92a-2-5p	3834	5.624491191	20057	6.528370686	0.065272528	2.45E-12	6.51E-09
hsa-miR-4487	3142	5.58667643	20749	6.503951648	0.070668227	2.91E-12	7.73E-09
hsa-miR-3158-3p	2090	5.419027414	21801	6.475760873	0.084347235	3.28E-12	8.70E-09
hsa-miR-330-5p	4922	5.719358023	18969	6.555598602	0.058581283	4.49E-12	1.19E-08
hsa-miR-6803-5p	3834	5.631082858	20057	6.527110655	0.064530213	4.56E-12	1.21E-08
hsa-miR-4745-5p	2377	5.32270332	21514	6.500500339	0.078849753	5.52E-12	1.46E-08
hsa-miR-6819-5p	3530	5.610863605	20361	6.517237933	0.06641065	5.97E-12	1.59E-08
hsa-miR-4741	3785	5.67248123	20106	6.517133623	0.064433404	6.52E-12	1.73E-08
hsa-miR-6721-5p	5998	5.749766297	17893	6.595692831	0.054249626	6.57E-12	1.74E-08
hsa-miR-4667-5p	3288	5.494480553	20603	6.525165171	0.068221335	6.89E-12	1.83E-08
hsa-miR-6798-5p	4218	5.637602174	19673	6.543202567	0.061629742	6.95E-12	1.85E-08
hsa-miR-6893-5p	4054	5.729385799	19837	6.516958212	0.062257696	9.30E-12	2.47E-08
hsa-miR-6808-5p	4339	5.685927997	19552	6.538082473	0.060485151	1.04E-11	2.76E-08
hsa-miR-486-3p	3976	5.65106652	19915	6.529509897	0.062455135	1.18E-11	3.13E-08
hsa-miR-4648	1093	5.154236124	22798	6.44224274	0.110431069	1.79E-11	4.75E-08
hsa-miR-6782-5p	3019	5.53265331	20872	6.506360183	0.068765282	2.94E-11	7.80E-08
hsa-miR-6812-5p	3318	5.668279313	20573	6.498637988	0.065954599	3.20E-11	8.50E-08
hsa-miR-4675	3521	5.623519385	20370	6.514649893	0.064210125	3.55E-11	9.42E-08
hsa-miR-6752-5p	4032	5.6523358	19859	6.531729298	0.060582838	4.13E-11	1.10E-07
hsa-miR-3135b	5111	5.709802528	18780	6.566614982	0.055295757	4.28E-11	1.13E-07
hsa-miR-6754-5p	4805	5.674821466	19086	6.561684635	0.056230864	5.74E-11	1.52E-07
hsa-miR-6829-5p	4675	5.754839367	19216	6.536217529	0.056361521	8.43E-11	2.24E-07
hsa-miR-6851-5p	4407	5.636655333	19484	6.552201295	0.057424041	1.02E-10	2.70E-07
hsa-miR-328-5p	3561	5.522130866	20330	6.534162423	0.062191228	1.32E-10	3.51E-07
hsa-miR-3619-5p	7721	5.926298778	16170	6.60153848	0.046948027	1.98E-10	5.25E-07
hsa-miR-4747-5p	2966	5.538824815	20925	6.503019148	0.066299672	2.41E-10	6.41E-07
hsa-miR-5189-5p	5091	5.686853173	18800	6.571918116	0.053218425	2.79E-10	7.41E-07
hsa-miR-4271	2627	5.555540332	21264	6.485582469	0.069505054	3.09E-10	8.20E-07
hsa-miR-6885-5p	3409	5.505879442	20482	6.529356853	0.061866813	3.84E-10	1.02E-06
hsa-miR-920	2577	5.537811342	21314	6.485544255	0.069464873	4.63E-10	1.23E-06
hsa-miR-4446-3p	4756	5.724789712	19135	6.546994001	0.053876522	4.98E-10	1.32E-06
hsa-miR-6842-5p	3635	5.617102617	20256	6.52081665	0.059682759	5.83E-10	1.55E-06
hsa-miR-6132	4617	5.711903303	19274	6.544151319	0.05406449	6.99E-10	1.85E-06
hsa-miR-6805-5p	3604	5.615699506	20287	6.519684974	0.059494219	7.80E-10	2.07E-06
hsa-miR-939-5p	3372	5.744490237	20519	6.488299089	0.061132445	7.95E-10	2.11E-06
hsa-miR-8085	2910	5.684967917	20981	6.480176038	0.065039634	8.15E-10	2.16E-06
hsa-miR-6842-3p	3986	5.683562443	19905	6.523443868	0.057039099	8.25E-10	2.19E-06
hsa-miR-1291	4548	5.835857439	19343	6.51203797	0.053569453	1.33E-09	3.52E-06
hsa-miR-7110-5p	3551	5.627863412	20340	6.515205856	0.059070928	1.37E-09	3.65E-06
hsa-miR-6778-5p	2784	5.548376603	21107	6.493445284	0.065451182	1.41E-09	3.74E-06
hsa-miR-7109-5p	3017	5.558707434	20874	6.502501186	0.063181875	1.45E-09	3.85E-06
hsa-miR-6879-5p	4360	5.743643484	19531	6.526114612	0.054231124	1.57E-09	4.17E-06
hsa-miR-3187-5p	5135	5.735550925	18756	6.560661979	0.050727427	1.95E-09	5.18E-06
hsa-miR-4514	3361	5.681911534	20530	6.498145417	0.059929367	1.96E-09	5.19E-06
hsa-miR-6852-5p	4893	5.735823241	18998	6.550081428	0.051605086	2.00E-09	5.31E-06
hsa-miR-661	5278	5.742406902	18613	6.565057027	0.050161028	2.06E-09	5.47E-06
hsa-miR-6726-5p	3079	5.546690779	20812	6.507090581	0.062091476	2.09E-09	5.53E-06
hsa-miR-6085	3002	5.599841543	20889	6.495912	0.062751215	2.11E-09	5.59E-06
hsa-miR-1915-3p	5142	5.823209663	18749	6.536929223	0.050541723	2.23E-09	5.91E-06
hsa-miR-1343-5p	3400	5.76099093	20491	6.486577567	0.05930819	2.46E-09	6.54E-06
hsa-miR-6860	5018	5.776585863	18873	6.54463637	0.050827512	2.55E-09	6.76E-06
hsa-miR-4723-5p	2560	5.572733056	21331	6.480597884	0.066922554	2.57E-09	6.81E-06
hsa-miR-6511a-5p	3305	5.752625979	20586	6.484572099	0.059936919	2.60E-09	6.90E-06
hsa-miR-4726-5p	5903	5.83472255	17988	6.563345723	0.047952206	2.66E-09	7.05E-06
hsa-miR-6779-5p	3919	5.664973201	19972	6.524273989	0.055809532	2.74E-09	7.27E-06
hsa-miR-34a-5p	2581	5.460482645	21310	6.495087958	0.066539493	2.80E-09	7.44E-06
hsa-miR-4632-5p	4914	5.778906862	18977	6.539826198	0.050941558	3.18E-09	8.45E-06
hsa-miR-761	4958	5.846451748	18933	6.523906529	0.050693251	3.40E-09	9.01E-06
hsa-miR-4665-5p	3389	5.576302072	20502	6.516717509	0.058805381	3.68E-09	9.76E-06
hsa-miR-6766-5p	3103	5.597647559	20788	6.500593117	0.061007658	3.74E-09	9.92E-06
hsa-miR-1273h-5p	3232	5.577361509	20659	6.50940499	0.059785273	4.21E-09	1.12E-05
hsa-miR-6836-5p	5490	5.798025772	18401	6.557940796	0.048526526	4.49E-09	1.19E-05
hsa-miR-6780a-5p	3657	5.617274914	20234	6.521768099	0.056582313	4.88E-09	1.29E-05
hsa-miR-6722-3p	4866	5.744424327	19025	6.546725956	0.050517885	5.15E-09	1.37E-05
hsa-miR-4739	3670	5.626384007	20221	6.520696344	0.056349666	5.42E-09	1.44E-05
hsa-miR-612	5579	5.770506251	18312	6.570018333	0.047956294	5.74E-09	1.52E-05
hsa-miR-378g	3114	5.713917877	20777	6.483644887	0.060145539	6.19E-09	1.64E-05
hsa-miR-3652	2925	5.565008744	20966	6.497480659	0.061775883	6.20E-09	1.65E-05
hsa-miR-6775-3p	3432	5.777841759	20459	6.484885731	0.057420316	7.66E-09	2.03E-05
hsa-miR-8052	2108	5.728762305	21783	6.4466602	0.070616058	9.47E-09	2.51E-05
hsa-miR-6813-5p	4116	5.669450459	19775	6.531902503	0.053020718	9.60E-09	2.55E-05
hsa-miR-7111-5p	3054	5.589307808	20837	6.499692088	0.059893789	1.00E-08	2.66E-05
hsa-miR-138-5p	4133	5.672301553	19758	6.532048171	0.052828568	1.04E-08	2.75E-05
hsa-miR-4640-5p	6012	5.850537076	17879	6.562470003	0.046015116	1.06E-08	2.82E-05
hsa-miR-4270	4182	5.690319453	19709	6.530362481	0.052247431	1.32E-08	3.51E-05
hsa-miR-3665	3666	5.734292199	20225	6.500959945	0.054972935	1.43E-08	3.79E-05
hsa-miR-3689b-3p	3073	5.658026748	20818	6.490379186	0.059083814	1.52E-08	4.03E-05
hsa-miR-3689c	3073	5.658026748	20818	6.490379186	0.059083814	1.52E-08	4.03E-05
hsa-miR-4689	3160	5.528036793	20731	6.513686451	0.058385626	1.52E-08	4.04E-05
hsa-miR-6735-5p	5044	5.844841019	18847	6.527428874	0.048460732	1.53E-08	4.06E-05
hsa-miR-6511b-5p	4226	5.783744664	19665	6.512165021	0.051815087	1.55E-08	4.10E-05
hsa-miR-5006-5p	3888	5.791196854	20003	6.498408074	0.053551741	1.56E-08	4.13E-05
hsa-miR-449b-5p	2263	5.425641192	21628	6.483521549	0.067441074	1.61E-08	4.28E-05
hsa-miR-6884-5p	3539	5.645163596	20352	6.511674337	0.05558915	1.62E-08	4.30E-05
hsa-miR-1237-5p	2630	5.559785642	21261	6.485188554	0.062906913	1.80E-08	4.79E-05
hsa-miR-6777-5p	2304	5.593352403	21587	6.467630803	0.066584811	1.92E-08	5.11E-05
hsa-miR-6780b-5p	3704	5.665891814	20187	6.514953525	0.054259681	1.98E-08	5.27E-05
hsa-miR-760	4367	5.72678329	19524	6.530166331	0.050750476	2.08E-08	5.51E-05
hsa-miR-6791-5p	4724	5.751246685	19167	6.539100576	0.049180491	2.18E-08	5.79E-05
hsa-miR-5698	2907	5.661747718	20984	6.48327914	0.059740391	2.43E-08	6.46E-05
hsa-miR-4725-3p	3695	5.684172641	20196	6.511230549	0.053953006	2.53E-08	6.72E-05
hsa-miR-6738-5p	1698	5.46480976	22193	6.453592714	0.075877447	2.59E-08	6.87E-05
hsa-miR-6748-5p	2701	5.61503756	21190	6.481246514	0.061384969	2.89E-08	7.66E-05
hsa-miR-4430	3090	5.561711256	20801	6.50536716	0.057848678	3.03E-08	8.03E-05
hsa-miR-8073	3519	5.721782442	20372	6.497588733	0.054748152	3.08E-08	8.18E-05
hsa-miR-6776-5p	3466	5.638859246	20425	6.509647194	0.055031603	3.21E-08	8.52E-05
hsa-miR-4755-3p	4168	5.834120708	19723	6.499377122	0.051009565	3.35E-08	8.88E-05
hsa-miR-1909-3p	4612	5.752160518	19279	6.534304983	0.048947313	3.60E-08	9.55E-05
hsa-miR-6889-5p	2420	5.617102828	21471	6.469677297	0.063990984	3.68E-08	9.76E-05
hsa-miR-6731-5p	2687	5.690604469	21204	6.471098655	0.061029679	3.85E-08	0.000102264
hsa-miR-6810-5p	2492	5.568619246	21399	6.478192015	0.063021033	3.99E-08	0.000105901
hsa-miR-6764-5p	5548	5.895605444	18343	6.530829803	0.045600673	4.05E-08	0.000107482
hsa-miR-6734-5p	2504	5.700997407	21387	6.463203468	0.06284238	4.09E-08	0.000108627
hsa-miR-6870-5p	2768	5.586878789	21123	6.487684022	0.060127747	4.13E-08	0.000109596
hsa-miR-3064-5p	5213	5.795949004	18678	6.547250665	0.046514119	4.39E-08	0.000116415
hsa-miR-10396b-5p	3369	5.652995638	20522	6.503210592	0.055188216	4.42E-08	0.000117242
hsa-miR-3911	1626	5.372480574	22265	6.45713796	0.07625858	4.43E-08	0.000117684
hsa-miR-4756-5p	2701	5.538329669	21190	6.491024146	0.060619221	4.51E-08	0.000119824
hsa-miR-6816-5p	2777	5.627002072	21114	6.482790818	0.059704765	5.04E-08	0.000133703
hsa-miR-6874-5p	2534	5.733954152	21357	6.460363827	0.062127728	5.09E-08	0.000135038
hsa-miR-765	3614	5.724520748	20277	6.500735419	0.053321309	5.32E-08	0.000141284
hsa-miR-3184-5p	3182	5.644728875	20709	6.496803457	0.05618919	5.46E-08	0.000144893
hsa-miR-34c-5p	1699	5.583123128	22192	6.444579303	0.074216066	5.63E-08	0.000149488
hsa-miR-4302	1414	5.321347661	22477	6.450124327	0.080539315	6.39E-08	0.000169717
hsa-miR-5194	1832	5.529515118	22059	6.454225413	0.071379756	6.53E-08	0.000173411
hsa-miR-1908-5p	3235	5.644643169	20656	6.499003168	0.055469488	6.70E-08	0.000177817
hsa-miR-2467-5p	2910	5.629503726	20981	6.48786875	0.057949534	7.03E-08	0.000186537
hsa-miR-10401-5p	1798	5.54162092	22093	6.451817122	0.071748072	7.36E-08	0.000195231
hsa-miR-6796-5p	3162	5.76947781	20729	6.476952156	0.055671867	8.23E-08	0.000218388
hsa-miR-3929	2099	5.633039616	21792	6.455583697	0.066625562	8.30E-08	0.000220281
hsa-miR-663a	3371	5.663913533	20520	6.501499881	0.054019362	9.17E-08	0.000243389
hsa-miR-7106-5p	3191	5.789500417	20700	6.474856727	0.05527595	9.19E-08	0.000244009
hsa-miR-3934-3p	4009	5.753562283	19882	6.510300719	0.050316774	9.21E-08	0.000244464
hsa-miR-6799-5p	2853	5.59612829	21038	6.490069211	0.057949135	9.40E-08	0.000249472
hsa-miR-3689a-3p	3246	5.684081328	20645	6.493257549	0.054771034	9.82E-08	0.000260702
hsa-miR-6799-3p	3502	5.880246899	20389	6.469724138	0.052969809	1.04E-07	0.000276239
hsa-miR-422a	1615	5.50572438	22276	6.446942234	0.074233442	1.24E-07	0.000329125
hsa-miR-6789-5p	1454	5.411183042	22437	6.446315013	0.077851578	1.30E-07	0.000343824
hsa-miR-30b-3p	2793	5.644764147	21098	6.481088436	0.057799727	1.39E-07	0.00036959
hsa-miR-7150	3105	5.657301452	20786	6.491768935	0.05517144	1.44E-07	0.000382455
hsa-miR-4436b-3p	3468	5.704296147	20423	6.498620724	0.052606081	1.50E-07	0.000397058
hsa-miR-4749-5p	1864	5.597917186	22027	6.449780381	0.069034326	1.54E-07	0.000408292
hsa-miR-4508	2597	5.693547975	21294	6.467440875	0.059383241	1.63E-07	0.000431601
hsa-miR-1343-3p	4843	5.90100055	19048	6.505947313	0.045954782	1.65E-07	0.000438658
hsa-miR-6811-5p	2169	5.65125432	21722	6.456415591	0.06429209	1.66E-07	0.000441149
hsa-miR-5088-5p	3217	5.631572364	20674	6.500293208	0.0540899	1.69E-07	0.000447259
hsa-miR-423-5p	3026	5.725733278	20865	6.478684936	0.055506261	1.69E-07	0.000449557
hsa-miR-1275	2502	5.513707283	21389	6.48504065	0.060216	1.76E-07	0.000467931
hsa-miR-541-3p	3272	5.655331258	20619	6.498840206	0.053620726	1.77E-07	0.000470657
hsa-miR-6815-5p	3964	5.853070769	19927	6.488796987	0.049464868	1.88E-07	0.00049919
hsa-miR-4692	4867	5.864180642	19024	6.516130304	0.045669929	1.91E-07	0.000505653
hsa-miR-7974	3913	5.815337005	19978	6.49456484	0.049481173	2.20E-07	0.000583891
hsa-miR-4748	696	5.30878487	23195	6.415560069	0.108742842	2.29E-07	0.000608869
hsa-miR-127-5p	1539	5.563662988	22352	6.439752718	0.074457129	2.33E-07	0.000618743
hsa-miR-3180-3p	2783	5.649795371	21108	6.480028878	0.056965492	2.35E-07	0.000622932
hsa-miR-6786-5p	2137	5.533998793	21754	6.466749778	0.064017207	2.37E-07	0.000628607
hsa-miR-4757-5p	3356	5.622069118	20535	6.507726619	0.052573095	2.38E-07	0.000630766
hsa-miR-6510-5p	3937	5.878545081	19954	6.482910599	0.04922331	2.40E-07	0.000637907
hsa-miR-6515-5p	2453	5.517952708	21438	6.482334737	0.060058496	2.54E-07	0.000674089
hsa-miR-665	5186	5.890630161	18705	6.519915641	0.044203025	2.57E-07	0.000682431
hsa-miR-4721	3050	5.666565963	20841	6.488210925	0.054561964	2.64E-07	0.000699988
hsa-miR-6797-5p	2884	5.690999853	21007	6.478363712	0.055630093	3.05E-07	0.000809975
hsa-miR-4488	2541	5.618271594	21350	6.474370115	0.058709686	3.18E-07	0.000844509
hsa-miR-9851-5p	2965	5.755879842	20926	6.472218596	0.05489644	3.18E-07	0.000845202
hsa-miR-650	3260	5.755600994	20631	6.482505494	0.052691985	3.25E-07	0.000862805
hsa-miR-4646-5p	2815	5.63208685	21076	6.483654659	0.055933226	3.57E-07	0.000947887
hsa-miR-4706	1969	5.585782809	21922	6.454950448	0.06548155	3.73E-07	0.000990913
hsa-miR-2467-3p	3656	5.830061956	20235	6.483277666	0.049971749	3.84E-07	0.001019768
hsa-miR-1914-3p	2380	5.769354883	21511	6.451246593	0.059935409	4.12E-07	0.00109308
hsa-miR-125a-5p	2096	5.671451982	21795	6.451776404	0.063436949	4.14E-07	0.001099756
hsa-miR-4257	1560	5.554003842	22331	6.441251359	0.072563379	4.29E-07	0.001137968
hsa-miR-3196	2630	5.65029707	21261	6.473992229	0.057239062	4.37E-07	0.001160026
hsa-miR-940	2266	5.624393174	21625	6.462841857	0.061097052	4.48E-07	0.001187691
hsa-miR-6787-5p	3354	5.672931505	20537	6.499333779	0.051505581	4.55E-07	0.001206585
hsa-miR-6858-5p	3620	5.705316669	20271	6.50439464	0.049645262	5.32E-07	0.001411152
hsa-miR-378i	1041	5.390323075	22850	6.428555963	0.087178462	5.35E-07	0.001420232
hsa-miR-7113-5p	3830	5.745876095	20061	6.505015933	0.048484147	5.43E-07	0.001440382
hsa-miR-7847-3p	2915	5.76646132	20976	6.469040586	0.054330883	5.48E-07	0.001455303
hsa-miR-11181-3p	4054	5.774351643	19837	6.507768741	0.047316824	5.69E-07	0.001510108
hsa-miR-6732-5p	2495	5.644479007	21396	6.469473498	0.05807444	5.69E-07	0.001511036
hsa-miR-4433a-3p	2096	5.54077328	21795	6.464343624	0.062760582	5.74E-07	0.001524259
hsa-miR-4441	1289	5.335046328	22602	6.443100405	0.078299194	6.42E-07	0.001702939
hsa-miR-6724-5p	3897	5.782250566	19994	6.500470122	0.047810558	6.70E-07	0.001776903
hsa-miR-4474-3p	2549	5.839042775	21342	6.448323027	0.057127237	7.02E-07	0.001863377
hsa-miR-4734	2810	5.642922515	21081	6.48200834	0.054686659	7.25E-07	0.00192364
hsa-miR-12119	3693	5.66698153	20198	6.514291875	0.048727093	7.28E-07	0.001932305
hsa-miR-3085-3p	4152	5.782103775	19739	6.509779381	0.046451386	7.44E-07	0.001975551
hsa-miR-3622b-5p	2200	5.722208295	21691	6.450369823	0.060794108	7.74E-07	0.002054746
hsa-miR-6769b-5p	2683	5.747032026	21208	6.463812861	0.05562077	7.96E-07	0.002113555
hsa-miR-4463	1390	5.475954139	22501	6.439369531	0.074911427	8.32E-07	0.002207355
hsa-miR-7160-5p	4606	5.862007906	19285	6.507825858	0.044331744	9.00E-07	0.002388661
hsa-miR-4481	1557	5.393767695	22334	6.452302936	0.070613686	9.93E-07	0.002636206
hsa-miR-4697-5p	2438	5.558472866	21453	6.477055574	0.057459948	1.05E-06	0.002797524
hsa-miR-1233-5p	2996	5.629974643	20895	6.491334102	0.052500934	1.07E-06	0.002828783
hsa-miR-6769a-5p	2222	5.676218429	21669	6.455825037	0.059850565	1.07E-06	0.002847546
hsa-miR-6741-5p	2765	5.72486955	21126	6.469495682	0.054207486	1.15E-06	0.003051776
hsa-miR-4327	969	5.507084393	22922	6.420358839	0.087904113	1.15E-06	0.003055439
hsa-miR-6727-5p	2222	5.74466797	21669	6.448806029	0.059669396	1.17E-06	0.003107241
hsa-miR-7843-5p	3637	5.821478464	20254	6.484206226	0.048228534	1.18E-06	0.003130318
hsa-miR-6865-5p	3462	5.84036643	20429	6.475328283	0.049214765	1.18E-06	0.003140385
hsa-miR-4437	2222	5.503824631	21669	6.473502781	0.059591305	1.22E-06	0.0032261
hsa-miR-3189-3p	2910	5.613559593	20981	6.490080152	0.05290306	1.23E-06	0.003254707
hsa-miR-5589-5p	3265	5.756349112	20626	6.482563281	0.050327728	1.26E-06	0.003338004
hsa-miR-3194-3p	3672	5.768685315	20219	6.494941273	0.047901863	1.28E-06	0.003398397
hsa-miR-654-5p	3021	5.694324931	20870	6.483051004	0.051925659	1.32E-06	0.003503662
hsa-miR-328-3p	2420	5.747774498	21471	6.454949271	0.057117981	1.37E-06	0.003646823
hsa-miR-3151-5p	3268	5.709089913	20623	6.490157797	0.050030889	1.47E-06	0.003905584
hsa-miR-326	2802	5.657068659	21089	6.479810503	0.05335203	1.53E-06	0.004071895
hsa-miR-6804-5p	2452	5.507559993	21439	6.48347838	0.056496078	1.59E-06	0.004214695
hsa-miR-3180	2628	5.687662957	21263	6.469296517	0.054494122	1.85E-06	0.004920261
hsa-miR-449a	2245	5.615664353	21646	6.462933734	0.058383789	1.90E-06	0.005042946
hsa-miR-604	2001	5.595517922	21890	6.455331143	0.06131982	2.06E-06	0.005457962
hsa-miR-1199-5p	3029	5.769454054	20862	6.472445295	0.05098041	2.14E-06	0.005675482
hsa-miR-6744-3p	3385	5.755927026	20506	6.486882722	0.048588639	2.20E-06	0.00584908
hsa-miR-8075	3837	5.852536115	20054	6.484873293	0.046115052	2.25E-06	0.005966727
hsa-miR-4685-5p	7016	6.015677015	16875	6.536168305	0.037168487	2.26E-06	0.006003547
hsa-miR-194-3p	2708	5.751928785	21183	6.464032806	0.053301186	2.38E-06	0.006308273
hsa-miR-6504-5p	4235	5.854026352	19656	6.497355946	0.04410396	2.60E-06	0.006887647
hsa-miR-6840-3p	4901	5.986003484	18990	6.485857136	0.041701165	2.61E-06	0.006930267
hsa-miR-1250-5p	1589	5.643864896	22302	6.436002545	0.067476811	2.72E-06	0.007223239
hsa-miR-4722-5p	5270	5.966385779	18621	6.501314485	0.040539476	2.74E-06	0.007269867
hsa-miR-8077	2084	5.579075239	21807	6.460175049	0.059476557	2.86E-06	0.007589097
hsa-miR-615-5p	4329	5.877313418	19562	6.495293952	0.043483024	3.02E-06	0.00800989
hsa-miR-135b-3p	820	5.205366528	23071	6.42518441	0.091920223	3.09E-06	0.008194251
hsa-miR-3692-5p	6460	5.901331783	17431	6.561942904	0.03760657	3.25E-06	0.00861288
hsa-miR-1205	4951	5.887759643	18940	6.512858083	0.041200822	3.26E-06	0.008665273
hsa-miR-4292	3859	5.786080875	20032	6.498369808	0.045340153	3.34E-06	0.008858563
hsa-miR-199b-5p	937	5.47256259	22954	6.420494856	0.085900817	3.40E-06	0.009015182
hsa-miR-3169	1410	5.496989577	22481	6.43890729	0.07044524	3.82E-06	0.01013814
hsa-miR-4515	2247	5.722000196	21644	6.451972632	0.056806517	3.94E-06	0.01045024
hsa-miR-1321	1599	5.40968689	22292	6.453155425	0.066237988	4.12E-06	0.010942807
hsa-miR-6794-5p	2198	5.765561122	21693	6.445910051	0.057118722	4.42E-06	0.011728934
hsa-miR-873-3p	1665	5.558628908	22226	6.445096416	0.064818224	4.45E-06	0.011811662
hsa-miR-6783-3p	4104	5.921863635	19787	6.479026721	0.043686977	4.64E-06	0.012309058
hsa-miR-1293	2436	5.700892011	21455	6.46079968	0.054438185	4.68E-06	0.012411757
hsa-miR-4656	3854	5.763277143	20037	6.502578229	0.044634538	5.10E-06	0.013541038
hsa-miR-6774-5p	3418	5.847373206	20473	6.472793849	0.046780876	5.41E-06	0.014364902
hsa-miR-6742-5p	2220	5.743806071	21671	6.448829339	0.05634291	5.60E-06	0.01487328
hsa-miR-3155a	4192	5.815695034	19699	6.50410866	0.04299041	5.65E-06	0.015005991
hsa-miR-6715b-5p	2855	5.776987028	21036	6.465608106	0.050378003	5.75E-06	0.015253951
hsa-miR-12114	2642	5.810642282	21249	6.454520833	0.052063384	5.87E-06	0.015577544
hsa-miR-6775-5p	2246	5.598444718	21645	6.464759679	0.055850364	6.14E-06	0.01628497
hsa-miR-6773-5p	3306	5.749744858	20585	6.485070371	0.047039741	6.70E-06	0.017790591
hsa-miR-485-5p	3251	5.747884868	20640	6.483403894	0.047356508	6.76E-06	0.017944862
hsa-miR-134-5p	1706	5.563377972	22185	6.446369496	0.063044113	6.79E-06	0.018027523
hsa-miR-6125	1655	5.753743451	22236	6.430175601	0.063832255	7.07E-06	0.018769102
hsa-miR-6822-5p	993	5.413955344	22898	6.425354722	0.081151826	7.19E-06	0.019092602
hsa-miR-3155b	3674	5.764159045	20217	6.495835671	0.044850323	7.40E-06	0.019626394
hsa-miR-449c-5p	2449	5.781293781	21442	6.452077307	0.053285552	7.59E-06	0.020149335
hsa-miR-146b-3p	2773	5.714293813	21118	6.471166462	0.050414109	7.76E-06	0.020597532
hsa-miR-331-3p	2999	5.784000592	20892	6.469347708	0.048691784	7.95E-06	0.021098834
hsa-miR-8071	1543	5.510432728	22348	6.443584767	0.065524327	8.29E-06	0.021996862
hsa-miR-1301-3p	5192	5.952593626	18699	6.502912668	0.038980913	8.66E-06	0.022991627
hsa-miR-632	1614	5.562895368	22277	6.442757865	0.063996635	8.86E-06	0.023508518
hsa-miR-4736	2437	5.749282167	21454	6.455338372	0.052971308	9.28E-06	0.024619128
hsa-miR-1249-5p	2781	5.708638806	21110	6.472198274	0.049988017	9.28E-06	0.024635961
hsa-miR-6880-5p	4173	5.876136063	19718	6.490653935	0.042156229	9.65E-06	0.025619262
hsa-miR-6134	2077	5.692894787	21814	6.449055084	0.056669534	1.03E-05	0.027226198
hsa-miR-367-5p	135	5.190785047	23756	6.390094044	0.212925234	1.03E-05	0.027463662
hsa-miR-24-3p	2688	5.694220684	21203	6.470677021	0.050498333	1.04E-05	0.02760307
hsa-miR-6847-5p	2286	5.727568802	21605	6.452701125	0.054241195	1.04E-05	0.027674036
hsa-miR-12122	2356	5.760481096	21535	6.45145747	0.053432995	1.08E-05	0.028738645
hsa-miR-7114-5p	2925	5.728962088	20966	6.474607268	0.048558456	1.11E-05	0.029361031
hsa-miR-4512	3604	5.845163646	20287	6.478920506	0.044377322	1.16E-05	0.03090825
hsa-miR-125b-5p	1635	5.722560038	22256	6.431858574	0.062807349	1.21E-05	0.032076686
hsa-miR-3153	1193	5.542807072	22698	6.427494107	0.072773064	1.22E-05	0.032448249
hsa-miR-4758-5p	2266	5.635983444	21625	6.461627357	0.054067966	1.24E-05	0.032875309
hsa-miR-4510	2327	5.761166944	21564	6.450454211	0.053405392	1.25E-05	0.033240423
hsa-miR-4433b-3p	1793	5.628415478	22098	6.44456879	0.060073524	1.27E-05	0.033605783
hsa-miR-6127	2551	5.751312944	21340	6.458867421	0.051221143	1.28E-05	0.034068159
hsa-miR-4710	3306	5.831981158	20585	6.471863025	0.045712736	1.35E-05	0.035869186
hsa-miR-3945	807	5.4082006	23084	6.417406524	0.086941136	1.52E-05	0.040325188
hsa-miR-663b	3561	5.808630108	20330	6.483979256	0.044100342	1.52E-05	0.040371135
hsa-miR-4478	1802	5.565501969	22089	6.450033751	0.059462354	1.53E-05	0.040566855
hsa-miR-1285-3p	2055	5.614788581	21836	6.45564387	0.055987166	1.54E-05	0.040846322
hsa-miR-6129	1853	5.728913538	22038	6.438340743	0.058578601	1.61E-05	0.042695685
hsa-miR-4687-3p	2053	5.661673691	21838	6.451159172	0.05586039	1.64E-05	0.043528571
hsa-miR-296-3p	1798	5.490752564	22093	6.455956953	0.059312119	1.66E-05	0.044093538
hsa-miR-1913	3764	5.829989169	20127	6.486796385	0.042884656	1.72E-05	0.045660991
hsa-miR-6716-5p	1141	5.474175452	22750	6.428914105	0.073248567	1.73E-05	0.045866465
hsa-miR-3202	1183	5.637362483	22708	6.422178539	0.07195285	1.76E-05	0.046617821
hsa-miR-204-3p	2103	5.698478916	21788	6.449418438	0.055068878	1.77E-05	0.04710825
hsa-let-7c-5p	1294	5.439506964	22597	6.437363724	0.068880791	1.81E-05	0.047983406
hsa-miR-211-3p	3052	5.896384188	20839	6.454631486	0.046642983	1.86E-05	0.049476364
hsa-miR-324-3p	4638	5.91255404	19253	6.49672282	0.039306845	1.93E-05	0.051176402
hsa-miR-12115	2288	5.764416115	21603	6.448865714	0.052821796	1.94E-05	0.051407028
hsa-miR-5090	2244	5.632901737	21647	6.461107709	0.053214819	1.99E-05	0.052945473
hsa-miR-6882-3p	3730	5.846743328	20161	6.482589032	0.042662651	2.11E-05	0.056071911
hsa-miR-4695-5p	4447	5.911616601	19444	6.491198882	0.03970048	2.22E-05	0.058905041
hsa-miR-939-3p	4687	5.88163998	19204	6.505758357	0.038892647	2.24E-05	0.059562321
hsa-miR-766-5p	2413	5.599711694	21478	6.471353281	0.051242673	2.26E-05	0.059886593
hsa-miR-378b	1103	5.22469388	22788	6.43939761	0.073577161	2.26E-05	0.059960381
hsa-miR-4658	1072	5.66655945	22819	6.416989279	0.074561335	2.27E-05	0.060353187
hsa-miR-4533	2630	5.794711097	21261	6.456128117	0.049306063	2.28E-05	0.060636458
hsa-miR-6837-5p	5926	6.018096356	17965	6.503790208	0.035711168	2.32E-05	0.061505001
hsa-miR-5008-5p	3668	5.860622322	20223	6.478122307	0.042707872	2.41E-05	0.063973431
hsa-miR-4673	4797	5.879002276	19094	6.510016558	0.038363573	2.51E-05	0.066670036
hsa-miR-3154	2324	5.671556733	21567	6.460014477	0.051827424	2.55E-05	0.067646001
hsa-miR-4300	1318	5.566460911	22573	6.431012032	0.067068826	2.73E-05	0.072351335
hsa-miR-320a-5p	4083	5.975558522	19808	6.467367964	0.040632863	2.80E-05	0.074184906
hsa-miR-214-3p	4583	5.911546439	19308	6.495297947	0.038810981	2.85E-05	0.075684934
hsa-miR-3918	5892	5.985333528	17999	6.513597696	0.035447489	2.86E-05	0.07590756
hsa-miR-378a-3p	1562	5.66423263	22329	6.433619899	0.061610364	3.07E-05	0.081599481
hsa-miR-6868-5p	2332	5.698762394	21559	6.457364265	0.051300007	3.10E-05	0.082154798
hsa-miR-8057	1429	5.599361136	22462	6.433191302	0.064077678	3.23E-05	0.085783042
hsa-miR-6081	4820	5.956582662	19071	6.491169926	0.037826861	3.30E-05	0.087705012
hsa-miR-4283	2175	5.622807644	21716	6.459487173	0.052750724	3.33E-05	0.088430766
hsa-miR-2392	2756	5.710008084	21135	6.471116527	0.047446765	3.42E-05	0.090699958
hsa-miR-216a-3p	2455	5.686601633	21436	6.463109865	0.049833426	3.55E-05	0.094098829
hsa-miR-4284	599	5.287772747	23292	6.41149125	0.096607217	3.69E-05	0.097922433
hsa-miR-4674	3508	5.822554483	20383	6.479826765	0.042665594	3.71E-05	0.098339765
hsa-miR-4716-3p	1653	5.685081741	22238	6.435218543	0.059502771	3.71E-05	0.098439265
hsa-miR-483-5p	601	5.463725245	23290	6.407047282	0.09639173	3.74E-05	0.099231056
hsa-miR-4708-3p	1012	5.470211109	22879	6.4237063	0.074903423	3.79E-05	0.100488584
hsa-let-7b-5p	1595	5.545897201	22296	6.443224078	0.06043422	3.79E-05	0.100658278
hsa-miR-10398-5p	2952	5.857173777	20939	6.457493342	0.045820816	3.83E-05	0.101557942
hsa-miR-6857-3p	453	5.218772143	23438	6.405824998	0.110480857	3.88E-05	0.103105851
hsa-miR-4453	1355	5.703749527	22536	6.424176849	0.065116904	3.92E-05	0.104112761
hsa-miR-6795-5p	1854	5.561786329	22037	6.452433554	0.05617291	4.11E-05	0.109123768
hsa-miR-6875-5p	1289	5.600636347	22602	6.427953713	0.066371403	4.32E-05	0.114541487
hsa-miR-6090	1688	5.703271964	22203	6.435018106	0.058408432	4.49E-05	0.119235578
hsa-miR-5047	3220	5.74674876	20671	6.482477823	0.043778303	4.60E-05	0.122207277
hsa-miR-4649-5p	1865	5.660411603	22026	6.444527488	0.055526919	4.97E-05	0.131894924
hsa-miR-7854-3p	1204	5.675356068	22687	6.420888675	0.068068897	5.01E-05	0.132931074
hsa-miR-6736-5p	2530	5.723656069	21361	6.461447508	0.048155119	5.56E-05	0.147464196
hsa-miR-30c-2-3p	1936	5.679771682	21955	6.445356051	0.054245701	5.67E-05	0.150547917
hsa-miR-4800-5p	759	5.816028432	23132	6.401930853	0.084399392	5.68E-05	0.150678057
hsa-miR-4298	2157	5.793243857	21734	6.441879225	0.051523373	5.98E-05	0.158617081
hsa-miR-4466	1949	5.759234108	21942	6.438751381	0.053887975	6.11E-05	0.162178479
hsa-miR-6781-5p	3407	5.819041255	20484	6.477170305	0.042117461	6.31E-05	0.167538647
hsa-miR-6729-5p	1864	5.666296802	22027	6.443993864	0.054802743	6.57E-05	0.17448354
hsa-miR-874-5p	3518	5.937229526	20373	6.460347352	0.041378448	6.91E-05	0.183420704
hsa-miR-6856-5p	2374	5.867947506	21517	6.440178589	0.048960797	7.07E-05	0.187539487
hsa-miR-129-2-3p	301	5.18164017	23590	6.398650123	0.131250924	7.14E-05	0.189586657
hsa-miR-4313	1865	5.731232758	22026	6.438530872	0.054511473	7.30E-05	0.193688911
hsa-miR-4530	5556	6.032552473	18335	6.48960832	0.034613729	7.31E-05	0.193918571
hsa-miR-4458	918	5.367491234	22973	6.423909508	0.076020567	7.41E-05	0.196753499
hsa-miR-6512-3p	3354	5.961296798	20537	6.452239403	0.042063412	7.42E-05	0.196816111
hsa-miR-6740-5p	706	5.477496189	23185	6.410900055	0.086201516	7.57E-05	0.200863897
hsa-miR-129-1-3p	217	4.763123578	23674	6.398168128	0.153605289	7.84E-05	0.208030644
hsa-miR-6750-5p	1453	5.494632808	22438	6.440864988	0.060949229	7.90E-05	0.209774958
hsa-miR-6887-5p	1765	5.575615814	22126	6.447747816	0.05565306	8.01E-05	0.212535998
hsa-miR-10400-3p	3967	5.883827096	19924	6.482768922	0.039036719	8.36E-05	0.221833917
hsa-miR-1289	1874	5.854915513	22017	6.428292611	0.054011868	8.41E-05	0.223276165
hsa-miR-6857-5p	2473	5.767330186	21418	6.454441243	0.047654438	8.47E-05	0.224816303
hsa-miR-6133	2689	5.79925872	21202	6.457391915	0.045873796	8.69E-05	0.230684436
hsa-miR-3150b-3p	1835	5.647975726	22056	6.444495585	0.054417366	8.78E-05	0.233145569
hsa-miR-4654	1360	5.475759623	22531	6.438098486	0.06252229	8.84E-05	0.234488754
hsa-miR-199a-5p	1104	5.844779357	22787	6.409408596	0.068986385	8.88E-05	0.235607104
hsa-miR-3199	1517	5.608777289	22374	6.435832436	0.059346093	9.02E-05	0.239272876
hsa-miR-3190-3p	2319	5.756187166	21572	6.450733916	0.048868009	9.07E-05	0.24078253
hsa-miR-3191-3p	1591	5.70825678	22300	6.431479531	0.057951538	9.31E-05	0.247152936
hsa-miR-6077	2201	5.787167488	21690	6.443811639	0.049940123	9.38E-05	0.249010648
hsa-miR-1915-5p	2727	5.830720596	21164	6.454519704	0.045332738	9.75E-05	0.258732646
hsa-miR-1910-5p	1907	5.652977249	21984	6.446670418	0.053173939	9.81E-05	0.260225491
hsa-miR-1538	3803	5.830965625	20088	6.487886689	0.039327537	0.000101229	0.268661574
hsa-miR-92a-1-5p	1656	5.550551524	22235	6.445339184	0.05659026	0.000103266	0.274068128
hsa-miR-4745-3p	3857	5.850451803	20034	6.485905834	0.039027936	0.000105189	0.279170944
hsa-miR-7113-3p	3065	5.659792072	20826	6.489799644	0.042856252	0.000109326	0.290151086
hsa-miR-6760-5p	2247	5.647407178	21644	6.459716603	0.049081253	0.000110052	0.292076917
hsa-miR-5685	3165	5.944797208	20726	6.450282106	0.04225653	0.000110288	0.292704178
hsa-miR-885-3p	3297	5.917500414	20594	6.457892164	0.041341685	0.000120772	0.32052966
hsa-miR-1972	4257	6.035674684	19634	6.458692215	0.037137892	0.000128807	0.341854727
hsa-miR-5010-5p	1344	5.640462817	22547	6.42759782	0.061636988	0.000130466	0.346256048
hsa-miR-3925-3p	1284	5.522698254	22607	6.432197351	0.06291007	0.000133161	0.353410244
hsa-miR-675-5p	1928	5.756729032	21963	6.438321564	0.052076101	0.000133671	0.354763928
hsa-miR-6745	2338	5.673570128	21553	6.460308223	0.047698043	0.000135824	0.360476422
hsa-miR-6770-5p	1662	5.853273523	22229	6.422947028	0.055630379	0.000139402	0.369973622
hsa-miR-6761-5p	2060	5.735145929	21831	6.444479386	0.050389399	0.000141119	0.374530239
hsa-miR-1266-5p	4366	6.007019694	19525	6.467461311	0.036554753	0.000144436	0.383332642
hsa-miR-4516	3183	5.753053428	20708	6.480194177	0.041568106	0.000144649	0.383898876
hsa-miR-877-5p	1185	5.516959823	22706	6.428531344	0.065059664	0.000144689	0.38400551
hsa-miR-6820-5p	2878	5.891088081	21013	6.45073424	0.043389897	0.000145092	0.385073404
hsa-miR-660-3p	3945	5.959582776	19946	6.467125039	0.03798939	0.000148726	0.394717924
hsa-miR-4483	1271	5.744179361	22620	6.419229802	0.062840861	0.000149068	0.395626648
hsa-miR-7851-3p	2942	5.827234766	20949	6.461411304	0.042805617	0.000156793	0.416129477
hsa-miR-6762-5p	3681	5.905782873	20210	6.470294079	0.038940688	0.000158398	0.420389201
hsa-miR-6834-5p	1598	5.628027143	22293	6.437457619	0.056232258	0.000160557	0.426119082
hsa-miR-6886-3p	1794	5.73246946	22097	6.436157844	0.053265956	0.000162877	0.43227556
hsa-miR-3130-3p	3597	5.938071242	20294	6.462234543	0.039246636	0.00016338	0.433610538
hsa-miR-323a-5p	2691	5.761568766	21200	6.462238138	0.044370298	0.000165083	0.4381303
hsa-miR-3183	2905	5.942102256	20986	6.444392596	0.042886307	0.000167678	0.445018342
hsa-miR-370-3p	5767	5.927478767	18124	6.528363498	0.032741281	0.000168834	0.448084145
hsa-miR-3175	1608	5.697461939	22283	6.432810272	0.055894461	0.000170291	0.451951632
hsa-miR-93-3p	2053	5.668493023	21838	6.450518083	0.049824267	0.000179754	0.4770668
hsa-miR-623	1656	5.696932421	22235	6.434437148	0.054949029	0.000181559	0.481858896
hsa-miR-892b	2140	5.66841376	21751	6.453653838	0.048864635	0.000182086	0.483256815
hsa-miR-6757-3p	747	5.532377312	23144	6.410782243	0.080156552	0.000183045	0.48580178
hsa-miR-193b-5p	820	5.417595086	23071	6.417641286	0.076579298	0.000185149	0.491385259
hsa-miR-149-5p	3857	5.861252028	20034	6.483826545	0.037889309	0.000185356	0.491935733
hsa-miR-7106-3p	2042	5.736182784	21849	6.443798107	0.049855232	0.000185919	0.493430153
hsa-miR-597-3p	1917	5.727499538	21974	6.44053033	0.051254295	0.000189596	0.503187568
hsa-miR-3922-5p	2427	5.758902544	21464	6.453921618	0.046020389	0.000194963	0.517432962
hsa-miR-6758-5p	1840	5.799036183	22051	6.432071267	0.052115969	0.000197018	0.522886085
hsa-miR-4518	4580	6.013522115	19311	6.471021635	0.035297506	0.000197142	0.523213591
hsa-miR-4252	2377	5.84690097	21514	6.442583735	0.046342836	0.000203266	0.539467878
hsa-miR-6753-5p	3304	5.880795159	20587	6.463966721	0.040133316	0.000207928	0.551839686
hsa-let-7d-5p	769	5.457456346	23122	6.414109772	0.078389813	0.000213132	0.565651842
hsa-miR-708-5p	1590	5.765503321	22301	6.42736558	0.055463768	0.000216435	0.574417931
hsa-miR-30c-1-3p	2318	5.810707109	21573	6.444843601	0.046694717	0.000217259	0.57660444
hsa-miR-1268b	1723	5.699438087	22168	6.436471412	0.053376129	0.000221187	0.587030975
hsa-miR-6762-3p	4534	5.953734624	19357	6.483938487	0.035210913	0.000221335	0.587422704
hsa-miR-1286	1574	5.691945728	22317	6.432079021	0.055609484	0.000224775	0.596551575
hsa-miR-9900	2400	5.871040686	21491	6.440525449	0.045806113	0.000232532	0.617140563
hsa-miR-3141	1855	5.738282623	22036	6.437616437	0.051335893	0.000242395	0.643315489
hsa-miR-2110	2095	5.654655339	21796	6.453355072	0.048563552	0.000243086	0.645150738
hsa-miR-10396a-5p	2885	5.884507796	21006	6.451824483	0.042146958	0.000243895	0.647297525
hsa-miR-4502	1500	5.739462493	22391	6.42644975	0.056604469	0.000244683	0.649388527
hsa-miR-432-5p	3614	5.98548895	20277	6.454222667	0.038297731	0.000247377	0.656539144
hsa-miR-12118	1680	5.637118653	22211	6.439758261	0.053629208	0.000250769	0.665540764
hsa-miR-3928-3p	1717	5.720610088	22174	6.434632568	0.053090953	0.000250898	0.665881984
hsa-miR-6759-5p	1851	5.635849777	22040	6.446092203	0.051248185	0.000254451	0.675312626
hsa-miR-526b-5p	1109	6.113746158	22782	6.39643954	0.065023175	0.000261447	0.693879675
hsa-miR-4525	1892	5.698509279	21999	6.442213306	0.050603011	0.000266786	0.708050374
hsa-miR-6891-5p	1870	5.697773707	22021	6.441532776	0.050845559	0.000269495	0.715240807
hsa-miR-4319	971	5.654124391	22920	6.414209219	0.069108779	0.000273304	0.725348956
hsa-miR-4740-5p	1069	5.561685303	22822	6.421803019	0.065971702	0.000275854	0.73211659
hsa-let-7e-5p	1263	5.564604904	22628	6.429014234	0.060940761	0.000276881	0.73484093
hsa-miR-491-5p	1541	5.609765441	22350	6.436652418	0.055412956	0.000285858	0.758666731
hsa-miR-378e	1197	5.569890572	22694	6.426221515	0.06236597	0.00028821	0.764910058
hsa-let-7a-5p	799	5.469944672	23092	6.414920504	0.075651847	0.0002897	0.768863161
hsa-miR-3677-5p	2203	5.735951763	21688	6.449074527	0.04701	0.000289894	0.769378002
hsa-miR-504-3p	1534	5.836090123	22357	6.420864509	0.055483995	0.000290131	0.770007336
hsa-miR-128-2-5p	3358	5.833149705	20533	6.473292426	0.039091244	0.000295382	0.783943142
hsa-miR-4653-5p	1256	5.689015072	22635	6.421843479	0.060767666	0.000304977	0.809408259
hsa-miR-4526	2581	5.848726194	21310	6.448065123	0.043669173	0.000307416	0.815882116
hsa-miR-6829-3p	4806	6.010086151	19085	6.477304482	0.033797745	0.00031035	0.823667855
hsa-miR-6747-3p	1973	5.765248627	21918	6.438954035	0.049134943	0.000320152	0.849682992
hsa-miR-4308	1345	5.470807819	22546	6.43775364	0.058644978	0.000323098	0.857503188
hsa-miR-4769-5p	1199	5.737671048	22692	6.417431804	0.061822187	0.00033146	0.879693794
hsa-miR-6815-3p	1594	5.607612999	22297	6.438771806	0.054062024	0.000334537	0.88786165
hsa-miR-6791-3p	5296	6.037044269	18595	6.481938351	0.032432499	0.00034276	0.909683901
hsa-miR-24-1-5p	217	5.035106299	23674	6.395675087	0.14165806	0.000357338	0.948374059
hsa-miR-4663	3274	5.917888272	20617	6.457227719	0.039034885	0.00036453	0.967462542
hsa-miR-4728-3p	1056	5.644056954	22835	6.417504092	0.065235451	0.000371656	0.986376277
hsa-miR-550a-5p	2493	5.701705853	21398	6.462729105	0.043836622	0.000375071	0.995439526
hsa-let-7a-2-3p	425	6.327763522	23466	6.384323301	0.030688405	0.826636701	1
hsa-let-7a-3p	19	4.906693842	23872	6.384492414	0.324831117	0.036397697	1
hsa-let-7b-3p	32	5.511297657	23859	6.384486716	0.18501797	0.22398961	1
hsa-let-7c-3p	109	6.016675536	23782	6.38499758	0.058567539	0.850679242	1
hsa-let-7d-3p	13	6.940455552	23878	6.383013827	0.137777291	0.966061025	1
hsa-let-7e-3p	21	7.785305242	23870	6.382083732	0.104356933	0.97629689	1
hsa-let-7f-1-3p	33	4.996351602	23858	6.38523558	0.229384972	0.062359514	1
hsa-let-7f-2-3p	61	5.926155257	23830	6.384487395	0.075130535	0.882211533	1
hsa-let-7f-5p	303	5.6891605	23588	6.392233952	0.062917963	0.187083031	1
hsa-let-7g-3p	660	5.982018976	23231	6.394718159	0.037046306	0.341821389	1
hsa-let-7g-5p	710	5.631740428	23181	6.406336844	0.052677186	0.043713374	1
hsa-let-7i-3p	172	5.809350164	23719	6.387479314	0.066628706	0.434465769	1
hsa-let-7i-5p	1022	5.755123856	22869	6.411390682	0.054220674	0.006352448	1
hsa-miR-100-3p	83	6.884307539	23808	6.381570588	0.108333536	0.286175637	1
hsa-miR-100-5p	119	6.847806819	23772	6.380991968	0.086795142	0.33434279	1
hsa-miR-101-2-5p	64	6.017702047	23827	6.384299205	0.074526142	0.87030144	1
hsa-miR-101-3p	82	5.929329208	23809	6.384880721	0.115528151	0.225452153	1
hsa-miR-101-5p	86	5.210659819	23805	6.387553595	0.125744543	0.133058216	1
hsa-miR-10226	716	5.805286169	23175	6.401175628	0.077207066	0.000506957	1
hsa-miR-10392-3p	2920	6.213758903	20971	6.406926426	0.020109293	0.251124145	1
hsa-miR-10392-5p	410	5.420658038	23481	6.400126072	0.069514013	0.040710724	1
hsa-miR-10393-3p	371	6.072033567	23520	6.38822728	0.026392633	0.961064042	1
hsa-miR-10393-5p	75	7.53392228	23816	6.379693732	0.171735528	0.024308471	1
hsa-miR-10394-3p	1594	6.046065144	22297	6.407427109	0.03080347	0.118815312	1
hsa-miR-10395-3p	58	5.539095364	23833	6.385371651	0.114690295	0.431953282	1
hsa-miR-10395-5p	220	5.805184928	23671	6.388690355	0.072032522	0.208049179	1
hsa-miR-10396a-3p	3667	6.131077836	20224	6.429052989	0.023151839	0.071747479	1
hsa-miR-10396b-3p	3606	6.121961445	20285	6.429777526	0.024155015	0.056151948	1
hsa-miR-10397-3p	342	7.041003991	23549	6.373765626	0.059096387	0.189701575	1
hsa-miR-10397-5p	1505	6.229652841	22386	6.39364793	0.018913399	0.69411756	1
hsa-miR-10398-3p	2725	6.189276157	21166	6.408298807	0.015732294	0.588633199	1
hsa-miR-10399-3p	887	5.881191159	23004	6.402678383	0.042683964	0.089007828	1
hsa-miR-10399-5p	29	4.176360317	23862	6.385999314	0.304664175	0.00924296	1
hsa-miR-103a-1-5p	2015	5.918727111	21876	6.426110576	0.040950891	0.004106981	1
hsa-miR-103a-2-5p	1320	6.18480648	22571	6.394926478	0.033959841	0.112652472	1
hsa-miR-103a-3p	1460	5.930757204	22431	6.412773597	0.035891071	0.058515391	1
hsa-miR-103b	821	5.999855123	23070	6.396963547	0.032482985	0.372886744	1
hsa-miR-10400-5p	3221	6.19777394	20670	6.412230296	0.019167017	0.257544984	1
hsa-miR-10401-3p	1999	5.973850724	21892	6.420706308	0.040085135	0.005553096	1
hsa-miR-10522-5p	124	6.947394212	23767	6.380374183	0.063132739	0.709253859	1
hsa-miR-10523-5p	341	6.17488611	23550	6.386335198	0.058346813	0.202599476	1
hsa-miR-10524-5p	455	6.132338403	23436	6.388189798	0.037942285	0.541553329	1
hsa-miR-10525-3p	59	4.789838287	23832	6.387262069	0.126242454	0.305338435	1
hsa-miR-10526-3p	974	5.556969831	22917	6.418437905	0.057131937	0.004489488	1
hsa-miR-10527-5p	121	6.021582084	23770	6.385158546	0.111175278	0.101983669	1
hsa-miR-105-3p	479	6.155870441	23412	6.387970619	0.05826839	0.082552816	1
hsa-miR-105-5p	518	6.127111281	23373	6.38899527	0.035479839	0.546250392	1
hsa-miR-106a-3p	157	7.867916864	23734	6.373496551	0.093642167	0.129710229	1
hsa-miR-106a-5p	241	6.022924769	23650	6.38698965	0.035667629	0.921899277	1
hsa-miR-106b-3p	1065	6.236402842	22826	6.39017178	0.019924154	0.814008706	1
hsa-miR-106b-5p	189	5.986024053	23702	6.386485172	0.03997006	0.925483237	1
hsa-miR-107	1471	6.049074835	22420	6.405247145	0.027985326	0.229782666	1
hsa-miR-10a-3p	43	6.544710504	23848	6.383026146	0.212584742	0.041320277	1
hsa-miR-10a-5p	451	5.663327737	23440	6.397170191	0.0523712	0.176436712	1
hsa-miR-10b-3p	408	6.591526913	23483	6.379699659	0.075237677	0.021341362	1
hsa-miR-10b-5p	351	5.844086062	23540	6.391357514	0.050680541	0.336792631	1
hsa-miR-11181-5p	550	5.820478427	23341	6.396579707	0.043691047	0.256548489	1
hsa-miR-11399	2186	6.192846898	21705	6.402500196	0.018800842	0.483963956	1
hsa-miR-11400	1227	5.868236605	22664	6.411202955	0.032231643	0.177988762	1
hsa-miR-11401	837	5.71484287	23054	6.407586822	0.042001227	0.115706827	1
hsa-miR-1178-3p	653	5.605654436	23238	6.405169883	0.066526721	0.007233956	1
hsa-miR-1178-5p	1634	6.160273343	22257	6.399691937	0.016079135	0.826144076	1
hsa-miR-1179	132	5.560096719	23759	6.387890791	0.094261569	0.193880998	1
hsa-miR-1180-3p	1296	5.976841442	22595	6.406631714	0.031908144	0.164762657	1
hsa-miR-1180-5p	1037	6.126407098	22854	6.394974443	0.042949252	0.051478564	1
hsa-miR-1181	905	6.480415801	22986	6.379494204	0.036297376	0.201448771	1
hsa-miR-1182	2434	5.95704156	21457	6.431672225	0.03918722	0.002427868	1
hsa-miR-1183	1680	6.089336695	22211	6.405553304	0.027769086	0.179719993	1
hsa-miR-1184	6193	6.166118071	17698	6.459320876	0.025738261	0.004584319	1
hsa-miR-1185-1-3p	85	6.242260241	23806	6.3838208	0.093737614	0.446264623	1
hsa-miR-1185-2-3p	108	6.046098759	23783	6.384848481	0.063322931	0.781747771	1
hsa-miR-1185-5p	56	6.18449794	23835	6.383784275	0.064432557	0.974509002	1
hsa-miR-1193	2217	5.765403299	21674	6.446522606	0.044375342	0.000726027	1
hsa-miR-1197	691	6.242083228	23200	6.387523732	0.038017553	0.286673154	1
hsa-miR-1199-3p	2469	6.32666699	21422	6.389846386	0.021028714	0.281530469	1
hsa-miR-1200	2126	5.762204929	21765	6.443987246	0.04186516	0.00225158	1
hsa-miR-1202	3430	5.888589699	20461	6.466251279	0.037351297	0.000551237	1
hsa-miR-1203	2247	6.069129081	21644	6.415934995	0.024110486	0.187419623	1
hsa-miR-1204	2001	6.23556675	21890	6.396823253	0.015475565	0.772185238	1
hsa-miR-1206	54	6.018123617	23837	6.384144456	0.134803659	0.281477434	1
hsa-miR-1207-3p	1603	5.826396621	22288	6.423372052	0.051336494	0.000754732	1
hsa-miR-1208	538	6.373613491	23353	6.383540702	0.046669374	0.202164078	1
hsa-miR-12113	598	5.877019168	23293	6.396315314	0.041056732	0.279410302	1
hsa-miR-12116	228	6.006891714	23663	6.386944123	0.052470509	0.562965345	1
hsa-miR-12117	360	5.584887812	23531	6.395532297	0.058958395	0.169900787	1
hsa-miR-12120	1220	6.039622348	22671	6.401812484	0.044021068	0.022510713	1
hsa-miR-12121	1250	6.281380229	22641	6.388945046	0.024196387	0.491826027	1
hsa-miR-12123	0	NaN	23891	6.383317152	0	1	1
hsa-miR-12124	219	5.44941526	23672	6.391957086	0.059982045	0.4158052	1
hsa-miR-12125	604	5.768698872	23287	6.399258641	0.035826202	0.436515619	1
hsa-miR-12126	1069	5.8960919	22822	6.406139157	0.045470419	0.029319423	1
hsa-miR-12127	1321	5.738661783	22570	6.4210482	0.040993602	0.0301617	1
hsa-miR-12128	3010	5.936603803	20881	6.447710964	0.036811589	0.001601621	1
hsa-miR-12129	510	6.014537187	23381	6.391361196	0.045642222	0.249493015	1
hsa-miR-12130	123	5.191171227	23768	6.389486537	0.11948702	0.060750669	1
hsa-miR-12131	782	5.643619942	23109	6.408348232	0.045728079	0.084559931	1
hsa-miR-12132	20	4.692028112	23871	6.384734176	0.247191152	0.173842839	1
hsa-miR-12133	144	7.035202557	23747	6.379364169	0.069812327	0.488043224	1
hsa-miR-12135	1	15.37875087	23890	6.382940617	0	1	1
hsa-miR-12136	35	6.440158685	23856	6.383233758	0.08452381	0.964147512	1
hsa-miR-122-3p	33	6.41203291	23858	6.383277433	0.153601994	0.418393612	1
hsa-miR-1224-3p	1387	5.937231412	22504	6.410810972	0.039315802	0.0352325	1
hsa-miR-1224-5p	1736	5.950701201	22155	6.417215653	0.040294006	0.010733333	1
hsa-miR-1225-3p	2503	6.349502184	21388	6.387274458	0.019405888	0.367556815	1
hsa-miR-1225-5p	1370	5.645113982	22521	6.42822361	0.050981517	0.002429548	1
hsa-miR-122-5p	654	5.93511687	23237	6.395931646	0.042603283	0.198509707	1
hsa-miR-1226-3p	4574	6.185496818	19317	6.430158287	0.012453342	0.614837079	1
hsa-miR-1226-5p	3953	5.971844815	19938	6.464897559	0.027502637	0.013603161	1
hsa-miR-1227-3p	627	5.874993415	23264	6.397017246	0.059081503	0.028177797	1
hsa-miR-1227-5p	3488	5.930881376	20403	6.460663424	0.035094017	0.001301697	1
hsa-miR-1228-3p	971	6.06094855	22920	6.396974216	0.031733446	0.305279807	1
hsa-miR-1228-5p	2216	5.866373724	21675	6.436168208	0.039746106	0.003486351	1
hsa-miR-1229-3p	805	5.63136211	23086	6.409537537	0.04825699	0.053407283	1
hsa-miR-1229-5p	1662	6.037613622	22229	6.409164436	0.031143335	0.099592377	1
hsa-miR-122b-3p	334	5.484204362	23557	6.396065111	0.060133797	0.184628567	1
hsa-miR-122b-5p	49	7.764336027	23842	6.380478887	0.194656489	0.049164461	1
hsa-miR-1231	2158	5.958189133	21733	6.425530665	0.042781662	0.001514351	1
hsa-miR-1233-3p	1398	5.942913005	22493	6.410689446	0.037880804	0.045765406	1
hsa-miR-1234-3p	1348	6.198180429	22543	6.394387742	0.015171336	0.931496276	1
hsa-miR-1236-3p	3859	6.041197182	20032	6.44922375	0.021933189	0.088914656	1
hsa-miR-1236-5p	700	6.138159538	23191	6.39071702	0.052221983	0.049144456	1
hsa-miR-1237-3p	2316	6.031620761	21575	6.421070517	0.028093228	0.073664955	1
hsa-miR-1238-3p	949	6.175781365	22942	6.391901908	0.028712071	0.440230323	1
hsa-miR-1238-5p	1449	5.676726271	22442	6.428939208	0.048536065	0.003280508	1
hsa-miR-1243	230	5.430270672	23661	6.392581371	0.108647876	0.009236576	1
hsa-miR-124-3p	892	6.51953572	22999	6.378034011	0.02883704	0.472906156	1
hsa-miR-1244	305	5.913063421	23586	6.389398191	0.072327291	0.085670393	1
hsa-miR-1245a	41	5.738588434	23850	6.384425491	0.188529938	0.10898086	1
hsa-miR-1245b-3p	328	6.279516484	23563	6.384762071	0.046869161	0.476031179	1
hsa-miR-1245b-5p	294	6.702178638	23597	6.37934439	0.052749845	0.394269465	1
hsa-miR-124-5p	321	6.054853184	23570	6.387790505	0.026644568	0.978120203	1
hsa-miR-1246	47	7.224628517	23844	6.381658805	0.129581642	0.410231559	1
hsa-miR-1247-3p	2172	5.94739968	21719	6.426910906	0.036706898	0.009776035	1
hsa-miR-1247-5p	1545	6.05165622	22346	6.406248153	0.027516056	0.223910282	1
hsa-miR-1248	1858	6.193143558	22033	6.399354121	0.022412047	0.355598762	1
hsa-miR-1249-3p	403	6.093969059	23488	6.388281699	0.045116328	0.395455745	1
hsa-miR-1250-3p	76	6.149741584	23815	6.384062554	0.080597699	0.708710034	1
hsa-miR-1251-3p	373	6.015223729	23518	6.389155185	0.056218419	0.19617852	1
hsa-miR-1251-5p	570	5.966526251	23321	6.393504143	0.036991282	0.431717607	1
hsa-miR-1252-3p	32	5.332388219	23859	6.384726672	0.173985708	0.288075974	1
hsa-miR-1252-5p	15	6.434904285	23876	6.383284743	0.223468476	0.442500333	1
hsa-miR-1253	540	6.052457038	23351	6.390968407	0.039251789	0.390305791	1
hsa-miR-1255a	222	5.870070471	23669	6.388131076	0.07089499	0.218925825	1
hsa-miR-1255b-2-3p	319	6.166761026	23572	6.386247807	0.054074836	0.316171906	1
hsa-miR-1255b-5p	466	5.638319736	23425	6.398137592	0.06064538	0.069404565	1
hsa-miR-1256	327	6.045315475	23564	6.388007635	0.050117787	0.392646272	1
hsa-miR-1257	291	5.389439784	23600	6.395572165	0.097556643	0.008408997	1
hsa-miR-1258	151	6.104941697	23740	6.38508778	0.066178021	0.526940063	1
hsa-miR-125a-3p	2769	5.899490132	21122	6.446744717	0.040875279	0.000560174	1
hsa-miR-125b-1-3p	166	6.176270999	23725	6.384765821	0.068246347	0.426370497	1
hsa-miR-125b-2-3p	560	5.930458294	23331	6.394186852	0.044216922	0.2352949	1
hsa-miR-1260a	839	6.039375241	23052	6.395835253	0.03398809	0.307034796	1
hsa-miR-1260b	932	6.085327002	22959	6.395413795	0.023684925	0.696497662	1
hsa-miR-1261	75	6.553345069	23816	6.38278171	0.091788154	0.554491418	1
hsa-miR-1262	483	5.866889985	23408	6.393973095	0.050551899	0.177948844	1
hsa-miR-1263	519	5.695109207	23372	6.398599538	0.061045742	0.045455294	1
hsa-miR-126-3p	81	5.66883686	23810	6.385747765	0.079268489	0.690831569	1
hsa-miR-1264	148	6.510892344	23743	6.382521923	0.044069888	0.937549433	1
hsa-miR-1265	1232	5.716894892	22659	6.419551418	0.057536339	0.000873396	1
hsa-miR-126-5p	0	NaN	23891	6.383317152	0	1	1
hsa-miR-1266-3p	1575	5.88795079	22316	6.418278705	0.051892812	0.000724398	1
hsa-miR-1267	270	6.000786336	23621	6.387689673	0.064926846	0.210417075	1
hsa-miR-1268a	1614	5.713280915	22277	6.43186222	0.052459433	0.000505407	1
hsa-miR-1269a	1574	6.002885869	22317	6.410148664	0.035702238	0.047117857	1
hsa-miR-1269b	1319	5.860259599	22572	6.41388214	0.045614996	0.011189576	1
hsa-miR-1270	1211	6.082885956	22680	6.399358694	0.034976705	0.120045924	1
hsa-miR-1271-3p	2098	5.75733902	21793	6.443579719	0.036237815	0.013127042	1
hsa-miR-1271-5p	651	6.069894505	23240	6.392096762	0.035637018	0.397175162	1
hsa-miR-1272	1078	6.177553268	22813	6.393040269	0.022606443	0.668815351	1
hsa-miR-1273c	123	5.90034882	23768	6.385816525	0.068266618	0.618483901	1
hsa-miR-1273h-3p	1390	6.15342267	22501	6.397518891	0.019951024	0.674594724	1
hsa-miR-127-3p	1024	6.288866204	22867	6.387546731	0.031322131	0.291411481	1
hsa-miR-1276	314	5.73006879	23577	6.392017156	0.04029945	0.695535721	1
hsa-miR-1277-3p	4	8.279303966	23887	6.382999659	0	1	1
hsa-miR-1277-5p	0	NaN	23891	6.383317152	0	1	1
hsa-miR-1278	103	5.799829428	23788	6.385843604	0.083205451	0.476598033	1
hsa-miR-1279	6	3.81284119	23885	6.383962865	0	1	1
hsa-miR-1281	1859	6.353222174	22032	6.385856484	0.021401581	0.412171555	1
hsa-miR-128-1-5p	3321	5.824264921	20570	6.473575415	0.037923721	0.000535899	1
hsa-miR-1282	117	5.653260537	23774	6.386910011	0.090512943	0.295901175	1
hsa-miR-1283	51	6.354468208	23840	6.383378868	0.095735459	0.73938654	1
hsa-miR-128-3p	1397	5.82695637	22494	6.417870189	0.048100189	0.004547679	1
hsa-miR-1284	102	5.622231737	23789	6.386580455	0.126985285	0.075591155	1
hsa-miR-1285-5p	412	6.072328505	23479	6.388774255	0.059516933	0.113548255	1
hsa-miR-1287-3p	238	6.990380847	23653	6.377208787	0.076638705	0.12555255	1
hsa-miR-1287-5p	1888	5.773424449	22003	6.435649899	0.037395878	0.01545059	1
hsa-miR-1288-3p	1597	5.914868184	22294	6.416873849	0.049871167	0.001206847	1
hsa-miR-1288-5p	526	5.853966119	23365	6.395234064	0.044660411	0.256392097	1
hsa-miR-1290	86	5.752939486	23805	6.385594509	0.096440556	0.402832429	1
hsa-miR-1292-3p	1357	6.457735791	22534	6.378835653	0.041321755	0.025279551	1
hsa-miR-1292-5p	823	5.599662348	23068	6.411275705	0.059334218	0.007431285	1
hsa-miR-1294	1110	6.024600342	22781	6.400795562	0.034403096	0.163188156	1
hsa-miR-1295a	468	5.944004357	23423	6.39209478	0.041539728	0.406974367	1
hsa-miR-1295b-3p	899	6.13264011	22992	6.393118764	0.025605898	0.621838603	1
hsa-miR-1295b-5p	1005	6.346351274	22886	6.384940446	0.022849747	0.696243672	1
hsa-miR-129-5p	329	6.063836888	23562	6.387778107	0.041676374	0.625958568	1
hsa-miR-1296-3p	1297	5.674389418	22594	6.42401288	0.051783762	0.002780325	1
hsa-miR-1296-5p	984	5.777253955	22907	6.409351386	0.050569491	0.016046176	1
hsa-miR-1297	28	5.147236202	23863	6.384767526	0.121003227	0.807453419	1
hsa-miR-1298-3p	941	6.106370502	22950	6.394672568	0.024642259	0.642530668	1
hsa-miR-1298-5p	150	6.793329951	23741	6.380726616	0.060847479	0.639157611	1
hsa-miR-1299	1824	5.967879318	22067	6.417656147	0.036605152	0.021889347	1
hsa-miR-1301-5p	239	6.302287155	23652	6.384135948	0.050365056	0.585763767	1
hsa-miR-1302	249	5.766822339	23642	6.38981014	0.064262804	0.260736262	1
hsa-miR-1303	292	5.5868413	23599	6.393172271	0.065521264	0.167975542	1
hsa-miR-1304-3p	1447	6.120041687	22444	6.400290936	0.022968631	0.470130088	1
hsa-miR-1304-5p	662	5.697888168	23229	6.402851096	0.050126294	0.078750155	1
hsa-miR-1305	84	6.219288782	23807	6.383895906	0.092371291	0.472782774	1
hsa-miR-1306-3p	933	5.800440898	22958	6.40700491	0.055048424	0.008733217	1
hsa-miR-1306-5p	4130	6.184729651	19761	6.424821447	0.017772895	0.230733112	1
hsa-miR-1307-3p	2055	6.051003492	21836	6.414591404	0.029726998	0.072332861	1
hsa-miR-1307-5p	272	5.416123978	23619	6.394455496	0.070554956	0.137465844	1
hsa-miR-130a-3p	151	6.957542917	23740	6.379664747	0.065218956	0.545953974	1
hsa-miR-130a-5p	118	6.951112903	23773	6.380498833	0.121915119	0.060974835	1
hsa-miR-130b-3p	224	6.490377694	23667	6.382303861	0.026074017	0.998187717	1
hsa-miR-130b-5p	478	6.010468445	23413	6.390929234	0.036844138	0.548326134	1
hsa-miR-1322	450	5.917714411	23441	6.39225539	0.042298537	0.408385803	1
hsa-miR-1323	191	6.86540691	23700	6.379431956	0.092178408	0.079916916	1
hsa-miR-132-3p	293	6.362458106	23598	6.383576144	0.035167699	0.866563411	1
hsa-miR-1324	681	6.044104676	23210	6.393269918	0.034941013	0.394488991	1
hsa-miR-132-5p	1361	6.043999586	22530	6.403814765	0.029574218	0.211575843	1
hsa-miR-133a-3p	786	6.129979125	23105	6.39193536	0.033551003	0.359126627	1
hsa-miR-133a-5p	169	6.254123445	23722	6.384237552	0.091294177	0.121936376	1
hsa-miR-133b	657	6.124991978	23234	6.390621949	0.04087964	0.235981261	1
hsa-miR-134-3p	2095	5.927433217	21796	6.427136057	0.039666427	0.004885927	1
hsa-miR-135a-2-3p	639	5.624972627	23252	6.404157602	0.069854492	0.004625136	1
hsa-miR-135a-3p	563	5.913227778	23328	6.39466233	0.041268073	0.30639432	1
hsa-miR-135a-5p	371	5.46524452	23520	6.397798655	0.08859742	0.006468968	1
hsa-miR-135b-5p	495	5.495905164	23396	6.402092538	0.07287087	0.011620396	1
hsa-miR-136-3p	237	6.584917553	23654	6.381297228	0.058025707	0.408306994	1
hsa-miR-136-5p	463	6.669517638	23428	6.377661064	0.059036629	0.084433456	1
hsa-miR-137-3p	5	8.173540491	23886	6.382942409	0	1	1
hsa-miR-137-5p	222	6.235893454	23669	6.384699892	0.036628098	0.929476893	1
hsa-miR-138-1-3p	262	6.335315221	23629	6.383849401	0.06391777	0.240289005	1
hsa-miR-138-2-3p	109	6.001066574	23782	6.385069121	0.081694273	0.463854456	1
hsa-miR-139-3p	1481	5.949664847	22410	6.411975745	0.041299778	0.017494518	1
hsa-miR-139-5p	404	5.990281541	23487	6.39007776	0.035995897	0.682166823	1
hsa-miR-1-3p	13	4.417331331	23878	6.384387502	0.290943707	0.221380533	1
hsa-miR-140-3p	1839	6.043704324	22052	6.411638755	0.024874174	0.24434157	1
hsa-miR-140-5p	311	5.89552666	23580	6.389750691	0.051022721	0.401182932	1
hsa-miR-141-3p	354	6.025064521	23537	6.388705325	0.04384466	0.513883302	1
hsa-miR-141-5p	1436	6.392726158	22455	6.382715445	0.02645182	0.30149508	1
hsa-miR-142-3p	146	6.048315029	23745	6.385376967	0.080134823	0.309072272	1
hsa-miR-142-5p	1	4.970543167	23890	6.383376289	0	1	1
hsa-miR-143-3p	353	6.245065874	23538	6.38539051	0.041700034	0.580874311	1
hsa-miR-143-5p	1475	5.926106087	22416	6.413402195	0.050257201	0.00184016	1
hsa-miR-144-3p	6	4.850730779	23885	6.383702143	0	1	1
hsa-miR-144-5p	40	7.12664754	23851	6.382070529	0.100210683	0.817431535	1
hsa-miR-145-3p	392	7.000069232	23499	6.373028765	0.050199705	0.285655161	1
hsa-miR-145-5p	1385	6.302335646	22506	6.388300685	0.015460137	0.914098805	1
hsa-miR-1468-3p	1	3.215598886	23890	6.383449748	0	1	1
hsa-miR-1468-5p	327	6.091180045	23564	6.387371168	0.034069749	0.848203614	1
hsa-miR-1469	1139	6.200915021	22752	6.392448482	0.02569686	0.470927581	1
hsa-miR-146a-3p	676	5.869176303	23215	6.398288473	0.03962031	0.253805451	1
hsa-miR-146a-5p	460	5.817968046	23431	6.394416149	0.055769206	0.120830325	1
hsa-miR-146b-5p	540	6.003784194	23351	6.392093984	0.043662655	0.266695449	1
hsa-miR-1470	1573	6.001437917	22318	6.410232469	0.034769543	0.057284087	1
hsa-miR-1471	858	5.859115923	23033	6.40284412	0.039342458	0.154432129	1
hsa-miR-147a	490	5.713825152	23401	6.39733583	0.067722381	0.024495502	1
hsa-miR-147b-3p	501	5.661521951	23390	6.398777579	0.066152432	0.027329198	1
hsa-miR-147b-5p	103	4.805614615	23788	6.390148469	0.16861606	0.005866683	1
hsa-miR-148a-3p	359	6.334143729	23532	6.384067333	0.037068234	0.716147203	1
hsa-miR-148a-5p	186	4.62206856	23705	6.397136694	0.128509479	0.004505362	1
hsa-miR-148b-3p	376	5.845319521	23515	6.391919623	0.062827258	0.107675246	1
hsa-miR-148b-5p	257	6.411085881	23634	6.38301519	0.059040774	0.338180403	1
hsa-miR-150-3p	1604	6.086457478	22287	6.404682204	0.0530375	0.000441636	1
hsa-miR-150-5p	733	6.273567335	23158	6.386790967	0.037201115	0.279132691	1
hsa-miR-151a-3p	173	6.679071805	23718	6.381159906	0.073106107	0.317690141	1
hsa-miR-151a-5p	905	5.813473374	22986	6.405752923	0.045248008	0.056570836	1
hsa-miR-151b	561	5.988016946	23330	6.392822656	0.03130325	0.656375823	1
hsa-miR-152-3p	546	6.054313783	23345	6.391011984	0.040638472	0.341603548	1
hsa-miR-152-5p	854	5.714160483	23037	6.408123325	0.038668727	0.170315612	1
hsa-miR-153-3p	44	5.422016232	23847	6.385090844	0.123732926	0.511979467	1
hsa-miR-153-5p	67	6.240090551	23824	6.383719947	0.12869626	0.218418433	1
hsa-miR-1537-3p	10	7.595410318	23881	6.382809597	0	1	1
hsa-miR-1537-5p	74	5.973686218	23817	6.384589885	0.087574853	0.623498659	1
hsa-miR-1539	1668	5.96015861	22223	6.415078321	0.041630908	0.009233479	1
hsa-miR-154-3p	24	6.545282976	23867	6.383154284	0.109156995	0.937532399	1
hsa-miR-154-5p	126	5.751662435	23765	6.386666131	0.086773266	0.301882165	1
hsa-miR-155-3p	29	5.286342728	23862	6.384650329	0.090611534	0.971292523	1
hsa-miR-155-5p	84	6.438450523	23807	6.383122621	0.146805561	0.05421178	1
hsa-miR-15a-3p	1235	6.002482635	22656	6.404076802	0.047764952	0.009553673	1
hsa-miR-15a-5p	1700	6.262000282	22191	6.39261095	0.021648443	0.449889838	1
hsa-miR-15b-3p	40	6.895109033	23851	6.382458837	0.134599178	0.464458857	1
hsa-miR-15b-5p	1660	6.363098042	22231	6.384826923	0.013118309	0.953098151	1
hsa-miR-1-5p	90	7.241682756	23801	6.380071368	0.107454402	0.251731527	1
hsa-miR-16-1-3p	103	6.038156546	23788	6.384811668	0.057775724	0.883382736	1
hsa-miR-16-2-3p	28	4.073188305	23863	6.386027776	0.207800779	0.178551665	1
hsa-miR-16-5p	1947	6.390914017	21944	6.382643114	0.020769003	0.423390682	1
hsa-miR-17-3p	1949	5.891892278	21942	6.426968008	0.031513792	0.057140155	1
hsa-miR-17-5p	482	6.308302877	23409	6.384861724	0.03227852	0.708780471	1
hsa-miR-181a-2-3p	948	5.832792581	22943	6.406064713	0.055361379	0.007541854	1
hsa-miR-181a-3p	169	7.219789603	23722	6.377357965	0.101789266	0.061781822	1
hsa-miR-181a-5p	275	6.082980607	23616	6.386814465	0.040602057	0.761345723	1
hsa-miR-181b-2-3p	104	6.195646624	23787	6.384137673	0.048384137	0.968629104	1
hsa-miR-181b-3p	83	5.304070153	23808	6.387079648	0.091177715	0.497407476	1
hsa-miR-181b-5p	798	5.659351509	23093	6.408334455	0.05298902	0.026292318	1
hsa-miR-181c-3p	202	6.616877247	23689	6.381325547	0.055367219	0.571070501	1
hsa-miR-181c-5p	141	7.17153391	23750	6.378637634	0.090813886	0.197938416	1
hsa-miR-181d-3p	1342	5.709884114	22549	6.423396408	0.049734247	0.003799835	1
hsa-miR-181d-5p	625	5.520633634	23266	6.406491621	0.056281406	0.042308137	1
hsa-miR-182-3p	78	6.907756635	23813	6.381599339	0.14050341	0.092872565	1
hsa-miR-1825	1097	6.080709289	22794	6.39788067	0.034513233	0.165161831	1
hsa-miR-182-5p	406	6.390534599	23485	6.38319238	0.051220515	0.245898434	1
hsa-miR-1827	436	5.634213861	23455	6.397242074	0.095842713	0.000768774	1
hsa-miR-183-3p	25	6.733350146	23866	6.382950487	0.134594821	0.756193483	1
hsa-miR-183-5p	562	6.118615053	23329	6.389693876	0.040042871	0.342393225	1
hsa-miR-184	508	5.833618615	23383	6.395259455	0.038266157	0.460385944	1
hsa-miR-1843	1239	5.62027115	22652	6.425053599	0.051809695	0.003648433	1
hsa-miR-185-5p	1196	5.809098525	22695	6.413577803	0.040995062	0.043910411	1
hsa-miR-186-3p	1231	6.023932005	22660	6.402840679	0.024355123	0.49273599	1
hsa-miR-186-5p	114	6.744897144	23777	6.381583539	0.098045509	0.225467188	1
hsa-miR-187-3p	659	5.921971117	23232	6.396403715	0.039239542	0.277253001	1
hsa-miR-187-5p	286	5.864953153	23605	6.38959769	0.083349948	0.039435209	1
hsa-miR-188-3p	2219	5.912052508	21672	6.431570024	0.033935398	0.019389806	1
hsa-miR-188-5p	636	5.742600233	23255	6.400840092	0.048032343	0.114915442	1
hsa-miR-18a-3p	2690	5.912822061	21201	6.443013949	0.039020745	0.001393133	1
hsa-miR-18a-5p	393	5.718989431	23498	6.394427919	0.048391103	0.325790273	1
hsa-miR-18b-3p	98	6.173012999	23793	6.384183365	0.166228362	0.00909088	1
hsa-miR-18b-5p	428	5.32922014	23463	6.402545449	0.063522563	0.067267922	1
hsa-miR-1908-3p	2648	6.327773501	21243	6.390240825	0.01520124	0.648044915	1
hsa-miR-1909-5p	1095	5.84900413	22796	6.408982741	0.059597374	0.001195869	1
hsa-miR-190a-3p	0	NaN	23891	6.383317152	0	1	1
hsa-miR-190a-5p	8	7.637553071	23883	6.382897025	0	1	1
hsa-miR-190b-3p	0	NaN	23891	6.383317152	0	1	1
hsa-miR-190b-5p	38	6.964081142	23853	6.382391942	0.181961002	0.162069693	1
hsa-miR-1910-3p	1427	5.90141239	22464	6.413929603	0.053946752	0.000811516	1
hsa-miR-1911-3p	2507	6.004119022	21384	6.427773274	0.029033707	0.045505103	1
hsa-miR-1911-5p	425	6.246527919	23466	6.385794584	0.030631452	0.828331262	1
hsa-miR-1912-3p	1093	6.064777464	22798	6.398588837	0.026391498	0.461794286	1
hsa-miR-1912-5p	401	5.910306553	23490	6.391391961	0.056346894	0.163492363	1
hsa-miR-191-3p	1233	6.137374288	22658	6.396700838	0.030643354	0.222165175	1
hsa-miR-1914-5p	1940	5.764721862	21951	6.437987776	0.039140363	0.008495485	1
hsa-miR-191-5p	72	6.659038082	23819	6.382483704	0.088557338	0.626660722	1
hsa-miR-192-3p	423	6.332085156	23468	6.384240585	0.030523028	0.833618318	1
hsa-miR-192-5p	48	4.987032778	23843	6.386128109	0.09605632	0.768697769	1
hsa-miR-193a-3p	1084	5.969652877	22807	6.402978312	0.026840905	0.445145106	1
hsa-miR-193a-5p	1840	5.878346434	22051	6.425453387	0.03848147	0.013081087	1
hsa-miR-193b-3p	1442	6.171571548	22449	6.396918522	0.022903695	0.475890149	1
hsa-miR-194-5p	197	6.27014233	23694	6.384258126	0.032691992	0.985095899	1
hsa-miR-195-3p	100	5.781941561	23791	6.385844896	0.074964062	0.63041678	1
hsa-miR-195-5p	1197	6.339135395	22694	6.385647529	0.022566183	0.608804041	1
hsa-miR-196a-1-3p	43	4.969229611	23848	6.385866874	0.11900174	0.577588127	1
hsa-miR-196a-3p	253	6.17221935	23638	6.385576554	0.044950233	0.692549875	1
hsa-miR-196a-5p	592	5.785181662	23299	6.398515067	0.062254151	0.022780823	1
hsa-miR-196b-3p	742	6.243962721	23149	6.38778391	0.035988759	0.309462645	1
hsa-miR-196b-5p	690	5.966816199	23201	6.395703931	0.041981636	0.188315368	1
hsa-miR-1973	301	5.560200013	23590	6.393819834	0.078180546	0.05286276	1
hsa-miR-197-3p	1670	6.2852253	22221	6.39068916	0.017030419	0.758495848	1
hsa-miR-197-5p	1459	6.056611063	22432	6.404566447	0.032220995	0.116310714	1
hsa-miR-1976	3887	5.962247926	20004	6.465135593	0.034555206	0.000842419	1
hsa-miR-198	2285	5.98669368	21606	6.425263122	0.031363117	0.034314839	1
hsa-miR-199a-3p	225	6.887916516	23666	6.37851977	0.050955989	0.609132396	1
hsa-miR-199b-3p	225	6.887916516	23666	6.37851977	0.050955989	0.609132396	1
hsa-miR-19a-3p	30	4.544374327	23861	6.385629221	0.184784097	0.257908451	1
hsa-miR-19a-5p	24	4.943336472	23867	6.384765157	0.120124021	0.879524111	1
hsa-miR-19b-1-5p	277	6.746821648	23614	6.379053125	0.05048755	0.48777042	1
hsa-miR-19b-2-5p	96	5.851499647	23795	6.385462749	0.110156633	0.196270761	1
hsa-miR-19b-3p	74	6.001308411	23817	6.384504063	0.083962284	0.675797015	1
hsa-miR-200a-3p	267	6.849250921	23624	6.378051138	0.08425048	0.047126785	1
hsa-miR-200a-5p	91	6.690944851	23800	6.382140929	0.059650937	0.903670747	1
hsa-miR-200b-3p	94	6.167501975	23797	6.384169639	0.087389882	0.472016436	1
hsa-miR-200b-5p	117	7.087791275	23774	6.379850194	0.081304075	0.424851267	1
hsa-miR-200c-3p	232	5.846543803	23659	6.388580748	0.088220055	0.055965708	1
hsa-miR-200c-5p	61	5.745336815	23830	6.384950253	0.094925806	0.643265346	1
hsa-miR-202-3p	259	5.653624304	23632	6.391314378	0.107179454	0.005556229	1
hsa-miR-202-5p	38	6.711755187	23853	6.38279392	0.165469642	0.249972512	1
hsa-miR-203a-3p	83	6.160226922	23808	6.384094894	0.059123591	0.934624317	1
hsa-miR-203a-5p	432	5.550441251	23459	6.398654651	0.067202156	0.043358878	1
hsa-miR-203b-3p	384	6.088770283	23507	6.38812874	0.03588603	0.715317505	1
hsa-miR-203b-5p	251	6.712199775	23640	6.379825209	0.050314815	0.555673913	1
hsa-miR-204-5p	609	5.901997367	23282	6.395907297	0.031178445	0.61111606	1
hsa-miR-2052	0	NaN	23891	6.383317152	0	1	1
hsa-miR-2053	1	8.17532886	23890	6.383242141	0	1	1
hsa-miR-205-3p	104	5.523860564	23787	6.387074813	0.068593948	0.714562801	1
hsa-miR-2054	4	5.402727444	23887	6.383481357	0	1	1
hsa-miR-205-5p	1455	6.301483331	22436	6.388624168	0.024754858	0.372286263	1
hsa-miR-206	275	5.377480306	23616	6.395029768	0.061428615	0.256532311	1
hsa-miR-208a-3p	11	5.976538406	23880	6.383504529	0.240749201	0.546925693	1
hsa-miR-208a-5p	303	6.806336926	23588	6.377883245	0.054205696	0.343020729	1
hsa-miR-208b-3p	4	15.88059802	23887	6.381726784	0	1	1
hsa-miR-208b-5p	16	9.435241462	23875	6.381271883	0.173602094	0.720907842	1
hsa-miR-20a-3p	57	6.831338216	23834	6.382245691	0.083572929	0.821941002	1
hsa-miR-20a-5p	307	5.847047215	23584	6.390297939	0.068014283	0.121128213	1
hsa-miR-20b-3p	649	6.479890852	23242	6.380620468	0.022187995	0.915066176	1
hsa-miR-20b-5p	461	6.350825831	23430	6.383956439	0.035585762	0.615981648	1
hsa-miR-210-3p	635	5.659394678	23256	6.403083697	0.073060749	0.002723685	1
hsa-miR-210-5p	2215	5.78208708	21676	6.444754899	0.038395608	0.005341918	1
hsa-miR-2113	182	5.937458891	23709	6.386739743	0.045748612	0.844062144	1
hsa-miR-2114-3p	881	6.199426075	23010	6.390357919	0.016420043	0.976155705	1
hsa-miR-2114-5p	1012	6.296317092	22879	6.3871654	0.034827535	0.190376666	1
hsa-miR-2115-3p	384	5.957489849	23507	6.390273279	0.037977495	0.647057303	1
hsa-miR-2115-5p	1588	6.323418083	22303	6.387582037	0.022813571	0.423263293	1
hsa-miR-211-5p	826	5.840383999	23065	6.402760585	0.039833264	0.159144489	1
hsa-miR-2116-3p	852	6.014749599	23039	6.396947065	0.029529536	0.47075923	1
hsa-miR-2116-5p	124	5.903272666	23767	6.385821697	0.081801549	0.381056494	1
hsa-miR-2117	491	6.0195674	23400	6.390949679	0.041409212	0.381663079	1
hsa-miR-212-3p	373	5.886246406	23518	6.39120079	0.031554406	0.858078743	1
hsa-miR-212-5p	2200	6.068519457	21691	6.415245368	0.043880118	0.000913022	1
hsa-miR-21-3p	1092	5.985582183	22799	6.402367399	0.023180841	0.630013604	1
hsa-miR-214-5p	1370	5.900738002	22521	6.412673461	0.030021194	0.194824521	1
hsa-miR-215-3p	526	6.435274983	23365	6.382147462	0.031817927	0.67494688	1
hsa-miR-215-5p	14	5.042558728	23877	6.38410329	0.188068015	0.705434637	1
hsa-miR-21-5p	38	7.449451783	23853	6.381618703	0.208487512	0.073892487	1
hsa-miR-216a-5p	320	5.951707945	23571	6.389176681	0.06377686	0.153258663	1
hsa-miR-216b-3p	290	6.171374853	23601	6.385921417	0.069892567	0.12172755	1
hsa-miR-216b-5p	98	7.086682926	23793	6.380420088	0.046328152	0.984838415	1
hsa-miR-217-3p	173	5.920284917	23718	6.386694527	0.062807351	0.507048409	1
hsa-miR-217-5p	576	6.603438906	23315	6.377879017	0.03333795	0.55982682	1
hsa-miR-218-1-3p	779	6.33899656	23112	6.384810997	0.020775986	0.900957999	1
hsa-miR-218-2-3p	313	7.004319528	23578	6.375073292	0.079551334	0.04009326	1
hsa-miR-218-5p	119	5.627338667	23772	6.387101497	0.059721769	0.792225111	1
hsa-miR-219a-1-3p	615	5.589521494	23276	6.404290873	0.080139982	0.000909082	1
hsa-miR-219a-2-3p	139	6.536337294	23752	6.382421657	0.080032639	0.338894644	1
hsa-miR-219a-5p	18	5.18201383	23873	6.384222923	0.191238824	0.526270277	1
hsa-miR-219b-3p	70	7.171894725	23821	6.380999851	0.122488561	0.245845838	1
hsa-miR-219b-5p	841	6.098268485	23050	6.393717409	0.03120286	0.408362095	1
hsa-miR-221-3p	258	6.367309768	23633	6.383491904	0.027557872	0.990204931	1
hsa-miR-221-5p	617	5.622688933	23274	6.403481611	0.059211739	0.029553178	1
hsa-miR-222-3p	225	6.347221187	23666	6.383660328	0.035313107	0.943846813	1
hsa-miR-222-5p	280	6.210513582	23611	6.385366409	0.035572403	0.875024964	1
hsa-miR-223-3p	76	7.264215091	23815	6.380505972	0.124236715	0.192748063	1
hsa-miR-223-5p	43	6.966372391	23848	6.382265853	0.129423363	0.468482651	1
hsa-miR-22-3p	1227	5.899609629	22664	6.409504459	0.032818725	0.16287468	1
hsa-miR-224-3p	100	5.686044158	23791	6.386247979	0.081883065	0.516563947	1
hsa-miR-224-5p	839	6.383310213	23052	6.383317405	0.022885296	0.79024465	1
hsa-miR-22-5p	525	6.808987048	23366	6.373752969	0.030413421	0.729197344	1
hsa-miR-2276-3p	1670	6.239600283	22221	6.394118069	0.021329152	0.47968882	1
hsa-miR-2276-5p	2776	5.988380145	21115	6.435239725	0.03496461	0.004963511	1
hsa-miR-2277-3p	961	5.801636631	22930	6.407695477	0.055502858	0.00680879	1
hsa-miR-2277-5p	1639	6.062536406	22252	6.406944675	0.026595494	0.230403616	1
hsa-miR-2278	2563	6.196931721	21328	6.405715214	0.029047065	0.042093822	1
hsa-miR-2355-3p	889	5.674105853	23002	6.410727327	0.047201989	0.044117913	1
hsa-miR-2355-5p	1223	6.154355919	22668	6.395670231	0.032063707	0.183858317	1
hsa-miR-23a-3p	237	5.405768588	23654	6.393111648	0.081052294	0.091630643	1
hsa-miR-23a-5p	2128	6.061385749	21763	6.41479581	0.03113898	0.046604402	1
hsa-miR-23b-3p	319	5.860394419	23572	6.390393868	0.074548625	0.060493411	1
hsa-miR-23b-5p	1685	6.017183909	22206	6.411099486	0.028197715	0.165635908	1
hsa-miR-23c	101	6.127737515	23790	6.384402211	0.085216769	0.458349892	1
hsa-miR-24-2-5p	164	5.032941414	23727	6.392650891	0.127449484	0.010070895	1
hsa-miR-25-3p	395	5.988255045	23496	6.389958688	0.063494244	0.087232479	1
hsa-miR-25-5p	1765	5.741041735	22126	6.434551723	0.042631014	0.005256276	1
hsa-miR-2681-3p	400	6.307458853	23491	6.384608852	0.048020838	0.324630295	1
hsa-miR-2681-5p	140	5.802854288	23751	6.386738684	0.07304324	0.447686777	1
hsa-miR-2682-3p	1851	6.129837123	22040	6.404605334	0.027758699	0.143879771	1
hsa-miR-2682-5p	1844	5.972346342	22047	6.417690544	0.038752942	0.012058739	1
hsa-miR-26a-1-3p	24	6.41087574	23867	6.38328944	0.157228949	0.593837836	1
hsa-miR-26a-2-3p	10	7.354812334	23881	6.382910345	0	1	1
hsa-miR-26a-5p	92	5.964956454	23799	6.384934413	0.048626449	0.981859103	1
hsa-miR-26b-3p	721	5.93846862	23170	6.397159871	0.038553788	0.249696624	1
hsa-miR-26b-5p	54	5.625557316	23837	6.38503377	0.102333907	0.625236049	1
hsa-miR-27a-3p	849	5.617285605	23042	6.411542167	0.046920976	0.054350183	1
hsa-miR-27a-5p	326	5.342588334	23565	6.397714674	0.093335885	0.007377628	1
hsa-miR-27b-3p	778	5.888268876	23113	6.399980829	0.037523091	0.239772716	1
hsa-miR-27b-5p	98	5.394114018	23793	6.38739154	0.071590684	0.699123619	1
hsa-miR-28-3p	136	5.360840705	23755	6.389170943	0.111777087	0.068156631	1
hsa-miR-28-5p	877	5.917879548	23014	6.401053694	0.03346934	0.300319271	1
hsa-miR-2909	215	6.081250581	23676	6.386060196	0.060702625	0.412263326	1
hsa-miR-296-5p	3361	6.104834724	20530	6.428907968	0.026429795	0.035372093	1
hsa-miR-297	56	5.187263925	23835	6.386127263	0.12829872	0.316608374	1
hsa-miR-298	3857	6.007838208	20034	6.455605377	0.034332017	0.000976675	1
hsa-miR-299-3p	499	5.924465294	23392	6.393105416	0.051759727	0.145860021	1
hsa-miR-299-5p	72	5.457870673	23819	6.386114589	0.152664656	0.070445369	1
hsa-miR-29a-3p	1506	5.974244581	22385	6.410838407	0.038988236	0.027413133	1
hsa-miR-29a-5p	280	6.015543337	23611	6.387678537	0.071826691	0.115064225	1
hsa-miR-29b-1-5p	1047	6.00851151	22844	6.400495471	0.042954313	0.049730677	1
hsa-miR-29b-2-5p	774	5.893807904	23117	6.399706829	0.049062633	0.05434468	1
hsa-miR-29b-3p	1070	6.117962018	22821	6.395758763	0.018533143	0.874050166	1
hsa-miR-29c-3p	1092	6.145324473	22799	6.394716249	0.029876479	0.310082764	1
hsa-miR-29c-5p	127	5.803564865	23764	6.386415475	0.145577178	0.009455225	1
hsa-miR-300	104	4.98043188	23787	6.389450757	0.122038217	0.091512888	1
hsa-miR-301a-3p	115	8.503403366	23776	6.373062697	0.133469995	0.03389762	1
hsa-miR-301a-5p	525	6.151496284	23366	6.38852583	0.026611886	0.860261404	1
hsa-miR-301b-3p	127	7.715363036	23764	6.376198408	0.084600275	0.326443888	1
hsa-miR-301b-5p	1332	6.090950132	22559	6.400580013	0.030971771	0.178969363	1
hsa-miR-302a-3p	541	6.046818803	23350	6.391113538	0.040076549	0.363687825	1
hsa-miR-302a-5p	40	6.203119728	23851	6.383619357	0.119696239	0.616417887	1
hsa-miR-302b-3p	211	5.869723077	23680	6.387893518	0.085915885	0.091223181	1
hsa-miR-302b-5p	27	5.985261131	23864	6.383767517	0.134024907	0.717849903	1
hsa-miR-302c-3p	553	6.245610929	23338	6.386580137	0.038245335	0.408231978	1
hsa-miR-302c-5p	97	7.375511976	23794	6.379272313	0.151001855	0.02441891	1
hsa-miR-302d-3p	416	5.987865275	23475	6.390324947	0.035291636	0.68863226	1
hsa-miR-302d-5p	51	7.147615873	23840	6.381682117	0.158090703	0.1570567	1
hsa-miR-302e	44	5.655754308	23847	6.384659575	0.131778535	0.430611051	1
hsa-miR-302f	6	5.054468815	23885	6.383650964	0	1	1
hsa-miR-3059-3p	753	5.687498294	23138	6.405961789	0.063599866	0.005480613	1
hsa-miR-3059-5p	3353	6.040523607	20538	6.439281061	0.02467497	0.059795365	1
hsa-miR-3064-3p	840	5.855564488	23051	6.402548953	0.03413554	0.301489914	1
hsa-miR-3065-3p	4671	6.207919259	19220	6.425943768	0.017880301	0.180803679	1
hsa-miR-3065-5p	125	5.751756597	23766	6.386638917	0.085974249	0.316932796	1
hsa-miR-3074-3p	151	6.648384653	23740	6.381631171	0.073704369	0.388841582	1
hsa-miR-3074-5p	1889	5.996350409	22002	6.416540504	0.034286286	0.03347599	1
hsa-miR-3085-5p	3286	5.864759066	20605	6.466014647	0.035526672	0.001563566	1
hsa-miR-30a-3p	232	6.802032437	23659	6.379211233	0.049009198	0.63920935	1
hsa-miR-30a-5p	78	6.535428243	23813	6.382818909	0.115379232	0.251877248	1
hsa-miR-30b-5p	40	4.531525162	23851	6.386422753	0.184571926	0.131609148	1
hsa-miR-30c-5p	75	4.99678785	23816	6.387683532	0.109638898	0.329947326	1
hsa-miR-30d-3p	156	6.825481762	23735	6.380410993	0.07345665	0.373064878	1
hsa-miR-30d-5p	95	6.265439894	23796	6.38378775	0.097916058	0.324477199	1
hsa-miR-30e-3p	105	6.41190356	23786	6.383190961	0.068760335	0.706179072	1
hsa-miR-30e-5p	56	5.889463403	23835	6.384477455	0.060787707	0.985992741	1
hsa-miR-3115	27	7.179661496	23864	6.382416159	0.1291035	0.759674213	1
hsa-miR-3116	1841	5.805687158	22050	6.431544672	0.046242122	0.001396912	1
hsa-miR-3117-3p	122	5.685516779	23769	6.386898777	0.116614215	0.073675551	1
hsa-miR-3117-5p	11	3.520988724	23880	6.384635645	0.272239988	0.389003176	1
hsa-miR-3118	141	6.160924684	23750	6.384637461	0.068739679	0.521819915	1
hsa-miR-3119	60	6.611825784	23831	6.382741829	0.071970682	0.915843673	1
hsa-miR-3120-3p	731	6.198671706	23160	6.389145124	0.036749703	0.294033374	1
hsa-miR-3120-5p	1729	5.671377475	22162	6.43886014	0.044285418	0.003705735	1
hsa-miR-3121-3p	24	6.326125259	23867	6.383374663	0.148290527	0.667449204	1
hsa-miR-3121-5p	276	6.08030666	23615	6.386858583	0.08040379	0.058765205	1
hsa-miR-3122	601	5.655233934	23290	6.402105388	0.068535695	0.008141445	1
hsa-miR-3123	1	2.732159787	23890	6.383469984	0	1	1
hsa-miR-3124-3p	676	6.317846697	23215	6.385223593	0.023553813	0.859382196	1
hsa-miR-3124-5p	656	5.949356098	23235	6.395569291	0.042168564	0.206618136	1
hsa-miR-3125	1158	5.828679718	22733	6.411569919	0.046743046	0.016214667	1
hsa-miR-3126-3p	926	5.804886413	22965	6.406640769	0.047502938	0.036009532	1
hsa-miR-3126-5p	1172	5.820853119	22719	6.412332859	0.042938981	0.032823435	1
hsa-miR-3127-3p	3352	5.979267693	20539	6.449258716	0.025612633	0.045606858	1
hsa-miR-3127-5p	3198	6.034367023	20693	6.437245655	0.021188383	0.166205914	1
hsa-miR-3128	324	6.192062343	23567	6.38594653	0.033325397	0.869826248	1
hsa-miR-3129-3p	7	8.127249056	23884	6.382806035	0	1	1
hsa-miR-3129-5p	435	6.013224562	23456	6.390180653	0.047683998	0.285970786	1
hsa-miR-3130-5p	1057	6.809593598	22834	6.363584551	0.032860838	0.225357913	1
hsa-miR-3131	1339	5.688645271	22552	6.424562525	0.05046927	0.003196153	1
hsa-miR-3132	1443	6.097971248	22448	6.401659728	0.040770162	0.022054518	1
hsa-miR-3133	12	7.343310343	23879	6.382834723	0.191304773	0.772351064	1
hsa-miR-3134	26	5.485153052	23865	6.384295667	0.223355735	0.149775909	1
hsa-miR-3135a	524	5.375620836	23367	6.405914527	0.088354932	0.000669672	1
hsa-miR-3136-3p	531	5.995969635	23360	6.392122012	0.026187827	0.86860412	1
hsa-miR-3136-5p	857	5.752988017	23034	6.406769096	0.040699513	0.129453171	1
hsa-miR-3137	2207	6.173767654	21684	6.404645124	0.017073595	0.603405656	1
hsa-miR-3138	1788	5.650024671	22103	6.442636111	0.04963694	0.000576747	1
hsa-miR-3139	1968	5.82102329	21923	6.433793561	0.041331884	0.004182116	1
hsa-miR-31-3p	51	7.662167164	23840	6.380581357	0.103312113	0.64906573	1
hsa-miR-3140-3p	269	5.682484906	23622	6.391298012	0.042947489	0.710545178	1
hsa-miR-3140-5p	33	6.164007921	23858	6.383620497	0.096547248	0.918496592	1
hsa-miR-3142	1190	5.776269582	22701	6.415138949	0.056195503	0.001583094	1
hsa-miR-3143	29	5.688436259	23862	6.384161656	0.155997561	0.481311347	1
hsa-miR-3144-3p	66	6.670390818	23825	6.382521901	0.073904417	0.864848432	1
hsa-miR-3144-5p	744	5.829286455	23147	6.401125025	0.046842388	0.084564932	1
hsa-miR-3145-3p	17	6.371810068	23874	6.383325346	0.17026152	0.708309269	1
hsa-miR-3145-5p	45	5.55485357	23846	6.384880553	0.159457445	0.203517967	1
hsa-miR-3146	33	5.856002462	23858	6.384046525	0.096076026	0.921268412	1
hsa-miR-3147	2203	5.747850688	21688	6.447865871	0.044991819	0.000609213	1
hsa-miR-3148	95	5.726318598	23796	6.385940066	0.078066637	0.611391818	1
hsa-miR-3149	56	4.805012903	23835	6.387025356	0.129940214	0.302128651	1
hsa-miR-3150a-5p	203	6.648833639	23688	6.381041745	0.078020007	0.172412195	1
hsa-miR-3150b-5p	251	7.146305238	23640	6.375216052	0.062112632	0.293369957	1
hsa-miR-3151-3p	655	5.866538222	23236	6.397884642	0.063912079	0.010985536	1
hsa-miR-3152-3p	56	5.755507509	23835	6.384792182	0.184335012	0.044885698	1
hsa-miR-3152-5p	183	6.233544433	23708	6.384473235	0.067322275	0.382837476	1
hsa-miR-3156-3p	1065	5.982552405	22826	6.402015761	0.02921477	0.35020952	1
hsa-miR-3156-5p	417	5.893149904	23474	6.392024647	0.0496068	0.265609397	1
hsa-miR-3157-3p	208	6.164551207	23683	6.385238501	0.094796373	0.049161542	1
hsa-miR-3157-5p	2821	6.117463389	21070	6.418911526	0.017107927	0.460283914	1
hsa-miR-3158-5p	2229	6.106949258	21662	6.411755156	0.023216803	0.226035695	1
hsa-miR-3159	96	7.431149837	23795	6.379089712	0.088217062	0.446369462	1
hsa-miR-31-5p	460	5.846375086	23431	6.393858459	0.048152763	0.246386086	1
hsa-miR-3160-3p	822	5.76184016	23069	6.405461766	0.051031239	0.032037826	1
hsa-miR-3160-5p	912	6.040647283	22979	6.396917175	0.045701338	0.051248335	1
hsa-miR-3161	155	5.625357975	23736	6.388266751	0.053772139	0.764777735	1
hsa-miR-3162-3p	226	5.816585224	23665	6.388729424	0.066630082	0.273350422	1
hsa-miR-3162-5p	807	5.692601679	23084	6.407464067	0.055359533	0.016803597	1
hsa-miR-3163	19	5.066776541	23872	6.384365002	0.313035752	0.048432792	1
hsa-miR-3164	310	5.800922445	23581	6.390973416	0.072972089	0.076878786	1
hsa-miR-3165	808	5.893288714	23083	6.400470164	0.042890583	0.113121814	1
hsa-miR-3166	941	6.017158959	22950	6.398330436	0.036007075	0.191731105	1
hsa-miR-3167	195	5.300641915	23696	6.392226743	0.138142324	0.001245032	1
hsa-miR-3168	18	6.115024149	23873	6.383519442	0.189600525	0.537480218	1
hsa-miR-3170	1256	5.864396653	22635	6.41211168	0.039122097	0.052368041	1
hsa-miR-3171	23	5.969708987	23868	6.383715719	0.106467819	0.956932193	1
hsa-miR-3173-3p	1171	5.766392092	22720	6.415113774	0.044022805	0.026697063	1
hsa-miR-3173-5p	2346	5.88557851	21545	6.437515103	0.038665439	0.003579036	1
hsa-miR-3174	387	5.350760294	23504	6.400318493	0.097927913	0.001347934	1
hsa-miR-3176	2648	5.745219264	21243	6.462857858	0.041875657	0.000518572	1
hsa-miR-3177-3p	1854	6.010611127	22037	6.41467337	0.032657761	0.052095975	1
hsa-miR-3177-5p	592	5.811306326	23299	6.39785127	0.048495513	0.132298788	1
hsa-miR-3178	1518	6.011815207	22373	6.408523425	0.034005174	0.074681319	1
hsa-miR-3179	366	5.886743787	23525	6.391042799	0.078602231	0.023281535	1
hsa-miR-3180-5p	1701	6.298885193	22190	6.389789381	0.018808198	0.631233152	1
hsa-miR-3181	1645	6.098685146	22246	6.404364516	0.019800069	0.585427197	1
hsa-miR-3182	100	5.60714933	23791	6.386579595	0.110498928	0.175641037	1
hsa-miR-3184-3p	413	6.441343482	23478	6.382296415	0.040909557	0.505375866	1
hsa-miR-3185	2886	6.033214939	21005	6.431419746	0.025334611	0.076988415	1
hsa-miR-3186-3p	1165	6.04491002	22726	6.400664873	0.032904552	0.181355127	1
hsa-miR-3186-5p	1053	5.71694571	22838	6.414041783	0.047886235	0.019776629	1
hsa-miR-3187-3p	2479	6.178721362	21412	6.407004475	0.026339409	0.091655193	1
hsa-miR-3188	1468	6.099071742	22423	6.401926271	0.0352219	0.06551799	1
hsa-miR-3189-5p	2224	5.954287696	21667	6.427354698	0.028674441	0.07253402	1
hsa-miR-3190-5p	2899	5.943072128	20992	6.444115091	0.030801054	0.015923052	1
hsa-miR-3191-5p	1715	5.651321476	22176	6.439926666	0.048055813	0.001281979	1
hsa-miR-3192-3p	470	6.466399707	23421	6.381649896	0.05013404	0.19711832	1
hsa-miR-3193	1034	6.222639019	22857	6.390585875	0.037646476	0.121102955	1
hsa-miR-3194-5p	4148	5.988783732	19743	6.466208538	0.028612353	0.007304011	1
hsa-miR-3195	2027	6.112488608	21864	6.408425525	0.035526295	0.018511459	1
hsa-miR-3197	2058	6.110091801	21833	6.409071642	0.040924756	0.00367335	1
hsa-miR-3198	2120	6.123077312	21771	6.408658591	0.038396088	0.006717529	1
hsa-miR-3200-3p	1197	6.011160126	22694	6.402946656	0.028449439	0.316204875	1
hsa-miR-3200-5p	401	6.21600237	23490	6.386173399	0.029812867	0.87473239	1
hsa-miR-3201	1	5.74996006	23890	6.383343664	0	1	1
hsa-miR-320a-3p	983	6.29090521	22908	6.38728262	0.023540799	0.673143855	1
hsa-miR-320b	896	6.167784496	22995	6.39171538	0.032281134	0.329974806	1
hsa-miR-320c	518	6.540432615	23373	6.379835108	0.023518127	0.94195526	1
hsa-miR-320d	323	6.560442372	23568	6.380889647	0.033605151	0.864465532	1
hsa-miR-320e	381	6.066034643	23510	6.388458991	0.02705723	0.946566254	1
hsa-miR-323a-3p	46	7.989720527	23845	6.380218198	0.219619463	0.023855992	1
hsa-miR-323b-3p	153	5.823320891	23738	6.386926531	0.057433629	0.697651379	1
hsa-miR-323b-5p	1430	6.065872849	22461	6.403527533	0.030817146	0.155535494	1
hsa-miR-32-3p	8	4.952650364	23883	6.383796377	0	1	1
hsa-miR-324-5p	1372	5.847887911	22519	6.41593889	0.03718402	0.055967151	1
hsa-miR-325	123	6.060367641	23768	6.384988424	0.055997611	0.837539713	1
hsa-miR-32-5p	22	5.229944046	23869	6.384380213	0.188378612	0.416388745	1
hsa-miR-329-3p	350	5.882411098	23541	6.390764462	0.090398029	0.007130925	1
hsa-miR-329-5p	634	6.100400633	23257	6.391029629	0.035493266	0.418403525	1
hsa-miR-330-3p	776	6.327622067	23115	6.385186907	0.039383707	0.194590653	1
hsa-miR-331-5p	167	6.064756603	23724	6.385559591	0.067790822	0.431094042	1
hsa-miR-335-3p	74	7.165577506	23817	6.38088665	0.115287286	0.280682087	1
hsa-miR-335-5p	33	5.093921268	23858	6.385100624	0.161817267	0.354055319	1
hsa-miR-337-3p	29	5.366210504	23862	6.384553264	0.18317394	0.285535604	1
hsa-miR-337-5p	152	5.408738599	23739	6.389557345	0.092935287	0.147167328	1
hsa-miR-338-3p	1560	5.783560378	22331	6.425214988	0.04830631	0.002216161	1
hsa-miR-338-5p	128	6.755987631	23763	6.381309753	0.091187258	0.240301015	1
hsa-miR-339-3p	1326	6.31088395	22565	6.387573586	0.019913546	0.703352441	1
hsa-miR-339-5p	2095	5.849442795	21796	6.434632383	0.035053902	0.018243484	1
hsa-miR-33a-3p	59	6.906705101	23832	6.38202142	0.092396066	0.696488693	1
hsa-miR-33a-5p	101	5.831070818	23790	6.385661704	0.11538961	0.137327247	1
hsa-miR-33b-3p	1582	5.925016155	22309	6.415816689	0.038615512	0.024417321	1
hsa-miR-33b-5p	118	6.146409902	23773	6.384493068	0.051710137	0.912071469	1
hsa-miR-340-3p	664	6.27199752	23227	6.386499493	0.049848444	0.080854102	1
hsa-miR-340-5p	1	14.32378544	23890	6.382984776	0	1	1
hsa-miR-342-3p	808	6.043931067	23083	6.395197062	0.022535175	0.8227708	1
hsa-miR-342-5p	1787	5.894055696	22104	6.422871542	0.048737529	0.00077601	1
hsa-miR-345-3p	1868	5.962830322	22023	6.41898302	0.032002726	0.058776074	1
hsa-miR-345-5p	1799	5.946015005	22092	6.418927625	0.048913246	0.000698284	1
hsa-miR-346	1797	6.083059923	22094	6.407738363	0.024894165	0.254444934	1
hsa-miR-34a-3p	185	7.147132699	23706	6.377356388	0.062837325	0.463249314	1
hsa-miR-34b-3p	123	7.12948957	23768	6.379455691	0.13369106	0.025196507	1
hsa-miR-34b-5p	1312	5.896117336	22579	6.411626916	0.050314668	0.003754188	1
hsa-miR-34c-3p	78	7.531587647	23813	6.379555967	0.119947949	0.213270402	1
hsa-miR-3529-3p	43	3.96348556	23848	6.387680317	0.215962725	0.036491681	1
hsa-miR-3529-5p	469	5.970442274	23422	6.391584521	0.034843501	0.631980485	1
hsa-miR-3605-3p	1655	6.123150636	22236	6.402681048	0.028673679	0.158777907	1
hsa-miR-3605-5p	2125	5.923940286	21766	6.428165808	0.037380718	0.0089398	1
hsa-miR-3606-3p	0	NaN	23891	6.383317152	0	1	1
hsa-miR-3606-5p	20	7.2310673	23871	6.382606876	0.153529387	0.733876828	1
hsa-miR-3609	203	6.495821865	23688	6.382353016	0.052328256	0.639991523	1
hsa-miR-3610	131	5.237402622	23760	6.389635115	0.080940126	0.360648241	1
hsa-miR-3611	18	6.245879109	23873	6.383420779	0.148584873	0.822020432	1
hsa-miR-3612	1802	5.798565154	22089	6.431020674	0.047384863	0.001126492	1
hsa-miR-3613-3p	5	2.381491396	23886	6.384154845	0	1	1
hsa-miR-3613-5p	74	4.515976455	23817	6.389119025	0.186370399	0.011896019	1
hsa-miR-361-3p	4177	5.90965396	19714	6.483676853	0.034348157	0.000587471	1
hsa-miR-3614-3p	1362	5.910464829	22529	6.411903635	0.040411155	0.030145677	1
hsa-miR-3614-5p	1835	6.1993433	22056	6.398623283	0.023481893	0.307682229	1
hsa-miR-3615	2081	5.808433447	21810	6.438169651	0.037418525	0.009787291	1
hsa-miR-361-5p	193	5.818902354	23698	6.387913829	0.084500474	0.129894961	1
hsa-miR-3616-3p	2014	5.97141964	21877	6.421236501	0.028703541	0.095766266	1
hsa-miR-3616-5p	73	5.851825105	23818	6.384946127	0.088816792	0.61423575	1
hsa-miR-3617-3p	809	6.073467494	23082	6.394177059	0.030856722	0.446281765	1
hsa-miR-3617-5p	91	4.986875463	23800	6.388656488	0.095478345	0.380335204	1
hsa-miR-3618	24	8.045796976	23867	6.381645408	0.266158992	0.066949029	1
hsa-miR-3619-3p	1036	5.76780738	22855	6.411217748	0.051323266	0.010802351	1
hsa-miR-3620-3p	1553	6.031366246	22338	6.40778576	0.031060698	0.121376837	1
hsa-miR-3621	1444	5.790974516	22447	6.421422145	0.04506238	0.008092439	1
hsa-miR-3622a-3p	892	6.188060058	22999	6.390890061	0.029195313	0.456964771	1
hsa-miR-3622a-5p	1246	5.975944755	22645	6.405732078	0.038803615	0.057072192	1
hsa-miR-3622b-3p	1294	6.007913484	22597	6.404814357	0.030287459	0.211505118	1
hsa-miR-362-3p	145	6.164705203	23746	6.38465206	0.058400834	0.709400122	1
hsa-miR-362-5p	869	6.214257337	23022	6.389698569	0.025501399	0.647473275	1
hsa-miR-363-3p	106	5.62597636	23785	6.38669231	0.109439515	0.15957813	1
hsa-miR-363-5p	759	6.014052574	23132	6.395433347	0.032070625	0.436342519	1
hsa-miR-3646	56	5.208895836	23835	6.386076439	0.108904972	0.521518526	1
hsa-miR-3648	2436	6.312881765	21455	6.391314384	0.020873145	0.296323078	1
hsa-miR-3649	889	5.608593644	23002	6.413259296	0.053596503	0.014636194	1
hsa-miR-3650	407	5.469309389	23484	6.399157774	0.092408988	0.002155948	1
hsa-miR-3651	874	6.120432911	23017	6.393299375	0.019328814	0.911477756	1
hsa-miR-3654	536	5.823250226	23355	6.396170754	0.049167298	0.158707779	1
hsa-miR-3655	804	6.186932802	23087	6.390156197	0.032012912	0.403426443	1
hsa-miR-3657	924	6.09366517	22967	6.394970325	0.027032198	0.534960179	1
hsa-miR-3658	7	4.728248021	23884	6.383802225	0	1	1
hsa-miR-3659	346	6.044139419	23545	6.388301459	0.050484069	0.349797603	1
hsa-miR-365a-3p	96	5.422040264	23795	6.387195386	0.117774217	0.140902278	1
hsa-miR-365a-5p	1362	5.492897969	22529	6.437147812	0.052865652	0.001524912	1
hsa-miR-365b-3p	96	5.422040264	23795	6.387195386	0.117774217	0.140902278	1
hsa-miR-365b-5p	1307	5.556098345	22584	6.431190646	0.052815218	0.002030309	1
hsa-miR-3660	740	5.823226089	23151	6.401219938	0.03912644	0.222293962	1
hsa-miR-3661	2526	5.901866523	21365	6.440239422	0.029496818	0.039255165	1
hsa-miR-3662	75	5.714992546	23816	6.385421802	0.117860822	0.250084558	1
hsa-miR-3663-3p	2300	6.006017846	21591	6.423509288	0.037451152	0.005871574	1
hsa-miR-3663-5p	3043	6.048081034	20848	6.432248633	0.024875007	0.074790591	1
hsa-miR-3664-3p	1135	5.962311442	22756	6.404315635	0.052678056	0.0049578	1
hsa-miR-3664-5p	318	5.96435555	23573	6.388968948	0.060248547	0.204781836	1
hsa-miR-3666	339	6.433802123	23552	6.382590488	0.0412804	0.619359295	1
hsa-miR-3667-3p	2609	6.053130667	21282	6.423795328	0.026274217	0.080805352	1
hsa-miR-3667-5p	398	5.791196804	23493	6.393348391	0.064382056	0.077971998	1
hsa-miR-3668	14	4.461610044	23877	6.384443923	0.325731876	0.102685694	1
hsa-miR-3670	1316	6.237372977	22575	6.391824906	0.016919959	0.868679465	1
hsa-miR-3671	23	5.913558345	23868	6.383769827	0.167739597	0.537545477	1
hsa-miR-3672	43	6.104173266	23848	6.383820473	0.087938728	0.894220173	1
hsa-miR-367-3p	50	6.790257221	23841	6.382463706	0.08571117	0.857005401	1
hsa-miR-3674	54	6.254873519	23837	6.383608127	0.109220959	0.54138022	1
hsa-miR-3675-3p	138	5.214819148	23753	6.390105883	0.102351679	0.112852843	1
hsa-miR-3675-5p	1250	5.519854701	22641	6.430988548	0.05572556	0.001276016	1
hsa-miR-3677-3p	1307	5.630078834	22584	6.426909185	0.043907252	0.017067897	1
hsa-miR-3678-3p	2250	5.956550371	21641	6.427687803	0.032452906	0.027327189	1
hsa-miR-3678-5p	164	5.990695469	23727	6.386030936	0.084011525	0.200493075	1
hsa-miR-3679-3p	799	5.644171381	23092	6.408892134	0.050362678	0.039776675	1
hsa-miR-3679-5p	604	6.332232713	23287	6.38464214	0.030923799	0.626615567	1
hsa-miR-3680-3p	356	6.172394152	23535	6.386507659	0.030280624	0.904669533	1
hsa-miR-3680-5p	352	5.758774915	23539	6.392656498	0.044146996	0.508566061	1
hsa-miR-3681-3p	679	5.906625028	23212	6.397261403	0.039585817	0.252477143	1
hsa-miR-3681-5p	582	6.181811471	23309	6.388348527	0.031025728	0.645178735	1
hsa-miR-3682-3p	224	7.112781426	23667	6.376413024	0.062628079	0.348908745	1
hsa-miR-3682-5p	117	6.711500895	23774	6.381702047	0.063291148	0.739448322	1
hsa-miR-3683	52	6.051213017	23839	6.384041571	0.107682305	0.5841971	1
hsa-miR-3684	53	5.067654094	23838	6.38624232	0.103267021	0.625549625	1
hsa-miR-3685	92	6.276882113	23799	6.383728599	0.071298666	0.740046147	1
hsa-miR-3686	12	3.00549886	23879	6.385014619	0.408141044	0.03678189	1
hsa-miR-3688-3p	123	6.529565468	23768	6.382560313	0.058032526	0.804361651	1
hsa-miR-3688-5p	216	6.784482753	23675	6.379657099	0.042228675	0.839844263	1
hsa-miR-3689a-5p	262	6.010231516	23629	6.387453952	0.090015213	0.030012859	1
hsa-miR-3689b-5p	262	6.010231516	23629	6.387453952	0.090015213	0.030012859	1
hsa-miR-3689d	2260	5.857578173	21631	6.438246193	0.040725863	0.002255165	1
hsa-miR-3689e	262	6.010231516	23629	6.387453952	0.090015213	0.030012859	1
hsa-miR-3689f	241	6.277212781	23650	6.384398385	0.085182599	0.062722713	1
hsa-miR-3690	1694	5.846464761	22197	6.424287912	0.033209201	0.062137411	1
hsa-miR-3691-3p	911	6.042097005	22980	6.3968442	0.040583899	0.111522756	1
hsa-miR-3691-5p	1747	6.120814648	22144	6.404026684	0.029190782	0.126610088	1
hsa-miR-3692-3p	1445	6.126095447	22446	6.399876243	0.030790021	0.152379965	1
hsa-miR-369-3p	0	NaN	23891	6.383317152	0	1	1
hsa-miR-369-5p	63	8.448176721	23828	6.37785777	0.14851342	0.125073345	1
hsa-miR-370-5p	1396	5.959729581	22495	6.409604249	0.03168294	0.142831773	1
hsa-miR-3713	236	5.157026959	23655	6.395551542	0.112635018	0.005322571	1
hsa-miR-3714	1571	5.765086332	22320	6.426831517	0.04961745	0.001453955	1
hsa-miR-371a-3p	398	5.973950237	23493	6.390252326	0.046826843	0.357360685	1
hsa-miR-371a-5p	561	6.012927543	23330	6.392223649	0.042484984	0.276094551	1
hsa-miR-371b-3p	1081	6.176761365	22810	6.39310614	0.027243395	0.427832582	1
hsa-miR-371b-5p	152	7.167168205	23739	6.378298181	0.062369607	0.599484006	1
hsa-miR-372-3p	410	5.567275941	23481	6.397565987	0.066033773	0.059540752	1
hsa-miR-372-5p	227	6.131855341	23664	6.385729332	0.072881576	0.183372565	1
hsa-miR-373-3p	1063	5.902945708	22828	6.405685947	0.034992346	0.166158718	1
hsa-miR-373-5p	284	6.049074529	23607	6.387338201	0.094325686	0.013562255	1
hsa-miR-374a-3p	6	4.38143621	23885	6.383820032	0	1	1
hsa-miR-374a-5p	0	NaN	23891	6.383317152	0	1	1
hsa-miR-374b-3p	94	5.808949367	23797	6.38558595	0.064965278	0.824273195	1
hsa-miR-374b-5p	2	4.050040412	23889	6.383512495	0	1	1
hsa-miR-374c-3p	28	5.863943539	23863	6.383926567	0.130652055	0.726259336	1
hsa-miR-374c-5p	6	3.851787154	23885	6.383953082	0	1	1
hsa-miR-375-3p	128	6.05687294	23763	6.385075552	0.090050709	0.253165786	1
hsa-miR-375-5p	245	6.190299236	23646	6.385317042	0.039931852	0.834141816	1
hsa-miR-376a-2-5p	84	6.774418075	23807	6.381937202	0.079549432	0.66459632	1
hsa-miR-376a-3p	111	5.810216039	23780	6.385992267	0.071595481	0.622874335	1
hsa-miR-376a-5p	73	4.842564427	23818	6.388039419	0.153052773	0.066105002	1
hsa-miR-376b-3p	94	6.023479908	23797	6.384738537	0.08195249	0.555582042	1
hsa-miR-376b-5p	63	6.61912378	23828	6.382693692	0.089842949	0.690899567	1
hsa-miR-376c-3p	82	6.89037117	23809	6.38157082	0.11601526	0.221351497	1
hsa-miR-376c-5p	113	6.627064472	23778	6.382158794	0.073190657	0.583328546	1
hsa-miR-377-3p	80	6.216947678	23811	6.383876119	0.075591113	0.752388888	1
hsa-miR-377-5p	767	5.96453704	23124	6.39720767	0.039389983	0.199578388	1
hsa-miR-378a-5p	1311	6.016660883	22580	6.4046053	0.049687762	0.004404989	1
hsa-miR-378c	2105	5.788193516	21786	6.440819	0.047100243	0.000400196	1
hsa-miR-378d	902	5.498623115	22989	6.418029146	0.067955763	0.000660067	1
hsa-miR-378f	1142	5.74035655	22749	6.41559378	0.051645272	0.006050484	1
hsa-miR-378h	1509	5.891982665	22382	6.416443045	0.044810339	0.006845718	1
hsa-miR-378j	303	5.913826008	23588	6.389348008	0.06303871	0.185392452	1
hsa-miR-379-3p	33	3.820213529	23858	6.386862396	0.19601074	0.158883128	1
hsa-miR-379-5p	372	6.317785444	23519	6.384353667	0.032874244	0.823571496	1
hsa-miR-380-3p	24	4.366961709	23867	6.385344744	0.190631067	0.348266595	1
hsa-miR-380-5p	248	5.850716399	23643	6.388903795	0.070086727	0.179297308	1
hsa-miR-381-3p	128	6.689692246	23763	6.381666855	0.055067226	0.834824396	1
hsa-miR-381-5p	308	5.522372327	23583	6.394561311	0.074159738	0.07057944	1
hsa-miR-382-3p	22	8.102733657	23869	6.38173237	0.1948324	0.374469103	1
hsa-miR-382-5p	507	5.972464827	23384	6.392225043	0.056907115	0.080380032	1
hsa-miR-383-3p	1599	6.125895365	22292	6.401781957	0.018545005	0.683919643	1
hsa-miR-383-5p	439	6.0030554	23452	6.390435305	0.037390092	0.583339802	1
hsa-miR-384	7	4.263053307	23884	6.383938566	0	1	1
hsa-miR-3907	2853	6.003810867	21038	6.434782664	0.026312642	0.061686325	1
hsa-miR-3908	214	6.988454928	23677	6.377847731	0.063126643	0.366621736	1
hsa-miR-3909	2562	5.986837532	21329	6.43094155	0.033386648	0.012204841	1
hsa-miR-3910	10	5.781276516	23881	6.383569252	0	1	1
hsa-miR-3912-3p	1	9.069237422	23890	6.383204723	0	1	1
hsa-miR-3912-5p	154	6.464429836	23737	6.382790912	0.043296426	0.936572438	1
hsa-miR-3913-3p	236	5.650979037	23655	6.390623506	0.073019106	0.165436936	1
hsa-miR-3913-5p	452	6.221905123	23439	6.386429838	0.041576572	0.427391582	1
hsa-miR-3914	162	5.434512456	23729	6.389794726	0.08186732	0.231029597	1
hsa-miR-3915	316	5.493993621	23575	6.395237671	0.077366203	0.047849902	1
hsa-miR-3916	2189	6.20790766	21702	6.401010055	0.022385619	0.271952862	1
hsa-miR-3917	1097	6.359315423	22794	6.384472276	0.014424305	0.981393437	1
hsa-miR-3919	367	6.089527409	23524	6.387900592	0.043269625	0.507950487	1
hsa-miR-3920	35	5.612928933	23856	6.384447417	0.14305835	0.471838091	1
hsa-miR-3921	1590	5.864449585	22301	6.420310983	0.051024674	0.000880483	1
hsa-miR-3922-3p	2222	5.884960624	21669	6.434420027	0.038435222	0.005188844	1
hsa-miR-3923	8	3.80692268	23883	6.384180157	0	1	1
hsa-miR-3924	3	4.671904852	23888	6.383532082	0	1	1
hsa-miR-3925-5p	319	5.587140745	23572	6.394091812	0.065736299	0.131691751	1
hsa-miR-3926	574	6.590309429	23317	6.378221575	0.043317082	0.243899998	1
hsa-miR-3927-3p	635	5.672412347	23256	6.402728253	0.04495096	0.164416652	1
hsa-miR-3927-5p	92	6.574474405	23799	6.382578194	0.059126525	0.905824034	1
hsa-miR-3928-5p	1797	5.790739303	22094	6.431514056	0.045842802	0.001851506	1
hsa-miR-3934-5p	2117	5.849737533	21774	6.435194991	0.040176105	0.003944424	1
hsa-miR-3935	100	6.411397527	23791	6.383199123	0.082474045	0.507195092	1
hsa-miR-3936	994	5.722476469	22897	6.412005436	0.054963225	0.006328802	1
hsa-miR-3937	3688	6.149581029	20203	6.425985014	0.024817704	0.042912923	1
hsa-miR-3938	161	5.955917399	23730	6.386216914	0.110689093	0.039738187	1
hsa-miR-3939	416	5.932255566	23475	6.391310405	0.041355984	0.486637515	1
hsa-miR-3940-3p	1791	5.975998964	22100	6.416326513	0.029892575	0.1035398	1
hsa-miR-3940-5p	1659	5.789995135	22232	6.427592126	0.043960278	0.005124859	1
hsa-miR-3941	74	6.664639119	23817	6.382443078	0.066103703	0.903878953	1
hsa-miR-3942-3p	7	7.702664324	23884	6.382930474	0	1	1
hsa-miR-3942-5p	25	5.442679501	23866	6.384302484	0.125018017	0.829896639	1
hsa-miR-3943	2869	5.972756935	21022	6.439348798	0.032352553	0.010137471	1
hsa-miR-3944-3p	1933	6.006132889	21958	6.416521323	0.036743476	0.016506921	1
hsa-miR-3944-5p	2105	5.960188228	21786	6.424200581	0.029474114	0.071219974	1
hsa-miR-3960	3244	5.987662733	20647	6.445481289	0.037293927	0.00082072	1
hsa-miR-3972	3483	5.964709247	20408	6.454760279	0.031620686	0.005213452	1
hsa-miR-3973	61	5.827740828	23830	6.384739316	0.05447466	0.993641984	1
hsa-miR-3974	116	6.71066635	23775	6.381719991	0.087136952	0.344717628	1
hsa-miR-3975	113	4.879849314	23778	6.39046207	0.120581455	0.075972797	1
hsa-miR-3976	102	5.272979142	23789	6.388077944	0.118118112	0.117526712	1
hsa-miR-3977	225	5.849030173	23666	6.388396784	0.0514499	0.596790587	1
hsa-miR-3978	1013	5.977159001	22878	6.401301163	0.027547081	0.453293026	1
hsa-miR-409-3p	151	5.855194668	23740	6.386676314	0.035936219	0.990219145	1
hsa-miR-409-5p	152	6.68395871	23739	6.381392155	0.089417869	0.178574237	1
hsa-miR-410-3p	8	6.026618685	23883	6.383436634	0	1	1
hsa-miR-410-5p	563	5.792435413	23328	6.397577544	0.055557611	0.067168318	1
hsa-miR-411-3p	43	4.915599875	23848	6.385963573	0.138223282	0.38508347	1
hsa-miR-411-5p	133	6.13381956	23758	6.384713868	0.075717431	0.43431062	1
hsa-miR-412-3p	2629	6.300707872	21262	6.39353161	0.010221941	0.967390223	1
hsa-miR-412-5p	254	5.616706321	23637	6.391555048	0.053726658	0.462743731	1
hsa-miR-421	239	6.26097717	23652	6.38455338	0.03577236	0.922561329	1
hsa-miR-423-3p	1512	6.081267788	22379	6.403724616	0.024473382	0.364364135	1
hsa-miR-424-3p	39	7.849306372	23852	6.380920138	0.140282812	0.427649831	1
hsa-miR-424-5p	1702	6.287220718	22189	6.390688198	0.02119435	0.476540188	1
hsa-miR-4251	270	5.921080625	23621	6.38860075	0.055779619	0.377243863	1
hsa-miR-4253	1329	5.92085708	22562	6.410558063	0.043681323	0.016633289	1
hsa-miR-425-3p	452	5.666507243	23439	6.397140185	0.063823078	0.053958203	1
hsa-miR-4254	2876	5.827520012	21015	6.459380563	0.036907888	0.002031533	1
hsa-miR-4255	78	5.912000003	23813	6.384860962	0.06751322	0.870461797	1
hsa-miR-425-5p	236	5.511237711	23655	6.39201767	0.115135475	0.004078763	1
hsa-miR-4256	153	6.347471723	23738	6.383548189	0.08087306	0.273117686	1
hsa-miR-4258	1373	6.197908316	22518	6.394622167	0.033216997	0.115006056	1
hsa-miR-4259	1544	5.969234043	22347	6.411927002	0.033633515	0.076204004	1
hsa-miR-4260	1369	5.764801578	22522	6.420913628	0.044285373	0.012665087	1
hsa-miR-4261	117	5.319860682	23774	6.388550786	0.139038266	0.022185761	1
hsa-miR-4262	30	8.605640184	23861	6.380523066	0.223142366	0.101187318	1
hsa-miR-4263	29	8.510765128	23862	6.380731619	0.164506256	0.413267071	1
hsa-miR-4264	203	6.369826018	23688	6.383432768	0.042184898	0.866284644	1
hsa-miR-4265	2066	5.752788659	21825	6.443004294	0.043897167	0.001387133	1
hsa-miR-4266	345	5.929703699	23546	6.389963574	0.037375375	0.72915402	1
hsa-miR-4267	3918	6.282491446	19973	6.403095609	0.014270465	0.517189428	1
hsa-miR-4268	5663	6.057630115	18228	6.48450026	0.02998979	0.00084281	1
hsa-miR-4269	2945	5.954886808	20946	6.443554303	0.032318937	0.009089186	1
hsa-miR-4272	7	7.279736323	23884	6.383054427	0	1	1
hsa-miR-4273	347	5.301420594	23544	6.399262535	0.111324826	0.000416834	1
hsa-miR-4274	526	6.114938788	23365	6.389358968	0.020908967	0.978086331	1
hsa-miR-4275	7	3.245758286	23884	6.384236718	0	1	1
hsa-miR-4276	216	5.710384979	23675	6.389456681	0.051360632	0.624770275	1
hsa-miR-4277	488	5.800570133	23403	6.395468609	0.045117604	0.284838269	1
hsa-miR-4278	385	5.215210222	23506	6.402449338	0.094405297	0.002337247	1
hsa-miR-4279	2216	5.827499783	21675	6.440142587	0.034423215	0.017052407	1
hsa-miR-4280	298	6.532412051	23593	6.381433955	0.036200306	0.835309657	1
hsa-miR-4281	2172	5.811975925	21719	6.440453905	0.041309168	0.002367927	1
hsa-miR-4282	3	5.9694207	23888	6.383369132	0	1	1
hsa-miR-4285	620	6.414771337	23271	6.382479131	0.025390178	0.831068475	1
hsa-miR-4286	1094	5.837653441	22797	6.409502883	0.04651579	0.021834045	1
hsa-miR-4287	969	5.891862399	22922	6.404092811	0.05778663	0.004022206	1
hsa-miR-4288	322	5.707419375	23569	6.392551277	0.073790738	0.062897486	1
hsa-miR-4289	175	6.518019714	23716	6.382323184	0.074118738	0.295610485	1
hsa-miR-429	48	4.933350856	23843	6.38623618	0.166595891	0.139981458	1
hsa-miR-4290	2099	5.930010592	21792	6.426979527	0.034051619	0.023592379	1
hsa-miR-4291	439	5.997781023	23452	6.390534036	0.040536052	0.478345596	1
hsa-miR-4293	403	5.407590326	23488	6.400058378	0.073740099	0.026899868	1
hsa-miR-4294	475	6.319508945	23416	6.384611519	0.05689587	0.098164422	1
hsa-miR-4295	53	6.092816078	23838	6.383963035	0.097831748	0.692123955	1
hsa-miR-4296	932	5.771280869	22959	6.408162216	0.041187388	0.095780203	1
hsa-miR-4297	846	6.140320953	23045	6.392237733	0.02595718	0.641482035	1
hsa-miR-4299	1188	5.793134793	22703	6.414200147	0.054539359	0.002422571	1
hsa-miR-4301	216	5.571095191	23675	6.390727498	0.068707224	0.264455923	1
hsa-miR-4303	595	5.740857783	23296	6.39972612	0.059531553	0.032738893	1
hsa-miR-4304	485	5.741490969	23406	6.39661655	0.082763165	0.002978843	1
hsa-miR-4305	41	6.394097075	23850	6.383298621	0.113049036	0.672270678	1
hsa-miR-4306	288	6.001429386	23603	6.387976885	0.038694616	0.787820188	1
hsa-miR-4307	8	5.589795478	23883	6.383582955	0	1	1
hsa-miR-4309	846	5.712933474	23045	6.407927462	0.066175747	0.001574013	1
hsa-miR-4310	80	7.028431493	23811	6.381149702	0.077757654	0.720668647	1
hsa-miR-4311	69	6.443395026	23822	6.383143138	0.098897743	0.511464891	1
hsa-miR-4312	845	6.155228042	23046	6.391680222	0.065842896	0.001704724	1
hsa-miR-431-3p	999	6.148116683	22892	6.39358123	0.030791538	0.324241066	1
hsa-miR-4314	1212	5.720389392	22679	6.418745012	0.060749415	0.000410234	1
hsa-miR-4315	278	6.212037995	23613	6.385333652	0.045360942	0.6239612	1
hsa-miR-431-5p	771	6.023224249	23120	6.395325441	0.029249918	0.545824871	1
hsa-miR-4316	1580	6.002721283	22311	6.410269842	0.028756208	0.174162142	1
hsa-miR-4317	189	5.898387335	23702	6.387183988	0.071398882	0.294718659	1
hsa-miR-4318	610	5.928974914	23281	6.395221656	0.058512781	0.034143658	1
hsa-miR-4320	196	5.530900111	23695	6.390368165	0.07082115	0.283757754	1
hsa-miR-4321	280	5.749359504	23611	6.390835179	0.06084558	0.257194966	1
hsa-miR-4322	2550	5.852769892	21341	6.446711347	0.039461774	0.001659798	1
hsa-miR-4323	2336	6.083077664	21555	6.415855285	0.027729439	0.078233341	1
hsa-miR-432-3p	1402	5.990878904	22489	6.407782376	0.030917287	0.160354994	1
hsa-miR-4324	376	5.475749861	23515	6.397828966	0.091128795	0.004281205	1
hsa-miR-4325	184	6.420363155	23707	6.383029623	0.040644985	0.923609797	1
hsa-miR-4326	1225	5.970597189	22666	6.405622894	0.03644729	0.091203485	1
hsa-miR-4328	121	6.382532846	23770	6.383321145	0.077696033	0.46154595	1
hsa-miR-4329	532	5.930290539	23359	6.393634809	0.038255851	0.431804365	1
hsa-miR-4330	234	6.015148412	23657	6.386958843	0.035569422	0.931155965	1
hsa-miR-433-3p	770	6.104496482	23121	6.392602733	0.040604173	0.171247206	1
hsa-miR-433-5p	418	6.929058081	23473	6.373598765	0.069642674	0.037231381	1
hsa-miR-4418	1184	6.03333861	22707	6.401565912	0.028091037	0.336994978	1
hsa-miR-4420	1351	5.686466181	22540	6.425084928	0.049637719	0.003743068	1
hsa-miR-4421	1349	5.53564766	22542	6.434044956	0.049674871	0.003740634	1
hsa-miR-4422	44	7.37130419	23847	6.381494221	0.15035053	0.27392039	1
hsa-miR-4423-3p	44	5.891156194	23847	6.384225236	0.062611268	0.995332008	1
hsa-miR-4423-5p	341	6.069201065	23550	6.3878655	0.029877406	0.925038641	1
hsa-miR-4424	5	6.017030886	23886	6.383393826	0	1	1
hsa-miR-4425	679	6.039195311	23212	6.393383442	0.056818283	0.028259874	1
hsa-miR-4426	56	4.894308532	23835	6.386815557	0.115234949	0.448275273	1
hsa-miR-4427	155	6.05168933	23736	6.385482737	0.042124118	0.947515299	1
hsa-miR-4428	970	6.035143923	22921	6.398051589	0.047036459	0.032558913	1
hsa-miR-4429	639	6.652192203	23252	6.375928061	0.029572834	0.64825229	1
hsa-miR-4431	184	6.026393652	23707	6.386087386	0.08751497	0.121987433	1
hsa-miR-4432	68	6.361355141	23823	6.38337984	0.059406258	0.970447188	1
hsa-miR-4433a-5p	808	6.019685546	23083	6.396045755	0.04339361	0.105713321	1
hsa-miR-4433b-5p	769	5.951212386	23122	6.397688252	0.057688347	0.014115476	1
hsa-miR-4434	71	5.48261537	23820	6.386001864	0.101602985	0.457983433	1
hsa-miR-4435	3516	5.989954958	20375	6.45119747	0.034053854	0.001908394	1
hsa-miR-4436a	2198	5.920228958	21693	6.430238641	0.034801505	0.015903538	1
hsa-miR-4436b-5p	1872	6.252298536	22019	6.394456025	0.01254181	0.948945455	1
hsa-miR-4438	470	5.551841106	23421	6.400002765	0.050637498	0.188138413	1
hsa-miR-4439	795	5.735155891	23096	6.405627864	0.039774864	0.175648426	1
hsa-miR-4440	1379	5.523999118	22512	6.435955726	0.049046825	0.003854479	1
hsa-miR-4442	516	6.399385698	23375	6.382962441	0.024235626	0.928184737	1
hsa-miR-4443	2253	5.7571583	21638	6.4485143	0.042206513	0.001392259	1
hsa-miR-4444	101	5.654394454	23790	6.38641178	0.148307176	0.023967288	1
hsa-miR-4445-3p	55	6.106494431	23836	6.383955902	0.122131535	0.386265981	1
hsa-miR-4445-5p	50	5.699332693	23841	6.384751623	0.109058345	0.593041727	1
hsa-miR-4446-5p	661	6.033502702	23230	6.393270977	0.036379284	0.362719289	1
hsa-miR-4448	3169	5.882476138	20722	6.459910395	0.035765112	0.001766617	1
hsa-miR-4449	2710	5.954984333	21181	6.438120133	0.033282596	0.009757468	1
hsa-miR-4450	637	5.615794076	23254	6.404342017	0.048342859	0.110248978	1
hsa-miR-4451	531	5.69260836	23360	6.399017767	0.054583543	0.090654028	1
hsa-miR-4452	148	6.168833136	23743	6.38465412	0.052645673	0.809624167	1
hsa-miR-4454	416	6.468709392	23475	6.381803918	0.049741235	0.263987478	1
hsa-miR-4455	254	5.769018982	23637	6.389918317	0.068853249	0.184455628	1
hsa-miR-4456	1062	5.722096106	22829	6.414077008	0.050974662	0.010249182	1
hsa-miR-4457	818	6.297736903	23073	6.386351202	0.025865232	0.665962843	1
hsa-miR-4460	45	5.097810407	23846	6.385743043	0.123386172	0.501028874	1
hsa-miR-4462	1370	6.091242201	22521	6.401084688	0.025064652	0.391715295	1
hsa-miR-4464	48	5.1767181	23843	6.385746241	0.093985481	0.791244355	1
hsa-miR-4465	246	5.610656833	23645	6.391355826	0.07253205	0.154274354	1
hsa-miR-4467	3205	6.182459637	20686	6.414437153	0.020561933	0.191231518	1
hsa-miR-4468	410	5.496831403	23481	6.398796014	0.07586819	0.019336523	1
hsa-miR-4469	3501	5.931773858	20390	6.460847955	0.037145178	0.000524945	1
hsa-miR-4470	730	5.943528284	23161	6.397178638	0.050699186	0.052602189	1
hsa-miR-4471	426	5.66063201	23465	6.396437283	0.067525903	0.044047058	1
hsa-miR-4473	100	6.231547324	23791	6.383955082	0.068414947	0.739782071	1
hsa-miR-4474-5p	56	6.57290538	23835	6.382871717	0.054819593	0.996061119	1
hsa-miR-4475	190	5.960725726	23701	6.386704873	0.041411755	0.902994718	1
hsa-miR-4476	2822	6.063437881	21069	6.426162057	0.027581038	0.045357088	1
hsa-miR-4477a	5	8.621293876	23886	6.382848682	0	1	1
hsa-miR-4477b	18	5.24203322	23873	6.384177669	0.145163993	0.842911773	1
hsa-miR-4479	1865	6.178538003	22026	6.400656347	0.022261943	0.361629791	1
hsa-miR-448	146	6.501443221	23745	6.382590835	0.079012164	0.325310203	1
hsa-miR-4480	162	4.943134023	23729	6.393149411	0.141320018	0.003235108	1
hsa-miR-4482-3p	127	5.914424321	23764	6.385823018	0.067540792	0.611836161	1
hsa-miR-4482-5p	734	6.170293248	23157	6.390069302	0.022350219	0.869342307	1
hsa-miR-4484	208	5.372071858	23683	6.392198587	0.061430383	0.417920951	1
hsa-miR-4485-3p	321	6.279348851	23570	6.384733097	0.062938394	0.162620012	1
hsa-miR-4485-5p	943	5.922194098	22948	6.402266038	0.031237159	0.339778998	1
hsa-miR-4486	2515	5.704388637	21376	6.4631967	0.04322283	0.000446205	1
hsa-miR-4489	638	5.807380428	23253	6.399119312	0.047995088	0.11442341	1
hsa-miR-4490	631	6.541523727	23260	6.379025306	0.045467008	0.157661164	1
hsa-miR-4491	383	6.900311092	23508	6.374894118	0.032831554	0.811309448	1
hsa-miR-4493	1579	5.634213468	22312	6.43633054	0.053199674	0.000474179	1
hsa-miR-4494	1802	5.765150066	22089	6.433746646	0.04583134	0.001825129	1
hsa-miR-4495	8	7.057490817	23883	6.383091327	0	1	1
hsa-miR-4496	634	5.842298036	23257	6.398065663	0.050454061	0.086370247	1
hsa-miR-4497	1399	5.597782143	22492	6.432177346	0.052062415	0.001585716	1
hsa-miR-4499	316	5.451963913	23575	6.395801039	0.061090916	0.194899594	1
hsa-miR-449b-3p	1654	6.168777047	22237	6.39927476	0.032211367	0.081954653	1
hsa-miR-449c-3p	111	5.811225858	23780	6.385987553	0.157223498	0.00848865	1
hsa-miR-4500	128	5.019927091	23763	6.390661087	0.157241563	0.003688565	1
hsa-miR-4501	133	6.009405616	23758	6.385410352	0.048799075	0.911118685	1
hsa-miR-4503	1	3.939613083	23890	6.383419442	0	1	1
hsa-miR-4504	70	7.069284053	23821	6.381301381	0.105163511	0.422989166	1
hsa-miR-4506	338	6.196293583	23553	6.386001055	0.028229673	0.953298275	1
hsa-miR-4507	1676	5.774691272	22215	6.429234639	0.040493426	0.012063055	1
hsa-miR-4509	21	6.35981855	23870	6.383337825	0.160885351	0.649171925	1
hsa-miR-450a-1-3p	52	7.289828502	23839	6.381339779	0.117937801	0.466025722	1
hsa-miR-450a-2-3p	308	6.273549319	23583	6.384750748	0.051116367	0.404874737	1
hsa-miR-450a-5p	16	4.50103216	23875	6.384578579	0.216704188	0.440566807	1
hsa-miR-450b-3p	529	5.822483092	23362	6.396016459	0.057480933	0.065534496	1
hsa-miR-450b-5p	47	5.932236499	23844	6.384206298	0.126204192	0.443769281	1
hsa-miR-4511	371	5.896325931	23520	6.390998859	0.036335997	0.720494521	1
hsa-miR-4513	898	5.573514237	22993	6.4149443	0.051228431	0.021428604	1
hsa-miR-4517	27	7.524784101	23864	6.382025683	0.148345253	0.592979538	1
hsa-miR-4519	1704	6.052048494	22187	6.408759158	0.026041796	0.233440671	1
hsa-miR-451a	13	3.976554668	23878	6.384627476	0.233307776	0.479132885	1
hsa-miR-451b	140	5.80828942	23751	6.386706647	0.077487264	0.373495041	1
hsa-miR-4520-2-3p	388	6.282541516	23503	6.38498081	0.027986118	0.926025776	1
hsa-miR-4520-3p	1031	5.895119872	22860	6.405335148	0.044699232	0.038813477	1
hsa-miR-4520-5p	740	6.216315863	23151	6.388655192	0.020210206	0.931382715	1
hsa-miR-4521	284	5.868295563	23607	6.389513032	0.068307055	0.145738498	1
hsa-miR-4522	1450	5.835142033	22441	6.418736872	0.028594183	0.21538722	1
hsa-miR-4523	631	6.317208278	23260	6.385110561	0.037994053	0.337778246	1
hsa-miR-452-3p	247	6.416897286	23644	6.382966353	0.045660256	0.688008683	1
hsa-miR-4524a-3p	907	5.642235359	22984	6.412561896	0.047990578	0.035934157	1
hsa-miR-4524a-5p	371	5.981863364	23520	6.389649608	0.039806347	0.609105928	1
hsa-miR-4524b-3p	977	5.712256081	22914	6.411929645	0.041504843	0.079235962	1
hsa-miR-4524b-5p	297	5.679470479	23594	6.392177136	0.077113853	0.061101502	1
hsa-miR-452-5p	137	5.936303273	23754	6.385895282	0.080517826	0.340266963	1
hsa-miR-4527	858	5.89981537	23033	6.401328029	0.044718296	0.07315355	1
hsa-miR-4528	18	5.861284419	23873	6.38371076	0.123663646	0.946113047	1
hsa-miR-4529-3p	538	5.647103261	23353	6.400277846	0.089463522	0.00044168	1
hsa-miR-4529-5p	1434	6.22337483	22457	6.393530328	0.017882184	0.781831342	1
hsa-miR-4531	487	5.015688476	23404	6.411775329	0.088108282	0.001213857	1
hsa-miR-4534	1991	5.791614788	21900	6.437110732	0.040146321	0.005572548	1
hsa-miR-4535	1064	6.1315085	22827	6.395054323	0.024921146	0.55296036	1
hsa-miR-4536-3p	66	6.804974812	23825	6.382149076	0.123033483	0.272027417	1
hsa-miR-4536-5p	212	6.447763581	23679	6.382740158	0.044258028	0.804987227	1
hsa-miR-4537	982	5.980928875	22909	6.400565626	0.036966057	0.152472785	1
hsa-miR-4538	2425	5.910407594	21466	6.436741436	0.036175357	0.006673567	1
hsa-miR-4539	1774	6.11007178	22117	6.405234107	0.024154314	0.293385084	1
hsa-miR-4540	320	5.547092037	23571	6.394669748	0.061991563	0.176560775	1
hsa-miR-454-3p	114	6.298836065	23777	6.383722201	0.072890358	0.582976562	1
hsa-miR-454-5p	93	6.27870972	23798	6.383725947	0.070959699	0.739354527	1
hsa-miR-455-3p	1012	6.296442581	22879	6.387159849	0.014856341	0.983052516	1
hsa-miR-455-5p	349	6.463868055	23542	6.38212302	0.054549097	0.257781905	1
hsa-miR-4632-3p	3015	6.308390596	20876	6.394138362	0.018230111	0.345361426	1
hsa-miR-4633-3p	287	5.320661017	23604	6.396237941	0.093740829	0.013702242	1
hsa-miR-4633-5p	128	6.503704995	23763	6.38266868	0.127407235	0.032060215	1
hsa-miR-4634	498	6.137353412	23393	6.388553331	0.037593627	0.495961892	1
hsa-miR-4635	498	6.289167317	23393	6.385321453	0.040210687	0.409602779	1
hsa-miR-4636	85	6.055493422	23806	6.384487656	0.082347999	0.613952838	1
hsa-miR-4637	26	5.420217046	23865	6.384366413	0.11468678	0.884151607	1
hsa-miR-4638-3p	2382	5.891988236	21509	6.437729048	0.044155964	0.000466918	1
hsa-miR-4638-5p	1534	5.890776076	22357	6.417112295	0.029206163	0.172653568	1
hsa-miR-4639-3p	932	5.889437656	22959	6.403365747	0.043326581	0.069288223	1
hsa-miR-4639-5p	165	5.53427741	23726	6.389221711	0.081523658	0.226191155	1
hsa-miR-4640-3p	1181	6.024343015	22710	6.401985072	0.026763883	0.397253444	1
hsa-miR-4641	1353	6.128348448	22538	6.39862342	0.035042566	0.087015516	1
hsa-miR-4642	2109	6.218114606	21782	6.399312569	0.013983775	0.846351883	1
hsa-miR-4643	61	6.540596646	23830	6.382914548	0.06260534	0.970917334	1
hsa-miR-4644	758	6.093234758	23133	6.392822294	0.034747845	0.338204223	1
hsa-miR-4645-3p	320	5.690224736	23571	6.392726578	0.054496256	0.305549779	1
hsa-miR-4645-5p	110	5.877523942	23781	6.38565672	0.089694982	0.341742988	1
hsa-miR-4646-3p	617	5.867953172	23274	6.39697959	0.06250497	0.018253008	1
hsa-miR-4647	1726	5.917681703	22165	6.419576425	0.038151685	0.018903323	1
hsa-miR-4649-3p	2266	5.77830993	21625	6.446713516	0.039833946	0.002979755	1
hsa-miR-4650-3p	330	6.770849058	23561	6.377889304	0.04581171	0.501778678	1
hsa-miR-4650-5p	1317	6.012584821	22574	6.404946216	0.036100152	0.07805291	1
hsa-miR-4652-3p	196	6.837429697	23695	6.37956083	0.080123896	0.164747083	1
hsa-miR-4652-5p	889	5.608503871	23002	6.413262766	0.07075215	0.000379714	1
hsa-miR-4653-3p	341	5.706604662	23550	6.393115834	0.086620593	0.012894581	1
hsa-miR-4655-3p	1229	5.60909684	22662	6.425304477	0.046703065	0.012371164	1
hsa-miR-4655-5p	1254	5.697520669	22637	6.421307557	0.055033611	0.001497246	1
hsa-miR-4657	952	5.804755973	22939	6.407328236	0.036941966	0.164922436	1
hsa-miR-4659a-3p	395	6.816009919	23496	6.376042993	0.058568978	0.139130644	1
hsa-miR-4659a-5p	265	6.581740777	23626	6.381091542	0.037358267	0.85790933	1
hsa-miR-4659b-3p	810	6.400573221	23081	6.382711571	0.038919404	0.186687402	1
hsa-miR-4659b-5p	95	6.777131447	23796	6.38174494	0.046414258	0.986938223	1
hsa-miR-466	11	9.741881174	23880	6.381770075	0.252032892	0.487286663	1
hsa-miR-4660	4687	6.121276805	19204	6.447271698	0.022239195	0.048145261	1
hsa-miR-4661-3p	1371	5.944778518	22520	6.410015041	0.029080917	0.224448291	1
hsa-miR-4661-5p	148	6.259235472	23743	6.384090605	0.082646834	0.267517821	1
hsa-miR-4662a-3p	2	12.82052778	23889	6.382778225	0	1	1
hsa-miR-4662a-5p	113	5.183955533	23778	6.389016869	0.138253401	0.027155157	1
hsa-miR-4662b	70	4.923051666	23821	6.387608264	0.12873515	0.197660029	1
hsa-miR-4664-3p	790	5.785170525	23101	6.403772363	0.042013141	0.134821328	1
hsa-miR-4664-5p	2064	5.89006929	21827	6.429959549	0.041525071	0.002997583	1
hsa-miR-4665-3p	1375	6.291090036	22516	6.388949249	0.015613657	0.910193458	1
hsa-miR-4666a-3p	2	4.736444401	23889	6.383455029	0	1	1
hsa-miR-4666a-5p	9	4.778419969	23882	6.383921962	0	1	1
hsa-miR-4666b	184	5.577299106	23707	6.389572997	0.065096119	0.421506601	1
hsa-miR-4667-3p	3018	5.908848796	20873	6.451919916	0.037878781	0.00103506	1
hsa-miR-4668-3p	142	6.125715044	23749	6.384857406	0.064281432	0.604122668	1
hsa-miR-4668-5p	11	4.624550047	23880	6.384127304	0.285408101	0.331969243	1
hsa-miR-4669	1122	6.100721652	22769	6.397242759	0.033291622	0.186753778	1
hsa-miR-4670-3p	65	5.4194806	23826	6.385946606	0.109293015	0.421004119	1
hsa-miR-4670-5p	107	5.908349513	23784	6.385453947	0.078636859	0.525386003	1
hsa-miR-4671-3p	107	6.739836224	23784	6.381713236	0.050426974	0.949338842	1
hsa-miR-4671-5p	368	6.130180973	23523	6.387277281	0.043060538	0.512515784	1
hsa-miR-4672	371	6.587657519	23520	6.380093926	0.066565588	0.07857959	1
hsa-miR-4676-3p	320	5.997554755	23571	6.388554264	0.040952335	0.664840377	1
hsa-miR-4676-5p	1535	5.78220504	22356	6.424590506	0.042991089	0.009888623	1
hsa-miR-4677-3p	225	6.409412445	23666	6.383069056	0.06032508	0.391898854	1
hsa-miR-4677-5p	632	5.809708247	23259	6.398903412	0.050548896	0.086185293	1
hsa-miR-4678	29	5.722630557	23862	6.384120099	0.086527707	0.981788806	1
hsa-miR-4679	302	6.237711409	23589	6.385181281	0.031184841	0.933895142	1
hsa-miR-4680-3p	52	7.314068442	23839	6.381286905	0.096111091	0.723992272	1
hsa-miR-4680-5p	268	5.658826541	23623	6.391536408	0.065681467	0.203051067	1
hsa-miR-4681	258	6.220733982	23633	6.385092063	0.043093729	0.730383242	1
hsa-miR-4682	1468	5.779193776	22423	6.422868199	0.038782738	0.031696472	1
hsa-miR-4683	1125	5.901924096	22766	6.407105573	0.057890343	0.001515227	1
hsa-miR-4684-3p	374	6.069763396	23517	6.38830372	0.039548021	0.612353101	1
hsa-miR-4684-5p	143	5.725874785	23748	6.387275981	0.060965311	0.666190645	1
hsa-miR-4685-3p	1608	5.847840502	22283	6.421958558	0.042148567	0.009700774	1
hsa-miR-4686	2665	6.142009375	21226	6.413614204	0.028166914	0.046707451	1
hsa-miR-4687-5p	1625	6.045575832	22266	6.407965928	0.041593903	0.010598044	1
hsa-miR-4688	3551	5.962245732	20340	6.456828687	0.034179495	0.001711315	1
hsa-miR-4690-3p	3714	6.012827043	20177	6.451513627	0.03153014	0.003913102	1
hsa-miR-4690-5p	4164	5.976045701	19727	6.469284523	0.031318212	0.002354251	1
hsa-miR-4691-3p	4341	6.033005825	19550	6.461102394	0.032903093	0.000913472	1
hsa-miR-4691-5p	7842	6.251536035	16049	6.447709172	0.015287734	0.170356585	1
hsa-miR-4693-3p	370	6.134297732	23521	6.387234383	0.073947375	0.037228896	1
hsa-miR-4693-5p	90	5.421824317	23801	6.386952897	0.118594457	0.160498651	1
hsa-miR-4694-3p	58	6.796901518	23833	6.382310653	0.090737705	0.727484272	1
hsa-miR-4694-5p	55	5.583288481	23836	6.385163166	0.121904224	0.388571393	1
hsa-miR-4695-3p	651	6.496340491	23240	6.380151137	0.023876612	0.863158885	1
hsa-miR-4696	245	5.779709564	23646	6.389571227	0.041241648	0.803962558	1
hsa-miR-4697-3p	1206	6.054993791	22685	6.400771769	0.037103404	0.085449985	1
hsa-miR-4698	93	6.144257633	23798	6.384251371	0.084868431	0.516991705	1
hsa-miR-4699-3p	26	5.793451377	23865	6.383959788	0.095685668	0.971305915	1
hsa-miR-4699-5p	52	6.033813783	23839	6.384079524	0.110213709	0.554103486	1
hsa-miR-4700-3p	1436	6.01822145	22455	6.406665067	0.03127921	0.142522769	1
hsa-miR-4701-3p	1814	5.720934301	22077	6.437743138	0.048332091	0.00079407	1
hsa-miR-4701-5p	1917	6.375811407	21974	6.383971949	0.020180391	0.469309223	1
hsa-miR-4703-3p	176	6.359632578	23715	6.383492926	0.058452169	0.589303496	1
hsa-miR-4703-5p	3	9.378020802	23888	6.382941059	0	1	1
hsa-miR-4704-3p	636	6.237945224	23255	6.387292923	0.041055687	0.247651682	1
hsa-miR-4704-5p	133	5.761952673	23758	6.386795622	0.056202675	0.797636326	1
hsa-miR-4705	238	6.721511926	23653	6.379914186	0.09557549	0.027007389	1
hsa-miR-4707-3p	2330	6.206104274	21561	6.402467748	0.015626987	0.68347057	1
hsa-miR-4707-5p	3175	6.154671366	20716	6.418360132	0.02414498	0.080711524	1
hsa-miR-4708-5p	751	5.985078731	23140	6.39624183	0.035862008	0.306840812	1
hsa-miR-4709-3p	2166	5.882498411	21725	6.433249184	0.038510807	0.005804688	1
hsa-miR-4709-5p	310	6.194229676	23581	6.38580293	0.056933617	0.274460613	1
hsa-miR-4711-3p	212	5.977784666	23679	6.386947917	0.061579323	0.403001047	1
hsa-miR-4711-5p	910	6.26124579	22981	6.388150925	0.021444471	0.815643725	1
hsa-miR-4712-3p	95	5.310745883	23796	6.387599144	0.111648574	0.188868091	1
hsa-miR-4712-5p	587	6.081554294	23304	6.390918199	0.038562375	0.362109823	1
hsa-miR-4713-3p	1843	6.017416353	22048	6.413902927	0.041919096	0.005070701	1
hsa-miR-4713-5p	2190	6.004972975	21701	6.421498515	0.035229212	0.014342028	1
hsa-miR-4714-3p	111	6.408804665	23780	6.383198182	0.082215352	0.444040403	1
hsa-miR-4714-5p	302	6.884663222	23589	6.37689863	0.036113757	0.83156266	1
hsa-miR-4715-3p	2083	6.164803346	21808	6.404188587	0.027561094	0.111284329	1
hsa-miR-4715-5p	690	5.602904571	23201	6.406526698	0.05628468	0.028656203	1
hsa-miR-4716-5p	382	5.832169879	23509	6.392272797	0.053377686	0.23446718	1
hsa-miR-4717-3p	1796	6.068049403	22095	6.408943804	0.027916881	0.150128594	1
hsa-miR-4717-5p	2187	6.053929772	21704	6.416507817	0.02709454	0.108166078	1
hsa-miR-4718	205	5.74438245	23686	6.388847069	0.079031763	0.157829608	1
hsa-miR-4719	41	4.926874282	23850	6.38582089	0.143799151	0.365755603	1
hsa-miR-4720-3p	12	8.856822524	23879	6.382074133	0.410158158	0.035354007	1
hsa-miR-4720-5p	439	5.574715432	23452	6.398453437	0.058982589	0.099722475	1
hsa-miR-4722-3p	2606	6.069719759	21285	6.421712022	0.029749799	0.032824722	1
hsa-miR-4723-3p	1846	5.897627796	22045	6.423987715	0.043929596	0.002791465	1
hsa-miR-4724-3p	327	6.316809991	23564	6.384240079	0.043471304	0.57583943	1
hsa-miR-4724-5p	481	5.865748388	23410	6.393951521	0.048984433	0.208085753	1
hsa-miR-4725-5p	1020	5.978515104	22871	6.401370499	0.048001965	0.022221068	1
hsa-miR-4726-3p	3224	6.223680508	20667	6.408220067	0.013709296	0.671012136	1
hsa-miR-4727-3p	470	5.480779644	23421	6.401428788	0.076807593	0.008710717	1
hsa-miR-4727-5p	2151	6.101324468	21740	6.411218084	0.018444514	0.518314053	1
hsa-miR-4729	52	6.933647414	23839	6.382116717	0.140871294	0.254542297	1
hsa-miR-4730	1203	5.874639413	22688	6.41028909	0.047900458	0.010574249	1
hsa-miR-4731-3p	246	6.454359229	23645	6.382578038	0.052618594	0.510335768	1
hsa-miR-4732-3p	1082	5.53580838	22809	6.423520778	0.063400607	0.000494778	1
hsa-miR-4732-5p	1533	6.266988082	22358	6.391293378	0.022350493	0.470561392	1
hsa-miR-4733-3p	4988	6.098372483	18903	6.458506488	0.030589587	0.001239936	1
hsa-miR-4733-5p	351	5.762522986	23540	6.392573684	0.050006657	0.352712838	1
hsa-miR-4735-3p	48	5.199197141	23843	6.385700986	0.203103811	0.03842624	1
hsa-miR-4735-5p	10	6.039524038	23881	6.383461113	0	1	1
hsa-miR-4737	384	5.530174434	23507	6.397253716	0.056535465	0.178558655	1
hsa-miR-4738-3p	1157	5.896351627	22734	6.408100257	0.041813749	0.042565713	1
hsa-miR-4738-5p	1953	6.374746034	21938	6.384080184	0.026979585	0.146900359	1
hsa-miR-4740-3p	1100	5.729789715	22791	6.414859436	0.046923387	0.019687037	1
hsa-miR-4742-3p	452	6.12333949	23439	6.388330587	0.068734055	0.03029156	1
hsa-miR-4742-5p	717	6.043722479	23174	6.393824159	0.050798284	0.055232251	1
hsa-miR-4743-3p	1118	5.764026305	22773	6.413720137	0.041292426	0.052813684	1
hsa-miR-4743-5p	1649	6.04453473	22242	6.408434148	0.042298785	0.008227174	1
hsa-miR-4744	56	8.977524408	23835	6.377222098	0.2374764	0.003667327	1
hsa-miR-4746-3p	1589	5.810977672	22302	6.424095891	0.041605877	0.011769606	1
hsa-miR-4746-5p	1639	5.872205936	22252	6.420963713	0.034940145	0.048115265	1
hsa-miR-4747-3p	1970	5.835206925	21921	6.432574811	0.040980822	0.004616218	1
hsa-miR-4749-3p	2051	5.913860528	21840	6.427403944	0.043736951	0.001533779	1
hsa-miR-4750-3p	980	6.011422395	22911	6.399224658	0.037496337	0.1422902	1
hsa-miR-4750-5p	987	5.793933195	22904	6.408715422	0.046304278	0.034581671	1
hsa-miR-4751	1658	5.973305458	22233	6.413893295	0.022187457	0.433218178	1
hsa-miR-4752	604	6.216217613	23287	6.387651249	0.031833624	0.589621167	1
hsa-miR-4753-3p	608	5.93360976	23283	6.395060574	0.045149202	0.178487	1
hsa-miR-4753-5p	662	6.370567778	23229	6.383680495	0.025864052	0.782377277	1
hsa-miR-4754	790	6.088196016	23101	6.393409603	0.033399343	0.361639371	1
hsa-miR-4755-5p	1091	5.718977864	22800	6.41510637	0.040645513	0.064116066	1
hsa-miR-4756-3p	834	6.04934893	23057	6.395397193	0.026462206	0.625910494	1
hsa-miR-4757-3p	358	5.826838429	23533	6.391782685	0.049588751	0.351115834	1
hsa-miR-4758-3p	2446	5.987115165	21445	6.428507642	0.042451368	0.000731638	1
hsa-miR-4759	154	5.358098413	23737	6.389968527	0.089120552	0.175863463	1
hsa-miR-4760-3p	0	NaN	23891	6.383317152	0	1	1
hsa-miR-4760-5p	0	NaN	23891	6.383317152	0	1	1
hsa-miR-4761-3p	1031	6.129353279	22860	6.394771078	0.030653122	0.312071482	1
hsa-miR-4761-5p	555	5.757399036	23336	6.39820336	0.051561752	0.111968737	1
hsa-miR-4762-3p	290	6.55800111	23601	6.381170703	0.039256227	0.769317906	1
hsa-miR-4762-5p	105	6.624649242	23786	6.382251825	0.078883937	0.533536903	1
hsa-miR-4763-5p	2039	6.17366984	21852	6.402879246	0.02183688	0.336123018	1
hsa-miR-4764-3p	125	6.102983852	23766	6.384791597	0.128331903	0.033287118	1
hsa-miR-4764-5p	877	6.047373932	23014	6.396119021	0.033586517	0.296400271	1
hsa-miR-4765	75	4.437898203	23816	6.389443555	0.139279476	0.109953219	1
hsa-miR-4766-3p	39	6.653157945	23852	6.38287594	0.141996371	0.412289189	1
hsa-miR-4766-5p	483	6.105121497	23408	6.389057433	0.03157969	0.732780517	1
hsa-miR-4767	1849	6.092483528	22042	6.407713821	0.028857834	0.116680965	1
hsa-miR-4768-3p	1091	5.899534836	22800	6.40646656	0.057831701	0.001889754	1
hsa-miR-4768-5p	1225	5.892089664	22666	6.409865889	0.048381087	0.008672556	1
hsa-miR-4769-3p	1091	6.194978234	22800	6.392329335	0.038678381	0.088727751	1
hsa-miR-4770	131	6.444893844	23760	6.382977651	0.042896844	0.970193351	1
hsa-miR-4771	94	5.365013016	23797	6.387339533	0.074500272	0.676246232	1
hsa-miR-4772-3p	715	6.399341108	23176	6.382822799	0.021082818	0.917453426	1
hsa-miR-4772-5p	307	5.405142877	23584	6.39605034	0.075257365	0.064590067	1
hsa-miR-4773	478	5.706481033	23413	6.397135444	0.039326219	0.463570279	1
hsa-miR-4774-3p	18	7.436549008	23873	6.382523026	0.153865129	0.78805525	1
hsa-miR-4774-5p	232	5.44397748	23659	6.392528311	0.10187783	0.016975466	1
hsa-miR-4775	6	14.85412242	23885	6.381189255	0	1	1
hsa-miR-4776-3p	1152	5.903345724	22739	6.407633397	0.049971621	0.00837177	1
hsa-miR-4776-5p	1781	6.109909587	22110	6.40534062	0.036868361	0.022648566	1
hsa-miR-4777-3p	93	5.637187372	23798	6.386232946	0.132378523	0.077793203	1
hsa-miR-4777-5p	5	7.192348351	23886	6.3831478	0	1	1
hsa-miR-4778-3p	2441	6.270597912	21450	6.396144549	0.015787828	0.645538627	1
hsa-miR-4778-5p	49	5.669573395	23842	6.384784036	0.071320719	0.964749934	1
hsa-miR-4779	1192	5.902788924	22699	6.408551288	0.036257991	0.101802537	1
hsa-miR-4780	888	6.214772472	23003	6.389823594	0.048737621	0.034434784	1
hsa-miR-4781-3p	218	6.255818931	23673	6.384491258	0.053478065	0.567106827	1
hsa-miR-4781-5p	1389	5.841397407	22502	6.416768691	0.045870269	0.008130274	1
hsa-miR-4782-3p	64	6.111830807	23827	6.384046372	0.078076473	0.831326368	1
hsa-miR-4782-5p	120	6.924274239	23771	6.38058631	0.072622453	0.554690152	1
hsa-miR-4783-3p	2073	5.725923583	21818	6.445778279	0.032680169	0.03506492	1
hsa-miR-4783-5p	1354	6.38445288	22537	6.383248919	0.039919551	0.034126668	1
hsa-miR-4784	1855	5.616491956	22036	6.447868828	0.04991763	0.000396221	1
hsa-miR-4785	761	5.908692796	23130	6.398932765	0.047544161	0.071524714	1
hsa-miR-4786-3p	2948	5.938411266	20943	6.44594345	0.02539637	0.071330183	1
hsa-miR-4786-5p	1332	6.061432657	22559	6.402322877	0.01775105	0.822934173	1
hsa-miR-4787-3p	586	5.658059486	23305	6.401553625	0.060977921	0.028500845	1
hsa-miR-4787-5p	2013	5.714121582	21878	6.444889996	0.045286087	0.001040756	1
hsa-miR-4788	109	5.961682038	23782	6.385249632	0.04724489	0.96875966	1
hsa-miR-4789-3p	65	7.015883401	23826	6.38159144	0.1566143	0.083167845	1
hsa-miR-4789-5p	23	6.126728799	23868	6.383564409	0.171071327	0.511917493	1
hsa-miR-4790-3p	80	5.880956562	23811	6.385004979	0.063239679	0.90731608	1
hsa-miR-4790-5p	15	5.258014426	23876	6.384024119	0.142863126	0.91963583	1
hsa-miR-4791	19	4.207236159	23872	6.38504912	0.243456328	0.210445456	1
hsa-miR-4793-3p	2760	5.880369724	21131	6.449009022	0.036108156	0.003439616	1
hsa-miR-4793-5p	3066	6.030784098	20825	6.435219498	0.020705268	0.202025923	1
hsa-miR-4794	471	6.018022847	23420	6.390663592	0.029702506	0.809987984	1
hsa-miR-4795-3p	5	4.640587512	23886	6.383681954	0	1	1
hsa-miR-4795-5p	48	4.652600131	23843	6.386801379	0.174378574	0.108575977	1
hsa-miR-4796-3p	89	6.601985289	23802	6.382499512	0.076253624	0.681042117	1
hsa-miR-4796-5p	21	6.303595605	23870	6.383387288	0.190182935	0.433779952	1
hsa-miR-4797-3p	348	6.120146458	23543	6.3872072	0.037687093	0.714720753	1
hsa-miR-4797-5p	294	6.839749922	23597	6.37763036	0.040536832	0.726537571	1
hsa-miR-4798-3p	48	8.471385738	23843	6.379113516	0.173602665	0.111419834	1
hsa-miR-4798-5p	32	6.255132084	23859	6.383489076	0.18667353	0.215384918	1
hsa-miR-4799-3p	408	6.119531988	23483	6.387900227	0.042573664	0.461421892	1
hsa-miR-4799-5p	23	6.368804954	23868	6.383331137	0.108794019	0.948501728	1
hsa-miR-4800-3p	327	6.432603588	23564	6.382633199	0.052102622	0.345357774	1
hsa-miR-4801	94	6.17160668	23797	6.384153425	0.072695557	0.705531787	1
hsa-miR-4802-3p	292	5.596012887	23599	6.393058787	0.082816227	0.038262484	1
hsa-miR-4802-5p	607	5.441602538	23284	6.407867091	0.077206541	0.001730288	1
hsa-miR-4803	9	5.176131571	23882	6.383772083	0	1	1
hsa-miR-4804-3p	42	7.438500993	23849	6.381458889	0.190664878	0.09486966	1
hsa-miR-4804-5p	407	5.974984869	23484	6.390393938	0.043709931	0.429218189	1
hsa-miR-483-3p	1427	6.080148685	22464	6.402575584	0.027989438	0.243904142	1
hsa-miR-484	3006	6.006930428	20885	6.437490889	0.027744399	0.035002507	1
hsa-miR-485-3p	379	6.539540202	23512	6.380798926	0.045181891	0.43166365	1
hsa-miR-486-5p	913	5.87536106	22978	6.403500106	0.035883364	0.208186601	1
hsa-miR-487a-3p	110	6.558416569	23781	6.382507223	0.049298332	0.95289011	1
hsa-miR-487a-5p	137	6.099530507	23754	6.384953877	0.057680028	0.755277729	1
hsa-miR-487b-3p	71	4.608592378	23820	6.388607054	0.201286054	0.006454112	1
hsa-miR-487b-5p	135	6.283815686	23756	6.383882597	0.064037156	0.64074904	1
hsa-miR-488-3p	214	5.763735003	23677	6.388917126	0.051854811	0.618478013	1
hsa-miR-488-5p	237	5.936440067	23654	6.387794613	0.072823073	0.165927297	1
hsa-miR-489-3p	424	6.009750829	23467	6.390066721	0.024450433	0.964595347	1
hsa-miR-489-5p	63	7.470766896	23828	6.380441991	0.098679425	0.573338774	1
hsa-miR-490-3p	1022	5.674861661	22869	6.414977544	0.055214423	0.00513491	1
hsa-miR-490-5p	755	5.82267163	23136	6.401612768	0.062089356	0.007125498	1
hsa-miR-491-3p	21	7.151094873	23870	6.382641688	0.21827957	0.270205706	1
hsa-miR-492	1788	5.894709554	22103	6.422842573	0.030604124	0.090210688	1
hsa-miR-493-3p	1762	5.990797018	22129	6.414571184	0.026809213	0.191331112	1
hsa-miR-493-5p	231	5.750473055	23660	6.389495808	0.080046876	0.106602547	1
hsa-miR-494-3p	55	6.854670839	23836	6.382229535	0.163411341	0.106714103	1
hsa-miR-494-5p	940	6.005735433	22951	6.398781699	0.03332516	0.268471877	1
hsa-miR-495-3p	19	7.9762738	23872	6.3820493	0.303328277	0.060785378	1
hsa-miR-495-5p	179	6.228922352	23712	6.384482666	0.059888353	0.54700173	1
hsa-miR-496	25	8.110098	23866	6.381508323	0.189285176	0.332518426	1
hsa-miR-497-3p	366	6.264849019	23525	6.38516027	0.039931709	0.613608489	1
hsa-miR-497-5p	3528	6.300555392	20363	6.397656075	0.011887905	0.789082253	1
hsa-miR-498-3p	511	6.282473288	23380	6.385521225	0.028682166	0.805204777	1
hsa-miR-498-5p	442	6.225691965	23449	6.386288295	0.029811979	0.835407615	1
hsa-miR-4999-3p	71	5.029762167	23820	6.387351678	0.165524887	0.041341649	1
hsa-miR-4999-5p	241	5.491995137	23650	6.392399968	0.08583913	0.059451129	1
hsa-miR-499a-3p	335	6.335330325	23556	6.383999593	0.030697506	0.914659663	1
hsa-miR-499a-5p	11	6.67235446	23880	6.383184011	0.144312471	0.97604979	1
hsa-miR-499b-3p	114	6.294801222	23777	6.383741546	0.061165921	0.789665454	1
hsa-miR-499b-5p	308	5.985505439	23583	6.388512675	0.032403927	0.906957477	1
hsa-miR-5000-3p	1515	6.087541175	22376	6.4033431	0.031018117	0.130354104	1
hsa-miR-5000-5p	572	6.177149686	23319	6.388374307	0.035409314	0.485792468	1
hsa-miR-5001-3p	3073	6.085818716	20818	6.427231683	0.023335881	0.108240276	1
hsa-miR-5002-3p	750	5.587790931	23141	6.409100163	0.050846146	0.046741579	1
hsa-miR-5002-5p	135	7.056536796	23756	6.379491396	0.082647347	0.318309074	1
hsa-miR-5003-3p	301	7.804702621	23590	6.36518078	0.097245581	0.007240511	1
hsa-miR-5003-5p	441	6.545534089	23450	6.380266505	0.036336684	0.617084235	1
hsa-miR-5004-3p	511	6.004755157	23380	6.391591112	0.035815649	0.542648711	1
hsa-miR-5004-5p	1283	5.752373672	22608	6.419123083	0.040565	0.036790742	1
hsa-miR-5006-3p	1036	5.894031726	22855	6.405496093	0.031714924	0.271724479	1
hsa-miR-5007-3p	4	7.933749836	23887	6.383057524	0	1	1
hsa-miR-5007-5p	817	5.752380442	23074	6.405657245	0.049810524	0.039862426	1
hsa-miR-5008-3p	2205	5.925429968	21686	6.429874435	0.031944975	0.033647143	1
hsa-miR-5009-3p	16	5.185830535	23875	6.384119656	0.17032199	0.742490038	1
hsa-miR-5009-5p	1155	5.67643512	22736	6.419227108	0.054483345	0.002930933	1
hsa-miR-500a-3p	1281	5.900342509	22610	6.410680731	0.036820595	0.07471224	1
hsa-miR-500a-5p	517	6.774351572	23374	6.374668021	0.047992123	0.194408877	1
hsa-miR-500b-3p	2469	6.289489337	21422	6.394131309	0.026875748	0.081670362	1
hsa-miR-500b-5p	263	6.697158265	23628	6.37982383	0.047785993	0.592491774	1
hsa-miR-5010-3p	133	5.852111583	23758	6.386290902	0.110859057	0.077476506	1
hsa-miR-5011-3p	132	5.131173823	23759	6.390273797	0.145636996	0.007632111	1
hsa-miR-5011-5p	5	6.708858847	23886	6.383249007	0	1	1
hsa-miR-501-3p	341	5.184290904	23550	6.400678849	0.100618389	0.002214096	1
hsa-miR-501-5p	479	6.072283466	23412	6.389680775	0.037607626	0.520277302	1
hsa-miR-502-3p	370	5.471648864	23521	6.397658263	0.066726571	0.078027987	1
hsa-miR-502-5p	1477	5.827337758	22414	6.419954145	0.045412545	0.006589614	1
hsa-miR-503-3p	380	6.252501649	23511	6.385431477	0.052876145	0.24664203	1
hsa-miR-503-5p	2665	6.200124978	21226	6.406317583	0.019229806	0.345358803	1
hsa-miR-504-5p	1471	5.832345968	22420	6.419466956	0.043306483	0.011280196	1
hsa-miR-505-3p	198	5.509918565	23693	6.390616056	0.094730916	0.05894741	1
hsa-miR-505-5p	2463	6.116792888	21428	6.413952268	0.019004356	0.402160659	1
hsa-miR-506-3p	421	6.277382178	23470	6.385217392	0.041365689	0.478721001	1
hsa-miR-506-5p	164	6.69105864	23727	6.381190056	0.055634879	0.694489102	1
hsa-miR-507	129	5.464288731	23762	6.388306407	0.099136854	0.160520547	1
hsa-miR-508-3p	127	6.621141465	23764	6.382046167	0.074562264	0.483669801	1
hsa-miR-508-5p	2899	6.15113912	20992	6.415380991	0.031709989	0.011921087	1
hsa-miR-5087	544	5.372422194	23347	6.40687165	0.071452608	0.008781328	1
hsa-miR-5088-3p	2628	5.860385754	21263	6.447948846	0.04122193	0.000706163	1
hsa-miR-5089-3p	190	5.521779098	23701	6.390223706	0.093184165	0.075750107	1
hsa-miR-5089-5p	347	5.561555358	23544	6.395428575	0.075260644	0.04155664	1
hsa-miR-5091	694	6.125056919	23197	6.391043694	0.032538119	0.473500739	1
hsa-miR-5092	556	6.238349718	23335	6.386771272	0.020348521	0.978103535	1
hsa-miR-5093	846	6.069950363	23045	6.394821092	0.038523302	0.177348437	1
hsa-miR-509-3-5p	1646	6.219192631	22245	6.395461408	0.018925082	0.642524286	1
hsa-miR-509-3p	238	6.032408932	23653	6.386848043	0.053602204	0.507523155	1
hsa-miR-5094	116	6.239941661	23775	6.384016692	0.065082128	0.712479737	1
hsa-miR-509-5p	1172	6.191722037	22719	6.393200927	0.03176094	0.210859741	1
hsa-miR-5100	758	6.21082724	23133	6.388969136	0.031153852	0.474471796	1
hsa-miR-510-3p	17	5.782141146	23874	6.383745233	0.244908318	0.260034888	1
hsa-miR-510-5p	1169	5.912433797	22722	6.407543129	0.043831271	0.027909373	1
hsa-miR-511-3p	12	5.817939876	23879	6.383601273	0.138535254	0.975428194	1
hsa-miR-511-5p	294	6.101161561	23597	6.386832588	0.033271986	0.904766389	1
hsa-miR-512-3p	1315	5.668033565	22576	6.424980774	0.050344691	0.003676062	1
hsa-miR-512-5p	1446	5.972858285	22445	6.409760615	0.02812509	0.232791611	1
hsa-miR-513a-3p	51	7.805473179	23840	6.380274788	0.181737729	0.069347838	1
hsa-miR-513a-5p	1087	5.809428535	22804	6.410672744	0.058261337	0.001745887	1
hsa-miR-513b-3p	158	5.97736981	23733	6.386019705	0.0826633	0.233756324	1
hsa-miR-513b-5p	262	6.278288944	23629	6.384481712	0.065239085	0.220039191	1
hsa-miR-513c-3p	34	8.162109092	23857	6.380782092	0.258494855	0.021405233	1
hsa-miR-513c-5p	430	5.608787585	23461	6.397512954	0.060111338	0.0945592	1
hsa-miR-514a-3p	120	6.586974372	23771	6.382289056	0.056739655	0.836761326	1
hsa-miR-514a-5p	841	6.204226299	23050	6.389851443	0.022232184	0.817391939	1
hsa-miR-514b-3p	275	6.303908599	23616	6.384241837	0.037346637	0.842767518	1
hsa-miR-514b-5p	361	5.943062859	23530	6.390071585	0.041025837	0.587662767	1
hsa-miR-515-3p	978	5.943086989	22913	6.402107581	0.044912261	0.045464536	1
hsa-miR-515-5p	729	5.736535226	23162	6.403673944	0.0645298	0.005556161	1
hsa-miR-516a-3p	920	5.824968088	22971	6.40567931	0.036474345	0.189883929	1
hsa-miR-516a-5p	383	6.47419004	23508	6.381836621	0.052015846	0.259665808	1
hsa-miR-516b-3p	920	5.824968088	22971	6.40567931	0.036474345	0.189883929	1
hsa-miR-516b-5p	864	6.106397294	23027	6.393707509	0.041152978	0.119109156	1
hsa-miR-517-5p	231	5.58664372	23660	6.391095325	0.060095033	0.380511215	1
hsa-miR-517a-3p	180	7.068271423	23711	6.378117381	0.076430771	0.247605839	1
hsa-miR-517b-3p	180	7.068271423	23711	6.378117381	0.076430771	0.247605839	1
hsa-miR-517c-3p	127	6.54448852	23764	6.382455817	0.059790698	0.757174999	1
hsa-miR-5186	87	6.569075409	23804	6.382638234	0.076043918	0.697883211	1
hsa-miR-5187-3p	406	6.158306635	23485	6.387207051	0.037963337	0.613024005	1
hsa-miR-5187-5p	1731	5.798374076	22160	6.429009231	0.034696222	0.041896597	1
hsa-miR-5188	86	5.60339885	23805	6.386134752	0.096347259	0.404044326	1
hsa-miR-5189-3p	736	6.931661065	23155	6.365887607	0.050963439	0.049179768	1
hsa-miR-518a-3p	299	6.210607248	23592	6.385506041	0.046630653	0.54209729	1
hsa-miR-518a-5p	380	6.013138521	23511	6.389300219	0.038441804	0.638311247	1
hsa-miR-518b	267	6.828256094	23624	6.378288423	0.068869689	0.163347881	1
hsa-miR-518c-3p	264	6.911119289	23627	6.377419672	0.076924064	0.09101208	1
hsa-miR-518c-5p	3160	6.027732145	20731	6.437518523	0.029369809	0.017644453	1
hsa-miR-518d-3p	311	6.414180429	23580	6.382910092	0.03821662	0.761130701	1
hsa-miR-518d-5p	261	5.879011964	23630	6.388887345	0.051088703	0.510634114	1
hsa-miR-518e-3p	319	6.156576982	23572	6.386385628	0.035740693	0.816218021	1
hsa-miR-518e-5p	335	5.800431141	23556	6.391606625	0.049559386	0.391763041	1
hsa-miR-518f-3p	151	7.142060263	23740	6.378491111	0.059129532	0.670501229	1
hsa-miR-518f-5p	225	5.91693008	23666	6.387751239	0.042811159	0.808627563	1
hsa-miR-5190	1533	5.911811087	22358	6.415646466	0.034591114	0.064564372	1
hsa-miR-5191	127	5.666582777	23764	6.387147537	0.054674774	0.844501592	1
hsa-miR-5192	1134	5.795259726	22757	6.412620537	0.044829782	0.026029446	1
hsa-miR-5193	6155	6.192009665	17736	6.449707408	0.01578928	0.204703418	1
hsa-miR-5195-3p	1666	6.083486303	22225	6.405792661	0.026185025	0.238389956	1
hsa-miR-5195-5p	160	4.85067962	23731	6.393650556	0.128245491	0.010731026	1
hsa-miR-5196-3p	2853	6.116112717	21038	6.419553213	0.017817258	0.402397475	1
hsa-miR-5197-3p	370	6.578767387	23521	6.380242598	0.053015994	0.257507514	1
hsa-miR-5197-5p	229	6.486708703	23662	6.382316532	0.040730831	0.84604643	1
hsa-miR-519a-2-5p	315	5.866035243	23576	6.390228579	0.091216114	0.011338185	1
hsa-miR-519a-3p	81	5.602182766	23810	6.385974518	0.078323767	0.705037311	1
hsa-miR-519a-5p	335	5.800431141	23556	6.391606625	0.049559386	0.391763041	1
hsa-miR-519b-3p	118	5.912521057	23773	6.385654002	0.054406544	0.877816071	1
hsa-miR-519b-5p	335	5.800431141	23556	6.391606625	0.049559386	0.391763041	1
hsa-miR-519c-3p	108	5.894887273	23783	6.385535141	0.075043487	0.580132138	1
hsa-miR-519c-5p	335	5.800431141	23556	6.391606625	0.049559386	0.391763041	1
hsa-miR-519d-3p	224	5.754893043	23667	6.38926497	0.085603108	0.077380054	1
hsa-miR-519d-5p	1755	6.385592727	22136	6.383136739	0.012771322	0.953532643	1
hsa-miR-519e-3p	452	5.773656599	23439	6.395073907	0.03639583	0.59958914	1
hsa-miR-519e-5p	741	6.117213953	23150	6.391834753	0.025527117	0.737645527	1
hsa-miR-520a-3p	350	6.076785705	23541	6.387874563	0.038413831	0.688872588	1
hsa-miR-520a-5p	1760	5.864226682	22131	6.424598578	0.041535552	0.007210621	1
hsa-miR-520b-3p	224	6.510521771	23667	6.382113204	0.029187529	0.991556243	1
hsa-miR-520b-5p	315	5.866035243	23576	6.390228579	0.091216114	0.011338185	1
hsa-miR-520c-3p	284	6.220919464	23607	6.38527085	0.039140485	0.783170773	1
hsa-miR-520c-5p	261	5.879011964	23630	6.388887345	0.051088703	0.510634114	1
hsa-miR-520d-3p	679	5.72587043	23212	6.402548857	0.042487355	0.184630554	1
hsa-miR-520d-5p	40	6.472481224	23851	6.383167617	0.10948912	0.724690343	1
hsa-miR-520e-3p	289	5.76471327	23602	6.390891787	0.045446415	0.597131098	1
hsa-miR-520e-5p	143	6.24381258	23748	6.384157187	0.043413004	0.951568737	1
hsa-miR-520f-3p	388	6.528097133	23503	6.380927047	0.047371557	0.358500291	1
hsa-miR-520f-5p	138	6.388637081	23753	6.383286244	0.074190171	0.43690028	1
hsa-miR-520g-3p	273	6.385466674	23618	6.383292306	0.039397374	0.796302691	1
hsa-miR-520g-5p	332	5.969065964	23559	6.389154895	0.037585846	0.744102962	1
hsa-miR-520h	154	6.350320264	23737	6.383531228	0.068102349	0.476938077	1
hsa-miR-521	107	4.790260025	23784	6.390484034	0.139203768	0.032221859	1
hsa-miR-522-3p	40	5.617264122	23851	6.384601883	0.113222716	0.685329067	1
hsa-miR-522-5p	335	5.800431141	23556	6.391606625	0.049559386	0.391763041	1
hsa-miR-523-3p	176	5.16518451	23715	6.392357479	0.089041506	0.125263878	1
hsa-miR-523-5p	335	5.800431141	23556	6.391606625	0.049559386	0.391763041	1
hsa-miR-524-3p	810	6.112796784	23081	6.39281074	0.052331644	0.027516409	1
hsa-miR-524-5p	56	5.75389455	23835	6.384795972	0.089789176	0.758594888	1
hsa-miR-525-3p	680	6.015324327	23211	6.394098037	0.061920945	0.012613961	1
hsa-miR-525-5p	2082	5.854442243	21809	6.433806288	0.03808748	0.0080589	1
hsa-miR-526a-3p	167	7.313566207	23724	6.376768864	0.108199635	0.041183368	1
hsa-miR-526a-5p	261	5.879011964	23630	6.388887345	0.051088703	0.510634114	1
hsa-miR-526b-3p	203	5.985192552	23688	6.386728976	0.067394811	0.320019716	1
hsa-miR-527	380	6.013138521	23511	6.389300219	0.038441804	0.638311247	1
hsa-miR-532-3p	2156	6.075856211	21735	6.413815693	0.033997771	0.021469996	1
hsa-miR-532-5p	504	6.070794802	23387	6.390052144	0.057696465	0.074897768	1
hsa-miR-539-3p	10	6.344918179	23881	6.383333231	0	1	1
hsa-miR-539-5p	199	6.136940993	23692	6.385386579	0.054576657	0.59916436	1
hsa-miR-541-5p	388	5.954311741	23503	6.390399401	0.034910656	0.740866301	1
hsa-miR-542-3p	167	6.490364457	23724	6.382563616	0.055825123	0.679596192	1
hsa-miR-542-5p	925	6.039192884	22966	6.397177422	0.028424157	0.468993868	1
hsa-miR-543	72	7.03990847	23819	6.38133241	0.118277426	0.267751334	1
hsa-miR-544a	102	7.046184366	23789	6.380474979	0.110843371	0.164785931	1
hsa-miR-544b	1799	5.716040908	22092	6.43765492	0.046668477	0.001425785	1
hsa-miR-545-3p	167	6.52342479	23724	6.382330895	0.076804408	0.281945449	1
hsa-miR-545-5p	19	8.251185128	23872	6.381830494	0.164828648	0.680787181	1
hsa-miR-548a-3p	50	4.570703788	23841	6.387118615	0.271254561	0.001294854	1
hsa-miR-548a-5p	4	6.587683789	23887	6.38328293	0	1	1
hsa-miR-548aa	46	5.80965467	23845	6.384423819	0.112490085	0.606655038	1
hsa-miR-548ab	8	5.942814052	23883	6.383464706	0	1	1
hsa-miR-548ac	24	4.917082631	23867	6.384791557	0.193846804	0.328511919	1
hsa-miR-548ad-3p	4	10.0107426	23887	6.382709721	0	1	1
hsa-miR-548ad-5p	0	NaN	23891	6.383317152	0	1	1
hsa-miR-548ae-3p	7	11.8729199	23884	6.381708242	0	1	1
hsa-miR-548ae-5p	0	NaN	23891	6.383317152	0	1	1
hsa-miR-548ag	68	6.012014377	23823	6.384376993	0.100047902	0.505884628	1
hsa-miR-548ah-3p	29	5.751568208	23862	6.38408493	0.112406394	0.857648466	1
hsa-miR-548ah-5p	25	5.180680773	23866	6.384576932	0.18714154	0.345982662	1
hsa-miR-548ai	41	7.734811452	23850	6.380993829	0.234301785	0.022354901	1
hsa-miR-548aj-3p	2	18.25084157	23889	6.382323597	0	1	1
hsa-miR-548aj-5p	50	8.219113965	23841	6.379467069	0.238052934	0.006999526	1
hsa-miR-548ak	19	5.505491153	23872	6.384015824	0.207671176	0.386062226	1
hsa-miR-548al	69	6.401646012	23822	6.383264063	0.088035782	0.660509784	1
hsa-miR-548am-3p	23	5.261650021	23868	6.384398028	0.147887657	0.696368072	1
hsa-miR-548am-5p	9	3.242980876	23882	6.384500597	0	1	1
hsa-miR-548an	99	5.699086229	23792	6.38616428	0.101488999	0.261828215	1
hsa-miR-548ao-3p	66	6.036897191	23825	6.384276804	0.100578079	0.518390351	1
hsa-miR-548ao-5p	57	6.0944522	23834	6.384007985	0.14394371	0.189356309	1
hsa-miR-548ap-3p	0	NaN	23891	6.383317152	0	1	1
hsa-miR-548ap-5p	7	3.483372752	23884	6.384167077	0	1	1
hsa-miR-548aq-3p	5	12.28990685	23886	6.38208074	0	1	1
hsa-miR-548aq-5p	26	6.558415399	23865	6.383126389	0.260481233	0.05893835	1
hsa-miR-548ar-3p	17	9.976907263	23874	6.380758258	0.334809219	0.044358231	1
hsa-miR-548ar-5p	6	4.415680135	23885	6.38381143	0	1	1
hsa-miR-548as-3p	13	8.069001288	23878	6.382399408	0.137819171	0.965968055	1
hsa-miR-548as-5p	34	5.461572207	23857	6.384630785	0.120248342	0.710130863	1
hsa-miR-548at-3p	6	8.193123682	23885	6.382862522	0	1	1
hsa-miR-548at-5p	11	12.29009271	23880	6.380596276	0.506125324	0.007155739	1
hsa-miR-548au-3p	335	5.919004188	23556	6.389920346	0.04169727	0.614025876	1
hsa-miR-548au-5p	4	3.856294309	23887	6.383740315	0	1	1
hsa-miR-548av-3p	18	4.973686401	23873	6.384379999	0.177355171	0.623513803	1
hsa-miR-548av-5p	6	5.369019278	23885	6.383571947	0	1	1
hsa-miR-548aw	32	6.694611044	23859	6.382899641	0.089689687	0.959275573	1
hsa-miR-548ax	96	6.658033827	23795	6.382208818	0.066752031	0.78779077	1
hsa-miR-548ay-3p	25	6.246883788	23866	6.383460068	0.219646359	0.179553836	1
hsa-miR-548ay-5p	10	5.687521749	23881	6.383608512	0	1	1
hsa-miR-548az-3p	8	12.06170389	23883	6.381415084	0	1	1
hsa-miR-548az-5p	83	5.466152945	23808	6.386514591	0.092366948	0.480574152	1
hsa-miR-548b-3p	188	7.074917194	23703	6.377831736	0.094733048	0.070320001	1
hsa-miR-548b-5p	24	5.720952695	23867	6.383983208	0.136063044	0.766452993	1
hsa-miR-548ba	26	7.392157099	23865	6.38221806	0.207158858	0.214973455	1
hsa-miR-548bb-3p	18	5.553328276	23873	6.383942955	0.148566256	0.822136683	1
hsa-miR-548bb-5p	2	4.907246883	23889	6.38344073	0	1	1
hsa-miR-548bc	3	12.41596068	23888	6.382559536	0	1	1
hsa-miR-548c-3p	15	6.16648202	23876	6.383453378	0.144094488	0.914663044	1
hsa-miR-548c-5p	9	3.242980876	23882	6.384500597	0	1	1
hsa-miR-548d-3p	41	5.636310465	23850	6.384601315	0.121784527	0.578436895	1
hsa-miR-548d-5p	13	6.254371651	23878	6.383387354	0.156961348	0.906103138	1
hsa-miR-548e-3p	7	7.622795558	23884	6.382953882	0	1	1
hsa-miR-548e-5p	120	7.942433254	23771	6.375446472	0.112637948	0.096653267	1
hsa-miR-548f-5p	30	6.570651836	23861	6.38308162	0.117702527	0.800817071	1
hsa-miR-548g-3p	0	NaN	23891	6.383317152	0	1	1
hsa-miR-548g-5p	50	8.219113965	23841	6.379467069	0.238052934	0.006999526	1
hsa-miR-548h-3p	43	5.092957841	23848	6.385643781	0.104996372	0.731293536	1
hsa-miR-548h-5p	18	6.621792439	23873	6.383137344	0.12423612	0.944103063	1
hsa-miR-548i	14	5.772069022	23877	6.38367555	0.190120199	0.692592182	1
hsa-miR-548j-3p	8	11.4190953	23883	6.381630336	0	1	1
hsa-miR-548j-5p	17	5.319785447	23874	6.384074463	0.181361461	0.631366324	1
hsa-miR-548k	39	5.713010051	23852	6.38441316	0.171024738	0.204811657	1
hsa-miR-548l	23	5.839101784	23868	6.383841576	0.136753958	0.783392993	1
hsa-miR-548m	73	5.185049075	23818	6.386989735	0.109795516	0.344150745	1
hsa-miR-548n	8	5.598632159	23883	6.383579995	0	1	1
hsa-miR-548o-3p	94	5.95886514	23797	6.384993771	0.085889156	0.494490088	1
hsa-miR-548o-5p	9	3.242980876	23882	6.384500597	0	1	1
hsa-miR-548p	34	5.660346476	23857	6.3843475	0.075844061	0.989759302	1
hsa-miR-548q	2344	5.770181468	21547	6.450017391	0.044175416	0.000522046	1
hsa-miR-548s	207	6.306805302	23684	6.383985872	0.073813259	0.213489601	1
hsa-miR-548t-3p	46	5.80965467	23845	6.384423819	0.112490085	0.606655038	1
hsa-miR-548t-5p	86	6.557029281	23805	6.382689585	0.076191244	0.702402274	1
hsa-miR-548u	122	6.102187138	23769	6.384760118	0.063369839	0.714307188	1
hsa-miR-548v	193	5.241700123	23698	6.392614649	0.130827376	0.002850727	1
hsa-miR-548w	33	6.012849344	23858	6.383829577	0.130678484	0.626877326	1
hsa-miR-548x-3p	1	29.38443086	23890	6.38235436	0	1	1
hsa-miR-548x-5p	50	8.219113965	23841	6.379467069	0.238052934	0.006999526	1
hsa-miR-548y	2	3.659417268	23889	6.383545199	0	1	1
hsa-miR-548z	43	5.092957841	23848	6.385643781	0.104996372	0.731293536	1
hsa-miR-549a-3p	87	5.398032452	23804	6.386918218	0.097056034	0.387743563	1
hsa-miR-549a-5p	945	5.712594463	22946	6.41093996	0.04692305	0.036750315	1
hsa-miR-550a-3-5p	1190	5.698744178	22701	6.419202877	0.048078214	0.010735113	1
hsa-miR-550a-3p	83	5.227615698	23808	6.387346185	0.111591527	0.254389905	1
hsa-miR-550b-2-5p	865	5.629407138	23026	6.411638709	0.056520877	0.009721376	1
hsa-miR-550b-3p	142	6.139480532	23749	6.3847751	0.115386919	0.046625517	1
hsa-miR-551a	451	5.851446998	23440	6.393550661	0.045679586	0.314320148	1
hsa-miR-551b-3p	456	6.080773506	23435	6.389204069	0.03888499	0.508174989	1
hsa-miR-551b-5p	112	7.537266887	23779	6.377882005	0.129271101	0.048190834	1
hsa-miR-552-3p	542	5.875111295	23349	6.395114127	0.050643698	0.132087069	1
hsa-miR-552-5p	56	6.285029049	23835	6.383548079	0.061322635	0.984596134	1
hsa-miR-553	13	6.928129995	23878	6.383020537	0.226110936	0.519889334	1
hsa-miR-554	284	5.837975816	23607	6.389877788	0.067303086	0.157295639	1
hsa-miR-555	179	6.009899844	23712	6.38613605	0.051143753	0.741462638	1
hsa-miR-556-3p	18	4.185976057	23873	6.384973925	0.20919728	0.410626002	1
hsa-miR-556-5p	306	6.116750597	23585	6.386775679	0.028385162	0.968041163	1
hsa-miR-557	766	5.865885109	23125	6.400456739	0.040045953	0.185312073	1
hsa-miR-5571-3p	337	5.395139746	23554	6.397455548	0.105213879	0.001277614	1
[truncated: 655 more rows]
