# Supplementary material for: Genome-wide analysis of lncRNA stability in human
Source: PLoS Comput Biol. 2021 Apr 16;17(4):e1008918. doi: 10.1371/journal.pcbi.1008918 (PMC8081339; doi:10.1371/journal.pcbi.1008918)
Supplement: S30 Table — (CSV) [file pcbi.1008918.s030.csv]

miRNA	have_motif	have_mean	no_motif	no_mean	D	p	fdr
hsa-miR-6127	3309	5.651737578	20582	6.500934333	0.057587985	1.23E-08	3.26E-05
hsa-miR-6133	3486	5.716301948	20405	6.49727035	0.055755391	1.83E-08	4.85E-05
hsa-miR-18a-3p	2595	5.636200105	21296	6.474356255	0.061889358	4.03E-08	0.000106966
hsa-miR-296-5p	1891	5.592147423	22000	6.451321787	0.069521129	9.79E-08	0.000259869
hsa-miR-6791-5p	4023	5.874832679	19868	6.486278348	0.049891689	1.17E-07	0.000310144
hsa-miR-4292	3194	5.764817602	20697	6.478765167	0.054451761	1.50E-07	0.000397123
hsa-miR-6752-3p	2914	5.750492648	20977	6.471225366	0.056242499	1.87E-07	0.000495615
hsa-miR-663b	2115	5.70568452	21776	6.449132408	0.063974567	2.81E-07	0.000744548
hsa-miR-5001-5p	4519	5.895890809	19372	6.497021449	0.045135923	6.56E-07	0.001741624
hsa-miR-6735-5p	4443	5.865697815	19448	6.501570068	0.045008913	8.65E-07	0.00229593
hsa-miR-6852-5p	3602	5.799628684	20289	6.486942065	0.048718423	9.88E-07	0.002622327
hsa-miR-762	4763	5.901935709	19128	6.503184353	0.043619696	9.97E-07	0.002646575
hsa-miR-6775-3p	2255	5.772063103	21636	6.447024764	0.059498049	1.05E-06	0.002790384
hsa-miR-6879-5p	4013	5.863919968	19878	6.488173823	0.046347409	1.18E-06	0.003127162
hsa-miR-4446-3p	3216	5.774975783	20675	6.477944762	0.050171467	1.64E-06	0.00436523
hsa-miR-3619-5p	3916	5.866328055	19975	6.484670309	0.046191984	1.71E-06	0.004539116
hsa-miR-4498	4193	5.878388009	19698	6.490798516	0.044876381	1.79E-06	0.004760092
hsa-miR-6756-5p	4658	5.842065711	19233	6.514401705	0.04260025	2.46E-06	0.006517323
hsa-miR-1915-3p	3944	5.870524999	19947	6.484708452	0.045260127	2.77E-06	0.007343398
hsa-miR-6752-5p	3191	5.684786454	20700	6.490998865	0.049393675	2.77E-06	0.007344812
hsa-miR-8085	3649	5.720492281	20242	6.502803762	0.046515147	3.10E-06	0.008216074
hsa-miR-874-3p	2613	5.752946707	21278	6.460728468	0.053121621	3.95E-06	0.01048953
hsa-miR-1207-5p	4615	5.922859239	19276	6.493558554	0.041773939	4.54E-06	0.012051162
hsa-miR-7110-5p	2877	5.727706607	21014	6.473075958	0.050552557	4.83E-06	0.012817295
hsa-miR-185-5p	1678	5.699516011	22213	6.434972413	0.063714126	6.31E-06	0.016742385
hsa-miR-6892-3p	1930	5.677157194	21961	6.445376654	0.059489609	7.04E-06	0.01868432
hsa-miR-4721	1861	5.763798304	22030	6.43565145	0.060359243	7.42E-06	0.019704862
hsa-miR-4667-3p	2745	5.851439827	21146	6.452361097	0.050275274	9.27E-06	0.024595283
hsa-miR-4290	1497	5.602650525	22394	6.43550336	0.065431986	1.21E-05	0.032122973
hsa-miR-1289	872	5.488964336	23019	6.417196802	0.084435783	1.25E-05	0.033277034
hsa-miR-4731-5p	3605	5.850480143	20286	6.478006959	0.044159682	1.31E-05	0.034682683
hsa-miR-4656	2751	5.84354344	21140	6.453559228	0.049109655	1.59E-05	0.042232367
hsa-miR-4755-3p	2725	5.794763387	21166	6.459090043	0.049261851	1.63E-05	0.043274532
hsa-miR-4632-5p	4179	5.941903839	19712	6.476898029	0.041214001	1.64E-05	0.043431394
hsa-miR-4685-5p	3852	5.812374606	20039	6.493066675	0.042445852	1.76E-05	0.046651324
hsa-miR-6820-5p	785	5.358968641	23106	6.418118225	0.087509297	1.78E-05	0.047318478
hsa-miR-361-3p	3202	5.915134812	20689	6.455776906	0.04561362	1.95E-05	0.051744907
hsa-miR-6515-5p	2045	5.756385872	21846	6.442004073	0.055240943	2.21E-05	0.058683909
hsa-miR-4510	2550	5.774542289	21341	6.456058631	0.049977719	2.29E-05	0.060687745
hsa-miR-4644	1683	5.524763425	22208	6.44838136	0.060230713	2.35E-05	0.062424491
hsa-miR-760	2414	5.734126679	21477	6.456285714	0.051031625	2.47E-05	0.065493031
hsa-miR-3155a	2086	5.659113805	21805	6.452598885	0.054378421	2.58E-05	0.068389674
hsa-miR-6731-5p	3221	5.723348779	20670	6.486159829	0.044871772	2.68E-05	0.070997653
hsa-miR-4763-3p	5061	5.975918279	18830	6.492815065	0.037394347	2.86E-05	0.075875403
hsa-miR-4690-3p	3023	5.90391976	20868	6.452764072	0.045956877	2.86E-05	0.076028648
hsa-miR-6081	2881	5.743132938	21010	6.471102527	0.046586533	3.35E-05	0.08889301
hsa-miR-1915-5p	1478	5.479275719	22413	6.442933145	0.062881844	3.46E-05	0.091782607
hsa-miR-4492	3736	5.870393794	20155	6.478394387	0.041699447	3.47E-05	0.092188269
hsa-miR-6766-5p	3292	5.81041609	20599	6.474874524	0.04393948	3.48E-05	0.09226849
hsa-miR-4723-3p	1707	5.668638374	22184	6.43830979	0.058797027	3.48E-05	0.09234229
hsa-miR-6810-3p	2395	5.858483102	21496	6.441792103	0.050387099	3.54E-05	0.093944525
hsa-miR-4436b-3p	3289	5.861205955	20602	6.466669435	0.043652553	4.04E-05	0.107303215
hsa-miR-1225-3p	1727	5.617382843	22164	6.442998101	0.058058253	4.08E-05	0.108172035
hsa-miR-4447	2174	5.68978881	21717	6.452743436	0.052196845	4.21E-05	0.111778035
hsa-miR-3620-3p	1613	5.585646795	22278	6.441071093	0.059706804	4.40E-05	0.11683912
hsa-miR-486-3p	2460	5.881063456	21431	6.440969343	0.049262238	4.46E-05	0.118442701
hsa-miR-194-3p	1706	5.688318684	22185	6.436761704	0.058119416	4.50E-05	0.119395098
hsa-miR-5787	5220	5.912446167	18671	6.514962299	0.036120525	4.76E-05	0.126446467
hsa-miR-6887-3p	3373	5.918604304	20518	6.459712339	0.042838612	4.83E-05	0.128080102
hsa-miR-1249-5p	3976	5.949186084	19915	6.469990771	0.039990382	4.98E-05	0.132165158
hsa-miR-647	917	5.308046068	22974	6.42623626	0.077423732	5.13E-05	0.136033895
hsa-miR-6805-5p	2607	5.776211607	21284	6.457679309	0.047468463	5.70E-05	0.151147251
hsa-miR-4322	1519	5.811466652	22372	6.422144298	0.060546799	5.91E-05	0.156926029
hsa-miR-4757-5p	1996	5.680383534	21895	6.447398244	0.053238905	6.27E-05	0.16653211
hsa-miR-7106-5p	4040	5.986228525	19851	6.464131119	0.038992886	7.38E-05	0.195776204
hsa-miR-378d	552	5.601073083	23339	6.401818319	0.097275056	7.40E-05	0.196283906
hsa-miR-6783-3p	2593	5.811295553	21298	6.452959936	0.046941955	7.53E-05	0.199820508
hsa-miR-6760-5p	2951	5.73166129	20940	6.475152704	0.044314847	7.75E-05	0.205609875
hsa-miR-6837-5p	3255	5.869406476	20636	6.464378368	0.042391624	8.18E-05	0.216983114
hsa-miR-671-5p	2227	5.841588413	21664	6.439005386	0.049895672	8.59E-05	0.228096164
hsa-miR-4632-3p	708	5.377418926	23183	6.414036901	0.085509643	8.66E-05	0.229959394
hsa-miR-4265	1245	5.74348667	22646	6.418492854	0.065184628	8.82E-05	0.234152684
hsa-miR-5006-3p	991	5.744980411	22900	6.410941244	0.072618942	8.91E-05	0.236555086
hsa-miR-92b-5p	813	5.299917653	23078	6.421483535	0.079837968	8.98E-05	0.238204471
hsa-miR-4306	567	5.569951567	23324	6.403089845	0.094962853	9.23E-05	0.244955745
hsa-miR-6827-5p	2328	5.791033743	21563	6.447261676	0.048706894	9.36E-05	0.248472743
hsa-miR-134-3p	1471	5.795563296	22420	6.421880307	0.060075677	9.41E-05	0.249772869
hsa-miR-521	60	9.165577401	23831	6.376312175	0.287207139	0.000103024	0.273426286
hsa-miR-4688	3100	5.930544857	20791	6.450826849	0.04277091	0.000103376	0.274359645
hsa-miR-5088-5p	1884	5.717098987	22007	6.440351506	0.053324111	0.000103482	0.274640806
hsa-miR-608	4272	5.841903688	19619	6.501208906	0.037402045	0.000109242	0.289927574
hsa-miR-6797-5p	4006	5.981797001	19885	6.464206754	0.03836045	0.000109476	0.290549906
hsa-miR-6721-5p	4668	6.018209718	19223	6.471977689	0.036091987	0.000112558	0.298728591
hsa-miR-6165	2263	5.837614531	21628	6.440415591	0.04872822	0.000119092	0.316069275
hsa-miR-346	948	5.719351916	22943	6.410752058	0.072933086	0.000124409	0.330181218
hsa-miR-3677-3p	442	5.085834705	23449	6.407773941	0.105547439	0.000126832	0.336611279
hsa-miR-4739	4735	5.941414858	19156	6.492547021	0.035644317	0.000129213	0.342931378
hsa-miR-6129	2004	5.673555197	21887	6.448303809	0.051153233	0.0001344	0.356696318
hsa-miR-1913	3102	5.907732846	20789	6.454280764	0.0421172	0.00013873	0.368188684
hsa-miR-3155b	1791	5.640713283	22100	6.443498307	0.053718239	0.000140771	0.373606411
hsa-miR-6510-5p	2738	5.762319797	21153	6.463697749	0.044320127	0.000146206	0.388030252
hsa-miR-4745-5p	2399	5.806135402	21492	6.44774387	0.046901405	0.000150522	0.399484154
hsa-miR-3085-3p	2023	5.604455807	21868	6.455369306	0.05062128	0.000151206	0.401300843
hsa-miR-6753-5p	2017	5.671751013	21874	6.448930616	0.050678336	0.000151843	0.402991145
hsa-miR-765	2784	5.762233915	21107	6.46523764	0.043801622	0.000159307	0.422801776
hsa-miR-4472	2719	5.875325162	21172	6.448555685	0.044246577	0.000159812	0.42414217
hsa-miR-6744-3p	2031	5.726887647	21860	6.444305639	0.050277807	0.000166236	0.441189373
hsa-miR-6825-5p	4857	5.981098299	19034	6.485953328	0.034765016	0.000173306	0.459954517
hsa-miR-6813-5p	3061	5.898358479	20830	6.454582563	0.041860095	0.000173418	0.46025206
hsa-miR-6737-5p	2932	5.755350949	20959	6.471164707	0.042594106	0.000176883	0.469446737
hsa-miR-139-3p	684	5.562682383	23207	6.407504431	0.083775262	0.000178129	0.472754557
hsa-miR-6812-5p	2979	5.76420041	20912	6.471512866	0.042282701	0.00017857	0.473925153
hsa-miR-4518	2673	5.801857083	21218	6.456568296	0.04428829	0.000180536	0.479142518
hsa-miR-1972	3097	5.907934171	20794	6.454119359	0.041538149	0.000182511	0.484384351
hsa-miR-3934-3p	2029	5.758910615	21862	6.441267974	0.049914809	0.000191877	0.509241053
hsa-miR-4313	1520	5.757937438	22371	6.425808644	0.057004134	0.000192241	0.510208249
hsa-miR-6764-5p	4322	6.00179348	19569	6.467580288	0.036031441	0.000203692	0.540598593
hsa-miR-11181-3p	3335	5.891287862	20556	6.463143854	0.039965656	0.000208961	0.554582569
hsa-miR-6842-5p	2777	5.716786367	21114	6.470982019	0.04317845	0.000212193	0.56316099
hsa-miR-6799-3p	2281	5.820869792	21610	6.44268515	0.047017847	0.000218421	0.579689063
hsa-miR-378e	746	5.631630015	23145	6.407545219	0.079435683	0.00021878	0.580642619
hsa-miR-218-1-3p	405	5.056379319	23486	6.406199287	0.106993922	0.000219908	0.583636756
hsa-miR-6769b-3p	1325	5.504950914	22566	6.434891878	0.060319566	0.00022174	0.588498616
hsa-miR-326	1603	5.664991261	22288	6.434980666	0.055103771	0.000227476	0.603722161
hsa-miR-3127-3p	2604	5.859476747	21287	6.447397596	0.044109283	0.000239907	0.636713192
hsa-miR-6809-5p	876	5.519487792	23015	6.41619634	0.073002568	0.000248129	0.658535517
hsa-miR-6801-3p	2355	5.872256767	21536	6.439202517	0.046016111	0.00024924	0.661481662
hsa-miR-6819-5p	3093	5.76898767	20798	6.474677912	0.040763638	0.000259902	0.689781171
hsa-miR-5088-3p	1860	5.638337389	22031	6.446213179	0.050804512	0.000285573	0.757910523
hsa-miR-3198	1105	5.586404131	22786	6.421963202	0.064812402	0.000285603	0.757989549
hsa-miR-4469	3246	5.958316815	20645	6.45013968	0.039646612	0.000296081	0.785800084
hsa-miR-7109-5p	2318	5.933852692	21573	6.431611716	0.045566997	0.000335843	0.891326554
hsa-miR-6743-5p	3055	5.910763193	20836	6.452603596	0.040376988	0.000337401	0.895462721
hsa-miR-4651	4194	5.858770961	19697	6.495006583	0.03539766	0.000345007	0.915647627
hsa-miR-3972	1731	5.811238026	22160	6.42800438	0.051938843	0.000345877	0.917956657
hsa-miR-378a-3p	1053	5.634960194	22838	6.41782192	0.065533844	0.00035167	0.93333332
hsa-miR-6781-3p	836	5.603325554	23055	6.411600517	0.073184573	0.000353124	0.9371908
hsa-miR-4481	1725	5.728729575	22166	6.434258394	0.051876709	0.000363006	0.963417093
hsa-let-7a-2-3p	278	5.559214832	23613	6.393019454	0.10842034	0.003130493	1
hsa-let-7a-3p	22	6.248657487	23869	6.383441268	0.216909342	0.25229575	1
hsa-let-7a-5p	374	5.434415029	23517	6.398407912	0.09083894	0.004596268	1
hsa-let-7b-3p	25	8.086837994	23866	6.381532688	0.2895701	0.030348406	1
hsa-let-7b-5p	820	5.825223982	23071	6.403153154	0.03260867	0.368890763	1
hsa-let-7c-3p	72	6.243568863	23819	6.383739583	0.083126332	0.704087753	1
hsa-let-7c-5p	664	5.728310225	23227	6.40204211	0.041887012	0.207376489	1
hsa-let-7d-3p	10	7.352042063	23881	6.382911505	0	1	1
hsa-let-7d-5p	418	5.472523387	23473	6.399536289	0.090436289	0.002418431	1
hsa-let-7e-3p	8	4.122081646	23883	6.38407459	0	1	1
hsa-let-7e-5p	851	5.6610494	23040	6.409994663	0.060470117	0.004948055	1
hsa-let-7f-1-3p	24	7.01335321	23867	6.382683605	0.237679991	0.133183183	1
hsa-let-7f-2-3p	64	6.058719234	23827	6.384189031	0.076332128	0.850993328	1
hsa-let-7f-5p	163	5.851815354	23728	6.386968315	0.050910834	0.795465954	1
hsa-let-7g-3p	398	6.302830388	23493	6.384680696	0.048114086	0.325239128	1
hsa-let-7g-5p	296	5.73526731	23595	6.391446957	0.055021964	0.33898362	1
hsa-let-7i-3p	51	4.878138594	23840	6.386537123	0.156658771	0.164417437	1
hsa-let-7i-5p	459	5.786212391	23432	6.395013597	0.052494271	0.167207004	1
hsa-miR-100-3p	71	6.129720463	23820	6.384073045	0.069966651	0.878916331	1
hsa-miR-100-5p	58	6.94398832	23833	6.381952703	0.08533951	0.793348357	1
hsa-miR-101-2-5p	16	5.809808583	23875	6.383701493	0.190887435	0.604839108	1
hsa-miR-101-3p	122	5.832945118	23769	6.386142066	0.059800994	0.778202754	1
hsa-miR-101-5p	80	6.454033485	23811	6.38307956	0.107465037	0.315874896	1
hsa-miR-10226	596	5.729183842	23295	6.400053081	0.037633303	0.382851584	1
hsa-miR-10392-3p	1134	5.896453235	22757	6.407577981	0.043515033	0.033453392	1
hsa-miR-10392-5p	68	5.093434196	23823	6.386998974	0.124024978	0.247884152	1
hsa-miR-10393-3p	234	6.094391246	23657	6.386175023	0.067928612	0.235314935	1
hsa-miR-10393-5p	76	5.378058561	23815	6.3865252	0.08930738	0.581436356	1
hsa-miR-10394-3p	453	5.596816085	23438	6.39851832	0.054579674	0.141571014	1
hsa-miR-10394-5p	3176	6.138751592	20715	6.420813663	0.020182308	0.211945216	1
hsa-miR-10395-3p	15	5.192373157	23876	6.384065358	0.118448093	0.984507485	1
hsa-miR-10395-5p	95	6.000638317	23796	6.384844908	0.072132866	0.70846168	1
hsa-miR-10396a-3p	1074	6.067125652	22817	6.398200339	0.053825152	0.005246618	1
hsa-miR-10396a-5p	1216	5.742022016	22675	6.417708106	0.053537472	0.002677683	1
hsa-miR-10396b-3p	1043	6.08674006	22848	6.396855751	0.051940869	0.009196901	1
hsa-miR-10396b-5p	2024	5.742835651	21867	6.442599841	0.045361298	0.000977451	1
hsa-miR-10397-3p	138	5.995731103	23753	6.385568947	0.112864462	0.060666269	1
hsa-miR-10397-5p	705	6.115383561	23186	6.391464016	0.056572718	0.025063153	1
hsa-miR-10398-3p	789	5.884852335	23102	6.400341165	0.052543254	0.02961383	1
hsa-miR-10398-5p	1744	5.896977272	22147	6.421614743	0.027130645	0.184954093	1
hsa-miR-10399-3p	124	5.264717072	23767	6.389153245	0.095928619	0.206329598	1
hsa-miR-10399-5p	55	5.784553114	23836	6.384698761	0.174384811	0.071054813	1
hsa-miR-103a-1-5p	436	5.878562987	23455	6.39269992	0.043092668	0.404501087	1
hsa-miR-103a-2-5p	260	5.640179573	23631	6.391493521	0.089743427	0.03176791	1
hsa-miR-103a-3p	783	6.49097648	23108	6.379669184	0.023462155	0.798681471	1
hsa-miR-103b	303	6.303147417	23588	6.384346974	0.035495757	0.845303495	1
hsa-miR-10400-3p	2424	5.853268167	21467	6.443168959	0.0355814	0.008051836	1
hsa-miR-10400-5p	431	5.908742068	23460	6.392035902	0.043239715	0.407328056	1
hsa-miR-10401-3p	470	6.40061056	23421	6.382970117	0.022273155	0.976256097	1
hsa-miR-10401-5p	1706	5.931796513	22185	6.41803855	0.035227165	0.039217072	1
hsa-miR-10522-5p	132	6.18690709	23759	6.384408365	0.102420837	0.127304009	1
hsa-miR-10523-5p	422	6.792944786	23469	6.375951569	0.038135514	0.582881268	1
hsa-miR-10524-5p	252	5.904612476	23639	6.388420311	0.041411086	0.785940755	1
hsa-miR-10525-3p	61	6.178881349	23830	6.383840467	0.099805315	0.579470829	1
hsa-miR-10526-3p	1887	6.073411768	22004	6.40989375	0.028890373	0.109897814	1
hsa-miR-10527-5p	277	6.537256252	23614	6.381511396	0.053754137	0.407469436	1
hsa-miR-105-3p	71	6.245682596	23820	6.383727398	0.095678268	0.53602837	1
hsa-miR-105-5p	514	6.033184211	23377	6.391015673	0.041750771	0.34458391	1
hsa-miR-106a-3p	117	4.57549356	23774	6.392214071	0.172131949	0.002016927	1
hsa-miR-106a-5p	1584	6.518937825	22307	6.37368685	0.024392822	0.342341896	1
hsa-miR-106b-3p	300	6.010351997	23591	6.388060043	0.053883402	0.356020938	1
hsa-miR-106b-5p	1527	6.49749851	22364	6.37552092	0.027471822	0.230860775	1
hsa-miR-107	756	6.378471566	23135	6.383475495	0.036435095	0.285536993	1
hsa-miR-10a-3p	13	6.424661171	23878	6.383294643	0.183416341	0.774564343	1
hsa-miR-10a-5p	530	6.160454474	23361	6.388373323	0.033037969	0.623620482	1
hsa-miR-10b-3p	318	6.233895344	23573	6.385332854	0.046434373	0.507983991	1
hsa-miR-10b-5p	420	6.241954374	23471	6.385846757	0.030368682	0.841176964	1
hsa-miR-11181-5p	543	5.857835183	23348	6.395538186	0.054977203	0.08088374	1
hsa-miR-11399	844	5.57706194	23047	6.412842878	0.049062888	0.039691673	1
hsa-miR-11400	287	6.007730387	23604	6.387883895	0.06973291	0.12684928	1
hsa-miR-11401	293	5.278183279	23598	6.397038833	0.085608574	0.028756867	1
hsa-miR-1178-3p	558	6.11104471	23333	6.389828446	0.042008127	0.291335252	1
hsa-miR-1178-5p	792	5.832325929	23099	6.402209098	0.043944904	0.103878225	1
hsa-miR-1179	116	5.305156109	23775	6.38857758	0.099446318	0.203690561	1
hsa-miR-1180-3p	224	6.192870862	23667	6.385119661	0.062147452	0.358156539	1
hsa-miR-1180-5p	1122	6.312729949	22769	6.386795515	0.029843795	0.296756573	1
hsa-miR-1181	73	5.900063097	23818	6.384798282	0.081673582	0.716634485	1
hsa-miR-1182	1278	5.976119359	22613	6.406330409	0.038929682	0.051133008	1
hsa-miR-1183	1038	6.547146373	22853	6.375875909	0.036736849	0.137077676	1
hsa-miR-1184	2149	5.90318207	21742	6.430774161	0.045316605	0.000649524	1
hsa-miR-1185-1-3p	183	5.347726466	23708	6.391310787	0.077577051	0.224458987	1
hsa-miR-1185-2-3p	217	5.754487235	23674	6.389081116	0.067522013	0.280756782	1
hsa-miR-1185-5p	23	5.698267719	23868	6.383977289	0.183955596	0.418352579	1
hsa-miR-1193	1001	5.864589549	22890	6.40600157	0.041233995	0.07667525	1
hsa-miR-1197	618	6.204951242	23273	6.388053548	0.028415291	0.71589665	1
hsa-miR-1199-3p	353	5.89398404	23538	6.390655694	0.065316117	0.102856543	1
hsa-miR-1199-5p	1800	5.998926531	22091	6.414637741	0.030167615	0.096672365	1
hsa-miR-1200	1463	6.118713676	22428	6.400577491	0.025057963	0.354430527	1
hsa-miR-1202	1823	5.905094853	22068	6.422822284	0.044616495	0.002451912	1
hsa-miR-1203	488	5.576421113	23403	6.400142571	0.059429119	0.06832092	1
hsa-miR-1204	607	6.142452936	23284	6.389596339	0.057336217	0.040908505	1
hsa-miR-1205	1995	5.906898267	21896	6.426724883	0.03518547	0.021621694	1
hsa-miR-1206	24	6.234372367	23867	6.383466927	0.12151192	0.87085229	1
hsa-miR-1207-3p	703	6.063011838	23188	6.393027978	0.028549679	0.634325183	1
hsa-miR-1208	400	6.150071407	23491	6.387288814	0.036561768	0.669166703	1
hsa-miR-12113	448	5.939962774	23443	6.391789735	0.042787959	0.396723827	1
hsa-miR-12114	2091	6.269469783	21800	6.394237099	0.019810876	0.442305059	1
hsa-miR-12115	2049	5.924520038	21842	6.426356951	0.032805214	0.035479001	1
hsa-miR-12116	186	4.875933947	23705	6.395144753	0.141639507	0.001216568	1
hsa-miR-12117	248	5.569803923	23643	6.391850387	0.059971716	0.340531602	1
hsa-miR-12118	1855	5.709689258	22036	6.440023439	0.048752299	0.000587242	1
hsa-miR-12119	2565	5.980562687	21326	6.431758735	0.03258686	0.015459167	1
hsa-miR-12120	1527	6.344257136	22364	6.385984146	0.040389076	0.018866751	1
hsa-miR-12121	549	5.985878347	23342	6.392664847	0.037679135	0.431583501	1
hsa-miR-12122	1525	5.975271397	22366	6.411139283	0.030823425	0.132664553	1
hsa-miR-12123	9	4.216582401	23882	6.384133692	0	1	1
hsa-miR-12124	355	5.947993422	23536	6.38988326	0.041379822	0.587226524	1
hsa-miR-12125	788	6.369293746	23103	6.383795464	0.020933731	0.892164898	1
hsa-miR-12126	696	5.911449867	23195	6.397476222	0.029430639	0.601915682	1
hsa-miR-12127	1189	6.104836154	22702	6.397902383	0.036915604	0.091967681	1
hsa-miR-12128	2275	5.984155954	21616	6.425327317	0.026054063	0.122263561	1
hsa-miR-12129	211	6.433049066	23680	6.382874017	0.058525202	0.47085823	1
hsa-miR-12130	26	4.304064554	23865	6.385582418	0.25604764	0.066382635	1
hsa-miR-12131	340	6.24550164	23551	6.385306761	0.041065697	0.624126379	1
hsa-miR-12132	22	4.886458755	23869	6.384696803	0.181406846	0.464588389	1
hsa-miR-12133	126	5.356814095	23765	6.388759584	0.096313439	0.195326826	1
hsa-miR-12135	1	2.975389652	23890	6.383459803	0	1	1
hsa-miR-12136	37	7.643709998	23854	6.381362154	0.132234607	0.538088079	1
hsa-miR-122-3p	17	6.810463889	23874	6.383012993	0.180479379	0.637492844	1
hsa-miR-1224-3p	2775	5.971812985	21116	6.437395769	0.030667015	0.019837703	1
hsa-miR-1224-5p	1204	5.918290338	22687	6.407996144	0.040981363	0.04297127	1
hsa-miR-1225-5p	907	5.96511675	22984	6.399820275	0.039375889	0.133599139	1
hsa-miR-122-5p	579	6.204179939	23312	6.387766382	0.039067473	0.354482636	1
hsa-miR-1226-3p	1567	6.193802348	22324	6.396619862	0.027259647	0.226636756	1
hsa-miR-1226-5p	2204	5.841875945	21687	6.438342578	0.040102704	0.003208556	1
hsa-miR-1227-3p	786	6.149433292	23105	6.391273556	0.031573197	0.434732878	1
hsa-miR-1227-5p	2400	5.999594587	21491	6.426169237	0.036276154	0.006813049	1
hsa-miR-1228-3p	1427	6.173833738	22464	6.396624347	0.013324223	0.971067808	1
hsa-miR-1228-5p	1044	5.806521577	22847	6.409673986	0.04770582	0.021254953	1
hsa-miR-1229-3p	944	6.083020043	22947	6.395670857	0.032400011	0.297087256	1
hsa-miR-1229-5p	1297	6.301320942	22594	6.388024113	0.027610649	0.307084147	1
hsa-miR-122b-3p	261	6.594186522	23630	6.380988041	0.064306689	0.236081684	1
hsa-miR-122b-5p	70	5.050579682	23821	6.387233513	0.163620335	0.047648187	1
hsa-miR-1231	1119	5.841841564	22772	6.40992488	0.050093776	0.009468178	1
hsa-miR-1233-3p	1124	5.673722362	22767	6.418349635	0.047799486	0.014974302	1
hsa-miR-1233-5p	3123	5.887206543	20768	6.457920072	0.033209143	0.005017638	1
hsa-miR-1234-3p	461	6.056339532	23430	6.389750643	0.037003563	0.565764903	1
hsa-miR-1236-3p	1655	5.899787444	22236	6.419305714	0.038174072	0.022454954	1
hsa-miR-1236-5p	690	5.953226425	23201	6.396108092	0.052974478	0.046527802	1
hsa-miR-1237-3p	991	6.304532294	22900	6.386726575	0.017800863	0.924187439	1
hsa-miR-1237-5p	1158	5.910973937	22733	6.40737792	0.036084244	0.113441376	1
hsa-miR-1238-3p	214	5.818350224	23677	6.388423497	0.059370089	0.443398738	1
hsa-miR-1238-5p	1193	6.156838287	22698	6.395220813	0.024655676	0.496084452	1
hsa-miR-1243	121	6.967556271	23770	6.380343112	0.140845638	0.016853227	1
hsa-miR-124-3p	914	6.188603504	22977	6.391062649	0.024660709	0.658942312	1
hsa-miR-1244	206	6.072721546	23685	6.386018554	0.049483615	0.699293693	1
hsa-miR-1245a	247	6.742421088	23644	6.379565728	0.067394421	0.216820109	1
hsa-miR-1245b-3p	307	6.578766186	23584	6.380772933	0.077060609	0.054685349	1
hsa-miR-1245b-5p	119	6.61729516	23772	6.382145884	0.063658679	0.723346725	1
hsa-miR-124-5p	162	6.044660446	23729	6.385629192	0.087421809	0.170865138	1
hsa-miR-1246	30	6.26882442	23861	6.383461102	0.132690723	0.667089698	1
hsa-miR-1247-3p	1393	5.861544723	22498	6.415623535	0.035311905	0.075902739	1
hsa-miR-1247-5p	605	5.821826363	23286	6.397905399	0.058357698	0.036033454	1
hsa-miR-1248	490	5.739237048	23401	6.396803723	0.059761182	0.064889195	1
hsa-miR-1249-3p	153	5.511979047	23738	6.388933242	0.088896103	0.180815565	1
hsa-miR-1250-3p	62	6.760595997	23829	6.382335521	0.098350614	0.587947979	1
hsa-miR-1250-5p	339	5.73641741	23552	6.392628421	0.06248259	0.147098248	1
hsa-miR-1251-3p	208	5.322620272	23683	6.392632904	0.094275064	0.051200823	1
hsa-miR-1251-5p	362	5.710731331	23529	6.393665066	0.047098925	0.40767048	1
hsa-miR-1252-3p	22	7.590103243	23869	6.38220486	0.14301357	0.759638981	1
hsa-miR-1252-5p	44	5.141688415	23847	6.385608076	0.165277127	0.18140407	1
hsa-miR-1253	378	5.807293718	23513	6.392577428	0.038532664	0.638606016	1
hsa-miR-1255a	161	6.03390631	23730	6.385687786	0.138291284	0.00441196	1
hsa-miR-1255b-2-3p	181	7.373507222	23710	6.375758131	0.079746756	0.203391527	1
hsa-miR-1255b-5p	169	5.414647767	23722	6.390218135	0.095635141	0.092878756	1
hsa-miR-1256	97	6.208124897	23794	6.384031351	0.083144066	0.516412682	1
hsa-miR-1257	214	6.459740461	23677	6.382626415	0.061130345	0.406340905	1
hsa-miR-1258	211	5.569384225	23680	6.390569679	0.075348645	0.185932918	1
hsa-miR-125a-3p	2180	6.162729847	21711	6.405466308	0.021347865	0.327277777	1
hsa-miR-125a-5p	1687	6.097354439	22204	6.405043827	0.02767809	0.180897877	1
hsa-miR-125b-1-3p	101	6.466263035	23790	6.382965007	0.062300909	0.829855246	1
hsa-miR-125b-2-3p	513	6.289537433	23378	6.385375027	0.056898849	0.077518378	1
hsa-miR-125b-5p	1309	5.940579695	22582	6.408981103	0.038460427	0.051444704	1
hsa-miR-1260a	1872	5.826483876	22019	6.430657717	0.044295855	0.00229408	1
hsa-miR-1260b	1714	5.930425643	22177	6.418319905	0.041752104	0.007797493	1
hsa-miR-1261	46	6.244449073	23845	6.383585046	0.095226417	0.799353347	1
hsa-miR-1262	352	6.215488359	23539	6.385826848	0.048356282	0.391994229	1
hsa-miR-1263	291	5.90283246	23600	6.389241773	0.080032908	0.050321281	1
hsa-miR-126-3p	12	7.432837376	23879	6.382789733	0.186443458	0.798645256	1
hsa-miR-1264	122	6.497128043	23769	6.382732991	0.05284711	0.88690973	1
hsa-miR-1265	422	6.030688929	23469	6.389657819	0.052832122	0.197501725	1
hsa-miR-126-5p	4	5.490436842	23887	6.383466669	0	1	1
hsa-miR-1266-3p	921	5.873940461	22970	6.403741006	0.037948994	0.156018864	1
hsa-miR-1266-5p	2644	5.858128572	21247	6.448672196	0.03886358	0.001645306	1
hsa-miR-1267	102	6.592514034	23789	6.38242018	0.120636577	0.104020438	1
hsa-miR-1268a	961	6.290415442	22930	6.387210678	0.020015675	0.853681846	1
hsa-miR-1268b	1008	6.299154887	22883	6.387024514	0.021507657	0.763169185	1
hsa-miR-1269a	830	5.911381536	23061	6.400302823	0.027221675	0.592784833	1
hsa-miR-1269b	775	5.768854263	23116	6.40391798	0.044690956	0.100024501	1
hsa-miR-1270	603	5.911653481	23288	6.395530017	0.036363186	0.4186386	1
hsa-miR-1271-3p	1802	6.42437658	22089	6.379967562	0.03790166	0.016678615	1
hsa-miR-1271-5p	372	5.588007949	23519	6.395896557	0.052830884	0.258393405	1
hsa-miR-1272	381	5.762642371	23510	6.393375727	0.083862901	0.010249525	1
hsa-miR-1273c	94	5.367291957	23797	6.387330531	0.090485659	0.427340825	1
hsa-miR-1273h-3p	866	6.084459792	23025	6.394557564	0.022856068	0.775884707	1
hsa-miR-1273h-5p	4282	6.206253696	19609	6.421982343	0.016300804	0.307824692	1
hsa-miR-127-3p	222	6.557115161	23669	6.381687039	0.032423526	0.974891604	1
hsa-miR-1275	2746	5.970516974	21145	6.436925537	0.036870621	0.002699272	1
hsa-miR-127-5p	680	6.463596982	23211	6.380965238	0.046342822	0.11709925	1
hsa-miR-1276	305	5.74739826	23586	6.391540474	0.081693364	0.035939866	1
hsa-miR-1277-3p	5	9.069248069	23886	6.382754913	0	1	1
hsa-miR-1277-5p	85	6.948471387	23806	6.381299253	0.079209394	0.662616065	1
hsa-miR-1278	59	7.54099435	23832	6.380451134	0.089903335	0.728294415	1
hsa-miR-1279	4	13.93247936	23887	6.382053006	0	1	1
hsa-miR-1281	512	6.107090842	23379	6.389366507	0.040284717	0.390365217	1
hsa-miR-128-1-5p	1056	5.84003765	22835	6.408441004	0.051762064	0.00895593	1
hsa-miR-1282	55	6.966559306	23836	6.381971359	0.055694976	0.995676428	1
hsa-miR-128-2-5p	1047	5.878285031	22844	6.406464089	0.053187041	0.006936965	1
hsa-miR-1283	161	5.99039931	23730	6.385982966	0.087282655	0.17480727	1
hsa-miR-128-3p	921	5.925685096	22970	6.401666265	0.037096019	0.174713596	1
hsa-miR-1284	133	6.254014129	23758	6.384041005	0.077438735	0.405873168	1
hsa-miR-1285-3p	2335	6.298207258	21556	6.392536469	0.014538518	0.764726721	1
hsa-miR-1285-5p	333	6.474933925	23558	6.382022119	0.040224408	0.662752977	1
hsa-miR-1286	885	5.633380294	23006	6.412165892	0.04990705	0.028664055	1
hsa-miR-1287-3p	422	6.306633118	23469	6.384696021	0.040872915	0.492766438	1
hsa-miR-1287-5p	551	5.754110423	23340	6.398171176	0.052735075	0.100163921	1
hsa-miR-1288-3p	784	6.090527644	23107	6.39325124	0.033811646	0.351301125	1
hsa-miR-1288-5p	405	5.878507309	23486	6.392022252	0.045406089	0.384501318	1
hsa-miR-1290	44	7.058963685	23847	6.38207052	0.101878643	0.752082119	1
hsa-miR-1291	2864	5.907090603	21027	6.448181985	0.039035539	0.000922233	1
hsa-miR-129-1-3p	243	5.340384982	23648	6.394034021	0.080871646	0.086022088	1
hsa-miR-129-2-3p	299	5.315421676	23592	6.396851433	0.080317743	0.044323228	1
hsa-miR-1292-3p	431	5.998333699	23460	6.390389951	0.026000815	0.937165311	1
hsa-miR-1292-5p	550	5.758866776	23341	6.398031505	0.053832624	0.088805997	1
hsa-miR-1293	1233	5.734922298	22658	6.418601416	0.046254447	0.013426735	1
hsa-miR-1294	532	6.185840635	23359	6.387814669	0.03509692	0.543408814	1
hsa-miR-1295a	125	5.910347387	23766	6.385804791	0.070805352	0.561227748	1
hsa-miR-1295b-3p	344	6.578262025	23547	6.380469187	0.045882258	0.473191637	1
hsa-miR-1295b-5p	1041	5.865222878	22850	6.406920484	0.043135136	0.04919688	1
hsa-miR-129-5p	129	6.859227471	23762	6.380733513	0.095105598	0.19615929	1
hsa-miR-1296-3p	1177	5.830163097	22714	6.411980634	0.039108185	0.065229621	1
hsa-miR-1296-5p	632	5.915630965	23259	6.396025251	0.046787388	0.135208466	1
hsa-miR-1297	11	3.450880035	23880	6.38466794	0.423286889	0.038897524	1
hsa-miR-1298-3p	454	5.753154147	23437	6.39552409	0.053498563	0.156182733	1
hsa-miR-1298-5p	48	5.016221259	23843	6.386069348	0.159665136	0.173788334	1
hsa-miR-1299	1017	6.040031942	22874	6.398579942	0.023204157	0.670883151	1
hsa-miR-1301-3p	1809	6.154850736	22082	6.402033561	0.02051014	0.482694611	1
hsa-miR-1301-5p	147	6.259264742	23744	6.384085165	0.068482464	0.499726954	1
hsa-miR-1302	184	6.156619065	23707	6.385076651	0.067847554	0.36999046	1
hsa-miR-1303	414	6.580835198	23477	6.379834064	0.049351313	0.274984166	1
hsa-miR-1304-3p	2467	6.385097439	21424	6.38311215	0.009309063	0.990816841	1
hsa-miR-1304-5p	571	6.208195935	23320	6.387605069	0.039879556	0.338056913	1
hsa-miR-1305	116	5.584856651	23775	6.387212901	0.097109032	0.226392262	1
hsa-miR-1306-3p	185	6.517980466	23706	6.382266249	0.069427742	0.33910307	1
hsa-miR-1306-5p	2311	5.95301292	21580	6.429398388	0.028494279	0.067434405	1
hsa-miR-1307-3p	244	5.442002174	23647	6.393030048	0.078088788	0.105150587	1
hsa-miR-1307-5p	70	7.808201253	23821	6.379130011	0.15085009	0.083459304	1
hsa-miR-130a-3p	278	5.957522796	23613	6.388330104	0.037844048	0.826199894	1
hsa-miR-130a-5p	85	7.440284144	23806	6.379543221	0.089415422	0.507370629	1
hsa-miR-130b-3p	402	6.385406489	23489	6.383281394	0.046858707	0.350640959	1
hsa-miR-130b-5p	302	6.375919258	23589	6.383411864	0.035204842	0.853630798	1
hsa-miR-1321	1579	5.905902208	22312	6.417103375	0.03366248	0.070728048	1
hsa-miR-1322	131	4.970703473	23760	6.391105552	0.138412753	0.013585528	1
hsa-miR-1323	296	5.734964802	23595	6.391450752	0.068098629	0.132856324	1
hsa-miR-132-3p	327	6.201179125	23564	6.3858447	0.031968633	0.896581638	1
hsa-miR-1324	712	6.003660789	23179	6.394979231	0.031953929	0.480889148	1
hsa-miR-132-5p	448	5.938482202	23443	6.391818029	0.063790364	0.055881727	1
hsa-miR-133a-3p	416	5.621609274	23475	6.396815362	0.05726663	0.136944356	1
hsa-miR-133a-5p	94	6.161303791	23797	6.384194122	0.0695135	0.756178437	1
hsa-miR-133b	371	5.643739934	23520	6.394983102	0.049081472	0.34244304	1
hsa-miR-1343-3p	3246	5.856701815	20645	6.466116541	0.038309825	0.000531261	1
hsa-miR-1343-5p	2344	5.879058695	21547	6.438173133	0.040036793	0.002278625	1
hsa-miR-134-5p	1220	5.917226881	22671	6.408398981	0.034802423	0.12105525	1
hsa-miR-135a-2-3p	254	6.46994146	23637	6.382386299	0.042793412	0.746859807	1
hsa-miR-135a-3p	424	6.309557793	23467	6.384649831	0.043074036	0.422308762	1
hsa-miR-135a-5p	198	5.935867407	23693	6.387056444	0.09646714	0.051742848	1
hsa-miR-135b-3p	227	6.107858521	23664	6.385959525	0.074385189	0.166026024	1
hsa-miR-135b-5p	260	5.589510887	23631	6.392051003	0.09666849	0.016354287	1
hsa-miR-136-3p	34	7.603562087	23857	6.38157811	0.095649569	0.915265156	1
hsa-miR-136-5p	206	6.154427243	23685	6.385307919	0.026753035	0.998583905	1
hsa-miR-137-3p	21	5.121894258	23870	6.384426908	0.18884234	0.442817052	1
hsa-miR-137-5p	73	6.318453199	23818	6.383515954	0.091595282	0.574689645	1
hsa-miR-138-1-3p	248	5.791009934	23643	6.389530077	0.0330008	0.952024765	1
hsa-miR-138-2-3p	135	6.054661295	23756	6.385184829	0.042823957	0.966347167	1
hsa-miR-138-5p	1671	5.843194681	22220	6.423935723	0.044186474	0.004628411	1
hsa-miR-139-5p	532	5.959230949	23359	6.392975693	0.02909281	0.770788288	1
hsa-miR-1-3p	24	5.375587582	23867	6.384330497	0.124109649	0.85391866	1
hsa-miR-140-3p	1351	6.625205813	22540	6.368818857	0.045118638	0.011150735	1
hsa-miR-140-5p	299	6.446665338	23592	6.382514291	0.05346946	0.367347437	1
hsa-miR-141-3p	460	6.153842274	23431	6.387822228	0.030774262	0.786339036	1
hsa-miR-141-5p	483	6.423314255	23408	6.382491853	0.037200214	0.529164881	1
hsa-miR-142-3p	93	6.634774374	23798	6.382334485	0.062350952	0.864124707	1
hsa-miR-142-5p	7	9.386346028	23884	6.382437015	0	1	1
hsa-miR-143-3p	266	5.306555059	23625	6.395440696	0.081991646	0.058221713	1
hsa-miR-143-5p	2089	6.298647875	21802	6.3914299	0.017010157	0.639480642	1
hsa-miR-144-3p	24	7.426977065	23867	6.382267676	0.135570732	0.770297465	1
hsa-miR-144-5p	33	9.010390851	23858	6.379683426	0.240609211	0.044046471	1
hsa-miR-145-3p	258	5.779650079	23633	6.389907348	0.091886362	0.026877949	1
hsa-miR-145-5p	555	5.574855653	23336	6.402544789	0.052934645	0.095845853	1
hsa-miR-1468-3p	7	6.668767455	23884	6.383233491	0	1	1
hsa-miR-1468-5p	96	6.115463896	23795	6.384397796	0.087691742	0.454039716	1
hsa-miR-1469	121	4.830980701	23770	6.391219243	0.151936082	0.007711628	1
hsa-miR-146a-3p	450	6.079679767	23441	6.389146119	0.040649574	0.459040077	1
hsa-miR-146a-5p	429	6.445791171	23462	6.382174822	0.050317738	0.236488341	1
hsa-miR-146b-3p	2228	6.047528367	21663	6.417852416	0.034727635	0.015303592	1
hsa-miR-146b-5p	520	6.452699438	23371	6.38177341	0.049312758	0.168398243	1
hsa-miR-1470	592	5.993235413	23299	6.393228667	0.042045868	0.259157515	1
hsa-miR-1471	185	6.190510436	23706	6.384821803	0.058648854	0.552926564	1
hsa-miR-147a	387	6.095523182	23504	6.388055761	0.045974252	0.396798816	1
hsa-miR-147b-3p	160	6.152194263	23731	6.384875437	0.065748915	0.497954476	1
hsa-miR-147b-5p	113	6.50303341	23778	6.382748226	0.052633988	0.914364077	1
hsa-miR-148a-3p	373	5.911462894	23518	6.390800851	0.069421471	0.058077633	1
hsa-miR-148a-5p	109	6.436066136	23782	6.383075388	0.069498248	0.671124751	1
hsa-miR-148b-3p	377	5.591263266	23514	6.396016153	0.09257423	0.00345941	1
hsa-miR-148b-5p	194	5.463543124	23697	6.390847057	0.081561718	0.154516647	1
hsa-miR-149-3p	4961	6.030006851	18930	6.475909461	0.026693971	0.007381067	1
hsa-miR-149-5p	2049	6.064570605	21842	6.413218795	0.025519583	0.174218633	1
hsa-miR-150-3p	762	6.011225662	23129	6.395575949	0.02610538	0.696143692	1
hsa-miR-150-5p	1080	5.874988653	22811	6.407384259	0.047708667	0.018296999	1
hsa-miR-151a-3p	188	6.206420193	23703	6.384720208	0.044757329	0.849028075	1
hsa-miR-151a-5p	302	6.052256704	23589	6.387555579	0.062496859	0.194544804	1
hsa-miR-151b	207	5.728634502	23684	6.389039129	0.088441656	0.080690172	1
hsa-miR-152-3p	517	6.279213752	23374	6.385619773	0.037873588	0.462608902	1
hsa-miR-152-5p	317	5.7161885	23574	6.392288043	0.081754641	0.030556652	1
hsa-miR-153-3p	22	9.360032721	23869	6.380573521	0.211386774	0.279764852	1
hsa-miR-153-5p	61	8.012977186	23830	6.379145551	0.179480335	0.039682874	1
hsa-miR-1537-3p	31	5.394457171	23860	6.384601924	0.18139821	0.260135564	1
hsa-miR-1537-5p	49	6.115055079	23842	6.383868483	0.089140412	0.831949814	1
hsa-miR-1538	1042	5.647277625	22849	6.416883312	0.056512719	0.003440243	1
hsa-miR-1539	372	5.345601147	23519	6.399730705	0.073578694	0.037929435	1
hsa-miR-154-3p	24	4.157109125	23867	6.385555766	0.171886566	0.478098424	1
hsa-miR-154-5p	107	5.389534942	23784	6.387788002	0.09867114	0.250822356	1
hsa-miR-155-3p	60	7.104406087	23831	6.381501646	0.105925056	0.512828558	1
hsa-miR-155-5p	157	6.120204216	23734	6.38505764	0.071388086	0.404510647	1
hsa-miR-1587	2940	5.98070389	20951	6.439814837	0.034998898	0.00361356	1
hsa-miR-15a-3p	660	6.050427177	23231	6.392774661	0.037227751	0.336047277	1
hsa-miR-15a-5p	707	5.900308525	23184	6.398046582	0.039893935	0.224899047	1
hsa-miR-15b-3p	15	5.70809766	23876	6.383741356	0.156480706	0.856433781	1
hsa-miR-15b-5p	681	6.052709951	23210	6.393017432	0.04428227	0.149282825	1
hsa-miR-1-5p	52	5.506581725	23839	6.385229575	0.110962321	0.545299087	1
hsa-miR-16-1-3p	105	5.565517971	23786	6.386927213	0.09685249	0.280618433	1
hsa-miR-16-2-3p	29	6.452598052	23862	6.383232954	0.155311143	0.487034566	1
hsa-miR-16-5p	788	5.741504349	23103	6.405208183	0.05483164	0.020469299	1
hsa-miR-17-3p	1189	6.277797375	22702	6.38884367	0.023562353	0.557214004	1
hsa-miR-17-5p	1981	6.645601173	21910	6.359602654	0.034002577	0.029962958	1
hsa-miR-181a-2-3p	525	6.191376483	23366	6.38762978	0.042549003	0.3104436	1
hsa-miR-181a-3p	41	7.801687513	23850	6.380878863	0.095943141	0.845487695	1
hsa-miR-181a-5p	249	6.263806913	23642	6.384575846	0.053874919	0.471890626	1
hsa-miR-181b-2-3p	73	4.794397541	23818	6.388187046	0.160732012	0.046550472	1
hsa-miR-181b-3p	75	4.739670361	23816	6.388493232	0.127655918	0.174775479	1
hsa-miR-181b-5p	491	6.137588096	23400	6.388473262	0.040106446	0.421621657	1
hsa-miR-181c-3p	110	6.4284999	23781	6.383108157	0.068651444	0.680489058	1
hsa-miR-181c-5p	153	6.419708267	23738	6.383082598	0.088239149	0.187311989	1
hsa-miR-181d-3p	475	6.101186253	23416	6.389040255	0.037515329	0.528832532	1
hsa-miR-181d-5p	406	5.80419141	23485	6.393328864	0.056103309	0.162060049	1
hsa-miR-182-3p	109	6.954907417	23782	6.380697383	0.093183573	0.302825758	1
hsa-miR-1825	659	5.624273265	23232	6.404848227	0.044320703	0.161226638	1
hsa-miR-182-5p	302	6.217436085	23589	6.385440857	0.044998946	0.581908434	1
hsa-miR-1827	1109	6.378867922	22782	6.383533735	0.04145807	0.052752415	1
hsa-miR-183-3p	59	5.002452954	23832	6.386735707	0.131328196	0.262041838	1
hsa-miR-183-5p	487	6.075900822	23404	6.389713997	0.037336498	0.519136467	1
hsa-miR-184	471	5.460987208	23420	6.401866145	0.084335888	0.002809413	1
hsa-miR-1843	789	5.675957825	23102	6.407475515	0.059678909	0.00872635	1
hsa-miR-185-3p	3406	5.969149424	20485	6.452179992	0.036070333	0.001001551	1
hsa-miR-186-3p	1322	5.978471453	22569	6.407031363	0.040877131	0.030796478	1
hsa-miR-186-5p	107	6.293715241	23784	6.383720255	0.092974229	0.315885694	1
hsa-miR-187-3p	271	6.437876507	23620	6.382691175	0.034114563	0.914130225	1
hsa-miR-187-5p	388	6.288798711	23503	6.384877513	0.059306533	0.136389399	1
hsa-miR-188-3p	1491	5.770791044	22400	6.424088421	0.042331279	0.013340819	1
hsa-miR-188-5p	633	5.785188489	23258	6.399596086	0.045706334	0.152287903	1
hsa-miR-18a-5p	390	5.719053129	23501	6.394340639	0.06618049	0.06943145	1
hsa-miR-18b-3p	264	6.306994439	23627	6.384169956	0.033806662	0.926533141	1
hsa-miR-18b-5p	399	5.810900581	23492	6.393039364	0.053279056	0.215342849	1
hsa-miR-1908-3p	338	5.951299135	23553	6.389516876	0.064591578	0.123995345	1
hsa-miR-1908-5p	1847	5.670529523	22044	6.443039469	0.049830201	0.000422161	1
hsa-miR-1909-3p	3207	5.971103307	20684	6.447229829	0.033615941	0.003765257	1
hsa-miR-1909-5p	711	5.702851279	23180	6.404189078	0.048120986	0.08194136	1
hsa-miR-190a-3p	8	4.383216896	23883	6.383987118	0	1	1
hsa-miR-190a-5p	5	6.611261285	23886	6.383269437	0	1	1
hsa-miR-190b-3p	2	1.441295574	23889	6.383730901	0	1	1
hsa-miR-190b-5p	28	6.140527264	23863	6.383602033	0.162490047	0.451283587	1
hsa-miR-1910-3p	1778	6.189241571	22113	6.398921836	0.024429639	0.279763623	1
hsa-miR-1910-5p	1232	6.118578632	22659	6.397711338	0.031467027	0.197543982	1
hsa-miR-1911-3p	1208	6.090516641	22683	6.398910461	0.030769608	0.227621618	1
hsa-miR-1911-5p	299	6.569757895	23592	6.380954242	0.056758938	0.297453003	1
hsa-miR-1912-3p	1236	6.105399574	22655	6.398479638	0.032667942	0.163813644	1
hsa-miR-1912-5p	171	5.918396112	23720	6.386668817	0.054644833	0.691156912	1
hsa-miR-191-3p	290	5.319998493	23601	6.396382802	0.068692881	0.133883555	1
hsa-miR-1914-3p	2157	5.917215293	21734	6.429575628	0.035943717	0.012561393	1
hsa-miR-1914-5p	1346	5.880186107	22545	6.413355493	0.035309207	0.084241735	1
hsa-miR-191-5p	66	4.415493629	23825	6.388768416	0.19862444	0.011108032	1
hsa-miR-192-3p	215	6.170781121	23676	6.385247176	0.060239591	0.421935003	1
hsa-miR-192-5p	117	5.728202971	23774	6.386541193	0.097109965	0.222211638	1
hsa-miR-193a-3p	785	6.203431704	23106	6.389428555	0.023795733	0.7831932	1
hsa-miR-193a-5p	627	5.626631632	23264	6.403710972	0.052549174	0.068643437	1
hsa-miR-193b-3p	783	5.940241409	23108	6.398330494	0.039472765	0.188678538	1
hsa-miR-193b-5p	996	5.922842128	22895	6.403349173	0.036379938	0.159794727	1
hsa-miR-194-5p	177	6.434310098	23714	6.382936544	0.051372786	0.74269553	1
hsa-miR-195-3p	95	6.768415188	23796	6.381779738	0.140630447	0.047380732	1
hsa-miR-195-5p	568	5.707193141	23323	6.399783234	0.056111343	0.060899924	1
hsa-miR-196a-1-3p	126	5.546534613	23765	6.387753702	0.089807607	0.264228592	1
hsa-miR-196a-3p	379	5.962133217	23512	6.390106396	0.063640214	0.097468513	1
hsa-miR-196a-5p	214	6.761848731	23677	6.379895867	0.054137479	0.563112771	1
hsa-miR-196b-3p	224	6.241845927	23667	6.384656129	0.060260595	0.39597262	1
hsa-miR-196b-5p	281	6.702662104	23610	6.379516393	0.025179782	0.994591056	1
hsa-miR-1973	82	5.630163809	23809	6.385911069	0.121687433	0.17769174	1
hsa-miR-197-3p	804	6.246420079	23087	6.388084564	0.03255682	0.382491256	1
hsa-miR-197-5p	1044	6.046066025	22847	6.398727936	0.048590977	0.017928493	1
hsa-miR-1976	2868	6.22287646	21023	6.405204794	0.013632326	0.736300296	1
hsa-miR-198	1349	5.695265785	22542	6.424492793	0.056413598	0.000606143	1
hsa-miR-199a-3p	141	6.079865174	23750	6.385118699	0.055744681	0.776402536	1
hsa-miR-199a-5p	784	6.4350137	23107	6.381563134	0.021403919	0.878006496	1
hsa-miR-199b-3p	141	6.079865174	23750	6.385118699	0.055744681	0.776402536	1
hsa-miR-199b-5p	655	6.347496005	23236	6.384326915	0.037462729	0.33299311	1
hsa-miR-19a-3p	65	5.71091724	23826	6.385151535	0.122580374	0.284303705	1
hsa-miR-19a-5p	30	6.043972301	23861	6.383743804	0.124938882	0.737861861	1
hsa-miR-19b-1-5p	214	6.423457469	23677	6.382954352	0.06223122	0.384124965	1
hsa-miR-19b-2-5p	56	5.501953168	23835	6.385387905	0.118864065	0.408870389	1
hsa-miR-19b-3p	91	6.491832025	23800	6.382902242	0.091893988	0.428243567	1
hsa-miR-200a-3p	313	6.256678312	23578	6.384998294	0.06500672	0.146902126	1
hsa-miR-200a-5p	167	6.302870577	23724	6.383883439	0.029331322	0.998834576	1
hsa-miR-200b-3p	84	5.55764846	23807	6.38623042	0.128838157	0.124187222	1
hsa-miR-200b-5p	151	7.048101051	23740	6.379088746	0.07160073	0.425172927	1
hsa-miR-200c-3p	211	6.602161675	23680	6.381367144	0.059009343	0.460219633	1
hsa-miR-200c-5p	38	5.294554886	23853	6.38505165	0.168108613	0.233904189	1
hsa-miR-202-3p	224	5.820272261	23667	6.388646178	0.062201589	0.357106994	1
hsa-miR-202-5p	59	5.26319856	23832	6.386090188	0.105625679	0.527440709	1
hsa-miR-203a-3p	153	7.087825273	23738	6.378776342	0.083159458	0.243834348	1
hsa-miR-203a-5p	308	6.23979484	23583	6.38519159	0.034052842	0.872435524	1
hsa-miR-203b-3p	278	6.390681779	23613	6.383230447	0.078737874	0.066285364	1
hsa-miR-203b-5p	188	6.433068005	23703	6.382922554	0.033533102	0.984735901	1
hsa-miR-204-3p	2312	6.00111377	21579	6.424266882	0.030613152	0.03991705	1
hsa-miR-204-5p	566	6.250906986	23325	6.386530192	0.035455368	0.490785499	1
hsa-miR-2052	2	6.129184463	23889	6.383338428	0	1	1
hsa-miR-2053	9	4.097902832	23882	6.384178417	0	1	1
hsa-miR-205-3p	129	6.198220571	23762	6.384322011	0.041330402	0.980766754	1
hsa-miR-2054	0	NaN	23891	6.383317152	0	1	1
hsa-miR-205-5p	512	5.986031424	23379	6.392017708	0.038810037	0.437350549	1
hsa-miR-206	269	6.032452802	23622	6.387312686	0.062585001	0.248493243	1
hsa-miR-208a-3p	2	1.173422703	23889	6.383753327	0	1	1
hsa-miR-208a-5p	184	6.034587472	23707	6.38602379	0.060762415	0.510318432	1
hsa-miR-208b-3p	2	2.695686597	23889	6.383625883	0	1	1
hsa-miR-208b-5p	10	6.181042909	23881	6.383401853	0	1	1
hsa-miR-20a-3p	64	5.969357877	23827	6.384429059	0.061897349	0.967345144	1
hsa-miR-20a-5p	1818	6.478697474	22073	6.375461336	0.030357988	0.090453784	1
hsa-miR-20b-3p	297	6.261737971	23594	6.384847584	0.032684649	0.91267532	1
hsa-miR-20b-5p	1970	6.607325378	21921	6.363185944	0.035617979	0.02038132	1
hsa-miR-210-3p	324	5.771157638	23567	6.391733144	0.058589721	0.222573812	1
hsa-miR-210-5p	1815	5.861387331	22076	6.426228125	0.038778734	0.012895078	1
hsa-miR-2110	1839	6.147098073	22052	6.403016358	0.03410447	0.038561376	1
hsa-miR-2113	119	6.01728342	23772	6.385149476	0.074271758	0.53087846	1
hsa-miR-211-3p	2127	6.217889976	21764	6.399484383	0.019591861	0.446671384	1
hsa-miR-2114-3p	530	5.727603517	23361	6.39819358	0.047165288	0.199175031	1
hsa-miR-2114-5p	1027	5.854206679	22864	6.407083617	0.040439834	0.080331583	1
hsa-miR-2115-3p	377	6.835480457	23514	6.376067617	0.035301956	0.744202819	1
hsa-miR-2115-5p	678	5.436612184	23213	6.410968295	0.065092518	0.007527254	1
hsa-miR-211-5p	669	6.212278118	23222	6.388244597	0.023827142	0.854062429	1
hsa-miR-2116-3p	990	6.043756923	22901	6.397996189	0.038508662	0.11984284	1
hsa-miR-2116-5p	157	5.080760857	23734	6.39193354	0.11359151	0.035729255	1
hsa-miR-2117	278	6.495347735	23613	6.381998196	0.04020237	0.766195715	1
hsa-miR-212-3p	417	6.26438676	23474	6.385429871	0.043184878	0.429423455	1
hsa-miR-212-5p	1517	6.210654499	22374	6.39502401	0.018842263	0.69419542	1
hsa-miR-21-3p	610	6.5323941	23281	6.379411094	0.040863196	0.274044848	1
hsa-miR-214-3p	2344	5.750523969	21547	6.452155841	0.044467262	0.000467957	1
hsa-miR-214-5p	854	5.949602174	23037	6.399395313	0.042821349	0.097595706	1
hsa-miR-215-3p	355	6.01402018	23536	6.388887361	0.041454625	0.584899284	1
hsa-miR-215-5p	47	5.616305831	23844	6.384829043	0.18507533	0.08043111	1
hsa-miR-21-5p	29	5.491296346	23862	6.384401244	0.109925173	0.875198589	1
hsa-miR-216a-3p	2057	6.175810242	21834	6.402866557	0.022498016	0.297257605	1
hsa-miR-216a-5p	396	6.542019578	23495	6.380642278	0.037444674	0.645809998	1
hsa-miR-216b-3p	256	6.307274593	23635	6.384140799	0.044179051	0.706122815	1
hsa-miR-216b-5p	112	7.03689885	23779	6.380238757	0.058607385	0.838473101	1
hsa-miR-217-3p	70	6.644679228	23821	6.382549118	0.100327442	0.48346651	1
hsa-miR-217-5p	372	5.896950974	23519	6.391010005	0.041638378	0.54933307	1
hsa-miR-218-2-3p	243	5.66027137	23648	6.390746961	0.058711061	0.378335976	1
hsa-miR-218-5p	58	5.454249024	23833	6.385578133	0.08552326	0.791184523	1
hsa-miR-219a-1-3p	254	5.878318008	23637	6.388743805	0.0712479	0.155882521	1
hsa-miR-219a-2-3p	66	7.034143072	23825	6.381514235	0.103803619	0.4773392	1
hsa-miR-219a-5p	19	3.658797264	23872	6.385485629	0.308551309	0.05383972	1
hsa-miR-219b-3p	47	6.113364064	23844	6.383849269	0.104283338	0.687439691	1
hsa-miR-219b-5p	204	6.33045027	23687	6.383772459	0.055328189	0.565656185	1
hsa-miR-221-3p	271	6.553741901	23620	6.381361813	0.048659589	0.549877161	1
hsa-miR-221-5p	465	6.176482816	23426	6.38742276	0.048597689	0.231753383	1
hsa-miR-222-3p	228	6.396835271	23663	6.383186901	0.075037385	0.157175272	1
hsa-miR-222-5p	256	5.850883498	23635	6.389084151	0.068449532	0.186215515	1
hsa-miR-223-3p	74	6.040053834	23817	6.38438368	0.101886683	0.428007864	1
hsa-miR-223-5p	16	11.5600085	23875	6.379847956	0.317104712	0.080255882	1
hsa-miR-22-3p	652	5.318621287	23239	6.413188562	0.068893337	0.004858083	1
hsa-miR-224-3p	102	7.370922744	23789	6.3790826	0.075785562	0.60405706	1
hsa-miR-224-5p	721	6.176026328	23170	6.389767592	0.022564749	0.868643558	1
hsa-miR-22-5p	137	6.774374468	23754	6.381061749	0.065061343	0.611472686	1
hsa-miR-2276-3p	1089	5.941755785	22802	6.404405668	0.042114256	0.050101096	1
hsa-miR-2276-5p	2168	5.915385695	21723	6.430017672	0.036407625	0.010751251	1
hsa-miR-2277-3p	284	6.124378233	23607	6.386432273	0.049645993	0.493590716	1
hsa-miR-2277-5p	296	5.25440267	23595	6.397479419	0.088783125	0.019931671	1
hsa-miR-2278	1690	6.106507601	22201	6.404388642	0.024985947	0.280720675	1
hsa-miR-2355-3p	262	5.722103348	23629	6.390648737	0.080435026	0.069955975	1
hsa-miR-2355-5p	950	5.651052379	22941	6.413640657	0.057127368	0.005190078	1
hsa-miR-2392	1841	5.902183665	22050	6.42348798	0.040073976	0.008529565	1
hsa-miR-23a-3p	141	5.645868421	23750	6.387695269	0.071636581	0.468175157	1
hsa-miR-23a-5p	1041	6.183976723	22850	6.392398701	0.028126339	0.410232417	1
hsa-miR-23b-3p	257	5.806195156	23634	6.389592872	0.068651178	0.181950126	1
hsa-miR-23b-5p	838	5.946794277	23053	6.399185203	0.036887655	0.221185899	1
hsa-miR-23c	93	6.455764838	23798	6.383034034	0.088338498	0.464946345	1
hsa-miR-24-1-5p	356	6.198508127	23535	6.386112649	0.035064439	0.781646177	1
hsa-miR-24-2-5p	308	6.143511053	23583	6.386449081	0.042400535	0.645176074	1
hsa-miR-24-3p	1679	5.9385913	22212	6.416933878	0.049496878	0.000953293	1
hsa-miR-2467-3p	3545	5.990109086	20346	6.451828043	0.02701189	0.024418544	1
hsa-miR-2467-5p	1658	6.217504787	22233	6.395682416	0.02108267	0.49912195	1
hsa-miR-25-3p	739	6.230637602	23152	6.388190605	0.017425115	0.981533042	1
hsa-miR-25-5p	893	6.029721379	22998	6.397047086	0.028031796	0.509000338	1
hsa-miR-2681-3p	153	6.343614992	23738	6.383573047	0.047384657	0.884442255	1
hsa-miR-2681-5p	135	7.484854548	23756	6.377057363	0.079989461	0.356859525	1
hsa-miR-2682-3p	586	5.348804422	23305	6.409329787	0.081172433	0.001070418	1
hsa-miR-2682-5p	1223	6.174673996	22668	6.394574016	0.022441901	0.602864719	1
hsa-miR-26a-1-3p	72	5.660194211	23819	6.385503006	0.052554333	0.988830462	1
hsa-miR-26a-2-3p	29	5.350517701	23862	6.384572335	0.097524848	0.945780116	1
hsa-miR-26a-5p	138	6.681843912	23753	6.381582774	0.076270762	0.401928244	1
hsa-miR-26b-3p	398	5.994627568	23493	6.389902027	0.061949491	0.099169495	1
hsa-miR-26b-5p	74	5.573407064	23817	6.385833563	0.105314283	0.38649144	1
hsa-miR-27a-3p	512	5.934801679	23379	6.393139639	0.037075875	0.496358727	1
hsa-miR-27a-5p	294	6.275839654	23597	6.384656237	0.064215185	0.182237498	1
hsa-miR-27b-3p	524	5.779808135	23367	6.396850713	0.044992416	0.250627213	1
hsa-miR-27b-5p	108	5.109703239	23783	6.389100708	0.107527007	0.166369447	1
hsa-miR-28-3p	145	5.741603599	23746	6.387235642	0.069801084	0.483787276	1
hsa-miR-28-5p	541	6.17188317	23350	6.388215901	0.028511639	0.78326901	1
hsa-miR-2861	3140	6.132467227	20751	6.421275263	0.02625873	0.046516949	1
hsa-miR-2909	197	5.327573247	23694	6.392094967	0.089959591	0.084654966	1
hsa-miR-296-3p	1249	5.968085632	22642	6.406222557	0.026101616	0.395465131	1
hsa-miR-297	321	6.188825231	23570	6.385965939	0.03175918	0.906771313	1
hsa-miR-298	2664	6.236605238	21227	6.401729577	0.021894339	0.206551049	1
hsa-miR-299-3p	412	6.239266612	23479	6.385844893	0.035796396	0.677238103	1
hsa-miR-299-5p	47	6.371809833	23844	6.383339835	0.228678788	0.014804594	1
hsa-miR-29a-3p	660	5.639410505	23231	6.404451773	0.059660224	0.020746199	1
hsa-miR-29a-5p	177	6.032243086	23714	6.38593755	0.043936238	0.88673748	1
hsa-miR-29b-1-5p	604	6.470735941	23287	6.381049752	0.030080166	0.661126099	1
hsa-miR-29b-2-5p	455	6.356035044	23436	6.383846823	0.035251487	0.636018873	1
hsa-miR-29b-3p	538	6.153749635	23353	6.388605866	0.061757188	0.036215945	1
hsa-miR-29c-3p	443	5.623801266	23448	6.397666587	0.099204483	0.00038404	1
hsa-miR-29c-5p	47	6.152401197	23844	6.383772321	0.109705104	0.624877731	1
hsa-miR-300	146	5.852397409	23745	6.386581599	0.089678	0.193646943	1
hsa-miR-301a-3p	199	5.97215031	23692	6.386770731	0.080513152	0.154770897	1
hsa-miR-301a-5p	333	6.588962552	23558	6.380410287	0.047790171	0.441359331	1
hsa-miR-301b-3p	223	6.41533843	23668	6.383015448	0.045990651	0.73837726	1
hsa-miR-301b-5p	650	6.28239779	23241	6.386139646	0.025407817	0.808981053	1
hsa-miR-302a-3p	318	6.66697107	23573	6.379490658	0.040936131	0.669110876	1
hsa-miR-302a-5p	50	6.582333902	23841	6.382899769	0.125562686	0.411025675	1
hsa-miR-302b-3p	172	5.891529449	23719	6.386883385	0.060610814	0.55715152	1
hsa-miR-302b-5p	26	8.093474255	23865	6.381454002	0.261756032	0.056935173	1
hsa-miR-302c-3p	441	6.127552743	23450	6.38812705	0.028958608	0.860966032	1
hsa-miR-302c-5p	167	6.866291204	23724	6.37991736	0.046945058	0.858214993	1
hsa-miR-302d-3p	269	6.560879297	23622	6.38129513	0.068480677	0.164966332	1
hsa-miR-302d-5p	81	8.078351736	23810	6.37755076	0.17678639	0.012871463	1
hsa-miR-302e	48	5.978565747	23843	6.384131985	0.097098729	0.757126679	1
hsa-miR-302f	0	NaN	23891	6.383317152	0	1	1
hsa-miR-3059-3p	853	6.294960736	23038	6.386588618	0.027214988	0.576125209	1
hsa-miR-3059-5p	1711	5.958253646	22180	6.416107218	0.041542025	0.008317429	1
hsa-miR-3064-3p	572	6.216202296	23319	6.387416372	0.057073496	0.052649453	1
hsa-miR-3064-5p	2304	5.986132847	21587	6.425708992	0.031025838	0.036342608	1
hsa-miR-3065-3p	1970	5.882079342	21921	6.428362473	0.039260362	0.007603807	1
hsa-miR-3065-5p	155	6.667631802	23736	6.381460531	0.052353034	0.792520461	1
hsa-miR-3074-3p	89	6.831485981	23802	6.381641368	0.162711282	0.018281946	1
hsa-miR-3074-5p	889	5.793112697	23002	6.406127854	0.060456229	0.003835138	1
hsa-miR-3085-5p	1767	5.874622163	22124	6.423945612	0.034025409	0.045244586	1
hsa-miR-30a-3p	265	6.033065005	23626	6.38724574	0.043368115	0.707810742	1
hsa-miR-30a-5p	86	5.573429196	23805	6.386243023	0.061495289	0.902190416	1
hsa-miR-30b-3p	2957	6.224539089	20934	6.405745103	0.015657451	0.549039144	1
hsa-miR-30b-5p	88	5.424078835	23803	6.386863469	0.097965593	0.369290503	1
hsa-miR-30c-1-3p	1957	5.936273156	21934	6.423203406	0.032529814	0.044630009	1
hsa-miR-30c-2-3p	1521	6.096270556	22370	6.402834268	0.024507175	0.359345999	1
hsa-miR-30c-5p	108	5.756019563	23783	6.386165747	0.066629837	0.726374506	1
hsa-miR-30d-3p	170	5.853463257	23721	6.387114427	0.078351771	0.251262441	1
hsa-miR-30d-5p	134	5.145467112	23757	6.390299175	0.082901882	0.319025713	1
hsa-miR-30e-3p	184	5.294875978	23707	6.391765002	0.097281623	0.063120546	1
hsa-miR-30e-5p	66	5.142035798	23825	6.386755749	0.107393558	0.43360605	1
hsa-miR-3115	29	3.788085096	23862	6.386471193	0.229626386	0.09428007	1
hsa-miR-3116	1495	5.900684961	22396	6.415534295	0.045843919	0.00552979	1
hsa-miR-3117-3p	109	5.616406988	23782	6.38683213	0.098836218	0.239686613	1
hsa-miR-3117-5p	42	4.702614533	23849	6.386277004	0.129453366	0.483393828	1
hsa-miR-3118	100	4.966433533	23791	6.389272697	0.156742886	0.014996286	1
hsa-miR-3119	42	4.66696654	23849	6.386339783	0.137021818	0.410615366	1
hsa-miR-3120-3p	870	6.07003956	23021	6.395156408	0.033706855	0.296711495	1
hsa-miR-3120-5p	855	5.973847261	23036	6.398514962	0.042229605	0.105676104	1
hsa-miR-3121-3p	75	5.178790306	23816	6.38711038	0.123968201	0.200719317	1
hsa-miR-3121-5p	173	6.824978479	23718	6.380095658	0.042150373	0.920395598	1
hsa-miR-3122	568	5.924537494	23323	6.394490108	0.037788893	0.40690873	1
hsa-miR-3123	18	7.781003642	23873	6.382263311	0.372866604	0.0134585	1
hsa-miR-3124-3p	572	5.808631082	23319	6.39741383	0.051685246	0.10128105	1
hsa-miR-3124-5p	84	6.175008585	23807	6.384052143	0.088618894	0.526712926	1
hsa-miR-3125	1263	5.956346635	22628	6.407148855	0.040106946	0.042625632	1
hsa-miR-3126-3p	378	6.035365282	23513	6.388910901	0.043329852	0.487237613	1
hsa-miR-3126-5p	1171	5.969128276	22720	6.404664651	0.029499059	0.287120726	1
hsa-miR-3127-5p	1635	5.752823042	22256	6.429635353	0.041943594	0.009410281	1
hsa-miR-3128	317	6.677653186	23574	6.37935921	0.052827408	0.347147403	1
hsa-miR-3129-3p	11	4.792806641	23880	6.384049799	0.173857926	0.893800301	1
hsa-miR-3129-5p	275	6.189426296	23616	6.385574943	0.031407674	0.951381775	1
hsa-miR-3130-3p	1441	5.97554278	22450	6.409490999	0.028696664	0.214752173	1
hsa-miR-3130-5p	1072	5.483890611	22819	6.425570768	0.064446982	0.000404765	1
hsa-miR-3131	464	5.663002726	23427	6.397583848	0.056290781	0.111868876	1
hsa-miR-3132	1134	6.077135868	22757	6.398574417	0.047115607	0.016530174	1
hsa-miR-3133	24	5.906673027	23867	6.383796452	0.171622952	0.480088039	1
hsa-miR-3134	17	5.715890776	23874	6.383792408	0.153492108	0.8183492	1
hsa-miR-3135a	858	6.374680382	23033	6.38363888	0.018219628	0.946481423	1
hsa-miR-3135b	4174	6.073354481	19717	6.448934852	0.031072437	0.002583374	1
hsa-miR-3136-3p	523	5.729623296	23368	6.397947496	0.077104429	0.004565219	1
hsa-miR-3136-5p	489	6.802949159	23402	6.374548669	0.074544692	0.009752071	1
hsa-miR-3137	887	6.222787252	23004	6.389506946	0.030586122	0.401262957	1
hsa-miR-3138	1404	6.136272859	22487	6.398741628	0.036804677	0.05574224	1
hsa-miR-3139	1018	5.901188318	22873	6.404775079	0.043224323	0.052406296	1
hsa-miR-31-3p	104	6.71774858	23787	6.381854972	0.076765832	0.575084871	1
hsa-miR-3140-3p	164	6.982357484	23727	6.379176611	0.06284263	0.540873469	1
hsa-miR-3140-5p	30	7.486966089	23861	6.381929554	0.105981867	0.889458469	1
hsa-miR-3141	974	5.414282462	22917	6.424502289	0.063803321	0.000994173	1
hsa-miR-3142	515	5.658901897	23376	6.399276848	0.064666856	0.02956204	1
hsa-miR-3143	33	8.237961987	23858	6.380751837	0.166753036	0.318666739	1
hsa-miR-3144-3p	79	6.110767368	23812	6.384221378	0.089526715	0.553257026	1
hsa-miR-3144-5p	758	5.943119498	23133	6.397741127	0.036278457	0.288877905	1
hsa-miR-3145-3p	31	7.697044907	23860	6.381610297	0.094751643	0.943833377	1
hsa-miR-3145-5p	47	5.632039918	23844	6.384798029	0.090288114	0.83905783	1
hsa-miR-3146	123	7.635674968	23768	6.376836169	0.120977375	0.055649753	1
hsa-miR-3147	832	6.218673404	23059	6.389257722	0.028514907	0.531107051	1
hsa-miR-3148	182	6.51869475	23709	6.382277938	0.04055422	0.927731648	1
hsa-miR-3149	79	6.278602325	23812	6.38366456	0.089720745	0.550442162	1
hsa-miR-3150a-3p	3095	5.979737831	20796	6.44338053	0.030304091	0.014193725	1
hsa-miR-3150a-5p	103	6.81951752	23788	6.381428442	0.090326607	0.372712303	1
hsa-miR-3150b-3p	1408	5.84714803	22483	6.416894794	0.047692	0.0048226	1
hsa-miR-3150b-5p	139	5.699975342	23752	6.387316163	0.075946047	0.40277583	1
hsa-miR-3151-3p	469	5.919521454	23422	6.392604155	0.046785329	0.26657687	1
hsa-miR-3151-5p	2569	5.994445442	21322	6.430170704	0.035789747	0.005625412	1
hsa-miR-3152-3p	108	6.041052818	23783	6.384871395	0.061857131	0.805226473	1
hsa-miR-3152-5p	141	6.025463713	23750	6.385441672	0.07758925	0.367573966	1
hsa-miR-3153	2019	6.162430529	21872	6.403707153	0.026088253	0.161479144	1
hsa-miR-3154	2704	6.098007168	21187	6.419729962	0.033733337	0.00852876	1
hsa-miR-3156-3p	870	6.158954741	23021	6.391796162	0.02317664	0.758727754	1
hsa-miR-3156-5p	301	6.044267039	23590	6.387643311	0.055737058	0.314314783	1
hsa-miR-3157-3p	602	6.416898963	23289	6.382449092	0.039340861	0.323809198	1
hsa-miR-3157-5p	1447	6.007097295	22444	6.407572638	0.039670355	0.02772542	1
hsa-miR-3158-3p	850	5.659933395	23041	6.410003329	0.051529473	0.025726276	1
hsa-miR-3158-5p	1460	6.043212368	22431	6.40545406	0.026318579	0.298456922	1
hsa-miR-3159	331	6.545716901	23560	6.38103556	0.041506676	0.627338089	1
hsa-miR-31-5p	533	6.363273311	23358	6.383774527	0.031665132	0.672944359	1
hsa-miR-3160-3p	709	6.424826049	23182	6.382047641	0.02861888	0.626082937	1
hsa-miR-3160-5p	495	5.471354504	23396	6.402611968	0.065602857	0.030829718	1
hsa-miR-3161	168	6.21113898	23723	6.384536472	0.084928129	0.180136581	1
hsa-miR-3162-3p	877	6.204010264	23014	6.390150043	0.024905667	0.671173236	1
hsa-miR-3162-5p	1197	6.040612503	22694	6.401393184	0.027334169	0.363475443	1
hsa-miR-3163	67	6.767894959	23824	6.382235608	0.151351829	0.093673904	1
hsa-miR-3164	230	6.846716832	23661	6.378812612	0.078925511	0.11707782	1
hsa-miR-3165	377	6.35709793	23514	6.383737525	0.040164683	0.587495935	1
hsa-miR-3166	658	6.356708338	23233	6.384070761	0.024803769	0.826014881	1
hsa-miR-3167	134	5.66287937	23757	6.38738074	0.09477458	0.182437545	1
hsa-miR-3168	37	6.516285645	23854	6.383110904	0.136421111	0.497485819	1
hsa-miR-3169	1050	6.07837096	22841	6.397335518	0.036850984	0.130865158	1
hsa-miR-3170	748	6.019013796	23143	6.395091724	0.036647353	0.28480913	1
hsa-miR-3171	14	5.073600324	23877	6.384085089	0.150395778	0.909646004	1
hsa-miR-3173-3p	1526	5.958201144	22365	6.412323503	0.044837014	0.00640573	1
hsa-miR-3173-5p	1706	5.8118809	22185	6.427259917	0.051055879	0.000517854	1
hsa-miR-3174	453	6.320198209	23438	6.384537089	0.045654997	0.31245187	1
hsa-miR-3175	2100	5.849230883	21791	6.434787079	0.035986263	0.014012407	1
hsa-miR-3176	2059	5.815599237	21832	6.436859255	0.037116585	0.01120886	1
hsa-miR-3177-3p	492	5.795393993	23399	6.395679142	0.039407736	0.442736109	1
hsa-miR-3177-5p	496	5.631061577	23395	6.399265806	0.073616416	0.010344883	1
hsa-miR-3178	450	5.616410798	23441	6.398039556	0.051046173	0.200122271	1
hsa-miR-3179	301	5.941501099	23590	6.388954568	0.044234352	0.606022451	1
hsa-miR-3180	1446	5.743491531	22445	6.424537373	0.04849238	0.003359985	1
hsa-miR-3180-3p	1626	5.828603389	22265	6.423827576	0.044435016	0.005037601	1
hsa-miR-3180-5p	982	5.798595357	22909	6.408381398	0.050318541	0.016988527	1
hsa-miR-3181	382	5.963476112	23509	6.39013919	0.038863138	0.621318217	1
hsa-miR-3182	45	5.46971785	23846	6.385041214	0.080077721	0.935567159	1
hsa-miR-3183	2267	5.905822473	21624	6.433376366	0.035979175	0.009860781	1
hsa-miR-3184-3p	431	6.085254245	23460	6.388793073	0.080719515	0.008050575	1
hsa-miR-3184-5p	2428	6.003974054	21463	6.426230307	0.030484495	0.034702539	1
hsa-miR-3185	1199	6.109473973	22692	6.397786479	0.031619606	0.20492133	1
hsa-miR-3186-3p	222	5.65840209	23669	6.390116389	0.05841354	0.440917308	1
hsa-miR-3186-5p	304	6.047382526	23587	6.387646831	0.049210872	0.46146255	1
hsa-miR-3187-3p	1102	5.870862979	22789	6.408097726	0.055298633	0.003228707	1
hsa-miR-3187-5p	4296	6.045320794	19595	6.457419339	0.025901876	0.017690164	1
hsa-miR-3188	981	6.021769408	22910	6.398798529	0.031429683	0.310638476	1
hsa-miR-3189-3p	1812	5.73345244	22079	6.436650856	0.044475027	0.002654378	1
hsa-miR-3189-5p	1670	5.899630336	22221	6.419668216	0.047728251	0.001689222	1
hsa-miR-3190-3p	1382	6.010375691	22509	6.406214886	0.025236215	0.37823396	1
hsa-miR-3190-5p	1862	6.065205075	22029	6.410205558	0.025150204	0.227569366	1
hsa-miR-3191-3p	770	5.872445315	23121	6.400330746	0.043373399	0.121137463	1
hsa-miR-3191-5p	889	5.812440281	23002	6.405380866	0.046072337	0.05283799	1
hsa-miR-3192-3p	276	6.226074986	23615	6.385154918	0.04987465	0.505981458	1
hsa-miR-3192-5p	4074	6.102853945	19817	6.440975078	0.024302783	0.03693339	1
hsa-miR-3193	412	5.573864578	23479	6.397521099	0.07662559	0.017222805	1
hsa-miR-3194-3p	1821	5.755874645	22070	6.435087556	0.044450872	0.002594118	1
hsa-miR-3194-5p	2572	6.13281552	21319	6.41353856	0.026192821	0.085767474	1
hsa-miR-3195	274	5.523803158	23617	6.393289072	0.07525091	0.093058823	1
hsa-miR-3196	1539	5.851132559	22352	6.419959604	0.037501779	0.034844762	1
hsa-miR-3197	594	5.80913348	23297	6.397957024	0.055178489	0.058776669	1
hsa-miR-3199	1117	6.198598628	22774	6.392377071	0.039623276	0.07062993	1
hsa-miR-3200-3p	443	5.883028603	23448	6.392769038	0.0584364	0.10265193	1
hsa-miR-3200-5p	310	6.181112999	23581	6.385975364	0.063359922	0.171329904	1
hsa-miR-3201	2	10.9101475	23889	6.382938163	0	1	1
hsa-miR-3202	1796	6.106689405	22095	6.405802938	0.03562169	0.029536671	1
hsa-miR-320a-3p	975	6.633486716	22916	6.372673265	0.02546549	0.5790451	1
hsa-miR-320a-5p	1579	5.738856512	22312	6.428925047	0.051473223	0.000807996	1
hsa-miR-320b	915	6.664458749	22976	6.372120923	0.029257757	0.438536448	1
hsa-miR-320c	579	6.734698717	23312	6.37458989	0.034799544	0.500663006	1
hsa-miR-320d	352	6.516991973	23539	6.381318191	0.046275837	0.447584504	1
hsa-miR-320e	341	6.346722913	23550	6.38384703	0.052247978	0.317885376	1
hsa-miR-323a-3p	86	6.929751818	23805	6.381343055	0.093806265	0.437870565	1
hsa-miR-323a-5p	931	5.807519474	22960	6.406665046	0.045251958	0.051242921	1
hsa-miR-323b-3p	209	6.153247732	23682	6.385347576	0.043780652	0.82201999	1
hsa-miR-323b-5p	318	6.166756241	23573	6.386238561	0.048263563	0.457883031	1
hsa-miR-32-3p	6	10.67065167	23885	6.382240158	0	1	1
hsa-miR-324-3p	3669	6.120285901	20222	6.431040506	0.019563844	0.185461483	1
hsa-miR-324-5p	783	5.757208161	23108	6.40453246	0.052501376	0.03074889	1
hsa-miR-325	176	6.292224446	23715	6.383993193	0.054971202	0.666645312	1
hsa-miR-32-5p	42	7.085101827	23849	6.382081253	0.141319692	0.372292572	1
hsa-miR-328-3p	1548	5.84357991	22343	6.420712007	0.048944394	0.001944147	1
hsa-miR-328-5p	1833	5.836258091	22058	6.428777269	0.038783434	0.012301751	1
hsa-miR-329-3p	470	5.676888083	23421	6.39749339	0.063512015	0.048605298	1
hsa-miR-329-5p	309	5.941983143	23582	6.389100046	0.062512162	0.184260625	1
hsa-miR-330-3p	929	6.301131149	22962	6.386642246	0.023711146	0.697020062	1
hsa-miR-330-5p	3037	5.930524023	20854	6.44925811	0.035699977	0.002324998	1
hsa-miR-331-3p	2342	5.941056058	21549	6.43138321	0.029098915	0.055897267	1
hsa-miR-331-5p	173	7.213020505	23718	6.377265264	0.117297075	0.01772359	1
hsa-miR-335-3p	25	5.810607664	23866	6.383917074	0.139790497	0.71358668	1
hsa-miR-335-5p	27	4.338069794	23864	6.385631168	0.239317553	0.091064416	1
hsa-miR-337-3p	79	5.732305447	23812	6.385476984	0.076026979	0.752955917	1
hsa-miR-337-5p	86	5.731734064	23805	6.385671118	0.102720261	0.326427735	1
hsa-miR-338-3p	486	6.380930768	23405	6.383366705	0.045305644	0.282483242	1
hsa-miR-338-5p	63	8.101587546	23828	6.378774134	0.117257009	0.353353027	1
hsa-miR-339-3p	354	5.553193308	23537	6.395802339	0.067563176	0.082835173	1
hsa-miR-339-5p	1946	6.08393081	21945	6.409865606	0.023363674	0.2833515	1
hsa-miR-33a-3p	66	5.863141918	23825	6.384758141	0.139740532	0.152926366	1
hsa-miR-33a-5p	72	7.799335465	23819	6.379036816	0.128284026	0.18818599	1
hsa-miR-33b-3p	1116	6.047436697	22775	6.399775663	0.030529726	0.274576269	1
hsa-miR-33b-5p	88	6.65775776	23803	6.382302542	0.067246585	0.822739534	1
hsa-miR-340-3p	324	6.181741685	23567	6.386088419	0.031213608	0.914533868	1
hsa-miR-340-5p	15	6.338196217	23876	6.383345499	0.163503099	0.81774529	1
hsa-miR-342-3p	933	5.957532141	22958	6.400620812	0.040672762	0.102970358	1
hsa-miR-342-5p	810	5.76713216	23081	6.404941425	0.053703998	0.021912043	1
hsa-miR-345-3p	1817	6.35000677	22074	6.386059064	0.020720293	0.466872945	1
hsa-miR-345-5p	1228	5.518508177	22663	6.43017703	0.054680274	0.001887161	1
hsa-miR-34a-3p	114	7.042260856	23777	6.380157814	0.067909501	0.672106543	1
hsa-miR-34a-5p	1534	5.814672473	22357	6.422334057	0.045533983	0.00519821	1
hsa-miR-34b-3p	82	5.391003388	23809	6.386734756	0.089732925	0.526079687	1
hsa-miR-34b-5p	876	6.01447596	23015	6.397356035	0.04042946	0.126714207	1
hsa-miR-34c-3p	76	7.091928935	23815	6.381055783	0.127106976	0.17283334	1
hsa-miR-34c-5p	1190	6.028428489	22701	6.401920628	0.031400016	0.214852678	1
hsa-miR-3529-3p	90	5.370051052	23801	6.38714867	0.08848181	0.483992112	1
hsa-miR-3529-5p	230	5.319717472	23661	6.393656019	0.073189416	0.174144409	1
hsa-miR-3605-3p	365	6.105953921	23526	6.387620373	0.0629762	0.115556539	1
hsa-miR-3605-5p	1067	6.042367732	22824	6.399256209	0.028959593	0.359680525	1
hsa-miR-3606-3p	5	3.51362691	23886	6.383917858	0	1	1
hsa-miR-3606-5p	11	3.819465935	23880	6.384498156	0.386687224	0.074647039	1
hsa-miR-3609	288	7.132596244	23603	6.374174569	0.085402868	0.031512994	1
hsa-miR-3610	48	5.945002029	23843	6.384199555	0.131067469	0.382939143	1
hsa-miR-3611	10	7.100887962	23881	6.383016674	0	1	1
hsa-miR-3612	1396	5.755987104	22495	6.422248148	0.050016336	0.002785599	1
hsa-miR-3613-3p	89	6.486550015	23802	6.382931146	0.091774461	0.44403086	1
hsa-miR-3613-5p	15	6.155630827	23876	6.383460195	0.318931144	0.094746013	1
hsa-miR-3614-3p	604	6.105258034	23287	6.390529232	0.057461714	0.040980625	1
hsa-miR-3614-5p	1014	5.92947557	22877	6.403433223	0.041551039	0.069975553	1
hsa-miR-3615	477	5.638202935	23414	6.398496937	0.073818295	0.012258422	1
hsa-miR-361-5p	202	7.348354476	23689	6.37508812	0.111844324	0.013328889	1
hsa-miR-3616-3p	1337	5.864268505	22554	6.41408633	0.036956795	0.063630476	1
hsa-miR-3616-5p	58	4.500819533	23833	6.387898399	0.16644771	0.081034621	1
hsa-miR-3617-3p	287	5.772593412	23604	6.390742915	0.046258179	0.578752068	1
hsa-miR-3617-5p	91	6.887956073	23800	6.38138765	0.064957983	0.83891101	1
hsa-miR-3618	52	7.062868839	23839	6.381834846	0.157717477	0.151278165	1
hsa-miR-3619-3p	605	6.200243183	23286	6.388073648	0.023422224	0.90274337	1
hsa-miR-3620-5p	3312	5.987813166	20579	6.446969866	0.035641972	0.001422823	1
hsa-miR-3621	318	5.404557727	23573	6.396520626	0.089435414	0.013216232	1
hsa-miR-3622a-3p	775	5.859436406	23116	6.400881072	0.042426249	0.134440717	1
hsa-miR-3622a-5p	951	6.376525901	22940	6.38359869	0.019006195	0.896334825	1
hsa-miR-3622b-3p	1055	5.920473647	22836	6.404700052	0.041685366	0.060117441	1
hsa-miR-3622b-5p	2069	6.219753859	21822	6.398825009	0.016817934	0.659013676	1
hsa-miR-362-3p	288	5.520646962	23603	6.393843315	0.111218942	0.001753952	1
hsa-miR-362-5p	359	6.085625254	23532	6.387858687	0.037282605	0.709441512	1
hsa-miR-363-3p	96	6.493512697	23795	6.382872573	0.055108304	0.933558811	1
hsa-miR-363-5p	819	6.073379823	23072	6.394319175	0.026135576	0.652418497	1
hsa-miR-3646	148	6.632338104	23743	6.381764901	0.078805304	0.320510851	1
hsa-miR-3648	357	5.951581294	23534	6.389866387	0.046295139	0.438158183	1
hsa-miR-3649	755	5.789188733	23136	6.40270542	0.044426335	0.111567022	1
hsa-miR-3650	325	5.881478748	23566	6.390238033	0.075401067	0.052232091	1
hsa-miR-3651	473	6.46332936	23418	6.381701055	0.019225918	0.995473904	1
hsa-miR-3652	2997	6.299986022	20894	6.395270028	0.014585499	0.632689608	1
hsa-miR-3654	420	6.487984636	23471	6.381444188	0.031132745	0.818705992	1
hsa-miR-3655	70	6.164920154	23821	6.38395893	0.072272365	0.859228259	1
hsa-miR-3657	441	5.173192036	23450	6.406074729	0.092472332	0.001218989	1
hsa-miR-3658	34	7.624711498	23857	6.381547969	0.179367752	0.224716728	1
hsa-miR-3659	243	6.127061632	23648	6.38595036	0.051064794	0.557272959	1
hsa-miR-365a-3p	160	5.449888469	23731	6.389610549	0.119190089	0.021874846	1
hsa-miR-365a-5p	869	6.001573616	23022	6.397726636	0.039499767	0.14656358	1
hsa-miR-365b-3p	160	5.449888469	23731	6.389610549	0.119190089	0.021874846	1
hsa-miR-365b-5p	834	5.815679797	23057	6.403849292	0.048554885	0.044957996	1
hsa-miR-3660	597	6.042458263	23294	6.392052996	0.036046263	0.435947173	1
hsa-miR-3661	1617	6.118931467	22274	6.402510456	0.019532023	0.613086545	1
hsa-miR-3662	152	6.348366716	23739	6.383540939	0.05455463	0.759691347	1
hsa-miR-3663-3p	1334	5.91322785	22557	6.411117796	0.034759519	0.095320492	1
hsa-miR-3663-5p	2604	6.265889817	21287	6.397681824	0.014940463	0.678314762	1
hsa-miR-3664-3p	1457	6.126537587	22434	6.399993974	0.021000334	0.582357818	1
hsa-miR-3664-5p	283	5.832086853	23608	6.389925004	0.056599967	0.331809472	1
hsa-miR-3665	1921	6.083663731	21970	6.409518073	0.035195479	0.025138522	1
hsa-miR-3666	430	5.664814114	23461	6.396486084	0.078466292	0.011036621	1
hsa-miR-3667-3p	1880	6.033841901	22011	6.413166476	0.03565229	0.024476251	1
hsa-miR-3667-5p	491	6.376620353	23400	6.38345767	0.019527303	0.992991211	1
hsa-miR-3668	8	6.758480853	23883	6.383191485	0	1	1
hsa-miR-3670	855	6.244363076	23036	6.388474546	0.025078621	0.677621745	1
hsa-miR-3671	34	6.938889919	23857	6.382525373	0.113849924	0.771003283	1
hsa-miR-3672	56	5.508178188	23835	6.385373279	0.07302811	0.926922102	1
hsa-miR-367-3p	397	5.91613101	23494	6.391211632	0.05384911	0.207608817	1
hsa-miR-3674	21	4.474486938	23870	6.384996475	0.164125122	0.624162544	1
hsa-miR-3675-3p	144	7.317986379	23747	6.377649389	0.061286981	0.655448867	1
hsa-miR-3675-5p	855	6.122183381	23036	6.393009346	0.019836483	0.90185324	1
hsa-miR-367-5p	76	5.877215265	23815	6.384932258	0.099844746	0.436864542	1
hsa-miR-3677-5p	1445	6.053364985	22446	6.404558392	0.030180669	0.168527249	1
hsa-miR-3678-3p	1286	5.822394897	22605	6.415228058	0.032256589	0.158906587	1
hsa-miR-3678-5p	59	6.144424919	23832	6.383908569	0.130798357	0.266330504	1
hsa-miR-3679-3p	1230	5.957315808	22661	6.40643977	0.051340992	0.004264955	1
hsa-miR-3679-5p	513	6.219141478	23378	6.386919775	0.026637146	0.868484067	1
hsa-miR-3680-3p	342	5.802970592	23549	6.391745473	0.062402421	0.144765151	1
hsa-miR-3680-5p	421	6.400381187	23470	6.383011061	0.036471282	0.641143477	1
hsa-miR-3681-3p	655	5.978054449	23236	6.394741109	0.04452475	0.159904493	1
hsa-miR-3681-5p	295	5.555415855	23596	6.393667673	0.066746447	0.149073852	1
hsa-miR-3682-3p	133	6.461530794	23758	6.382879303	0.076096251	0.427957503	1
hsa-miR-3682-5p	54	6.314204893	23837	6.383473718	0.104085774	0.603646548	1
hsa-miR-3683	33	4.290772948	23858	6.386211525	0.184556606	0.211618006	1
hsa-miR-3684	66	7.566873883	23825	6.380038464	0.203125696	0.008754972	1
hsa-miR-3685	253	6.370121359	23638	6.383458388	0.039328883	0.833533085	1
hsa-miR-3686	16	8.789234112	23875	6.38170481	0.237256545	0.329085539	1
hsa-miR-3688-3p	166	7.117626567	23725	6.378179308	0.083597953	0.199498517	1
hsa-miR-3688-5p	162	6.099828743	23729	6.385252553	0.077259217	0.292071924	1
hsa-miR-3689a-3p	3730	6.117119742	20161	6.432566512	0.018238688	0.24589418	1
hsa-miR-3689a-5p	138	5.649523832	23753	6.387580339	0.051641074	0.857741408	1
hsa-miR-3689b-3p	3613	6.092321124	20278	6.435164901	0.021186575	0.12743646	1
hsa-miR-3689b-5p	138	5.649523832	23753	6.387580339	0.051641074	0.857741408	1
hsa-miR-3689c	3613	6.092321124	20278	6.435164901	0.021186575	0.12743646	1
hsa-miR-3689d	1469	5.875894359	22422	6.416561469	0.037449422	0.041838757	1
hsa-miR-3689e	138	5.649523832	23753	6.387580339	0.051641074	0.857741408	1
hsa-miR-3689f	144	5.829094509	23747	6.386677916	0.047459796	0.903840194	1
hsa-miR-3690	1112	5.810159509	22779	6.411296927	0.056969201	0.002052157	1
hsa-miR-3691-3p	570	5.981965049	23321	6.393126796	0.053709517	0.080698883	1
hsa-miR-3691-5p	663	5.995377448	23228	6.394390168	0.030535649	0.584850814	1
hsa-miR-3692-3p	773	6.271456746	23118	6.387057445	0.031590109	0.444348171	1
hsa-miR-3692-5p	2708	5.993277359	21183	6.4331792	0.031566327	0.016708616	1
hsa-miR-369-3p	7	4.922801795	23884	6.383745205	0	1	1
hsa-miR-369-5p	18	3.747054577	23873	6.385304867	0.241165054	0.246365816	1
hsa-miR-370-3p	2830	5.918643901	21061	6.445756034	0.039596021	0.000800969	1
hsa-miR-370-5p	755	5.787647209	23136	6.402755724	0.05541669	0.022426014	1
hsa-miR-3713	51	5.66287008	23840	6.384858377	0.125093762	0.40332001	1
hsa-miR-3714	1579	6.078528987	22312	6.404886734	0.023476832	0.390617886	1
hsa-miR-371a-3p	107	5.866855991	23784	6.385640619	0.059939769	0.838693195	1
hsa-miR-371a-5p	457	6.617881113	23434	6.378742785	0.07598042	0.011305516	1
hsa-miR-371b-3p	767	6.167561024	23124	6.390473568	0.034397513	0.343446174	1
hsa-miR-371b-5p	146	5.719505036	23745	6.387398709	0.083044448	0.269614873	1
hsa-miR-372-3p	787	6.362957803	23104	6.38401066	0.020679214	0.900783924	1
hsa-miR-372-5p	274	7.019456416	23617	6.375936784	0.076637854	0.083025068	1
hsa-miR-373-3p	1975	6.585146684	21916	6.365128919	0.041882562	0.003472258	1
hsa-miR-373-5p	314	6.077387958	23577	6.387391537	0.054706236	0.311798351	1
hsa-miR-374a-3p	22	5.761210756	23869	6.383890546	0.209863307	0.28769409	1
hsa-miR-374a-5p	2	4.488267281	23889	6.383475807	0	1	1
hsa-miR-374b-3p	51	7.075453957	23840	6.38183649	0.158323464	0.155885463	1
hsa-miR-374b-5p	4	11.47627769	23887	6.38246431	0	1	1
hsa-miR-374c-3p	50	7.438370828	23841	6.381104465	0.104708695	0.644648358	1
hsa-miR-374c-5p	13	4.236407367	23878	6.384486003	0.255052929	0.36657122	1
hsa-miR-375-3p	29	6.657485746	23862	6.382983949	0.206017936	0.170980207	1
hsa-miR-375-5p	50	5.502624941	23841	6.385164164	0.170366176	0.110425937	1
hsa-miR-376a-2-5p	53	7.752629314	23838	6.380272704	0.145204185	0.21479525	1
hsa-miR-376a-3p	28	5.07156363	23863	6.384856317	0.186428781	0.285438422	1
hsa-miR-376a-5p	66	7.511780679	23825	6.380191083	0.075920379	0.842516611	1
hsa-miR-376b-3p	26	5.972056269	23865	6.383765205	0.099036246	0.960850528	1
hsa-miR-376b-5p	23	4.281371474	23868	6.385342657	0.170253423	0.518162221	1
hsa-miR-376c-3p	43	6.42838895	23848	6.383235884	0.109221777	0.685183512	1
hsa-miR-376c-5p	60	5.868672486	23831	6.384612888	0.082175178	0.813750852	1
hsa-miR-377-3p	75	8.199379054	23816	6.377598113	0.140427164	0.104802337	1
hsa-miR-377-5p	344	6.322528534	23547	6.384205218	0.042688868	0.567014113	1
hsa-miR-378a-5p	2116	6.449151669	21775	6.376919639	0.01873793	0.507390348	1
hsa-miR-378b	685	5.629898364	23206	6.40555674	0.074050192	0.001355261	1
hsa-miR-378c	1399	5.819150861	22492	6.418408235	0.044694948	0.010368907	1
hsa-miR-378f	673	5.807767986	23218	6.400000096	0.070237174	0.003151204	1
hsa-miR-378g	1893	5.879399549	21998	6.426680914	0.033535609	0.039661897	1
hsa-miR-378h	913	5.608910636	22978	6.414087156	0.066155045	0.000918354	1
hsa-miR-378i	698	5.671499825	23193	6.404739499	0.078375775	0.000484878	1
hsa-miR-378j	214	6.250939028	23677	6.384513626	0.056156079	0.515464109	1
hsa-miR-379-3p	44	5.988188627	23847	6.384046202	0.165991911	0.177678097	1
hsa-miR-379-5p	171	5.312248451	23720	6.3910386	0.104803359	0.048006428	1
hsa-miR-380-3p	26	6.454849443	23865	6.38323922	0.140019984	0.68853253	1
hsa-miR-380-5p	61	8.577316733	23830	6.377700955	0.155611813	0.105011108	1
hsa-miR-381-3p	146	5.656840807	23745	6.38778401	0.04892883	0.87799924	1
hsa-miR-381-5p	76	5.976275345	23815	6.384616131	0.08773661	0.604238788	1
hsa-miR-382-3p	16	5.776588176	23875	6.383723756	0.230989529	0.36092322	1
hsa-miR-382-5p	158	6.252938275	23733	6.384185136	0.060189652	0.620325719	1
hsa-miR-383-3p	922	6.316199387	22969	6.38601133	0.050501577	0.021746279	1
hsa-miR-383-5p	338	5.811775186	23553	6.39151913	0.046048356	0.479742657	1
hsa-miR-384	14	6.407214693	23877	6.38330314	0.340034343	0.078671802	1
hsa-miR-3907	1008	6.215943775	22883	6.390689978	0.044338471	0.044918642	1
hsa-miR-3908	214	6.269802418	23677	6.384343133	0.0685128	0.272447832	1
hsa-miR-3909	1178	5.936401061	22713	6.406496263	0.030621155	0.244416925	1
hsa-miR-3910	14	5.127523103	23877	6.384053472	0.157515601	0.878256007	1
hsa-miR-3911	1204	5.900074013	22687	6.408962885	0.044622163	0.021070453	1
hsa-miR-3912-3p	6	3.705598788	23885	6.383989805	0	1	1
hsa-miR-3912-5p	93	6.924326708	23798	6.381202946	0.102971516	0.279708312	1
hsa-miR-3913-3p	163	5.010353794	23728	6.392748753	0.112731613	0.032662257	1
hsa-miR-3913-5p	245	5.899812107	23646	6.388326825	0.060238518	0.342407608	1
hsa-miR-3914	228	7.171503988	23663	6.375722739	0.040222874	0.858340108	1
hsa-miR-3915	198	6.010556211	23693	6.386432278	0.072581426	0.252149103	1
hsa-miR-3916	2366	6.148642599	21525	6.409112274	0.020724904	0.319134953	1
hsa-miR-3917	214	5.997629594	23677	6.386803115	0.044729911	0.789833763	1
hsa-miR-3918	3096	6.009371425	20795	6.438990919	0.032554676	0.006612621	1
hsa-miR-3919	587	6.426971116	23304	6.382217561	0.031361061	0.626449957	1
hsa-miR-3920	32	4.918581064	23859	6.385281675	0.143411553	0.526812116	1
hsa-miR-3921	938	6.026763603	22953	6.397888111	0.043368311	0.067423572	1
hsa-miR-3922-3p	1679	5.851653108	22212	6.423505516	0.035683886	0.037544197	1
hsa-miR-3922-5p	1859	5.867303027	22032	6.426857015	0.035232483	0.028353876	1
hsa-miR-3923	48	6.017675499	23843	6.384053251	0.057426009	0.997440452	1
hsa-miR-3924	17	4.927454025	23874	6.384353831	0.15183882	0.828355774	1
hsa-miR-3925-3p	505	5.832603899	23386	6.395209318	0.047767091	0.209338218	1
hsa-miR-3925-5p	458	6.363120666	23433	6.383711894	0.040814684	0.442734845	1
hsa-miR-3926	608	6.165446664	23283	6.389006507	0.035198696	0.455044852	1
hsa-miR-3927-3p	286	5.947394221	23605	6.388598828	0.057029372	0.316980056	1
hsa-miR-3927-5p	159	5.347000218	23732	6.390260283	0.081793868	0.241241934	1
hsa-miR-3928-3p	1065	5.808252975	22826	6.410148106	0.063323843	0.000571516	1
hsa-miR-3928-5p	653	6.112457535	23238	6.39092845	0.044485408	0.161822835	1
hsa-miR-3929	2322	6.274207872	21569	6.395063258	0.014915116	0.739485106	1
hsa-miR-3934-5p	2163	6.279286828	21728	6.393673264	0.021149541	0.342399662	1
hsa-miR-3935	72	5.720765201	23819	6.385319912	0.12643268	0.201329689	1
hsa-miR-3936	1009	5.985301516	22882	6.400867968	0.032264077	0.26681313	1
hsa-miR-3937	1139	5.932669774	22752	6.405877251	0.045894257	0.020729099	1
hsa-miR-3938	157	5.767898942	23734	6.387388133	0.074779442	0.347663907	1
hsa-miR-3939	107	5.852605819	23784	6.385704728	0.072684535	0.626882338	1
hsa-miR-3940-3p	660	5.86050662	23231	6.398170363	0.039731524	0.263072257	1
hsa-miR-3940-5p	1062	6.412035337	22829	6.381981189	0.026014876	0.498191565	1
hsa-miR-3941	178	6.392302961	23713	6.383249701	0.045970612	0.849341919	1
hsa-miR-3942-3p	6	2.27296463	23885	6.384349688	0	1	1
hsa-miR-3942-5p	17	6.907305596	23874	6.382944035	0.18098941	0.633949884	1
hsa-miR-3943	2371	5.940436434	21520	6.432112235	0.03677877	0.006190923	1
hsa-miR-3944-3p	380	5.600124371	23511	6.395975621	0.066267973	0.074921212	1
hsa-miR-3944-5p	714	6.392275669	23177	6.383041172	0.019315549	0.958347796	1
hsa-miR-3945	522	5.842166767	23369	6.395404982	0.040256281	0.379556554	1
hsa-miR-3960	489	5.734426185	23402	6.396876151	0.071436661	0.015061321	1
hsa-miR-3973	105	6.251071299	23786	6.383900933	0.06747947	0.727914575	1
hsa-miR-3974	117	7.018025031	23774	6.380193537	0.129319252	0.040721924	1
hsa-miR-3975	142	6.227809712	23749	6.384246962	0.06917504	0.509016646	1
hsa-miR-3976	182	6.21726799	23709	6.384591814	0.048572921	0.787688733	1
hsa-miR-3977	76	6.867850265	23815	6.381770878	0.149574572	0.067427568	1
hsa-miR-3978	1032	6.167144615	22859	6.393076549	0.028976425	0.378355817	1
hsa-miR-409-3p	79	5.686001194	23812	6.385630606	0.105268166	0.347413874	1
hsa-miR-409-5p	117	5.118233214	23774	6.389543064	0.07944864	0.45435556	1
hsa-miR-410-3p	18	6.565944406	23873	6.383179453	0.269169727	0.147552076	1
hsa-miR-410-5p	141	6.660482995	23750	6.381671662	0.100699664	0.116510607	1
hsa-miR-411-3p	65	5.925986918	23826	6.3845648	0.108396128	0.431466562	1
hsa-miR-411-5p	69	5.556489335	23822	6.385712044	0.096236702	0.546997503	1
hsa-miR-412-3p	776	6.19811687	23115	6.389534562	0.023431253	0.804242635	1
hsa-miR-412-5p	43	4.993676902	23848	6.385822793	0.165990225	0.187691834	1
hsa-miR-421	224	5.155298084	23667	6.394939929	0.124780813	0.001995374	1
hsa-miR-422a	1080	5.778810208	22811	6.411937883	0.052295635	0.007104303	1
hsa-miR-423-3p	416	6.170656798	23475	6.387085702	0.029027505	0.881175909	1
hsa-miR-423-5p	2484	5.818695658	21407	6.448834029	0.043082191	0.000516152	1
hsa-miR-424-3p	65	6.657863668	23826	6.382568158	0.070850202	0.900846508	1
hsa-miR-424-5p	550	6.496191058	23341	6.380657427	0.031970197	0.642186256	1
hsa-miR-4251	285	6.149841693	23606	6.386135948	0.032785301	0.92264756	1
hsa-miR-4252	2340	6.19945747	21551	6.403280572	0.019218514	0.416675387	1
hsa-miR-4253	997	6.303701514	22894	6.386784296	0.028512286	0.419064306	1
hsa-miR-425-3p	129	6.410278734	23762	6.383170782	0.050291032	0.901740273	1
hsa-miR-4254	1720	5.849916313	22171	6.424697759	0.043937529	0.00421254	1
hsa-miR-4255	103	5.574803183	23788	6.386817948	0.106634495	0.193964952	1
hsa-miR-425-5p	223	6.761475927	23668	6.379754138	0.060891473	0.385799632	1
hsa-miR-4256	124	5.752606509	23767	6.38660777	0.059787765	0.769957112	1
hsa-miR-4257	1498	6.031674914	22393	6.406840578	0.027863347	0.225722839	1
hsa-miR-4258	845	6.273345459	23046	6.387349352	0.018891879	0.933092247	1
hsa-miR-4259	1151	5.657341864	22740	6.420062867	0.053645409	0.003652092	1
hsa-miR-4260	776	5.921971057	23115	6.398805128	0.038124873	0.225179635	1
hsa-miR-4261	214	6.225835212	23677	6.384740522	0.047133166	0.733733938	1
hsa-miR-4262	35	7.861781499	23856	6.381148044	0.189268947	0.163438681	1
hsa-miR-4263	46	6.085999809	23845	6.383890715	0.167087257	0.15399508	1
hsa-miR-4264	125	5.991353594	23766	6.385378729	0.059107633	0.777765119	1
hsa-miR-4266	363	6.042338106	23528	6.388577922	0.034445214	0.790051674	1
hsa-miR-4267	1313	6.143821519	22578	6.39724477	0.03383346	0.116736169	1
hsa-miR-4268	1617	6.16024518	22274	6.399511252	0.02100638	0.51894976	1
hsa-miR-4269	2372	6.128436995	21519	6.411412126	0.041925909	0.001094074	1
hsa-miR-4270	3729	5.986931009	20162	6.456629518	0.030663652	0.005381559	1
hsa-miR-4271	2947	6.016282189	20944	6.434962112	0.036257642	0.002244148	1
hsa-miR-4272	10	7.410405671	23881	6.382887066	0	1	1
hsa-miR-4273	151	5.72194685	23740	6.387523846	0.055289923	0.748675007	1
hsa-miR-4274	339	6.028642971	23552	6.38842222	0.04160542	0.60938284	1
hsa-miR-4275	3	4.668084504	23888	6.383532561	0	1	1
hsa-miR-4276	111	5.899620935	23780	6.385574944	0.046386167	0.971342064	1
hsa-miR-4277	396	5.814406236	23495	6.392905946	0.06030834	0.117667772	1
hsa-miR-4278	319	6.031986723	23572	6.388071709	0.104384911	0.002100012	1
hsa-miR-4279	952	5.900362141	22939	6.403360448	0.043750305	0.060441194	1
hsa-miR-4280	170	6.945082165	23721	6.379291181	0.067736704	0.420886463	1
hsa-miR-4281	514	6.044133716	23377	6.390774922	0.043778938	0.290045178	1
hsa-miR-4282	9	5.195363607	23882	6.383764836	0	1	1
hsa-miR-4283	1003	5.80860961	22888	6.408502038	0.041418518	0.073998481	1
hsa-miR-4284	736	6.739771396	23155	6.371986972	0.035976594	0.314340959	1
hsa-miR-4285	116	4.303384955	23775	6.393465297	0.173005185	0.001995059	1
hsa-miR-4286	1179	5.9630665	22712	6.405132735	0.037341535	0.087803755	1
hsa-miR-4287	860	5.875311685	23031	6.402286572	0.041855871	0.109498982	1
hsa-miR-4288	141	5.525029775	23750	6.388412669	0.105051736	0.090655068	1
hsa-miR-4289	121	5.025758711	23770	6.390227736	0.132172994	0.029804024	1
hsa-miR-429	88	5.53776628	23803	6.386443165	0.116101675	0.187991858	1
hsa-miR-4291	210	6.142726527	23681	6.385450678	0.038786369	0.912860489	1
hsa-miR-4293	695	6.194481067	23196	6.388975071	0.029447461	0.602076892	1
hsa-miR-4294	325	5.673761361	23566	6.393102675	0.073188492	0.064487533	1
hsa-miR-4295	58	6.239325007	23833	6.383667571	0.142530568	0.190418075	1
hsa-miR-4296	661	5.945260371	23230	6.395781876	0.055106503	0.040342826	1
hsa-miR-4297	490	5.881104079	23401	6.39383313	0.040865164	0.399305008	1
hsa-miR-4298	1871	6.097928743	22020	6.407566095	0.038153304	0.01320182	1
hsa-miR-4299	579	6.095649671	23312	6.390461948	0.040982177	0.298816268	1
hsa-miR-4300	791	5.923373327	23100	6.399066744	0.045167222	0.08825835	1
hsa-miR-4301	269	6.324643973	23622	6.383985304	0.05786333	0.335328325	1
hsa-miR-4302	728	5.716758412	23163	6.404266717	0.050811307	0.052265982	1
hsa-miR-4303	324	6.32940058	23567	6.384058399	0.060654755	0.190257449	1
hsa-miR-4304	174	6.30381524	23717	6.383900419	0.057137104	0.625583871	1
hsa-miR-4305	118	6.555904551	23773	6.382460495	0.056480183	0.847985104	1
hsa-miR-4307	3	9.331237965	23888	6.382946934	0	1	1
hsa-miR-4308	1005	5.972900557	22886	6.401339903	0.046572347	0.030711451	1
hsa-miR-4309	491	5.597717959	23400	6.399801306	0.074325639	0.009850568	1
hsa-miR-4310	63	8.622705849	23828	6.377396324	0.093811203	0.637913956	1
hsa-miR-4311	184	5.805262788	23707	6.387803675	0.047798898	0.798373231	1
hsa-miR-4312	246	5.561205144	23645	6.391870316	0.085646255	0.056209323	1
hsa-miR-431-3p	137	6.160625704	23754	6.384601514	0.079909707	0.349284345	1
hsa-miR-4314	1018	5.703440701	22873	6.413576157	0.063685901	0.0007371	1
hsa-miR-4315	97	6.074569559	23794	6.38457581	0.075232082	0.644956536	1
hsa-miR-431-5p	258	5.818214891	23633	6.389486339	0.05797684	0.357587763	1
hsa-miR-4316	962	5.72247797	22929	6.411043058	0.047832825	0.029255929	1
hsa-miR-4317	75	5.747733649	23816	6.385318696	0.15033255	0.06813722	1
hsa-miR-4318	354	6.717814112	23537	6.378286268	0.051020763	0.324058843	1
hsa-miR-4319	770	5.834343912	23121	6.40159964	0.059294777	0.010601202	1
hsa-miR-4320	207	5.281641388	23684	6.392945884	0.091631196	0.063747476	1
hsa-miR-4321	44	6.404566671	23847	6.383277945	0.125314028	0.49544966	1
hsa-miR-4323	1798	5.983873629	22093	6.415825162	0.033847161	0.044311596	1
hsa-miR-432-3p	427	6.002352815	23464	6.390249976	0.034685853	0.694004478	1
hsa-miR-4324	457	5.779614684	23434	6.395090303	0.053504428	0.153541385	1
hsa-miR-4325	106	6.161961101	23785	6.384303645	0.107897002	0.171257756	1
hsa-miR-432-5p	1518	5.788452159	22373	6.423678528	0.042381306	0.012112068	1
hsa-miR-4326	507	6.231450042	23384	6.386609858	0.026407324	0.879433279	1
hsa-miR-4327	515	5.677863779	23376	6.398859096	0.059944147	0.053493779	1
hsa-miR-4328	96	5.53244931	23795	6.386749945	0.081084524	0.555793692	1
hsa-miR-4329	530	6.509663946	23361	6.380450674	0.04043564	0.365041092	1
hsa-miR-4330	226	6.040938813	23665	6.386586854	0.054660275	0.51542725	1
hsa-miR-433-3p	312	6.115292263	23579	6.386863688	0.023670971	0.995265653	1
hsa-miR-433-5p	346	6.318387811	23545	6.384271306	0.075928765	0.039219337	1
hsa-miR-4418	1082	6.335752088	22809	6.385573516	0.049981487	0.011470059	1
hsa-miR-4420	631	6.709758776	23260	6.374461406	0.030522325	0.616203249	1
hsa-miR-4421	1012	5.906619721	22879	6.404402768	0.032599107	0.254431252	1
hsa-miR-4422	62	7.073577001	23829	6.381521185	0.101405309	0.548330433	1
hsa-miR-4423-3p	53	4.879354254	23838	6.386660974	0.183057177	0.057783639	1
hsa-miR-4423-5p	199	5.350358897	23692	6.391993443	0.088361358	0.09176337	1
hsa-miR-4424	21	5.212929749	23870	6.384346818	0.19300377	0.415105407	1
hsa-miR-4425	655	6.202915093	23236	6.388402509	0.018981076	0.975776462	1
hsa-miR-4426	35	4.534800977	23856	6.386029177	0.207318913	0.099137627	1
hsa-miR-4427	130	7.058205519	23761	6.379624737	0.100848514	0.144114282	1
hsa-miR-4428	1312	5.97218959	22579	6.407206579	0.027813759	0.292759217	1
hsa-miR-4429	667	6.554627499	23224	6.378397069	0.045906086	0.130045271	1
hsa-miR-4430	3507	6.311759264	20384	6.395628451	0.018631986	0.249996008	1
hsa-miR-4431	82	5.498478836	23809	6.386364602	0.106447244	0.31267779	1
hsa-miR-4432	40	6.305634852	23851	6.383447431	0.105554274	0.76519033	1
hsa-miR-4433a-3p	2511	6.203425237	21380	6.404444776	0.01673324	0.555222822	1
hsa-miR-4433a-5p	683	5.554600466	23208	6.407705876	0.064173673	0.008467055	1
hsa-miR-4433b-3p	1846	6.059840378	22045	6.410404388	0.029856147	0.095973318	1
hsa-miR-4433b-5p	586	5.880782426	23305	6.395953297	0.052976884	0.08082119	1
hsa-miR-4434	65	5.43493859	23826	6.385904435	0.116670864	0.340746854	1
hsa-miR-4435	1817	5.929484932	22074	6.420673913	0.040459521	0.008203562	1
hsa-miR-4436a	2066	6.047402323	21825	6.41511555	0.030056165	0.066083655	1
hsa-miR-4436b-5p	626	6.284833636	23265	6.385967085	0.018781109	0.982578975	1
hsa-miR-4437	1543	6.081729768	22348	6.404140015	0.028834064	0.181299712	1
hsa-miR-4438	415	5.680333688	23476	6.395744232	0.050228483	0.254979174	1
hsa-miR-4439	618	6.127882756	23273	6.390100053	0.031833561	0.575230262	1
hsa-miR-4440	290	5.682455971	23601	6.391929064	0.080278743	0.049816541	1
hsa-miR-4441	1268	5.931763516	22623	6.408626351	0.038034803	0.061984941	1
hsa-miR-4442	224	5.931891671	23667	6.387589739	0.05184302	0.589844624	1
hsa-miR-4443	1160	5.737234705	22731	6.416287793	0.039624795	0.062492716	1
hsa-miR-4444	38	5.79641374	23853	6.384252143	0.101997542	0.824810265	1
hsa-miR-4445-3p	44	5.469599576	23847	6.385003049	0.101322065	0.75804284	1
hsa-miR-4445-5p	34	5.659748145	23857	6.384348352	0.076546777	0.988611586	1
hsa-miR-4446-5p	912	5.972293328	22979	6.399630035	0.044332335	0.063618567	1
hsa-miR-4448	1172	5.967861122	22719	6.40474919	0.040853366	0.048456773	1
hsa-miR-4449	628	5.875313949	23263	6.397031033	0.039827536	0.286599765	1
hsa-miR-4450	515	6.177599981	23376	6.387849337	0.020885333	0.980481575	1
hsa-miR-4451	221	5.795229047	23670	6.388807962	0.072366839	0.201653289	1
hsa-miR-4452	160	6.604749902	23731	6.3818242	0.057811249	0.662896229	1
hsa-miR-4453	408	6.250059594	23483	6.385632405	0.041495809	0.494646575	1
hsa-miR-4454	103	6.70978364	23788	6.38190358	0.100108401	0.255502983	1
hsa-miR-4455	383	5.684703932	23508	6.394699186	0.053414403	0.232498782	1
hsa-miR-4456	557	5.984767441	23334	6.392830831	0.058656903	0.047341394	1
hsa-miR-4457	674	6.119355525	23217	6.390980077	0.039338117	0.262815322	1
hsa-miR-4458	602	5.873880192	23289	6.396485646	0.044603351	0.193454529	1
hsa-miR-4460	21	10.59061593	23870	6.379615716	0.318042173	0.028682844	1
hsa-miR-4462	687	5.610676931	23204	6.406192684	0.06093043	0.014105794	1
hsa-miR-4463	1199	6.251980441	22692	6.390256722	0.03380123	0.148149772	1
hsa-miR-4464	42	8.466793063	23849	6.379647984	0.117007002	0.614345814	1
hsa-miR-4465	351	6.53597528	23540	6.381040899	0.059472874	0.173077997	1
hsa-miR-4466	728	5.964471479	23163	6.396481235	0.041500619	0.175732804	1
hsa-miR-4467	433	5.823767787	23458	6.393645606	0.044902422	0.358044737	1
hsa-miR-4468	341	6.095869646	23550	6.387479343	0.029259391	0.935777757	1
hsa-miR-4470	397	7.027984004	23494	6.372423616	0.057612973	0.149723213	1
hsa-miR-4471	405	6.523838002	23486	6.380893966	0.029590941	0.876686055	1
hsa-miR-4473	113	7.479610667	23778	6.378107245	0.071899212	0.606186822	1
hsa-miR-4474-3p	1448	5.859502558	22443	6.417113148	0.039509083	0.028626195	1
hsa-miR-4474-5p	86	6.189999047	23805	6.38401555	0.06298413	0.885913153	1
hsa-miR-4475	251	6.368050828	23640	6.383479244	0.051242071	0.531906882	1
hsa-miR-4476	2807	6.1062665	21084	6.42020205	0.02899789	0.031026892	1
hsa-miR-4477a	27	5.843219083	23864	6.383928225	0.100597832	0.947765533	1
hsa-miR-4477b	6	10.57957619	23885	6.382263036	0	1	1
hsa-miR-4478	2843	6.377639144	21048	6.384084093	0.027622156	0.043764507	1
hsa-miR-4479	278	5.087616413	23613	6.398571665	0.094491146	0.014796325	1
hsa-miR-448	141	5.735034289	23750	6.387165905	0.111722284	0.060446672	1
hsa-miR-4480	163	6.703750292	23728	6.38111593	0.05012302	0.810729341	1
hsa-miR-4482-3p	171	6.231362464	23720	6.38441261	0.052994487	0.726972799	1
hsa-miR-4482-5p	743	5.741549676	23148	6.40391648	0.057058495	0.018419886	1
hsa-miR-4483	567	5.269808009	23324	6.410386252	0.082502313	0.001067553	1
hsa-miR-4484	126	6.290611675	23765	6.383808669	0.046532015	0.948951071	1
hsa-miR-4485-3p	158	5.143393486	23733	6.391571816	0.100231638	0.085384391	1
hsa-miR-4485-5p	489	5.916073654	23402	6.393080509	0.05709106	0.088091826	1
hsa-miR-4486	1183	5.897124288	22708	6.408645942	0.030352935	0.251398976	1
hsa-miR-4487	1810	5.856426076	22081	6.426506901	0.038060796	0.015708048	1
hsa-miR-4488	1161	5.845870191	22730	6.410768799	0.039487479	0.063829266	1
hsa-miR-4489	750	5.904816665	23141	6.398825357	0.03580191	0.309481131	1
hsa-miR-4490	463	6.025066845	23428	6.390397137	0.041042617	0.428838174	1
hsa-miR-4491	277	6.955093232	23614	6.37661003	0.052167854	0.445494042	1
hsa-miR-4493	646	5.74033901	23245	6.401186108	0.043135013	0.192688202	1
hsa-miR-4494	1491	6.173726864	22400	6.397268006	0.018434356	0.729056883	1
hsa-miR-4495	14	4.790031585	23877	6.384251357	0.165535871	0.837889628	1
hsa-miR-4496	1065	5.850743964	22826	6.40816559	0.042278655	0.0526288	1
hsa-miR-4497	425	5.949075989	23466	6.391181828	0.068921343	0.037905368	1
hsa-miR-4499	503	6.430614237	23388	6.382299945	0.044383349	0.286588379	1
hsa-miR-449a	1369	5.984615438	22522	6.40755224	0.032938656	0.121545943	1
hsa-miR-449b-3p	1009	6.223599383	22882	6.390360034	0.016450148	0.956194811	1
hsa-miR-449b-5p	1425	5.76747921	22466	6.422379249	0.039691042	0.029337589	1
hsa-miR-449c-3p	90	5.982713634	23801	6.384831976	0.066894015	0.817195765	1
hsa-miR-449c-5p	1727	5.817696995	22164	6.427389793	0.041333975	0.008384009	1
hsa-miR-4500	54	6.120614316	23837	6.383912275	0.13551839	0.275729153	1
hsa-miR-4501	169	5.943715107	23722	6.38644896	0.05121329	0.770950919	1
hsa-miR-4502	530	6.248887917	23361	6.386367	0.030151365	0.733750058	1
hsa-miR-4503	5	5.517693554	23886	6.383498351	0	1	1
hsa-miR-4504	98	6.708809085	23793	6.381976497	0.075679522	0.631122885	1
hsa-miR-4505	4715	5.956332751	19176	6.488304191	0.031250467	0.001232609	1
hsa-miR-4506	365	6.637063179	23526	6.379380346	0.029547024	0.912244191	1
hsa-miR-4507	1026	6.004166499	22865	6.400330429	0.021518072	0.753500354	1
hsa-miR-4508	882	6.087071478	23009	6.394673086	0.029665065	0.443426604	1
hsa-miR-4509	39	6.080482606	23852	6.383812312	0.112452001	0.7084215	1
hsa-miR-450a-1-3p	60	8.396892451	23831	6.378247515	0.131498888	0.251908657	1
hsa-miR-450a-2-3p	200	5.578550361	23691	6.390111013	0.071300072	0.265624409	1
hsa-miR-450a-5p	8	6.970125884	23883	6.383120591	0	1	1
hsa-miR-450b-3p	326	5.651189419	23565	6.393445463	0.085594863	0.017979248	1
hsa-miR-450b-5p	26	5.296110325	23865	6.384501622	0.133897404	0.740342125	1
hsa-miR-4511	207	5.776046721	23684	6.388624743	0.073723103	0.214653906	1
hsa-miR-4512	1683	5.84733433	22208	6.423935807	0.049663844	0.00089005	1
hsa-miR-4513	705	6.270972686	23186	6.386733129	0.020318265	0.940195831	1
hsa-miR-4514	2806	6.038909835	21085	6.429151012	0.026820657	0.056715319	1
hsa-miR-4515	1290	5.972498097	22601	6.406765521	0.037338953	0.066557	1
hsa-miR-4516	2461	6.160118759	21430	6.408949035	0.016493434	0.585420228	1
hsa-miR-4517	60	6.289357028	23831	6.383553718	0.092067755	0.690744836	1
hsa-miR-4519	1020	6.080795299	22871	6.39680901	0.032553598	0.251973539	1
hsa-miR-451a	13	6.830421405	23878	6.383073733	0.334266496	0.109643262	1
hsa-miR-451b	164	5.088826816	23727	6.392264613	0.077304388	0.284697234	1
hsa-miR-4520-2-3p	218	6.233020866	23673	6.384701201	0.03533077	0.950268379	1
hsa-miR-4520-3p	631	5.957306272	23260	6.394874025	0.035314021	0.427744827	1
hsa-miR-4520-5p	215	5.732333933	23676	6.389228682	0.072001674	0.219294532	1
hsa-miR-4521	519	6.070301736	23372	6.390267991	0.04985949	0.160133724	1
hsa-miR-4522	825	5.839410671	23066	6.402771017	0.045125739	0.078016465	1
hsa-miR-4523	296	5.921302319	23595	6.389113142	0.070564652	0.108796174	1
hsa-miR-452-3p	137	6.160790222	23754	6.384600565	0.057381653	0.760889506	1
hsa-miR-4524a-3p	1591	6.352753675	22300	6.385497712	0.026029741	0.266701322	1
hsa-miR-4524a-5p	203	5.25881646	23688	6.392953831	0.085921578	0.102404828	1
hsa-miR-4524b-3p	1445	6.042955463	22446	6.405228523	0.026745373	0.285951039	1
hsa-miR-4524b-5p	162	5.424882478	23729	6.389860471	0.087721229	0.168011034	1
hsa-miR-4525	1171	6.166053937	22720	6.394515005	0.03682201	0.097612169	1
hsa-miR-452-5p	127	5.520287599	23764	6.38792937	0.091230101	0.243786542	1
hsa-miR-4526	1723	5.839104003	22168	6.425615928	0.046071518	0.002256886	1
hsa-miR-4527	347	5.957184458	23544	6.38959765	0.037335577	0.727125972	1
hsa-miR-4528	25	4.754985408	23866	6.385022855	0.177440711	0.411300224	1
hsa-miR-4529-3p	169	5.619638876	23722	6.38875774	0.067319229	0.432457403	1
hsa-miR-4529-5p	597	6.128908948	23294	6.389837359	0.058994566	0.034785116	1
hsa-miR-4530	2613	5.869592361	21278	6.446404044	0.040636238	0.000918545	1
hsa-miR-4531	219	5.782898662	23672	6.388871886	0.05227049	0.593663149	1
hsa-miR-4533	2446	6.005175948	21445	6.426447643	0.030925696	0.030000379	1
hsa-miR-4534	1394	5.815528804	22497	6.418499486	0.045883912	0.007954346	1
hsa-miR-4535	517	6.040616799	23374	6.390897202	0.02674416	0.862312611	1
hsa-miR-4536-3p	17	5.75308729	23874	6.383765921	0.141482982	0.885786833	1
hsa-miR-4536-5p	80	6.128395504	23811	6.384173636	0.076515056	0.738949581	1
hsa-miR-4537	959	6.345060754	22932	6.384917008	0.038492732	0.130688409	1
hsa-miR-4538	982	6.116064934	22909	6.394772985	0.034079626	0.224127604	1
hsa-miR-4539	1233	6.112463001	22658	6.398056457	0.040453782	0.043533847	1
hsa-miR-4540	168	5.840855993	23723	6.387158718	0.0866125	0.163612178	1
hsa-miR-454-3p	227	6.271529505	23664	6.38438949	0.050871526	0.605655042	1
hsa-miR-454-5p	136	6.412288988	23755	6.383151285	0.065711553	0.603426681	1
hsa-miR-455-3p	633	5.867444279	23258	6.397357376	0.03410184	0.470587636	1
hsa-miR-455-5p	318	6.002536043	23573	6.388453893	0.057749552	0.246211288	1
hsa-miR-4633-3p	424	5.85791168	23467	6.392810139	0.055162669	0.158507601	1
hsa-miR-4633-5p	122	6.085602671	23769	6.384845242	0.060178259	0.771622613	1
hsa-miR-4634	275	5.769143652	23616	6.390468986	0.053915219	0.408208712	1
hsa-miR-4635	188	6.002734721	23703	6.386335736	0.092510733	0.082126308	1
hsa-miR-4636	40	6.326297418	23851	6.383412779	0.089158735	0.908712931	1
hsa-miR-4637	88	6.512073224	23803	6.382841139	0.087625509	0.511201801	1
hsa-miR-4638-3p	1406	5.899635808	22485	6.413562025	0.036252428	0.061727212	1
hsa-miR-4638-5p	978	6.050731133	22913	6.397512985	0.024222637	0.640903837	1
hsa-miR-4639-3p	474	6.036473643	23417	6.390337856	0.02774554	0.86686632	1
hsa-miR-4639-5p	176	5.828839042	23715	6.387432191	0.064212811	0.467242709	1
hsa-miR-4640-3p	1477	6.024718439	22414	6.406947486	0.041989456	0.015099298	1
hsa-miR-4640-5p	3614	5.974543753	20277	6.456173446	0.035870283	0.000746492	1
hsa-miR-4641	634	5.945282634	23257	6.39525824	0.034562641	0.45228935	1
hsa-miR-4642	822	6.175222857	23069	6.390732017	0.025873664	0.662675875	1
hsa-miR-4643	64	7.009776373	23827	6.381634465	0.047282888	0.998832614	1
hsa-miR-4645-3p	268	6.394797657	23623	6.383186907	0.056517775	0.365678581	1
hsa-miR-4645-5p	114	6.993051552	23777	6.38039375	0.081097094	0.444583416	1
hsa-miR-4646-3p	385	5.850491937	23506	6.392044188	0.064417596	0.086237073	1
hsa-miR-4646-5p	2875	6.122224889	21016	6.419034713	0.024049105	0.107272664	1
hsa-miR-4647	1036	5.747786077	22855	6.412125299	0.058381867	0.002327643	1
hsa-miR-4648	740	5.863657096	23151	6.399927598	0.040613446	0.18763503	1
hsa-miR-4649-3p	1620	5.931065534	22271	6.416214086	0.034330173	0.056898541	1
hsa-miR-4649-5p	784	5.730879077	23107	6.405453797	0.052244913	0.031862887	1
hsa-miR-4650-3p	237	6.118370057	23654	6.385971776	0.062312723	0.321978586	1
hsa-miR-4650-5p	1117	6.087116995	22774	6.397844928	0.038431542	0.086100084	1
hsa-miR-4652-3p	137	5.876215873	23754	6.386241833	0.059677079	0.717059117	1
hsa-miR-4652-5p	763	6.285623327	23128	6.386540102	0.027623691	0.625903084	1
hsa-miR-4653-3p	422	6.124611041	23469	6.38796899	0.029952792	0.850976329	1
hsa-miR-4653-5p	858	5.639013314	23033	6.411043141	0.04311823	0.092298126	1
hsa-miR-4654	890	5.902603217	23001	6.401917883	0.043191429	0.081772841	1
hsa-miR-4655-3p	318	5.51718658	23573	6.395001262	0.065890328	0.131125768	1
hsa-miR-4655-5p	503	6.329032014	23388	6.384484649	0.01975168	0.990704911	1
hsa-miR-4657	811	6.345743867	23080	6.384637427	0.015189006	0.993598056	1
hsa-miR-4658	875	6.276400535	23016	6.387381805	0.018655196	0.930974498	1
hsa-miR-4659a-3p	105	5.418616454	23786	6.38757569	0.0944337	0.308813898	1
hsa-miR-4659a-5p	214	6.72784403	23677	6.380203212	0.057332345	0.488485283	1
hsa-miR-4659b-3p	184	5.858362046	23707	6.38739155	0.045039898	0.852703162	1
hsa-miR-4659b-5p	95	7.026917977	23796	6.380747725	0.11489149	0.16440098	1
hsa-miR-466	144	7.169152192	23747	6.378551908	0.09715467	0.134094557	1
hsa-miR-4660	1432	6.15046947	22459	6.398163667	0.024722704	0.383033689	1
hsa-miR-4661-3p	613	5.695762831	23278	6.401423123	0.055026086	0.053729482	1
hsa-miR-4661-5p	188	6.046834224	23703	6.385985962	0.074915106	0.246021672	1
hsa-miR-4662a-3p	8	2.400103154	23883	6.384651395	0	1	1
hsa-miR-4662a-5p	82	6.333467581	23809	6.383488838	0.085889841	0.582922308	1
hsa-miR-4662b	62	6.684776746	23829	6.382532793	0.134537207	0.212955343	1
hsa-miR-4663	1410	6.05116189	22481	6.404149807	0.027004301	0.287985425	1
hsa-miR-4664-3p	151	5.485527721	23740	6.389027607	0.071475198	0.427401064	1
hsa-miR-4664-5p	1037	5.766182486	22854	6.411319631	0.04420075	0.041462322	1
hsa-miR-4665-3p	174	5.804094795	23717	6.387566623	0.076389505	0.265767616	1
hsa-miR-4665-5p	3178	5.957701297	20713	6.448619483	0.037175572	0.000985345	1
hsa-miR-4666a-3p	15	5.780950915	23876	6.383695586	0.212201932	0.509438065	1
hsa-miR-4666a-5p	32	4.036417648	23859	6.386464844	0.201366623	0.149732905	1
hsa-miR-4666b	138	5.289245851	23753	6.389673479	0.153742899	0.003048979	1
hsa-miR-4667-5p	3084	5.896507356	20807	6.455471783	0.038365739	0.000736383	1
hsa-miR-4668-3p	178	5.172622219	23713	6.39240515	0.11591968	0.01733692	1
hsa-miR-4668-5p	112	6.001962452	23779	6.385113347	0.077247782	0.5189903	1
hsa-miR-4669	273	6.362649982	23618	6.383556044	0.056311896	0.359034175	1
hsa-miR-4670-3p	37	6.432176242	23854	6.383241367	0.094434839	0.896749485	1
hsa-miR-4670-5p	44	6.901680132	23847	6.382360723	0.170728546	0.154488561	1
hsa-miR-4671-3p	96	6.005446309	23795	6.384841657	0.086440604	0.472582321	1
hsa-miR-4671-5p	89	6.808543126	23802	6.381727155	0.105870152	0.273356764	1
hsa-miR-4672	718	6.150105755	23173	6.390543052	0.031822526	0.480959624	1
hsa-miR-4673	3672	6.050058034	20219	6.443840792	0.024615765	0.046286583	1
hsa-miR-4674	2197	5.907855078	21694	6.431468262	0.033243074	0.024327817	1
hsa-miR-4675	1920	5.871018455	21971	6.42808587	0.034224612	0.031960038	1
hsa-miR-4676-3p	210	5.90349694	23681	6.387572135	0.071348338	0.239826356	1
hsa-miR-4676-5p	974	6.103860299	22917	6.395194404	0.031835848	0.299978108	1
hsa-miR-4677-3p	258	5.444595584	23633	6.393565117	0.103175431	0.008734782	1
hsa-miR-4677-5p	193	5.80529527	23698	6.388024647	0.08827946	0.101177331	1
hsa-miR-4678	24	5.583347992	23867	6.384121579	0.144146031	0.701536564	1
hsa-miR-4679	157	6.150262289	23734	6.384858806	0.092835187	0.135938552	1
hsa-miR-4680-3p	59	6.953768053	23832	6.381904908	0.171949409	0.061598065	1
hsa-miR-4680-5p	207	5.586594053	23684	6.390280574	0.054656439	0.572107039	1
hsa-miR-4681	218	6.403613037	23673	6.383130251	0.04695765	0.727562676	1
hsa-miR-4682	899	6.343243238	22992	6.384884064	0.030493946	0.396968709	1
hsa-miR-4683	543	6.194079238	23348	6.387718222	0.051539033	0.119288296	1
hsa-miR-4684-3p	203	6.539650787	23688	6.381977414	0.064642071	0.369580358	1
hsa-miR-4684-5p	197	5.95566294	23694	6.386872815	0.074062315	0.234142581	1
hsa-miR-4685-3p	1703	5.798067422	22188	6.428236942	0.045994904	0.002481904	1
hsa-miR-4686	843	5.985618763	23048	6.397863305	0.042890838	0.100344671	1
hsa-miR-4687-3p	1002	6.192679082	22889	6.391662617	0.018064879	0.912731296	1
hsa-miR-4687-5p	1265	5.936282933	22626	6.408310447	0.03291603	0.149076954	1
hsa-miR-4689	2159	5.965525756	21732	6.424823301	0.035324352	0.014876306	1
hsa-miR-4690-5p	2326	6.07195063	21565	6.416901132	0.023340581	0.202809264	1
hsa-miR-4691-3p	2238	6.010803186	21653	6.421819265	0.028597003	0.072481027	1
hsa-miR-4691-5p	2388	6.077365927	21503	6.417294343	0.028146378	0.066381552	1
hsa-miR-4692	3405	5.992780727	20486	6.44822863	0.027429556	0.024715541	1
hsa-miR-4693-3p	326	5.688786771	23565	6.392925338	0.072238515	0.069747947	1
hsa-miR-4693-5p	115	5.788617861	23776	6.3861936	0.094078428	0.263152163	1
hsa-miR-4694-3p	71	5.805498735	23820	6.385039449	0.116301841	0.293764461	1
hsa-miR-4694-5p	57	6.325921193	23834	6.383454417	0.082172895	0.837242761	1
hsa-miR-4695-3p	619	6.526599516	23272	6.379506058	0.021770565	0.937449129	1
hsa-miR-4695-5p	3781	5.902794421	20110	6.473663072	0.033536141	0.001555966	1
hsa-miR-4696	201	5.877869736	23690	6.387605668	0.051927782	0.65565822	1
hsa-miR-4697-3p	627	5.686181701	23264	6.402106007	0.051443908	0.078984884	1
hsa-miR-4697-5p	965	5.759626565	22926	6.409569504	0.049674126	0.020716869	1
hsa-miR-4698	238	6.098900604	23653	6.386178994	0.069736211	0.201961121	1
hsa-miR-4699-3p	29	4.832069145	23862	6.385202417	0.271297027	0.028139127	1
hsa-miR-4699-5p	51	6.442927038	23840	6.383189631	0.159351559	0.150795473	1
hsa-miR-4700-3p	1271	6.277597198	22620	6.389257473	0.030723387	0.206024508	1
hsa-miR-4700-5p	3277	6.004553171	20614	6.443529123	0.030148725	0.011714108	1
hsa-miR-4701-3p	1248	6.266324047	22643	6.389765388	0.031168573	0.200685741	1
hsa-miR-4701-5p	882	6.006642549	23009	6.397756154	0.030939584	0.39033846	1
hsa-miR-4703-3p	30	6.738873374	23861	6.382870118	0.148943185	0.519489133	1
hsa-miR-4703-5p	25	6.264384527	23866	6.383441736	0.13900947	0.720066459	1
hsa-miR-4704-3p	543	6.202628008	23348	6.387519405	0.034414911	0.555928433	1
hsa-miR-4704-5p	270	6.969403118	23621	6.376617893	0.090377991	0.02553195	1
hsa-miR-4705	138	5.345373036	23753	6.389347392	0.069834657	0.51515572	1
hsa-miR-4706	1158	6.010836877	22733	6.402290986	0.037665375	0.087742864	1
hsa-miR-4707-3p	1135	6.235831173	22756	6.390673304	0.017201834	0.906309987	1
hsa-miR-4707-5p	1005	5.735225915	22886	6.411776983	0.05799209	0.003081648	1
hsa-miR-4708-3p	639	5.830236179	23252	6.398516651	0.050001588	0.089216953	1
hsa-miR-4708-5p	413	5.773993982	23478	6.394035717	0.065534124	0.061237386	1
hsa-miR-4709-3p	1200	5.914972032	22691	6.408085304	0.052649619	0.003604923	1
hsa-miR-4709-5p	269	6.615822643	23622	6.380669452	0.040759528	0.768852468	1
hsa-miR-4710	2492	5.883158512	21399	6.441562646	0.03472348	0.009192674	1
hsa-miR-4711-3p	87	6.269021659	23804	6.383734885	0.091330154	0.464836129	1
hsa-miR-4711-5p	476	6.017892379	23415	6.390745817	0.071675397	0.016569698	1
hsa-miR-4712-3p	86	6.270550093	23805	6.383724544	0.062486384	0.891489686	1
hsa-miR-4712-5p	331	6.400363354	23560	6.383077666	0.046450408	0.481846128	1
hsa-miR-4713-3p	892	6.073154963	22999	6.395346574	0.035915775	0.217949777	1
hsa-miR-4713-5p	1911	5.91894775	21980	6.42369067	0.037090495	0.015855746	1
hsa-miR-4714-3p	342	6.628428004	23549	6.379757429	0.077367485	0.035348935	1
hsa-miR-4714-5p	267	5.770945596	23624	6.390238216	0.062886755	0.247340632	1
hsa-miR-4715-3p	1780	6.073159937	22111	6.408285713	0.024995439	0.254765987	1
hsa-miR-4715-5p	338	5.406455685	23553	6.397335713	0.072795159	0.05851843	1
hsa-miR-4716-3p	2237	6.017312386	21654	6.421127841	0.031884725	0.032406397	1
hsa-miR-4716-5p	217	6.404623871	23674	6.383121851	0.054582814	0.543499717	1
hsa-miR-4717-3p	1499	5.966340784	22392	6.411231031	0.028929433	0.190262244	1
hsa-miR-4717-5p	1459	6.038685193	22432	6.405732364	0.029401385	0.187107647	1
hsa-miR-4718	85	5.593164174	23806	6.386138416	0.098203122	0.387541685	1
hsa-miR-4719	38	8.005653972	23853	6.380732622	0.207487969	0.076260537	1
hsa-miR-4720-3p	19	5.720026353	23872	6.383845073	0.288922499	0.084036814	1
hsa-miR-4720-5p	248	6.471615879	23643	6.382390955	0.03995164	0.828268077	1
hsa-miR-4722-3p	2102	6.080222692	21789	6.412556886	0.02867326	0.085505473	1
hsa-miR-4722-5p	4682	5.980792284	19209	6.481428529	0.030267509	0.002020825	1
hsa-miR-4723-5p	2490	5.911074996	21401	6.438262387	0.038360348	0.002819377	1
hsa-miR-4724-3p	227	6.328411549	23664	6.383843841	0.04263023	0.808485375	1
hsa-miR-4724-5p	383	6.562241011	23508	6.380402066	0.057216564	0.169493115	1
hsa-miR-4725-3p	3449	5.977877646	20442	6.451723417	0.037565625	0.000482821	1
hsa-miR-4725-5p	929	5.624877304	22962	6.414002224	0.047676092	0.034531297	1
hsa-miR-4726-3p	2005	5.785254656	21886	6.438106301	0.044863921	0.001230042	1
hsa-miR-4726-5p	3600	5.995705518	20291	6.45208665	0.033524729	0.002071197	1
hsa-miR-4727-3p	347	6.28015828	23544	6.384837545	0.046938909	0.438392099	1
hsa-miR-4727-5p	1010	5.963747392	22881	6.40183756	0.055624343	0.005028429	1
hsa-miR-4728-3p	514	5.771043091	23377	6.396779481	0.045900815	0.239819806	1
hsa-miR-4728-5p	5026	6.048328507	18865	6.472564591	0.026776458	0.006753081	1
hsa-miR-4729	79	6.853502689	23812	6.381757239	0.067564594	0.864899821	1
hsa-miR-4730	222	5.308813939	23669	6.393395301	0.101781743	0.020989319	1
hsa-miR-4731-3p	322	5.868595144	23569	6.390349291	0.070980304	0.081447789	1
hsa-miR-4732-3p	1363	6.126416727	22528	6.398860266	0.027174856	0.298680827	1
hsa-miR-4732-5p	449	6.385059466	23442	6.38328378	0.045232141	0.328231133	1
hsa-miR-4733-3p	2122	5.850750738	21769	6.435230696	0.042000295	0.002180021	1
hsa-miR-4733-5p	412	5.863009007	23479	6.392447309	0.047070363	0.33100837	1
hsa-miR-4734	894	5.468952659	22997	6.418862739	0.057450155	0.006823685	1
hsa-miR-4735-3p	59	6.118920634	23832	6.383971709	0.163964844	0.084461344	1
hsa-miR-4735-5p	15	5.770411006	23876	6.383702208	0.267364718	0.234186457	1
hsa-miR-4736	1572	6.033064465	22319	6.407986592	0.032127261	0.096467	1
hsa-miR-4737	178	5.317300581	23713	6.391319132	0.103855705	0.044242309	1
hsa-miR-4738-3p	1064	6.064276442	22827	6.398188108	0.024283339	0.586530907	1
hsa-miR-4738-5p	368	6.198665739	23523	6.386205887	0.064216636	0.100728196	1
hsa-miR-4740-3p	486	6.253691725	23405	6.386008797	0.028769397	0.825550374	1
hsa-miR-4740-5p	920	5.841711011	22971	6.405008748	0.042949664	0.076504651	1
hsa-miR-4741	1967	5.840189362	21924	6.43204605	0.041334802	0.004190418	1
hsa-miR-4742-3p	252	5.878139844	23639	6.388702519	0.053486235	0.473593848	1
hsa-miR-4742-5p	657	6.299608965	23234	6.385684212	0.029074066	0.652607454	1
hsa-miR-4743-3p	519	5.56957337	23372	6.401387194	0.062732624	0.036770986	1
hsa-miR-4743-5p	515	5.789974347	23376	6.396389172	0.04287378	0.312497184	1
hsa-miR-4744	68	6.508748508	23823	6.382959123	0.074191772	0.849488017	1
hsa-miR-4745-3p	1076	5.695459482	22815	6.415757865	0.05262382	0.006752026	1
hsa-miR-4746-3p	381	6.45037087	23510	6.382230488	0.046947912	0.380360634	1
hsa-miR-4746-5p	476	5.934619886	23415	6.392438651	0.048297974	0.22654916	1
hsa-miR-4747-3p	659	5.602921018	23232	6.405453905	0.058981686	0.023156249	1
hsa-miR-4747-5p	3725	6.009487577	20166	6.452369774	0.027821564	0.015385339	1
hsa-miR-4748	545	5.924036385	23346	6.394038818	0.053645085	0.093275794	1
hsa-miR-4749-3p	1759	5.697630532	22132	6.437813933	0.049479468	0.000685368	1
hsa-miR-4749-5p	1092	6.042628779	22799	6.399635048	0.034717278	0.162119743	1
hsa-miR-4750-3p	1220	6.057198202	22671	6.40086667	0.03983279	0.050762241	1
hsa-miR-4750-5p	131	6.289630488	23760	6.383833691	0.059924307	0.737708754	1
hsa-miR-4751	1134	5.84637309	22757	6.410073516	0.044878065	0.025787022	1
hsa-miR-4752	282	5.647993325	23609	6.392100299	0.072081238	0.110492229	1
hsa-miR-4753-3p	302	5.883442901	23589	6.389716831	0.065797589	0.151201468	1
hsa-miR-4753-5p	732	5.880900897	23159	6.399197315	0.038918057	0.232725749	1
hsa-miR-4754	211	5.523828772	23680	6.3909756	0.125922449	0.002634181	1
hsa-miR-4755-5p	943	5.802340742	22948	6.407191161	0.065857781	0.000773932	1
hsa-miR-4756-3p	602	5.879532226	23289	6.396339546	0.045362268	0.178591862	1
hsa-miR-4756-5p	2675	6.037976984	21216	6.426859052	0.028880883	0.038018755	1
hsa-miR-4757-3p	71	5.035602287	23820	6.38733427	0.186654604	0.014415916	1
hsa-miR-4758-3p	1970	5.948834401	21921	6.422363319	0.031134505	0.060131606	1
hsa-miR-4758-5p	1890	6.170512064	22001	6.401598213	0.022177611	0.35885673	1
hsa-miR-4759	138	6.105785776	23753	6.384929552	0.068362989	0.542905602	1
hsa-miR-4760-3p	5	3.678558198	23886	6.383883333	0	1	1
hsa-miR-4760-5p	1	8.31249134	23890	6.3832364	0	1	1
hsa-miR-4761-3p	499	5.636606952	23392	6.399246033	0.072991828	0.010966089	1
hsa-miR-4761-5p	437	7.152986077	23454	6.368976514	0.058503534	0.106066095	1
hsa-miR-4762-3p	114	6.738708686	23777	6.38161321	0.093100069	0.279076335	1
hsa-miR-4762-5p	136	5.116102394	23755	6.390572097	0.134200849	0.015334478	1
hsa-miR-4763-5p	1846	5.960095909	22045	6.418756772	0.035861297	0.02502154	1
hsa-miR-4764-3p	156	5.908246192	23735	6.38643959	0.075668033	0.337413606	1
hsa-miR-4764-5p	526	6.479857442	23365	6.381143808	0.034906212	0.557701955	1
hsa-miR-4765	52	6.263789212	23839	6.383577878	0.065900415	0.977871437	1
hsa-miR-4766-3p	13	5.62670631	23878	6.383729077	0.350113075	0.08272382	1
hsa-miR-4766-5p	449	6.132122633	23442	6.388128446	0.046112198	0.306056968	1
hsa-miR-4767	529	5.766876568	23362	6.397275592	0.071410377	0.010228263	1
hsa-miR-4768-3p	1244	6.014406576	22647	6.403581415	0.030885354	0.210606665	1
hsa-miR-4768-5p	645	5.807860584	23246	6.399284178	0.041141695	0.238564603	1
hsa-miR-4769-3p	697	5.820570777	23194	6.400228173	0.046389081	0.108684049	1
hsa-miR-4769-5p	1073	5.927579488	22818	6.404747887	0.040172745	0.073191426	1
hsa-miR-4770	88	5.538987853	23803	6.386438649	0.109175028	0.246893944	1
hsa-miR-4771	87	6.447743305	23804	6.383081684	0.095123586	0.41286677	1
hsa-miR-4772-3p	1327	6.401323807	22564	6.382258172	0.02066459	0.658246497	1
hsa-miR-4772-5p	122	5.655597039	23769	6.387052347	0.073538063	0.527675379	1
hsa-miR-4773	869	6.45501182	23022	6.380610929	0.03759445	0.187360762	1
hsa-miR-4774-3p	42	7.094670916	23849	6.382064401	0.199302556	0.071529908	1
hsa-miR-4774-5p	144	6.478431163	23747	6.382740388	0.060960039	0.662045644	1
hsa-miR-4775	9	3.436688155	23882	6.384427598	0	1	1
hsa-miR-4776-3p	425	6.662694823	23466	6.378257257	0.040360672	0.504650202	1
hsa-miR-4776-5p	986	5.941156391	22905	6.40235101	0.039473254	0.105100818	1
hsa-miR-4777-3p	75	5.020301914	23816	6.387609483	0.145428843	0.084635472	1
hsa-miR-4777-5p	43	5.016083773	23848	6.385782392	0.150615721	0.284487355	1
hsa-miR-4778-3p	578	6.227555961	23313	6.387178945	0.045386932	0.19563409	1
hsa-miR-4778-5p	68	7.827170962	23823	6.379195838	0.125585507	0.235195741	1
hsa-miR-4779	1425	6.216692227	22466	6.393886035	0.019152435	0.70941084	1
hsa-miR-4780	616	5.867977428	23275	6.396956219	0.079044039	0.001107257	1
hsa-miR-4781-3p	63	6.45673979	23828	6.383123026	0.084499095	0.760729848	1
hsa-miR-4781-5p	518	6.06074305	23373	6.390466144	0.036023895	0.52642945	1
hsa-miR-4782-3p	51	4.692171719	23840	6.386934955	0.257914693	0.002294116	1
hsa-miR-4782-5p	49	5.685022422	23842	6.384752285	0.081698563	0.899850671	1
hsa-miR-4783-3p	593	6.321459252	23298	6.384891611	0.052746242	0.080085118	1
hsa-miR-4783-5p	151	5.40361314	23740	6.389548631	0.111449924	0.048107086	1
hsa-miR-4784	1444	5.994259218	22447	6.40834498	0.049419982	0.002647881	1
hsa-miR-4785	194	5.724256596	23697	6.388712677	0.075445628	0.223390893	1
hsa-miR-4786-3p	1824	6.08740862	22067	6.407776171	0.031712532	0.067506405	1
hsa-miR-4786-5p	2185	6.185955003	21706	6.403184299	0.025839232	0.141131895	1
hsa-miR-4787-3p	281	6.690316744	23610	6.379663324	0.067283602	0.161753936	1
hsa-miR-4787-5p	776	5.67996193	23115	6.406929683	0.051266583	0.038641363	1
hsa-miR-4788	92	5.599838002	23799	6.386345854	0.143182395	0.04667438	1
hsa-miR-4789-3p	257	5.987638436	23634	6.387619828	0.041508985	0.77343312	1
hsa-miR-4789-5p	136	6.301444704	23755	6.383785881	0.065149442	0.614386564	1
hsa-miR-4790-3p	70	5.815595934	23821	6.384985448	0.092002855	0.595927476	1
hsa-miR-4790-5p	2	12.92265765	23889	6.382769675	0	1	1
hsa-miR-4791	15	7.224930173	23876	6.382788412	0.262863685	0.251459765	1
hsa-miR-4793-3p	2295	6.290747007	21596	6.393154552	0.012950151	0.877440454	1
hsa-miR-4793-5p	1863	5.939177898	22028	6.420879865	0.04035239	0.007440268	1
hsa-miR-4794	652	6.150770024	23239	6.389841561	0.031923805	0.537726512	1
hsa-miR-4795-3p	2	14.76914089	23889	6.382615086	0	1	1
hsa-miR-4795-5p	31	5.111890015	23860	6.384969048	0.209354298	0.13251893	1
hsa-miR-4796-3p	186	6.476248213	23705	6.382587974	0.079817334	0.19029001	1
hsa-miR-4796-5p	33	7.40586773	23858	6.381902777	0.092622511	0.939986316	1
hsa-miR-4797-3p	246	5.97231606	23645	6.387593163	0.038189204	0.869687352	1
hsa-miR-4797-5p	605	7.021633808	23286	6.366732871	0.066414751	0.011010465	1
hsa-miR-4798-3p	36	5.588558579	23855	6.384516536	0.103990545	0.831761792	1
hsa-miR-4798-5p	7	13.29061427	23884	6.381292739	0	1	1
hsa-miR-4799-3p	199	5.768681054	23692	6.388479763	0.08050488	0.154852167	1
hsa-miR-4799-5p	38	5.450362473	23853	6.384803434	0.092508501	0.901563802	1
hsa-miR-4800-3p	149	5.765469951	23742	6.387194636	0.079975509	0.299890097	1
hsa-miR-4800-5p	460	5.901704676	23431	6.392772222	0.040306135	0.456088988	1
hsa-miR-4801	184	5.566979094	23707	6.389653095	0.060104244	0.524510215	1
hsa-miR-4802-3p	355	6.103180961	23536	6.387542524	0.029247494	0.925841546	1
hsa-miR-4802-5p	479	5.955794265	23412	6.392064097	0.037525588	0.523123317	1
hsa-miR-4803	12	9.462136557	23879	6.381769942	0.272292949	0.336149352	1
hsa-miR-4804-3p	39	8.58482997	23852	6.379717496	0.147792799	0.362807167	1
hsa-miR-4804-5p	184	5.546740748	23707	6.389810174	0.06748603	0.376524813	1
hsa-miR-483-3p	959	5.943992226	22932	6.401689409	0.041445607	0.084643875	1
hsa-miR-483-5p	492	6.233479653	23399	6.386467716	0.037457128	0.50841854	1
hsa-miR-484	1510	5.69889099	22381	6.429493976	0.05401859	0.000519698	1
hsa-miR-485-3p	145	5.830291479	23746	6.386694088	0.037410293	0.987686769	1
hsa-miR-485-5p	2196	6.008378175	21695	6.42126903	0.027239537	0.103697289	1
hsa-miR-486-5p	506	5.783101854	23385	6.396304492	0.064549925	0.032249827	1
hsa-miR-487a-3p	73	5.330820346	23818	6.386542959	0.114005524	0.300586126	1
hsa-miR-487a-5p	103	6.163979876	23788	6.384266864	0.087739025	0.408759834	1
hsa-miR-487b-3p	18	5.894248734	23873	6.383685905	0.1201427	0.957520045	1
hsa-miR-487b-5p	112	7.019082956	23779	6.380322671	0.0714312	0.620129956	1
hsa-miR-488-3p	113	7.410824021	23778	6.378434139	0.085401691	0.384935738	1
hsa-miR-488-5p	220	6.694541775	23671	6.380424608	0.048705551	0.679272515	1
hsa-miR-489-3p	226	6.773826295	23665	6.379587802	0.05500431	0.507253416	1
hsa-miR-489-5p	23	5.382283815	23868	6.384281781	0.121607246	0.88604967	1
hsa-miR-490-3p	845	5.876833272	23046	6.401887788	0.04619467	0.061685901	1
hsa-miR-490-5p	371	5.58688993	23520	6.395879843	0.054080028	0.235771681	1
hsa-miR-491-3p	28	5.480914784	23863	6.384375999	0.144868625	0.600104011	1
hsa-miR-491-5p	1451	5.852919876	22440	6.41761334	0.038585351	0.034560854	1
hsa-miR-492	1052	5.662171415	22839	6.416534251	0.056894334	0.002974928	1
hsa-miR-493-3p	533	6.449040066	23358	6.381817438	0.027705876	0.81860789	1
hsa-miR-493-5p	148	6.209301967	23743	6.384401861	0.060311375	0.658452223	1
hsa-miR-494-3p	56	6.444352851	23835	6.38317375	0.103996224	0.581437179	1
hsa-miR-494-5p	226	5.904259241	23665	6.38789214	0.075890612	0.151691551	1
hsa-miR-495-3p	69	5.939705161	23822	6.384602066	0.110604739	0.369131581	1
hsa-miR-495-5p	45	4.914163884	23846	6.386089604	0.112825818	0.616831207	1
hsa-miR-496	15	5.659671018	23876	6.38377178	0.152465516	0.876846089	1
hsa-miR-497-3p	425	5.864654725	23466	6.392710808	0.058992986	0.10942232	1
hsa-miR-497-5p	1362	6.090038323	22529	6.401047445	0.020983853	0.623772696	1
hsa-miR-498-3p	491	6.351951881	23400	6.383975287	0.035134733	0.592807384	1
hsa-miR-498-5p	419	6.279515482	23472	6.385170122	0.049728372	0.260530344	1
hsa-miR-4999-3p	102	7.34981628	23789	6.379173098	0.093132928	0.341710534	1
hsa-miR-4999-5p	116	7.813306728	23775	6.376340126	0.12197179	0.064465874	1
hsa-miR-499a-3p	241	6.423276285	23650	6.382909958	0.06319002	0.296627445	1
hsa-miR-499a-5p	28	6.404042602	23863	6.383292834	0.093994887	0.965780473	1
hsa-miR-499b-3p	80	5.309868203	23811	6.386923717	0.14008284	0.087498341	1
hsa-miR-499b-5p	204	5.598307144	23687	6.390077909	0.079435274	0.155702608	1
hsa-miR-5000-3p	1102	6.098711547	22789	6.39707973	0.023434866	0.61069737	1
hsa-miR-5000-5p	431	6.562777826	23460	6.380020155	0.038572937	0.554689887	1
hsa-miR-5001-3p	2285	6.221595495	21606	6.400420456	0.0173444	0.563049082	1
hsa-miR-5002-3p	524	5.984383415	23367	6.392263156	0.040901209	0.357922404	1
hsa-miR-5002-5p	159	6.424398016	23732	6.383041918	0.079214488	0.274859363	1
hsa-miR-5003-3p	197	7.153051697	23694	6.376917317	0.112857932	0.013789931	1
hsa-miR-5003-5p	647	5.954527014	23244	6.395252586	0.042261359	0.210861316	1
hsa-miR-5004-3p	295	6.362448764	23596	6.383578051	0.037608644	0.804367208	1
hsa-miR-5004-5p	1165	5.807202137	22726	6.412850462	0.050412093	0.007158036	1
hsa-miR-5006-5p	2444	5.872286498	21447	6.44155182	0.039166489	0.002386193	1
hsa-miR-5007-3p	20	7.188427741	23871	6.382642601	0.118960245	0.939920497	1
hsa-miR-5007-5p	505	5.888672631	23386	6.393998563	0.034482338	0.599205559	1
hsa-miR-5008-3p	1333	6.131603305	22558	6.398191456	0.030319143	0.197542174	1
hsa-miR-5008-5p	2371	5.926988964	21520	6.433593831	0.036509151	0.006736132	1
hsa-miR-5009-3p	49	6.085987363	23842	6.383928223	0.099308543	0.720459277	1
hsa-miR-5009-5p	551	5.518345686	23340	6.403737001	0.054573207	0.081005289	1
hsa-miR-500a-3p	792	5.833111922	23099	6.402182148	0.048649893	0.05331062	1
hsa-miR-500a-5p	393	6.625909279	23498	6.379259841	0.029200904	0.896603912	1
hsa-miR-500b-3p	2600	6.034743811	21291	6.425883997	0.032306337	0.015867897	1
hsa-miR-500b-5p	104	6.278494553	23787	6.383775451	0.099901045	0.252654562	1
hsa-miR-5010-3p	95	6.946905133	23796	6.381067158	0.055876706	0.929161068	1
hsa-miR-5010-5p	966	6.248765139	22925	6.388986825	0.026125836	0.551612686	1
hsa-miR-5011-3p	107	6.390382872	23784	6.383285365	0.044930465	0.982572534	1
hsa-miR-5011-5p	29	4.474609429	23862	6.385636846	0.268135168	0.031061381	1
hsa-miR-501-3p	398	6.091940665	23493	6.388253424	0.032169103	0.812737198	1
hsa-miR-501-5p	281	5.82342735	23610	6.389980813	0.034892176	0.887851305	1
hsa-miR-502-3p	409	6.240405838	23482	6.385806324	0.020030637	0.997025394	1
hsa-miR-502-5p	509	5.929605854	23382	6.39319394	0.05786973	0.071115449	1
hsa-miR-503-3p	262	6.310761142	23629	6.384121658	0.037988156	0.848683482	1
hsa-miR-503-5p	690	5.630487526	23201	6.405706379	0.060940277	0.013790586	1
hsa-miR-504-3p	2386	6.328905524	21505	6.389354173	0.030915479	0.032966063	1
hsa-miR-504-5p	1324	5.821369185	22567	6.416286493	0.04401529	0.015722796	1
hsa-miR-5047	982	6.208052166	22909	6.390829929	0.027441567	0.477438249	1
hsa-miR-505-3p	165	5.967068158	23726	6.386211912	0.078567688	0.263908895	1
hsa-miR-505-5p	1656	6.16018898	22235	6.399935108	0.019406287	0.607245023	1
hsa-miR-506-3p	486	6.55665256	23405	6.379717878	0.02694493	0.879838337	1
hsa-miR-506-5p	155	6.337048251	23736	6.383619296	0.060227285	0.631566831	1
hsa-miR-507	109	6.803126112	23782	6.381393042	0.086072344	0.397487647	1
hsa-miR-508-3p	78	4.738467922	23813	6.388704892	0.161169239	0.035231656	1
hsa-miR-508-5p	2617	6.408524488	21274	6.380216297	0.029853168	0.031413993	1
hsa-miR-5087	360	5.855058975	23531	6.391398957	0.086774302	0.009594152	1
hsa-miR-5089-3p	142	5.76901772	23749	6.386990171	0.10145631	0.109376196	1
hsa-miR-5089-5p	216	6.484965577	23675	6.382389758	0.059176737	0.441674618	1
hsa-miR-5090	1008	5.891443317	22883	6.404984277	0.048376221	0.02180192	1
hsa-miR-5091	272	5.98554964	23619	6.387897903	0.042901963	0.705371015	1
hsa-miR-5092	150	6.448666824	23741	6.382904261	0.054387768	0.769991126	1
hsa-miR-5093	1243	6.157090728	22648	6.395733235	0.020995214	0.676559396	1
hsa-miR-509-3-5p	1029	6.678415379	22862	6.370035021	0.045616199	0.033214218	1
hsa-miR-509-3p	183	5.987831076	23708	6.386369875	0.055214122	0.637179461	1
hsa-miR-5094	128	6.236160038	23763	6.384109818	0.087624734	0.28233824	1
hsa-miR-509-5p	795	6.53580601	23096	6.37806825	0.028043844	0.581228148	1
hsa-miR-5100	462	5.701659528	23429	6.396758862	0.046508665	0.280956092	1
hsa-miR-510-3p	41	6.955226591	23850	6.382333995	0.101027765	0.797661203	1
hsa-miR-510-5p	1525	6.225248927	22366	6.394094852	0.014591351	0.921480187	1
hsa-miR-511-3p	23	5.588714137	23868	6.384082858	0.157221603	0.621033638	1
hsa-miR-511-5p	182	6.609361946	23709	6.38158194	0.072852893	0.293117365	1
hsa-miR-512-3p	824	6.107231174	23067	6.393179503	0.028274379	0.54820225	1
hsa-miR-512-5p	1040	5.916062135	22851	6.404582971	0.044644781	0.037924589	1
hsa-miR-513a-3p	47	4.423769339	23844	6.387179707	0.173241317	0.119708285	1
hsa-miR-513a-5p	857	6.238089654	23034	6.388720468	0.028456235	0.515207494	1
hsa-miR-513b-3p	120	5.912137115	23771	6.385695748	0.114392888	0.087883867	1
hsa-miR-513b-5p	265	5.381409252	23626	6.394555008	0.110205738	0.003439378	1
hsa-miR-513c-3p	33	4.51980358	23858	6.385894734	0.170557109	0.293105321	1
hsa-miR-513c-5p	425	6.250198224	23466	6.38572811	0.038375422	0.570279192	1
hsa-miR-514a-3p	71	6.83581454	23820	6.381968398	0.16619127	0.040067896	1
hsa-miR-514a-5p	676	6.061839005	23215	6.392678308	0.037719568	0.307394734	1
hsa-miR-514b-3p	154	6.077143371	23737	6.385303535	0.050509944	0.829859673	1
hsa-miR-514b-5p	524	5.984367394	23367	6.392263516	0.053938124	0.101359792	1
hsa-miR-515-3p	600	6.118457988	23291	6.390140195	0.035221402	0.462525478	1
hsa-miR-515-5p	394	5.839002216	23497	6.392444278	0.057443233	0.154954941	1
hsa-miR-516a-3p	502	5.915244303	23389	6.393363438	0.036790544	0.518984092	1
hsa-miR-516a-5p	95	5.432707156	23796	6.387112242	0.123057391	0.11385954	1
hsa-miR-516b-3p	502	5.915244303	23389	6.393363438	0.036790544	0.518984092	1
hsa-miR-516b-5p	641	5.830814826	23250	6.398549582	0.049731434	0.091397132	1
hsa-miR-517-5p	302	5.78450625	23589	6.390983475	0.060174809	0.230424376	1
hsa-miR-517a-3p	45	6.808173211	23846	6.382515402	0.085155675	0.900539187	1
hsa-miR-517b-3p	45	6.808173211	23846	6.382515402	0.085155675	0.900539187	1
hsa-miR-517c-3p	40	6.411967918	23851	6.383269103	0.090495157	0.899206696	1
hsa-miR-5186	67	5.539362344	23824	6.385690598	0.073159012	0.866930326	1
hsa-miR-5187-3p	195	6.516263654	23696	6.382223104	0.070797192	0.286917496	1
hsa-miR-5187-5p	1191	6.098035876	22700	6.398284994	0.027289362	0.368360807	1
hsa-miR-5188	23	6.456189885	23868	6.38324693	0.181793342	0.433361724	1
hsa-miR-5189-3p	571	5.845385093	23320	6.396488645	0.045761401	0.19357802	1
hsa-miR-5189-5p	4330	6.09706724	19561	6.446681097	0.023021878	0.046660391	1
hsa-miR-518a-3p	73	6.579258948	23818	6.382716608	0.078409675	0.762171672	1
hsa-miR-518a-5p	321	6.248133894	23570	6.385158214	0.052438749	0.348578906	1
hsa-miR-518b	107	7.336444898	23784	6.379029199	0.085329492	0.419958369	1
hsa-miR-518c-3p	106	6.511013515	23785	6.382748062	0.052317736	0.934859749	1
hsa-miR-518c-5p	1936	5.689692106	21955	6.444481265	0.044483927	0.001750321	1
hsa-miR-518d-3p	78	6.803703812	23813	6.381940166	0.078562991	0.723324548	1
hsa-miR-518d-5p	344	5.98692524	23547	6.389108073	0.056942646	0.221592669	1
hsa-miR-518e-3p	42	7.461551115	23849	6.381418296	0.131291319	0.46514248	1
hsa-miR-518e-5p	395	6.317922563	23496	6.384416525	0.051414515	0.255952237	1
hsa-miR-518f-3p	53	7.29663458	23838	6.381286536	0.107270459	0.576875512	1
hsa-miR-518f-5p	311	5.931216414	23580	6.389279974	0.057507861	0.262005139	1
hsa-miR-5190	1228	6.042669551	22663	6.401775223	0.030746818	0.220759122	1
hsa-miR-5191	141	5.670469196	23750	6.387549218	0.056729526	0.757785451	1
hsa-miR-5192	1177	5.650382998	22714	6.421296526	0.057197403	0.001321931	1
hsa-miR-5193	2481	5.954101616	21410	6.433054833	0.04304313	0.000528574	1
hsa-miR-5194	1630	5.844476415	22261	6.422772271	0.036468798	0.035198203	1
hsa-miR-5195-3p	629	6.162958214	23262	6.389275615	0.032785718	0.525766962	1
hsa-miR-5195-5p	402	6.244171564	23489	6.385698545	0.048336905	0.314227998	1
hsa-miR-5196-3p	988	5.826880679	22903	6.407320961	0.05262579	0.010535324	1
hsa-miR-5196-5p	4434	6.037049497	19457	6.462227096	0.028072115	0.006749871	1
hsa-miR-5197-3p	303	6.409987162	23588	6.382974562	0.073593806	0.07828399	1
hsa-miR-5197-5p	228	5.895412951	23663	6.388018253	0.069419206	0.226543517	1
hsa-miR-519a-2-5p	379	5.702928012	23512	6.394284636	0.054958856	0.20988122	1
hsa-miR-519a-3p	71	5.199874869	23820	6.386844625	0.114239425	0.313985344	1
hsa-miR-519a-5p	395	6.317922563	23496	6.384416525	0.051414515	0.255952237	1
hsa-miR-519b-3p	105	5.518551228	23786	6.387134541	0.140620533	0.032027039	1
hsa-miR-519b-5p	395	6.317922563	23496	6.384416525	0.051414515	0.255952237	1
hsa-miR-519c-3p	110	6.766252546	23781	6.381545869	0.052255238	0.925999758	1
hsa-miR-519c-5p	395	6.317922563	23496	6.384416525	0.051414515	0.255952237	1
hsa-miR-519d-3p	199	5.954121778	23692	6.386922161	0.051612104	0.669248218	1
hsa-miR-519d-5p	1380	6.470533219	22511	6.377970514	0.032389833	0.13062831	1
hsa-miR-519e-3p	323	5.55315523	23568	6.394694541	0.062846143	0.16132257	1
hsa-miR-519e-5p	489	6.806600608	23402	6.374472369	0.053221728	0.132565361	1
hsa-miR-520a-3p	203	7.066144694	23688	6.377465498	0.077814753	0.174642091	1
hsa-miR-520a-5p	987	6.277347298	22904	6.387883701	0.025416602	0.573961268	1
hsa-miR-520b-3p	212	7.051112092	23679	6.37733833	0.074331646	0.195990129	1
hsa-miR-520b-5p	379	5.702928012	23512	6.394284636	0.054958856	0.20988122	1
hsa-miR-520c-3p	275	6.818522853	23616	6.378249335	0.054786123	0.388219782	1
hsa-miR-520c-5p	344	5.98692524	23547	6.389108073	0.056942646	0.221592669	1
hsa-miR-520d-3p	443	6.702305659	23448	6.377290544	0.039592917	0.503151659	1
hsa-miR-520d-5p	138	6.351322279	23753	6.383503036	0.051081877	0.866472387	1
hsa-miR-520e-3p	216	6.369596792	23675	6.38344233	0.057001252	0.490021881	1
hsa-miR-520e-5p	222	6.002916447	23669	6.386885066	0.074601324	0.172810974	1
hsa-miR-520f-3p	237	6.47031316	23654	6.3824455	0.05414094	0.497218611	1
hsa-miR-520f-5p	212	6.536712777	23679	6.381943789	0.097127102	0.037959179	1
hsa-miR-520g-3p	371	6.267033094	23520	6.385151395	0.057472564	0.17899296	1
hsa-miR-520g-5p	420	6.281548297	23471	6.385138247	0.047621888	0.306681923	1
hsa-miR-520h	186	5.61600246	23705	6.389337845	0.083784103	0.149823089	1
hsa-miR-522-3p	63	8.015840125	23828	6.379000846	0.162936228	0.071136696	1
hsa-miR-522-5p	395	6.317922563	23496	6.384416525	0.051414515	0.255952237	1
hsa-miR-523-3p	69	5.914482665	23822	6.384675123	0.094612945	0.569095021	1
hsa-miR-523-5p	395	6.317922563	23496	6.384416525	0.051414515	0.255952237	1
hsa-miR-524-3p	205	6.192084712	23686	6.38497225	0.060830829	0.43954361	1
hsa-miR-524-5p	180	5.903162947	23711	6.386962201	0.039877178	0.938862987	1
hsa-miR-525-3p	206	5.892625762	23685	6.387584935	0.075483439	0.194949702	1
hsa-miR-525-5p	1145	6.284511576	22746	6.388290879	0.024554862	0.526789578	1
hsa-miR-526a-3p	66	7.35747653	23825	6.380618536	0.106411015	0.445354234	1
hsa-miR-526a-5p	344	5.98692524	23547	6.389108073	0.056942646	0.221592669	1
hsa-miR-526b-3p	273	6.50578103	23618	6.381901595	0.04950049	0.522829655	1
hsa-miR-526b-5p	416	6.370923894	23475	6.383536773	0.03586262	0.669213017	1
hsa-miR-527	321	6.248133894	23570	6.385158214	0.052438749	0.348578906	1
hsa-miR-532-3p	2698	6.038170645	21193	6.427256438	0.026238383	0.074104893	1
hsa-miR-532-5p	322	6.706276761	23569	6.378904874	0.03246988	0.891154107	1
hsa-miR-539-3p	11	6.841523074	23880	6.383106086	0.353574692	0.127941788	1
hsa-miR-539-5p	213	5.573819365	23678	6.390599145	0.06673079	0.30409572	1
hsa-miR-541-3p	2100	6.121046252	21791	6.408592215	0.033617854	0.026349686	1
hsa-miR-541-5p	309	6.284383765	23582	6.384613498	0.027106407	0.978469508	1
hsa-miR-542-3p	202	6.728052332	23689	6.380377539	0.045117026	0.809561755	1
hsa-miR-542-5p	260	5.8669017	23631	6.388999011	0.064963558	0.227866792	1
hsa-miR-543	78	8.375194052	23813	6.376792716	0.131574867	0.135469299	1
hsa-miR-544a	56	4.780697463	23835	6.387082485	0.200949234	0.021952378	1
hsa-miR-544b	1293	5.788633114	22598	6.417343458	0.045964412	0.011393915	1
hsa-miR-545-3p	138	5.553316399	23753	6.388139284	0.084814001	0.277112203	1
hsa-miR-545-5p	41	7.138742085	23850	6.382018518	0.122859334	0.567065955	1
hsa-miR-548a-3p	45	7.151153293	23846	6.381868162	0.148820673	0.272855793	1
hsa-miR-548a-5p	16	5.303493029	23875	6.384040804	0.146874346	0.880638081	1
hsa-miR-548aa	138	7.034827066	23753	6.379532015	0.069937466	0.513238922	1
hsa-miR-548ab	27	5.820606376	23864	6.383953809	0.150252666	0.576510288	1
hsa-miR-548ac	48	5.71402197	23843	6.384664557	0.13742503	0.326085974	1
hsa-miR-548ad-3p	9	12.47510542	23882	6.381021444	0	1	1
hsa-miR-548ad-5p	12	4.81542551	23879	6.38410507	0.183180479	0.815736496	1
hsa-miR-548ae-3p	13	5.803166151	23878	6.383633006	0.164854034	0.871832097	1
hsa-miR-548ae-5p	12	4.81542551	23879	6.38410507	0.183180479	0.815736496	1
hsa-miR-548ag	70	5.335133934	23821	6.386397326	0.185945174	0.016030604	1
hsa-miR-548ah-3p	57	4.734090782	23834	6.387261345	0.193538201	0.028246948	1
hsa-miR-548ah-5p	33	6.285846795	23858	6.383451972	0.221714589	0.078330579	1
hsa-miR-548ai	56	4.942538533	23835	6.386702241	0.14600902	0.184569121	1
hsa-miR-548aj-3p	2	13.26938682	23889	6.382740647	0	1	1
hsa-miR-548aj-5p	94	5.601055683	23797	6.386407146	0.117753087	0.149004473	1
hsa-miR-548ak	19	8.558399175	23872	6.381585979	0.208171652	0.383090172	1
hsa-miR-548al	31	6.094045982	23860	6.383692986	0.206227185	0.143611936	1
hsa-miR-548am-3p	43	5.018196186	23848	6.385778583	0.161543457	0.21260896	1
hsa-miR-548am-5p	39	6.328524276	23852	6.383406743	0.171564391	0.201893306	1
hsa-miR-548an	131	5.861217438	23760	6.386195732	0.062532449	0.688237678	1
hsa-miR-548ao-3p	60	5.62445042	23831	6.385227773	0.154376652	0.11535734	1
hsa-miR-548ao-5p	35	7.933513394	23856	6.381042803	0.144005701	0.463309249	1
hsa-miR-548ap-3p	11	5.028599287	23880	6.383941185	0.253239683	0.481087255	1
hsa-miR-548ap-5p	7	7.400171396	23884	6.383019129	0	1	1
hsa-miR-548aq-3p	24	4.795690822	23867	6.384913626	0.219612855	0.197794144	1
hsa-miR-548aq-5p	48	6.764730528	23843	6.382549302	0.099852857	0.725986608	1
hsa-miR-548ar-3p	27	6.871436253	23864	6.382764889	0.124385406	0.798241244	1
hsa-miR-548ar-5p	14	6.627539696	23877	6.383173955	0.188298362	0.703996188	1
hsa-miR-548as-3p	67	5.197986331	23824	6.386650646	0.116416532	0.325570188	1
hsa-miR-548as-5p	52	6.033670296	23839	6.384079837	0.106652964	0.596553066	1
hsa-miR-548at-3p	26	7.060354332	23865	6.382579546	0.082075456	0.994809723	1
hsa-miR-548at-5p	33	4.851849133	23858	6.385435454	0.193786723	0.168209865	1
hsa-miR-548au-3p	212	5.624930314	23679	6.390107051	0.07195712	0.226675981	1
hsa-miR-548au-5p	23	6.006434328	23868	6.383680329	0.142810822	0.736749904	1
hsa-miR-548av-3p	22	5.648331179	23869	6.383994587	0.127184747	0.869176841	1
hsa-miR-548av-5p	0	NaN	23891	6.383317152	0	1	1
hsa-miR-548aw	90	5.866202443	23801	6.385272546	0.071557217	0.748174313	1
hsa-miR-548ax	48	5.386041179	23843	6.385324838	0.102491647	0.695586813	1
hsa-miR-548ay-3p	60	5.211757689	23831	6.386266821	0.101295931	0.5709602	1
hsa-miR-548ay-5p	19	5.09963209	23872	6.384338852	0.261874735	0.147908164	1
hsa-miR-548az-3p	18	3.044038428	23873	6.385834934	0.350600632	0.02402478	1
hsa-miR-548az-5p	105	6.151435753	23786	6.38434076	0.0767202	0.569688962	1
hsa-miR-548b-3p	235	6.583726496	23656	6.381326275	0.066745336	0.251058123	1
hsa-miR-548b-5p	45	5.951821396	23846	6.384131432	0.100133263	0.758677477	1
hsa-miR-548ba	35	7.18993986	23856	6.382133727	0.175234742	0.233445183	1
hsa-miR-548bb-3p	66	5.429522457	23825	6.385959354	0.114259277	0.356600021	1
hsa-miR-548bb-5p	20	4.682942543	23871	6.384741788	0.149880608	0.760408407	1
hsa-miR-548bc	0	NaN	23891	6.383317152	0	1	1
hsa-miR-548c-3p	11	6.79984797	23880	6.383125283	0.187147861	0.835950883	1
hsa-miR-548c-5p	39	6.328524276	23852	6.383406743	0.171564391	0.201893306	1
hsa-miR-548d-3p	88	5.401670189	23803	6.386946314	0.103273842	0.307072761	1
hsa-miR-548d-5p	37	5.719480932	23854	6.38434683	0.125251813	0.608202346	1
hsa-miR-548e-3p	19	6.069906528	23872	6.383566599	0.226548169	0.284105221	1
hsa-miR-548e-5p	134	6.511708215	23757	6.38259297	0.053044539	0.847574505	1
hsa-miR-548f-5p	25	4.750117839	23866	6.385027953	0.172191402	0.449500381	1
hsa-miR-548g-3p	1	11.36485275	23890	6.383108632	0	1	1
hsa-miR-548g-5p	94	5.601055683	23797	6.386407146	0.117753087	0.149004473	1
hsa-miR-548h-3p	93	5.829015486	23798	6.385483303	0.089865237	0.442910806	1
hsa-miR-548h-5p	32	5.861736563	23859	6.384016703	0.108851744	0.84333428	1
hsa-miR-548i	24	7.606856674	23867	6.382086794	0.242002556	0.120587506	1
hsa-miR-548j-3p	17	4.303520778	23874	6.384798116	0.22515264	0.355258389	1
hsa-miR-548j-5p	46	5.823212235	23845	6.384397665	0.08280562	0.911265403	1
hsa-miR-548k	42	6.428707176	23849	6.383237217	0.122024683	0.560306362	1
hsa-miR-548l	21	5.84688699	23870	6.383789085	0.218111996	0.271029191	1
hsa-miR-548m	90	6.602943312	23801	6.382486668	0.086555654	0.512622047	1
hsa-miR-548n	27	5.174554792	23864	6.38468476	0.124767199	0.795191546	1
hsa-miR-548o-3p	122	5.846568665	23769	6.38607214	0.060662428	0.763106746	1
hsa-miR-548o-5p	39	6.328524276	23852	6.383406743	0.171564391	0.201893306	1
hsa-miR-548p	38	5.815767872	23853	6.38422131	0.147571639	0.380470792	1
hsa-miR-548q	877	6.024286964	23014	6.396998801	0.031165552	0.384715868	1
hsa-miR-548s	220	6.378076584	23671	6.383365858	0.055308951	0.517420224	1
hsa-miR-548t-3p	138	7.034827066	23753	6.379532015	0.069937466	0.513238922	1
hsa-miR-548t-5p	82	5.673615219	23809	6.385761419	0.08680669	0.569194984	1
hsa-miR-548u	96	6.372698043	23795	6.383359995	0.111884062	0.182424246	1
hsa-miR-548v	154	6.181225255	23737	6.384628276	0.083078968	0.241527198	1
hsa-miR-548w	83	7.215838857	23808	6.380414796	0.12698779	0.138790906	1
hsa-miR-548x-3p	4	7.93439028	23887	6.383057417	0	1	1
hsa-miR-548x-5p	94	5.601055683	23797	6.386407146	0.117753087	0.149004473	1
hsa-miR-548y	12	6.78733896	23879	6.383114118	0.229490347	0.552661412	1
hsa-miR-548z	93	5.829015486	23798	6.385483303	0.089865237	0.442910806	1
hsa-miR-549a-3p	134	5.287169935	23757	6.389499908	0.096693261	0.165455102	1
hsa-miR-549a-5p	207	6.014088678	23684	6.386544238	0.048480517	0.720395824	1
hsa-miR-550a-3-5p	759	6.307882181	23132	6.385792301	0.030186383	0.514649346	1
hsa-miR-550a-3p	145	6.1661189	23746	6.384643428	0.071951138	0.444640497	1
hsa-miR-550a-5p	1982	6.384250991	21909	6.383232672	0.023588397	0.263998466	1
hsa-miR-550b-2-5p	750	5.922888169	23141	6.398239659	0.033873903	0.375040672	1
hsa-miR-550b-3p	233	6.13170474	23658	6.385795202	0.049943817	0.612654553	1
hsa-miR-551a	197	6.07249348	23694	6.385901446	0.066826659	0.347431683	1
hsa-miR-551b-3p	188	5.826321511	23703	6.387734955	0.083827705	0.145347298	1
hsa-miR-551b-5p	259	6.212459679	23632	6.385189701	0.042103927	0.754102855	1
hsa-miR-552-3p	417	6.307474958	23474	6.384664438	0.035930155	0.665467248	1
hsa-miR-552-5p	69	6.846422531	23822	6.381975776	0.117037107	0.302668708	1
hsa-miR-553	9	3.951731108	23882	6.384233502	0	1	1
hsa-miR-554	337	6.169309353	23554	6.386379079	0.031039352	0.906108132	1
hsa-miR-555	155	6.774584192	23736	6.380762114	0.079644911	0.282727948	1
hsa-miR-556-3p	6	5.200368934	23885	6.383614313	0	1	1
hsa-miR-556-5p	77	7.199733609	23814	6.380677358	0.085064553	0.635194101	1
hsa-miR-557	538	6.305261908	23353	6.385115367	0.048545939	0.167603098	1
hsa-miR-5571-3p	643	5.681579748	23248	6.402726011	0.066445154	0.007973097	1
hsa-miR-5571-5p	513	6.36482856	23378	6.38372286	0.04935281	0.173275549	1
hsa-miR-5572	1430	5.97520521	22461	6.40929997	0.036504206	0.055583289	1
hsa-miR-5579-3p	45	5.274926878	23846	6.385408805	0.125768123	0.476194595	1
hsa-miR-5579-5p	29	5.646053972	23862	6.384213164	0.113273449	0.85128604	1
hsa-miR-558	211	5.790848494	23680	6.388596328	0.088393829	0.07614841	1
hsa-miR-5580-3p	155	6.612656673	23736	6.381819527	0.039272318	0.971465489	1
hsa-miR-5580-5p	594	6.234547408	23297	6.387110311	0.029703323	0.686348698	1
hsa-miR-5581-3p	521	5.661985103	23370	6.399398196	0.069805441	0.013931757	1
hsa-miR-5581-5p	989	6.118733612	22902	6.394742928	0.026019425	0.542267953	1
hsa-miR-5582-3p	42	5.438775856	23849	6.384980565	0.132940585	0.449068716	1
hsa-miR-5582-5p	252	6.104745227	23639	6.386286826	0.042801209	0.750961303	1
hsa-miR-5583-3p	55	7.198001128	23836	6.381437323	0.107966559	0.544501715	1
hsa-miR-5583-5p	4	2.694065064	23887	6.383934936	0	1	1
hsa-miR-5584-3p	156	5.589944923	23735	6.388531648	0.085444518	0.207848663	1
hsa-miR-5584-5p	848	6.065593127	23043	6.395009639	0.040155802	0.14299732	1
hsa-miR-5585-3p	154	7.484051782	23737	6.376175848	0.086343913	0.204060013	1
hsa-miR-5585-5p	109	6.125126638	23782	6.384500516	0.086202733	0.395601433	1
hsa-miR-5586-3p	464	6.137521129	23427	6.388185439	0.041501811	0.41341349	1
hsa-miR-5586-5p	125	5.869085888	23766	6.38602181	0.056660776	0.819551504	1
hsa-miR-5587-3p	1100	5.962845428	22791	6.403611079	0.042152086	0.048034053	1
hsa-miR-5587-5p	303	6.246016378	23588	6.385080851	0.041690242	0.67591536	1
hsa-miR-5588-3p	349	5.508120996	23542	6.396291558	0.059480599	0.175355932	1
hsa-miR-5588-5p	479	6.508230715	23412	6.380761471	0.029597262	0.80544252	1
hsa-miR-5589-3p	637	5.939700438	23254	6.395469205	0.03381056	0.477727077	1
hsa-miR-5589-5p	2154	6.090426577	21737	6.412340766	0.029543438	0.065352075	1
hsa-miR-559	5	2.437824889	23886	6.384143053	0	1	1
hsa-miR-5590-3p	11	6.722458959	23880	6.383160931	0.3149231	0.22555884	1
hsa-miR-5590-5p	23	3.828200631	23868	6.385779348	0.208857047	0.268757272	1
hsa-miR-5591-3p	121	6.588364966	23770	6.382273366	0.074357218	0.518574438	1
hsa-miR-5591-5p	1162	5.870055621	22729	6.409557193	0.041342015	0.045695076	1
hsa-miR-561-3p	17	9.2144401	23874	6.38130119	0.342560699	0.037110828	1
hsa-miR-561-5p	51	5.770612162	23840	6.384627888	0.087312475	0.832631206	1
hsa-miR-562	40	6.82731531	23851	6.382572532	0.136710201	0.444441922	1
hsa-miR-563	34	5.621055848	23857	6.384403495	0.140681364	0.512413113	1
hsa-miR-564	760	6.437380501	23131	6.381540828	0.023734496	0.801511953	1
hsa-miR-567	78	7.234313266	23813	6.380529696	0.106989072	0.335718987	1
hsa-miR-568	6	9.248792269	23885	6.382597334	0	1	1
hsa-miR-5680	200	5.513258602	23691	6.390662208	0.074937529	0.21533603	1
hsa-miR-5681a	434	6.233919139	23457	6.386081305	0.050516594	0.226920788	1
hsa-miR-5681b	36	6.760388358	23855	6.382748107	0.107552575	0.799974803	1
hsa-miR-5682	481	5.945968793	23410	6.39230325	0.047657637	0.234703733	1
hsa-miR-5683	540	5.714768678	23351	6.398777568	0.054181199	0.090199217	1
hsa-miR-5684	209	6.489824737	23682	6.382377194	0.052411356	0.619797137	1
hsa-miR-5685	2421	6.041705239	21470	6.421837992	0.036021426	0.007062916	1
hsa-miR-5687	32	8.089365689	23859	6.381028978	0.282713022	0.012090838	1
hsa-miR-5688	59	7.741980187	23832	6.37995356	0.102773795	0.563051846	1
hsa-miR-5689	85	5.661857687	23806	6.385893144	0.162167224	0.023245496	1
hsa-miR-569	11	5.876196783	23880	6.38355075	0.231913355	0.595309868	1
hsa-miR-5690	240	6.166075727	23651	6.385521623	0.048053113	0.642860834	1
hsa-miR-5691	1073	6.095624885	22818	6.396845674	0.029613604	0.329946782	1
hsa-miR-5692a	60	6.323531009	23831	6.383467677	0.117026142	0.38540139	1
hsa-miR-5692b	2	4.676305985	23889	6.383460064	0	1	1
hsa-miR-5692c	3	12.18978887	23888	6.38258794	0	1	1
hsa-miR-5693	1639	6.035463628	22252	6.408938756	0.021557001	0.477155906	1
hsa-miR-5694	402	6.476296527	23489	6.381725866	0.043666783	0.438219638	1
hsa-miR-5695	315	5.894288578	23576	6.389851085	0.053145383	0.34372058	1
hsa-miR-5696	43	4.134969339	23848	6.387371117	0.175306983	0.142921532	1
hsa-miR-5697	59	5.627553482	23832	6.385188168	0.109976047	0.474942812	1
hsa-miR-5698	2711	5.955226573	21180	6.438111938	0.03620336	0.003672165	1
hsa-miR-5699-3p	1318	5.918175327	22573	6.410476011	0.04448195	0.014482382	1
hsa-miR-5699-5p	919	6.099912867	22972	6.394654804	0.031411472	0.347861933	1
hsa-miR-5700	4	12.92932378	23887	6.38222099	0	1	1
hsa-miR-5701	6	5.901280032	23885	6.383438242	0	1	1
hsa-miR-5702	206	7.18056477	23685	6.376383101	0.104235609	0.023643613	1
hsa-miR-5703	1047	6.080878315	22844	6.397178711	0.027889257	0.417446368	1
hsa-miR-570-3p	37	5.995726528	23854	6.383918345	0.165376536	0.264502135	1
hsa-miR-5704	173	6.519368564	23718	6.382324788	0.046841086	0.845410711	1
hsa-miR-5705	165	6.111800587	23726	6.385205386	0.07098133	0.380946468	1
hsa-miR-570-5p	56	4.942538533	23835	6.386702241	0.14600902	0.184569121	1
hsa-miR-5706	133	7.353104517	23758	6.377888172	0.094713803	0.186264721	1
hsa-miR-5707	18	4.192946783	23873	6.384968669	0.225342902	0.320565326	1
hsa-miR-5708	73	6.149825293	23818	6.384032783	0.078129583	0.765999584	1
hsa-miR-571	336	5.506775508	23555	6.395820569	0.074825762	0.048976728	1
hsa-miR-572	274	6.303679685	23617	6.384241091	0.056917277	0.344060203	1
hsa-miR-573	409	6.924066279	23482	6.373898602	0.050526034	0.25628154	1
hsa-miR-5739	478	5.40098462	23413	6.403372461	0.062951473	0.048821264	1
hsa-miR-574-3p	139	6.914399727	23752	6.380209183	0.065806499	0.587650125	1
hsa-miR-574-5p	796	6.136377371	23095	6.391828261	0.040451881	0.161111726	1
hsa-miR-575	718	6.104625524	23173	6.391952227	0.028014545	0.645202746	1
hsa-miR-576-3p	57	7.660975055	23834	6.38026158	0.130764101	0.285261435	1
hsa-miR-576-5p	16	8.882921781	23875	6.381642024	0.232657068	0.352261867	1
hsa-miR-577	9	4.32226509	23882	6.384093865	0	1	1
hsa-miR-578	98	5.912616462	23793	6.385255902	0.071479607	0.700958903	1
hsa-miR-579-3p	68	5.955961569	23823	6.384536989	0.10537765	0.438794175	1
hsa-miR-579-5p	27	4.786980529	23864	6.385123265	0.122192424	0.815475386	1
hsa-miR-580-3p	74	5.597610064	23817	6.385758363	0.094914035	0.519596439	1
hsa-miR-580-5p	27	6.404577711	23864	6.383293098	0.218232018	0.1531775	1
hsa-miR-581	137	5.202859972	23754	6.39012538	0.119526546	0.040805393	1
hsa-miR-582-3p	55	4.4869887	23836	6.387692805	0.232682421	0.005254531	1
hsa-miR-582-5p	84	6.980648413	23807	6.381209544	0.070367959	0.801550621	1
hsa-miR-583	370	5.493471887	23521	6.397314973	0.086202439	0.008910462	1
hsa-miR-584-3p	1018	5.995276536	22873	6.40058753	0.03384611	0.214153536	1
hsa-miR-584-5p	149	5.321666589	23742	6.389979857	0.09396058	0.1463496	1
hsa-miR-585-3p	55	5.478370093	23836	6.385405258	0.102217425	0.615073913	1
hsa-miR-585-5p	243	5.868017662	23648	6.38861222	0.040937001	0.814998862	1
hsa-miR-586	40	7.479770408	23851	6.381478314	0.175070228	0.172844788	1
hsa-miR-587	145	6.413006999	23746	6.383135857	0.069532437	0.488794113	1
hsa-miR-588	1047	5.94829273	22844	6.403255454	0.038806961	0.098048489	1
hsa-miR-589-3p	998	5.94678957	22893	6.402347184	0.029275648	0.385419892	1
hsa-miR-589-5p	593	6.121383166	23298	6.389984113	0.024162414	0.888342152	1
hsa-miR-590-5p	13	7.039450114	23878	6.382959931	0.344939339	0.090824608	1
hsa-miR-591	286	6.001261181	23605	6.387946172	0.045363596	0.606064797	1
hsa-miR-592	53	5.016341119	23838	6.386356406	0.108777487	0.558798298	1
hsa-miR-593-3p	773	5.924157984	23118	6.398670125	0.054589777	0.023169084	1
hsa-miR-593-5p	1975	6.126971897	21916	6.406418169	0.025238413	0.198711232	1
hsa-miR-595	313	6.301874954	23578	6.384398304	0.080369771	0.03697896	1
hsa-miR-596	1442	5.696611822	22449	6.427427317	0.054200741	0.000697599	1
hsa-miR-597-3p	675	5.978430434	23216	6.395089143	0.05555211	0.034898886	1
hsa-miR-597-5p	367	5.811078367	23524	6.3922447	0.047304926	0.393777626	1
hsa-miR-598-3p	56	4.803891745	23835	6.38702799	0.127003356	0.328367815	1
hsa-miR-598-5p	192	5.976386307	23699	6.386613946	0.064929999	0.39817702	1
hsa-miR-599	10	4.04600583	23881	6.384295885	0	1	1
hsa-miR-600	201	6.320425634	23690	6.383850761	0.040222904	0.903777583	1
hsa-miR-601	511	5.985489145	23380	6.392012195	0.058941608	0.061946493	1
hsa-miR-602	748	6.230324538	23143	6.388261994	0.02811357	0.615795072	1
hsa-miR-603	354	5.693616953	23537	6.393690346	0.057051057	0.20634107	1
hsa-miR-604	534	5.596605108	23357	6.401303376	0.074218622	0.006356136	1
hsa-miR-605-3p	325	6.427991782	23566	6.382701042	0.038220383	0.737146373	1
hsa-miR-605-5p	555	5.990337801	23336	6.392663379	0.056440036	0.063252261	1
hsa-miR-606	8	10.79804201	23883	6.381838368	0	1	1
hsa-miR-6068	309	5.739212276	23582	6.391756996	0.06394749	0.164984229	1
hsa-miR-6069	792	6.377566504	23099	6.383514326	0.036193847	0.268331708	1
hsa-miR-607	18	4.398965254	23873	6.384813333	0.188916349	0.542187753	1
hsa-miR-6070	214	5.792708042	23677	6.388655259	0.073028599	0.208016934	1
hsa-miR-6071	959	5.795852324	22932	6.407884515	0.03844817	0.131515244	1
hsa-miR-6072	666	5.815492475	23225	6.39960009	0.046801786	0.117262131	1
hsa-miR-6073	95	5.57904932	23796	6.386528005	0.110565243	0.197646904	1
hsa-miR-6074	131	6.536092704	23760	6.382474829	0.073441476	0.483312615	1
hsa-miR-6075	769	6.167720878	23122	6.390487533	0.034915492	0.324406786	1
hsa-miR-6076	342	6.008607716	23549	6.388759023	0.050615501	0.353546633	1
hsa-miR-6077	1522	5.922772052	22369	6.414652913	0.048279106	0.002605783	1
hsa-miR-6078	241	6.019280377	23650	6.387026787	0.057993561	0.398628512	1
hsa-miR-6079	793	6.101506338	23098	6.392992274	0.049796596	0.044639762	1
hsa-miR-6080	253	6.431432697	23638	6.382802166	0.031490964	0.965062747	1
hsa-miR-6082	5	9.148884597	23886	6.382738242	0	1	1
hsa-miR-6083	34	7.12750453	23857	6.382256567	0.136377534	0.552879651	1
hsa-miR-6084	291	5.937608511	23600	6.388812966	0.043090454	0.659912249	1
hsa-miR-6085	2418	5.960707268	21473	6.430905784	0.033704088	0.014344564	1
hsa-miR-6086	1988	6.108283161	21903	6.408280288	0.024355143	0.229791373	1
[truncated: 655 more rows]
