# Supplementary material for: Genome-wide analysis of lncRNA stability in human
Source: PLoS Comput Biol. 2021 Apr 16;17(4):e1008918. doi: 10.1371/journal.pcbi.1008918 (PMC8081339; doi:10.1371/journal.pcbi.1008918)
Supplement: S31 Table — (CSV) [file pcbi.1008918.s031.csv]

motif	have_motif	have_mean	no_motif	no_mean	D	p	fdr
UAGGA	7329	4.262498955	5136	4.010377846	0.070250305	2.27E-13	5.22E-10
CAGUGA	5567	4.235566248	6898	4.096514665	0.069256855	2.93E-13	6.72E-10
AGUAG	7261	4.271373659	5204	4.001289647	0.069653311	3.36E-13	7.72E-10
AUAAUU	4433	4.335742935	8032	4.060857449	0.071110887	5.69E-13	1.31E-09
AGAGG	9101	4.198972164	3364	4.049438107	0.076382971	7.15E-13	1.64E-09
AUUUUA	5868	4.316458681	6597	4.018216753	0.067489545	1.03E-12	2.37E-09
CUAAG	6711	4.257615664	5754	4.043152023	0.066953016	1.73E-12	3.98E-09
AUAUAA	3912	4.396275688	8553	4.049915231	0.071667083	2.12E-12	4.87E-09
CCUUUU	5411	4.343254284	7054	4.016984197	0.066898845	2.50E-12	5.74E-09
GGAGUU	4856	4.227384484	7609	4.114729453	0.067442272	3.89E-12	8.94E-09
GGCUUU	4458	4.273988786	8007	4.094381598	0.067127165	1.24E-11	2.85E-08
AGGAG	9467	4.208727383	2998	4.000378029	0.074674233	1.87E-11	4.30E-08
AAUAUA	4178	4.361741634	8287	4.056208388	0.066656854	3.81E-11	8.76E-08
CAGGGA	5316	4.19888403	7149	4.128673655	0.063409159	4.50E-11	1.03E-07
CCUUA	6804	4.289848133	5661	4.000888318	0.06251583	6.48E-11	1.49E-07
GUUUG	8121	4.204503943	4344	4.072831248	0.064359266	1.31E-10	3.02E-07
CCUGC	8789	4.222861847	3676	4.005011612	0.066854236	1.73E-10	3.98E-07
GGAGAU	4095	4.263903352	8370	4.107105285	0.064782649	1.89E-10	4.35E-07
CCUCA	8848	4.181563391	3617	4.102483432	0.066812942	2.22E-10	5.10E-07
AAGAA	9229	4.257387093	3236	3.876925211	0.068719202	2.98E-10	6.83E-07
AAUAAU	4705	4.31597843	7760	4.063205792	0.06210724	3.07E-10	7.06E-07
CACA	11249	4.167985643	1216	4.07194487	0.101180266	3.49E-10	8.02E-07
AGCAG	8998	4.239544507	3467	3.948582055	0.066870355	3.81E-10	8.74E-07
AAAGC	8382	4.216241714	4083	4.040317759	0.063736698	4.10E-10	9.43E-07
UCAAA	8483	4.243377822	3982	3.978046559	0.064102975	4.25E-10	9.77E-07
UCUAG	6869	4.259540628	5596	4.034733897	0.060071999	4.32E-10	9.92E-07
AUCG	6532	4.245746029	5933	4.062690443	0.059774906	4.49E-10	1.03E-06
GUGGU	7946	4.227148916	4519	4.038112452	0.062077827	4.56E-10	1.05E-06
UGUGU	8594	4.197628814	3871	4.072005537	0.064477978	4.61E-10	1.06E-06
GGGGU	7499	4.189936823	4966	4.111320827	0.060758349	5.27E-10	1.21E-06
AUCUUC	3765	4.335340258	8700	4.082137861	0.064778587	5.29E-10	1.21E-06
UUUUA	9147	4.20295719	3318	4.036379158	0.067230217	5.52E-10	1.27E-06
GUGG	11524	4.192532537	941	3.743263019	0.112456064	5.56E-10	1.28E-06
CGCC	7901	4.230886881	4564	4.033505306	0.061638045	5.68E-10	1.31E-06
GUUGU	6931	4.268405862	5534	4.021112112	0.059710679	5.91E-10	1.36E-06
AUAAAU	5296	4.321200194	7169	4.038510145	0.059955608	6.18E-10	1.42E-06
ACCUGC	4044	4.219512535	8421	4.129372612	0.063193895	6.68E-10	1.53E-06
CUUUUC	5394	4.337111948	7071	4.022454195	0.059527321	7.64E-10	1.76E-06
AGAGA	9206	4.163622163	3259	4.14447678	0.066918016	8.69E-10	2.00E-06
GUUUUG	4870	4.297604887	7595	4.069495676	0.060092626	9.86E-10	2.26E-06
GGGG	10556	4.189970019	1909	3.985244602	0.081367978	1.01E-09	2.32E-06
CUUA	10513	4.191408286	1952	3.982008276	0.080298904	1.20E-09	2.77E-06
UUUUAU	6054	4.2902673	6411	4.034296869	0.058369774	1.22E-09	2.80E-06
UUUAG	7864	4.249388239	4601	4.003470191	0.060343709	1.32E-09	3.03E-06
AGGAA	9578	4.189488047	2887	4.056196381	0.068897173	1.43E-09	3.28E-06
CUCG	7961	4.227046626	4504	4.037663692	0.060446263	1.49E-09	3.41E-06
AGAAC	7871	4.192479336	4594	4.100598739	0.060084503	1.60E-09	3.68E-06
AGAAG	9164	4.211452038	3301	4.0119385	0.065676896	1.62E-09	3.71E-06
UAUAAA	4676	4.381980615	7789	4.024523572	0.059767503	1.72E-09	3.95E-06
CCUCC	9030	4.199975248	3435	4.049891987	0.06468395	1.81E-09	4.16E-06
AGGAGA	6009	4.174625746	6456	4.143715823	0.057817703	1.84E-09	4.22E-06
UCUUCA	4783	4.305761029	7682	4.067000841	0.0592749	2.02E-09	4.64E-06
UCUCC	8736	4.200774333	3729	4.059852746	0.062917448	2.07E-09	4.74E-06
ACCAC	7529	4.234152905	4936	4.043399158	0.058872387	2.12E-09	4.86E-06
UUAAUA	4236	4.349269286	8229	4.060475242	0.060603228	2.40E-09	5.51E-06
UAAAAA	6768	4.267986738	5697	4.028685487	0.057587467	2.46E-09	5.65E-06
CCCUGU	4827	4.185855779	7638	4.141402149	0.058872739	2.49E-09	5.72E-06
AAAAAA	6449	4.261691288	6016	4.048123063	0.057255599	2.74E-09	6.30E-06
UUUUUC	6394	4.285197268	6071	4.02530129	0.057080774	3.07E-09	7.06E-06
AAAGG	8876	4.243929349	3589	3.947628465	0.06291362	3.27E-09	7.52E-06
CUAAAU	3614	4.34210499	8851	4.083695405	0.062621497	3.63E-09	8.35E-06
GGCG	7958	4.224956459	4507	4.041480354	0.059134396	3.64E-09	8.37E-06
GUUUC	8234	4.223951448	4231	4.031467559	0.059991611	3.67E-09	8.42E-06
AUUAUA	3899	4.337406053	8566	4.077236664	0.061213903	3.80E-09	8.74E-06
AAAAAAA	4615	4.23559249	7850	4.113362563	0.058578714	4.35E-09	9.99E-06
UUUUUU	6624	4.290217597	5841	4.009374097	0.056681405	4.36E-09	1.00E-05
UCGG	7610	4.238197039	4855	4.033877651	0.057946412	4.53E-09	1.04E-05
AUAUUA	3769	4.317854337	8696	4.089600099	0.061449008	4.76E-09	1.09E-05
AGGAC	7614	4.225453866	4851	4.053710519	0.057797057	5.05E-09	1.16E-05
UAAUAU	3805	4.350103008	8660	4.07448193	0.061143111	5.21E-09	1.20E-05
AAAUUA	5773	4.231572834	6692	4.095679242	0.056406278	5.44E-09	1.25E-05
ACUGCA	5514	4.206897896	6951	4.120316568	0.056614395	5.50E-09	1.26E-05
CGGAG	5150	4.18228875	7315	4.141950567	0.057097731	5.53E-09	1.27E-05
UCUUC	8493	4.216139563	3972	4.035619877	0.060328161	5.57E-09	1.28E-05
AGAGUGA	2195	4.245886526	10270	4.139964414	0.073765063	5.67E-09	1.30E-05
AGGGC	7844	4.212322629	4621	4.067452232	0.058135316	5.82E-09	1.34E-05
AUUUC	8378	4.215819091	4087	4.041356281	0.059805111	5.85E-09	1.34E-05
UUUUAC	4321	4.287421721	8144	4.090275811	0.058931822	6.09E-09	1.40E-05
GAGUGC	3882	4.261104886	8583	4.11226218	0.060558226	6.12E-09	1.40E-05
CCUCU	8759	4.19359045	3706	4.075957019	0.061285942	6.39E-09	1.47E-05
UUGCUU	5148	4.268925893	7317	4.081006555	0.05688998	6.40E-09	1.47E-05
GGGU	10871	4.180890033	1594	4.006712619	0.083625157	7.19E-09	1.65E-05
GCAGC	8207	4.27315963	4258	3.937842737	0.058882189	7.22E-09	1.66E-05
UUCUUUU	3934	4.358982711	8531	4.066219374	0.060068972	7.29E-09	1.67E-05
AGGGA	8821	4.216464115	3644	4.018585484	0.061293707	7.69E-09	1.77E-05
CCUCG	5026	4.236858294	7439	4.105754225	0.056776733	7.99E-09	1.84E-05
CACUGCA	3807	4.261312821	8658	4.113460101	0.060436596	8.16E-09	1.87E-05
AAUAUU	5025	4.323226981	7440	4.047438156	0.056740892	8.20E-09	1.88E-05
CAGUGU	4493	4.25562021	7972	4.103945542	0.057896886	8.60E-09	1.98E-05
CACAA	7627	4.228211009	4838	4.048902459	0.056911129	9.40E-09	2.16E-05
CACG	8387	4.202581241	4078	4.06819681	0.059075347	9.63E-09	2.21E-05
UCAAAA	5394	4.265180218	7071	4.077326173	0.055844667	1.03E-08	2.36E-05
UAUUAA	4175	4.340234689	8290	4.067150258	0.058491654	1.12E-08	2.58E-05
CCUCCCA	3898	4.212088159	8567	4.134286894	0.059483174	1.17E-08	2.68E-05
GGGGC	7469	4.233212394	4996	4.047096096	0.056236715	1.20E-08	2.75E-05
UCUAC	6619	4.277627988	5846	4.023868595	0.055143868	1.26E-08	2.90E-05
CCUGU	9020	4.201945817	3445	4.045168124	0.061446584	1.34E-08	3.07E-05
GACAAA	3981	4.291062006	8484	4.096468366	0.058927004	1.35E-08	3.09E-05
GAAUGA	4239	4.338477156	8226	4.06593129	0.057972675	1.36E-08	3.13E-05
UGGGG	8925	4.1707967	3540	4.127908169	0.060857902	1.40E-08	3.22E-05
UUCUUU	6342	4.254333644	6123	4.05947599	0.054879774	1.42E-08	3.26E-05
AAAUAA	6394	4.258288194	6071	4.053642028	0.054888722	1.42E-08	3.26E-05
UUUUUUG	3903	4.33242256	8562	4.07938685	0.059133084	1.44E-08	3.31E-05
GGGGG	6766	4.188868212	5699	4.122701025	0.055018935	1.47E-08	3.38E-05
GGGGA	8354	4.17118466	4111	4.13307682	0.058171648	1.60E-08	3.66E-05
AAAAAU	7115	4.252562308	5350	4.033677503	0.055155949	1.71E-08	3.92E-05
UUUAUU	6352	4.288475918	6113	4.023680096	0.054592177	1.73E-08	3.96E-05
CUGCCC	5318	4.275246108	7147	4.071833868	0.055149732	1.76E-08	4.04E-05
AUGUG	8309	4.204901544	4156	4.066080013	0.057743433	1.90E-08	4.35E-05
UGGAGU	5055	4.248387811	7410	4.097375853	0.055414329	1.93E-08	4.44E-05
AAAGAAA	4158	4.357885365	8307	4.058874216	0.057415719	2.33E-08	5.34E-05
CGGGA	5186	4.210652641	7279	4.121542913	0.054676834	2.74E-08	6.29E-05
UACAGA	4130	4.226875577	8335	4.124794161	0.05712136	2.98E-08	6.85E-05
UCCUCC	5431	4.160143982	7034	4.157437232	0.054162681	3.10E-08	7.13E-05
GAGGUU	4305	4.23570093	8160	4.117948892	0.056458376	3.15E-08	7.24E-05
CUUAG	6909	4.219165296	5556	4.083322972	0.053973094	3.23E-08	7.41E-05
CCGC	7497	4.25528095	4968	4.0127444	0.054741703	3.34E-08	7.67E-05
UCCCAA	5045	4.211980663	7420	4.12233329	0.054570857	3.41E-08	7.84E-05
UGUUC	7890	4.216321632	4575	4.059098969	0.055544474	3.47E-08	7.98E-05
CUGAG	9519	4.18793155	2946	4.063895124	0.062906345	3.70E-08	8.50E-05
UUAAAU	5211	4.36190261	7254	4.012583535	0.05416272	3.75E-08	8.61E-05
UAUAAU	3936	4.372621826	8529	4.059856484	0.057212087	4.41E-08	0.000101235
CGGUG	4629	4.194814617	7836	4.137233103	0.05502083	4.46E-08	0.000102445
GGUG	11310	4.194370787	1155	3.80850377	0.091632505	4.55E-08	0.00010451
GGUGGU	4013	4.224386318	8452	4.127389158	0.056843683	4.61E-08	0.000106005
UUGUU	8478	4.227093706	3987	4.013006026	0.056906283	4.72E-08	0.000108316
GUGUG	8156	4.183464026	4309	4.11158572	0.055739661	4.93E-08	0.000113135
AUUUUUA	4227	4.310158904	8238	4.080858676	0.055973452	5.00E-08	0.000114809
UUCAC	7894	4.238926842	4571	4.019922768	0.054943629	5.14E-08	0.000117973
GCAGG	8782	4.171171099	3683	4.12868066	0.057977271	5.31E-08	0.000121988
CCUAG	6849	4.207248016	5616	4.099308013	0.053103157	5.53E-08	0.000127062
AGGAAAA	3451	4.364365777	9014	4.079845703	0.05900638	5.67E-08	0.000130332
AUAAUA	4013	4.402556738	8452	4.042794045	0.056472375	5.80E-08	0.000133282
AAUUUU	6244	4.265417124	6221	4.051421144	0.052698409	6.08E-08	0.000139723
UACAUA	3331	4.350502108	9134	4.088639472	0.059506358	6.22E-08	0.00014285
UCGGG	4371	4.185724654	8094	4.143977391	0.055139855	6.39E-08	0.000146808
UGUUGU	4154	4.365364496	8311	4.055279912	0.055816821	6.40E-08	0.000146955
AAUUAU	4487	4.291567709	7978	4.083841959	0.054742195	6.70E-08	0.000153851
GUUUA	7246	4.233452083	5219	4.054715782	0.053081569	7.52E-08	0.000172669
CUUUUA	4847	4.213441109	7618	4.123734104	0.053703717	7.59E-08	0.000174379
UAGAGA	4794	4.169740421	7671	4.151664696	0.053761309	7.84E-08	0.000180183
UAGGCA	3168	4.334938895	9297	4.098533833	0.060022111	8.08E-08	0.000185485
GCCUGC	4550	4.297434517	7915	4.078815971	0.054249339	8.23E-08	0.000189149
AAAAGA	6106	4.300175897	6359	4.022689328	0.052126254	8.90E-08	0.000204461
AUUUUUU	4545	4.326306921	7920	4.062385165	0.054122912	8.98E-08	0.00020636
GGAGUG	4862	4.196321085	7603	4.134505109	0.053397918	9.04E-08	0.000207754
CUUUUU	6423	4.265509748	6042	4.044982845	0.052049402	9.44E-08	0.000216822
UUUUUA	6809	4.256349561	5656	4.040960272	0.05220239	9.73E-08	0.000223456
UAUGUG	3750	4.304792059	8715	4.095718329	0.056568675	1.03E-07	0.000237023
CUCAA	8014	4.199184445	4451	4.085574325	0.054083965	1.07E-07	0.000246412
GUUGUU	3632	4.290090964	8833	4.104556219	0.056999065	1.09E-07	0.000250764
CAAAAU	5238	4.281339392	7227	4.069669258	0.0524011	1.14E-07	0.000262458
AAAAUA	6784	4.265254547	5681	4.031274179	0.051931344	1.14E-07	0.000262807
CAGCCUCC	2640	4.241935175	9825	4.136228662	0.063283599	1.16E-07	0.00026535
UUAUUA	4359	4.290254448	8106	4.087828315	0.054203347	1.17E-07	0.000268146
UCUAA	7046	4.237155268	5419	4.056497406	0.052135056	1.17E-07	0.000269426
UCCG	7658	4.251620968	4807	4.010451859	0.053095748	1.17E-07	0.000269555
UUAUUU	6327	4.305837264	6138	4.006862674	0.051587782	1.26E-07	0.00028867
GCGC	7052	4.234033051	5413	4.060364749	0.052019052	1.27E-07	0.000291362
GUGUGU	4334	4.195565772	8131	4.138921831	0.054139879	1.27E-07	0.000291449
AGCAC	7855	4.219286457	4610	4.055240855	0.053379516	1.29E-07	0.000296732
CAGUGG	5680	4.283675538	6785	4.0539246	0.051668967	1.35E-07	0.000311058
CUUUA	7817	4.261139029	4648	3.986194422	0.053165934	1.40E-07	0.000320466
AAAUAU	5542	4.329669495	6923	4.021685269	0.051709314	1.42E-07	0.000326287
GAAAGAA	2929	4.353300536	9536	4.098819022	0.060585457	1.44E-07	0.000329718
AUGUGU	4410	4.230895547	8055	4.119044829	0.053719961	1.44E-07	0.000330304
GGAGC	7882	4.172844033	4583	4.134147675	0.05324054	1.47E-07	0.000336669
AGGCA	9104	4.180003194	3361	4.10068622	0.057842883	1.47E-07	0.000337569
CCUGA	8892	4.176118508	3573	4.115060086	0.05669121	1.53E-07	0.000352379
UUCUUG	4857	4.338179434	7608	4.04398238	0.052515265	1.58E-07	0.000363907
UCUAU	6462	4.299914333	6003	4.006514916	0.051185874	1.66E-07	0.000380333
ACUGG	8070	4.23005611	4395	4.027440876	0.053526101	1.66E-07	0.000381361
AGAGGAA	2784	4.143640528	9681	4.162923276	0.061376443	1.68E-07	0.000386704
CUAAAA	4978	4.286987144	7487	4.073264787	0.052183233	1.69E-07	0.000389151
ACUGC	8209	4.205111053	4256	4.068937695	0.053887564	1.70E-07	0.000391429
AGGAU	8062	4.224776226	4403	4.037476614	0.05344265	1.72E-07	0.000395877
CUUGU	7907	4.234190619	4558	4.027514312	0.052903729	1.87E-07	0.000429932
CGCG	5022	4.264247207	7443	4.087344617	0.051931838	1.89E-07	0.000434222
AGGG	11367	4.200779597	1098	3.722125488	0.089856026	1.90E-07	0.000436646
AUUAAU	3984	4.2908794	8481	4.096485312	0.054600077	1.91E-07	0.00043974
UGGUGG	5543	4.211182673	6922	4.116522668	0.051218331	1.94E-07	0.000445099
ACAGC	8009	4.225121971	4456	4.039082944	0.05303658	2.02E-07	0.000464568
UUUAUA	4847	4.250426364	7618	4.100202005	0.052090125	2.09E-07	0.000479427
CCUUUC	4931	4.277295887	7534	4.080940993	0.051901077	2.13E-07	0.000488583
CCUUC	8484	4.235254336	3981	3.995292057	0.054390515	2.18E-07	0.000500905
GGAGGA	5731	4.19289662	6734	4.129442372	0.050864967	2.20E-07	0.000506446
GAUC	10394	4.192479897	2071	3.9886622	0.067966123	2.36E-07	0.000541007
UCUGC	8628	4.212303087	3837	4.037895341	0.054767321	2.41E-07	0.000553114
UGGGA	9623	4.159668275	2842	4.155055471	0.060080956	2.64E-07	0.000606894
UUCAU	8281	4.260565493	4184	3.956838578	0.053377332	2.64E-07	0.000607338
GGGA	11597	4.166579246	868	4.052230352	0.098991913	2.68E-07	0.00061454
CUGCCA	4996	4.201052903	7469	4.130230975	0.051377399	2.74E-07	0.000628933
CCCGGC	3316	4.211104705	9149	4.139592552	0.056962002	2.77E-07	0.000635152
CGGGC	4922	4.151334688	7543	4.163368173	0.051429531	2.87E-07	0.000659791
AGGGU	7670	4.19471176	4795	4.100879304	0.051630542	2.95E-07	0.000677079
CGGUGG	2642	4.111103727	9823	4.171395644	0.061434823	2.99E-07	0.000686736
UCCUUU	5443	4.312095571	7022	4.039649568	0.050611676	3.01E-07	0.000691862
AAGAAG	5246	4.217594604	7219	4.115757608	0.050778786	3.14E-07	0.000720705
AAGAC	7754	4.238007404	4711	4.027944397	0.051702788	3.14E-07	0.000720786
ACCAAA	4050	4.256933401	8415	4.111298299	0.053432363	3.32E-07	0.000762134
UUAUAA	4247	4.328656131	8218	4.070741406	0.052771421	3.37E-07	0.000775166
AAACAAA	3500	4.301435654	8965	4.102858971	0.055623616	3.44E-07	0.000789462
UCUCA	8817	4.221134803	3648	4.00751368	0.054885934	3.54E-07	0.000813556
ACUUUUU	2814	4.441896091	9651	4.076019051	0.059709777	3.58E-07	0.000822645
AGAAAAA	4094	4.30302235	8371	4.087992111	0.0531465	3.60E-07	0.00082597
ACUUUU	5307	4.315347185	7158	4.042415193	0.050447297	3.67E-07	0.000842606
ACCUCU	4377	4.181833185	8088	4.146052375	0.052256908	3.67E-07	0.000842951
AGGGG	8016	4.172782064	4449	4.133093827	0.052011284	3.79E-07	0.000870143
AUUUU	9476	4.201112133	2989	4.023893239	0.05832484	3.86E-07	0.000887585
UUGCUA	3249	4.224403323	9216	4.135424161	0.05671667	3.88E-07	0.00089216
CGCU	7766	4.233613935	4699	4.034669003	0.05130543	4.05E-07	0.000930504
UGCAGC	4770	4.243813604	7695	4.105804363	0.051124842	4.13E-07	0.000948446
UAAUAA	4443	4.410072175	8022	4.019347393	0.051881802	4.13E-07	0.00094851
CCCAGCA	3507	4.210461114	8958	4.138319752	0.055216235	4.23E-07	0.000972617
UUUUUUUUU	2812	4.360908726	9653	4.099687157	0.059328765	4.40E-07	0.001010179
AAAAAAC	2679	4.253768334	9786	4.132567964	0.060357954	4.42E-07	0.001015946
AUAUAUA	1991	4.380249308	10474	4.116486451	0.067659106	4.46E-07	0.001023522
UCUUUUU	3812	4.257765377	8653	4.11493746	0.05377709	4.51E-07	0.001035213
AAUAAA	6632	4.249885411	5833	4.054845777	0.049586635	4.71E-07	0.001081708
AGGAGC	4585	4.202844795	7880	4.132882243	0.05124717	4.89E-07	0.001122728
UAAAUAA	2782	4.324682708	9683	4.110904489	0.059349607	4.89E-07	0.00112283
UUUAUUU	4299	4.373891665	8166	4.045284741	0.05198234	4.91E-07	0.001127336
UAUAUU	4323	4.337768311	8142	4.063495831	0.051912693	4.91E-07	0.001128325
AUUUAA	5111	4.346066503	7354	4.02833962	0.050199256	5.02E-07	0.001153873
UCUCG	4505	4.165164275	7960	4.154910854	0.051389578	5.04E-07	0.001156545
CCCUGC	4977	4.167971964	7488	4.15239837	0.050375719	5.14E-07	0.00118032
AUUUG	8448	4.226628551	4017	4.015583137	0.052741403	5.29E-07	0.001214463
AAAUACA	3422	4.240010752	9043	4.127815843	0.055206946	5.36E-07	0.001230619
AGGUUU	4275	4.279555295	8190	4.095489203	0.051900263	5.36E-07	0.001231513
UUGGUUU	2222	4.331809237	10243	4.121046113	0.064327657	5.47E-07	0.001257181
AUUAAC	2922	4.220239644	9543	4.139748006	0.058084438	5.57E-07	0.00127843
AAAUUCA	2201	4.285989713	10264	4.131302816	0.064359784	6.03E-07	0.001385436
GUUUUA	4684	4.263603962	7781	4.095416335	0.050654164	6.09E-07	0.001399064
UCUUG	8465	4.235359165	4000	3.996210032	0.052508565	6.25E-07	0.001435033
UGGAGGA	2368	4.228530514	10097	4.142219987	0.062478293	6.27E-07	0.001440729
CUUUUUC	2672	4.390805802	9793	4.095264205	0.059713082	6.30E-07	0.00144776
AAUGAAA	2798	4.415372394	9667	4.084301593	0.058700953	6.40E-07	0.001470959
UUAAAA	6728	4.257018487	5737	4.043216853	0.049137796	6.41E-07	0.001472356
CCUUG	8405	4.228363745	4060	4.014226153	0.052255577	6.43E-07	0.001476067
UUAAUGU	1684	4.402157149	10781	4.120575348	0.071569121	6.62E-07	0.001521241
UCAUGC	3542	4.141502052	8923	4.165410198	0.054231627	6.67E-07	0.001531085
UGCUAC	2537	4.257833415	9928	4.1332627	0.060729011	6.73E-07	0.001546408
CUUUUUU	3957	4.310074334	8508	4.088174814	0.052515975	6.78E-07	0.001556963
AAUAA	8512	4.231656331	3953	4.001339937	0.052517872	6.83E-07	0.001567879
CGUGU	4235	4.28290364	8230	4.09466082	0.051579085	6.91E-07	0.001588005
GUUCAAG	2539	4.317382281	9926	4.118005425	0.06063043	7.00E-07	0.001608927
UUUUUUU	4804	4.313345423	7661	4.061590399	0.050169055	7.02E-07	0.001612122
AAAAGAA	3896	4.267297022	8569	4.109203672	0.052645118	7.14E-07	0.001639649
UAGUGA	3234	4.265790523	9231	4.121069105	0.055650286	7.22E-07	0.001658907
AUUUUC	5392	4.239025327	7073	4.097318096	0.049184459	7.45E-07	0.001711471
AUAUAU	3985	4.365637741	8480	4.061331258	0.052241306	7.49E-07	0.001720659
ACACC	7095	4.15939719	5370	4.157585176	0.049195476	7.51E-07	0.001725074
CCCUUU	4776	4.183943263	7689	4.142884957	0.049792058	9.05E-07	0.00207969
GGAGAA	5832	4.155404899	6633	4.161440387	0.048490944	9.18E-07	0.002108239
UUUUUGG	2423	4.269344536	10042	4.131899388	0.061088579	9.41E-07	0.002162374
AAAAUU	6372	4.199050165	6093	4.116331496	0.048315145	9.68E-07	0.002222635
GCUU	11326	4.158100344	1139	4.163749745	0.083720598	1.00E-06	0.002298888
CUUCAC	3868	4.243272427	8597	4.120527825	0.052121005	1.01E-06	0.002330262
CUUUC	8597	4.23540798	3868	3.987940293	0.052097248	1.03E-06	0.00236125
UAGACA	3006	4.290450498	9459	4.116720717	0.056206964	1.10E-06	0.002527764
UUAUAU	4034	4.32342857	8431	4.079758583	0.051301336	1.16E-06	0.002660257
UCUAUCU	1159	4.515799579	11306	4.122001039	0.08260299	1.18E-06	0.002703546
UGUGGA	4635	4.212545913	7830	4.126692868	0.049597639	1.20E-06	0.002762217
UGUUG	8253	4.229525719	4212	4.019677042	0.050671551	1.21E-06	0.002771791
UUUUUUC	3834	4.281180155	8631	4.104172257	0.051920063	1.22E-06	0.002794263
UUUAAA	6681	4.253003204	5784	4.04959216	0.048017276	1.24E-06	0.002842425
GGGAGCC	1875	4.181224166	10590	4.154613801	0.066965817	1.25E-06	0.002866964
AUUUA	8146	4.290911578	4319	3.909096955	0.050275969	1.27E-06	0.002919762
UCACC	7942	4.21324458	4523	4.062694452	0.049733467	1.29E-06	0.002957841
UAAAUU	4776	4.339065472	7689	4.046531248	0.04917323	1.30E-06	0.00298341
UGCUG	9354	4.177805813	3111	4.100919282	0.055158412	1.35E-06	0.003110221
GGAAGGC	1936	4.125303151	10529	4.164742004	0.065856825	1.38E-06	0.003174602
GUUUUC	4856	4.214930137	7609	4.122677713	0.048890907	1.40E-06	0.003219649
UUGGG	8695	4.181603905	3770	4.105599338	0.051884296	1.42E-06	0.003259766
AUUAAA	5263	4.260893807	7202	4.083875501	0.048232216	1.43E-06	0.003294139
GCGCGGU	808	4.34485287	11657	4.145707673	0.096714505	1.45E-06	0.003335103
UUCUUC	5134	4.144681587	7331	4.168375419	0.04835122	1.48E-06	0.003395023
AAAAACA	3400	4.264206888	9065	4.119012911	0.053386652	1.51E-06	0.003475566
AGAGAAA	3251	4.290179243	9214	4.112196955	0.054104005	1.55E-06	0.003565522
AGGAUAG	930	4.316997979	11535	4.14584719	0.090353343	1.58E-06	0.003627819
UAGGAU	2978	4.24273218	9487	4.132212399	0.055616632	1.63E-06	0.00373804
UCCGC	4308	4.246017596	8157	4.112456989	0.049859427	1.64E-06	0.003757669
AAAAAAAA	3382	4.245343982	9083	4.126324135	0.053283104	1.67E-06	0.003845783
CUUUUCU	3139	4.370640578	9326	4.087252272	0.054541842	1.71E-06	0.003925299
CCUUUUU	2754	4.253786235	9711	4.131626833	0.057061496	1.71E-06	0.003929359
GAAGAA	5485	4.267813364	6980	4.072807903	0.047690367	1.71E-06	0.003931991
CACAUA	3357	4.305710246	9108	4.104401204	0.053308466	1.76E-06	0.004050838
UGGUGU	4184	4.20592028	8281	4.134716219	0.050028135	1.81E-06	0.004164602
UGCAGA	4954	4.19292612	7511	4.135987147	0.048243225	1.85E-06	0.004242203
UUGUA	7767	4.208378607	4698	4.07634713	0.04870345	1.86E-06	0.004274985
UGGUGCA	1686	4.319109676	10779	4.133512993	0.068956244	1.90E-06	0.004372029
UGUAUAU	1851	4.454170572	10614	4.107074216	0.066308405	1.91E-06	0.004394496
UUGUGG	4247	4.299387525	8218	4.085867199	0.049731897	1.93E-06	0.004437353
AUAAAG	4335	4.303590413	8130	4.081315009	0.049482671	1.94E-06	0.004456144
UGGGGU	4603	4.148943377	7862	4.164279966	0.048819958	1.95E-06	0.004487088
UCGCUU	1969	4.255823485	10496	4.140381004	0.064585101	1.97E-06	0.004520746
GCGCG	3212	4.225441868	9253	4.135419451	0.053834043	1.99E-06	0.004573165
GAAUGC	3226	4.286903379	9239	4.113822401	0.053726464	2.02E-06	0.004647391
GGAGAG	5352	4.158595844	7113	4.158632153	0.047538487	2.02E-06	0.004648311
ACAAC	6250	4.21618343	6215	4.100725507	0.047002671	2.10E-06	0.004812482
AUCAC	7198	4.175708811	5267	4.135257915	0.047557063	2.12E-06	0.004867857
AUUUUCU	3164	4.258872917	9301	4.12451151	0.053954817	2.14E-06	0.004926571
CUUUCUU	2859	4.213515583	9606	4.142277161	0.055774427	2.23E-06	0.00511695
ACUUCC	3927	4.275883161	8538	4.104680521	0.050472064	2.24E-06	0.005134387
AAUUUA	4718	4.353146126	7747	4.040146126	0.048310186	2.27E-06	0.005224263
UGGUGGC	2839	4.27107052	9626	4.125450473	0.05582165	2.33E-06	0.005349497
GAAGGAA	2692	4.241350359	9773	4.135827309	0.056890409	2.33E-06	0.005355478
ACCUGU	4340	4.137611558	8125	4.169836468	0.049102588	2.38E-06	0.005467612
CCUAC	5977	4.223224369	6488	4.09909732	0.046699643	2.56E-06	0.005876228
UUAG	10599	4.186924102	1866	3.997827925	0.065362139	2.59E-06	0.005948642
ACCUUC	3709	4.266354167	8756	4.112979426	0.050898411	2.74E-06	0.006303086
AUCCCA	4814	4.201546573	7651	4.131605053	0.047730237	2.84E-06	0.006534096
GGACAAA	1430	4.26941963	11035	4.144257851	0.07291802	2.85E-06	0.006540858
GUGCUU	3754	4.287954159	8711	4.102878607	0.05060586	2.92E-06	0.006707881
UGUGUG	5178	4.137822871	7287	4.173392155	0.047089922	2.96E-06	0.006790775
CCUAA	6862	4.205209203	5603	4.101554508	0.046647523	2.96E-06	0.006798808
CCUC	11339	4.164040053	1126	4.10400115	0.080759249	3.15E-06	0.007238189
AAAAAAAAA	2785	4.231390814	9680	4.13767893	0.055519163	3.24E-06	0.007443776
CAUAUA	3109	4.344709223	9356	4.096777949	0.05343291	3.27E-06	0.007502903
UGGGU	8174	4.175229618	4291	4.126970069	0.048653109	3.28E-06	0.007529243
UAUUUA	5050	4.322717391	7415	4.046855379	0.046990513	3.46E-06	0.007953656
AGGGAU	3796	4.171183926	8669	4.15311354	0.050116198	3.48E-06	0.007995415
GGGUGG	4941	4.173111572	7524	4.149097712	0.047105849	3.57E-06	0.008202479
UAAUUU	5699	4.295470802	6766	4.043344275	0.046217665	3.64E-06	0.008370708
UCAG	11675	4.184863011	790	3.770733929	0.094449354	3.70E-06	0.00848985
GUGGUGU	1567	4.355778391	10898	4.130267088	0.069384873	3.73E-06	0.008577117
GAAUUA	3617	4.309393762	8848	4.096979908	0.05064766	3.81E-06	0.008743501
CUUCUGG	2140	4.375552433	10325	4.113653584	0.060869182	3.95E-06	0.009070871
ACUUAU	2787	4.346459491	9678	4.104522924	0.054959691	4.21E-06	0.009660603
UAAAUA	5046	4.240563011	7419	4.10288105	0.046620184	4.28E-06	0.009827835
AGACAGA	2488	4.275335819	9977	4.129509867	0.057249439	4.28E-06	0.009841958
AAAUAAA	4428	4.267983	8037	4.098360923	0.047733248	4.48E-06	0.010279409
ACAA	10899	4.186957753	1566	3.961368396	0.068881148	4.55E-06	0.010454569
GAAGGA	5152	4.197159291	7313	4.131463257	0.046335686	4.62E-06	0.010604606
CUUUUG	5014	4.319635699	7451	4.050261987	0.046517824	4.65E-06	0.01068888
AGGACA	4451	4.196524514	8014	4.137562372	0.047531373	4.85E-06	0.011134607
CAUCG	3012	4.321622882	9453	4.106678022	0.053199347	4.85E-06	0.011144698
GAAA	11548	4.191683417	917	3.742197783	0.087223911	4.86E-06	0.011174597
UCUUUU	6175	4.250555112	6290	4.068358926	0.045533364	4.89E-06	0.01124135
AUUC	10819	4.185228505	1646	3.983698825	0.067193903	4.99E-06	0.011467629
GGCUGC	4981	4.194196649	7484	4.134936124	0.046430766	5.02E-06	0.011540971
AGGAAAG	2794	4.253776358	9671	4.131124425	0.054535706	5.02E-06	0.011541775
UCCCAC	4461	4.153917376	8004	4.161235638	0.04743568	5.04E-06	0.011579562
CCCAGGA	3247	4.174628361	9218	4.152976478	0.051786374	5.10E-06	0.01171765
GAAAAC	4654	4.25168164	7811	4.103165934	0.046988872	5.11E-06	0.011727017
AGAAAAU	3241	4.295924145	9224	4.110371347	0.051776546	5.21E-06	0.011958115
GUGGUGG	2977	4.297622199	9488	4.115001494	0.053147168	5.51E-06	0.012667482
ACGGG	4152	4.285726594	8313	4.095130355	0.04805978	5.57E-06	0.012793166
UUUUUG	6352	4.265842827	6113	4.047198074	0.045268044	5.71E-06	0.013109592
UAGGAA	4140	4.315494171	8325	4.080601753	0.047909649	6.14E-06	0.014113687
CUUUUUA	2640	4.244584454	9825	4.135516794	0.055202406	6.21E-06	0.014270434
AUAGAA	3916	4.260220283	8549	4.112075428	0.048570722	6.28E-06	0.014415029
GAGGAG	5434	4.173774666	7031	4.146901426	0.045413584	6.46E-06	0.014840831
UAUUUU	6723	4.251578409	5742	4.049772521	0.045163121	6.52E-06	0.014977104
UCUUUCU	2990	4.257588858	9475	4.127384145	0.052718031	6.53E-06	0.014988182
AAAAAAG	3771	4.227937243	8694	4.128548898	0.048991349	6.57E-06	0.015099215
UUUUUCU	4219	4.262432416	8246	4.105500012	0.047542167	6.63E-06	0.015233274
AAGGUG	4300	4.286449121	8165	4.091295069	0.047252595	6.89E-06	0.015834653
GGAGGAA	2619	4.258006008	9846	4.132179334	0.055119982	6.95E-06	0.015955468
CCUG	11886	4.175380457	579	3.814479019	0.106607765	7.09E-06	0.016291891
UGGAGAU	1767	4.213815746	10698	4.149499256	0.064313308	7.12E-06	0.016363182
AUAUUU	5520	4.282995179	6945	4.059758398	0.044990531	7.83E-06	0.017986706
CACAGC	4739	4.223928747	7726	4.118555155	0.046012573	7.93E-06	0.018224887
UGGUGGU	2177	4.302793846	10288	4.128107821	0.05880651	8.02E-06	0.01841065
UAGG	10470	4.179254193	1995	4.0503078	0.060843369	8.18E-06	0.018795781
AGGAGAA	3438	4.173027154	9027	4.153128183	0.049896848	8.26E-06	0.018968625
UAGGUA	2507	4.286968533	9958	4.126303007	0.05558323	8.44E-06	0.019396172
AAAAA	9144	4.228725905	3321	3.965578376	0.05037823	8.52E-06	0.019575513
CCUUU	8832	4.219549071	3633	4.01048667	0.048999341	8.57E-06	0.019679422
UGCU	11644	4.171047161	821	3.982317075	0.089689096	8.76E-06	0.020120957
AUUAUU	4788	4.279411557	7677	4.083279006	0.045676912	9.06E-06	0.020809222
CCCUCCC	2921	4.139428617	9544	4.164489152	0.05244206	9.09E-06	0.020878714
AUGUU	8234	4.245032459	4231	3.990441549	0.046863008	9.33E-06	0.021421644
UCCAGU	4039	4.146375475	8426	4.164484325	0.047322136	9.78E-06	0.02246784
AUUGCAC	1467	4.183993282	10998	4.155231616	0.068705186	9.86E-06	0.022659082
UCUUGU	4218	4.266593445	8247	4.103390847	0.046780665	9.92E-06	0.022778924
CCACC	8423	4.172662879	4042	4.129345876	0.047257418	1.01E-05	0.023122268
UACUGC	2823	4.278817486	9642	4.123423947	0.05280652	1.03E-05	0.023614131
UGCGUG	1796	4.223657674	10669	4.147667661	0.062876314	1.05E-05	0.024182447
AGAGGAG	2592	4.110801101	9873	4.171169757	0.054352429	1.08E-05	0.024786294
CUCUC	8116	4.179136954	4349	4.120321901	0.046277612	1.08E-05	0.024820038
AAUUAA	4723	4.217832022	7742	4.122492227	0.04541687	1.11E-05	0.02549927
UUGAUGG	1271	4.269859625	11194	4.145985696	0.072786056	1.12E-05	0.025697701
CUGCCU	6230	4.200360138	6235	4.116906463	0.044010473	1.14E-05	0.026269251
AUUUUU	7080	4.219654789	5385	4.078365748	0.044419527	1.15E-05	0.026320225
GUCUGU	4028	4.152758585	8437	4.161413284	0.047017447	1.16E-05	0.026741133
CUCA	11561	4.159971583	904	4.141287601	0.084686806	1.20E-05	0.027493059
UGGUGAA	2417	4.264824233	10048	4.133068799	0.055480611	1.24E-05	0.028386648
GCCGGA	1655	4.175645037	10810	4.156009521	0.064574035	1.27E-05	0.029099686
AAGAAC	4024	4.171655706	8441	4.152400533	0.046802028	1.31E-05	0.030042393
GUAGUUU	1257	4.257998982	11208	4.147470623	0.072515753	1.38E-05	0.031608861
CUCUCU	4969	4.200426268	7496	4.130901459	0.044587542	1.38E-05	0.031784488
GAAG	11496	4.178242757	969	3.925775779	0.081508227	1.39E-05	0.032004496
AGAC	11196	4.16709753	1269	4.083791582	0.072069812	1.44E-05	0.033108496
GUUUUUA	2411	4.490812039	10054	4.07895441	0.055157067	1.45E-05	0.033373832
UUUUUCC	3128	4.375021629	9337	4.086118433	0.050205477	1.48E-05	0.034073429
UUGUUUU	3876	4.319124421	8589	4.086183398	0.047021498	1.49E-05	0.0341263
UAGAGU	2959	4.197729632	9506	4.146441561	0.05113915	1.50E-05	0.034377252
GUUUUUC	2229	4.357495377	10236	4.115308545	0.056645797	1.58E-05	0.036365753
UUCAG	8875	4.212766767	3590	4.024749417	0.047924046	1.59E-05	0.036568868
GGAUGC	3058	4.088809157	9407	4.18130935	0.050400836	1.62E-05	0.037172134
AUAAAA	6059	4.224988376	6406	4.095839977	0.043374993	1.63E-05	0.037471665
GGGUGU	3658	4.142671955	8807	4.165239179	0.047568466	1.66E-05	0.038243855
UCCCUA	3282	4.131996272	9183	4.168130643	0.049112391	1.72E-05	0.039503214
UCAAC	6210	4.205082423	6255	4.11248499	0.043245404	1.73E-05	0.039829609
AUAAUUA	1775	4.261719242	10690	4.141497082	0.061767876	1.80E-05	0.041460022
UCCCGA	2024	4.131361501	10441	4.163899989	0.058470748	1.85E-05	0.042436753
GGCCUCC	3040	4.045348954	9425	4.195150625	0.050206792	1.85E-05	0.042606999
GGAGGAC	1537	4.154430836	10928	4.159205277	0.06543957	1.95E-05	0.044680426
ACUUGU	3581	4.283083844	8884	4.10844577	0.047471421	2.02E-05	0.046393412
UGCUGUU	2155	4.224146669	10310	4.144919436	0.056607353	2.19E-05	0.050250497
GGAGGG	5357	4.097566079	7108	4.20462774	0.043220053	2.21E-05	0.050797718
GAGC	11191	4.188617645	1274	3.895082727	0.070605206	2.23E-05	0.051237134
UUUUAA	6739	4.1826613	5726	4.130318016	0.042890091	2.26E-05	0.051983396
UGGUAA	3343	4.212493383	9122	4.138871967	0.048233626	2.28E-05	0.052303941
UAGGG	6486	4.169059384	5979	4.147288225	0.042767401	2.28E-05	0.052434402
AUCAAA	3926	4.27911155	8539	4.103216245	0.045935502	2.35E-05	0.05407456
UUUGCUUU	1357	4.371995052	11108	4.13254935	0.068437733	2.41E-05	0.055284105
CUUUG	9177	4.162432336	3288	4.147966519	0.048368999	2.41E-05	0.055342125
UCUUCC	5248	4.102360108	7217	4.19952468	0.043138295	2.45E-05	0.056346609
UUAUUUAAA	531	4.710317262	11934	4.134068795	0.105423047	2.47E-05	0.056825017
GUGCUG	5204	4.134971521	7261	4.1755631	0.04301658	2.68E-05	0.061654389
CGAGU	3565	4.149445068	8900	4.162290314	0.046911137	2.73E-05	0.062623278
AAUGAUU	1718	4.30119171	10747	4.135824705	0.061465674	2.76E-05	0.063314507
UGCAUG	3834	4.162474864	8631	4.156902657	0.045892549	2.78E-05	0.063934205
CCUUCU	5141	4.20217356	7324	4.128042216	0.043004531	2.81E-05	0.064551307
GCCCAA	3344	4.162742857	9121	4.157103755	0.047745417	2.86E-05	0.065642812
AAGAGGA	2429	4.098331344	10036	4.173207316	0.053405558	2.86E-05	0.065661392
GGGAGGC	3838	4.163226454	8627	4.156565704	0.045800166	2.89E-05	0.06644521
GAAUGG	3981	4.223570127	8484	4.128137999	0.045333172	2.91E-05	0.06691355
AGGCAGU	1693	4.236538091	10772	4.146369892	0.061650778	2.96E-05	0.067940973
AUAAUUG	1404	4.366564226	11061	4.132221254	0.066728445	3.04E-05	0.069784855
ACAGG	8563	4.148540063	3902	4.180729602	0.045486305	3.05E-05	0.069979393
CCUCCCC	2928	4.048977896	9537	4.192277255	0.049749401	3.06E-05	0.070186922
CAUUUUU	3326	4.244804509	9139	4.127249772	0.047676439	3.07E-05	0.070420318
UCUCUC	4644	4.271374615	7821	4.091662415	0.043604775	3.08E-05	0.070791388
UUGUG	8322	4.208757701	4143	4.057898595	0.04473612	3.11E-05	0.071450387
CCCGGGA	1576	4.24962152	10889	4.145445123	0.063407432	3.11E-05	0.071513673
AGGUCU	3618	4.116364012	8847	4.175895836	0.04642156	3.12E-05	0.071733619
UGGUGA	4859	4.194561977	7606	4.135653276	0.043174232	3.17E-05	0.072748419
CAGAGGU	2186	4.236244984	10279	4.142107591	0.055329545	3.22E-05	0.07393703
CCCUAA	2979	4.246007289	9486	4.131172227	0.049279173	3.30E-05	0.07590479
GUGCUC	3251	4.138818026	9214	4.165602134	0.047823257	3.37E-05	0.077335127
AGGUUA	3047	4.301353034	9418	4.112437117	0.048852294	3.38E-05	0.077614342
GCUGC	8331	4.193577009	4134	4.088162894	0.04456949	3.42E-05	0.078518799
UCCUGC	5454	4.14447132	7011	4.169620437	0.042281271	3.45E-05	0.079219709
UGGG	11719	4.167270567	746	4.022669815	0.088320289	3.54E-05	0.081327126
CUCUUA	3400	4.234556711	9065	4.130133772	0.047023782	3.56E-05	0.081878976
GUCUUU	4381	4.264121345	8084	4.101439863	0.043866073	3.57E-05	0.081930083
UGGAU	7707	4.207037932	4758	4.080183716	0.043037471	3.70E-05	0.084979294
AGAGUGG	1686	4.261019983	10779	4.142599107	0.061112305	3.73E-05	0.085642466
AAAUACU	2031	4.333048492	10434	4.124663022	0.056586962	3.74E-05	0.085857166
UUAGAG	3696	4.208120704	8769	4.137751321	0.045729274	3.79E-05	0.086989322
UAUAUA	3708	4.320591918	8757	4.090030904	0.045678298	3.80E-05	0.087329146
CCUGCUGU	806	4.381327754	11659	4.143220284	0.084723949	3.99E-05	0.091587243
UCUUU	9086	4.203251233	3379	4.038595668	0.046841607	4.05E-05	0.092929557
CCUUGU	4103	4.284416241	8362	4.096890173	0.044310365	4.05E-05	0.092934535
AUUUUG	5533	4.278485905	6932	4.062938971	0.041868367	4.13E-05	0.09487485
CGGGCGG	1059	4.264146153	11406	4.148818577	0.074585515	4.16E-05	0.095472692
GGUUGGU	1013	4.385273383	11452	4.13856737	0.076078738	4.19E-05	0.09623609
UCCCCA	5302	4.171921294	7163	4.1487685	0.04202745	4.23E-05	0.097235368
GGGGGA	4129	4.120479118	8336	4.17750686	0.044141661	4.24E-05	0.097478635
AAAACUA	1942	4.362529552	10523	4.120984802	0.057236304	4.33E-05	0.099349535
AGUAGG	2963	4.287413655	9502	4.118453883	0.04870989	4.43E-05	0.101711438
CUAAU	6863	4.241466474	5602	4.057117288	0.041668212	4.46E-05	0.102502771
UUGAUUU	2380	4.392017776	10085	4.103535266	0.052677243	4.57E-05	0.104976135
UGGAC	7179	4.198796555	5286	4.104047483	0.041873771	4.62E-05	0.106075715
CAGUGC	4110	4.179837373	8355	4.148177601	0.044004857	4.65E-05	0.106823231
CUAG	10375	4.188887913	2090	4.008346105	0.055335216	4.73E-05	0.108546448
ACCGC	3663	4.228103262	8802	4.129699297	0.045373315	4.74E-05	0.108861871
CCAUACA	778	4.30606163	11687	4.14880119	0.08543956	4.74E-05	0.108911711
CUCUUU	5217	4.179844048	7248	4.143337343	0.04188564	4.77E-05	0.109531066
AUCACC	3539	4.22615893	8926	4.131837218	0.045808629	4.81E-05	0.110439947
UUAUUUU	4236	4.294069382	8229	4.088890212	0.043539362	4.97E-05	0.114187909
UAUGU	7208	4.258413322	5257	4.021782811	0.04174509	5.01E-05	0.115037011
AGACAA	4090	4.232473305	8375	4.122548017	0.043890961	5.05E-05	0.115896613
AGAAAGU	2090	4.427888017	10375	4.104372964	0.055096097	5.18E-05	0.118991163
UAGUAU	2610	4.33443585	9855	4.112052551	0.050565965	5.23E-05	0.120043801
CCCUCC	5278	4.132280202	7187	4.1779575	0.041606216	5.31E-05	0.122042932
CUCC	11473	4.162263667	992	4.116435901	0.075914647	5.38E-05	0.123512415
UCUCU	9001	4.212151938	3464	4.019508046	0.04583039	5.46E-05	0.1255145
AUUUUUC	2793	4.257382317	9672	4.130095807	0.049227775	5.49E-05	0.126025973
UUAGUUG	982	4.32940914	11483	4.144010771	0.076177695	5.51E-05	0.12659141
GUUGGAA	1438	4.300177191	11027	4.140156041	0.064208436	5.57E-05	0.127889075
GUUUUUG	2242	4.362877352	10223	4.113820252	0.053381231	5.62E-05	0.129159004
CCCGGCA	777	4.167734215	11688	4.158010436	0.084783852	5.65E-05	0.129795012
AAAUUU	5492	4.318983306	6973	4.032310218	0.041287046	5.65E-05	0.129825356
UCCUAC	2751	4.182977254	9714	4.151717628	0.049402665	5.71E-05	0.131046532
GAAAGAAU	725	4.415209306	11740	4.142770759	0.087455795	5.82E-05	0.133614616
ACACG	3946	4.179948405	8519	4.148735656	0.043971119	5.92E-05	0.135889649
AAAAU	9582	4.185284448	2883	4.069982615	0.048502102	5.92E-05	0.136081685
CAGAGGA	2381	4.06469323	10084	4.180793423	0.051982749	6.03E-05	0.138423381
UAAAAU	5895	4.205977316	6570	4.116121641	0.040876294	6.19E-05	0.142179835
UGUACAU	1438	4.54298016	11027	4.10849279	0.06386997	6.22E-05	0.142801506
GGAUAC	1980	4.324673138	10485	4.12725824	0.055815667	6.23E-05	0.143019436
UGGUAC	2281	4.309585	10184	4.124802835	0.052738812	6.29E-05	0.144535433
UGAAGGC	1529	4.361797674	10936	4.130209109	0.06215436	6.31E-05	0.144864169
GGACAA	3391	4.186470553	9074	4.148207386	0.045798896	6.36E-05	0.146157516
GACAGA	4840	4.232030784	7625	4.112016586	0.041810188	6.39E-05	0.146810964
UCGCUC	1707	4.252798736	10758	4.143672432	0.05925259	6.43E-05	0.147757473
AAUGAAU	2230	4.220808792	10235	4.145066131	0.053014912	6.78E-05	0.155652835
AGGAGAU	1927	4.339753043	10538	4.12549358	0.056089298	7.07E-05	0.162379613
UGGGAAA	2666	4.241059376	9799	4.136186464	0.04944872	7.08E-05	0.16256326
GGCCCU	4070	4.170021582	8395	4.153087269	0.04323417	7.09E-05	0.162880626
UGAAGCC	1688	4.170267483	10777	4.156791681	0.059236374	7.13E-05	0.163736258
ACUUGC	3162	4.188178632	9303	4.148568701	0.04653821	7.27E-05	0.167020831
AGAUCC	3014	4.172778937	9451	4.154100068	0.047270007	7.34E-05	0.168647184
AGGGAA	5377	4.252913685	7088	4.087082192	0.040860984	7.36E-05	0.16908778
AUGCCA	4024	4.166882967	8441	4.154675797	0.043261312	7.44E-05	0.170805395
UGUGAGG	1890	4.2968286	10575	4.133914838	0.056375099	7.49E-05	0.172151779
UUUGGUU	2064	4.225302728	10401	4.145383197	0.054385983	7.52E-05	0.172791412
UCUUUC	5123	4.245610921	7342	4.097914834	0.041074822	7.57E-05	0.173883398
CCAC	11251	4.175108758	1214	4.005771683	0.068130865	7.64E-05	0.175490147
ACUUUAA	1772	4.403726332	10693	4.11799798	0.057839995	7.65E-05	0.175810357
UCCUGU	4940	4.163443825	7525	4.155447571	0.041192785	8.05E-05	0.184840523
UCUUA	7332	4.23534243	5133	4.049020994	0.040926335	8.10E-05	0.186034314
UUUUU	9186	4.217603408	3279	3.99336705	0.045719958	8.20E-05	0.188299282
AGAGACC	1549	4.039405265	10916	4.17553286	0.061020171	8.20E-05	0.188376853
GUGCGCC	547	4.411016778	11918	4.14703216	0.098205655	8.32E-05	0.19101401
AUGAAAA	2729	4.262820853	9736	4.12940811	0.04863467	8.35E-05	0.191848244
UGUGUGG	1926	4.12086416	10539	4.165515807	0.0555928	8.51E-05	0.195365873
GCUGGUA	920	4.17445103	11545	4.157354743	0.076838741	8.53E-05	0.196048612
UCUGU	9168	4.209257748	3297	4.017798127	0.045540865	8.56E-05	0.196713378
AUAAAAA	3382	4.3246964	9083	4.096777743	0.045164923	8.60E-05	0.19758365
UUACAUU	1894	4.493830264	10571	4.098556517	0.055935892	8.63E-05	0.198171268
UUAGGG	3074	4.199917457	9391	4.145097348	0.046567205	8.69E-05	0.199556713
UAAUAC	2785	4.231025603	9680	4.137784004	0.048176291	8.73E-05	0.200522307
CUAA	10602	4.190549181	1863	3.976893744	0.056208973	8.97E-05	0.205942483
GCAUGC	3145	4.157957773	9320	4.15883887	0.046135292	8.99E-05	0.206459893
UCCCUU	4798	4.164201783	7667	4.155121339	0.041143861	9.16E-05	0.210334074
AGAAGA	5471	4.270708152	6994	4.070933823	0.040326468	9.23E-05	0.211902637
CACGGC	1694	4.170678454	10771	4.156719539	0.058378148	9.29E-05	0.213381716
UGGGC	8550	4.156636797	3915	4.162940191	0.043081266	9.37E-05	0.21532719
UUUUUGU	4134	4.289191449	8331	4.093822832	0.042430836	9.56E-05	0.21953514
CCAUUC	3694	4.261498572	8771	4.11528671	0.043737431	9.60E-05	0.220433142
GACUGC	3260	4.209664857	9205	4.140537537	0.045423433	9.70E-05	0.222721443
UUGCCC	4090	4.124845079	8375	4.175109145	0.042503376	9.75E-05	0.223979599
CAGGAC	3978	4.214669126	8487	4.132343782	0.042801954	9.80E-05	0.225051077
CACAGCA	2118	4.270535756	10347	4.135707039	0.05311252	9.85E-05	0.226143434
CUCAGGU	2016	4.221196546	10449	4.146542561	0.054171708	9.85E-05	0.226266893
AAUCUUG	1538	4.269977378	10927	4.142942276	0.060638142	9.89E-05	0.22710163
AACACC	3136	4.201836951	9329	4.144087767	0.045938158	9.98E-05	0.229135652
UUUCUGG	2452	4.18716805	10013	4.151624828	0.050138368	0.000100058	0.229832942
UUUU	11187	4.17067658	1278	4.053048956	0.065702519	0.000100096	0.229919614
UUUAAU	5210	4.265265336	7255	4.082029367	0.040386734	0.000101141	0.232320978
AUACAUU	1690	4.29648895	10775	4.136992031	0.058185038	0.000101201	0.232458521
UGGAGGU	2027	4.207700733	10438	4.149084698	0.053955024	0.000102108	0.234541342
ACACGAG	368	4.359167776	12097	4.152515642	0.117622362	0.000102176	0.234698938
UGACAGA	2114	4.283609669	10351	4.133089037	0.053009015	0.000103859	0.238564513
UGCC	11448	4.184916542	1017	3.862567245	0.072634707	0.000104921	0.241002436
AGAAAUU	2418	4.282298133	10047	4.128850261	0.050252029	0.000106211	0.243966794
UUGCCU	4566	4.188227824	7899	4.141499838	0.04121382	0.000107679	0.247339197
GCGUGC	1632	4.256280614	10833	4.143903397	0.058808936	0.00010974	0.252071778
CCGGGCG	1324	4.094006714	11141	4.166294818	0.064371456	0.000110129	0.252965627
AGGU	11295	4.172501932	1170	4.024569351	0.067981067	0.000111004	0.25497646
AUGAACA	1571	4.206376682	10894	4.151729181	0.059715011	0.000111802	0.256808759
UUUGUUU	3941	4.309168743	8524	4.089010024	0.042619963	0.000111939	0.257124918
UGACAAA	1697	4.235462003	10768	4.146505985	0.057673941	0.000116304	0.267149578
UGUGUGU	2698	4.141062409	9767	4.163465658	0.047999903	0.000117596	0.270117652
GAGGAAG	2813	4.057887489	9652	4.187973265	0.047084248	0.000127856	0.293685629
AGGACC	3390	4.151008742	9075	4.161458493	0.044145396	0.000132835	0.305121158
CCCU	11279	4.171058221	1186	4.040294933	0.066913665	0.000134112	0.308055026
UUUCUUU	4255	4.308871474	8210	4.08074389	0.041358379	0.000137155	0.315045121
AGGAGAG	2609	4.112264254	9856	4.170886569	0.048179527	0.000138584	0.318328513
AUUUAU	5270	4.302224244	7195	4.053430674	0.039660949	0.000139603	0.320668236
CGCCCGG	1228	4.29715807	11237	4.143476493	0.06571488	0.000140812	0.323444849
UGUGUUU	2834	4.162085662	9631	4.157595753	0.046663045	0.000144446	0.331791423
ACCUCC	4619	4.120082655	7846	4.181301769	0.040431312	0.0001489	0.342023017
UAUGUU	4068	4.342568986	8397	4.069499205	0.041639397	0.000149285	0.342907164
AGACAAG	1663	4.336828343	10802	4.13118033	0.057415427	0.000149482	0.343360189
GAGUAGA	1044	4.483950594	11421	4.128877597	0.070468345	0.000149681	0.343817569
ACGGC	3259	4.081135881	9206	4.186045365	0.044419181	0.000149997	0.344542837
UGUUU	9270	4.209829005	3195	4.010028351	0.044629807	0.000154976	0.355980431
CAAAACA	2316	4.351856848	10149	4.114519165	0.050067466	0.000156767	0.360094767
UCCUUC	4898	4.208560552	7567	4.126288605	0.039862731	0.000157439	0.361637484
CUAUAUA	990	4.363740537	11475	4.140919593	0.071931075	0.000160395	0.368426314
CACAGA	5052	4.127893939	7413	4.1795542	0.039568576	0.000164135	0.377017769
GCUGGUC	2355	4.223056182	10110	4.143606148	0.049493155	0.000172593	0.39644663
AAUACUA	1141	4.419671639	11324	4.132312798	0.067078802	0.00017778	0.408359708
GGGUGA	4107	4.191992143	8358	4.142216287	0.041144101	0.000178598	0.410239453
UGUCGC	1403	4.266652165	11062	4.144914344	0.061184076	0.000178882	0.410892434
UGUGGG	4823	4.160492921	7642	4.157432361	0.039682271	0.000180621	0.414885469
AGUGUGA	1558	4.418108708	10907	4.121549656	0.05837379	0.000184565	0.423946897
UCUGG	8968	4.177445498	3497	4.110330063	0.042934246	0.000187386	0.430426617
AUAAAC	3733	4.354557902	8732	4.07485007	0.042106841	0.000187875	0.431548241
CCAG	11857	4.166623894	608	4.002460437	0.089480093	0.000190076	0.436603472
AGAUAU	3306	4.198339961	9159	4.144278147	0.043652183	0.000190759	0.438173932
AGUGUGG	1789	4.196986316	10676	4.152186862	0.054833501	0.000199268	0.457718287
CCAAACA	1554	4.317352948	10911	4.136008522	0.058182402	0.000200166	0.459781157
CUGCUC	4701	4.204198276	7764	4.131017435	0.039627696	0.000202836	0.465915307
CCCAGCC	3305	4.039521119	9160	4.201587136	0.04347918	0.000205618	0.472305618
GCAC	10808	4.174168258	1657	4.057178592	0.056484457	0.000208699	0.479381513
UGUGGUG	2301	4.184014646	10164	4.152866761	0.049423868	0.000209012	0.480100593
GUGAUGG	1559	4.207622401	10906	4.151611236	0.057930343	0.000211366	0.485507452
CAUCUG	4650	4.183376593	7815	4.143884108	0.039597548	0.000214078	0.491737698
CACAUC	3442	4.232174893	9023	4.130556298	0.042828505	0.000214488	0.492679104
AUGAGAG	1535	4.220068557	10930	4.149986297	0.05821738	0.000218098	0.50097176
UAGGGU	2530	4.150003659	9935	4.160809885	0.047513581	0.000222303	0.510630147
UCACAAC	903	4.288727262	11562	4.14845483	0.073674444	0.000224971	0.516758862
UGAUGGC	1325	4.124417764	11140	4.162684194	0.061955896	0.000225387	0.517712792
UUACAGG	2811	4.244786813	9654	4.133525972	0.04561057	0.000232889	0.534946736
UCUUCU	5215	4.204569343	7250	4.125562253	0.038595299	0.00023798	0.546640276
UCAACA	3556	4.247155772	8909	4.12327641	0.042152651	0.000239075	0.549155028
UCUGA	8593	4.175781858	3872	4.1205222	0.041090288	0.000243496	0.559310091
CUGCUU	5148	4.16101426	7317	4.156929623	0.038611587	0.000244263	0.5610728
CCGCGCC	1223	4.336864416	11242	4.139225252	0.063883931	0.000246061	0.56520219
CUUGGAA	1952	4.570888183	10513	4.08206808	0.052279389	0.000247011	0.567383159
GAAUGU	4044	4.217676283	8421	4.130254432	0.040577957	0.000247586	0.568705104
ACAU	10909	4.152530339	1556	4.201286626	0.057443725	0.000250035	0.574330963
GGGUGGC	1576	4.212644201	10889	4.150796969	0.057112251	0.000251472	0.577630956
CCUCCCU	2845	4.092149944	9620	4.178273271	0.045207882	0.000253126	0.581430045
CCUUCCU	2796	4.215426521	9669	4.142188738	0.04548251	0.000253535	0.582369047
AAAGGAG	2370	4.243881803	10095	4.13859887	0.048221014	0.000265732	0.610387193
GGGUGC	3420	4.163812761	9045	4.156651832	0.04240057	0.000266549	0.612262523
CCCUUC	4639	4.15073436	7826	4.163288879	0.039121644	0.000268635	0.617055194
UAGUAGG	691	4.498398041	11774	4.138675252	0.082613657	0.000270253	0.620771859
AAAGAGG	2206	4.062524386	10259	4.179279332	0.04951922	0.000271629	0.623932664
GAGUCAU	1039	4.479440132	11426	4.129443127	0.068359618	0.000272461	0.625842674
UGGGAAG	2734	4.232024591	9731	4.137992008	0.045661769	0.000272727	0.626453186
AAUAAAA	4066	4.295465525	8399	4.092367262	0.040298874	0.000273178	0.627489658
UAGGUU	2764	4.23559724	9701	4.1366833	0.045415895	0.000280028	0.643225259
CCACAGG	1993	4.247678757	10472	4.141666511	0.051416733	0.000285944	0.656814488
CCUUUCC	2392	4.308037789	10073	4.123134028	0.047849694	0.000286338	0.657719439
AUAGGGU	836	4.155180691	11629	4.158863566	0.075328096	0.00028643	0.657930012
CUGCCG	2249	4.223494838	10216	4.144333944	0.048988317	0.000287642	0.660714159
CCUGG	9767	4.188086542	2698	4.051932618	0.045719641	0.00029027	0.666749734
CUUU	11596	4.159229653	869	4.150435452	0.073828383	0.000297641	0.683681601
CUAU	9859	4.199690827	2606	4.003224713	0.046225338	0.000298895	0.68656176
GGCCCCUG	747	4.279847814	11718	4.150888304	0.079185148	0.000299538	0.688037997
CGGUAG	811	4.413654846	11654	4.14086849	0.076138187	0.000304189	0.698723015
UGGGGAG	2764	4.025338523	9701	4.19659002	0.045192351	0.000305525	0.701791193
CUAC	10035	4.192669083	2430	4.017992268	0.047384155	0.00030611	0.703133766
UCAC	11134	4.165407157	1331	4.101812306	0.060776468	0.000306666	0.704411221
UCUUCAC	1557	4.271836423	10908	4.142455643	0.056726675	0.000310983	0.714327626
UACGUA	870	4.447446581	11595	4.136944971	0.07360188	0.000311238	0.714913089
GGAGGGC	1960	4.075343581	10505	4.174153455	0.0515005	0.000313082	0.719150212
CGCCUGUAG	397	4.704714971	12068	4.140651609	0.106749411	0.00031383	0.72086764
CAUU	11170	4.183515796	1295	3.943848662	0.06141312	0.000315807	0.725409626
CCCUGAC	1460	4.133865474	11005	4.161900215	0.058248741	0.00031791	0.730238257
ACUUCU	4387	4.229410929	8078	4.120169561	0.039204913	0.000320245	0.735602021
UGGAGGAC	483	4.679241087	11982	4.137629946	0.096921262	0.000325685	0.748098543
AGAAGAAC	509	4.137613361	11956	4.159510728	0.094418401	0.000331604	0.761693367
UUGCUG	4896	4.177402447	7569	4.146464934	0.038259289	0.000332024	0.762659809
GAUGAAG	1705	4.187505212	10760	4.154038947	0.05433478	0.00033645	0.772825549
CUACUCG	910	4.118929404	11555	4.161742077	0.071688199	0.000343145	0.788203698
UUAGGA	3758	4.128589265	8707	4.171576548	0.0406236	0.000345375	0.793325508
UCUCUGG	2247	4.168223425	10218	4.156503956	0.048477764	0.000347641	0.798531713
ACCUUU	4127	4.204173877	8338	4.136067387	0.039568537	0.000352226	0.809063569
UUUUAAGUU	399	4.667484983	12066	4.141789239	0.105771639	0.00035308	0.811024845
UACA	10588	4.188431338	1877	3.990433914	0.052043618	0.000354922	0.815255163
GCAGCGA	543	4.138807688	11922	4.159518779	0.091178294	0.000355496	0.816574063
UGUCAAC	848	4.136044953	11617	4.160264211	0.07389301	0.000357163	0.82040264
CAUCAU	3560	4.201976651	8905	4.141282266	0.041167852	0.0003607	0.828528116
UAUUAU	3981	4.234568374	8484	4.122977223	0.039874872	0.000362198	0.831969659
CGCAGA	1598	4.257139823	10867	4.144128649	0.055580311	0.00036554	0.839644285
AGGAUUG	1385	4.340549932	11080	4.135874892	0.059115523	0.000366524	0.841906365
UAGUGC	2159	4.254946063	10306	4.138436533	0.04905312	0.000371761	0.853934247
UUGCCA	4210	4.205389646	8255	4.134762575	0.039230381	0.000374948	0.861255859
GCAUAC	1811	4.075013258	10654	4.172827713	0.05262456	0.000378192	0.868706393
UAUUUAUU	1685	4.281519204	10780	4.1394059	0.054173571	0.000385833	0.88625862
AAUCCAG	1592	4.255299599	10873	4.144460452	0.055486263	0.000386824	0.888533728
GAAGGAC	1248	4.227560487	11217	4.150945883	0.061681574	0.000388817	0.893113663
AUCCCC	3285	4.141393128	9180	4.164779851	0.042009132	0.000391401	0.89904832
CUUC	11399	4.179304799	1066	3.937392173	0.066131916	0.000396193	0.910054725
GUAGUGG	1066	4.375427323	11399	4.138341077	0.066107063	0.00039874	0.915904832
CAGUAGA	1140	4.24473432	11325	4.149947756	0.064104798	0.000401844	0.923036701
CCUCAGG	2536	4.095141631	9929	4.174828914	0.0458976	0.000402549	0.924655861
GGGCGCC	1216	4.155170711	11249	4.158989055	0.062263356	0.000403514	0.926871976
AUGUGUGU	970	4.256633604	11495	4.150345443	0.06889414	0.000410422	0.942738947
GAUAAAA	1778	4.285020386	10687	4.137586714	0.052735875	0.00041563	0.954701783
AAAAUCA	2589	4.210448378	9876	4.145028818	0.045383497	0.000427884	0.982848779
GGAUAU	2734	4.344986719	9731	4.106254421	0.044487572	0.000428514	0.984296603
CCUUGC	3729	4.194046252	8736	4.143493245	0.040191556	0.000430675	0.989261615
UGGAGAA	2638	4.13488546	9827	4.164987037	0.045053111	0.000430921	0.989825965
AAGAAGAA	1137	4.325861772	11328	4.141830034	0.06389892	0.000432974	0.994542072
CAGACAA	1427	4.196598399	11038	4.153706246	0.040160112	0.033947833	1
GAAUCCCG	91	4.114138939	12374	4.158943657	0.091745009	0.432542207	1
CACACCACA	152	3.636397399	12313	4.16506319	0.063908172	0.571877183	1
AAACUCA	1739	4.103000185	10726	4.167633614	0.020380309	0.563165867	1
ACAUACA	1567	4.067760479	10898	4.171680564	0.049610456	0.002356496	1
ACAAACA	2049	4.212238441	10416	4.14806825	0.037242372	0.01731063	1
GCGCAGUAGGG	2	3.802908935	12463	4.158673645	0	1	1
UAGACAGAAC	15	3.617189552	12450	4.159268885	0.20875502	0.531153859	1
GAGGGUA	895	3.870787913	11570	4.180881614	0.031267534	0.391066331	1
UUAGUGG	1037	4.110068022	11428	4.163021957	0.055783997	0.005386214	1
CGCUCGG	384	3.964884087	12081	4.164774437	0.070282106	0.050610521	1
UGUA	10898	4.172847188	1567	4.059646976	0.052169429	0.001154344	1
GUGCUA	2648	4.150953639	9817	4.160683531	0.02626013	0.11266998	1
CGGCCCA	715	3.863671841	11750	4.176564263	0.036505877	0.330281163	1
AUGACAA	1382	4.26377929	11083	4.145503247	0.030831368	0.193236043	1
ACUAACG	171	3.855892593	12294	4.162827219	0.053526324	0.71932671	1
AGGCGAGUA	13	6.139121079	12452	4.156548899	0.358786973	0.070627431	1
ACCUUAAA	460	3.830250076	12005	4.171198703	0.044523115	0.34355458	1
CGCAGGU	464	4.341489439	12001	4.151546068	0.051358507	0.189310119	1
CCAUGGU	1238	3.942680539	11227	4.182427804	0.029634523	0.28138493	1
CCCGCUUC	229	4.14979708	12236	4.158781622	0.034957338	0.946394316	1
UACUAAC	590	4.237656762	11875	4.154689513	0.05489099	0.067611878	1
CGGCAGA	540	4.341282408	11925	4.150344902	0.081404612	0.002125695	1
ACGCUA	621	4.272760715	11844	4.152631802	0.052981024	0.07283952	1
CGGAGGA	774	4.252879384	11691	4.152375915	0.036257268	0.29562425	1
AUGACAGAAC	38	3.378865492	12427	4.161000931	0.07555069	0.98205842	1
ACGCUC	1049	4.099603895	11416	4.164039153	0.05333115	0.0084648	1
UGUUCGAGAU	4	3.293765455	12461	4.158894182	0	1	1
AUAUAUAU	1113	4.195294814	11352	4.155020466	0.060994987	0.001060542	1
CCACACG	526	3.978046908	11939	4.166571973	0.025637294	0.895033525	1
ACGAUUGAU	9	4.699736428	12456	4.158225581	0	1	1
CGCUCCG	448	4.723561176	12017	4.137555135	0.064802542	0.053169247	1
AAGGCGAA	128	3.568912641	12337	4.164734915	0.101437115	0.147442938	1
AGCC	11500	4.168315035	965	4.043038917	0.061450777	0.002403818	1
UAGUUGG	908	4.218222647	11557	4.153933486	0.05379723	0.015302112	1
UAGGGACUUA	9	6.360608483	12456	4.157025529	0	1	1
GCGCAGUAGUC	0	NaN	12465	4.158616563	0	1	1
UGUGUUGUGUGU	17	3.245830448	12448	4.159863138	0.166296499	0.735727015	1
CCGUCGA	94	3.813475346	12371	4.16123909	0.12003794	0.135925138	1
UUUCAGG	2000	4.235404605	10465	4.143941352	0.047477783	0.00103153	1
AGGACAGAGC	57	3.700103353	12408	4.160722886	0.060355798	0.98590031	1
AUGCCC	3417	4.211306841	9048	4.138717947	0.033046753	0.008877125	1
GGUAAAGGU	79	4.242828276	12386	4.158079447	0.132790799	0.125491252	1
AUAAAGG	1472	4.365896696	10993	4.13086105	0.043569908	0.014471368	1
GUAAUUU	1825	4.397991118	10640	4.117558428	0.048921877	0.001155083	1
GCAUUCA	1212	4.143683958	11253	4.160224874	0.055038128	0.002643454	1
CACCGCA	779	4.083807847	11686	4.163603384	0.033619549	0.381042261	1
CCCAGCG	1087	3.788165739	11378	4.194007673	0.034037264	0.200511715	1
CGCCCUCC	483	4.075945409	11982	4.161949076	0.042490236	0.371628772	1
AAGACAG	2066	4.151278964	10399	4.160074346	0.045317439	0.001684725	1
AGAGGAAGGCGA	1	2.838304624	12464	4.158722493	0	1	1
AGGAUUA	1467	4.229928439	10998	4.149104423	0.036378617	0.065038164	1
GGCUUAA	945	4.103649308	11520	4.163125596	0.050462963	0.023403207	1
GACUCCUA	234	3.869693846	12231	4.16414415	0.03957787	0.864659432	1
CCUACCC	1158	4.068306354	11307	4.167865632	0.036921051	0.114082603	1
UGUGUGUGU	969	4.295554062	11496	4.147074076	0.061477569	0.00232949	1
AGGACCA	1330	4.044421017	11135	4.172256444	0.041417869	0.033943638	1
UAGUAAA	1418	4.334022704	11047	4.136101319	0.056579638	0.000640778	1
CUUUUUUC	1172	4.369969556	11293	4.136682117	0.051596567	0.007010556	1
CGGUCU	1235	4.090275437	11230	4.166132262	0.028252836	0.336905565	1
AACAUCA	1422	4.08683338	11043	4.167860038	0.049369152	0.004305745	1
UCGGGC	1466	3.939887392	10999	4.187769847	0.037784534	0.049762425	1
CCCCCUCC	1016	3.940223433	11449	4.17799707	0.0345537	0.21513769	1
GAGGGAG	2684	4.078636879	9781	4.180563754	0.043683951	0.000645917	1
GGCUACCG	64	5.543797123	12401	4.151467821	0.135547284	0.192544957	1
CACC	11111	4.175659943	1354	4.018757636	0.057855623	0.000619465	1
UCUAAGGAA	122	3.92070805	12343	4.160968085	0.089963383	0.282225554	1
CAAGGAG	1822	4.112521935	10643	4.16650761	0.031472787	0.091733867	1
UUGGUGU	1548	4.316260634	10917	4.136263076	0.042677199	0.014329249	1
CGCGGCA	295	4.488259869	12170	4.150626031	0.066806401	0.15286386	1
CCAUCCC	1724	4.04780473	10741	4.17640258	0.039973681	0.017346122	1
CCCCCCC	729	4.203816716	11736	4.155808885	0.032337979	0.469569706	1
ACAAUCA	1065	4.34369926	11400	4.141325943	0.051040277	0.012504775	1
GCCAAGAAGCC	16	3.309209088	12449	4.159708259	0.210915535	0.475830095	1
AUUGGGUGU	87	3.98600136	12378	4.159829806	0.124155203	0.139373606	1
UCUCAGG	2000	4.162808885	10465	4.157815355	0.040946966	0.007173243	1
CCUUUCCC	1012	4.233174056	11453	4.152028579	0.038923902	0.119479899	1
UGCUGCUUUU	98	4.344212883	12367	4.15714584	0.124510919	0.098110249	1
GCGCGGG	874	4.214468345	11591	4.154405153	0.048867019	0.041238587	1
AUUUAUAUA	330	4.488766992	12135	4.14963843	0.041083268	0.650143294	1
AUUAGGCA	298	4.024346599	12167	4.161905168	0.083148775	0.035831619	1
CUUGCUGU	719	4.031001867	11746	4.166428156	0.068434861	0.003506916	1
GGCUAC	2191	4.275709389	10274	4.133645726	0.046157423	0.000910289	1
GAUGAUA	996	4.267818484	11469	4.149133163	0.038507154	0.132011617	1
CCGAGCG	390	4.302455355	12075	4.153970838	0.066810002	0.068593871	1
UAUCCAA	948	4.230557781	11517	4.152694858	0.035029945	0.232685085	1
UGUAUAUA	827	4.372543366	11638	4.143414856	0.065204196	0.002816033	1
ACAUUAAA	722	4.515904721	11743	4.136649259	0.048504054	0.081482821	1
ACAUCGCUU	19	4.247672978	12446	4.15848061	0.162085472	0.701265989	1
AGAGGGA	2407	4.152783351	10058	4.160012521	0.034997141	0.017171874	1
CGCCGGA	306	3.955818805	12159	4.163720282	0.070434391	0.103457727	1
CGGACGU	157	3.742427159	12308	4.163925447	0.061395519	0.602947784	1
UCCCCAA	1899	4.085976547	10566	4.171671967	0.04141963	0.007986612	1
CGCCGCA	412	4.042047136	12053	4.162601182	0.034366822	0.734487487	1
AAGACUA	1066	4.326793845	11399	4.142889133	0.051835461	0.010615317	1
GGGAAUGUGGG	17	2.935074255	12448	4.160287532	0.249948019	0.23935755	1
AUUCAAG	1522	4.231766035	10943	4.148442617	0.044839506	0.009281118	1
GUCUAACG	37	4.525615028	12428	4.157523954	0.25250959	0.018112209	1
CGCGGC	1637	4.059875531	10828	4.173544442	0.032822944	0.093390898	1
CGGAGAA	591	4.097544539	11874	4.161656277	0.047417512	0.158978996	1
AUGUAUAU	810	4.347968827	11655	4.145456946	0.052633586	0.030103853	1
AUUA	10426	4.172842198	2039	4.085876758	0.049706345	0.000437556	1
GCACUCA	1114	4.206550992	11351	4.153912224	0.042126881	0.054613209	1
GCGCGCG	705	4.284679855	11760	4.151059198	0.043200897	0.166941883	1
CGGGAUGGGGUA	0	NaN	12465	4.158616563	0	1	1
AAGCAGUAGUC	6	2.449051518	12459	4.159439855	0	1	1
CCCACGA	460	3.807665083	12005	4.1720641	0.054759792	0.140277106	1
ACCCACCGGCAG	0	NaN	12465	4.158616563	0	1	1
AGAUGGAC	356	4.530973936	12109	4.147669398	0.080272497	0.023197288	1
CCUUCCC	2728	4.100062446	9737	4.175021578	0.03269861	0.020989868	1
UAAGAC	2709	4.085279929	9756	4.178980334	0.036326227	0.00742715	1
AAUAAAUAAAG	65	3.505618648	12400	4.162039536	0.109057072	0.425330436	1
CAGCCGA	488	4.356459974	11977	4.150555481	0.049938099	0.192737894	1
GAAGAGGAA	433	3.965130136	12032	4.16557963	0.042961264	0.423377817	1
AGAGAGA	2642	4.014178394	9823	4.19746474	0.028020143	0.076061563	1
CAACCGG	223	4.6237589	12242	4.150143541	0.068811846	0.250850059	1
CACACGU	590	4.109390087	11875	4.161062342	0.049784121	0.123286949	1
CGGAGCG	458	4.299113082	12007	4.153257406	0.059617516	0.086899524	1
ACCCACAGGCAC	4	3.399565034	12461	4.15886022	0	1	1
AUGAGCA	1383	4.273818325	11082	4.144239733	0.053901678	0.001578106	1
UGUAGAUA	370	4.121943517	12095	4.159738434	0.042435449	0.537557184	1
ACCCCUCCGCCC	3	1.70493637	12462	4.159207242	0	1	1
AAACACA	2315	4.178821169	10150	4.154008321	0.031790103	0.044290574	1
CCUGCUGC	867	4.059049925	11598	4.166059594	0.04086464	0.13514656	1
CAUCCAA	1096	4.171565747	11369	4.15736823	0.047074803	0.023818289	1
ACAUCGUUC	9	3.299033742	12456	4.159237649	0	1	1
GGAGGAG	2879	4.173630436	9586	4.15410739	0.036434835	0.005599182	1
CUUUUUG	2371	4.321735151	10094	4.12030131	0.045063288	0.000821183	1
UAGUUAG	662	4.158869143	11803	4.158602397	0.053489269	0.055365874	1
AAAUUCAC	506	4.139896849	11959	4.159408617	0.051648964	0.149970871	1
UAUUACGGAAU	1	3.127073603	12464	4.158699325	0	1	1
CUCU	11496	4.187779697	969	3.81263165	0.064924992	0.001069072	1
ACGCUCA	318	4.281929167	12147	4.155388325	0.039471661	0.719800535	1
GGGUAUGCCG	3	3.653226207	12462	4.158738227	0	1	1
AAGAAGGAAGG	55	3.088860253	12410	4.163357627	0.121060728	0.398520274	1
GACCCGCA	113	5.711798346	12352	4.144407565	0.10340771	0.182253521	1
GACUACCG	39	4.604173435	12426	4.157218147	0.20668821	0.072176878	1
UUACAUG	1330	4.207693916	11135	4.152754607	0.044028347	0.019979069	1
AUAGCA	3259	4.207614469	9206	4.1412709	0.036763882	0.002987919	1
CUACGAC	104	4.345143563	12361	4.157047207	0.095291954	0.306228237	1
CACCGGU	249	4.017602224	12216	4.161490873	0.046884	0.656854808	1
CCCCGGA	724	4.148335426	11741	4.159250542	0.044922736	0.127514361	1
AUUUUUUUC	763	4.108301521	11702	4.161897231	0.039784845	0.206900254	1
UGAAGGA	2027	4.295019398	10438	4.132127912	0.048748014	0.000627323	1
CUCGCUUU	168	3.993334325	12297	4.160874628	0.065598171	0.473712675	1
ACACAAA	2086	4.072070014	10379	4.176010927	0.043852792	0.002510568	1
GAGGAAGAA	419	4.284779796	12046	4.154228186	0.082253708	0.008346553	1
CGGGCCA	679	4.043696274	11786	4.165237204	0.02617656	0.771193731	1
CGGAAGA	509	4.147349636	11956	4.159096228	0.059098817	0.066056879	1
AAGAAGAAGAA	89	5.702813085	12376	4.147511724	0.184616111	0.004842475	1
ACAUCGACU	13	3.989235584	12452	4.158793399	0.126504238	0.985473015	1
ACACACA	2268	4.064731211	10197	4.179498389	0.029106756	0.086239174	1
CUUCUCG	554	4.11325714	11911	4.160726304	0.052178658	0.111960477	1
CACGUA	1108	4.018471106	11357	4.172289291	0.034362067	0.184224459	1
UGAAGAAC	465	4.218473007	12000	4.156297126	0.072513441	0.01805098	1
CGACGGA	119	4.63532359	12346	4.154021704	0.103406404	0.160737317	1
ACCCAU	2997	4.119010215	9468	4.171153554	0.034918632	0.00776457	1
AGAAGCGGA	51	3.022108237	12414	4.163285641	0.122854652	0.427344338	1
GAUUCCUA	255	4.345354767	12210	4.154716625	0.035361565	0.913628955	1
UGGAGCU	1851	4.133258293	10614	4.163038851	0.044739082	0.003637758	1
GAUCAAA	1090	4.507411674	11375	4.125193559	0.059011594	0.001960467	1
AACAUC	3232	4.136042521	9233	4.166518578	0.040604394	0.000745938	1
CCGUGGG	802	3.74272301	11663	4.187215263	0.035406639	0.303680647	1
UGUGUGUG	1477	4.244592236	10988	4.147059768	0.055575307	0.000642895	1
CGCAGGA	611	4.418227157	11854	4.145235251	0.048521192	0.129630568	1
AAAAAAUAAAG	92	5.449259665	12373	4.149019928	0.11152	0.206095343	1
ACUAGAG	946	4.476229224	11519	4.132532565	0.063085862	0.001901284	1
GACUGGA	1491	4.31698991	10974	4.137098916	0.04262627	0.01695766	1
CAGACGU	485	4.397748617	11980	4.148935508	0.068590262	0.024902684	1
CAUCUUA	1231	4.147217622	11234	4.159865637	0.043814566	0.02825627	1
GUGCGACUGGGC	0	NaN	12465	4.158616563	0	1	1
GCUGGCA	1711	4.037085461	10754	4.177952598	0.035792317	0.045547354	1
AACAACU	1315	4.442461487	11150	4.125140682	0.056759706	0.001022025	1
ACAAAUC	1177	4.150204588	11288	4.15949368	0.045504448	0.024211656	1
UUAUUUAUU	909	4.322780426	11556	4.145703362	0.060024538	0.004610853	1
CCGCUC	1786	4.175188529	10679	4.155844999	0.041829382	0.009454395	1
GGGGGGGAUC	9	2.964379663	12456	4.159479451	0	1	1
AGGUAA	3389	4.150937006	9076	4.161484128	0.028164839	0.039885618	1
GAGCAGUAGGG	8	4.260815849	12457	4.15855093	0	1	1
GCGCGCC	732	4.196801754	11733	4.15623426	0.067793236	0.003552298	1
AGCAGAGUU	144	4.112614555	12321	4.159154205	0.128489976	0.018193138	1
GUGUGUAU	755	4.161683699	11710	4.15841881	0.034264595	0.375656808	1
CAUCUUG	1628	4.110998772	10837	4.165769997	0.040234974	0.02045723	1
AUCGGGCGU	4	3.986319022	12461	4.158671871	0	1	1
AAUGAUG	1582	4.221603748	10883	4.149460473	0.038939749	0.03033191	1
GACGACGAG	15	4.001656488	12450	4.158805672	0.1437751	0.916136463	1
CGGACGA	104	4.107661077	12361	4.15904528	0.099878339	0.254980009	1
CUCGCUUC	162	3.504966085	12303	4.167223519	0.063457874	0.540208245	1
UGAAGCA	1737	4.200647176	10728	4.151811271	0.044352003	0.005581595	1
UUUAAUUUG	357	4.440778496	12108	4.150297121	0.099121214	0.002196257	1
GAGGAGGA	1166	4.103177012	11299	4.164337646	0.040649782	0.060820175	1
GGAAGAAC	480	4.204715023	11985	4.156770317	0.044547872	0.318959188	1
GACCGGUG	71	4.195684569	12394	4.158404216	0.074089689	0.833148803	1
GGGUAA	2620	4.249291907	9845	4.134485593	0.042102784	0.001302929	1
CCAACGC	311	4.118048004	12154	4.159654643	0.05822994	0.255288949	1
GAGACGA	491	4.200379131	11974	4.156904068	0.062368329	0.050986287	1
CGCGCCG	570	4.386220048	11895	4.147709965	0.072907679	0.006161357	1
GGUCCCCG	231	4.056544154	12234	4.160543875	0.066002985	0.276716591	1
UCCAGCAA	495	3.960984095	11970	4.166789335	0.035832004	0.574973703	1
CCUCACG	534	4.325828391	11931	4.151132604	0.050163911	0.152636114	1
GGGUAC	1871	4.092324173	10594	4.170324423	0.041308034	0.008794649	1
UGACUG	4031	4.20589746	8434	4.136018829	0.037916663	0.000785517	1
UCACACG	367	4.628718026	12098	4.144355757	0.082978338	0.014817573	1
GGCCCCCA	614	3.971795884	11851	4.168295738	0.039406095	0.324936376	1
CAACAGC	1252	4.125672229	11213	4.162295	0.041591244	0.040627973	1
CACUACAC	307	3.759739073	12158	4.168688564	0.051824699	0.39718046	1
AUUAAAC	1337	4.356293652	11128	4.13486618	0.046633261	0.01112931	1
GAGAGGAAC	137	4.22218158	12328	4.157910171	0.067469105	0.568145302	1
UUAGGGA	1308	4.205842742	11157	4.153079964	0.044429054	0.019666813	1
CCACCCA	2189	4.157564887	10276	4.158840592	0.042210771	0.003222841	1
UAGCGACUGG	6	4.160644413	12459	4.158615587	0	1	1
AUGCACA	1454	4.126817339	11011	4.162815644	0.038518003	0.044244824	1
UUCUCCUUUC	108	3.801224471	12357	4.161740165	0.077021122	0.549109747	1
UGAUGAU	1419	4.245264254	11046	4.147485559	0.026898471	0.322808021	1
CCCCCGA	616	3.966402197	11849	4.168609309	0.036369034	0.420831133	1
CCCGGGG	1241	4.023608728	11224	4.173543926	0.040188717	0.054121404	1
AGUCGAU	186	4.030023162	12279	4.160564472	0.037608138	0.957848756	1
UCGUGC	1310	4.00871382	11155	4.176220561	0.024406951	0.487333711	1
CCGCCC	3002	4.127944977	9463	4.168346681	0.037653435	0.003122433	1
CCGCGCG	642	4.063687481	11823	4.163771302	0.026134708	0.799842376	1
UGACAAG	1202	4.219961135	11263	4.152069802	0.031280991	0.238344868	1
CCGUGCG	263	3.793333761	12202	4.166489812	0.04404034	0.700155805	1
UGAAGAA	2463	4.244846063	10002	4.137382484	0.034063833	0.020378051	1
GAUACCUGCUA	1	4.708486173	12464	4.158572447	0	1	1
UGUACAG	1184	4.105436998	11281	4.164198037	0.041962224	0.045938636	1
ACACGAC	203	4.514279356	12262	4.152728491	0.064160734	0.383583731	1
CACUGAC	1191	4.047677758	11274	4.170336283	0.058755372	0.001177598	1
GAAGAAGA	819	4.305642685	11646	4.148277014	0.052642703	0.028784471	1
AACAAGGAAAG	15	2.905314948	12450	4.160126565	0.161767068	0.827891323	1
AUGACG	876	4.163297368	11589	4.158262746	0.045435445	0.069286099	1
UUAUUUAAU	379	4.314580452	12086	4.153725755	0.096702742	0.002071036	1
CGGGGGGGGC	9	3.845718084	12456	4.158842646	0	1	1
AAGCACCCGUU	1	4.373931974	12464	4.158599288	0	1	1
AACAAGCAAAG	5	1.724112975	12460	4.159593491	0	1	1
GGAACCAGCUA	5	11.82380739	12460	4.155540644	0	1	1
GGGAGGA	3039	4.147307342	9426	4.162262725	0.0414542	0.000742758	1
UACUAAG	801	4.438891995	11664	4.139369254	0.061654221	0.006703488	1
UGGAAGAAC	134	4.039814268	12331	4.159907578	0.08264936	0.325563052	1
CGGAGGU	1015	4.116493821	11450	4.162350588	0.066700798	0.000499001	1
ACGAAUGAU	13	7.463242175	12452	4.155166504	0.437340928	0.013917461	1
GGGGGGG	637	3.882261592	11828	4.173499732	0.062987196	0.016522929	1
CGCUCGA	122	4.219076813	12343	4.158018965	0.110771619	0.103141578	1
AUACAUG	1306	4.167627246	11159	4.157561993	0.058697359	0.000634106	1
GAGACAU	1300	4.176278849	11165	4.15656005	0.050384443	0.005413662	1
UGAUGCA	1199	3.995542417	11266	4.17597196	0.036763727	0.106851214	1
UCCUCUUC	887	4.172066888	11578	4.157586123	0.068319616	0.000913795	1
CUUUAAUUU	334	4.290281844	12131	4.154991454	0.04163777	0.62599911	1
GUGUAGU	899	4.389048852	11566	4.140705563	0.070773875	0.000469711	1
CGGCCGU	264	4.480113119	12201	4.151660159	0.101726014	0.009514174	1
AGACGUA	227	3.745695194	12238	4.166275752	0.049483698	0.646165951	1
GAAAACA	2586	4.274353439	9879	4.128320424	0.043242844	0.000937987	1
UUUUAAAUUUU	220	4.261521854	12245	4.156767714	0.084670923	0.090202026	1
UGGGGAA	2452	4.250881522	10013	4.136022568	0.038871368	0.005199906	1
ACCCCUAGGCAG	3	7.171803534	12462	4.157891193	0	1	1
CGCGCGA	203	4.167200837	12262	4.158474449	0.062150438	0.423427571	1
GCACACA	1779	4.11377052	10686	4.16608251	0.046650532	0.002619096	1
CCGAGGG	837	4.014907712	11628	4.168960931	0.049157392	0.045941888	1
UGAAGAU	1827	4.15716134	10638	4.158866487	0.035289885	0.041152052	1
AAAUUACC	558	3.962744926	11907	4.167795733	0.034256076	0.559052299	1
UUAGAUUAGA	20	6.399003807	12445	4.155016102	0.318561671	0.034748928	1
GGGCCGCGGAU	0	NaN	12465	4.158616563	0	1	1
UGGCAGUAGGG	6	2.120979968	12459	4.159597847	0	1	1
CCUUACC	955	4.178105357	11510	4.156999552	0.059901019	0.003570247	1
CCCGCUGU	169	3.869624171	12296	4.162588563	0.043140503	0.915601885	1
UGUU	11364	4.179381394	1101	3.944291822	0.051563952	0.009614478	1
CUGGAUU	1693	4.354830806	10772	4.127778213	0.034061695	0.067087095	1
GUGUGUGUUUUG	19	3.792378521	12446	4.15917566	0.262075323	0.147600041	1
ACCCCUAGGCCC	3	2.404725194	12462	4.159038781	0	1	1
AGCAUGA	1341	4.182826582	11124	4.155698042	0.047762381	0.008506388	1
UCUGGCUAAC	20	3.312121807	12445	4.159976941	0.365046203	0.00976794	1
UGAUGC	3238	4.089532845	9227	4.18285988	0.031714904	0.016105861	1
UCAUCGACA	9	2.451398893	12456	4.159850102	0	1	1
CCGCUA	767	4.294958158	11698	4.149677086	0.038566305	0.234642045	1
UGUUCCAGUG	42	4.070698091	12423	4.1589138	0.19067168	0.0953168	1
GGGAAUGCCG	4	3.92027589	12461	4.158693071	0	1	1
UAGUAAG	895	4.180929568	11570	4.156890536	0.034780278	0.267376786	1
UGGAGAC	1902	4.255259074	10563	4.141214873	0.046899017	0.001666339	1
ACCCCCCGGCAC	1	3.579258412	12464	4.158663046	0	1	1
AGACGACGAC	2	9.209777697	12463	4.157805978	0	1	1
AGGACCG	453	4.589271068	12012	4.142375597	0.050514607	0.215250878	1
UUUAUUUAUUUA	333	4.337413288	12132	4.153708938	0.064364067	0.136351034	1
GAUCAAG	976	4.320166154	11489	4.144892793	0.058336181	0.004384885	1
ACCCAUACGCCG	0	NaN	12465	4.158616563	0	1	1
GAGCAGUAGUC	1	1.67643989	12464	4.158815711	0	1	1
CCGGCCA	850	4.143463728	11615	4.159725466	0.037550328	0.214022779	1
CCAGCGA	546	3.877739565	11919	4.171483317	0.037001592	0.472250374	1
CGCUUCAU	83	3.700531753	12382	4.161687234	0.089966391	0.516908019	1
AGACGAA	352	4.174790174	12113	4.158146563	0.049376656	0.374750339	1
AUUU	11294	4.176989855	1171	3.981410793	0.052240581	0.006109458	1
UGACGGG	386	4.22795117	12079	4.156400887	0.067760087	0.064460301	1
GGUUACUA	144	4.049418915	12321	4.159892796	0.048458932	0.89183913	1
UGUAAAUA	829	4.158735405	11636	4.158608096	0.039390772	0.181026959	1
AAGGGGAA	789	4.177865376	11676	4.157315834	0.046852469	0.07795635	1
AUUUUAUUUUA	221	4.037292635	12244	4.160806419	0.070483872	0.231004988	1
GCCCCUA	825	4.284960282	11640	4.149661789	0.031643236	0.423394021	1
CGCGGA	1044	4.067451371	11421	4.166950025	0.030846082	0.32259177	1
AACAACG	274	4.227433643	12191	4.157069858	0.071549731	0.128623819	1
AGGAAAGACC	59	3.571228578	12406	4.161410042	0.062583168	0.9755317	1
GGUUAAUG	254	4.737545672	12211	4.146574307	0.084010028	0.0596581	1
GUCCUCCG	145	3.830343266	12320	4.162480169	0.070059897	0.482626639	1
CCUUUAGGC	43	3.605305647	12422	4.160531905	0.226967908	0.024190075	1
AGGAGGAU	912	4.215553229	11553	4.154121952	0.052824625	0.017877255	1
CGGCCGA	334	3.85536231	12131	4.166965992	0.045460312	0.512590037	1
UCUU	11394	4.159484536	1071	4.149382496	0.055239895	0.00508502	1
ACCACC	3963	4.166866653	8502	4.154770985	0.037293714	0.001085461	1
GUUUUAUUUUA	69	4.478985964	12396	4.156833287	0.15466069	0.075051295	1
GAAUACA	1215	4.262144806	11250	4.147435513	0.046301235	0.018160284	1
ACCCCUCCGCAC	0	NaN	12465	4.158616563	0	1	1
AUCAUC	2903	4.106425812	9562	4.174461549	0.023679281	0.164522252	1
CUCGCUGC	272	3.938884528	12193	4.16351832	0.100574522	0.009191595	1
UAGGGA	3406	4.148561683	9059	4.162396994	0.039243293	0.000976985	1
AUUUUUG	3298	4.286418403	9167	4.112637457	0.036679806	0.002928713	1
CGAAGGA	457	4.206422912	12008	4.156797151	0.055279157	0.135639524	1
UGGACAGAGC	44	4.282251122	12421	4.158178602	0.172367545	0.147702172	1
UACAUCAC	193	3.920840164	12272	4.162356039	0.064820038	0.401756124	1
CUGU	11794	4.15415991	671	4.236950047	0.03514581	0.412972383	1
CUCCAUCUU	292	4.180022136	12173	4.158103097	0.06789954	0.14419353	1
GGGCUAAGGAAU	5	3.655874806	12460	4.158818306	0	1	1
UUAAUGG	1270	4.168025657	11195	4.157549163	0.047819084	0.010854031	1
GGGCUAAGGAGG	2	3.593959181	12463	4.158707177	0	1	1
GAUUUAUUUUA	30	4.155946965	12435	4.158623004	0.093928428	0.954390651	1
ACCCCCAGGCAG	2	7.848932031	12463	4.15802436	0	1	1
UGUUCGAGUA	2	2.426269738	12463	4.158894562	0	1	1
AGAUACU	1182	4.352364081	11283	4.138319695	0.04046922	0.060120324	1
UAAG	10506	4.163186112	1959	4.134110349	0.043315291	0.004076257	1
GGUCUCUCUG	44	4.248625947	12421	4.158297715	0.160219862	0.210337401	1
GAAAGGAGA	330	4.065469064	12135	4.161149623	0.033295876	0.868505106	1
GGACUGUA	277	4.031448386	12188	4.161506749	0.064735806	0.206382342	1
UCUUAUAUU	124	4.180310777	12341	4.158398584	0.120267872	0.057363138	1
CGGUGA	1647	4.134084097	10818	4.162351539	0.052174225	0.000834368	1
CUAUAGC	596	4.360962382	11869	4.148455799	0.073420212	0.00440448	1
AUCUACUCAUAU	0	NaN	12465	4.158616563	0	1	1
CGCGGUU	192	4.496231009	12273	4.15333489	0.091378178	0.085099812	1
GACUACUG	176	4.475509241	12289	4.154078105	0.079993472	0.216804037	1
UUCGCUGU	127	4.611653292	12338	4.153953274	0.05474413	0.845521707	1
CACCCUCC	830	4.155511576	11635	4.158838062	0.054114869	0.021400492	1
ACCGGG	1423	4.020748325	11042	4.176383861	0.044217167	0.014465267	1
CGGCACA	346	4.385146952	12119	4.152149073	0.078174672	0.032762362	1
CCAAACC	1353	4.022896279	11112	4.1751419	0.02573834	0.401238021	1
UUAUUUAUA	346	4.379456925	12119	4.152311524	0.038551942	0.699410816	1
GGACGGA	474	4.307087837	11991	4.152747546	0.026906256	0.896088661	1
GACCCGG	618	3.93497285	11847	4.170282961	0.040488723	0.290651364	1
ACAUCAUCU	116	4.464185258	12349	4.155746212	0.047620078	0.956834874	1
GGAAGCC	1866	4.133063038	10599	4.163115373	0.034764701	0.043192376	1
AUAAAAC	1988	4.292975924	10477	4.133122012	0.045513512	0.001970451	1
GACCACCA	404	4.300305387	12061	4.153870499	0.035028211	0.723591147	1
AGCAUG	3909	4.195429343	8556	4.141797821	0.038352893	0.000746312	1
GGACAAG	1278	4.221277725	11187	4.151458168	0.035612891	0.10900414	1
AAAGGGA	2285	4.129633093	10180	4.165122185	0.020308409	0.424829217	1
CCGAGAUCA	291	4.620165825	12174	4.147583966	0.076484616	0.071930384	1
CGAUCGACU	5	5.532891279	12460	4.158065089	0	1	1
UGCUGAC	1327	4.319316603	11138	4.139470491	0.048397828	0.007737766	1
UCACAGG	1692	3.976405731	10773	4.187234472	0.038781449	0.02458696	1
CCCUCGG	863	3.983892875	11602	4.171613162	0.03741783	0.21070813	1
AGGAACA	1884	4.206960335	10581	4.150008713	0.048753414	0.000998422	1
AGGAGUA	1004	4.190946548	11461	4.15578441	0.033652842	0.246680427	1
GUUUUAUUUAG	10	5.545526824	12455	4.157503026	0	1	1
CUUCAAC	1054	4.048831262	11411	4.168757104	0.046501038	0.030818071	1
CCUUCC	5422	4.167066456	7043	4.152111478	0.036319394	0.000617952	1
GGGUAAGCUG	17	3.637562819	12448	4.159328157	0.211000113	0.436362936	1
UAUCAAC	676	4.243939355	11789	4.153724019	0.041163887	0.228770922	1
UUACACG	249	4.200226577	12216	4.157768422	0.066649703	0.228466095	1
UUCGCUUU	160	4.326194163	12305	4.156437578	0.0803205	0.260016381	1
GGGCUAAGGAUU	0	NaN	12465	4.158616563	0	1	1
UUUUAUUGU	391	4.312088043	12074	4.153646599	0.062377487	0.104949357	1
AUCUAAUCAUAU	1	3.473170698	12464	4.158671557	0	1	1
UCUUCUCU	1011	4.186092516	11454	4.156191368	0.047208056	0.031821923	1
GAAGGAG	2413	4.116178045	10052	4.168804003	0.031254138	0.044671021	1
GAUCCCCG	89	3.416312327	12376	4.163954724	0.127898869	0.111027246	1
UACAGC	2936	4.205756341	9529	4.144092228	0.039478118	0.00183095	1
UGUAAUAUU	211	4.307750472	12254	4.156048646	0.097915605	0.037467434	1
GGUUCCCA	453	3.934137759	12012	4.167082173	0.048600406	0.253824327	1
GGCCACUG	646	4.204040819	11819	4.156133775	0.070648693	0.004421269	1
UGGUGGA	1716	4.140400919	10749	4.161524559	0.03018674	0.134794852	1
GAGACUA	1030	4.15552703	11435	4.158894851	0.057347354	0.003998619	1
CCUAGAUCACC	5	3.866363193	12460	4.15873384	0	1	1
GUAGGGA	1055	4.114692575	11410	4.162677896	0.056327077	0.004362401	1
ACCCCCAGGCCC	9	3.512413733	12456	4.159083473	0	1	1
ACCCCCACGCAG	2	4.466144142	12463	4.158567213	0	1	1
UAGGUAG	728	4.399959341	11737	4.143647019	0.070143189	0.00235294	1
CCUUCCA	2211	4.046857231	10254	4.182714465	0.033168643	0.036558511	1
CGCGCGG	651	4.167713743	11814	4.158115271	0.030755902	0.603721886	1
UUUUAUUUG	486	4.313684243	11979	4.152325313	0.05004746	0.192542283	1
UGGUGCC	1497	4.268088648	10968	4.143674941	0.040376705	0.027276974	1
AACAUCG	271	4.635426929	12194	4.148019908	0.055368408	0.390643621	1
CGCCGCG	708	4.397598016	11757	4.144225233	0.077163551	0.000703715	1
GGUUCUU	1328	4.016221894	11137	4.175596012	0.050416445	0.004802235	1
AGACAGAGAC	69	5.25219543	12396	4.152529362	0.09531125	0.561283396	1
UGUACAUA	472	4.254008063	11993	4.154862308	0.078396367	0.007529128	1
GGGGGAC	1104	3.877791348	11361	4.185905626	0.034390392	0.184933555	1
GUUGGAC	653	4.128119149	11812	4.160302545	0.059758187	0.024081435	1
GGUGUUG	1197	4.371143534	11268	4.136039816	0.054485922	0.003242305	1
ACUAGAGAC	73	4.161549199	12392	4.158599287	0.09339543	0.551267315	1
AGAGACG	1320	4.38294369	11145	4.132047536	0.047184836	0.010439671	1
UUAAUUUCAAGA	4	3.028840444	12461	4.158979223	0	1	1
UAGGAAG	1653	4.185538818	10812	4.154500536	0.04931017	0.001874581	1
ACCCACACGCCC	1	2.731045278	12464	4.158731099	0	1	1
GGAGGGG	2620	4.115969514	9845	4.169966006	0.04387549	0.000693386	1
ACUACGAUC	4	9.145899554	12461	4.157015638	0	1	1
CGCGGAG	549	4.120793113	11916	4.160359184	0.033583445	0.594693645	1
CGCGUA	272	4.326910348	12193	4.154862285	0.075675351	0.094956521	1
GAGGAAGGUG	79	4.278054463	12386	4.157854768	0.134896075	0.114871759	1
CCUCUGG	2222	4.003412498	10243	4.192284769	0.040227907	0.00542612	1
GCCCAG	6191	4.176971477	6274	4.14050447	0.030645095	0.005743594	1
ACUAACA	949	4.213397383	11516	4.154102236	0.066628974	0.000832254	1
GAAGAAGGAAA	44	4.079763258	12421	4.158895892	0.077414716	0.955306164	1
CACGGA	1602	4.138201204	10863	4.161627279	0.045480122	0.00620499	1
GGCCCCUA	233	4.2549759	12232	4.156781072	0.029201882	0.989857778	1
AGAGAGC	1670	4.049341944	10795	4.175521484	0.035955879	0.047530055	1
UGGUGAU	1466	4.15340276	10999	4.159311484	0.038545672	0.042817924	1
GGGAGGG	3052	4.131185336	9413	4.167510657	0.039724801	0.001386655	1
UGCCGUU	349	4.091100135	12116	4.160561366	0.0558096	0.2412751	1
CGCAGCA	587	4.156439148	11878	4.158724169	0.039285547	0.353790711	1
AAUCUUA	1285	4.304969329	11180	4.141795159	0.049213785	0.007523636	1
AGAGACA	2577	4.15053485	9888	4.160722811	0.043493177	0.0008754	1
CUGCUUCC	923	4.15225973	11542	4.159124912	0.035582703	0.229334575	1
AUAUAGC	751	4.193414413	11714	4.156385627	0.045490652	0.107745868	1
CCAACCC	1432	4.168653169	11033	4.157313888	0.044460764	0.013327883	1
GGAUGAAC	275	3.88190663	12190	4.164858994	0.056928928	0.348063142	1
UCAGAGAUU	147	4.062497484	12318	4.159763625	0.077696154	0.34442275	1
UAGGAAA	1988	4.232312949	10477	4.14463275	0.039236085	0.011660125	1
AAAUUCCC	450	4.004242461	12015	4.164398365	0.053141906	0.172493586	1
CGAAGGAC	73	4.556041879	12392	4.156275372	0.183942137	0.01473115	1
GGGCGAAGGAAG	0	NaN	12465	4.158616563	0	1	1
ACGAAUC	159	3.805984711	12306	4.163172752	0.047750905	0.866573764	1
UCCCCAU	1768	4.074647722	10697	4.172494932	0.040354275	0.014287374	1
UGCUGC	4668	4.104628415	7797	4.190938825	0.037706563	0.000495593	1
ACCCCCAGGCAC	2	4.113201659	12463	4.158623851	0	1	1
AUUUAUUUAUUU	357	4.310144934	12108	4.154148804	0.062509543	0.133033006	1
AGGACUGAGC	31	4.253424565	12434	4.158380191	0.09984849	0.917456238	1
CCCCCCA	1615	4.068594267	10850	4.172016195	0.033719878	0.081782211	1
CUCGGAA	429	4.142264955	12036	4.159199385	0.061791316	0.084570655	1
GAUGAUG	1424	4.083161465	11041	4.168348296	0.0296352	0.21791446	1
AUAGGGA	1049	4.202689293	11416	4.154566783	0.046973275	0.028825514	1
GUCCCCUG	471	4.149684503	11994	4.158967322	0.045853075	0.296474545	1
UUGUGU	4596	4.252425903	7869	4.103825901	0.034396135	0.002086836	1
CCCGCCG	832	4.050515138	11633	4.16634805	0.033511058	0.347803569	1
UGCUGUUUU	359	4.605791448	12106	4.145355719	0.09244731	0.005161585	1
CAGCGGG	792	4.056307933	11673	4.165558089	0.046986831	0.075637416	1
GAAGGUA	1098	4.208160139	11367	4.153830881	0.052823315	0.007486858	1
UUCUUCAUCC	57	3.603936095	12408	4.16116466	0.083299399	0.825977003	1
AGCAUGC	1014	4.172977183	11451	4.157344913	0.046458308	0.035865922	1
CGGACCG	210	4.048692215	12255	4.160500212	0.060086262	0.445243543	1
UCCCCUA	1071	4.024216889	11394	4.171249708	0.021938423	0.733701649	1
UUGGUGG	1631	4.12310034	10834	4.163963338	0.04443592	0.007409008	1
UAGUUUA	1288	4.395079733	11177	4.131367341	0.036762565	0.088157242	1
UAGGAUG	1065	4.028402946	11400	4.170781257	0.040956264	0.076189027	1
UGAUGCC	1200	4.270041935	11265	4.146747016	0.042336884	0.040986259	1
UUGUGUGU	922	4.160731638	11543	4.158447621	0.037518583	0.18063244	1
ACUAACU	767	4.385023596	11698	4.143771787	0.036681517	0.287422734	1
CGUUCUU	428	4.615908791	12037	4.142356609	0.075126615	0.01883125	1
GGCUGAUG	437	4.275541169	12028	4.154368471	0.086438661	0.00366792	1
AACUUUAU	665	4.227246678	11800	4.154748849	0.057074041	0.033103055	1
UGUGUUG	1853	4.323991163	10612	4.129739902	0.047177751	0.001783386	1
UGCAUGU	1614	4.081742981	10851	4.170050898	0.037261568	0.040422207	1
AGCCGAGAA	61	4.319736762	12404	4.157824211	0.148701371	0.136470723	1
CCAUACC	740	3.934548591	11725	4.172758167	0.03374114	0.406410271	1
CAUCAAC	833	4.282893388	11632	4.149716753	0.048675591	0.050269366	1
UGUUUGU	2570	4.151964102	9895	4.160344388	0.042013122	0.001490103	1
ACCCACCGGCCC	1	0.862900927	12464	4.158880982	0	1	1
UCCGCUUU	123	4.308513683	12342	4.157122693	0.050582781	0.914328749	1
UGAGUGG	1518	4.063900721	10947	4.171750632	0.051503995	0.001695848	1
GUUCCAGAU	97	4.20301968	12368	4.158268318	0.095640062	0.342106306	1
AUGACA	3755	4.189479396	8710	4.145311175	0.037714582	0.001146465	1
CUAGACUAGA	19	3.91792476	12446	4.158984002	0.183326708	0.54659581	1
ACGACG	373	4.328880829	12092	4.153364449	0.021668548	0.995731185	1
CCCGGCG	788	3.97506493	11677	4.171003194	0.039514204	0.199287087	1
ACCGUC	988	4.122847766	11477	4.161695728	0.046761187	0.0374358	1
UGCAUA	3156	4.178719404	9309	4.151801163	0.033823925	0.009097143	1
GCAUAA	2620	4.21249249	9845	4.144278836	0.043440503	0.000811413	1
AGACAAA	2028	4.299155254	10437	4.131308672	0.048914649	0.000591692	1
GAAAGAAG	1024	4.479265418	11441	4.129917636	0.052265683	0.011774871	1
CAGCCGU	551	3.900703328	11914	4.170544563	0.029591839	0.745695233	1
AACAAAGAAAG	23	3.129582715	12442	4.160518812	0.182946262	0.425882227	1
ACCCCUCGGCCG	0	NaN	12465	4.158616563	0	1	1
CCCGUUU	493	4.249342229	11972	4.154880533	0.053841316	0.12842981	1
UUAGUGU	1176	4.178097159	11289	4.156587227	0.045833175	0.022788074	1
ACAUUCA	1517	4.420658135	10948	4.122307003	0.039815413	0.029269414	1
ACCCCCCCCCUA	0	NaN	12465	4.158616563	0	1	1
GGUCCCUA	186	3.928094286	12279	4.162108472	0.064609391	0.428804533	1
CGGACGG	256	4.501644966	12209	4.151423896	0.058230289	0.36299682	1
GGGCAUAGGCAC	0	NaN	12465	4.158616563	0	1	1
GACUAGAA	308	4.094833894	12157	4.16023251	0.047897422	0.495962274	1
UGGGGAU	1662	4.019853721	10803	4.179964693	0.043136166	0.009398168	1
UAGGUUA	814	4.139910688	11651	4.159923454	0.042581575	0.126664234	1
AAAGAGA	2765	4.266232204	9700	4.127940559	0.030009694	0.041487564	1
CCGUCGG	214	3.967497011	12251	4.161955032	0.098330329	0.034249577	1
GGGCUAAGGAGU	2	2.974558934	12463	4.158806575	0	1	1
UGUGAUG	1724	4.206615305	10741	4.150912455	0.041391044	0.012313919	1
AUCAAC	2352	4.261602148	10113	4.134665006	0.046892941	0.000453307	1
GUUUCGAG	67	3.612591269	12398	4.161567337	0.136261747	0.168286074	1
CUGAGUU	1700	4.194463931	10765	4.152955576	0.051182755	0.000912788	1
AGAGAAC	1555	4.087444113	10910	4.168760758	0.044837475	0.008402559	1
GACCACUA	167	3.99726045	12298	4.16080769	0.0790611	0.254443551	1
GUUGUGC	843	4.243309655	11622	4.152473363	0.037171189	0.227562649	1
CGGCGGA	381	4.241913585	12084	4.155990267	0.07213873	0.042804944	1
CGGAGGG	831	3.82137967	11634	4.182704913	0.027677497	0.592281917	1
GGGUCGAGGGG	3	3.601311779	12462	4.158750724	0	1	1
GAUCACCA	282	4.23597138	12183	4.156826031	0.023493672	0.998067811	1
AAUUUAUUUAG	20	4.431814242	12445	4.158177515	0.210807553	0.337412858	1
AUCUGAC	971	4.130840735	11494	4.160963034	0.036791685	0.177015281	1
AUACUAACAA	28	4.931061049	12437	4.156877523	0.156069447	0.50419043	1
ACUAAU	2858	4.246772636	9607	4.132390889	0.037578479	0.003974177	1
GUGGUUU	1809	4.309137992	10656	4.133063517	0.039485381	0.01609848	1
GGGGGCUG	786	3.987430333	11679	4.170137445	0.026922466	0.659865723	1
CAGACGA	317	4.265461714	12148	4.155828457	0.046781597	0.50838133	1
GGACGAA	248	4.217927374	12217	4.157412579	0.029423239	0.984463355	1
UACGGA	735	4.241557186	11730	4.153419517	0.021667798	0.901513648	1
UAUUAUUUU	669	4.090465222	11796	4.162481708	0.060452962	0.019560974	1
GGGCUGAGGAUG	7	3.426170367	12458	4.159028116	0	1	1
AACACGA	330	4.302526796	12135	4.154703059	0.051001985	0.373495966	1
UUGUAUGU	597	4.251356354	11868	4.153951442	0.060286264	0.032111738	1
AGAAAAC	2457	4.246650058	10008	4.137004024	0.042950987	0.001380566	1
UCUGCUGC	714	3.93939411	11751	4.171936692	0.047285087	0.098576576	1
GGACGGC	479	3.728176809	11986	4.175818352	0.048811818	0.222451051	1
CUAACCCUAA	21	6.443066107	12444	4.154761417	0.334929054	0.018126689	1
UGCGUA	705	4.167497313	11760	4.158084171	0.041096758	0.211240575	1
AAACCAAA	1008	4.194035681	11457	4.155500349	0.048463042	0.025761578	1
GGCUACUA	146	4.054927558	12319	4.159845445	0.048214864	0.89061559	1
GAAACGA	415	4.166521131	12050	4.158344331	0.045143229	0.38696264	1
UAUACAG	997	4.26797611	11468	4.149109111	0.046835746	0.0357566	1
GCCAAGGAGCC	10	6.457958239	12455	4.156770444	0	1	1
GAUCGCUG	88	3.899722064	12377	4.160457293	0.124151652	0.135225722	1
UGGGAAU	1838	4.146172135	10627	4.160768898	0.03169381	0.085864008	1
CCAU	11136	4.182586349	1329	3.957768154	0.049349232	0.006158965	1
GAUUACUA	194	4.074627356	12271	4.159944402	0.044848007	0.837058601	1
GUGACGA	269	4.556726358	12196	4.14983569	0.071710696	0.133444545	1
CCGACGG	180	4.389818544	12285	4.155228988	0.103500204	0.044708095	1
UCUUCGAUC	12	3.865514543	12453	4.158899003	0.183670601	0.81342037	1
UGCAUGA	1140	4.288200429	11325	4.14557236	0.06289648	0.000552222	1
GGAAAGAC	493	4.148072797	11972	4.159050749	0.069340462	0.021065078	1
UUUCUCG	467	4.344193046	11998	4.151393341	0.070461958	0.02304453	1
GAUCAAU	723	4.286333752	11742	4.150752526	0.031973036	0.489307414	1
GAUCACCG	69	4.563711362	12396	4.156361679	0.124521234	0.237767372	1
UGGAGCC	1828	4.275278728	10637	4.138567824	0.047071255	0.001990233	1
CACAUCAU	380	4.099168567	12085	4.160485842	0.031186987	0.866120777	1
CCCUCCG	908	3.921133661	11557	4.177274907	0.033260731	0.309375137	1
AAUCAUA	1330	4.122581605	11135	4.162920694	0.043347367	0.023013246	1
GAAUAC	2396	4.309601673	10069	4.122688435	0.046587312	0.000449153	1
ACGACA	853	4.313773556	11612	4.147218965	0.051879569	0.027755514	1
AUGAGCG	255	3.978278528	12210	4.162382837	0.066984632	0.212336884	1
ACCCACCGGCAC	0	NaN	12465	4.158616563	0	1	1
GCCAAGGGGCC	17	4.780781051	12448	4.157766885	0.311299713	0.074476901	1
CACAGGA	1865	4.073225052	10600	4.173640636	0.040293136	0.011601927	1
AAUAAACAAAG	19	4.096972342	12446	4.158710669	0.12918545	0.909523245	1
UCCGCUGC	193	3.829155607	12272	4.163797949	0.046540505	0.804994467	1
UGUUGGU	1574	4.241723331	10891	4.146605724	0.032189245	0.115676183	1
GAUAUAC	577	4.254319973	11888	4.15397147	0.051060038	0.113450064	1
GGAGGAAC	482	4.170632406	11983	4.158133242	0.049448164	0.207230976	1
GGUGUGG	2157	4.16018089	10308	4.15828922	0.046705558	0.000834232	1
UGUGUGUU	1035	4.120323912	11430	4.162084008	0.054429609	0.007225074	1
UUAUAUUUU	637	4.133690721	11828	4.159958951	0.04893505	0.110594113	1
AGGCAGUAGUC	5	7.533313149	12460	4.157262351	0	1	1
CCAAUCC	848	4.024092477	11617	4.168436347	0.031346283	0.419176338	1
CCCCACCCUCUU	8	4.025872668	12457	4.158701813	0	1	1
ACGCGCG	240	4.398408219	12225	4.153908997	0.076937628	0.123231338	1
CAUCAUC	1202	4.140385942	11263	4.160562156	0.026223644	0.443972551	1
ACCCAUCGGCCC	1	2.176198521	12464	4.158775615	0	1	1
UCUCACG	412	4.196560068	12053	4.157319565	0.055023968	0.179086402	1
GUAUGU	3183	4.252866965	9282	4.126296047	0.03130673	0.019197343	1
AAAAAAGAAAG	280	4.29751926	12185	4.155424708	0.088872443	0.026501479	1
ACGCGCA	188	3.654012265	12277	4.166343663	0.052164227	0.694822271	1
CGGCCCG	645	3.802529967	11820	4.178047685	0.0369673	0.373376574	1
CGAAGCA	367	3.872825749	12098	4.167286197	0.035568741	0.758336552	1
GUUUUGC	1743	4.193709534	10722	4.152911746	0.051225608	0.00076531	1
AUUUACUUU	308	4.294763652	12157	4.15516725	0.062445985	0.191958009	1
UUUGCUUC	708	4.076170644	11757	4.163581411	0.052157532	0.052856545	1
GGUUCCCG	155	3.823263145	12310	4.162839129	0.052302089	0.79649813	1
UCCCCCAU	517	4.093272783	11948	4.161444044	0.04213115	0.342595986	1
AGACAGG	2543	4.074414073	9922	4.180197589	0.031868274	0.032766195	1
AUUUAUACU	157	4.523239705	12308	4.153965456	0.05107858	0.813387239	1
ACUACGACG	6	6.596520852	12459	4.157442518	0	1	1
CCUAACC	868	4.102925762	11597	4.16278485	0.022177196	0.821922139	1
GGUCACCG	118	4.292826337	12347	4.157333924	0.100182162	0.191299686	1
CGCGGGG	811	4.085888772	11654	4.163677679	0.050203071	0.043766187	1
GGACUAGCC	36	5.760844482	12429	4.153975787	0.222423365	0.057349906	1
UGUAGGAC	238	4.270143642	12227	4.156445676	0.046977931	0.681455961	1
UUUUUUAUUUU	466	4.048244242	11999	4.162903046	0.055476011	0.126414833	1
CGUUGGU	305	4.368754599	12160	4.153345831	0.067384329	0.134098997	1
CUGGGGGCUG	110	3.985783168	12355	4.160155347	0.069629521	0.665858225	1
AUGAAUGCUG	49	4.630231435	12416	4.156755325	0.118301928	0.501714526	1
ACCCACCCGCCG	1	4.224592296	12464	4.15861127	0	1	1
GCGCUU	1342	4.161389721	11123	4.158281979	0.038413443	0.058368666	1
UGUGUGUGUGUG	462	4.538676621	12003	4.143987908	0.095990613	0.000550208	1
AAAGGGG	1730	4.160686679	10735	4.158282954	0.03981547	0.017763092	1
CAGACAG	1821	4.039968153	10644	4.178915206	0.031804508	0.086058871	1
GCGGGAA	676	3.935207261	11789	4.171427208	0.040732485	0.239290589	1
CACAGCG	658	4.273665819	11807	4.152204908	0.067137804	0.007258563	1
CCAUUAAA	513	4.546481884	11952	4.141968729	0.071073769	0.013892973	1
CGUGAUGCUG	8	3.415152444	12457	4.159094023	0	1	1
CGCCGUA	90	4.304465141	12375	4.157555846	0.079232323	0.628942823	1
GGAUGGC	1200	4.163174629	11265	4.158131017	0.042812916	0.037536825	1
CGAUGGA	308	4.456466043	12157	4.151070488	0.075550241	0.064826715	1
UGACAGG	1451	4.071317607	11014	4.170117452	0.040737264	0.028376552	1
GUCCUCAG	557	4.14894088	11908	4.159069146	0.048193541	0.168767598	1
AGCUCCCA	658	3.874872655	11807	4.174429513	0.04173893	0.227645669	1
ACUAGCU	741	4.100408775	11724	4.16229551	0.038469826	0.253655292	1
GAUUCCUG	475	4.497490989	11990	4.145191596	0.058245907	0.090077547	1
ACCCAUACGCAG	0	NaN	12465	4.158616563	0	1	1
CACCUCCG	238	3.983130211	12227	4.162032426	0.049534265	0.615652945	1
UCCGGA	1437	4.21516405	11028	4.151248161	0.050338368	0.003183184	1
ACCCCCCGGCCG	0	NaN	12465	4.158616563	0	1	1
UGAACCA	1395	4.134958304	11070	4.161597889	0.0267943	0.336042835	1
UUUAGUU	1794	4.172733623	10671	4.156243215	0.021450316	0.47967429	1
ACCCCCCGGCCC	0	NaN	12465	4.158616563	0	1	1
CCUCUCG	621	3.763278415	11844	4.179344779	0.03885169	0.335225229	1
UGAAGGU	1464	4.279667473	11001	4.142507252	0.054506595	0.000926439	1
UAGUUUG	1300	4.12152	11165	4.162935912	0.053320128	0.002664254	1
UCACUCG	332	3.836763652	12133	4.16742355	0.034948249	0.82481751	1
UAUAUUUA	976	4.396194428	11489	4.138434128	0.055904775	0.007227615	1
UGACGGA	270	4.149660079	12195	4.158814862	0.051031844	0.497120345	1
ACCCCCACGCCG	0	NaN	12465	4.158616563	0	1	1
ACCCCCCGGCAG	2	5.804595509	12463	4.158352425	0	1	1
CAUACAG	1023	4.114936445	11442	4.162521891	0.063672655	0.000986844	1
CCGCCGG	649	4.23490186	11816	4.154426553	0.059361415	0.026184788	1
GGUCACUA	158	4.410664538	12307	4.155380715	0.068400406	0.458790791	1
AAGUAACAA	128	4.910667232	12337	4.150813817	0.077788107	0.427372405	1
CCCCCGG	910	3.919920286	11555	4.177414799	0.036662688	0.206857206	1
UGAUCGAGUA	0	NaN	12465	4.158616563	0	1	1
UUCUCUUUUCU	86	4.039049593	12379	4.159447225	0.082580777	0.605036393	1
UGUUCCAGAU	35	4.732756846	12430	4.156999917	0.155441903	0.367950045	1
GAUAUAG	680	4.238931298	11785	4.153982366	0.032431556	0.508291465	1
CAGUCAC	1329	4.147510484	11136	4.159941992	0.049891471	0.005420163	1
CGGUGGA	481	4.129673359	11984	4.159778252	0.031654125	0.74307275	1
AGGAGCGUG	63	5.817265805	12402	4.150190914	0.099338816	0.566284368	1
GAUUAGUG	258	4.407808081	12207	4.153349797	0.071731622	0.148473582	1
GAAGAAGAA	321	4.651823963	12144	4.145579708	0.103367841	0.002503881	1
CCGCUAU	154	4.164253232	12311	4.158546053	0.047535358	0.881957425	1
AAAGGAA	3263	4.258487092	9202	4.123202791	0.040062811	0.000876695	1
UCGAGAU	361	4.291321575	12104	4.154658656	0.037779457	0.69898563	1
CGCUGCGGC	66	3.950120227	12399	4.159726391	0.109638607	0.40902185	1
UGGUCUGGAGC	17	4.045740196	12448	4.158770716	0.308988923	0.078190531	1
CCCGCUGC	419	3.830822509	12046	4.170018332	0.045368847	0.375124547	1
ACGCUG	1679	4.21458975	10786	4.149903511	0.028592366	0.185792686	1
AAAGAAGAA	563	4.289107836	11902	4.152443938	0.063332192	0.02680368	1
CGCUGCG	505	3.744363249	11960	4.176108028	0.054302295	0.114794644	1
GGGCAGUAGGG	8	2.90405836	12457	4.159422252	0	1	1
UUUUAUUUU	1603	4.399739099	10862	4.123032009	0.05023804	0.001733205	1
CCUCGUCC	212	4.065472719	12253	4.160228127	0.032129983	0.982532393	1
CCCUCCU	2569	4.086061007	9896	4.177451974	0.037619031	0.006222879	1
GUAGGGU	687	4.070541417	11778	4.163753906	0.042800544	0.185270445	1
CCCAGGG	2588	4.037672059	9877	4.190306791	0.038111859	0.005173927	1
CCUGCUUU	841	4.116589916	11624	4.161657204	0.020578708	0.894024926	1
AAUUUAUUUAA	52	4.428692554	12413	4.157485173	0.079944103	0.895224488	1
AUCGGGCA	60	3.396992632	12405	4.162300355	0.160963321	0.090619744	1
UAUAUAG	1076	4.217512247	11389	4.153052268	0.038163659	0.114087252	1
CCCCCCG	739	4.107081303	11726	4.161864436	0.046459448	0.099452657	1
GAUCACC	1434	4.223730388	11031	4.150151943	0.052969209	0.001615712	1
AGGAGGA	2906	4.195160094	9559	4.147507085	0.04329017	0.000471541	1
GACUAAC	490	4.217033411	11975	4.156226229	0.064176217	0.041402544	1
UUUGAUUUU	498	4.514718893	11967	4.143797564	0.084072062	0.002321743	1
CACCACCACC	145	4.359052512	12320	4.156257536	0.112824675	0.052054886	1
GAGCGAAGGGAG	1	2.05977953	12464	4.158784955	0	1	1
AAUUGUACAUAA	1	1.971162246	12464	4.158792065	0	1	1
UUAUACUUU	248	4.661363408	12217	4.148411012	0.03608602	0.909605574	1
AAUGAAG	2076	4.268332228	10389	4.13669244	0.048486143	0.000586017	1
UCAUCGACU	5	3.646571958	12460	4.158822039	0	1	1
GCAGCGC	774	4.243649648	11691	4.152986967	0.034903613	0.339403406	1
GUGCGCG	440	3.981378053	12025	4.165101798	0.044441504	0.371543672	1
AAAA	11243	4.162071874	1222	4.126826011	0.040863324	0.050397844	1
UCGAGAGAU	15	4.928341846	12450	4.157689183	0.309638554	0.113058107	1
CGGUCGA	72	4.480669992	12393	4.156745519	0.133432179	0.156246782	1
CUCUUCAC	467	4.514216781	11998	4.144775481	0.041118916	0.432846351	1
UAGGGC	2384	4.279643672	10081	4.129995531	0.046287696	0.000516348	1
ACCCAUACGCCC	0	NaN	12465	4.158616563	0	1	1
AGUACAG	1247	4.33676814	11218	4.138813121	0.05650316	0.001545111	1
UAUUUAUUUA	505	4.417687176	11960	4.147677545	0.050226001	0.173398927	1
CUGA	11753	4.172546866	712	3.928668738	0.071347191	0.002151555	1
GGGCGAAGGAGG	5	1.903281172	12460	4.159521594	0	1	1
AUAUAGA	1178	4.284812538	11287	4.14544576	0.060131681	0.000893245	1
AAAAGAGAAG	123	4.576133517	12342	4.154455602	0.071194533	0.56760694	1
CACACGA	338	4.61376659	12127	4.145930762	0.075243125	0.048302023	1
CCCGACU	476	4.291525163	11989	4.153339685	0.031902668	0.739947606	1
AUGCGCA	273	4.547070062	12192	4.149918417	0.102435212	0.00736851	1
UCAUC	7407	4.150612776	5058	4.170337412	0.031236923	0.005671951	1
ACCCAUCGGCAC	1	3.88681195	12464	4.15863837	0	1	1
AAUAAGCAAAG	19	3.920495905	12446	4.158980077	0.154989555	0.752236297	1
UUUAUUUA	1625	4.404083812	10840	4.121819121	0.043324723	0.009932599	1
CAACCACACCAC	2	22.28007842	12463	4.155708522	0	1	1
CCUGCUUC	830	4.336267093	11635	4.145943599	0.051968251	0.03045518	1
UCUUCUU	2276	4.180202311	10189	4.153794779	0.033127536	0.033700664	1
GAUUGAUG	228	4.224973472	12237	4.1573802	0.086926835	0.067912993	1
CUCCCUCC	1254	3.962953338	11211	4.180502362	0.038200904	0.074373577	1
GGUGUUU	1610	4.274654061	10855	4.141406027	0.043660505	0.009541175	1
CGCCUUCC	277	4.043448911	12188	4.16123401	0.066294716	0.184822182	1
CUACGAA	184	4.308530503	12281	4.156370479	0.047099974	0.816085525	1
GGGACGU	421	4.30913631	12044	4.153355121	0.040375117	0.521032572	1
GGCUCCCG	359	3.9349492	12106	4.165249356	0.041281586	0.592246176	1
UGGAGGC	2173	4.207204831	10292	4.148357886	0.045407287	0.001224244	1
GUUACCUGCUA	6	5.255972313	12459	4.158088099	0	1	1
ACCCAUCCGCCC	2	3.151815157	12463	4.15877813	0	1	1
UCUGCUGU	714	4.148429159	11751	4.159235558	0.058895756	0.018752209	1
UCGCUG	1690	4.181070947	10775	4.155094716	0.041918478	0.011786321	1
CCGCUU	1487	4.169917379	10978	4.157085837	0.047173334	0.005884323	1
AGAGUGU	1257	4.420965979	11208	4.129193543	0.053920955	0.002797201	1
AGCAGAGUA	108	4.122120723	12357	4.158935536	0.076414178	0.559391762	1
ACACACUAACCU	0	NaN	12465	4.158616563	0	1	1
UUUGCUGU	819	3.791842169	11646	4.184409817	0.03968537	0.179458468	1
GGGCGCG	1106	4.11099132	11359	4.163253725	0.062136882	0.000833747	1
CACUUCAU	396	4.433167299	12069	4.149608187	0.064532348	0.08205508	1
AGACGGA	1004	4.222354934	11461	4.153032991	0.048244332	0.027212881	1
ACAAGGAC	333	4.146796371	12132	4.158941005	0.03358997	0.857976634	1
GCCUGCG	880	4.497368816	11585	4.132884843	0.060647095	0.004876883	1
CGCAGGG	847	4.038178863	11618	4.167396967	0.034733588	0.296742121	1
GUUCCAGUU	129	5.065004251	12336	4.149138287	0.093468163	0.214652897	1
AAAAAGCAAAG	38	4.194896969	12427	4.158505623	0.106108092	0.787201494	1
ACCCCUCGGCAG	1	6.391398888	12464	4.158437425	0	1	1
UUCUUCAU	911	4.222715916	11554	4.153562512	0.054043467	0.014415642	1
CGGCGGG	803	4.38112988	11662	4.143295161	0.06766108	0.002059036	1
GGCCACUA	182	3.874959753	12283	4.162819571	0.046390839	0.834942573	1
AAAGGACAAA	91	4.240916224	12374	4.158011321	0.119177574	0.153595253	1
GAGGGUG	1839	4.061739921	10626	4.175382623	0.027250559	0.194740947	1
CCUCUUCC	1055	3.777603676	11410	4.193846063	0.03486673	0.190953253	1
ACCCACAGGCCC	7	2.121274604	12458	4.159761321	0	1	1
GAUUCCUGCUA	7	3.79865846	12458	4.158818819	0	1	1
GGACGCUG	234	4.20631949	12231	4.157703925	0.087058106	0.061586012	1
GAUUCCAGCUA	9	2.449526916	12456	4.159851455	0	1	1
ACGAGAGUU	17	5.231468883	12448	4.157151389	0.293130009	0.108123255	1
CACAGGU	1492	4.016329129	10973	4.177963401	0.035715132	0.070116103	1
GGAAGAAG	935	4.178858725	11530	4.15697507	0.046891856	0.04458861	1
ACCCACCCGCAC	3	3.850546907	12462	4.158690725	0	1	1
CGACGCG	152	3.749768985	12313	4.163663654	0.056209847	0.72985088	1
ACCCACCCGCCC	2	4.630300942	12463	4.15854087	0	1	1
GGGCGAAGGAGU	1	3.336898284	12464	4.158682491	0	1	1
UCAUCGAUC	8	3.421776892	12457	4.159089768	0	1	1
CCGACGA	101	4.534683661	12364	4.155544517	0.137242105	0.045923143	1
GCGCUG	2193	4.00765664	10272	4.190845449	0.028623227	0.103498633	1
UGUGUGUGUG	684	4.3654621	11781	4.146607197	0.061223692	0.015713959	1
GCGAAGGAGCC	3	2.348524133	12462	4.15905231	0	1	1
GGUUCCUG	489	3.973882778	11976	4.166159551	0.043416076	0.338602777	1
AGGGAAGGGA	143	3.970888088	12322	4.160795201	0.096530965	0.143465311	1
CAGCUUCC	941	4.046578777	11524	4.167765084	0.044194604	0.066853754	1
GAGCGGCUGG	23	3.019172417	12442	4.160722914	0.132070197	0.81810768	1
CGUUGUU	352	4.161586559	12113	4.158530256	0.046861983	0.440302112	1
CUAUAGA	813	4.150728693	11652	4.159166927	0.031487872	0.438327435	1
UAGCGGCUGG	2	1.004284295	12463	4.159122755	0	1	1
AGCUGUU	1651	4.273866232	10814	4.141021113	0.05222149	0.000809587	1
CCGCUG	2249	4.130752098	10216	4.164750782	0.047687121	0.00045735	1
CCCCGAC	621	3.821494528	11844	4.176292415	0.050243748	0.101659109	1
UGGACAA	1410	4.340426969	11055	4.135427719	0.056708719	0.00064272	1
GGAUGCA	1168	4.117393505	11297	4.162878627	0.032949407	0.200621341	1
UAGGUAA	980	4.436575442	11485	4.134898696	0.04717733	0.035927181	1
UCUUGC	4130	4.203663343	8335	4.136295843	0.036151995	0.001465535	1
GAUUACUG	261	4.153719193	12204	4.158721301	0.064913708	0.231781677	1
UACGAAC	123	4.009010611	12342	4.160107532	0.087389481	0.310143473	1
GUUGUUC	956	4.145791019	11509	4.159681923	0.062142835	0.002189245	1
AGACGACGAU	4	1.709489235	12461	4.159402737	0	1	1
UAAAGUGCUU	55	5.582880203	12410	4.152304355	0.097260274	0.678225614	1
GAUUCCCG	91	3.642773467	12374	4.16241014	0.067197793	0.809312952	1
CGGGGCA	731	4.126027532	11734	4.160646782	0.062105118	0.00990061	1
UCUUCUCUCUU	47	4.828021807	12418	4.156082979	0.104858082	0.681916225	1
UGCAGGCA	653	4.082925337	11812	4.162800983	0.059927247	0.023485895	1
UUUUUCCC	1149	4.372042917	11316	4.136945754	0.053185166	0.005472959	1
GAUUACCA	185	4.412389364	12280	4.154793439	0.056745752	0.600182028	1
UUAGGGU	954	4.138916111	11511	4.160249283	0.058937882	0.004394634	1
CGCUGAC	373	4.148403838	12092	4.158931594	0.066022203	0.085316434	1
CCUUCUGUG	224	4.849971849	12241	4.145965343	0.100523198	0.023458932	1
GAUUUAUUUUG	18	4.019112814	12447	4.158818304	0.182855306	0.584918007	1
ACCCGA	1158	4.163929268	11307	4.158072466	0.04814547	0.015350929	1
UGUCUCGCU	39	4.13965237	12426	4.158676084	0.135441816	0.473698416	1
UUCAUCAC	418	4.192338938	12047	4.157446483	0.080304295	0.010919058	1
UAGUGAA	1271	4.166077167	11194	4.157769464	0.043164984	0.028432807	1
UGUUCGUGCG	2	2.02714976	12463	4.15895861	0	1	1
UAUCCAG	1140	4.376689275	11325	4.136664873	0.036062507	0.135182299	1
AUUUAUUUU	1079	4.289703684	11386	4.146194027	0.040723067	0.076086787	1
AGGAGAUAA	155	4.105511461	12310	4.15928523	0.130200991	0.011145519	1
CACCUUCC	687	3.940496799	11778	4.17133929	0.032279856	0.508115429	1
ACACAAC	968	4.01258157	11497	4.170912108	0.026149923	0.574736717	1
CACCGAC	314	4.359653336	12151	4.153421473	0.091445647	0.011961136	1
CCUUCCUU	1032	4.084850084	11433	4.165275096	0.04942369	0.019620615	1
CUUGCUUC	585	4.063916738	11880	4.163279812	0.03462186	0.515942466	1
ACCCCUCCGCCG	1	2.085013989	12464	4.158782931	0	1	1
GCUGGCC	1729	4.158838556	10736	4.158580812	0.049585283	0.001320541	1
GCGCGC	1536	4.275870712	10929	4.142137254	0.043627119	0.011874403	1
AACCUUGCC	81	4.431478579	12384	4.156831855	0.103520672	0.354408724	1
AGAAGGAC	407	4.158704124	12058	4.158613608	0.065576373	0.067676905	1
CGCCCGA	329	4.171366673	12136	4.158270915	0.039324585	0.704888187	1
ACUAACC	554	4.231721628	11911	4.155216328	0.05024767	0.138019831	1
ACAC	10648	4.149879583	1817	4.209817096	0.043948505	0.004978249	1
GGGUGAGCUG	45	3.747012764	12420	4.160107881	0.080837359	0.931290344	1
CCGAGCA	458	4.025732493	12007	4.163685348	0.075702383	0.012734605	1
ACGAGAG	331	4.660698363	12134	4.144920414	0.082408573	0.025141653	1
CGCACCG	254	3.909061802	12211	4.163807531	0.065191318	0.240852603	1
GAUUUAUUUAG	18	5.94739916	12447	4.156029748	0.204065237	0.442600648	1
CGCGCAA	115	4.986048482	12350	4.150911732	0.063640204	0.74534509	1
CCUCUUU	2295	4.04730116	10170	4.183736411	0.035409798	0.018271315	1
UAGGAGG	1481	4.172690238	10984	4.156718975	0.051949174	0.001745506	1
AGAAGAGC	564	4.110196638	11901	4.160911231	0.051292847	0.11759658	1
CGGACAGAGC	14	3.249593291	12451	4.159638676	0.123122641	0.983837549	1
ACCCACACGCAG	0	NaN	12465	4.158616563	0	1	1
UCAU	10946	4.185030887	1519	3.968273454	0.042107301	0.017652045	1
AAAAAACAAAG	76	4.045057175	12389	4.15931319	0.13622441	0.12117068	1
CACCGGA	333	4.306775307	12132	4.154549892	0.049848068	0.396320727	1
GAUGGAGGA	239	4.581188917	12226	4.150355906	0.079839111	0.100714278	1
CGGCCGG	796	4.535903848	11669	4.132879938	0.063066317	0.005329706	1
UACUUCAA	373	4.514654029	12092	4.147633932	0.058102581	0.173673707	1
ACAAAGACAAA	32	3.248504384	12433	4.160959006	0.141264679	0.547257623	1
GAGCGACUGG	13	4.480076678	12452	4.158280956	0.343608688	0.093154805	1
GAUCACUG	363	4.267096754	12102	4.155362695	0.050520302	0.329438125	1
UCAUCGCUU	19	3.135280875	12446	4.160178782	0.119611458	0.948923037	1
UACGUC	588	4.077325611	11877	4.162641071	0.03238896	0.599235975	1
GCCGGAG	814	4.086691139	11651	4.163641651	0.060658395	0.007403443	1
UGUUGUU	2010	4.241453156	10455	4.14269102	0.041672555	0.005728663	1
CGCUGCA	659	4.201696518	11806	4.15621188	0.041571542	0.230907516	1
GAAACUA	1200	4.502890012	11265	4.12194296	0.048753884	0.01153549	1
UUAGGGUUAGGG	3	3.426425046	12462	4.158792825	0	1	1
GGGGGAG	1977	4.166357933	10488	4.157157306	0.044353457	0.002875332	1
GAAGAGGAAG	162	3.914425086	12303	4.161831959	0.053749311	0.744779067	1
GGUUCCAGAU	20	3.107290026	12445	4.16030612	0.169043793	0.618117282	1
AAAGAAG	2747	4.225375456	9718	4.139745738	0.037470801	0.004888867	1
GAUGAUGCUG	51	4.033723991	12414	4.159129655	0.168107166	0.113294693	1
GGUUGUUG	321	4.548639875	12144	4.148307153	0.088330224	0.01519345	1
GAGCACUG	463	4.443006435	12002	4.147645683	0.061340389	0.069830414	1
UAGGAUA	827	4.250403788	11638	4.152094134	0.069588574	0.001130541	1
GGUCAGUG	406	4.118484638	12059	4.159967717	0.05260078	0.22722248	1
GUUCGAGUA	4	3.152743235	12461	4.15893945	0	1	1
CCCUGCG	815	3.988777096	11650	4.170498037	0.054497485	0.02167943	1
UGGAGAGGAAC	10	3.212056143	12455	4.159376548	0	1	1
GGGUGCC	1336	4.188077132	11129	4.155079919	0.046546206	0.011385611	1
GAACUCA	1363	4.049376875	11102	4.172027993	0.035244256	0.097995603	1
CGGCGCG	562	4.098520502	11903	4.161453998	0.04796512	0.169178141	1
GAGCAGUGGUC	6	3.667278298	12459	4.158853182	0	1	1
AGAGAAG	2720	4.049715006	9745	4.189012893	0.041186091	0.001472083	1
GGUUCGU	206	4.10456905	12259	4.159524777	0.069958113	0.274610975	1
CCAACCA	1129	4.200998513	11336	4.154395566	0.04211412	0.052395757	1
GACGUC	957	4.000183302	11508	4.171791801	0.031401898	0.348308932	1
CCCCGCG	824	4.075833322	11641	4.164476317	0.042814963	0.119034149	1
UAGGGCAGGC	25	4.769186509	12440	4.157389534	0.154694534	0.589132628	1
AUCUUCAU	479	4.208106004	11986	4.156638802	0.054370321	0.131298178	1
GCGGGUA	240	4.098949758	12225	4.159787936	0.072919223	0.163568709	1
UGAUGCU	1436	4.055193432	11029	4.172082482	0.028080944	0.268986478	1
GGUGGUGGU	262	4.574838211	12203	4.14968023	0.082431238	0.061263223	1
GAUUCCCA	386	4.001134352	12079	4.16364911	0.060149997	0.133484487	1
GAUCAACCUGGC	0	NaN	12465	4.158616563	0	1	1
AUGAGAA	2206	4.250889406	10259	4.138775069	0.044443121	0.001535139	1
GGAUCCGG	101	3.201897623	12364	4.166431883	0.149933054	0.022125947	1
UAAGGGAUC	52	4.838729621	12413	4.155767463	0.097053957	0.713889281	1
CCGGCGA	272	4.319426269	12193	4.155029239	0.071589714	0.130766531	1
UUAUUUAUUU	653	4.176461416	11812	4.15763005	0.056700456	0.037417507	1
CUACAGC	989	4.121599146	11476	4.161806719	0.029597444	0.402326407	1
UCCGCUUC	176	4.942061313	12289	4.147396263	0.139280602	0.002384141	1
CGCCGGG	761	4.432126872	11704	4.140832785	0.051292257	0.046578	1
CCGCAGG	852	4.301610014	11613	4.148125698	0.036018704	0.254487302	1
CCCCCCU	972	4.205391031	11493	4.154660696	0.040838868	0.100621898	1
CCCUCU	4823	4.203545624	7642	4.130261047	0.036147944	0.000881242	1
GCGCUUGUGC	5	6.613679202	12460	4.157631386	0	1	1
UGAGUGU	1489	4.149091185	10976	4.159908772	0.056233565	0.000500945	1
UUGCACA	1350	4.248728765	11115	4.147671761	0.04619883	0.011732054	1
UUGCUC	3930	4.107190967	8535	4.182295836	0.033290403	0.005136809	1
UUUUUCG	454	4.307793563	12011	4.152977869	0.087923442	0.002309977	1
GGACAGG	1804	4.116623123	10661	4.165722479	0.049345627	0.001090822	1
ACGCGCU	211	3.686646603	12254	4.166743351	0.049925858	0.679332044	1
UAGGGGGAC	36	4.125297817	12429	4.158713069	0.092626116	0.917755346	1
CUCGCUGU	178	4.27500325	12287	4.156930486	0.044126294	0.884117315	1
GUUUUUUUUG	152	4.233359849	12313	4.157693882	0.08516726	0.226169605	1
AUGCGCU	260	3.576404965	12205	4.171019268	0.06556739	0.223766138	1
UACGGC	527	4.001711105	11938	4.165543115	0.045819435	0.239830282	1
AGGAUGA	1770	4.050227251	10695	4.176554766	0.028676476	0.164453487	1
UUGACAGAGC	17	3.664352579	12448	4.15929157	0.136572849	0.909476081	1
CACAGUG	2330	4.100868699	10135	4.171892589	0.046210493	0.000612608	1
UGAAGAC	1521	4.176669883	10944	4.156107508	0.038212287	0.040489137	1
AGACGAG	521	4.397174994	11944	4.14821059	0.036256368	0.527820838	1
GACUAGCA	173	4.423183673	12292	4.154892994	0.038467145	0.962367744	1
CGAACGAGAU	2	5.928375564	12463	4.158332561	0	1	1
CCAUUCA	1383	4.195221929	11082	4.154048325	0.04260079	0.023058631	1
CCGGGGG	881	4.080648256	11584	4.164546301	0.017875942	0.956114093	1
UGAUGGAGA	190	4.342892454	12275	4.155764228	0.040030014	0.925251897	1
UUAAUUG	1454	4.096354066	11011	4.166838312	0.049751112	0.003464951	1
ACGAGAGAC	22	4.198492777	12443	4.15854606	0.277333733	0.068211949	1
GGACGGG	653	4.076872245	11812	4.163135615	0.043134814	0.199784686	1
UUGA	11230	4.176377341	1235	3.997115725	0.055387716	0.002168844	1
GAUCCCCA	339	4.591845151	12126	4.146505027	0.076834827	0.040736145	1
GGACGAG	440	3.893348736	12025	4.168322829	0.04461444	0.366810921	1
CCGAGGA	717	3.988474296	11748	4.169000629	0.048031678	0.088483344	1
AGAAGGAAGG	155	4.100720686	12310	4.159345553	0.06490396	0.53925613	1
GCUCAUCCUGGC	7	2.755932924	12458	4.159404714	0	1	1
GACCCCCA	454	4.104262984	12011	4.160671057	0.030957489	0.79588021	1
GUGUGUGUUUG	85	4.468427664	12380	4.156489427	0.077202319	0.695637118	1
CUGUAUGU	448	4.231269228	12017	4.155908034	0.07478951	0.01594711	1
UGGAGCA	1730	3.965939647	10735	4.189667431	0.022967658	0.411593793	1
ACGAGAUCA	40	3.520088084	12425	4.160672188	0.081911469	0.951849639	1
CCAAGCA	1489	4.186274875	10976	4.154864447	0.041836013	0.020313338	1
GGCUCCCA	662	4.108711322	11803	4.16141562	0.064631528	0.010633082	1
AUCUUCAC	396	4.055985201	12069	4.161984035	0.084047033	0.00888199	1
CCGUGGA	598	4.138253792	11867	4.159642681	0.071534761	0.005896254	1
ACUAAUC	630	4.373622118	11835	4.147171401	0.045669624	0.164871097	1
UAUUUAUA	925	4.321645284	11540	4.145548837	0.032452574	0.327891794	1
GGCCACCA	544	4.158221984	11921	4.158634569	0.036908267	0.477788076	1
CUACAAC	736	4.322067162	11729	4.148359965	0.049815327	0.064308229	1
ACGCGCC	333	3.904096423	12132	4.16560265	0.028504023	0.954902171	1
AACAAAUAAAG	17	5.302043549	12448	4.157055007	0.104680175	0.992340717	1
AUGUAUGU	684	4.293921535	11781	4.150760812	0.024443908	0.834594709	1
CACGUC	1460	4.092535816	11005	4.167383296	0.033271614	0.115224163	1
AGUAGCC	867	4.589804372	11598	4.126383434	0.06487218	0.00225039	1
AGACGGG	1280	4.451191778	11185	4.125134554	0.049620027	0.006994019	1
GACCCCUG	479	4.125436516	11986	4.159942547	0.045442369	0.297492593	1
ACAAACC	1211	4.245860319	11254	4.149228596	0.04532786	0.02237802	1
ACCCAUCCGCCG	0	NaN	12465	4.158616563	0	1	1
CGCGUC	897	4.310459454	11568	4.146842439	0.059914445	0.005075064	1
AGUGUGU	1624	4.256497283	10841	4.143953867	0.044622381	0.007215365	1
GUGGUUG	1264	4.314656304	11201	4.141007936	0.045880143	0.016761845	1
CCACUGG	1655	4.218989663	10810	4.149373503	0.040102177	0.01977793	1
CGCAGC	2151	4.271185156	10314	4.135140216	0.036703575	0.016535895	1
AGAGAGG	2583	4.196731201	9882	4.148653994	0.035573072	0.011226511	1
CGGUCGG	221	4.668870826	12244	4.149406649	0.071374141	0.218731108	1
AGGGGAGGGG	204	3.937888235	12261	4.162289068	0.10154747	0.031896713	1
CCCGCGG	799	4.048839835	11666	4.166135131	0.037492756	0.24389697	1
AUUUUAUUUUG	90	4.830085749	12375	4.153733151	0.103919192	0.289485829	1
CAAUUAAA	635	3.902661912	11830	4.172355465	0.044298827	0.187692329	1
AGUUCCAGCC	44	4.760039146	12421	4.156486091	0.17196866	0.149489659	1
CUGACUA	862	3.951492642	11603	4.174004034	0.045504673	0.072087393	1
AAAAACC	1922	4.228322531	10543	4.145909092	0.028750157	0.13606953	1
CGCUGGG	1027	4.105830737	11438	4.163356119	0.046981457	0.031209652	1
GGGCUAUGGAGU	0	NaN	12465	4.158616563	0	1	1
CGGCGGU	312	4.190820121	12153	4.157789812	0.073535974	0.074515356	1
GAGGCAU	1303	4.048378575	11162	4.171485234	0.026292886	0.395331849	1
AUGACAGAGC	68	3.347735961	12397	4.163064404	0.102610214	0.474734047	1
AGGAGAAUA	154	4.320028477	12311	4.156597439	0.09897758	0.101565972	1
UGCGUC	1185	3.997862461	11280	4.175504295	0.040187629	0.062620625	1
GGGGGAA	1831	4.101751108	10634	4.16840786	0.034218376	0.051568132	1
CCUCGGA	599	4.057386873	11866	4.163726675	0.061533254	0.026651366	1
GUUACCAGUCC	0	NaN	12465	4.158616563	0	1	1
UUUAUUUAUUU	523	4.145672424	11942	4.159183452	0.051229765	0.144098197	1
AUAUAUC	1046	4.175597799	11419	4.157061053	0.06331762	0.000920925	1
CCGUCCG	222	4.940423481	12243	4.144440207	0.100410383	0.024633565	1
AUCGUA	725	4.33916422	11740	4.1474669	0.063542266	0.008059659	1
GAGACAGAGC	114	3.443516973	12351	4.165216948	0.089359907	0.327829269	1
GGACUAGCU	43	4.162234966	12422	4.158604038	0.0909433	0.870411024	1
GGAAUGAC	307	4.712778406	12158	4.144623498	0.049228588	0.462488848	1
GAUCCCUG	377	3.939039029	12088	4.165464738	0.061214226	0.129115961	1
CCAACCG	279	3.820043246	12186	4.166368242	0.041666005	0.730899502	1
GACCCCUA	163	5.149856492	12302	4.145482755	0.130470082	0.008365804	1
AUAAAAG	2226	4.34294252	10239	4.118543355	0.044419506	0.001470171	1
CGGAGAGAA	52	5.568431925	12413	4.152710626	0.169171278	0.103214937	1
CCACGCA	518	4.301077346	11947	4.152439725	0.054989492	0.09931147	1
UAUAUAC	1275	4.246528866	11190	4.148599746	0.044043526	0.023577568	1
UAGUUAA	1093	4.169292848	11372	4.157590431	0.028869884	0.376853917	1
CAGCGGA	523	4.103422807	11942	4.161033774	0.045646693	0.24739222	1
CCAGCGC	912	4.070575533	11553	4.165566569	0.031255267	0.380831152	1
GGUUACCG	39	4.548103307	12426	4.157394128	0.125957979	0.568109149	1
AAGCGGCUGG	12	4.53360376	12453	4.158255217	0.188589095	0.787387278	1
AGACUACGAU	0	NaN	12465	4.158616563	0	1	1
AGCACC	3602	4.183085392	8863	4.148672219	0.040070665	0.000535954	1
AUGACCA	1066	4.44111076	11399	4.13219856	0.054985732	0.005508005	1
AGGUAG	3184	4.168379629	9281	4.155267183	0.037868167	0.002229462	1
AGGAGUGAC	88	5.024535915	12377	4.15245991	0.099204353	0.35612632	1
CGAACCA	200	4.104779264	12265	4.159494465	0.083340807	0.129921347	1
GGAGCGA	499	4.332030172	11966	4.151384958	0.073049492	0.012043674	1
CAGUCGG	342	4.536135372	12123	4.147966441	0.075786782	0.043817545	1
GCGAGCG	388	4.227788465	12077	4.156394265	0.058824006	0.148251694	1
GGAACAGC	439	4.296171419	12026	4.153595228	0.049560425	0.249218755	1
ACUAGCC	699	4.149715133	11766	4.159145384	0.073432652	0.001624383	1
UCCCCCCAA	152	3.310052773	12313	4.169091809	0.081345882	0.273517879	1
GUUCGAGUU	20	4.040795632	12445	4.15880591	0.135576537	0.856470104	1
GGGUGGA	2124	4.09936862	10341	4.170785854	0.034638325	0.029153437	1
AUUUAUUU	1926	4.246199849	10539	4.142610737	0.038833066	0.014725765	1
ACCCACACGCAC	1	2.652159446	12464	4.158737428	0	1	1
UGCAUC	3102	4.19695492	9363	4.14591491	0.034486851	0.007833854	1
GGCCAAA	1444	4.143001401	11021	4.160662502	0.029081223	0.230413375	1
UCCGCUGU	127	4.269380746	12338	4.157476423	0.087701653	0.288359806	1
AUGCGCG	157	3.984427852	12308	4.160838502	0.049149329	0.848076836	1
GGUCGCCG	99	3.773649593	12366	4.16169854	0.080102333	0.554201942	1
AGGAGAGGU	173	4.172771629	12292	4.158417342	0.084546272	0.174396356	1
AGGGUAU	865	4.269396307	11600	4.150355832	0.046802372	0.058812087	1
AAUAAGAAG	157	4.822976116	12308	4.150142039	0.1069984	0.057470898	1
AGGAGAGUA	119	4.280577332	12346	4.157441014	0.089954628	0.295961879	1
CCCUCGA	396	4.204524287	12069	4.15711027	0.068741102	0.053373222	1
CCCUUCCC	1233	4.02173546	11232	4.173642774	0.026832226	0.400543718	1
ACAUCGAUU	18	5.216575241	12447	4.157086616	0.16333253	0.723746771	1
GUUUAGA	1150	4.206762614	11315	4.153723239	0.040932583	0.060509808	1
GGGCGAAGGGAG	3	4.534749405	12462	4.158526016	0	1	1
CGGCGCA	327	4.237132413	12138	4.156501332	0.057350409	0.24577407	1
CCACUCG	460	4.208078211	12005	4.156721323	0.064771019	0.048601789	1
ACCCCUACGCAG	0	NaN	12465	4.158616563	0	1	1
CGAUACU	116	4.750468203	12349	4.153057021	0.153237314	0.009059836	1
GACCCCCG	228	4.213357852	12237	4.157596623	0.05723367	0.455845839	1
ACCCAA	3455	4.127457843	9010	4.170564774	0.035877004	0.003228153	1
GAUACGA	165	4.83933449	12300	4.149484981	0.070436068	0.394448777	1
GCGGGCA	907	3.907552048	11558	4.178318546	0.05660746	0.009125502	1
GAUGAAA	1896	4.16191647	10569	4.158024585	0.030854056	0.093691081	1
UUUCAGA	2464	4.330910304	10001	4.11616763	0.042716467	0.001471524	1
UCCUCU	5122	4.14789717	7343	4.166093716	0.037273397	0.00045701	1
GCGGGUC	524	3.856894508	11941	4.171856858	0.03370228	0.618603596	1
CACCCGA	421	4.079396088	12044	4.161385728	0.044426572	0.398236687	1
AGACGUU	404	4.265475407	12061	4.155037177	0.055001966	0.187714563	1
GUUUUAUUUUG	44	4.995342858	12421	4.155652554	0.160143013	0.210790385	1
AAUACCA	1283	4.11052148	11182	4.164134896	0.041700606	0.036527046	1
GGAUGCC	1072	3.873269402	11393	4.185465695	0.064096621	0.000637672	1
GAUCAUA	842	4.313315068	11623	4.147409806	0.057805159	0.010527818	1
UUUGCUGC	616	4.342142444	11849	4.14907551	0.071878497	0.004712918	1
AGCAGUGUU	163	4.802952555	12302	4.15007919	0.094033291	0.116259358	1
CCGUCCA	394	4.580247172	12071	4.144854451	0.099245917	0.001088315	1
CAGAGGG	2186	4.030533174	10279	4.185855622	0.038126437	0.010592854	1
GGGCGAAGGAAU	1	2.172642388	12464	4.1587759	0	1	1
GGUCCCCA	542	3.639620664	11923	4.182209265	0.045545479	0.232400025	1
ACAUAAA	1798	4.302632047	10667	4.134341712	0.045397306	0.003521369	1
GAGCGACUGGUG	1	2.696420074	12464	4.158733877	0	1	1
CUGUGUGU	996	4.054043139	11469	4.167698012	0.041035972	0.091323513	1
CAACCACAA	97	3.649162434	12368	4.16261212	0.085166576	0.487570487	1
UUAAUUU	2892	4.36003449	9573	4.097768277	0.038927451	0.002386071	1
AAUCAAG	1301	4.180602602	11164	4.156054414	0.043389783	0.024865335	1
GUUU	11282	4.16195266	1183	4.126800973	0.052069792	0.006018629	1
AGCCUCAG	971	4.017732429	11494	4.170518294	0.057607811	0.005249357	1
ACCCCUACGCCC	1	1.876709803	12464	4.158799643	0	1	1
AGGAUGG	2184	4.242348183	10281	4.140829397	0.032172999	0.048026245	1
CUCUUG	4499	4.228861275	7966	4.118944086	0.036428967	0.000970244	1
UACUAGC	494	4.03174436	11971	4.163852122	0.045872498	0.27093853	1
GGUGAUGCGU	5	3.150790016	12460	4.159020988	0	1	1
CCGCGCA	382	4.607812683	12083	4.144415378	0.090272431	0.004786404	1
UUACUUU	2213	4.329563572	10252	4.121715887	0.04581668	0.000960277	1
GUAAUUG	995	4.45550987	11470	4.132861651	0.05664942	0.005609441	1
CUGUCUG	1978	4.02285073	10487	4.184223965	0.043948389	0.003230147	1
CUUCUCUCU	375	4.134185037	12090	4.159374365	0.043695616	0.490975114	1
CGCAGCG	497	4.392425429	11968	4.148907087	0.026201326	0.898636582	1
ACCCCUCGGCCC	4	10.20733304	12461	4.156674916	0	1	1
UGCAUGC	1371	4.136676886	11094	4.161327875	0.051022513	0.003482613	1
CCCGCUUU	148	3.810699955	12317	4.162797099	0.054483037	0.778150398	1
AGGACAG	2053	4.067630085	10412	4.176556944	0.037863314	0.01464247	1
GGCUCCUA	243	4.067083235	12222	4.160436445	0.091465299	0.037126456	1
UGUGGGG	1982	4.182632618	10483	4.154075896	0.046283286	0.001583495	1
CCCCGCA	758	3.995193084	11707	4.169197839	0.048079729	0.07440194	1
CGCGUCA	138	4.268066218	12327	4.157391281	0.064018186	0.630755701	1
GCUUGC	3093	4.071937838	9372	4.187222762	0.026732124	0.072038007	1
GUAAUGG	863	4.101758548	11602	4.162845874	0.04286261	0.104510563	1
AAUCAUU	1661	4.177868403	10804	4.155656798	0.039176462	0.024088008	1
UAGUAC	1794	4.144124431	10671	4.161052969	0.047420274	0.002001386	1
UGUUCGAGAA	6	4.416671627	12459	4.158492289	0	1	1
GGUCCCUG	677	3.969656495	11788	4.169468783	0.042693819	0.193642794	1
UGUACAUC	243	4.478105506	12222	4.152264427	0.086931884	0.054582063	1
UAUUUAUUAUUU	36	3.160047815	12429	4.16150887	0.105157293	0.8222011	1
GUUUCCUGCUA	7	2.198563071	12458	4.159717894	0	1	1
ACCCCAA	1498	4.071361928	10967	4.170534813	0.027534053	0.270472116	1
CAAUACA	927	3.997083627	11538	4.171594639	0.051975153	0.019393598	1
CAUC	10925	4.173746355	1540	4.051283462	0.052756694	0.001091473	1
ACGCUU	1107	4.07651742	11358	4.166618302	0.033413646	0.210060164	1
CCUGCGG	920	4.156365014	11545	4.158795985	0.067002467	0.000951424	1
AAUAAAGAAAG	21	5.345904609	12444	4.156612943	0.154360105	0.699936271	1
CGGGGGG	670	3.906758146	11795	4.172923061	0.035321063	0.40760066	1
CUCUUC	4848	4.180906127	7617	4.144429901	0.035260091	0.001264369	1
GAUACUA	627	4.334038104	11838	4.149325357	0.06073944	0.024711126	1
UAGAGAGAC	93	4.219464264	12372	4.158159173	0.145591502	0.03995242	1
UAUACUAACAA	7	3.180777295	12458	4.159165999	0	1	1
ACUAAGUA	236	4.463268386	12229	4.152737274	0.0321045	0.970823275	1
GAUUUAUUUAA	25	3.937340407	12440	4.15906125	0.217604502	0.188148208	1
UUGGUUG	1223	4.211951299	11242	4.152814359	0.018747883	0.832953774	1
CCACGCU	639	4.069251222	11826	4.163445284	0.043174147	0.208447028	1
UUGAAGCAA	135	4.219062581	12330	4.157954746	0.068775345	0.552694018	1
UGAUGGU	1443	4.146801545	11022	4.160163385	0.042999052	0.01786133	1
GUGAAUGA	495	3.936516471	11970	4.167801154	0.040457204	0.417969523	1
CAGAGAGAC	212	4.014249584	12253	4.161114384	0.073352849	0.212111924	1
UGACGAG	281	3.854115777	12184	4.165639275	0.047151857	0.574598084	1
UCAUCGUUC	18	2.896298398	12447	4.160442041	0.286655419	0.104257584	1
AAGAAGAAG	268	4.630416982	12197	4.148249874	0.082223241	0.057689466	1
AACUAAG	997	4.272670882	11468	4.148700959	0.039472096	0.114715928	1
GAGGAAC	1403	4.152480298	11062	4.159394829	0.050207133	0.003757637	1
GUAUUGCAGU	13	3.010519398	12452	4.159815187	0.21934073	0.559785877	1
UCGCACA	241	3.778541989	12224	4.166109853	0.060923617	0.344224061	1
CUUGGAC	1104	4.097865315	11361	4.164520038	0.038866995	0.095651476	1
CUGCUA	3225	4.227342517	9240	4.13462942	0.032507802	0.012785422	1
GCCUAC	2083	4.324927993	10382	4.125248551	0.047647832	0.000758279	1
GAUCUG	3595	4.225868325	8870	4.131359508	0.039995265	0.000558043	1
CCUAUCC	693	4.125696684	11772	4.160554507	0.02687535	0.731860699	1
CUGCUG	5566	4.124244098	6899	4.186347704	0.036746018	0.000487525	1
UCAGUCAC	371	3.940286826	12094	4.165314127	0.065803274	0.088546696	1
UGGAGUA	1193	4.261967961	11272	4.147678112	0.039348218	0.070825648	1
UUUUCAGUUUU	72	3.886062841	12393	4.160200027	0.060628984	0.955040835	1
GACUAGCG	52	4.776145144	12413	4.156029639	0.11119391	0.543887982	1
UGUUCCAGAA	48	3.745376914	12417	4.160214011	0.245117581	0.006392856	1
CGGGCCG	670	4.189854592	11795	4.156842127	0.042794506	0.195944056	1
UGAUGGA	1551	4.192311766	10914	4.153828103	0.046540404	0.005573211	1
ACCCACAGGCAG	8	3.16821739	12457	4.159252607	0	1	1
GAUCAUU	1161	4.154384612	11304	4.159051214	0.030775276	0.271548882	1
GCUGGAA	2239	4.144226568	10226	4.161767277	0.036493383	0.015006123	1
AAUCAAU	1270	4.289971653	11195	4.143715182	0.044312879	0.022679084	1
CUUCACG	418	4.168020695	12047	4.158290264	0.053613777	0.195882194	1
GAAUUCA	1512	4.187777325	10953	4.154591084	0.036017529	0.063675354	1
CUUUCUUUU	824	4.05330504	11641	4.166070965	0.036734908	0.250145854	1
ACACUCA	1319	4.070828102	11146	4.169005311	0.036860747	0.081111327	1
UCCCUUCUGUG	24	4.028852037	12441	4.158866893	0.176201672	0.446714174	1
GAUUCCCU	357	4.502517169	12108	4.148476778	0.048019505	0.400770456	1
CCCUCCA	2161	3.892417323	10304	4.214445034	0.028744223	0.104467354	1
AGGACGGAAC	9	4.189521903	12456	4.158594233	0	1	1
GUAAGUACGC	3	4.177455795	12462	4.158612028	0	1	1
CCACGGA	541	4.134968182	11924	4.159689506	0.038002544	0.443530315	1
UAGAGAGG	465	4.17842852	12000	4.15784885	0.046483871	0.288137675	1
AAAAAGGAAAG	82	4.186183535	12383	4.158434015	0.089463722	0.532055152	1
UCCCAU	3979	4.153527184	8486	4.161002922	0.025739747	0.055227999	1
GGGUAGGCUG	30	3.579145224	12435	4.160014564	0.107559308	0.879237875	1
CCAAUCA	945	4.303294748	11520	4.146748431	0.060267857	0.003512962	1
CAUCCAG	1611	4.163836406	10854	4.157841811	0.020068291	0.624415432	1
CUCGUGU	362	3.754134992	12103	4.170714583	0.033384719	0.828251721	1
CGCCCGU	302	4.304100334	12163	4.155004288	0.1074192	0.002226146	1
UACAUC	2407	4.255189057	10058	4.135505608	0.043821118	0.001152232	1
GUCGGAA	247	4.456432138	12218	4.152595901	0.064048663	0.273718176	1
CGCGGGA	476	3.929220484	11989	4.16772429	0.036759537	0.56619522	1
CUACAGG	1789	4.1292927	10676	4.163530425	0.037662772	0.025893316	1
GUGUAGA	934	4.277389121	11531	4.148996099	0.04441746	0.066129512	1
UGAUCAGUAUA	3	3.277388542	12462	4.158828703	0	1	1
AACAACA	1670	4.381000172	10795	4.124213541	0.028840143	0.180242196	1
CCCUUAAA	375	4.076619297	12090	4.161159903	0.061598015	0.126535667	1
UAGUAUA	886	4.161593173	11579	4.1583888	0.056931313	0.00963858	1
CAAGGGG	1252	4.129259284	11213	4.161894483	0.035372424	0.119384432	1
GGGAAUGCUG	43	3.822555687	12422	4.159779872	0.110881669	0.667892009	1
ACCCAUACGCAC	0	NaN	12465	4.158616563	0	1	1
ACGAACC	197	4.257308562	12268	4.157031763	0.108879277	0.020165407	1
UCACUGG	1576	4.312426776	10889	4.136355116	0.035798363	0.058687679	1
ACCCAUCGGCCG	0	NaN	12465	4.158616563	0	1	1
GCACUAGGC	44	4.962923388	12421	4.155767397	0.24200767	0.011765087	1
GCCCAC	3777	4.047775589	8688	4.206803299	0.037971723	0.00100949	1
AGCGAGC	477	4.10659009	11988	4.160686686	0.046236488	0.280562505	1
CCGGGCA	1139	4.033314828	11326	4.171217541	0.051693083	0.00792413	1
UGGACAG	1578	4.006135575	10887	4.180717693	0.036352178	0.052366394	1
UAGGUUG	853	4.0846239	11612	4.164051953	0.033913759	0.320189175	1
AUGACAG	1536	4.117155862	10929	4.164443596	0.044155744	0.010479254	1
CCGACCA	264	4.171130014	12201	4.158345803	0.052911088	0.46448356	1
AGAUAAA	1986	4.325376211	10479	4.127011958	0.049917847	0.000486957	1
GCAAACA	1531	4.208019853	10934	4.151699018	0.029012565	0.208295452	1
ACCCCUACGCCG	0	NaN	12465	4.158616563	0	1	1
UUUCAUUUU	752	4.339137181	11713	4.147026748	0.068508736	0.002632192	1
CCGCGGG	816	4.025334813	11649	4.167952807	0.034397045	0.327656459	1
GGAGGGA	2618	4.067176394	9847	4.182927558	0.020263702	0.363704029	1
CUACAAA	1815	4.306992284	10650	4.133329997	0.05206534	0.000446422	1
AACCUG	4350	4.212292139	8115	4.129844073	0.037320841	0.000749738	1
UUUUAUGUU	422	4.363873443	12043	4.151424136	0.061964375	0.087349785	1
UGCGGUC	312	3.929510624	12153	4.164498325	0.035053865	0.848869804	1
CGGUGGG	775	3.948272348	11690	4.172561539	0.052798366	0.034766687	1
UAGUAUG	719	4.422032791	11746	4.142492243	0.061400596	0.012089093	1
GGCCGCAG	349	4.322637117	12116	4.15389197	0.043075722	0.554957463	1
UCAACGAUC	12	2.763745173	12453	4.159960694	0.220990926	0.601704691	1
GACGGAGUA	12	6.604571258	12453	4.156259585	0.220468963	0.604729968	1
AUGACCG	208	3.711928523	12257	4.166196812	0.072072238	0.238502754	1
CCCUGGA	2149	4.091317418	10316	4.172636131	0.03319226	0.039727371	1
UGGUGC	3984	4.19303272	8481	4.14244937	0.038278778	0.000709816	1
GGCACGG	818	4.024612848	11647	4.168028003	0.054580411	0.02105318	1
UGGAAAG	2349	4.296687902	10116	4.126555514	0.041754726	0.002595219	1
CGCCCUUG	167	4.400728248	12298	4.155328821	0.067129361	0.447763524	1
AGGAGGUAAC	27	3.327190364	12438	4.160421396	0.153910061	0.545976395	1
GACCACUG	363	3.979376342	12102	4.163992881	0.040862039	0.598460025	1
AGGACAA	1500	4.203905549	10965	4.15242108	0.055742818	0.000549291	1
CCGAUGA	223	4.622816405	12242	4.150160709	0.113432548	0.007134277	1
UUUUAAUUU	894	4.33758262	11571	4.144789266	0.059357779	0.005771792	1
CAAUACU	866	4.320739522	11599	4.146512202	0.064484734	0.002457453	1
CGGAC	3017	4.181722178	9448	4.15123832	0.036968784	0.003858507	1
CCGCGGA	432	4.055379353	12033	4.16232291	0.038789163	0.557008746	1
UCAACGAUU	21	3.791792708	12444	4.159235601	0.130252101	0.869030206	1
AGGAUAA	1271	4.246463039	11194	4.148642214	0.046956776	0.013032677	1
ACGAACA	253	4.243642679	12212	4.156855049	0.05043798	0.553801031	1
UCCCCUU	1995	3.9647081	10470	4.195564737	0.030141974	0.095193452	1
GCGCUC	1706	4.100304744	10759	4.167862772	0.028720305	0.176090653	1
UAGGUGG	1056	4.084581829	11409	4.165469108	0.034752269	0.193519297	1
GGACAGA	1856	4.047504156	10609	4.178055212	0.028260051	0.160336899	1
ACUCU	7832	4.167136291	4633	4.144214122	0.038010695	0.000444499	1
ACCCAUAGGCAC	0	NaN	12465	4.158616563	0	1	1
CCCACCA	2121	4.174659888	10344	4.155326937	0.031853189	0.056215842	1
GAGUAC	1905	4.264681518	10560	4.139482687	0.044990754	0.002907936	1
GUGAUUU	1794	4.229115435	10671	4.146764349	0.045752264	0.003225882	1
AAAUUCCA	681	4.185947184	11784	4.157037121	0.036836329	0.346703478	1
CGCAUC	984	4.209263491	11481	4.154275776	0.029384179	0.414320281	1
ACCCCCACGCAC	1	2.06687905	12464	4.158784386	0	1	1
UUUAAUGUU	287	4.342505796	12178	4.15428283	0.09487921	0.012841586	1
GGGUAUGCUG	15	4.098455143	12450	4.158689047	0.205542169	0.551346709	1
GAUUACCG	52	4.227081919	12413	4.158329751	0.143944934	0.233549891	1
AGGUAU	2910	4.172792354	9555	4.15429929	0.040822261	0.001180973	1
CGCGCCA	656	4.27514134	11809	4.152143513	0.062548795	0.015456552	1
CUGAACA	1390	3.945931868	11075	4.185310173	0.025297432	0.408076125	1
UGCGGC	1646	4.145521616	10819	4.160608825	0.050662918	0.001306042	1
AUGUGUAU	641	4.156202008	11824	4.158747461	0.037620673	0.355688482	1
UUGCCG	1223	4.264906001	11242	4.147053498	0.044883084	0.023497879	1
UAGACAGAGC	30	4.419414391	12435	4.157987377	0.099597909	0.927881815	1
CUUGUAGAUAA	6	6.263156691	12459	4.15760306	0	1	1
GGCUCCAA	398	4.043924948	12067	4.162399381	0.052738417	0.234166238	1
GGAUGGA	1615	4.261110503	10850	4.143360553	0.040011414	0.022196042	1
CGAGCGA	203	4.003845247	12262	4.161178835	0.058474136	0.501978955	1
GGAGCGC	758	4.053655297	11707	4.165412552	0.069280878	0.00215294	1
GGACGAC	289	4.303180066	12176	4.155185317	0.053717052	0.389234254	1
CGGUGCA	416	4.052308595	12049	4.162286919	0.024253529	0.972009276	1
AUUGCACC	484	4.385593751	11981	4.149447299	0.086699775	0.00183514	1
CUCUUCUCU	353	4.376483443	12112	4.152266909	0.03022662	0.912629635	1
CUCUGGUUAG	13	4.049653947	12452	4.158730321	0.237385406	0.457064892	1
GCGCGCU	441	4.292893002	12024	4.153691754	0.067635138	0.040809671	1
UUUC	11473	4.17962518	992	3.915640897	0.057185717	0.005099557	1
UACUAC	1847	4.352407485	10618	4.124906652	0.045160464	0.003265551	1
ACCCACCCGCAG	1	2.394541816	12464	4.158758097	0	1	1
GGUUGUU	1128	4.491491216	11337	4.12549646	0.063080264	0.000569132	1
UUCGCUGC	96	3.684284739	12369	4.162298013	0.076936292	0.625634902	1
AGAGAUGCUG	60	3.673960842	12405	4.160960726	0.102055623	0.56277305	1
AAGCAGUAGGG	6	4.099836702	12459	4.15864487	0	1	1
ACUUCGACU	13	4.662998535	12452	4.158089984	0.386826954	0.041035556	1
CGCAUA	519	4.381945172	11946	4.148913939	0.074027246	0.008580295	1
GUAGUUG	853	4.293168953	11612	4.148732548	0.06447286	0.002704087	1
UUAAUUA	1797	4.317199569	10668	4.131903622	0.04111793	0.011029437	1
CCCAUGA	1140	3.931410642	11325	4.181487623	0.039637504	0.077190526	1
GUUUUUUUUC	110	4.594629011	12355	4.154734623	0.132331408	0.043918568	1
GGACGACGA	17	3.646266853	12448	4.15931627	0.120165772	0.966981843	1
CGGGGCG	816	4.25626443	11649	4.151776435	0.040356279	0.166733269	1
CGCAGGC	791	4.120767216	11674	4.161181137	0.029868637	0.523213338	1
ACCCGU	1008	4.019716416	11457	4.170837158	0.03742955	0.149086307	1
ACCCCCAC	594	3.619764034	11871	4.185579616	0.044821477	0.205797081	1
GCUAGUA	510	4.314893333	11955	4.1519498	0.068937437	0.019140642	1
UAAUGC	2770	4.165819182	9695	4.156558672	0.040175348	0.001908091	1
CUGAGAGAC	130	3.912277258	12335	4.161212762	0.074534626	0.472361551	1
AGAGCAGG	887	4.164168315	11578	4.158191239	0.028276911	0.525322755	1
AGAGGUA	1142	4.132369818	11323	4.161263722	0.033762859	0.187729941	1
GAGGGAA	2222	4.190944113	10243	4.151603792	0.022599614	0.308616585	1
GGAGUAGCC	63	4.398829795	12402	4.157396322	0.132006358	0.224738629	1
ACCCGC	1800	4.227882486	10665	4.146926112	0.05037037	0.00080738	1
GUUCCAGGU	120	4.659336016	12345	4.153749303	0.121952207	0.058316084	1
AUGAAAG	1823	4.165780017	10642	4.157389446	0.037118681	0.027443527	1
GCGAGCA	394	3.915185973	12071	4.166562189	0.033301065	0.791274438	1
GAUGAUU	1203	4.607393016	11262	4.110678535	0.059323145	0.000951992	1
UGCUGCC	2112	4.101390243	10353	4.170290666	0.04448727	0.001930054	1
CGGUGCG	249	4.056031598	12216	4.160707563	0.098654934	0.017301469	1
CCAACGA	204	4.326974342	12261	4.155815406	0.051136554	0.670368491	1
GACUACCA	166	4.254828493	12299	4.157317988	0.069026084	0.416059805	1
CGGACCA	289	4.537451518	12176	4.149624833	0.068416398	0.14227538	1
UUGUAUAU	652	4.302536612	11813	4.150673122	0.071418277	0.003660708	1
GCCCCCCUA	33	5.336864208	12432	4.155488975	0.103969229	0.868926498	1
CAAUUCA	1197	4.083313885	11268	4.166615969	0.021639562	0.691471769	1
CGAGGCA	899	3.957637412	11566	4.174238235	0.042421431	0.099335167	1
CGCUGGA	642	4.079171657	11823	4.162930496	0.039046338	0.311175561	1
CCCACGG	691	3.909728308	11774	4.173223475	0.040441214	0.236109446	1
ACAUCGAUC	2	4.16259594	12463	4.158615925	0	1	1
CCGCCCG	1057	4.318395376	11408	4.143812373	0.065913346	0.000447221	1
UCGUAC	480	4.190403826	11985	4.157343481	0.068455361	0.026454968	1
UUUUAUUUA	756	4.387920856	11709	4.143811367	0.044078832	0.126607389	1
GGAUGGAG	706	4.308667422	11759	4.149607642	0.038584273	0.274614337	1
CGCGGCG	683	4.406987812	11782	4.144218536	0.063226457	0.011466295	1
UCCUUCUUG	171	4.452304762	12294	4.154531588	0.045246719	0.88025693	1
AGGCGUGUU	23	4.028821606	12442	4.158856499	0.177659121	0.463442882	1
GGGUACGCUG	3	2.369984085	12462	4.159047144	0	1	1
CGGACAG	407	4.277507545	12058	4.154603574	0.066098012	0.064114177	1
AGCAGAGGA	281	3.957767649	12184	4.163248749	0.042155513	0.713490273	1
ACCCCUAGGCAC	1	7.598860023	12464	4.158340549	0	1	1
CCUAGGG	1021	3.956625974	11444	4.176637569	0.036177275	0.171848707	1
ACCCCUAGGCCG	1	5.616710719	12464	4.158499579	0	1	1
GUAUCCCGCUA	0	NaN	12465	4.158616563	0	1	1
GACUUCUU	412	3.888298394	12053	4.167856677	0.02938176	0.881704997	1
CCGCCUCC	1198	4.318256726	11267	4.14164231	0.057755204	0.001457584	1
CGAGCGG	290	4.383432182	12175	4.153261612	0.050054521	0.476900935	1
GAUACGAAGC	2	1.197967182	12463	4.159091674	0	1	1
UUACUGG	1208	4.348844265	11257	4.138203037	0.038252799	0.082118665	1
AGCGGA	1456	3.967975425	11009	4.183829888	0.022228629	0.548843018	1
GCACUAGAU	37	4.342323497	12428	4.15806964	0.163706191	0.276185916	1
GGAAGGA	2679	4.168982339	9786	4.155778845	0.038443062	0.003992117	1
AUUUAUUUA	806	4.323479127	11659	4.147219426	0.051693417	0.035581626	1
UCGAUUGAC	12	4.00072441	12453	4.158768712	0.323074761	0.163646722	1
GAGUGGUGCG	9	4.758052753	12456	4.158183445	0	1	1
AUUUUAUUUAG	26	3.399149094	12439	4.160204002	0.206277403	0.219547716	1
ACUAGGA	912	4.026767576	11553	4.169024793	0.023833238	0.72299066	1
ACACCAGAC	97	4.776362205	12368	4.153771695	0.09640609	0.332694913	1
GUAAUGU	943	4.426142132	11522	4.136721353	0.054213039	0.01190775	1
GGACCGUA	34	5.182558363	12431	4.155815982	0.160679894	0.345447966	1
UUGUGUAU	598	4.410367485	11867	4.14593037	0.071959902	0.005500588	1
GGUUCCUGUUA	3	9.448901985	12462	4.157343023	0	1	1
GGAUUC	3033	4.299331534	9432	4.11336757	0.041435432	0.000756035	1
AAAACGA	627	4.15336038	11838	4.158894957	0.047360257	0.138288081	1
GGACUAAGGAGU	1	1.100467817	12464	4.158861922	0	1	1
UGUUCCGGAU	4	2.368417326	12461	4.15919122	0	1	1
ACCCCCAGGCCG	2	4.34312053	12463	4.158586955	0	1	1
ACUUUCU	2064	4.111954822	10401	4.167876234	0.026224418	0.187026543	1
ACAUUCAU	497	4.179677654	11968	4.157741951	0.024074931	0.944923672	1
GGCUGCAA	440	3.985124086	12025	4.164964729	0.066399546	0.047371033	1
CUCGGAC	387	3.842221411	12078	4.168754411	0.052940769	0.24398739	1
AAGU	11235	4.178336138	1230	3.978495085	0.03936848	0.064353673	1
CCGGCCG	825	4.340211898	11640	4.14574576	0.056116838	0.015623678	1
CCGCCGA	346	4.083472522	12119	4.160761941	0.056346577	0.235846755	1
GGAAGCA	2008	4.270015804	10457	4.137225182	0.045805589	0.001702514	1
ACCACGCA	106	4.228898002	12359	4.158013777	0.109038253	0.164225701	1
GUGUAUAU	570	4.484259799	11895	4.143011969	0.077261565	0.003025348	1
UGAUGAA	1804	4.228928852	10661	4.146718677	0.04792511	0.001670821	1
ACGAGAGAA	33	3.546038956	12432	4.160242614	0.132224757	0.612764291	1
AUCAUCAU	437	4.189360628	12028	4.157499573	0.069532647	0.033900644	1
UCUCUCG	442	3.782758851	12023	4.172434172	0.033594923	0.721766302	1
GCGGGCC	810	3.933520028	11655	4.174260338	0.046074646	0.080259087	1
GGACUGGGA	166	3.968785237	12299	4.161178723	0.047309655	0.856958051	1
GAGCGAG	1112	4.280381508	11353	4.14668997	0.051886026	0.008564885	1
UAGCUGUG	495	4.140874596	11970	4.159350254	0.028639781	0.830400686	1
AAAGACAAA	421	4.510368827	12044	4.146321005	0.056746206	0.145582058	1
AAGACGA	377	4.36816294	12088	4.15208124	0.063638315	0.103496997	1
UCAUAC	2369	4.183410043	10096	4.152798838	0.045711152	0.000658587	1
GGUAAGAGC	51	3.412943963	12414	4.161679984	0.140917749	0.265426019	1
UAGUAAC	724	4.306608592	11741	4.149490745	0.07299749	0.001395424	1
CGUACAG	180	4.314609443	12285	4.156330953	0.086161986	0.143527444	1
UGGAGGG	2160	4.150759575	10305	4.160263443	0.04041323	0.005858976	1
GGCUACUG	258	4.076711903	12207	4.160347652	0.082733696	0.062930148	1
GUAACG	623	4.177958843	11842	4.157598978	0.055605738	0.051460269	1
AUGACUGAGC	19	3.061720137	12446	4.16029108	0.178104147	0.584058379	1
GGAGUA	2660	4.231986498	9805	4.138712022	0.044175329	0.000568121	1
UCAUCGAUA	9	5.085707254	12456	4.1579467	0	1	1
CUUGCUGC	586	4.073351277	11879	4.162822764	0.041415473	0.293544598	1
UCCCCCAA	613	3.800598456	11852	4.1771337	0.045721594	0.17475111	1
UCGUAAGCUG	1	6.577588509	12464	4.158422487	0	1	1
CGGCGCC	739	4.016999328	11726	4.167541613	0.032176856	0.467771676	1
CAACACA	1462	4.087017708	11003	4.168130107	0.035787094	0.073351474	1
CUCCGGA	669	4.333373572	11796	4.14870537	0.068062899	0.005670104	1
AUGCACG	322	4.507868146	12143	4.149355342	0.077483487	0.04626523	1
CCGGGGA	926	4.169979247	11539	4.157704713	0.061143007	0.00329236	1
CCCGCCA	1071	4.187883864	11394	4.155865529	0.052352484	0.009342416	1
GGACGAAU	56	4.482252794	12409	4.15715604	0.077748869	0.888988873	1
AUGCUC	2943	4.097937677	9522	4.177370813	0.038133163	0.002894025	1
ACUAAUA	1063	4.321512668	11402	4.14342988	0.050803089	0.013219965	1
CGCCGGU	234	4.276168438	12231	4.156367594	0.086397741	0.064911844	1
CCGCUUCC	290	4.43256741	12175	4.152091245	0.073682645	0.092311335	1
UUCUUCAA	664	4.258246327	11801	4.153010753	0.053888888	0.051924495	1
CGGUAU	518	4.444248074	11947	4.146232105	0.042673998	0.326456603	1
GACUUCAU	458	4.298230872	12007	4.153291057	0.067197883	0.037211763	1
UGCUAAC	743	4.218157671	11722	4.154842545	0.0561813	0.024292242	1
ACAUUAGCC	78	3.788685833	12387	4.160945989	0.127860474	0.158543229	1
UCGGGCA	385	3.968458376	12080	4.164677068	0.037547304	0.668869384	1
ACGAGAU	309	4.152428746	12156	4.158773855	0.025866007	0.987717104	1
UUUGUAUCUAAU	3	1.576852115	12462	4.159238076	0	1	1
CCAAUGG	845	4.167732139	11620	4.157953684	0.055535752	0.015516648	1
GAUCACUA	149	4.851908607	12316	4.150229058	0.101317433	0.097350412	1
GGUUACCA	190	4.299667177	12275	4.156433295	0.086551613	0.121197476	1
ACCCACACGCCG	0	NaN	12465	4.158616563	0	1	1
GCAUACA	864	4.008631489	11601	4.169786902	0.051432348	0.028408351	1
ACCCAUCGGCAG	1	1.102147802	12464	4.158861787	0	1	1
AACUACG	167	4.559374502	12298	4.153174493	0.09148754	0.126789869	1
GGUUCCAGUU	43	5.718264407	12422	4.153217686	0.160999053	0.216618204	1
UGAAGCU	1647	4.227955978	10818	4.148059897	0.044045696	0.00780554	1
AGAAAGAAGAAA	33	4.448904386	12432	4.157846012	0.094909032	0.928243867	1
CGCGGAC	299	3.949122166	12166	4.163765242	0.050155953	0.455029533	1
UUGCACG	309	3.856584153	12156	4.16629409	0.053219953	0.360655619	1
UUAAUU	4797	4.238576923	7668	4.108594414	0.035328957	0.001264368	1
[truncated: 298 more rows]
