# Supplementary material for: Genome-wide analysis of lncRNA stability in human
Source: PLoS Comput Biol. 2021 Apr 16;17(4):e1008918. doi: 10.1371/journal.pcbi.1008918 (PMC8081339; doi:10.1371/journal.pcbi.1008918)
Supplement: S32 Table — (CSV) [file pcbi.1008918.s032.csv]

RBP	have_motif	have_mean	no_motif	no_mean	D	p	fdr
SF1	7441	4.223273279	5024	4.062854099	0.068299043	1.41E-12	2.53E-10
RBMS3	6482	4.315234207	5983	3.988936543	0.064282128	1.36E-11	2.44E-09
SRSF7	7473	4.288458035	4992	3.964244505	0.065102317	1.92E-11	3.44E-09
ACO1	9267	4.218301966	3198	3.985663271	0.070852088	8.59E-11	1.54E-08
TRA2A	9241	4.258179769	3224	3.873237039	0.069563458	1.80E-10	3.22E-08
RBM5	10010	4.181818574	2455	4.064012845	0.075811765	2.88E-10	5.15E-08
SAMD4A	6704	4.216487139	5761	4.091273335	0.060361179	3.13E-10	5.60E-08
ZNF638	5798	4.296380803	6667	4.038808995	0.060185021	3.50E-10	6.27E-08
PHAX	6532	4.245746029	5933	4.062690443	0.059774906	4.49E-10	8.03E-08
CPEB1	9147	4.20295719	3318	4.036379158	0.067230217	5.52E-10	9.89E-08
CELF6	6261	4.24622831	6204	4.070199873	0.059356191	5.82E-10	1.04E-07
SART3	6821	4.233932304	5644	4.067594475	0.059042581	8.90E-10	1.59E-07
ENOX1	7031	4.203402214	5434	4.100668844	0.058733532	1.31E-09	2.34E-07
DAZAP1*	7871	4.192479336	4594	4.100598739	0.060084503	1.60E-09	2.87E-07
YBX1*	7871	4.192479336	4594	4.100598739	0.060084503	1.60E-09	2.87E-07
HNRNPA2B1*	7871	4.192479336	4594	4.100598739	0.060084503	1.60E-09	2.87E-07
RBM28	3728	4.336744513	8737	4.082610955	0.063253756	1.66E-09	2.97E-07
HNRNPA1*	9915	4.195896548	2550	4.013663211	0.071602148	1.86E-09	3.32E-07
CELF4	7092	4.201235881	5373	4.102361919	0.058230852	1.98E-09	3.55E-07
CELF5	5484	4.191970002	6981	4.132415409	0.058037806	2.07E-09	3.70E-07
RBMY1A1	9777	4.198852295	2688	4.01226807	0.069861368	2.31E-09	4.13E-07
IGHMBP2	4615	4.23559249	7850	4.113362563	0.058578714	4.35E-09	7.79E-07
DDX19B	6624	4.290217597	5841	4.009374097	0.056681405	4.36E-09	7.80E-07
EIF4A3	6624	4.290217597	5841	4.009374097	0.056681405	4.36E-09	7.80E-07
RALY	6082	4.305593571	6383	4.018570479	0.056512765	4.59E-09	8.21E-07
CPEB2	5947	4.272651884	6518	4.054571142	0.056015077	6.70E-09	1.20E-06
NONO	8827	4.216276655	3638	4.018713971	0.061429296	7.19E-09	1.29E-06
SRSF2*	11581	4.194956989	884	3.682532318	0.107760664	1.04E-08	1.86E-06
PABPC5	5267	4.333286231	7198	4.030805346	0.055915238	1.10E-08	1.97E-06
DDX58	8086	4.233716245	4379	4.019941973	0.05784237	1.11E-08	1.99E-06
LIN28A	7710	4.171929109	4755	4.137030922	0.05654298	1.36E-08	2.43E-06
SF1*	5337	4.253651375	7128	4.087460448	0.055396811	1.47E-08	2.62E-06
ESRP2	7116	4.176182545	5349	4.135247798	0.054572225	2.52E-08	4.52E-06
HNRNPF*	10279	4.19655417	2186	3.980226507	0.070662505	3.04E-08	5.44E-06
EIF4B	4415	4.342956846	8050	4.057515651	0.056138658	3.13E-08	5.61E-06
RBM3	5247	4.297532529	7218	4.05763401	0.053927503	4.23E-08	7.57E-06
PABPC4	5326	4.237443586	7139	4.099808226	0.053645972	4.74E-08	8.49E-06
IFIH1	8386	4.24398432	4079	3.983109328	0.056441096	5.10E-08	9.14E-06
DHX9	7397	4.24529896	5068	4.032099261	0.05328415	7.66E-08	1.37E-05
FMR1	10368	4.216918068	2097	3.870361912	0.069905586	7.90E-08	1.41E-05
MSI1	4890	4.200607533	7575	4.131509521	0.053134099	1.03E-07	1.85E-05
ADAR	7052	4.234033051	5413	4.060364749	0.052019052	1.27E-07	2.27E-05
SNRPA	4468	4.239482046	7997	4.113436248	0.053714609	1.31E-07	2.35E-05
PABPC3	5812	4.273005494	6653	4.058687439	0.051357537	1.56E-07	2.80E-05
FXR2	8883	4.194570676	3582	4.069453977	0.056545533	1.63E-07	2.91E-05
HNRNPA2B1	9411	4.224793371	3054	3.954690586	0.059096814	2.03E-07	3.63E-05
SRSF10	10661	4.172112416	1804	4.078860864	0.072229146	2.04E-07	3.65E-05
CMTR1	10394	4.192479897	2071	3.9886622	0.067966123	2.36E-07	4.22E-05
SNRNP70	4404	4.270892911	8061	4.097276154	0.052726114	2.65E-07	4.75E-05
SRP14	11841	4.182194079	624	3.711210528	0.115266869	2.89E-07	5.17E-05
SRSF11	5246	4.217594604	7219	4.115757608	0.050778786	3.14E-07	5.62E-05
SYNCRIP	6735	4.252527761	5730	4.04823403	0.050266056	3.21E-07	5.74E-05
CPEB4	9125	4.238602955	3340	3.940090866	0.056206382	3.91E-07	6.99E-05
G3BP2	5404	4.27102695	7061	4.072585444	0.050193927	4.00E-07	7.16E-05
HNRNPU	7070	4.233039732	5395	4.061087036	0.050013043	4.50E-07	8.05E-05
ZCRB1	4646	4.291237812	7819	4.079813862	0.051191654	4.65E-07	8.32E-05
RBM24	7878	4.158295035	4587	4.159168776	0.051174957	5.09E-07	9.11E-05
SRSF1*	5923	4.269135885	6542	4.058554511	0.04930009	5.48E-07	9.80E-05
HNRNPC*	5923	4.269135885	6542	4.058554511	0.04930009	5.48E-07	9.80E-05
KHDRBS3	9084	4.229229692	3381	3.968894688	0.055259362	5.83E-07	0.000104406
HNRNPDL	9530	4.227289845	2935	3.935633131	0.057730542	6.39E-07	0.000114303
HNRNPM	3063	4.20031274	9402	4.14503271	0.056526202	7.75E-07	0.00013866
HNRNPH3*	11752	4.166619614	713	4.026706528	0.104660411	8.04E-07	0.00014394
PIWIL1	11326	4.158100344	1139	4.163749745	0.083720598	1.00E-06	0.000179147
HNRNPCL1	7353	4.242300363	5112	4.038247436	0.048418725	1.45E-06	0.000259046
RBM41	5951	4.279927235	6514	4.04779068	0.047656517	1.47E-06	0.000262439
PABPC1	9826	4.218319736	2639	3.936318961	0.058151588	1.55E-06	0.000277715
PCBP1	10654	4.189541449	1811	3.976687389	0.067327432	1.61E-06	0.000288001
AGO2	2814	4.255337375	9651	4.130415096	0.056698059	1.65E-06	0.000295369
MATR3	3987	4.274384353	8478	4.104173749	0.050792464	1.68E-06	0.000300116
TUT1	3206	4.372918479	9259	4.084412876	0.054191444	1.68E-06	0.000301561
DHX58	3212	4.225441868	9253	4.135419451	0.053834043	1.99E-06	0.000356376
A1CF	4154	4.264149235	8311	4.105869274	0.049941006	2.00E-06	0.000357942
PABPN1	7838	4.260952562	4627	3.985262434	0.048654422	2.08E-06	0.000372854
HNRNPH1*	11839	4.162906199	626	4.077490378	0.107212664	2.32E-06	0.000414716
HNRNPH2*	11839	4.162906199	626	4.077490378	0.107212664	2.32E-06	0.000414716
ELAVL3	8773	4.273068438	3692	3.88665386	0.051174508	2.46E-06	0.000439723
ZNF346	10265	4.18995258	2200	4.012405558	0.061046362	2.73E-06	0.000489201
PUM2	2110	4.351279281	10355	4.119358395	0.061976608	2.84E-06	0.000507978
QKI	8082	4.230327217	4383	4.026386241	0.048541718	3.05E-06	0.000546561
QKI*	5237	4.180901543	7228	4.142470127	0.046908602	3.14E-06	0.000562184
HNRNPA0	8926	4.254693585	3539	3.916292884	0.051333602	3.17E-06	0.000566782
HNRNPLL	7030	4.186468435	5435	4.122591051	0.046589397	3.33E-06	0.000595531
ESRP1	3796	4.171183926	8669	4.15311354	0.050116198	3.48E-06	0.000623065
ZRANB2	10960	4.174877544	1505	4.040197724	0.07056921	3.78E-06	0.000675902
TRA2B*	3738	4.323884753	8727	4.08782792	0.049544034	5.26E-06	0.000942337
FUS	11639	4.192737019	826	3.677832076	0.091053977	5.58E-06	0.000999445
SRSF6	11078	4.171250054	1387	4.05771259	0.071781949	6.08E-06	0.00108904
PUM1	4378	4.310891076	8087	4.076180825	0.047270029	6.14E-06	0.001099707
TARDBP*	2365	4.15685229	10100	4.159029683	0.05668432	8.97E-06	0.001606098
HNRNPD	10129	4.204219467	2336	3.96088034	0.056219588	1.23E-05	0.00220138
PPRC1	3196	4.245607281	9269	4.128621706	0.050068351	1.34E-05	0.002394123
PTBP2	4969	4.200426268	7496	4.130901459	0.044587542	1.38E-05	0.002476893
F2	11496	4.178242757	969	3.925775779	0.081508227	1.39E-05	0.002494038
RBM4	4172	4.198793179	8293	4.138404717	0.046037481	1.55E-05	0.002780456
RBFOX1	5850	4.158639911	6615	4.158595916	0.043068783	1.99E-05	0.003564567
RBFOX2	3834	4.162474864	8631	4.156902657	0.045892549	2.78E-05	0.004982248
HNRNPC	10337	4.213973197	2128	3.889715473	0.055900323	3.25E-05	0.005808841
ZC3H10	3012	4.197649813	9453	4.146179438	0.048106948	5.12E-05	0.009168576
OAS1	11663	4.17394245	802	3.935741478	0.083681198	5.46E-05	0.009765766
CNOT4	4840	4.232030784	7625	4.112016586	0.041810188	6.39E-05	0.011440645
HNRNPA1L2	3915	4.181966658	8550	4.147924678	0.04380453	6.69E-05	0.011973303
DAZAP1	9791	4.20517869	2674	3.988126741	0.049277812	7.43E-05	0.013297967
U2AF2	9186	4.217603408	3279	3.99336705	0.045719958	8.20E-05	0.014673736
RBM46	9031	4.210924837	3434	4.021052202	0.044790522	9.24E-05	0.016537534
TARDBP	8658	4.160687363	3807	4.153907085	0.042460355	0.000144603	0.025883975
KHDRBS2	7331	4.258152262	5134	4.01648641	0.039249412	0.0001823	0.032631778
YBX2	4269	4.220601715	8196	4.126330739	0.040439486	0.000206011	0.036876021
SFPQ	11416	4.180467842	1049	3.920814663	0.068443651	0.000246559	0.044134052
NOVA1	11134	4.165407157	1331	4.101812306	0.060776468	0.000306666	0.054893169
AGO1	7835	4.166965844	4630	4.144487705	0.038054584	0.000436917	0.078208114
PCBP2	11970	4.170957122	495	3.860199424	0.093719146	0.000472727	0.084618182
YTHDC1	11994	4.174863005	471	3.744901453	0.0957278	0.000493995	0.088425145
FXR1	4689	4.196328828	7776	4.135875719	0.036630994	0.000779476	0.139526284
RBFOX1*	4031	4.20589746	8434	4.136018829	0.037916663	0.000785517	0.140607536
RBFOX2*	4031	4.20589746	8434	4.136018829	0.037916663	0.000785517	0.140607536
SRSF4	1119	4.288020276	11346	4.145854114	0.061771601	0.000841903	0.150700565
AKAP1	1113	4.195294814	11352	4.155020466	0.060994987	0.001060542	0.189837103
GRSF1	12085	4.166504213	380	3.907768549	0.100859047	0.001111214	0.198907278
NUDT21	10898	4.172847188	1567	4.059646976	0.052169429	0.001154344	0.206627665
SRP19	12190	4.162851678	275	3.970885469	0.115203222	0.001587978	0.284248109
ERI1	11582	4.175300603	883	3.939777893	0.064778047	0.002044938	0.366043952
RBM25	2213	4.006311418	10252	4.191493201	0.043468048	0.002060214	0.368778357
SRP54	12309	4.161224183	156	3.952865324	0.149354444	0.002071551	0.370807601
HNRNPH3	12286	4.167816828	179	3.527139172	0.138758109	0.00224122	0.40117843
HNRNPF	12286	4.167786543	179	3.529217833	0.138758109	0.00224122	0.40117843
RBM14	1840	4.20046815	10625	4.151368853	0.046485422	0.002276514	0.407496066
XPO5	11840	4.170208333	625	3.939022086	0.074846622	0.002584393	0.462606341
SRSF6*	1352	4.156844431	11113	4.15883216	0.052337353	0.002711435	0.485346804
HNRNPAB	3269	4.203627931	9196	4.142615893	0.036885543	0.00282493	0.505662466
SUPV3L1	3002	4.127944977	9463	4.168346681	0.037653435	0.003122433	0.558915441
RBM6	4805	4.272135896	7660	4.087407635	0.032979544	0.003247015	0.581215641
ZFP36L2	909	4.322780426	11556	4.145703362	0.060024538	0.004610853	0.825342601
KHDRBS1	11127	4.179792179	1338	3.982517108	0.05029982	0.004745403	0.849427072
SRSF1	12375	4.157949691	90	4.250311472	0.083717172	0.558297249	1
HNRNPL	12443	4.159375546	22	3.729343085	0.233807983	0.181107653	1
IGF2BP3	11472	4.16946944	993	4.033234694	0.053964045	0.009758749	1
PTBP1	12465	4.158616563	0	NaN	0	1	1
SRSF2	12307	4.162157391	158	3.882812973	0.112897055	0.037498202	1
HNRNPA1	12304	4.160445059	161	4.01887859	0.037856699	0.976672811	1
MBNL1	12368	4.158841004	97	4.129999232	0.144704158	0.035526727	1
SRSF9	12431	4.159594868	34	3.800930953	0.275809527	0.011498205	1
ELAVL2	12288	4.159555314	177	4.093445002	0.0699856	0.35985742	1
TIA1	12395	4.158878042	70	4.112316215	0.092180027	0.595189028	1
SRP68	12352	4.160053917	113	4.001499844	0.126180705	0.056555626	1
HNRNPK	11644	4.164635229	821	4.073255603	0.060250903	0.007635145	1
PPIE	11680	4.170172625	785	3.986674136	0.041425814	0.160098647	1
SRSF5	12442	4.158501259	23	4.22099128	0.163943306	0.567873309	1
CELF1	11777	4.170581703	688	3.953800498	0.044630251	0.150048455	1
CELF2	12106	4.166485983	359	3.893248342	0.054335266	0.254705001	1
ZFP36	12389	4.162173442	76	3.578798609	0.103274977	0.396081548	1
HNRNPH2	12411	4.161999535	54	3.3810968	0.150095346	0.17726659	1
IGF2BP2	10386	4.16004481	2079	4.151481512	0.033731722	0.038818107	1
KHSRP	12428	4.157963986	37	4.37781194	0.127941266	0.581841356	1
TIAL1	12310	4.164042321	155	3.727706396	0.093744923	0.135660049	1
YBX1	12298	4.160093206	167	4.049875506	0.090396374	0.135351523	1
NOVA1	12461	4.159374079	4	1.798764334	0	1	1
RBMX	11971	4.166627973	494	3.96447773	0.039771891	0.440929132	1
HNRNPH1	12411	4.161999535	54	3.3810968	0.150095346	0.17726659	1
TRA2B	11819	4.164853781	646	4.044502508	0.065559417	0.010335933	1
SRSF3	12084	4.157101589	381	4.20666631	0.053039485	0.249838114	1
G3BP1	93	4.124890631	12372	4.15887008	0.067595403	0.792895004	1
ELAVL1	11798	4.164316977	667	4.057786758	0.057121592	0.032496495	1
ELAVL4	11410	4.174014052	1055	3.992090164	0.045666269	0.035627087	1
RBM8A	2740	4.091511311	9725	4.177523339	0.034384816	0.012756195	1
NOVA2	12140	4.163662817	325	3.970119576	0.079335952	0.037201196	1
IGF2BP1	1	4.373931974	12464	4.158599288	0	1	1
ANKHD1	1104	4.090334787	11361	4.165251814	0.043069253	0.047841262	1
CSTF2	1035	4.120323912	11430	4.162084008	0.054429609	0.007225074	1
NELFE	76	3.928350729	12389	4.160029123	0.07518448	0.786662702	1
SSB	12120	4.156585367	345	4.229973361	0.063298178	0.135980293	1
NXF1	12266	4.153477188	199	4.475398328	0.085744227	0.11231586	1
HNRNPA3	10	6.457958239	12455	4.156770444	0	1	1
RBMS1	2647	4.267643366	9818	4.129222191	0.033349269	0.019363026	1
RNASEL	11243	4.162071874	1222	4.126826011	0.040863324	0.050397844	1
RC3H1	11479	4.178941041	986	3.921999246	0.056197692	0.006459869	1
RBM42	1126	4.250868712	11339	4.149455621	0.045945343	0.026480815	1
SNRPB2	13	3.010519398	12452	4.159815187	0.21934073	0.559785877	1
HNRNPLL*	16	3.302605432	12449	4.159716746	0.142456221	0.901960087	1
