# Supplementary material for: Genome-wide analysis of lncRNA stability in human
Source: PLoS Comput Biol. 2021 Apr 16;17(4):e1008918. doi: 10.1371/journal.pcbi.1008918 (PMC8081339; doi:10.1371/journal.pcbi.1008918)
Supplement: S33 Table — (CSV) [file pcbi.1008918.s033.csv]

motif	have_motif	have_mean	no_motif	no_mean	D	p	fdr
UGUA	6347	5.573631567	17544	6.67624205	0.07707029	0	0
AAAAA	3631	5.190723583	20260	6.597053936	0.112977084	0	0
UCAC	9942	5.728110881	13949	6.850308388	0.079566562	0	0
AGAAG	7506	5.719397654	16385	6.687459951	0.072375439	0	0
CACC	13359	5.972014649	10532	6.905021495	0.067829732	0	0
UCAAA	2899	5.222447588	20992	6.543633504	0.109081996	0	0
AAAAUA	1106	4.791615892	22785	6.460579456	0.138625234	0	0
AUUA	4979	5.28417759	18912	6.672689819	0.103051991	0	0
ACAGC	5986	5.668766771	17905	6.622205652	0.0701298	0	0
GAUC	9094	5.699408819	14797	6.803636297	0.083407181	0	0
ACAU	7326	5.66067237	16565	6.702912424	0.086200533	0	0
CUCU	14034	5.949091146	9857	7.001550668	0.080475996	0	0
UUAG	6588	5.723498148	17303	6.634538767	0.067386781	0	0
UCAG	13110	5.954432934	10781	6.904852455	0.062758288	0	0
AGAAC	4358	5.551066092	19533	6.569000361	0.084319092	0	0
CUUC	14340	6.033550942	9551	6.90846085	0.063709153	0	0
AGAAGA	2956	5.44041759	20935	6.516453579	0.089086573	0	0
AUUC	7796	5.520837203	16095	6.80108004	0.093586797	0	0
UUUUA	3111	5.377693763	20780	6.533870298	0.089405658	0	0
UGUU	9301	5.767433168	14590	6.775937916	0.074989276	0	0
UGGGA	7451	5.754300897	16440	6.668402317	0.062583249	0	0
UGCUG	8224	5.821581646	15667	6.678186164	0.065667983	0	0
AUUU	8510	5.593096145	15381	6.820530647	0.087756347	0	0
UCUU	10690	5.887186098	13201	6.785077698	0.07173356	0	0
CUUUA	2721	5.429788337	21170	6.505875107	0.092557927	0	0
CUGU	13292	5.958697372	10599	6.91582457	0.06453187	0	0
AAGAA	5635	5.290060141	18256	6.720768032	0.103199901	0	0
UAAG	6744	5.611551091	17147	6.686856565	0.088128007	0	0
AUUUA	2345	5.259750367	21546	6.505602686	0.101061388	0	0
UUUUUG	1663	5.038373431	22228	6.483939854	0.113881681	0	0
CCAG	17146	6.025893228	6745	7.291899895	0.082661851	0	0
UGUUC	3534	5.61701092	20357	6.516348848	0.082171037	0	0
CCCU	15381	6.010493735	8510	7.057159335	0.070354561	0	0
GCGC	17049	6.574573585	6842	5.906741455	0.070157986	0	0
CUUGU	3610	5.416952547	20281	6.555329194	0.080784165	0	0
UCUUC	5761	5.719542637	18130	6.594238552	0.06605748	0	0
UGUGU	4034	5.427034034	19857	6.577588497	0.084633863	0	0
ACAA	7859	5.475786834	16032	6.828194945	0.09685654	0	0
UUUU	8874	5.649684028	15017	6.816843179	0.081904921	0	0
GAAA	11817	5.817384117	12074	6.937204073	0.080962453	0	0
CCUG	17325	6.095547125	6566	7.14262506	0.074074341	0	0
CCUGG	10475	5.84089954	13416	6.80682822	0.071067553	0	0
CUUA	6519	5.59009291	17372	6.680981718	0.077499335	0	0
UAUUUU	1289	4.809643433	22602	6.473064317	0.148042433	0	0
CUCAA	3138	5.298961373	20753	6.547279395	0.095736118	0	0
GAAGAA	2748	5.387154773	21143	6.512790463	0.088891038	0	0
UCACC	4658	5.539574404	19233	6.587661442	0.074177723	0	0
AUUUU	3972	5.302146251	19919	6.598910848	0.096076572	0	0
AAAA	8526	5.49222899	15365	6.87777974	0.10378908	0	0
CUGA	14502	5.930521379	9389	7.082693476	0.07776762	0	0
CACAGA	1770	5.120594362	22121	6.484353242	0.108913431	0	0
AUGUU	1995	4.993453268	21896	6.50995117	0.128217763	0	0
UGCU	13428	5.956612396	10463	6.930941301	0.070661739	0	0
CCAC	13054	5.958563621	10837	6.894965449	0.066463467	0	0
UUUUU	3768	5.395863764	20123	6.568216241	0.08760763	0	0
CCUGA	6939	5.698160757	16952	6.663773749	0.066183795	0	0
ACAC	8176	5.592675698	15715	6.794662015	0.089179858	0	0
UCAU	7965	5.685631864	15926	6.732247412	0.074637816	0	0
GCUU	12873	5.992717869	11018	6.839678068	0.064568424	0	0
AGGAU	4684	5.58838301	19207	6.577177282	0.077821578	0	0
UUGA	9010	5.674061332	14881	6.812750318	0.082861042	0	0
CACA	9790	5.52978731	14101	6.975903292	0.108329823	0	0
AGGAG	10094	5.807048252	13797	6.804920274	0.064655958	0	0
UCUGA	5122	5.511818284	18769	6.621146403	0.089722643	0	0
UCUUA	2385	5.164261983	21506	6.518509498	0.107093101	0	0
UGUUU	4236	5.511366111	19655	6.571238017	0.080467046	0	0
AGAGA	6448	5.488677928	17443	6.714030545	0.092490132	0	0
GUUU	10267	5.886665703	13624	6.757591992	0.061653621	0	0
UUCAU	2950	5.206568135	20941	6.549088109	0.09969514	0	0
UCUUG	4294	5.653773024	19597	6.543171338	0.077253574	0	0
CAUC	9455	5.753364558	14436	6.795910792	0.081441763	0	0
AAUAA	2374	5.361204548	21517	6.496088232	0.096906782	0	0
CGCG	15948	6.636286277	7943	5.875404323	0.075197582	0	0
CUAA	6360	5.552526171	17531	6.684716424	0.087304591	0	0
CCUCU	7648	5.736717231	16243	6.687768066	0.070544928	0	0
CUCA	11878	5.815053298	12013	6.945194956	0.078037758	0	0
UUCAC	3296	5.314954121	20595	6.554296737	0.097311786	0	0
AUUUG	3421	5.261212826	20470	6.570846165	0.094565678	0	0
UUUC	11908	5.982368027	11983	6.78175679	0.057713633	0	0
UCUGU	4920	5.603561963	18971	6.585541364	0.084330169	0	0
UGCC	14895	6.035959467	8996	6.958449735	0.065166041	0	0
CUUUG	5428	5.543629616	18463	6.630179739	0.083197295	0	0
AAAAU	4084	5.321277687	19807	6.602298784	0.101855939	0	0
ACAAC	2439	5.154322611	21452	6.523048538	0.103685932	0	0
ACUGG	5288	5.516909031	18603	6.62959819	0.081473925	0	0
CCUCA	5937	5.663864673	17954	6.621224547	0.075109648	0	0
CACAA	2896	5.224526655	20995	6.543157937	0.110011444	0	0
AAGU	9774	5.798055038	14117	6.788527318	0.066686958	0	0
GGCG	17876	6.582418675	6015	5.791606624	0.081312141	0	0
CUUU	11520	5.826480586	12371	6.90184898	0.08219983	0	0
UUCAG	5080	5.570219806	18811	6.602897957	0.069966549	0	0
UUGUG	4257	5.470529324	19634	6.581225769	0.075604397	0	0
AGGU	11567	5.933733677	12324	6.805285024	0.064386223	0	0
ACAGG	5079	5.397840385	18812	6.649383307	0.093287863	0	0
UGGAU	3668	5.34152659	20223	6.572274665	0.084624188	0	0
AGGACA	1714	5.240463156	22177	6.471645228	0.112531621	0	0
UACA	6058	5.38911181	17833	6.721055949	0.103276044	0	0
AUGUG	2876	5.161350855	21015	6.550548895	0.101852095	0	0
AGGCA	6179	5.748536766	17712	6.60476634	0.06673545	0	0
UGGAC	4741	5.487149614	19150	6.605182964	0.07710212	0	0
CUUG	11989	5.917674923	11902	6.852363084	0.062959648	0	0
AAAAAU	1511	5.0008868	22380	6.476652821	0.125244129	0	0
AACA	8635	5.59863496	15256	6.827452622	0.08551902	0	0
AGAA	12442	5.785703543	11449	7.032763263	0.095968508	0	0
AAGAC	4112	5.333410211	19779	6.601589933	0.100331818	0	0
AGAC	11684	5.785460763	12207	6.955558821	0.085924092	0	0
CAUU	8322	5.56856091	15569	6.8188237	0.090227224	0	0
AGCAC	4386	5.575256865	19505	6.565021967	0.077765531	0	0
CUAU	5268	5.731106371	18623	6.567811938	0.078812823	0	0
UCUGC	7317	5.784223643	16574	6.647801719	0.072075764	0	0
CCUC	16131	6.0961079	7760	6.980349684	0.059727684	1.11E-16	2.55E-13
CUAC	7643	5.803019885	16248	6.656286872	0.060359171	1.11E-16	2.55E-13
UCAAC	2233	5.262138591	21658	6.498913778	0.09658293	1.11E-16	2.55E-13
AGGAA	7481	5.809287749	16410	6.645005998	0.060050426	1.11E-16	2.55E-13
AUUUC	3790	5.554051996	20101	6.539673301	0.075906803	2.22E-16	5.10E-13
CAGUGA	1846	5.228741513	22045	6.479998786	0.103757138	2.22E-16	5.10E-13
CCUGU	5939	5.635247291	17952	6.630798597	0.063792234	3.33E-16	7.65E-13
CUGCCU	3725	5.540255315	20166	6.539044879	0.075878783	3.33E-16	7.65E-13
ACUGC	5380	5.772407057	18511	6.56087084	0.066093736	3.33E-16	7.65E-13
UCUCC	8049	5.833054264	15842	6.662894603	0.058029911	4.44E-16	1.02E-12
AAAAGA	2051	5.310719763	21840	6.484045048	0.098110678	4.44E-16	1.02E-12
AAAAAA	1357	5.173074662	22534	6.45619809	0.118217561	5.55E-16	1.28E-12
CUCUC	7004	5.772853425	16887	6.636511203	0.060066346	6.66E-16	1.53E-12
UGUUG	4081	5.503793894	19810	6.564505159	0.072498946	6.66E-16	1.53E-12
UCUUCA	1547	5.031287816	22344	6.4769257	0.110725262	7.77E-16	1.79E-12
CUGAG	9385	5.894172053	14506	6.69978115	0.055726681	8.88E-16	2.04E-12
UCUCA	4199	5.557469709	19692	6.559415741	0.071336399	9.99E-16	2.30E-12
GCAC	12254	6.007754127	11637	6.778792731	0.054252012	1.11E-15	2.55E-12
UAAAAA	1201	5.082086488	22690	6.452192341	0.123407334	1.67E-15	3.83E-12
AAGAAC	1342	4.907064564	22549	6.47117608	0.116421307	2.44E-15	5.61E-12
CCUUU	5550	5.764634296	18341	6.570531036	0.063151321	3.44E-15	7.91E-12
UCAUC	3159	5.47561497	20732	6.521626587	0.078716308	3.55E-15	8.16E-12
CUGG	17658	6.131556174	6233	7.09655241	0.060715578	3.55E-15	8.16E-12
AAAGG	5448	5.722561731	18443	6.578502075	0.063331654	4.44E-15	1.02E-11
CCUAC	2892	5.547023071	20999	6.498492279	0.081285996	5.11E-15	1.17E-11
AGGGA	7613	5.839063507	16278	6.637857206	0.056821556	5.66E-15	1.30E-11
AGAGG	8894	5.842698277	14997	6.703932227	0.054705702	6.11E-15	1.40E-11
UCUUCU	1959	5.321131684	21932	6.478193193	0.096194493	6.99E-15	1.61E-11
CUAAG	2773	5.533692958	21118	6.494881121	0.082104772	8.88E-15	2.04E-11
CUGCCA	2772	5.509906635	21119	6.497957711	0.081844296	1.11E-14	2.55E-11
AAAUAA	1148	5.020454428	22743	6.452110469	0.122246137	1.31E-14	3.01E-11
AUCCCA	1190	4.813622962	22701	6.465601461	0.119417129	1.98E-14	4.54E-11
UCUCU	5778	5.796035978	18113	6.570658323	0.060632659	2.05E-14	4.72E-11
AGGAC	6004	5.774713027	17887	6.5876029	0.059738254	2.33E-14	5.36E-11
AGGAGA	3307	5.59145742	20584	6.510536358	0.074640691	3.26E-14	7.50E-11
AUUUUG	1408	5.138972656	22483	6.461244344	0.108303989	6.33E-14	1.45E-10
CUAAU	1573	5.204330554	22318	6.466413573	0.102798724	6.51E-14	1.49E-10
AGCAG	8537	5.864424016	15354	6.671827684	0.05317459	6.71E-14	1.54E-10
UCUAA	2080	5.397775338	21811	6.477303075	0.090018115	8.63E-14	1.98E-10
ACUCU	3721	5.423338428	20170	6.560415855	0.069642718	1.17E-13	2.68E-10
UCUUU	4604	5.699654606	19287	6.546514247	0.064016574	1.18E-13	2.70E-10
UACAGA	1026	5.06540482	22865	6.442454613	0.124297374	1.33E-13	3.06E-10
GCGCG	10313	6.685921559	13578	6.153477761	0.05073653	1.57E-13	3.61E-10
GUGUG	5015	5.793660939	18876	6.539977775	0.061707007	1.57E-13	3.61E-10
AAGAAG	2632	5.349862218	21259	6.511265475	0.080184813	1.67E-13	3.83E-10
ACCAC	3402	5.508227751	20489	6.528617271	0.071349035	2.51E-13	5.78E-10
UUGCUU	1366	5.19548173	22525	6.455351922	0.107253109	2.71E-13	6.22E-10
CUGCCC	4600	5.643959143	19291	6.559619409	0.063142049	2.74E-13	6.30E-10
CCACC	7369	5.910523678	16522	6.594188421	0.053833049	2.97E-13	6.83E-10
CUUUC	5757	5.801921108	18134	6.567892923	0.058072939	3.17E-13	7.28E-10
AGAAAAA	950	5.020180687	22941	6.439765417	0.126994831	3.33E-13	7.65E-10
CUAG	9172	6.03095126	14719	6.60289049	0.051021199	3.34E-13	7.68E-10
UCUGG	6998	5.815663262	16893	6.618470288	0.054403236	3.80E-13	8.74E-10
GACAGA	1885	5.174706409	22006	6.486844883	0.091800428	3.91E-13	8.97E-10
AAAGC	4812	5.761379023	19079	6.540178952	0.061397546	5.23E-13	1.20E-09
UUGUU	3611	5.597431026	20280	6.523249835	0.068714158	5.37E-13	1.23E-09
GGGA	17557	6.159762363	6334	7.002981098	0.055714763	5.63E-13	1.29E-09
UAUGU	1480	5.310824821	22411	6.454143472	0.101990365	5.72E-13	1.31E-09
AUUUUU	1512	5.11460211	22379	6.469035779	0.100715908	6.64E-13	1.53E-09
AAAUUU	1061	5.005160093	22830	6.447365538	0.11887776	7.18E-13	1.65E-09
UUAUUU	1151	5.06474012	22740	6.450057793	0.114326841	7.30E-13	1.68E-09
AAAAUU	1059	5.069714686	22832	6.444245017	0.118451986	9.27E-13	2.13E-09
CCUAA	2360	5.448438093	21531	6.485788685	0.081421998	1.13E-12	2.60E-09
AAAUAU	819	5.107540332	23072	6.428604133	0.133421797	1.18E-12	2.71E-09
AUCAC	2329	5.29802381	21562	6.500544135	0.081761805	1.25E-12	2.87E-09
CCUUC	7212	5.834736821	16679	6.6205233	0.052636249	1.53E-12	3.51E-09
ACUGCA	1565	5.316781504	22326	6.458078788	0.097605165	1.58E-12	3.63E-09
CCAU	12812	6.085544851	11079	6.72766761	0.048268196	1.90E-12	4.36E-09
GUUUA	2051	5.409402547	21840	6.474777722	0.085828989	2.01E-12	4.63E-09
UUUAUU	1101	5.221249046	22790	6.439457432	0.11455755	2.13E-12	4.90E-09
CCUAU	1622	5.307234361	22269	6.461695449	0.095376624	2.27E-12	5.20E-09
UUGUA	1986	5.281427462	21905	6.483219135	0.086748876	2.50E-12	5.75E-09
CCUCC	10703	5.957081734	13188	6.72923751	0.04808328	2.73E-12	6.27E-09
UAAAAU	916	4.851465112	22975	6.44439121	0.123764249	3.81E-12	8.76E-09
AUCUUC	1119	5.08101978	22772	6.447311125	0.112206256	4.34E-12	9.96E-09
AUAAUU	563	4.928191083	23328	6.418435292	0.156122694	4.60E-12	1.06E-08
CAGUGG	2498	5.513212503	21393	6.484916807	0.077230541	5.16E-12	1.19E-08
GAAG	15725	6.141030507	8166	6.849880647	0.049786205	5.36E-12	1.23E-08
UCAAAA	1037	4.991704252	22854	6.446461572	0.115672933	5.92E-12	1.36E-08
AGAGAAA	1016	4.826784766	22875	6.452451006	0.116730003	6.13E-12	1.41E-08
GUUUG	4313	5.64472459	19578	6.546027833	0.061196367	6.37E-12	1.46E-08
CCUUG	5556	5.718747631	18335	6.584699659	0.055587495	7.20E-12	1.65E-08
UUGUGU	1073	4.85924247	22818	6.454985665	0.113366665	7.26E-12	1.67E-08
UUAAAA	1418	5.118765176	22473	6.463107777	0.09908138	8.46E-12	1.94E-08
CCCUGU	1910	5.222396141	21981	6.484193324	0.086303188	8.56E-12	1.97E-08
CCUUA	2424	5.414732944	21467	6.492687261	0.077291594	9.98E-12	2.29E-08
AGGGU	4524	5.756844988	19367	6.529656806	0.059495385	1.06E-11	2.44E-08
GGAGAA	3208	5.570024712	20683	6.509461432	0.068101711	1.30E-11	2.98E-08
AGAGAGA	981	5.074386327	22910	6.439365216	0.116626154	1.54E-11	3.53E-08
AGAUCC	1174	5.292333596	22717	6.439698483	0.106896583	1.66E-11	3.82E-08
UAUUAU	482	4.439741867	23409	6.423336089	0.163753559	2.00E-11	4.59E-08
UCCCAA	1436	5.123227483	22455	6.463900041	0.096859426	2.01E-11	4.61E-08
UUUAAA	1573	5.133579732	22318	6.471400178	0.09266707	2.19E-11	5.04E-08
UGGGU	4921	5.771451904	18970	6.542040868	0.056563069	2.77E-11	6.36E-08
UGUGUG	1835	5.47490606	22056	6.458894517	0.085895155	2.78E-11	6.40E-08
CUCC	17003	6.158556967	6888	6.938136756	0.050479016	2.83E-11	6.49E-08
CCCUCU	2855	5.59916286	21036	6.489742352	0.070454802	2.90E-11	6.66E-08
UGCAGA	2214	5.510479068	21677	6.472465259	0.078739996	3.04E-11	6.99E-08
AAAAAAG	671	4.86751215	23220	6.42712013	0.138095339	3.15E-11	7.24E-08
CUUUUU	1802	5.485638798	22089	6.456548914	0.086289227	3.36E-11	7.71E-08
UGGG	16179	6.144815745	7712	6.883669105	0.048691743	3.52E-11	8.08E-08
GUGCUG	2763	5.462455364	21128	6.503742234	0.071139625	3.63E-11	8.34E-08
GAAAAC	1476	5.324743536	22415	6.453022914	0.094460192	3.70E-11	8.50E-08
AUCAAA	690	4.931532785	23201	6.426493361	0.135309885	4.42E-11	1.01E-07
ACUUCU	1337	5.1990693	22554	6.453519306	0.098191798	5.38E-11	1.24E-07
CCGC	17148	6.498893263	6743	6.089397657	0.050004703	6.16E-11	1.41E-07
CUGCUG	4527	5.796699908	19364	6.520459079	0.057290196	6.93E-11	1.59E-07
UGUGGA	1954	5.550555318	21937	6.45749396	0.081850819	7.25E-11	1.67E-07
UUCUUG	1413	5.515945525	22478	6.437841403	0.095059811	7.35E-11	1.69E-07
GAAUGA	1179	4.956117577	22712	6.457404344	0.10343551	7.68E-11	1.76E-07
CACAGC	2347	5.513149057	21544	6.478113129	0.075261124	7.73E-11	1.78E-07
UAGAGA	1080	5.28840699	22811	6.435156308	0.107705956	8.14E-11	1.87E-07
ACACC	3531	5.568445119	20360	6.524639016	0.063010431	8.39E-11	1.93E-07
CAGGGA	2960	5.616870749	20931	6.491705732	0.067869864	8.42E-11	1.93E-07
ACCUUU	1085	5.25651811	22806	6.436924841	0.107063506	9.75E-11	2.24E-07
CUUCAC	1310	5.454453925	22581	6.437203642	0.097728584	1.07E-10	2.46E-07
CCUGC	10144	5.966948253	13747	6.69055845	0.045003123	1.08E-10	2.48E-07
AUUUUC	1326	5.121644256	22565	6.457457558	0.09651187	1.47E-10	3.39E-07
GAGGAG	5755	5.800151393	18136	6.568370027	0.05158918	1.59E-10	3.66E-07
UUGGG	5753	5.7099657	18138	6.596890363	0.051587174	1.60E-10	3.68E-07
AAUAUU	726	5.065979009	23165	6.424603036	0.128077649	1.87E-10	4.29E-07
UCCUCU	2725	5.552108059	21166	6.490330512	0.06915635	1.87E-10	4.30E-07
CGCGGC	6280	6.719618336	17611	6.263393727	0.049811993	2.11E-10	4.85E-07
AAAUUA	793	5.0438331	23098	6.429304288	0.122165198	2.30E-10	5.29E-07
UCUAC	2310	5.489103435	21581	6.479032535	0.074045632	2.31E-10	5.31E-07
AUAGAA	717	4.956540865	23174	6.427461391	0.127926033	2.60E-10	5.97E-07
CUACAGG	340	4.652761852	23551	6.408300754	0.184241209	2.62E-10	6.03E-07
UAUGUG	584	4.794753456	23307	6.423121554	0.140838398	3.06E-10	7.02E-07
UUUAG	2373	5.565438155	21518	6.473512656	0.072576818	3.33E-10	7.65E-07
UUUUUUG	554	4.381668834	23337	6.430834535	0.143926326	3.67E-10	8.42E-07
UUCUUU	1862	5.422640683	22029	6.464518277	0.080639942	4.01E-10	9.22E-07
UCUAU	1624	5.317035718	22267	6.461084299	0.085686953	4.45E-10	1.02E-06
CAUCUG	1437	5.326242954	22454	6.450967264	0.09070808	4.46E-10	1.02E-06
AUGACA	654	4.601426242	23237	6.43346806	0.132132346	4.52E-10	1.04E-06
CUGCUU	2207	5.559328398	21684	6.467182822	0.07434596	4.83E-10	1.11E-06
CACAGGA	484	4.85846655	23407	6.414847365	0.15225164	5.67E-10	1.30E-06
GGAGAG	4480	5.71190896	19411	6.538276129	0.054906529	5.88E-10	1.35E-06
UUUUUA	1311	5.201606348	22580	6.451927554	0.094037034	6.08E-10	1.40E-06
GCCCAG	4931	5.822599925	18960	6.529145034	0.052908684	6.11E-10	1.40E-06
AGCC	17320	6.184227476	6571	6.908082514	0.047841151	6.77E-10	1.56E-06
UUUAUUU	516	4.738971728	23375	6.419615858	0.146881731	6.93E-10	1.59E-06
UGACUG	1596	5.41733087	22295	6.452467818	0.085453823	7.15E-10	1.64E-06
AGAGGAG	1723	5.418236797	22168	6.458327683	0.08247228	7.18E-10	1.65E-06
AUUUAA	891	5.208873922	23000	6.428814062	0.112500854	7.44E-10	1.71E-06
UGAUGC	962	5.221370763	22929	6.432067312	0.108138211	8.38E-10	1.93E-06
AGACAA	1163	5.262604215	22728	6.440664439	0.098689561	8.74E-10	2.01E-06
ACUUGC	940	5.347741671	22951	6.425731032	0.108640054	1.11E-09	2.54E-06
UGGUGA	1560	5.415614584	22331	6.450918962	0.08531896	1.21E-09	2.77E-06
CACUGCA	611	5.076754181	23280	6.417608818	0.133381632	1.26E-09	2.90E-06
AGGUAU	422	4.94315417	23469	6.409212963	0.159659743	1.33E-09	3.04E-06
CAAGGAG	793	5.022122595	23098	6.430049652	0.117332454	1.36E-09	3.12E-06
CCUUGU	1239	5.104536378	22652	6.453262825	0.094626533	1.46E-09	3.35E-06
UUUUAA	1448	5.223796655	22443	6.458128259	0.087613052	1.71E-09	3.92E-06
CACAUC	894	5.300811289	22997	6.425399173	0.110119849	1.73E-09	3.96E-06
GUUUUG	1397	5.414694161	22494	6.443473919	0.08870992	2.04E-09	4.69E-06
AGGG	15990	6.175522096	7901	6.803851635	0.044176848	2.17E-09	4.99E-06
GUCUGU	1342	5.471184875	22549	6.437602554	0.090231348	2.21E-09	5.07E-06
GAUCUG	1373	5.458821476	22518	6.439686837	0.089054078	2.44E-09	5.60E-06
UGGGG	8656	5.935598541	15235	6.63769538	0.043060824	2.58E-09	5.92E-06
CCCAGGA	1471	5.496499941	22420	6.441502171	0.085837491	2.93E-09	6.72E-06
UGAAGAA	884	5.186088225	23007	6.429318385	0.108858469	3.46E-09	7.94E-06
AUAAAG	943	5.276705368	22948	6.428791046	0.105486497	3.52E-09	8.09E-06
UUAUAU	486	5.008763412	23405	6.411859477	0.145460899	3.56E-09	8.17E-06
CCCUCC	5160	5.819258986	18731	6.538703417	0.049881751	3.61E-09	8.30E-06
CUUUUC	2128	5.557929756	21763	6.464024057	0.071795866	4.19E-09	9.62E-06
UGUCCAG	491	4.921521286	23400	6.413989877	0.143899507	4.48E-09	1.03E-05
AGGUCU	1249	5.715517753	22642	6.420154951	0.091687023	4.55E-09	1.04E-05
UUUUAU	1019	5.404634547	22872	6.426919704	0.100851099	4.82E-09	1.11E-05
UUAAAU	860	5.044995472	23031	6.433291389	0.10933171	4.94E-09	1.13E-05
AUAGCA	447	4.795945598	23444	6.413583109	0.150127755	5.18E-09	1.19E-05
UGGAGU	2007	5.543570864	21884	6.460330989	0.073046408	6.04E-09	1.39E-05
ACCUGU	1292	5.121600467	22599	6.455450342	0.08949922	6.28E-09	1.44E-05
CAGGAC	2377	5.621855574	21514	6.467448145	0.067616946	6.32E-09	1.45E-05
UUUUUU	1454	5.16548799	22437	6.462236954	0.084407731	7.09E-09	1.63E-05
AUUAUU	712	5.020141365	23179	6.42519045	0.118639693	7.17E-09	1.65E-05
UAGGA	3234	5.822209504	20657	6.471162538	0.058947975	7.27E-09	1.67E-05
AUUAAC	441	4.755384287	23450	6.413932009	0.149691001	7.52E-09	1.73E-05
CUAAAA	749	5.107568027	23142	6.424607278	0.115515989	7.80E-09	1.79E-05
UGGUGU	1344	5.30735185	22547	6.447454171	0.087132111	8.65E-09	1.99E-05
UAAUUU	779	5.17996567	23112	6.423876637	0.112545106	1.02E-08	2.35E-05
GAAUGG	1413	5.438250841	22478	6.442725405	0.084679857	1.05E-08	2.41E-05
UCUUUU	1661	5.56214573	22230	6.444674135	0.078534385	1.05E-08	2.41E-05
GUUUC	4806	5.933951792	19085	6.496476697	0.049698258	1.16E-08	2.67E-05
UGCAUG	825	5.122098588	23066	6.428427068	0.109046189	1.19E-08	2.73E-05
GUUCAAG	363	4.6838649	23528	6.409537025	0.162736176	1.20E-08	2.75E-05
UCUAG	2802	5.890926882	21089	6.448738819	0.061858331	1.20E-08	2.76E-05
UGCAGC	3475	5.690145549	20416	6.501301641	0.056426022	1.23E-08	2.82E-05
GAAAACA	517	5.197937802	23374	6.409536076	0.136527567	1.29E-08	2.97E-05
CGCC	16941	6.448270263	6950	6.22499044	0.043735792	1.30E-08	2.98E-05
UUUAUA	616	5.277168902	23275	6.412592655	0.125278781	1.32E-08	3.03E-05
AAGGUG	1471	5.339735892	22420	6.451787626	0.082587473	1.33E-08	3.05E-05
GUUUUUG	417	4.731106794	23474	6.41266757	0.151425967	1.38E-08	3.18E-05
AAAAGAA	959	5.198679686	22932	6.432857852	0.100900027	1.45E-08	3.33E-05
AUUAUA	440	4.866684253	23451	6.411773017	0.146756777	1.67E-08	3.82E-05
CCCAGCA	1189	5.235757203	22702	6.443419733	0.090525994	1.81E-08	4.17E-05
GGACAGA	707	4.983846514	23184	6.425994246	0.116001818	1.91E-08	4.40E-05
UUAUUUU	539	4.837035892	23352	6.419007697	0.132068001	2.09E-08	4.79E-05
ACUUUU	1245	5.296555767	22646	6.443063594	0.088206185	2.12E-08	4.86E-05
GAAUGC	897	5.038388487	22994	6.435783057	0.102922298	2.28E-08	5.23E-05
ACCUCU	1429	5.314952391	22462	6.451284975	0.082495753	2.29E-08	5.25E-05
AGGAGAA	1096	5.244949226	22795	6.438050701	0.093489456	2.30E-08	5.29E-05
AGGGAA	2483	5.641202757	21408	6.469391052	0.064070959	2.33E-08	5.36E-05
AGGGAU	1194	5.391125589	22697	6.435512452	0.0897064	2.36E-08	5.41E-05
UUGCCA	1289	5.286552545	22602	6.445866023	0.086391704	2.49E-08	5.71E-05
AAUUUU	1089	5.119901766	22802	6.443656568	0.093446526	2.62E-08	6.01E-05
UUUUUC	1906	5.511374869	21985	6.458910602	0.071858949	2.72E-08	6.24E-05
CCCACCA	670	5.229244045	23221	6.416615846	0.11774661	2.88E-08	6.61E-05
UUAUUA	517	5.132535789	23374	6.410982676	0.133069626	3.32E-08	7.63E-05
CAUCUUA	211	4.471958868	23680	6.400348258	0.206838614	3.38E-08	7.77E-05
AGAAAAU	625	4.952330818	23266	6.421758073	0.121226373	3.40E-08	7.82E-05
CUGCUC	3433	5.808651433	20458	6.479750206	0.055133823	3.46E-08	7.95E-05
AUUUAU	771	5.183313014	23120	6.423334591	0.109216	3.72E-08	8.55E-05
AUGCCA	712	4.952956598	23179	6.427254195	0.113446717	3.79E-08	8.71E-05
AUGAGAA	324	4.521052794	23567	6.408919632	0.166734506	3.83E-08	8.80E-05
AUGAACA	234	4.380400545	23657	6.40312873	0.195710491	3.91E-08	8.98E-05
AGUAG	2870	5.700711027	21021	6.47651346	0.059277192	3.93E-08	9.02E-05
GCCCAC	2341	5.68725821	21550	6.458930794	0.064766718	4.05E-08	9.30E-05
CUUGGAA	536	5.093714963	23355	6.412913674	0.129972328	4.10E-08	9.42E-05
UUUUUGU	517	4.977774756	23374	6.414405773	0.132232014	4.16E-08	9.55E-05
GAAUUA	727	5.03880959	23164	6.425514398	0.111923841	4.28E-08	9.83E-05
AUAUUU	897	5.233745456	22994	6.428162147	0.101117455	4.30E-08	9.88E-05
AAAGAAA	1035	5.21985926	22856	6.436002614	0.094360364	4.40E-08	0.000101034
AAUAAU	657	5.151116458	23234	6.418160737	0.117311283	4.61E-08	0.00010586
GAUGAAA	399	5.171544154	23492	6.403898517	0.149402858	4.95E-08	0.000113655
UCCUGC	3449	5.753059535	20442	6.489655012	0.054450429	5.03E-08	0.000115463
ACAUUCA	225	4.479187583	23666	6.401420302	0.197496831	5.62E-08	0.000129162
UUUUUGG	555	5.026413989	23336	6.415588375	0.126408951	5.98E-08	0.00013743
CCAAGGA	678	5.139183858	23213	6.419655513	0.114653294	6.02E-08	0.000138206
AAUUUA	636	5.125094863	23255	6.41772822	0.118268608	6.02E-08	0.000138325
UAUUAA	477	5.113346779	23414	6.409189531	0.135945202	6.26E-08	0.000143892
UGGAGGA	1231	5.268790555	22660	6.443863588	0.085937709	6.48E-08	0.000148755
AUUAAA	792	5.141279883	23099	6.425903131	0.106078316	6.56E-08	0.000150621
UUUUAC	758	5.038631319	23133	6.42737853	0.108151247	6.99E-08	0.000160522
UUGCCU	1519	5.538241221	22372	6.440695587	0.077634486	7.15E-08	0.000164322
AAAAACA	484	5.103477521	23407	6.409781132	0.134091765	7.86E-08	0.000180441
AUUUUA	990	5.443341881	22901	6.423951863	0.094661695	8.22E-08	0.000188817
GAAAGAA	890	5.159647977	23001	6.43066577	0.099462212	8.68E-08	0.000199325
GUGGU	4564	5.803144001	19327	6.520322909	0.047890344	8.83E-08	0.000202831
AACCUG	1344	5.319399738	22547	6.446736011	0.081650275	9.04E-08	0.000207651
AUGAAAA	305	4.44239144	23586	6.408416039	0.167486686	9.21E-08	0.000211638
CAGUGC	2012	5.844474421	21879	6.432869306	0.067249435	1.16E-07	0.000265637
AGAGGAA	1169	5.256125856	22722	6.441308818	0.086363581	1.25E-07	0.000287988
AUAAAA	1025	5.312931252	22866	6.431298677	0.091602016	1.42E-07	0.000325254
CAUCAAC	167	4.698662346	23724	6.395175918	0.222511729	1.48E-07	0.000339264
UUACAGG	310	4.784793806	23581	6.404331623	0.163727358	1.50E-07	0.000345002
UGGUGG	2363	5.55141622	21528	6.47462995	0.061896754	1.64E-07	0.000377125
AUGCUU	611	4.923159107	23280	6.421640029	0.11705228	1.64E-07	0.000377397
CUUAG	2644	5.692360819	21247	6.469300517	0.058672161	1.86E-07	0.000427972
CAGAGGA	1118	5.465797967	22773	6.428361127	0.087127901	1.88E-07	0.000431925
ACCUGC	1968	5.571304661	21923	6.456210487	0.06669938	2.10E-07	0.000482955
GAAUGU	848	5.10053347	23043	6.430524571	0.098804102	2.32E-07	0.00053321
GAAUUCA	285	4.632787311	23606	6.404451652	0.168291588	2.36E-07	0.000542953
UCUUGC	1318	5.590471591	22573	6.429610088	0.07998124	2.41E-07	0.000553236
GGAGUG	2620	5.702411165	21271	6.467185973	0.058384153	2.48E-07	0.000569735
CUUUUUU	684	4.972524574	23207	6.424898663	0.109303832	2.55E-07	0.000585227
CCCUGC	4386	5.759988561	19505	6.523482197	0.047020027	2.66E-07	0.000610666
AAAAUCA	362	4.612288483	23529	6.410564905	0.148848054	2.76E-07	0.000632899
UCCCCA	2809	5.694034189	21082	6.475158336	0.056436446	2.78E-07	0.000637878
UCCAGU	1545	5.311539092	22346	6.45741977	0.07388735	2.81E-07	0.000645209
CAUCCAG	507	5.05175352	23384	6.412187438	0.126009811	2.86E-07	0.000657817
CAGACAG	563	4.79170525	23328	6.421729254	0.119612395	2.95E-07	0.000677106
CUGAGUU	417	4.608454715	23474	6.414846403	0.138527365	2.96E-07	0.000680646
AAAGAGG	705	5.009703204	23186	6.425083642	0.106998537	3.14E-07	0.000721781
CCACAGA	547	5.153527623	23344	6.412133759	0.120949854	3.23E-07	0.000742823
AAUUAA	738	5.032087542	23153	6.426387487	0.104553578	3.24E-07	0.000743676
UAUAUU	523	4.959645855	23368	6.415180388	0.123617187	3.24E-07	0.000745297
AAUAAA	1116	5.355084283	22775	6.433701691	0.085616499	3.37E-07	0.00077379
AGGUUU	1251	5.552866642	22640	6.429204678	0.081061935	3.43E-07	0.00078695
UUUCAGA	483	4.672127104	23408	6.418625798	0.128226941	3.49E-07	0.000801118
GAAAACC	393	4.842624541	23498	6.409084971	0.141871963	3.49E-07	0.000802652
CUUUUG	1581	5.336536298	22310	6.457497364	0.072532718	3.59E-07	0.000823529
AUCAUC	682	5.168332411	23209	6.419019664	0.107941934	3.94E-07	0.000906054
UUUCUUU	909	5.381095945	22982	6.4229577	0.093945048	3.96E-07	0.000909982
GUGG	15554	6.195063339	8337	6.734534593	0.037703806	3.97E-07	0.000912482
AAGAGGA	1111	5.217030871	22780	6.440197927	0.08519589	4.19E-07	0.000962935
UGCAUC	1024	5.493666255	22867	6.423156332	0.088536343	4.24E-07	0.000975034
AUCAAC	456	4.961903443	23435	6.410975127	0.130834915	4.47E-07	0.001027184
GCGCGGC	2970	6.768349777	20921	6.328656911	0.054167296	4.71E-07	0.001081503
AAUUAU	582	4.963558354	23309	6.418766962	0.115748471	4.93E-07	0.001133411
CCCUGGA	1054	5.215743048	22837	6.437204401	0.08675691	5.18E-07	0.00118985
UGAUGAA	359	5.04094917	23532	6.403796079	0.146198598	5.45E-07	0.001251464
GUGCUU	1281	5.457380343	22610	6.435777349	0.078814684	5.75E-07	0.001321886
CUCUCU	2302	5.773249805	21589	6.448367642	0.060053671	6.09E-07	0.001399436
UGGACAG	528	4.888691675	23363	6.417095445	0.120450833	6.23E-07	0.001430444
UGAAGAC	563	5.41321029	23328	6.406729796	0.116479225	6.65E-07	0.00152709
CCUCCCU	1796	5.467156613	22095	6.45778759	0.066953492	6.82E-07	0.001566155
UGGGGAU	437	4.927092541	23454	6.410449844	0.131627926	7.00E-07	0.001607049
ACCUUC	1420	5.365536466	22471	6.447633318	0.074558382	7.11E-07	0.001634256
UGUGUGA	462	5.052870935	23429	6.409552423	0.127997289	7.14E-07	0.001640213
GGAGGA	5225	5.868410767	18666	6.527450114	0.042624468	7.22E-07	0.00165948
GAUGAUU	207	4.57178178	23684	6.399150112	0.189852788	7.53E-07	0.001728586
CUGUCUG	680	5.352137514	23211	6.413527059	0.105702418	7.76E-07	0.001781538
AUCACC	820	5.283377208	23071	6.422411719	0.096499406	7.87E-07	0.001808559
AUUUAC	537	5.1909195	23354	6.410735048	0.118460202	7.99E-07	0.001836334
UCUUUCU	723	5.468201816	23168	6.411875007	0.102500086	8.00E-07	0.001836658
AGGAGAG	1363	5.545003794	22528	6.434037194	0.075677894	8.08E-07	0.001856616
UACAUC	427	4.800667518	23464	6.412118354	0.13221999	8.57E-07	0.00196868
GAGUGC	1915	5.564676342	21976	6.454653936	0.064467599	8.75E-07	0.002010548
UCUGCUGU	176	4.517014069	23715	6.397167852	0.204404817	9.14E-07	0.002099244
CACAGUG	392	4.862744186	23499	6.408682683	0.137442779	9.43E-07	0.00216647
GGCUUU	1943	5.499663036	21948	6.461544779	0.063874435	9.45E-07	0.002170645
GACAAA	1036	5.41824805	22855	6.42706301	0.085625004	9.77E-07	0.002243068
AGAAAAC	552	5.182153891	23339	6.411726344	0.115985419	1.00E-06	0.002297265
AAUAUA	460	4.970874273	23431	6.411046388	0.126680837	1.03E-06	0.002363967
UCCUGU	1966	5.530759247	21925	6.459765446	0.063297123	1.05E-06	0.002418088
GUGUGU	1398	5.563401724	22493	6.434277085	0.074000609	1.10E-06	0.002522012
UGAUGAU	224	4.643877157	23667	6.399780352	0.180109699	1.12E-06	0.002569274
UCUUUUU	677	5.446801966	23214	6.410629153	0.104495275	1.15E-06	0.002649932
GGAUUC	1289	5.360617621	22602	6.441642066	0.076670168	1.19E-06	0.002728062
UUGCUG	2236	5.733288599	21655	6.45043624	0.059459986	1.19E-06	0.002743687
GGUG	15288	6.200689198	8603	6.707856983	0.036023404	1.25E-06	0.002864658
CCAAGCA	405	4.890358063	23486	6.40906221	0.133874449	1.27E-06	0.002913158
AUUUUCU	501	4.854248598	23390	6.416068898	0.120540364	1.29E-06	0.002963968
UCUUCUU	513	5.064549762	23378	6.412255798	0.118966833	1.35E-06	0.003098685
UCCUAC	830	5.388087942	23061	6.419136945	0.094153954	1.36E-06	0.003113231
UCAUGC	747	5.143570188	23144	6.423331453	0.09897818	1.39E-06	0.00319521
AGAGAAG	1196	5.633647798	22695	6.422823852	0.078725516	1.53E-06	0.003516592
UGUUGU	1028	5.522608734	22863	6.422017596	0.084322434	1.68E-06	0.003859609
CCUUCC	3710	5.762813076	20181	6.497388314	0.047243204	1.68E-06	0.003861764
UUCUUCAA	115	3.786227935	23776	6.39587878	0.246902613	1.74E-06	0.004001803
UGAAGCU	519	4.757315544	23372	6.419424239	0.117198024	1.75E-06	0.004025551
ACCUCC	2242	5.731935704	21649	6.450775104	0.058522253	1.81E-06	0.004155219
GUCUUA	503	5.021755677	23388	6.412599922	0.118756505	1.86E-06	0.004268418
AGGAGC	4286	5.770343768	19605	6.517323983	0.044397392	1.90E-06	0.004370822
GGGGA	9510	6.009681731	14381	6.630398221	0.034755637	1.97E-06	0.004528838
UAAAUU	666	5.076666629	23225	6.420786657	0.103168055	2.07E-06	0.004749974
CUUCAAC	224	4.516851447	23667	6.400982607	0.176107555	2.11E-06	0.004837115
CCUUUU	1855	5.691288468	22036	6.441572426	0.06324094	2.28E-06	0.005230463
AUAUUA	437	4.943144712	23454	6.410150756	0.126184484	2.33E-06	0.005357643
ACCAAA	879	5.223889877	23012	6.427604332	0.089797142	2.35E-06	0.005398573
UGGUGGA	564	5.222831222	23327	6.411375371	0.111297991	2.38E-06	0.005459248
ACACAAC	176	4.348594731	23715	6.39841777	0.197244983	2.50E-06	0.005733825
CCCUCCA	897	5.186572088	22994	6.430002388	0.08869693	2.52E-06	0.005792172
CAUCAU	1057	5.500248714	22834	6.424194937	0.081873957	2.62E-06	0.006027588
CUGCUA	1002	5.544026025	22889	6.420058369	0.08397862	2.63E-06	0.006049531
GGAGAU	1727	5.768495661	22164	6.431223519	0.064994832	2.64E-06	0.006074831
AACAUC	717	5.132066351	23174	6.42203066	0.098595622	2.68E-06	0.006163027
CUUUUCU	844	5.609146762	23047	6.411667905	0.091069568	2.73E-06	0.006265901
GAAGGA	3138	5.631102732	20753	6.497057279	0.049756434	2.75E-06	0.006318926
UCCCAC	1923	5.63815454	21968	6.448546017	0.061773065	2.76E-06	0.006331551
UGAUAC	359	4.610667249	23532	6.410360383	0.13813585	2.76E-06	0.006331945
AAAAAAA	649	5.244790396	23242	6.415108903	0.103358194	2.77E-06	0.006363116
CAGUGU	1442	5.397739411	22449	6.446625233	0.070462844	2.87E-06	0.006589188
UCCCAU	1020	5.343635322	22871	6.429684843	0.082909344	2.96E-06	0.006794245
AGAGACA	606	4.988928224	23285	6.419606596	0.106573943	2.98E-06	0.006845107
CGGGC	10729	6.439610143	13162	6.337429939	0.033629251	3.12E-06	0.007177018
AGAUAU	545	5.094805184	23346	6.413396781	0.111916467	3.21E-06	0.007382639
AACACC	858	5.256803889	23033	6.425280786	0.089772837	3.24E-06	0.00744394
AUGAAAG	335	5.340029731	23556	6.398154191	0.14187861	3.36E-06	0.007710491
CGGGCGG	2819	6.671191411	21072	6.3448055	0.051703034	3.37E-06	0.00774534
UAUAAA	739	5.339749851	23152	6.416627287	0.096270058	3.44E-06	0.007893015
CUUUUA	952	5.583525677	22939	6.416509597	0.085168657	3.48E-06	0.008000901
UGAAGAU	548	5.522015	23343	6.403537072	0.111157051	3.59E-06	0.008238573
GAGC	17697	6.187589611	6194	6.942534183	0.037952978	3.64E-06	0.008351908
AUGUGU	732	5.360148577	23159	6.415657037	0.09604694	4.12E-06	0.009474791
GAGAGGA	1476	5.48770947	22415	6.442291809	0.068671168	4.25E-06	0.009771461
CCUAG	3990	5.963768527	19901	6.467433479	0.044297078	4.33E-06	0.009942093
CCCUAA	731	5.087402238	23160	6.424220166	0.095813339	4.47E-06	0.010272548
GGCCCU	3198	5.915743288	20693	6.455578362	0.048406743	4.61E-06	0.010582766
AUAAAU	822	5.415227876	23069	6.417812336	0.090419369	4.62E-06	0.010611307
UGAAGGU	393	4.833537573	23498	6.409236948	0.128921264	5.26E-06	0.012076897
AGACAGA	638	5.142154814	23253	6.41737132	0.101535892	5.50E-06	0.012636511
AAUGAAU	348	5.330114753	23543	6.398885025	0.136570721	5.56E-06	0.01277979
CAUCG	2049	5.762563245	21842	6.441550132	0.058430373	5.57E-06	0.012796577
ACACACA	355	4.6942515	23536	6.408793797	0.135226468	5.58E-06	0.012806857
UAGG	8439	6.135630277	15452	6.518589579	0.034117542	6.06E-06	0.013925694
UCAACA	790	5.188886527	23101	6.424163877	0.091110966	6.21E-06	0.014268503
AAAGAAG	968	5.421729414	22923	6.423923396	0.082570088	6.32E-06	0.014523438
AGAGUGU	322	4.860796728	23569	6.404117847	0.141009653	6.53E-06	0.014995202
UAUGUU	373	5.204349505	23518	6.402015806	0.131099287	6.60E-06	0.015163927
AGACAGG	520	5.232942567	23371	6.408912753	0.111136254	6.98E-06	0.016031076
AGAAAUU	389	4.777270339	23502	6.40990009	0.127919212	7.28E-06	0.016724575
AGGACC	2096	5.690702058	21795	6.449925147	0.057215592	7.31E-06	0.016796589
UAGUAC	214	4.515342688	23677	6.400200479	0.170826493	8.42E-06	0.019343824
UCUUUC	1887	5.796209231	22004	6.433665845	0.059618442	8.62E-06	0.019798608
UUGCCC	1547	5.484512286	22344	6.445546436	0.065312765	8.71E-06	0.020017913
GUUUUUA	290	4.743577745	23601	6.403465639	0.146626312	8.94E-06	0.020533208
AUAAUUG	136	5.236183281	23755	6.38988462	0.213352916	9.01E-06	0.020685799
UUGAUUU	323	4.677774078	23568	6.40669166	0.1389889	9.01E-06	0.020689095
AAUGAUU	223	4.89895817	23668	6.397302789	0.166910953	9.02E-06	0.020718081
UGUGUUU	486	4.974914438	23405	6.412562344	0.113681699	9.05E-06	0.020782809
ACUUUAA	223	4.654375394	23668	6.399607249	0.16686226	9.08E-06	0.020867392
UCUCUC	2216	5.746844077	21675	6.448388632	0.055274214	9.24E-06	0.021230028
GCACACA	390	4.920487068	23501	6.407592874	0.126524676	9.26E-06	0.021273667
CCACAGG	617	5.162409393	23274	6.415683745	0.101060664	9.31E-06	0.021382781
GAUGAUA	125	4.770536129	23766	6.391799759	0.222115964	9.39E-06	0.021561694
CACGGA	1103	5.365950796	22788	6.432560398	0.076186414	9.93E-06	0.022804955
AGACAAA	401	5.126419794	23490	6.404773765	0.12442542	9.98E-06	0.022927855
UGUUCUU	339	5.055794488	23552	6.402425091	0.135060084	1.01E-05	0.023294071
UGAACCA	268	4.744325087	23623	6.401911313	0.15141991	1.06E-05	0.024257291
CCUCCCA	1269	5.644676884	22622	6.424751795	0.071077869	1.07E-05	0.024512621
CUUCUGG	837	5.365530265	23054	6.420268988	0.086597059	1.10E-05	0.025195073
GACUAC	642	5.520444448	23249	6.407144597	0.098235291	1.16E-05	0.026639819
UGGAGAC	681	5.565287575	23210	6.407318795	0.095306785	1.21E-05	0.027697397
UUGUGUGU	132	4.154585231	23759	6.395699517	0.21394859	1.21E-05	0.02773494
CUCUUU	1890	5.824781807	22001	6.431298235	0.05866703	1.25E-05	0.028771884
GUUUUA	779	5.302431516	23112	6.419748872	0.089124411	1.26E-05	0.02903019
CUCUUG	1605	5.570905467	22286	6.441825667	0.063208703	1.27E-05	0.029277154
CCAUUC	990	5.225695132	22901	6.433360635	0.079390076	1.28E-05	0.029308502
AAUCCAG	323	4.707569631	23568	6.406283312	0.136802223	1.32E-05	0.030384131
UGGUGC	1753	5.753443278	22138	6.433193785	0.060482277	1.38E-05	0.031689941
CUGC	18135	6.235129973	5756	6.850199447	0.036866138	1.39E-05	0.031936169
UCCG	14214	6.480321498	9677	6.240832935	0.032113414	1.39E-05	0.031991786
AUGACAG	244	4.491899706	23647	6.402833618	0.156778803	1.40E-05	0.0320701
AUUUUUU	572	5.061260524	23319	6.415746347	0.102812332	1.50E-05	0.034373011
UAGUGA	652	5.313685362	23239	6.413327046	0.096403945	1.52E-05	0.034882495
GAAUAC	469	4.879058508	23422	6.413438291	0.113172716	1.53E-05	0.035238599
AGAGAGG	1188	5.666792708	22703	6.420811362	0.072184834	1.55E-05	0.035708458
UUUUUUU	749	5.284354066	23142	6.418885528	0.089979622	1.58E-05	0.036313402
CAUAUA	340	5.050064115	23551	6.402564999	0.132366429	1.59E-05	0.036438413
CGGGGCG	2597	6.575374527	21294	6.359893981	0.050279656	1.65E-05	0.037975133
UUCUUUU	724	5.517543077	23167	6.41037376	0.091267179	1.67E-05	0.038258712
UUAUAA	557	5.3894792	23334	6.407040806	0.103424103	1.76E-05	0.040533204
AAAGGGA	641	5.160944158	23250	6.417017844	0.09650546	1.80E-05	0.041303586
UGGAGAA	902	5.416881033	22989	6.421236391	0.081759289	1.83E-05	0.041953482
UUUGUUU	621	5.088127893	23270	6.417881507	0.09788951	1.85E-05	0.042449967
UGUGUGU	614	5.495820869	23277	6.406727502	0.098182434	1.96E-05	0.045007438
CCUUCCU	1136	5.38045826	22755	6.433382971	0.07300013	1.96E-05	0.045079834
GGGU	13832	6.16304146	10059	6.68621539	0.031454902	1.98E-05	0.045423342
AUGCCC	890	5.228346036	23001	6.42800757	0.081980656	1.99E-05	0.04573402
UAGGAU	530	5.343968701	23361	6.406897251	0.105039442	2.16E-05	0.04962175
GAUCAUU	133	4.177518598	23758	6.395665465	0.207659691	2.22E-05	0.051086501
UGAUGCU	387	5.256859836	23504	6.40186459	0.12231081	2.26E-05	0.051874927
CUCUUC	2651	5.869949622	21240	6.447391414	0.049057262	2.37E-05	0.054394009
UAUAAU	346	5.495811331	23545	6.396359285	0.128867609	2.41E-05	0.055409191
AAAUAAA	544	5.061426268	23347	6.414118053	0.103156754	2.44E-05	0.056043956
AAUAAGAAG	31	3.677153566	23860	6.386833123	0.427407187	2.45E-05	0.056204103
CCCAGGG	1392	5.596036508	22499	6.432025746	0.065667638	2.46E-05	0.05651307
AAACAAA	519	5.179374519	23372	6.410051973	0.105356705	2.55E-05	0.058482142
AAUGAAG	496	5.542768613	23395	6.401137715	0.107489452	2.67E-05	0.061354223
CCCCCCA	769	5.143184406	23122	6.424561944	0.086773792	2.71E-05	0.062324444
AGGACAA	357	5.222645651	23534	6.400924007	0.126217888	2.72E-05	0.062522741
ACAGUCA	243	4.961944847	23648	6.397922762	0.152473765	2.78E-05	0.063849799
UUGAUGU	178	4.871508133	23713	6.394665442	0.177802249	2.82E-05	0.064693281
GGACAA	1185	5.555351099	22706	6.426527747	0.070410542	2.83E-05	0.064937707
GUCUUU	1125	5.447495543	22766	6.429561521	0.07209972	2.89E-05	0.066333629
AUUUUUA	427	4.86053658	23464	6.411028851	0.115262027	2.90E-05	0.066510855
UUUUUUUUU	346	4.86700545	23545	6.405599753	0.1277847	2.92E-05	0.066972933
CACAUA	382	5.002176559	23509	6.405759438	0.121649189	2.95E-05	0.067691758
CACAGAC	431	4.917676851	23460	6.410243451	0.114587994	2.98E-05	0.068445432
GGAGUU	1931	5.6275433	21960	6.449774316	0.05594155	3.00E-05	0.068796417
UCACUGG	424	5.136029309	23467	6.405853056	0.115416892	3.04E-05	0.069719592
AUUAAU	450	5.290572161	23441	6.404294723	0.111978253	3.11E-05	0.071350809
AACUAAG	183	4.676158816	23708	6.39649456	0.174257658	3.25E-05	0.074554755
UCCCUA	882	5.42588501	23009	6.420018232	0.080538878	3.27E-05	0.075224425
GAUUUAA	244	4.694666998	23647	6.400741377	0.150811942	3.39E-05	0.077822313
UCUCUGG	817	5.286724331	23074	6.422145112	0.083305811	3.50E-05	0.080504884
ACCACC	1365	5.433180359	22526	6.440892253	0.065224231	3.51E-05	0.080628555
AGAGUGG	589	5.36165385	23302	6.409141531	0.097443999	3.66E-05	0.083975301
GAACACA	286	5.039411017	23605	6.399600022	0.138866662	3.70E-05	0.084935142
GCGCGC	5192	6.486973673	18699	6.354535685	0.036595297	3.75E-05	0.086141589
CCUUUCU	696	5.604135217	23195	6.406697649	0.089605184	3.88E-05	0.089065033
CGCCGCG	2622	6.613414113	21269	6.354951257	0.048190645	3.91E-05	0.089879872
GCAGG	9949	6.110720526	13942	6.577841886	0.030546261	3.94E-05	0.090520536
UUUUUCC	790	5.624950207	23101	6.409251522	0.084013076	4.15E-05	0.095303855
CCCUUU	1942	5.727028443	21949	6.441384156	0.054929556	4.22E-05	0.096914549
GAUGAAG	596	5.440997089	23295	6.407426307	0.096214082	4.25E-05	0.097613273
AUUUUUC	410	5.274695373	23481	6.402674715	0.115437079	4.33E-05	0.099553453
UCUUGU	960	5.497305445	22931	6.420409788	0.076157549	4.56E-05	0.104771848
CCUUCU	2463	5.714689717	21428	6.460171239	0.049152186	4.63E-05	0.106299093
UCACAGG	356	4.895202919	23535	6.405826974	0.12329545	4.68E-05	0.107542509
AUGAGAG	267	4.912785357	23624	6.399937199	0.142083021	4.69E-05	0.107831293
ACCCAA	894	5.461968529	22997	6.419134244	0.078644729	4.76E-05	0.109432936
UUCUUC	1872	5.57738951	22019	6.451835093	0.055531247	4.78E-05	0.109888887
GAUGAUG	353	4.995853878	23538	6.404124975	0.123463909	4.97E-05	0.114145752
ACUUUC	1207	5.479294724	22684	6.431419562	0.068002448	4.99E-05	0.11455973
GUGCUC	1689	5.650355867	22202	6.439076616	0.05807234	5.05E-05	0.116009542
AGAGAAC	495	5.741285038	23396	6.396900923	0.104357043	5.20E-05	0.119361408
AAGAAGAA	366	5.289097642	23525	6.400340929	0.120785236	5.42E-05	0.124544227
UUAAUU	692	5.304779932	23199	6.415488701	0.088432654	5.45E-05	0.125263049
CCCAGCC	2387	5.839900142	21504	6.443637855	0.049446983	5.47E-05	0.125716707
CGUCG	3894	6.575967323	19997	6.345802537	0.040119719	5.55E-05	0.127475607
GUGAUGU	265	4.73853633	23626	6.401765765	0.141392997	5.63E-05	0.12928781
CGGCGGA	1416	6.669846723	22475	6.365264833	0.06269939	5.66E-05	0.129920215
AAAGGAA	896	5.405660789	22995	6.421411525	0.077873587	5.73E-05	0.13171027
AGAUAAA	324	4.872365072	23567	6.404089778	0.127820629	5.83E-05	0.133853002
ACACG	2128	5.708334318	21763	6.449317404	0.051897747	5.84E-05	0.134058587
GCGCGGG	2850	6.64030793	21041	6.348507793	0.045595441	5.87E-05	0.134812481
GAGUAGA	221	5.653088903	23670	6.390135084	0.15425066	5.97E-05	0.137128774
AUUUUUG	446	4.973291108	23445	6.410140424	0.109093604	5.98E-05	0.137329319
UAGUAU	242	4.77577856	23649	6.39976708	0.147321589	6.10E-05	0.140063942
AUCCCC	1413	5.820408023	22478	6.418702444	0.06253374	6.10E-05	0.140172311
UGUGAUG	322	5.053231945	23569	6.401488794	0.127921348	6.11E-05	0.14032524
AGUACAG	195	4.911545366	23696	6.395428711	0.163839834	6.19E-05	0.142130894
UCCUCC	4187	5.890631082	19704	6.488010442	0.038767429	6.21E-05	0.14266633
CAACUCA	195	4.608437273	23696	6.397923059	0.163778805	6.24E-05	0.14323442
UGCAUA	466	4.975543418	23425	6.411322384	0.106331228	6.52E-05	0.149649917
UGGGGU	1896	5.856286908	21995	6.428747902	0.05436729	6.60E-05	0.15161785
CCUUUC	2232	5.765251365	21659	6.447009974	0.050467713	6.68E-05	0.153348063
UAGUGAA	179	4.307792228	23712	6.398985125	0.170287632	6.70E-05	0.153976724
GAUCAAA	209	4.980547028	23682	6.395696975	0.157669059	6.72E-05	0.154451605
UAAUAU	359	5.079671899	23532	6.403205332	0.120653699	6.76E-05	0.155270623
AAACACA	298	5.063942075	23593	6.399982001	0.132148456	6.87E-05	0.157907447
UUGUGC	1071	5.496500403	22820	6.424937693	0.070756933	7.12E-05	0.163528625
CACG	9698	6.105260424	14193	6.573311808	0.029805887	7.17E-05	0.164621968
GUUGU	3158	5.828402743	20733	6.467840362	0.043182207	7.28E-05	0.167266058
GGAAAGAC	146	4.498572962	23745	6.394905809	0.187639503	7.30E-05	0.167701048
GGAUAU	586	5.310066268	23305	6.410303851	0.09433554	7.63E-05	0.175252945
UGCUGUU	506	5.479036704	23385	6.402883793	0.101196166	7.86E-05	0.180585592
AUAUAGA	115	5.011699611	23776	6.389951406	0.210309263	8.02E-05	0.184257154
AGCACC	1784	5.732005845	22107	6.435876946	0.055364847	8.05E-05	0.184947995
UCCUUU	1896	5.671961014	21995	6.444637054	0.053708169	8.46E-05	0.194425393
GGAGUA	924	5.62378884	22967	6.413874219	0.075215626	8.63E-05	0.198294392
UGAAGCA	420	4.969250606	23471	6.408621057	0.110287163	8.75E-05	0.200886555
AGGACAG	688	5.642671806	23203	6.405278278	0.086612823	8.85E-05	0.203379001
UGGACAA	337	5.04900943	23554	6.402407825	0.122678011	9.08E-05	0.208453541
UUUGGUU	327	5.124241574	23564	6.400789471	0.124389327	9.26E-05	0.212643129
CCAACCC	569	5.325433009	23322	6.409126949	0.094771992	9.28E-05	0.21325438
UGUGUGG	647	5.486360296	23244	6.408284072	0.088872381	9.61E-05	0.220664498
AGAUACU	170	4.546345626	23721	6.396482076	0.171584126	9.65E-05	0.221741204
AGGAGUA	270	4.82044394	23621	6.401181585	0.136304951	9.84E-05	0.2260967
UUUCAUUUU	69	5.020262422	23822	6.387265216	0.268297238	9.98E-05	0.229348129
CAAAAU	1142	5.666324214	22749	6.419310204	0.06746487	0.000100477	0.23079555
GGGCGCG	2396	6.591626247	21495	6.360097399	0.047889364	0.000101585	0.233340333
UGCAUGU	221	4.785660002	23670	6.398234019	0.150239626	0.000101916	0.234100551
UCCUUC	2459	5.88625905	21432	6.440347101	0.04730947	0.000102946	0.236466925
AUAAAC	589	5.13957429	23302	6.414754992	0.0924935	0.000107691	0.247366551
UGAUGAC	292	4.926588904	23599	6.401341842	0.130482079	0.000108554	0.249348472
AUCG	5569	5.969476984	18322	6.509104506	0.033895434	0.000109406	0.251304649
CUAAAU	535	5.244024034	23356	6.409414164	0.096567713	0.000116048	0.266562558
CUCUUA	771	5.307154044	23120	6.419204771	0.080813631	0.000117107	0.268995462
AAAUUCA	283	4.889583085	23608	6.401223232	0.131906235	0.000118787	0.272854112
ACAAACA	314	4.98865082	23577	6.401891408	0.125277685	0.000119349	0.274144758
UAAAUA	667	5.540503042	23224	6.407523017	0.086538779	0.000121183	0.278356217
AAAGAGA	711	5.310636626	23180	6.416219475	0.08384999	0.000122531	0.2814547
ACUUUUU	398	5.229424566	23493	6.402865496	0.1112951	0.000123122	0.282811867
CGCGGCG	2894	6.665300882	20997	6.344451556	0.043626975	0.000124803	0.286671879
CUCAGGU	455	5.535375876	23436	6.399779572	0.104091011	0.000126045	0.289526183
AUGACCA	158	4.464241345	23733	6.396093201	0.175280961	0.000129576	0.297635334
GCAUAA	365	5.10495209	23526	6.403150666	0.115689083	0.000132639	0.304671998
CCCUCCC	2765	5.831180631	21126	6.455581541	0.044146334	0.000145265	0.333673783
GAGACUA	202	5.488345296	23689	6.390948724	0.154170023	0.000146557	0.336641628
GCAUACA	107	3.879171083	23784	6.394582861	0.211151925	0.00014993	0.344389985
UUUGCUUU	199	5.070839999	23692	6.394341251	0.155027416	0.000151866	0.348836434
UGUGGG	2259	5.778486081	21632	6.446478829	0.048039822	0.000158825	0.36482073
UCCCUU	1916	5.640125499	21975	6.448116024	0.051666441	0.000163988	0.376680957
UCUUCAC	359	5.078313866	23532	6.40322605	0.1152839	0.000165597	0.380376525
AGGAGGA	1986	5.776278008	21905	6.43835389	0.050768964	0.000167657	0.385107297
AGGAUGG	855	5.807434618	23036	6.404691504	0.075305268	0.000173901	0.399450648
CAACACA	188	4.368840684	23703	6.399294943	0.15829938	0.000174292	0.400348622
CAAAACA	289	5.046902582	23602	6.399681181	0.127947341	0.000174331	0.400438382
CCCUGGG	1559	5.645297863	22332	6.434838381	0.056628916	0.000174552	0.400946784
AGGAAAG	991	5.490476832	22900	6.421954914	0.070100996	0.000176412	0.405218443
AGGACCA	471	5.07530295	23420	6.409622647	0.100457808	0.000179401	0.412084486
AAAGGAG	879	5.738309709	23012	6.4079548	0.074147297	0.000181107	0.416003305
ACCCUU	1041	5.37809721	22850	6.429112949	0.068318714	0.000183912	0.422446448
ACCCCAA	357	5.07751189	23534	6.40312562	0.114885097	0.000185989	0.427216097
UGGGAAU	381	5.315591491	23510	6.400620575	0.111181035	0.000188598	0.433210112
GCGCGCC	2128	6.476234046	21763	6.374231679	0.048877622	0.000189925	0.436257028
GGGGGG	2172	5.807117142	21719	6.440939806	0.048397954	0.000192192	0.441465646
CCCUGCA	933	5.500342832	22958	6.419200724	0.071791613	0.000193797	0.445151382
ACACAAG	196	5.137482317	23695	6.393622433	0.153854038	0.000201487	0.462815687
CCGGGCG	2317	6.618370415	21574	6.35807295	0.04681015	0.000208395	0.478683995
GCAUAC	295	4.631798532	23596	6.405214846	0.125341986	0.000211421	0.485633527
UGGUGCC	534	5.48057032	23357	6.403956224	0.093261345	0.000227503	0.52257415
ACUUAU	372	5.310382153	23519	6.400287764	0.111269795	0.000230591	0.529668203
UAAUAA	447	5.296594788	23444	6.404037375	0.101447612	0.00023987	0.550980949
AGGGC	8040	6.074672352	15851	6.539869054	0.029078427	0.000241713	0.555214778
GACUGC	1953	5.897941385	21938	6.426527056	0.050134445	0.000243137	0.558484908
ACAAAUA	200	4.821824848	23691	6.396499308	0.150703221	0.000244722	0.56212691
AAUGAAA	482	5.456984539	23409	6.402390685	0.097610789	0.000246929	0.567194915
GAUACUA	67	4.586017334	23824	6.388371681	0.259340888	0.000249985	0.574215724
UGGAAAG	609	5.443915385	23282	6.407889598	0.087011129	0.000250214	0.574742174
AAUCCAA	193	4.79039359	23698	6.396290156	0.153159992	0.000251395	0.577453491
UUUUUCU	818	5.509018335	23073	6.4143134	0.075389984	0.000251785	0.578349786
ACUAAU	381	5.075815959	23510	6.404506346	0.109356604	0.000255016	0.585770814
AGAGGGA	1138	5.563770366	22753	6.424307098	0.064291064	0.000257053	0.590449632
GACUUAA	153	4.858252405	23738	6.393146746	0.17145808	0.00026257	0.603123534
CCGAGAUCA	20	2.650536578	23871	6.386444613	0.471712538	0.000274678	0.630935629
CUGCCUCC	657	5.432452826	23234	6.410205241	0.083414796	0.000275128	0.631968845
UAUUUA	675	5.501900898	23216	6.408944132	0.081982605	0.000296328	0.680665133
UUUAAU	783	5.507347742	23108	6.412998823	0.076271817	0.00029803	0.684576004
UGAUGGC	349	5.123305112	23542	6.401996287	0.113038965	0.000304916	0.70039147
AAUGAUA	132	4.397965078	23759	6.39434735	0.182936418	0.000305674	0.702132441
GAGGUU	1395	5.743140424	22496	6.423015167	0.057826959	0.000306059	0.703016663
UAAUGC	432	5.268139978	23459	6.403853259	0.101724857	0.000307876	0.707191374
CAUCAUC	296	5.005336203	23595	6.400603965	0.122177884	0.000324117	0.744495974
CUUGCUUU	148	5.172805986	23743	6.390862772	0.172083436	0.000329506	0.756876022
UUAGAG	825	5.567942634	23066	6.412480595	0.073867663	0.000335774	0.771273786
AUGCACA	167	4.475623949	23724	6.396745949	0.1616297	0.000345219	0.792968911
CUUUUUG	498	5.569088582	23393	6.400650792	0.094076215	0.000356905	0.819810419
UACAUA	312	5.262866517	23579	6.398143082	0.118357844	0.000358332	0.823088888
GAGCGGA	1059	6.565662124	22832	6.374859578	0.065235091	0.000363141	0.834135111
UUGCUA	719	5.4355894	23172	6.412724033	0.078347999	0.000382709	0.879082944
UGAGUGA	480	5.050837294	23411	6.41063723	0.095082262	0.000405053	0.930407588
AGAGACC	594	5.478951208	23297	6.406375631	0.085679302	0.000405227	0.930807108
GCUGGUC	655	5.437779211	23236	6.409970937	0.081648968	0.000409486	0.940589275
UUGUGG	1576	5.848454022	22315	6.421091936	0.053697008	0.000411499	0.945212714
GAAGGAA	1019	5.465765669	22872	6.424196173	0.065952267	0.000412429	0.947348602
CCUUACC	219	4.381829268	23672	6.40183379	0.139830731	0.00041286	0.94833879
ACUUGU	814	5.523050224	23077	6.413661533	0.073357659	0.000422555	0.970609337
CCACACA	335	5.367411707	23556	6.39776478	0.11308701	0.000428544	0.984366116
CAGACAA	331	5.145982552	23560	6.400700758	0.078080135	0.037372068	1
GAAUCCCG	137	5.522439745	23754	6.388282219	0.068745087	0.540355859	1
CACACCACA	12	5.195755619	23879	6.383913942	0.148296271	0.954585491	1
AAACUCA	294	5.073694085	23597	6.399634022	0.096737479	0.008723586	1
ACAUACA	127	4.519515557	23764	6.393277714	0.159441861	0.003248241	1
GCGCAGUAGGG	12	5.469103762	23879	6.383776575	0.265547133	0.366181232	1
UAGACAGAAC	3	5.461335095	23888	6.38343294	0	1	1
GAGGGUA	225	5.534004018	23666	6.391391835	0.074477028	0.168635024	1
UUAGUGG	160	5.686136043	23731	6.388017712	0.099746903	0.084633207	1
CGCUCGG	1070	6.219928384	22821	6.390977902	0.024602401	0.56619308	1
GUGCUA	609	5.51973622	23282	6.405906311	0.075981939	0.002113456	1
CGGCCCA	852	6.501507584	23039	6.378946379	0.047472473	0.049286053	1
AUGACAA	159	4.720717773	23732	6.39445626	0.145038093	0.002601164	1
ACUAACG	81	5.211118637	23810	6.387304892	0.099315051	0.403425506	1
AGGCGAGUA	8	4.287356106	23883	6.384019228	0	1	1
ACCUUAAA	59	4.687745951	23832	6.387514815	0.124527768	0.320994498	1
CGCAGGU	464	6.118399991	23427	6.388564156	0.030304979	0.797536717	1
CUUUUUA	345	5.535608346	23546	6.395737926	0.081591999	0.021622374	1
CCAUGGU	465	5.828295613	23426	6.394334185	0.053889392	0.14150461	1
UAGACA	542	6.257957695	23349	6.386227119	0.075459982	0.004799022	1
CCCGCUUC	324	6.250801681	23567	6.38513898	0.042708679	0.604451205	1
UACUAAC	70	4.938667243	23821	6.387562377	0.144028378	0.110504754	1
CGGCAGA	609	6.032039473	23282	6.392505714	0.043469525	0.212054031	1
ACGCUA	301	6.248499757	23590	6.385037374	0.041332058	0.690249632	1
CGGAGGA	1341	6.190170153	22550	6.394803189	0.019483954	0.722552588	1
AUGACAGAAC	2	4.868535866	23889	6.38344397	0	1	1
ACGCUC	943	6.016893165	22948	6.398374578	0.052179569	0.014419192	1
GGAGC	12236	6.173508855	11655	6.603584361	0.023946863	0.002127143	1
UGUUCGAGAU	0	NaN	23891	6.383317152	0	1	1
AUAUAUAU	50	4.282516192	23841	6.38772301	0.201778449	0.034396817	1
CCACACG	221	5.697010504	23670	6.389725	0.051408794	0.609180114	1
ACGAUUGAU	1	0.632438428	23890	6.383557875	0	1	1
CGCUCCG	1233	6.578458885	22658	6.372697956	0.03984703	0.048787963	1
AAGGCGAA	72	6.000788338	23819	6.384473459	0.077700575	0.7790191	1
UAGUUGG	129	5.393767302	23762	6.388689256	0.128126531	0.029616607	1
UAGGGACUUA	4	9.972292341	23887	6.38271616	0	1	1
GCGCAGUAGUC	0	NaN	23891	6.383317152	0	1	1
UGUGUUGUGUGU	5	5.672315583	23886	6.383465984	0	1	1
CCGUCGA	97	6.680463012	23794	6.38210579	0.044634401	0.990601849	1
UUUCAGG	469	5.219156723	23422	6.406628195	0.065811961	0.037261877	1
AGGACAGAGC	31	5.487020191	23860	6.384481662	0.124822216	0.720321589	1
GGUAAAGGU	12	7.168839995	23879	6.382922401	0.15935899	0.920898798	1
AUAAAGG	263	5.307221819	23628	6.39529502	0.095746427	0.016978426	1
GUAAUUU	177	4.832072299	23714	6.394895559	0.110162106	0.02812597	1
GCAUUCA	220	4.844252278	23671	6.397621333	0.118659964	0.004317469	1
CACCGCA	355	5.675212279	23536	6.393997694	0.068690936	0.073739324	1
CCCAGCG	1377	6.118308041	22514	6.399525624	0.024316863	0.426767332	1
CGCCCUCC	708	5.919670249	23183	6.397476752	0.062072137	0.010042283	1
UAGAGU	595	5.35142259	23296	6.409672632	0.081523715	0.000894933	1
AAGACAG	504	5.662973735	23387	6.398840865	0.069042393	0.018124778	1
AGAGGAAGGCGA	4	5.673644566	23887	6.38343599	0	1	1
AGGAUUA	218	5.125582402	23673	6.394899384	0.087684185	0.072186305	1
GGCUUAA	177	5.910126263	23714	6.386849023	0.080890499	0.20048388	1
GACUCCUA	61	6.112991256	23830	6.384009132	0.109294662	0.461487246	1
CCUACCC	475	5.713548661	23416	6.39690359	0.062551652	0.052337525	1
UGUGUGUGU	165	5.254168077	23726	6.391169702	0.123639838	0.013344379	1
UAGUAAA	98	5.186817396	23793	6.388245365	0.131752436	0.067526089	1
CUUUUUUC	180	5.568075596	23711	6.389505988	0.094622515	0.081604772	1
CGGUCU	1070	6.427798521	22821	6.38123157	0.013123468	0.994598394	1
AACAUCA	188	5.071844935	23703	6.393719075	0.093580039	0.076251841	1
UCGGGC	2200	6.363231656	21691	6.385354315	0.009462743	0.994013372	1
CCCCCUCC	984	6.115253965	22907	6.394832155	0.033279271	0.24695311	1
GAGGGAG	2010	5.934285549	21881	6.424565428	0.039101713	0.007182543	1
GGCUACCG	74	6.120656823	23817	6.384133244	0.05326822	0.98489667	1
UCUAAGGAA	24	4.751277575	23867	6.384958286	0.143903367	0.703521948	1
UUGGUGU	345	5.330257022	23546	6.398746768	0.101678121	0.001768958	1
CGCGGCA	747	6.715781341	23144	6.372586477	0.03950547	0.208722616	1
CCAUCCC	712	5.41432396	23179	6.413082162	0.0763904	0.000630531	1
CCCCCCC	534	5.760188051	23357	6.397563457	0.052634254	0.110843038	1
ACAAUCA	117	5.543466243	23774	6.387450346	0.128221306	0.043493343	1
GCCAAGAAGCC	1	7.272294739	23890	6.383279941	0	1	1
AUUGGGUGU	10	4.441888286	23881	6.384130112	0	1	1
UCUCAGG	616	5.827013206	23275	6.398040384	0.05514647	0.05197757	1
CCUUUCCC	423	5.845246521	23468	6.39301563	0.0515773	0.218959483	1
UGCUGCUUUU	22	3.950064324	23869	6.385559875	0.221422614	0.231389183	1
GGGGU	6590	6.089123489	17301	6.495376353	0.024096084	0.007839494	1
AUUUAUAUA	21	3.962783722	23870	6.385446654	0.273020528	0.087608802	1
AAAUACA	268	4.988889896	23623	6.399136756	0.109804289	0.003356351	1
UGGGC	8264	6.111478554	15627	6.527073099	0.026730666	0.000883566	1
AUUAGGCA	26	6.049867954	23865	6.383680432	0.174349305	0.408767841	1
AAUCUUG	202	5.441368147	23689	6.391349306	0.086205362	0.101888938	1
CUUGCUGU	143	5.171958581	23748	6.39061142	0.148841684	0.003679683	1
CGCCCGG	2107	6.390337863	21784	6.382638092	0.028777255	0.083001399	1
GGCUAC	1043	5.916772937	22848	6.404614667	0.040521074	0.075584745	1
CCGAGCG	1240	6.134396244	22651	6.396944009	0.027411059	0.340104409	1
UAUCCAA	88	5.136097055	23803	6.387928141	0.180218403	0.006724188	1
UGUAUAUA	50	4.796827454	23841	6.386644382	0.135922151	0.315249496	1
ACAUUAAA	40	4.610826789	23851	6.386289758	0.158447235	0.2686418	1
GAAAGAAU	131	5.138890979	23760	6.390178256	0.092815239	0.211673446	1
ACAUCGCUU	2	2.869396603	23889	6.383611339	0	1	1
CGCCGGA	1034	6.611933638	22857	6.372975049	0.021577263	0.746411481	1
CGGACGU	218	6.495406755	23673	6.382284941	0.047883878	0.704960386	1
UCCCCAA	532	5.601252446	23359	6.401128635	0.071121015	0.010369019	1
CGCCGCA	952	6.429989471	22939	6.381380187	0.020486559	0.837628353	1
AAGACUA	152	5.982230148	23739	6.385885298	0.118990014	0.027772954	1
GGGAAUGUGGG	5	5.521956005	23886	6.383497459	0	1	1
AAAACUA	220	5.42112366	23671	6.392259849	0.114971907	0.006285863	1
AUUCAAG	317	4.972361952	23574	6.402290292	0.107214573	0.001506507	1
AGAAGAAC	147	4.792601699	23744	6.393165332	0.150989523	0.002558904	1
GUCUAACG	7	3.977543661	23884	6.384022244	0	1	1
GCUGC	12321	6.235902675	11570	6.540300192	0.02189629	0.00654906	1
CGGAGAA	631	6.318340345	23260	6.385079851	0.034913804	0.442282162	1
AGGGG	8638	6.087051736	15253	6.551096649	0.027273695	0.000546841	1
AUGUAUAU	33	4.212496464	23858	6.386319796	0.203717958	0.129715859	1
GCACUCA	260	5.653864123	23631	6.391342957	0.059635974	0.319760762	1
GCGCGCG	2283	6.603156579	21608	6.360089949	0.043172047	0.000908376	1
CGGGAUGGGGUA	1	5.070263559	23890	6.383372115	0	1	1
AAGCAGUAGUC	2	12.68038421	23889	6.382789958	0	1	1
CCCACGA	261	5.506796379	23630	6.392998571	0.06752375	0.189807362	1
AUAAUA	395	5.560607005	23496	6.397148039	0.077652539	0.018467762	1
ACCCACCGGCAG	1	6.570829505	23890	6.383309303	0	1	1
AGAUGGAC	119	5.12047112	23772	6.38963882	0.118985757	0.06997456	1
CCUUCCC	1669	5.922794548	22222	6.417905048	0.041041246	0.010710332	1
UAAGAC	557	5.448569201	23334	6.405630284	0.079103023	0.00220957	1
AAUAAAUAAAG	1	2.520594719	23890	6.38347884	0	1	1
GGGAGGC	2231	6.102621916	21660	6.412229021	0.021854768	0.288812202	1
CAGCCGA	562	5.944097258	23329	6.393898042	0.052872427	0.092998293	1
GAAGAGGAA	189	5.342706376	23702	6.391614994	0.099835301	0.047614383	1
CAACCGG	192	6.716071091	23699	6.38062131	0.057569017	0.553136383	1
CACACGU	129	6.392617223	23762	6.383266664	0.081237126	0.365480232	1
CGGAGCG	1655	6.580747636	22236	6.368622627	0.04797938	0.001663713	1
ACCCACAGGCAC	1	2.935755599	23890	6.383461462	0	1	1
AUGAGCA	224	5.312818224	23667	6.393449056	0.08018285	0.11528356	1
UGUAGAUA	21	4.44361742	23870	6.385023633	0.238807429	0.182550687	1
CGGGA	9151	6.285317818	14740	6.444157851	0.015864613	0.116597358	1
ACCCCUCCGCCC	4	8.511903659	23887	6.382960709	0	1	1
CCUGCUGC	527	5.721729412	23364	6.398239971	0.054607033	0.092497373	1
CAUCCAA	187	5.16906399	23704	6.392896351	0.09427886	0.073889575	1
UAGUAGG	88	7.714192677	23803	6.378396888	0.091736431	0.451784418	1
ACAUCGUUC	2	1.056626198	23889	6.383763106	0	1	1
GGAGGAG	3033	5.836047739	20858	6.4628966	0.039039277	0.000624745	1
UAGUUAG	58	5.134688819	23833	6.386355815	0.142760617	0.188981069	1
AAAUUCAC	44	6.050326159	23847	6.383931552	0.200842873	0.057840206	1
GGAGGAA	1620	5.69595739	22271	6.433315932	0.051572576	0.000649023	1
UAUUACGGAAU	0	NaN	23891	6.383317152	0	1	1
ACGCUCA	163	5.832101486	23728	6.38710374	0.069251104	0.419324625	1
GGGUAUGCCG	0	NaN	23891	6.383317152	0	1	1
AAGAAGGAAGG	13	7.419914097	23878	6.382752793	0.180507322	0.791003622	1
CCUUUUU	577	5.511995211	23314	6.404881567	0.074234447	0.004035304	1
GACCCGCA	164	5.316697541	23727	6.390689581	0.070197891	0.398445958	1
GACUACCG	20	5.733478364	23871	6.383861611	0.146776423	0.782458381	1
UUACAUG	136	5.067821097	23755	6.390848512	0.133859126	0.01571912	1
CUACGAC	83	6.175017042	23808	6.384043333	0.104430828	0.327797015	1
CACCGGU	188	6.038209861	23703	6.386054366	0.062031828	0.469607053	1
CCCCGGA	1155	6.238723713	22736	6.39066257	0.032976137	0.183024519	1
AUUUUUUUC	73	5.070627046	23818	6.387340428	0.107518545	0.369383952	1
UGAAGGA	669	5.417832313	23222	6.411131697	0.073171104	0.001892379	1
CUCGCUUU	92	5.923722752	23799	6.38509381	0.098123871	0.340737911	1
ACACAAA	261	5.316406465	23630	6.395101481	0.105377118	0.006473796	1
GAGGAAGAA	199	5.597920766	23692	6.389914057	0.086839524	0.10194269	1
CGGGCCA	841	6.193522562	23050	6.390241979	0.023038476	0.782267327	1
CGGAAGA	549	6.49701503	23342	6.380642997	0.034709278	0.537865596	1
AAGAAGAAGAA	21	7.586528797	23870	6.382258608	0.156137411	0.685810614	1
ACAUCGACU	2	3.303051048	23889	6.383575034	0	1	1
CUUCUCG	491	6.029722074	23400	6.390736604	0.032378975	0.694430783	1
CACGUA	275	6.063266036	23616	6.387044035	0.049543453	0.516997979	1
UGAAGAAC	128	4.684506549	23763	6.392467838	0.132313431	0.023177004	1
CGACGGA	245	6.434204572	23646	6.382789899	0.07831104	0.102166272	1
ACCCAU	661	5.615075675	23230	6.405177144	0.069506865	0.004017892	1
AGAAGCGGA	48	4.915760878	23843	6.386271592	0.113099232	0.572385109	1
GAUUCCUA	51	4.777750307	23840	6.38675188	0.151798756	0.191457884	1
UGGAGCU	927	5.385153521	22964	6.423610554	0.0672539	0.000631586	1
UGGAGGU	594	5.87852384	23297	6.396187789	0.074471229	0.003241737	1
CCGUGGG	747	5.899668259	23144	6.398927493	0.059938683	0.011037653	1
UAGGCA	630	5.846704066	23261	6.39785076	0.055062599	0.048494207	1
UUGUUUU	659	5.302992278	23232	6.413961698	0.079826776	0.000567712	1
UGUGUGUG	321	5.601048362	23570	6.393970876	0.10540129	0.001758527	1
CGCAGGA	713	5.901803841	23178	6.398129431	0.038446043	0.25823486	1
AAAAAAUAAAG	6	4.697524988	23885	6.383740629	0	1	1
ACUAGAG	178	5.382229641	23713	6.390831747	0.103465742	0.045524376	1
GACUGGA	631	5.587914324	23260	6.404894933	0.076401268	0.001535683	1
CAGACGU	189	5.900992864	23702	6.387163211	0.076469559	0.222874272	1
GUGCGACUGGGC	0	NaN	23891	6.383317152	0	1	1
GCUGGCA	728	5.595563489	23163	6.408075805	0.06791252	0.00297515	1
AACAACU	232	4.863761928	23659	6.398217901	0.10141617	0.017723542	1
CUAUAUA	86	6.876236428	23805	6.381536389	0.06456236	0.867381552	1
ACAAAUC	154	4.963229793	23737	6.392530341	0.139678369	0.005106643	1
UAUAUA	400	5.783517506	23491	6.393530419	0.102954323	0.000478644	1
UUAUUUAUU	58	4.995004739	23833	6.38669575	0.115952671	0.418063952	1
CCGCUC	3288	6.316780221	20603	6.393935675	0.018204097	0.304325672	1
GGGGGGGAUC	3	8.144398362	23888	6.383095985	0	1	1
AGGUAA	543	5.659561948	23348	6.400149389	0.072441048	0.007624926	1
GAGCAGUAGGG	0	NaN	23891	6.383317152	0	1	1
AGCAGAGUU	23	5.17515907	23868	6.384481374	0.284944004	0.047923327	1
GUGUGUAU	87	4.968890626	23804	6.388486666	0.154637393	0.031665773	1
CAUCUUG	398	6.624659269	23493	6.379228523	0.054466561	0.195953837	1
AUCGGGCGU	6	8.097267515	23885	6.382886601	0	1	1
AAUGAUG	261	5.169950236	23630	6.396719131	0.116046392	0.001911804	1
GACGACGAG	28	5.279601961	23863	6.384612212	0.123391862	0.788059702	1
CGGACGA	260	6.443705515	23631	6.382652729	0.043150946	0.724522342	1
CUCGCUUC	142	5.894880007	23749	6.386237615	0.089280557	0.210485765	1
UUUAAUUUG	22	3.286180836	23869	6.386171775	0.4097022	0.001248627	1
GAGGAGGA	1105	5.722616243	22786	6.415357638	0.050972158	0.008369058	1
GGAAGAAC	194	5.2954261	23697	6.392223379	0.107786274	0.02286865	1
GACCGGUG	44	6.643006766	23847	6.382838	0.119827346	0.553750793	1
GGGUAA	629	5.489158679	23262	6.407495025	0.072243206	0.003347311	1
CCAACGC	232	6.461575824	23659	6.382549748	0.061550354	0.348886645	1
GAGACGA	312	5.66028684	23579	6.392884371	0.082849009	0.029187011	1
CGCGCCG	2173	6.695951028	21718	6.35203649	0.045486243	0.000563769	1
GGUCCCCG	412	6.581630269	23479	6.379837234	0.064599454	0.068138081	1
UCCAGCAA	132	5.12001998	23759	6.390335765	0.08730344	0.269715313	1
CCUCACG	296	5.987599529	23595	6.388281442	0.059898026	0.245035873	1
GGGUAC	632	5.656105334	23259	6.403077153	0.05439408	0.052457256	1
UCACACG	124	6.118498471	23767	6.384698795	0.069128447	0.597332343	1
GGCCCCCA	345	6.387637872	23546	6.383253844	0.026387201	0.971891576	1
CAACAGC	397	5.597050099	23494	6.396603439	0.076072802	0.021808969	1
CACUACAC	31	5.003421749	23860	6.385109975	0.148456047	0.502427191	1
GAAGGAC	493	5.538620337	23398	6.401115063	0.071560701	0.014237143	1
CCUUGC	1857	5.958943345	22034	6.419082885	0.0385231	0.012399175	1
AUUAAAC	108	4.833501319	23783	6.390354957	0.196588444	0.000492079	1
GAGAGGAAC	53	6.484674125	23838	6.383091801	0.118761546	0.444841751	1
UUAGGGA	209	5.524006799	23682	6.390900796	0.072258461	0.229517324	1
CCACCCA	675	5.531675685	23216	6.408078437	0.06910464	0.003804514	1
UAGCGACUGG	7	6.515410226	23884	6.383278438	0	1	1
UUCUCCUUUC	23	5.608086134	23868	6.384064191	0.182307037	0.429768801	1
AGUAGG	875	6.093856236	23016	6.394321597	0.038380952	0.166803423	1
CCCCCGA	587	6.232745854	23304	6.387109864	0.047303078	0.154171642	1
UAGGUA	221	6.515392792	23670	6.382084	0.034883685	0.952643772	1
CCCGGGG	2004	6.08980988	21887	6.41019103	0.024786334	0.209334254	1
AGUCGAU	59	6.81701222	23832	6.382243469	0.124714812	0.319260333	1
UCGUGC	785	5.873616742	23106	6.400633642	0.050794152	0.039778149	1
GGAGGAC	1018	5.929130596	22873	6.403531462	0.053714896	0.007219338	1
CCGCCC	6316	6.525383863	17575	6.332262054	0.026175073	0.003435912	1
CCGCGCG	2293	6.525730049	21598	6.368197568	0.036674989	0.007572408	1
UGACAAG	356	5.489376274	23535	6.396839266	0.092379865	0.005028936	1
CCGUGCG	521	6.729981672	23370	6.375588773	0.047075791	0.208702928	1
CCAAACA	325	5.494963259	23566	6.395568489	0.080447059	0.031547651	1
GAUACCUGCUA	1	12.59115817	23890	6.383057301	0	1	1
UGUACAG	208	4.561125452	23683	6.399320863	0.132660883	0.001409867	1
UCACAAC	143	4.975119967	23748	6.391796696	0.098644155	0.125755524	1
GGCCCCUG	456	5.98204067	23435	6.39112522	0.041708776	0.417894473	1
ACACGAC	94	4.58425108	23797	6.390423603	0.14235077	0.044983537	1
CACUGAC	396	5.057765112	23495	6.405658868	0.092227983	0.002653324	1
GGGAGCC	2147	5.940234618	21744	6.427067069	0.039403168	0.004632645	1
GAAGAAGA	355	5.544059098	23536	6.395975914	0.088603733	0.008246469	1
AACAAGGAAAG	4	4.203035081	23887	6.383682251	0	1	1
AUGACG	385	6.372634576	23506	6.38349212	0.035565388	0.724181842	1
UUAUUUAAU	17	8.098011885	23874	6.382096167	0.24068763	0.278676	1
CGGGGGGGGC	12	4.563722331	23879	6.38423156	0.336076329	0.133117696	1
AAGCACCCGUU	0	NaN	23891	6.383317152	0	1	1
AACAAGCAAAG	0	NaN	23891	6.383317152	0	1	1
GGAACCAGCUA	0	NaN	23891	6.383317152	0	1	1
UGUAUAU	123	5.084863801	23768	6.390036681	0.1109321	0.098406791	1
GGGAGGA	2043	5.946405355	21848	6.424172645	0.037288646	0.011082677	1
CGGUG	6632	6.466147113	17259	6.351488639	0.01977176	0.047232068	1
UACUAAG	95	3.923882914	23796	6.393135872	0.200203926	0.001015802	1
GGGGG	8058	6.099667203	15833	6.527677115	0.023926161	0.004422952	1
UGGAAGAAC	53	5.761569211	23838	6.38469951	0.143837254	0.223923984	1
CGGAGGU	623	6.119033288	23268	6.390393345	0.030588376	0.621337617	1
ACGAAUGAU	0	NaN	23891	6.383317152	0	1	1
GGGGGGG	521	5.764143108	23370	6.397120733	0.057066863	0.07234535	1
CGCUCGA	191	6.132176955	23700	6.385341109	0.099608545	0.046573857	1
AUACAUG	95	4.740570654	23796	6.389875436	0.192955472	0.001741918	1
GAGACAU	296	5.799403031	23595	6.390642373	0.057835346	0.282169885	1
UGAUGCA	220	4.853235509	23671	6.397537842	0.135881074	0.000638712	1
UCCUCUUC	372	5.41704118	23519	6.398600738	0.096159842	0.002289803	1
UUAGGA	834	5.91860925	23057	6.400126208	0.040646842	0.139902901	1
CUUUAAUUU	21	5.237947278	23870	6.384324809	0.190434297	0.432096974	1
GUGUAGU	143	5.09521864	23748	6.391073514	0.097985138	0.130470785	1
CGGCCGU	652	6.662752376	23239	6.375477238	0.043766864	0.176007282	1
AGACGUA	65	5.205592782	23826	6.386530116	0.108882991	0.425769072	1
UUUUAAAUUUU	22	4.1731151	23869	6.38535429	0.250499888	0.126745567	1
UGGGGAA	788	5.668451122	23103	6.407699892	0.053200345	0.026775996	1
ACCCCUAGGCAG	1	18.28551295	23890	6.382818944	0	1	1
CGCGCGA	575	6.879909598	23316	6.371070598	0.044295315	0.220846829	1
CCGAGGG	1123	6.181053328	22768	6.393293535	0.017687844	0.891237047	1
UGGUGGC	902	5.608877477	22989	6.413703188	0.059728604	0.004088193	1
AAAUUACC	35	5.913581946	23856	6.384006318	0.103051643	0.851850784	1
UUAGAUUAGA	0	NaN	23891	6.383317152	0	1	1
GGGCCGCGGAU	8	4.696420988	23883	6.383882205	0	1	1
UGGCAGUAGGG	0	NaN	23891	6.383317152	0	1	1
GGUUGGU	328	6.875422566	23563	6.376466981	0.059029995	0.209614613	1
CCCGCUGU	169	6.747965907	23722	6.380719326	0.057493631	0.635978828	1
UGACAAA	246	4.923957801	23645	6.398500168	0.110332544	0.005329851	1
CUGGAUU	514	5.329963325	23377	6.406477689	0.073443101	0.008804649	1
GUGUGUGUUUUG	5	1.114543032	23886	6.384420052	0	1	1
ACCCCUAGGCCC	1	2.82301476	23890	6.383466181	0	1	1
AGGUUA	518	5.503252785	23373	6.402821424	0.081190933	0.002508525	1
AGCAUGA	373	5.271310487	23518	6.400953792	0.093808701	0.003122215	1
UCUGGCUAAC	3	5.184327674	23888	6.383467729	0	1	1
GUUUUC	1512	5.745666849	22379	6.426398937	0.051152867	0.001208074	1
UCAUCGACA	7	2.701192534	23884	6.384396321	0	1	1
CCGCUA	720	6.687998367	23171	6.373849694	0.044423106	0.127048961	1
UGUUCCAGUG	5	4.387570816	23886	6.383734917	0	1	1
GGGAAUGCCG	7	5.679028314	23884	6.383523567	0	1	1
UAGUAAG	64	6.357487588	23827	6.383386531	0.094546759	0.618150558	1
ACCCCCCGGCAC	0	NaN	23891	6.383317152	0	1	1
AGACGACGAC	1	7.686444557	23890	6.383262605	0	1	1
AGGACCG	419	6.197779018	23472	6.386629204	0.039323551	0.547655399	1
UUUAUUUAUUUA	13	5.038223504	23878	6.384049467	0.16773728	0.858105736	1
GAUCAAG	205	5.886039803	23686	6.387621039	0.11311282	0.011024996	1
ACCCAUACGCCG	0	NaN	23891	6.383317152	0	1	1
GAGCAGUAGUC	0	NaN	23891	6.383317152	0	1	1
CCGGCCA	976	6.508145648	22915	6.378000433	0.023700561	0.669066745	1
CCAGCGA	597	5.678099549	23294	6.401391116	0.060713904	0.027373761	1
CGCUUCAU	23	5.825459611	23868	6.383854722	0.232017036	0.168413189	1
AGACGAA	193	5.93041212	23698	6.387005677	0.085471676	0.121944792	1
UGACGGG	342	6.344798137	23549	6.38387656	0.054794172	0.263578301	1
GGUUACUA	29	5.051074915	23862	6.384936255	0.139120344	0.629303475	1
UGUAAAUA	43	4.43697104	23848	6.386826582	0.217783364	0.034099881	1
AAGGGGAA	250	5.66950494	23641	6.390865608	0.06421928	0.259361967	1
AUUUUAUUUUA	14	6.651430272	23877	6.383159947	0.223248314	0.488269481	1
GCCCCUA	327	5.672660899	23564	6.393179	0.092060558	0.008448772	1
CGCGGA	3281	6.404152003	20610	6.380000357	0.026731977	0.035011547	1
AACAACG	107	5.22552708	23784	6.388525844	0.07658058	0.559871221	1
UUGAUGG	217	5.698711656	23674	6.389592365	0.074968592	0.178242001	1
AGGAAAGACC	7	4.20126282	23884	6.383956676	0	1	1
GGUUAAUG	18	5.149481247	23873	6.384247452	0.177422658	0.623032299	1
GUCCUCCG	214	6.705402895	23677	6.380406042	0.068660228	0.27014028	1
CCUUUAGGC	14	7.411013827	23877	6.382714574	0.164195669	0.844962942	1
AGGAGGAU	210	5.13267981	23681	6.39440764	0.115202061	0.007971411	1
CGGCCGA	833	6.446055128	23058	6.381050662	0.045372976	0.073012741	1
GUUUUAUUUUA	5	11.08939182	23886	6.382332041	0	1	1
GAAUACA	192	4.629100378	23699	6.397529128	0.138312798	0.00136869	1
ACCCCUCCGCAC	0	NaN	23891	6.383317152	0	1	1
CUCGCUGC	325	5.453526757	23566	6.396139943	0.106633416	0.001364106	1
UAGGGA	939	5.783022764	22952	6.407876076	0.055508352	0.007705078	1
CGAAGGA	336	5.990701795	23555	6.388917609	0.04631713	0.475991096	1
UGGACAGAGC	9	6.197065383	23882	6.383387342	0	1	1
UACAUCAC	20	5.015546304	23871	6.384463121	0.235220561	0.218829042	1
CUCCAUCUU	58	6.90387757	23833	6.382050316	0.112459253	0.457117439	1
GGGCUAAGGAAU	0	NaN	23891	6.383317152	0	1	1
UUAAUGG	143	6.342784223	23748	6.383561224	0.047034656	0.911597328	1
GGGCUAAGGAGG	1	3.758013995	23890	6.383427043	0	1	1
AUAUAU	457	5.497542518	23434	6.400591156	0.092869232	0.000876974	1
GGGGC	12083	6.318500359	11808	6.449643482	0.012869601	0.275929137	1
GAUUUAUUUUA	2	5.15331664	23889	6.383420128	0	1	1
CUCG	13365	6.310294389	10526	6.47603511	0.012920039	0.279329297	1
ACCCCCAGGCAG	1	9.883097544	23890	6.383170657	0	1	1
UGUUCGAGUA	0	NaN	23891	6.383317152	0	1	1
GGUCUCUCUG	11	9.35779176	23880	6.381947001	0.262208771	0.436266668	1
GAAAGGAGA	94	6.217333382	23797	6.383972801	0.150845047	0.028217318	1
AGGAGAU	470	5.850814222	23421	6.394003134	0.088425099	0.001485328	1
GGACUGUA	53	5.437698701	23838	6.385419584	0.135451246	0.286448316	1
UCUUAUAUU	9	4.578387694	23882	6.383997345	0	1	1
UUAGUUG	102	5.118352971	23789	6.388740934	0.125658671	0.080915709	1
CGGUGA	1418	6.464334917	22473	6.378205098	0.017793457	0.79224835	1
CUAUAGC	91	5.216559402	23800	6.387778285	0.113736264	0.191454367	1
AUCUACUCAUAU	0	NaN	23891	6.383317152	0	1	1
CGCGGUU	361	6.459655783	23530	6.382145956	0.039579696	0.633380163	1
AGGCAGU	543	5.684423667	23348	6.399571185	0.062494262	0.031686465	1
GACUACUG	44	4.617893978	23847	6.386574527	0.159106158	0.216163986	1
UUCGCUGU	80	5.977784878	23811	6.384679656	0.06903427	0.841813663	1
CACCCUCC	300	5.394304157	23591	6.395894148	0.079147556	0.048885622	1
ACCGGG	1651	6.3534542	22240	6.385534047	0.015336873	0.862613156	1
UCGG	12954	6.248027498	10937	6.543556905	0.015094147	0.134077351	1
CGGCACA	258	5.825692065	23633	6.389404711	0.107167353	0.005690063	1
GCAGC	11743	6.193737744	12148	6.566576206	0.025876975	0.000673196	1
UUUUUUC	734	5.396066863	23157	6.414609708	0.075406428	0.000612697	1
CCAAACC	379	5.559597715	23512	6.396595039	0.068290172	0.061681361	1
UUAUUUAUA	17	6.733971506	23874	6.383067461	0.165713131	0.739301727	1
GGACGGA	595	6.225206928	23296	6.387355424	0.042885423	0.236311319	1
GACCCGG	1186	6.106553042	22705	6.397773978	0.02537874	0.462237879	1
CACGGC	1621	5.992740053	22270	6.411746675	0.028158069	0.182007604	1
AUAGGGU	109	4.907758107	23782	6.390080079	0.126320191	0.062687491	1
ACAUCAUCU	26	3.193095107	23865	6.386792776	0.296091798	0.021052182	1
GGAAGCC	1199	6.119692512	22692	6.397246552	0.029673429	0.268529127	1
AUAAAAC	209	5.00294646	23682	6.395499294	0.097172302	0.039983861	1
GACCACCA	87	5.610817646	23804	6.38614052	0.14016576	0.06634271	1
AGCAUG	1549	5.62447947	22342	6.435928358	0.05034559	0.001293808	1
GGACAAG	429	5.452492453	23462	6.400337176	0.098971724	0.000520671	1
CAGCCUCC	683	5.901906234	23208	6.397484838	0.051648836	0.058038529	1
CGAUCGACU	6	5.477344665	23885	6.383544736	0	1	1
UGCUGAC	506	5.254503955	23385	6.407742189	0.085741257	0.001375327	1
CCCUCGG	1123	6.254008441	22768	6.389695125	0.019492841	0.810804724	1
AGGAACA	489	5.369485992	23402	6.404501813	0.077412152	0.006424109	1
GUUUUAUUUAG	0	NaN	23891	6.383317152	0	1	1
GGGUAAGCUG	5	6.596692711	23886	6.383272487	0	1	1
UAUCAAC	83	4.237784858	23808	6.390796956	0.214506716	0.000989316	1
UCCGC	7695	6.477934683	16196	6.338362725	0.019441383	0.038765689	1
UUACACG	53	6.497075203	23838	6.383064229	0.187516523	0.048518122	1
UUCGCUUU	69	6.702065805	23822	6.382393902	0.108884249	0.388394786	1
GGGCUAAGGAUU	0	NaN	23891	6.383317152	0	1	1
UUUUAUUGU	25	4.258025458	23866	6.385543428	0.200946954	0.265515217	1
AUCUAAUCAUAU	0	NaN	23891	6.383317152	0	1	1
UCUUCUCU	243	5.380282333	23648	6.393624047	0.078334085	0.104468463	1
GAAGGAG	1536	5.739350232	22355	6.427563772	0.044889578	0.006101787	1
GAUCCCCG	158	5.997319481	23733	6.385886892	0.07896205	0.281731707	1
CUUUUUC	581	5.771957437	23310	6.398555247	0.080030288	0.001404191	1
UACAGC	933	5.799938756	22958	6.407025317	0.058806953	0.0040544	1
UGUAAUAUU	3	2.463373446	23888	6.383809442	0	1	1
GCAUGC	1291	6.007272889	22600	6.404798265	0.030759787	0.198133803	1
GGUUCCCA	131	5.087435578	23760	6.390461954	0.147050338	0.007145846	1
GGCCACUG	251	5.808486666	23640	6.389420471	0.091722619	0.030628289	1
CCUAGAUCACC	0	NaN	23891	6.383317152	0	1	1
GUGGUGU	350	5.536545265	23541	6.395906684	0.063118814	0.12808648	1
GUAGGGA	285	6.182167999	23606	6.385745666	0.05145421	0.445119531	1
GUUUUUC	472	5.553377606	23419	6.400044231	0.076149056	0.009347372	1
ACCCCCAGGCCC	0	NaN	23891	6.383317152	0	1	1
ACCCCCACGCAG	1	11.98977455	23890	6.383082474	0	1	1
UAGGUAG	80	6.037908421	23811	6.384477654	0.053476334	0.976542816	1
CCUUCCA	700	5.398641901	23191	6.413038711	0.077536113	0.000566045	1
CGCGCGG	2362	6.559487175	21529	6.363989102	0.033228382	0.018186614	1
UUUUAUUUG	33	4.082876322	23858	6.386499085	0.216498119	0.091064339	1
AACAUCG	83	4.390429212	23808	6.390264804	0.160372336	0.028398334	1
GGUUCUU	325	5.841454966	23566	6.390790003	0.040524876	0.668326965	1
AGACAGAGAC	17	4.791392044	23874	6.384450717	0.246305358	0.25408017	1
UGUACAUA	10	5.874602866	23881	6.383530173	0	1	1
GGGGGAC	663	5.897577638	23228	6.397181682	0.041695335	0.212389251	1
GUUGGAC	194	5.701767649	23697	6.388896787	0.067880183	0.337899484	1
GGUGUUG	406	5.30902742	23485	6.401889076	0.069994053	0.040059828	1
ACUAGAGAC	11	6.56354267	23880	6.383234134	0.246116948	0.518200507	1
AGAGACG	472	5.307446534	23419	6.405000868	0.092547899	0.000722654	1
UUAAUUUCAAGA	0	NaN	23891	6.383317152	0	1	1
UAGGAAG	380	5.98640419	23511	6.389732316	0.050121556	0.304451675	1
ACCCACACGCCC	3	6.193146259	23888	6.383341035	0	1	1
GGAGGGG	2375	6.182849701	21516	6.405445345	0.020399233	0.335630513	1
ACUACGAUC	2	3.83084439	23889	6.383530847	0	1	1
CGCGGAG	1973	6.510001759	21918	6.371913341	0.033941836	0.030887119	1
CGCGUA	414	6.399324852	23477	6.383034868	0.046932253	0.331664061	1
GAGGAAGGUG	21	6.370419622	23870	6.383328499	0.100321184	0.984169992	1
CCUCUGG	1057	5.820597873	22834	6.409365776	0.051602496	0.009214297	1
ACUAACA	87	4.859222608	23804	6.388887486	0.146513094	0.048394718	1
GAAGAAGGAAA	32	4.73065549	23859	6.385533723	0.180580441	0.248334255	1
UGUCGC	1127	6.435982384	22764	6.380709802	0.026087557	0.457944478	1
GGCCCCUA	94	6.071723613	23797	6.384547971	0.068709716	0.768658298	1
GAGUCAU	251	5.221992726	23640	6.395647627	0.084087845	0.059658881	1
AGAGAGC	780	5.629240188	23111	6.408767372	0.060756228	0.0076175	1
UGGUGAU	271	4.815511044	23620	6.401305105	0.125288157	0.000444666	1
GGGAGGG	2547	6.175342367	21344	6.408134983	0.020653561	0.286216448	1
UGCCGUU	203	6.959737027	23688	6.378377384	0.068801022	0.296538551	1
CGCAGCA	692	6.178556888	23199	6.38942492	0.02468003	0.807687562	1
AAUCUUA	140	4.528241165	23751	6.394251876	0.128619848	0.020005092	1
CUGCUUCC	353	5.487113225	23538	6.396757546	0.100177352	0.001859901	1
AUAUAGC	65	5.070635908	23826	6.386898294	0.11230653	0.386945418	1
GGAUGAAC	100	6.045332317	23791	6.384737794	0.068980707	0.730512148	1
UCAGAGAUU	27	6.352942287	23864	6.383351519	0.135697967	0.703382777	1
UAGGAAA	325	5.697008553	23566	6.392782072	0.079576704	0.034494389	1
AAAUUCCC	82	4.53832234	23809	6.389671454	0.175980798	0.012671798	1
CGAAGGAC	50	7.503290201	23841	6.380968314	0.09203473	0.791854321	1
GGGCGAAGGAAG	4	2.634450707	23887	6.383944919	0	1	1
ACGAAUC	98	5.314934472	23793	6.387717669	0.098405293	0.301062595	1
UCCCCAU	459	5.507399545	23432	6.400475149	0.087955618	0.001888006	1
UGCUGC	3504	5.870090262	20387	6.471527631	0.036563823	0.000674315	1
ACCCCCAGGCAC	2	4.188981161	23889	6.383500863	0	1	1
AUUUAUUUAUUU	14	3.840734386	23877	6.384807966	0.253465678	0.329830587	1
AGGACUGAGC	13	5.18091369	23878	6.383971782	0.138901596	0.963508302	1
CUCGGAA	404	5.87776919	23487	6.392013085	0.039349132	0.570063127	1
AUAGGGA	108	4.849699681	23783	6.390281399	0.085731171	0.408199862	1
GUCCCCUG	198	5.856301562	23693	6.387721368	0.05580645	0.573677392	1
CCCGCCG	2408	6.355779728	21483	6.386403784	0.028535137	0.058831445	1
UGCUGUUUU	38	5.972647008	23853	6.383971387	0.095850241	0.876745248	1
CAGCGGG	1211	6.11769451	22680	6.397500089	0.028869111	0.293404608	1
GAAGGUA	188	4.908210365	23703	6.39501694	0.131482594	0.003164161	1
UUCUUCAUCC	6	6.043177549	23885	6.383402596	0	1	1
AGCAUGC	281	5.345978244	23610	6.395663287	0.083188256	0.042838435	1
GGAGGG	5450	6.092854703	18441	6.469159587	0.027349648	0.003697208	1
CGGACCG	567	6.610404578	23324	6.37779672	0.042802306	0.262538467	1
UCCCCUA	247	5.758081422	23644	6.389848755	0.087703602	0.046542472	1
UUGGUGG	539	5.798929088	23352	6.396805726	0.049031647	0.158736933	1
UAGUUUA	87	5.372634364	23804	6.387011044	0.119535111	0.167861597	1
UAGGAUG	190	5.788717623	23701	6.388083783	0.082767105	0.151112285	1
UGAUGCC	266	5.430243482	23625	6.394048056	0.109449179	0.003665499	1
ACUAACU	74	5.179523186	23817	6.387057369	0.123871321	0.207656512	1
CGUUCUU	182	6.634073621	23709	6.381392243	0.046770619	0.824359968	1
GGCUGAUG	113	5.226710491	23778	6.388813685	0.130564283	0.043227867	1
AACUUUAU	68	4.584870177	23823	6.388450611	0.166585183	0.046411497	1
UGUGUUG	372	5.270085066	23519	6.400925143	0.079020074	0.020647075	1
CCAUACA	91	4.536490243	23800	6.390378549	0.183952812	0.004330697	1
AGCCGAGAA	46	7.51352501	23845	6.381136839	0.111403357	0.61901397	1
CCAUACC	102	4.751744625	23789	6.390312839	0.188065171	0.001516691	1
UGUUUGU	405	5.559930793	23486	6.397515887	0.083489297	0.007772095	1
ACCCACCGGCCC	0	NaN	23891	6.383317152	0	1	1
UCCGCUUU	125	6.314561487	23766	6.38367878	0.068847934	0.597423499	1
UGAGUGG	501	5.480269188	23390	6.402659907	0.073368355	0.01017901	1
GUUCCAGAU	19	4.041652941	23872	6.38518091	0.243731921	0.209379048	1
CUAGACUAGA	0	NaN	23891	6.383317152	0	1	1
ACGACG	467	5.628268311	23424	6.398370423	0.06333216	0.050798931	1
CCCGGCG	2238	6.346158332	21653	6.387157795	0.020527776	0.359790569	1
ACCGUC	743	6.198362285	23148	6.389253797	0.02113075	0.904787961	1
GAAAGAAG	342	5.540721761	23549	6.395554089	0.080544263	0.02520531	1
CAGCCGU	401	5.973806989	23490	6.390307939	0.051683159	0.242935132	1
GCCUGC	4242	6.014410783	19649	6.462959924	0.030236509	0.003392767	1
AACAAAGAAAG	1	1.535286973	23890	6.383520083	0	1	1
ACCCCUCGGCCG	1	0.88231099	23890	6.383547416	0	1	1
UGCUAC	698	5.597637403	23193	6.40696241	0.071684446	0.001890642	1
CCCGUUU	246	6.157825373	23645	6.385663144	0.061996469	0.306663331	1
UUAGUGU	126	5.600650492	23765	6.387466784	0.10453281	0.129220948	1
ACCCCCCCCCUA	0	NaN	23891	6.383317152	0	1	1
GGUCCCUA	52	4.756488838	23839	6.386865752	0.105313046	0.612715656	1
CGGACGG	664	6.608456522	23227	6.376880998	0.059648008	0.020233673	1
GGGCAUAGGCAC	0	NaN	23891	6.383317152	0	1	1
GACUAGAA	47	6.935384638	23844	6.382228947	0.096541527	0.774458304	1
UAGGUUA	58	5.752169072	23833	6.384853114	0.081914095	0.83232643	1
CCGUCGG	487	5.849370122	23404	6.39442774	0.039710213	0.43935168	1
GGGCUAAGGAGU	1	7.312638275	23890	6.383278252	0	1	1
GUUUCGAG	35	6.271116309	23856	6.383481766	0.157972837	0.347670129	1
GGUGGU	1770	5.844211975	22121	6.426453365	0.046300943	0.001775658	1
GACCACUA	23	4.612066541	23868	6.385023988	0.177246595	0.465873692	1
GUUGUGC	220	5.993118592	23671	6.386943686	0.053310533	0.565309563	1
CGGAGGG	1390	6.25310947	22501	6.391360736	0.041972779	0.019851526	1
GGGUCGAGGGG	6	10.80404964	23885	6.382206648	0	1	1
GAUCACCA	53	5.346156799	23838	6.385623113	0.171570048	0.088898101	1
AAUUUAUUUAG	0	NaN	23891	6.383317152	0	1	1
AUCUGAC	180	5.886919629	23711	6.387085511	0.110609937	0.025270646	1
AUACUAACAA	0	NaN	23891	6.383317152	0	1	1
GUGGUUU	346	5.913149224	23545	6.390226394	0.068402162	0.082265799	1
GGGGGCUG	529	6.299475162	23362	6.385215637	0.041800792	0.326621043	1
CAGACGA	176	5.614086092	23715	6.389025972	0.078805848	0.228028243	1
GGACGAA	205	6.734582894	23686	6.380276982	0.05108091	0.663883133	1
AUAAAAA	328	5.254882954	23563	6.399025102	0.111279388	0.000663062	1
UACGGA	403	5.508005547	23488	6.398335484	0.099965201	0.000727876	1
UAUUAUUUU	60	4.660071948	23831	6.387655817	0.180516274	0.04046266	1
GGGCUGAGGAUG	2	3.673748165	23889	6.383543999	0	1	1
AACACGA	92	5.161186441	23799	6.388041553	0.108314288	0.23251389	1
UUGUAUGU	36	4.761176822	23855	6.385765153	0.203191737	0.102779971	1
UCUGCUGC	354	5.95929943	23537	6.389694442	0.067024296	0.087132419	1
GGACGGC	727	6.558352708	23164	6.377823677	0.031743691	0.476353264	1
CUAACCCUAA	2	6.126934928	23889	6.383338617	0	1	1
UGCGUA	331	6.07566126	23560	6.387639482	0.045806939	0.499972883	1
AAACCAAA	118	4.801893745	23773	6.391166728	0.142835449	0.016606915	1
GGCUACUA	38	4.018907876	23853	6.387083871	0.196543743	0.106653227	1
GAAACGA	170	5.42376081	23721	6.390193952	0.079968854	0.230563833	1
UAUACAG	84	4.443620185	23807	6.390161128	0.223796222	0.00045669	1
GCCAAGGAGCC	21	4.941972461	23870	6.384585197	0.195349811	0.399936601	1
GAUCGCUG	87	6.514718907	23804	6.382836899	0.08914951	0.496166433	1
UUAGGG	757	5.717892043	23134	6.405091459	0.051347334	0.041914798	1
GAUUACUA	17	3.965217008	23874	6.385039013	0.349890849	0.031232458	1
GUGACGA	184	5.79073002	23707	6.38791647	0.070489637	0.324464411	1
GGGG	16665	6.258949719	7226	6.670140189	0.021672605	0.017564661	1
CCGACGG	439	6.778208234	23452	6.375925152	0.047224652	0.291705149	1
UCUUCGAUC	6	3.731050987	23885	6.383983411	0	1	1
GUAGUUU	220	5.730738587	23671	6.389382265	0.08748795	0.071097192	1
UGCAUGA	202	5.033596095	23689	6.394826446	0.14046186	0.000739016	1
UUUCUCG	307	6.131727385	23584	6.386592172	0.04921075	0.455222435	1
GAUCAAU	94	6.124107018	23797	6.384341052	0.122869949	0.118347085	1
GAUCACCG	32	8.626297357	23859	6.380308838	0.287023503	0.01033447	1
UGGAGCC	1227	5.708819438	22664	6.419833596	0.054807649	0.001836705	1
CACAUCAU	56	3.751623699	23835	6.389500279	0.260808685	0.001000389	1
CCCUCCG	1300	6.380379535	22591	6.383486197	0.017020427	0.868556212	1
AAUCAUA	95	4.821666968	23796	6.389551678	0.108203059	0.217880726	1
CACAGCA	544	5.691826252	23347	6.399429331	0.079355044	0.002473243	1
ACGACA	436	5.491118386	23455	6.399902045	0.073273045	0.020178662	1
AUGAGCG	151	6.640070776	23740	6.381684052	0.060474958	0.642709813	1
ACCCACCGGCAC	0	NaN	23891	6.383317152	0	1	1
GCCAAGGGGCC	1	1.654213501	23890	6.383515105	0	1	1
UCGCUU	859	6.292917274	23032	6.3866887	0.029579942	0.463466143	1
AAUAAACAAAG	0	NaN	23891	6.383317152	0	1	1
UCCGCUGC	301	7.283022295	23590	6.371837235	0.073195185	0.082783582	1
GGAUGC	1562	5.895700246	22329	6.417427843	0.035158455	0.054148358	1
UGUUGGU	300	5.633872724	23591	6.392847623	0.0879276	0.020499341	1
GAUAUAC	51	6.935510309	23840	6.382135866	0.10325783	0.649718943	1
GGAGGAAC	272	5.840243542	23619	6.389571271	0.0480385	0.564198826	1
GGUGUGG	698	5.808581648	23193	6.400613982	0.055024012	0.033042476	1
UGUGUGUU	155	4.368633947	23736	6.396473366	0.164846646	0.000463702	1
UUAUAUUUU	41	4.246176949	23850	6.386991062	0.193202434	0.09418133	1
CGGAG	10282	6.426665115	13609	6.350566491	0.021081967	0.010964814	1
AGGCAGUAGUC	4	11.59465224	23887	6.382444487	0	1	1
CCAAUCC	335	5.326202629	23556	6.398350832	0.107963747	0.000905539	1
CCCCACCCUCUU	2	14.43180552	23889	6.382643328	0	1	1
ACGCGCG	582	6.515348079	23309	6.380020486	0.027735699	0.774916824	1
ACCCAUCGGCCC	1	9.983208343	23890	6.383166466	0	1	1
UCUCACG	183	6.027269799	23708	6.386065451	0.066858527	0.391389367	1
GUAUGU	383	5.696990339	23508	6.394499012	0.081569698	0.013275736	1
AAAAAAGAAAG	13	5.355619971	23878	6.383876666	0.286443266	0.236772792	1
ACGCGCA	289	7.350282281	23602	6.37147693	0.107780732	0.002631831	1
CGGCCCG	1992	6.565295168	21899	6.366763875	0.038747483	0.008315987	1
UUUUAAGUU	26	3.063379474	23865	6.386934097	0.320153427	0.009745401	1
CGAAGCA	230	5.956243662	23661	6.387468579	0.042677824	0.801061889	1
GUUUUGC	360	5.494569783	23531	6.396914069	0.103254572	0.00104111	1
AUUUACUUU	12	3.140361779	23879	6.384946846	0.42079163	0.028601516	1
UUUGCUUC	148	4.749118467	23743	6.393503793	0.134716235	0.009604533	1
GGUUCCCG	215	6.983412957	23676	6.377867727	0.040857585	0.869028985	1
UCCCCCAU	114	5.265293971	23777	6.388677569	0.100902833	0.198273325	1
AUUUAUACU	8	4.433882459	23883	6.383970147	0	1	1
ACUACGACG	5	15.31918186	23886	6.381446629	0	1	1
CCUAACC	182	5.33588442	23709	6.391357675	0.122991269	0.008471214	1
GGUCACCG	100	5.09911859	23791	6.388714986	0.110432937	0.176150743	1
CGCGGGG	2364	6.367370024	21527	6.385068395	0.029770154	0.045844986	1
GGACUAGCC	13	6.428816697	23878	6.383292381	0.240137365	0.441947154	1
UGUAGGAC	39	6.824485116	23852	6.382595806	0.150621138	0.340103653	1
UUUUUUAUUUU	10	6.279547572	23881	6.383360605	0	1	1
CGUUGGU	158	6.429100057	23733	6.383012357	0.06479308	0.525166964	1
CUGGGGGCUG	53	4.613153988	23838	6.387252828	0.167484293	0.102920577	1
AUGAAUGCUG	8	8.95714723	23883	6.382455006	0	1	1
UGGUGAA	407	5.222416584	23484	6.40343666	0.091464752	0.002477251	1
ACCCACCCGCCG	0	NaN	23891	6.383317152	0	1	1
GCGCUU	1719	6.224903553	22172	6.395598993	0.018139477	0.670130683	1
UGUGUGUGUGUG	73	4.624190869	23818	6.388708714	0.156026811	0.05782731	1
AAAGGGG	670	5.872638962	23221	6.398051849	0.054107611	0.044162688	1
GCGGGAA	971	6.250074212	22920	6.388961956	0.020849487	0.812819395	1
CACAGCG	388	6.290426741	23503	6.384850636	0.035932899	0.707861453	1
UAGGGU	588	5.616179141	23303	6.402674194	0.077104828	0.00218469	1
CCAUUAAA	29	4.377286826	23862	6.385755124	0.254346111	0.04714892	1
CGUGAUGCUG	12	9.710077281	23879	6.381645343	0.299408825	0.232504104	1
CGCCGUA	171	7.364946174	23720	6.376240484	0.111806357	0.028682101	1
GGAUGGC	699	6.168784981	23192	6.389783088	0.025025957	0.789063839	1
CGAUGGA	294	6.323715915	23597	6.384059737	0.041479244	0.699835133	1
UGACAGG	489	5.686530057	23402	6.397876971	0.062297998	0.048565812	1
GUCCUCAG	231	6.622212365	23660	6.380984743	0.056288583	0.463246384	1
AGCUCCCA	195	5.802846431	23696	6.388093983	0.064223325	0.402242951	1
ACUAGCU	155	5.304660971	23736	6.390360955	0.082443709	0.246075564	1
GAUUCCUG	153	5.161373549	23738	6.391193021	0.101998561	0.084578516	1
ACCCAUACGCAG	0	NaN	23891	6.383317152	0	1	1
CACCUCCG	200	5.305834107	23691	6.39241329	0.07479106	0.217210164	1
UCCGGA	1939	6.600671547	21952	6.364118438	0.020380864	0.449863276	1
ACCCCCCGGCCG	3	3.391572411	23888	6.383692874	0	1	1
UUUAGUU	166	5.919503764	23725	6.38656238	0.069891198	0.396401134	1
ACCCCCCGGCCC	2	7.675413905	23889	6.383208977	0	1	1
CCUCUCG	632	5.701353925	23259	6.401847646	0.057572242	0.033856112	1
UAGUUUG	163	5.320295035	23728	6.390619605	0.155713371	0.00077913	1
UUUCUGG	665	5.640464456	23226	6.404586292	0.069033796	0.004216452	1
UCACUCG	214	6.45125057	23677	6.382703149	0.03390352	0.967808555	1
UCGGG	6181	6.15414043	17710	6.463302546	0.018376921	0.090568844	1
UAUAUUUA	53	5.478198167	23838	6.38532954	0.150048203	0.184725983	1
UGACGGA	206	6.261056046	23685	6.384380517	0.058889429	0.478214291	1
ACCCCCACGCCG	3	7.607338884	23888	6.383163432	0	1	1
ACCCCCCGGCAG	1	1.910051127	23890	6.383504396	0	1	1
CAUACAG	128	4.780113619	23763	6.391952848	0.116983007	0.061330507	1
CCGCCGG	2059	6.480507754	21832	6.374150999	0.033848506	0.026827791	1
GGUCACUA	29	6.134561908	23862	6.38361947	0.108718522	0.883361092	1
AAGUAACAA	16	2.778877362	23875	6.385732693	0.415531414	0.007998703	1
CCCCCGG	1605	6.174525449	22286	6.398353977	0.029364145	0.151196569	1
UGAUCGAGUA	0	NaN	23891	6.383317152	0	1	1
UUCUCUUUUCU	12	8.375477423	23879	6.382316025	0.176630093	0.84840663	1
AUUGCAC	154	4.663100057	23737	6.394477511	0.136459383	0.00670299	1
UGUUCCAGAU	1	4.258365993	23890	6.383406099	0	1	1
GAUAUAG	74	4.251300545	23817	6.38994138	0.191410519	0.008982478	1
GGAUAC	530	5.612114262	23361	6.400813729	0.088160965	0.000634431	1
CAGUCAC	418	5.771448661	23473	6.394213119	0.072622072	0.026285204	1
CGGUGGA	507	6.596523921	23384	6.378694511	0.031311637	0.715372158	1
AGGAGCGUG	53	5.608093319	23838	6.385040739	0.102768372	0.631655488	1
AUGUGUGU	121	4.821121732	23770	6.39126943	0.16375701	0.003139964	1
GAUUAGUG	36	7.562751796	23855	6.381537247	0.162656326	0.297556957	1
GAAGAAGAA	136	5.44433528	23755	6.388692927	0.116758082	0.050097367	1
CCGCUAU	106	7.776190032	23785	6.377109688	0.072222068	0.640781144	1
UCGAGAU	122	5.329552068	23769	6.38872585	0.118002923	0.068073552	1
CGCUGCGGC	248	6.401074662	23643	6.383130887	0.050845029	0.549779501	1
UGGUCUGGAGC	6	3.438192917	23885	6.384056978	0	1	1
CCCGCUGC	471	5.944725824	23420	6.392137669	0.034243238	0.651098587	1
ACGCUG	1399	5.868301297	22492	6.415351083	0.054590739	0.000779367	1
AAAGAAGAA	164	5.564615187	23727	6.388975985	0.091112883	0.133804974	1
CGCUGCG	1337	6.510536723	22554	6.375775582	0.030210218	0.19954379	1
GGGCAGUAGGG	0	NaN	23891	6.383317152	0	1	1
UUUUAUUUU	116	5.421636601	23775	6.388009263	0.15756844	0.006480626	1
ACACGAG	131	5.868330745	23760	6.386156513	0.060343897	0.729837651	1
CCUCGUCC	230	5.879986149	23661	6.38820985	0.064322137	0.302659104	1
CCCUCCU	1532	5.745093886	22359	6.427047106	0.050950593	0.001169903	1
GUAGGGU	143	5.479338635	23748	6.388760513	0.097273116	0.135726032	1
CCUGCUUU	167	4.553882416	23724	6.396195065	0.155777469	0.000639228	1
CGGUAG	839	6.726066835	23052	6.370842443	0.04497005	0.075685734	1
AAUUUAUUUAA	0	NaN	23891	6.383317152	0	1	1
AUCGGGCA	30	6.113258222	23861	6.383656692	0.103299666	0.90647901	1
UAUAUAG	89	6.221467379	23802	6.383922338	0.085399773	0.537392773	1
CCCCCCG	980	6.04037814	22911	6.397986099	0.043686751	0.055345828	1
GAUCACC	207	5.591552277	23684	6.390237239	0.07418286	0.208766907	1
GACUAAC	66	5.404997159	23825	6.386027294	0.089532259	0.6670264	1
UUUGAUUUU	40	4.579372259	23851	6.386342509	0.223670915	0.036792826	1
CACCACCACC	34	6.111750194	23857	6.383704178	0.12114708	0.701392311	1
GAGCGAAGGGAG	2	15.79295564	23889	6.382529372	0	1	1
AAUUGUACAUAA	0	NaN	23891	6.383317152	0	1	1
UUAUACUUU	11	4.647881488	23880	6.384116557	0.151842546	0.961669823	1
UCAUCGACU	5	4.422513237	23886	6.383727603	0	1	1
GCAGCGC	1676	6.375190404	22215	6.383930271	0.02458293	0.303041471	1
GUGCGCG	1017	6.764819103	22874	6.366355209	0.0542034	0.006549426	1
UGUGGUG	540	5.821343113	23351	6.396312997	0.046091134	0.21213405	1
UCGAGAGAU	11	5.91222568	23880	6.383534154	0.227847571	0.617897431	1
CGGUCGA	120	6.285848923	23771	6.383809188	0.04568627	0.964448544	1
CUCUUCAC	136	6.021847548	23755	6.385386606	0.111951973	0.067439286	1
UGGGAAA	694	5.57064499	23197	6.407630403	0.059538095	0.016838441	1
UAGGGC	955	6.074309745	22936	6.396183479	0.02779576	0.478120469	1
ACCCAUACGCCC	0	NaN	23891	6.383317152	0	1	1
UAUUUAUUUA	22	6.040394328	23869	6.383633223	0.094940566	0.988876386	1
GGGCGAAGGAGG	1	4.46928066	23890	6.383397271	0	1	1
AAAAGAGAAG	33	8.22897916	23858	6.380764262	0.181965518	0.225231767	1
CACACGA	102	5.944729023	23789	6.385197685	0.09545646	0.312989854	1
CCCGACU	395	6.300395738	23496	6.384711175	0.058336566	0.142095729	1
AUGCGCA	274	6.403404536	23617	6.383084102	0.031088425	0.956003943	1
ACCCAUCGGCAC	0	NaN	23891	6.383317152	0	1	1
AAUAAGCAAAG	1	4.456096195	23890	6.383397823	0	1	1
UUUAUUUA	109	5.18443916	23782	6.388811968	0.11288894	0.125858109	1
CAACCACACCAC	1	4.382971609	23890	6.383400884	0	1	1
CCUGCUUC	267	5.917230252	23624	6.388584897	0.056457852	0.369217696	1
GAUUGAUG	32	3.946277401	23859	6.386585741	0.263256266	0.023840708	1
CUCCCUCC	955	5.719375886	22936	6.410962073	0.054077679	0.009380014	1
GGUGUUU	398	5.433926081	23493	6.399400992	0.060810373	0.110635362	1
CGCCUUCC	401	6.338902623	23490	6.384075357	0.034223721	0.744947487	1
CUACGAA	76	5.239429151	23815	6.386967603	0.105072544	0.37297112	1
GGGACGU	330	6.504653094	23561	6.381617697	0.029920915	0.932714144	1
GGCUCCCG	629	6.17537437	23262	6.388939885	0.020091994	0.965691088	1
UGGAGGC	1193	5.726728076	22698	6.417827275	0.04844835	0.009777113	1
GUUACCUGCUA	1	1.638464109	23890	6.383515765	0	1	1
ACCCAUCCGCCC	0	NaN	23891	6.383317152	0	1	1
UCGCUG	1912	6.435889806	21979	6.378743745	0.014874459	0.831234602	1
CCGCUU	1729	6.552166865	22162	6.370144101	0.024350321	0.297570501	1
AGCAGAGUA	22	5.752017786	23869	6.383899019	0.166394982	0.576828802	1
ACACACUAACCU	1	2.918464476	23890	6.383462186	0	1	1
UUUGCUGU	152	6.18774404	23739	6.3845694	0.041742048	0.955022649	1
CACUUCAU	56	4.681930031	23835	6.387314537	0.119582547	0.401316274	1
AGACGGA	392	5.511154622	23499	6.397866185	0.087895078	0.005173011	1
ACAAGGAC	92	4.965834688	23799	6.388796726	0.205372623	0.000878141	1
UCUUCC	2647	6.003159673	21244	6.430684731	0.038775792	0.001687007	1
GCCUGCG	1568	6.42576407	22323	6.380335619	0.021830863	0.487437707	1
GGCCUCC	1511	5.9419758	22380	6.413114596	0.036775827	0.04347765	1
CGCAGGG	1071	6.194029431	22820	6.392200901	0.02788776	0.403918835	1
GUUCCAGUU	25	4.910713017	23866	6.384859727	0.143155954	0.685460865	1
AAAAAGCAAAG	9	4.698165709	23882	6.383952206	0	1	1
ACCCCUCGGCAG	2	6.176427814	23889	6.383334473	0	1	1
UUCUUCAU	90	4.664402016	23801	6.389816978	0.126357903	0.114160491	1
CGGCGGG	2881	6.570640342	21010	6.357630426	0.037652241	0.001517749	1
GGCCACUA	59	5.036302512	23832	6.386651906	0.126715398	0.301115631	1
AAAGGACAAA	8	5.215745892	23883	6.383708249	0	1	1
UAGUGC	611	6.112720234	23280	6.390419159	0.03568294	0.434468887	1
GAGGGUG	769	5.646747188	23122	6.407814268	0.073753975	0.000608969	1
CCUCUUCC	457	6.051176787	23434	6.389794414	0.051154796	0.1913316	1
ACCCACAGGCCC	9	3.779374116	23882	6.384298456	0	1	1
GAUUCCUGCUA	0	NaN	23891	6.383317152	0	1	1
GGACGCUG	259	5.70437563	23632	6.390758158	0.089621951	0.03263477	1
GAUUCCAGCUA	2	5.646466794	23889	6.383378842	0	1	1
ACGAGAGUU	8	7.436391364	23883	6.382964408	0	1	1
CACAGGU	340	5.532120826	23551	6.395605664	0.094216556	0.005210151	1
GGAAGAAG	444	5.618247224	23447	6.397804765	0.051828602	0.192287596	1
ACCCACCCGCAC	0	NaN	23891	6.383317152	0	1	1
CGACGCG	444	6.722410863	23447	6.376895964	0.053572808	0.163876795	1
ACCCACCCGCCC	3	9.144249224	23888	6.382970418	0	1	1
GGGCGAAGGAGU	0	NaN	23891	6.383317152	0	1	1
UCAUCGAUC	3	6.5244751	23888	6.383299425	0	1	1
CCGACGA	187	5.644791068	23704	6.389143358	0.055564755	0.615635843	1
GCGCUG	4174	6.394702173	19717	6.380906995	0.020345277	0.115460569	1
UGUGUGUGUG	116	4.869188019	23775	6.390704701	0.136374053	0.027306938	1
GCGAAGGAGCC	5	5.645110848	23886	6.383471679	0	1	1
GGUUCCUG	268	5.752881159	23623	6.39046937	0.062637538	0.249525798	1
UGAAGGC	565	5.77353138	23326	6.398087321	0.062951972	0.025246052	1
AGGGAAGGGA	36	5.690932517	23855	6.384362042	0.108019516	0.79567596	1
CAGCUUCC	374	5.792777399	23517	6.392708736	0.072811021	0.040345943	1
AUAAUUA	130	4.610702943	23761	6.393015391	0.161577634	0.002339487	1
GAGCGGCUGG	55	6.363750556	23836	6.383362301	0.08735221	0.796527933	1
CGUUGUU	135	5.976529452	23756	6.385628835	0.073172002	0.46870413	1
CUAUAGA	79	5.152704691	23812	6.3873999	0.148128164	0.063149574	1
GGCUGC	6098	6.216588377	17793	6.440458279	0.018441377	0.091085674	1
UAGCGGCUGG	2	1.558163413	23889	6.383721117	0	1	1
AGCUGUU	482	5.55588852	23409	6.400354215	0.075537319	0.009128483	1
CCGCUG	3817	6.325005895	20074	6.394404831	0.013564783	0.596635005	1
CCCCGAC	670	6.540740998	23221	6.378774971	0.031879854	0.522284081	1
GGAUGCA	341	5.760920074	23550	6.392329356	0.069908039	0.074843371	1
UAGGUAA	57	7.220448061	23834	6.381315119	0.097768336	0.648651566	1
GAUUACUG	48	5.488813996	23843	6.385117939	0.094401397	0.786767523	1
UACGAAC	37	6.855876147	23854	6.382584165	0.103894412	0.82007184	1
GUUGUUC	217	6.450617848	23674	6.382700262	0.043350947	0.813801495	1
AAAAAAAA	365	5.351468638	23526	6.399326024	0.098406776	0.00189584	1
AGACGACGAU	4	5.700868269	23887	6.383431432	0	1	1
UAAAGUGCUU	8	2.890488066	23883	6.384487132	0	1	1
GAUUCCCG	88	6.343737356	23803	6.383463479	0.045884686	0.992698027	1
CGGGGCA	871	6.283152805	23020	6.387107037	0.020275984	0.880526331	1
UCUUCUCUCUU	4	7.420476525	23887	6.383143475	0	1	1
UGCAGGCA	167	6.482224137	23724	6.382620918	0.039404247	0.958991358	1
UUUUUCCC	254	5.617017644	23637	6.391551703	0.091299208	0.030309497	1
GAUUACCA	26	4.53236837	23865	6.38533369	0.242140889	0.095129385	1
UUAGGGU	140	6.393770904	23751	6.383255533	0.063180498	0.634968956	1
CGCUGAC	487	6.540766528	23404	6.380040881	0.039551059	0.444490817	1
CCUUCUGUG	59	4.610411443	23832	6.387706269	0.173045357	0.058916954	1
GAUUUAUUUUG	2	4.911647298	23889	6.383440361	0	1	1
ACCCGA	1046	5.884951329	22845	6.40613574	0.02979201	0.33716408	1
UGUCUCGCU	17	4.623536975	23874	6.384570242	0.219549695	0.385998276	1
UUCAUCAC	50	6.143957974	23841	6.383819143	0.111549012	0.563875303	1
UGUUCGUGCG	0	NaN	23891	6.383317152	0	1	1
UAUCCAG	204	5.20097638	23687	6.393499848	0.13762451	0.000940975	1
AUUUAUUUU	62	4.426186666	23829	6.388409354	0.159858752	0.084796299	1
AGGAGAUAA	33	6.131200609	23858	6.383665876	0.178411663	0.244967913	1
CACCUUCC	236	5.906768519	23655	6.388071558	0.051086236	0.575481149	1
CACCGAC	262	6.159066263	23629	6.385803662	0.038315416	0.841316361	1
CCUUCCUU	239	5.585144079	23652	6.391382574	0.069622497	0.201552217	1
CCCGGC	6138	6.417171982	17753	6.371612035	0.024508637	0.008343705	1
CUUGCUUC	149	5.823345116	23742	6.386831424	0.106771112	0.068362804	1
CGCU	14333	6.434924599	9558	6.305927579	0.024817093	0.001712066	1
ACCCCUCCGCCG	3	6.902432176	23888	6.383251959	0	1	1
GCUGGCC	1281	6.282755697	22610	6.389014597	0.019912849	0.722305595	1
GGACAAA	343	5.514271224	23548	6.395975669	0.073335228	0.052694201	1
AACCUUGCC	29	3.884832066	23862	6.386353615	0.263299894	0.036046906	1
AGAAGGAC	124	5.114205031	23767	6.389938514	0.086743343	0.311303131	1
CGCCCGA	651	5.810637133	23240	6.399359092	0.036748376	0.359468743	1
ACUAACC	97	4.869822058	23794	6.389487154	0.167918101	0.00861059	1
GGGUGAGCUG	16	7.882354175	23875	6.382312562	0.257814136	0.238327221	1
CCGAGCA	591	5.866356753	23300	6.396429753	0.052760942	0.080791976	1
ACGAGAG	227	5.754836013	23664	6.389345939	0.072302991	0.19041417	1
CGCACCG	553	6.32232619	23338	6.384762349	0.032314333	0.625389308	1
GAUUUAUUUAG	0	NaN	23891	6.383317152	0	1	1
CGCGCAA	168	6.987843625	23723	6.379036056	0.092956554	0.111921064	1
CCUCUUU	727	5.569463407	23164	6.408859877	0.063256626	0.007098673	1
UAGGAGG	427	6.080779657	23464	6.388822757	0.035048459	0.681537795	1
AGAAGAGC	249	5.48886656	23642	6.392737599	0.071916122	0.156279811	1
CGGACAGAGC	14	4.441263196	23877	6.384455853	0.251895129	0.337130303	1
ACCCACACGCAG	0	NaN	23891	6.383317152	0	1	1
GUAGUGG	282	5.478380704	23609	6.394126254	0.090654213	0.020502661	1
AAAAAACAAAG	9	2.646787365	23882	6.384725274	0	1	1
CACCGGA	373	5.861413236	23518	6.391594649	0.057938851	0.169886559	1
GAUGGAGGA	115	6.403557849	23776	6.383219252	0.076679443	0.5114732	1
CGGCCGG	2448	6.513767588	21443	6.368424522	0.037696459	0.003882422	1
UACUUCAA	37	4.286042159	23854	6.386570241	0.289932676	0.004014952	1
ACAAAGACAAA	1	4.131140581	23890	6.383411425	0	1	1
GAGCGACUGG	4	4.988210788	23887	6.38355077	0	1	1
GAUCACUG	63	5.860345586	23828	6.384699862	0.084993378	0.75441289	1
AGAGUGA	498	5.771718545	23393	6.39633712	0.052855117	0.131122457	1
UCAUCGCUU	15	4.567897442	23876	6.384457682	0.320064779	0.092711124	1
UACGUC	283	6.152061725	23608	6.386089318	0.028984755	0.972895331	1
GAUAAAA	253	5.163571437	23638	6.396372219	0.114352953	0.002869718	1
GCCGGAG	1980	6.528202191	21911	6.370224533	0.029563353	0.08365134	1
UGUUGUU	353	5.629582652	23538	6.394620928	0.074008468	0.044304508	1
CGCUGCA	685	6.033719611	23206	6.393636652	0.035230695	0.380752955	1
GAAACUA	244	5.246164553	23647	6.395050786	0.128359436	0.000699535	1
UUAGGGUUAGGG	0	NaN	23891	6.383317152	0	1	1
GGGGGAG	1576	5.96032632	22315	6.413190939	0.027765434	0.206469807	1
GAAGAGGAAG	108	6.029982399	23783	6.384921666	0.082551574	0.456311074	1
GGUUCCAGAU	3	4.265869217	23888	6.383583074	0	1	1
GAUGAUGCUG	16	6.576851058	23875	6.383187454	0.205910995	0.50663261	1
GGUUGUUG	105	5.56523748	23786	6.386928451	0.075551445	0.589512103	1
GAGCACUG	134	4.941692287	23757	6.391448555	0.103760149	0.113473558	1
UAGGAUA	79	5.89139701	23812	6.384949173	0.088979708	0.561217829	1
GGUCAGUG	124	6.685581601	23767	6.381740142	0.072007541	0.544535547	1
GUUCGAGUA	4	6.450085878	23887	6.383305971	0	1	1
CCCUGCG	1243	6.061097093	22648	6.401001695	0.022551722	0.586748745	1
UGGAGAGGAAC	6	3.891574625	23885	6.383943087	0	1	1
GGGUGCC	672	5.97703183	23219	6.395075787	0.038615556	0.284390908	1
GAACUCA	290	5.015786696	23601	6.40012084	0.099245941	0.007080814	1
CGGCGCG	2501	6.50559238	21390	6.369020268	0.024923588	0.123812275	1
UGGAGAU	466	5.810641994	23425	6.394709537	0.076061487	0.010116093	1
GAGCAGUGGUC	6	11.81669731	23885	6.381952267	0	1	1
GGUUCGU	146	7.144512675	23745	6.378636817	0.093534904	0.157807945	1
ACGGC	4508	6.276022255	19383	6.408271256	0.010241734	0.837625905	1
CCAACCA	305	5.015456089	23586	6.401005511	0.116486718	0.000565179	1
GACGUC	1036	6.744884251	22855	6.366927587	0.057494073	0.002854133	1
CCCCGCG	2223	6.462393561	21668	6.375204412	0.031097079	0.040509466	1
UAGGGCAGGC	10	4.605978917	23881	6.3840614	0	1	1
AUCUUCAU	67	4.433647957	23824	6.388800188	0.243281577	0.000735084	1
GCGGGUA	250	6.462116073	23641	6.382483865	0.082091451	0.07127981	1
GGUGGUGGU	93	5.487554884	23798	6.386817694	0.098053329	0.335230362	1
GAUUCCCA	83	6.280700725	23808	6.383674896	0.068277647	0.835377021	1
GAUCAACCUGGC	0	NaN	23891	6.383317152	0	1	1
GGAUCCGG	223	5.32917486	23668	6.393249285	0.082317538	0.100164217	1
UAAGGGAUC	12	4.307890387	23879	6.384360124	0.314177729	0.187220339	1
CCGGCGA	777	6.033525247	23114	6.395075753	0.038753862	0.208882099	1
UUAUUUAUUU	33	4.894409861	23858	6.385376585	0.135723485	0.578434648	1
CUACAGC	380	5.773787149	23511	6.393168771	0.085069811	0.008920573	1
UCCGCUUC	210	7.940286036	23681	6.369510156	0.107916332	0.01568341	1
CGCCGGG	2252	6.208154035	21639	6.401546615	0.032705877	0.025462862	1
CCGCAGG	1068	6.300830645	22823	6.3871771	0.02099199	0.759589542	1
CCCCCCU	682	5.70013963	23209	6.403392428	0.062472984	0.011351494	1
GCGCUUGUGC	11	5.293586888	23880	6.383819122	0.23632176	0.571024425	1
UGAGUGU	360	5.765796863	23531	6.392764575	0.051912961	0.29489219	1
UUGCACA	236	5.137701165	23655	6.39574435	0.122480466	0.001804269	1
UUGCUC	1372	5.689401054	22519	6.425594913	0.047147488	0.006369932	1
UUUUUCG	158	6.362447365	23733	6.383456091	0.044262462	0.918197236	1
GGACAGG	783	5.700164073	23108	6.406465363	0.059598209	0.009215195	1
ACGCGCU	308	6.352164462	23583	6.383724014	0.046170585	0.535947669	1
UAGGGGGAC	12	7.215545701	23879	6.382898929	0.314599997	0.186034601	1
CUCGCUGU	124	5.361012814	23767	6.388650839	0.101254179	0.159332828	1
GUUUUUUUUG	12	5.466575937	23879	6.383777845	0.179428926	0.834737594	1
AUGCGCU	129	6.328161124	23762	6.383616585	0.080934708	0.370019235	1
UACGGC	489	6.755324604	23402	6.375543815	0.039897661	0.430785517	1
AGGAUGA	576	5.760116711	23315	6.398713397	0.082964368	0.00087176	1
UUGACAGAGC	7	6.574902177	23884	6.383261002	0	1	1
UACGUA	134	5.819285786	23757	6.386498539	0.107201083	0.093522241	1
AGUGUGG	531	5.772549475	23360	6.397200613	0.054844907	0.088001997	1
AGACGAG	282	5.597272458	23609	6.39270614	0.096250258	0.011445726	1
GACUAGCA	50	5.420679496	23841	6.385336022	0.136218279	0.312754988	1
CGAACGAGAU	0	NaN	23891	6.383317152	0	1	1
UUGGUUU	374	5.485692703	23517	6.397592423	0.100147828	0.001241366	1
CCAUUCA	263	4.893477295	23628	6.399900354	0.102122023	0.008808211	1
CCGGGGG	1497	6.226726547	22394	6.393784962	0.015159371	0.903771774	1
GCGCGGU	807	6.614458997	23084	6.3752366	0.019788029	0.920224883	1
UGAUGGAGA	43	5.019591291	23848	6.385776067	0.22178253	0.029323483	1
UUAAUUG	151	4.985191164	23740	6.392210034	0.114152212	0.04006436	1
ACGAGAGAC	7	8.156890322	23884	6.382797348	0	1	1
GGACGGG	839	6.354523236	23052	6.384365135	0.041849623	0.117339537	1
GAUCCCCA	105	8.111133797	23786	6.375689945	0.114905126	0.126490289	1
GGACGAG	463	6.168809837	23428	6.387556391	0.029881543	0.812272732	1
CCGAGGA	927	6.097281485	22964	6.394863706	0.031911446	0.32436373	1
AGAAGGAAGG	45	6.66667998	23846	6.382782416	0.112118501	0.624802065	1
GCUCAUCCUGGC	4	3.364840879	23887	6.383822611	0	1	1
GACCCCCA	173	5.801110431	23718	6.38756379	0.101326911	0.058801628	1
GUGUGUGUUUG	10	3.333358958	23881	6.384594301	0	1	1
CUGUAUGU	49	4.552505473	23842	6.38707983	0.179634978	0.085197829	1
UGGAGCA	718	5.645828309	23173	6.406167754	0.0674103	0.003566604	1
ACGAGAUCA	8	6.532235749	23883	6.383267269	0	1	1
GGCUCCCA	286	5.808497078	23605	6.390281716	0.048026746	0.532264171	1
UGUCAAC	175	4.562194004	23716	6.396755192	0.140037106	0.002197986	1
AUCUUCAC	62	4.793002082	23829	6.387454948	0.117947229	0.355888807	1
CCGUGGA	494	6.091187096	23397	6.389485133	0.045035792	0.28027893	1
ACUAAUC	77	5.452001173	23814	6.386328462	0.139917695	0.099052067	1
UAUUUAUA	61	5.763307133	23830	6.384904253	0.09800981	0.602814565	1
GGCCACCA	210	6.050995647	23681	6.386264136	0.065488507	0.333874621	1
GUUGGAA	409	5.265557363	23482	6.402785841	0.08603958	0.005202145	1
CUACAAC	194	5.607296497	23697	6.389670193	0.098636393	0.047305981	1
ACGCGCC	598	6.519836698	23293	6.379812293	0.029147301	0.704913191	1
GAGGAAG	1781	5.853876791	22110	6.425964519	0.048882203	0.00075889	1
AACAAAUAAAG	0	NaN	23891	6.383317152	0	1	1
AUGUAUGU	31	5.430612261	23860	6.38455495	0.251491226	0.039829861	1
CACGUC	793	6.144621997	23098	6.391512029	0.032785684	0.382053447	1
AGUAGCC	263	5.976430439	23628	6.387846152	0.049769366	0.539806754	1
AGACGGG	414	5.971932858	23477	6.390571618	0.04828284	0.299100017	1
GACCCCUG	199	5.375041853	23692	6.39178612	0.100552569	0.036977474	1
ACAAACC	224	5.371851488	23667	6.392890326	0.131108189	0.000972654	1
ACCCAUCCGCCG	0	NaN	23891	6.383317152	0	1	1
CGCGUC	2137	6.641206391	21754	6.357983452	0.035154653	0.016302953	1
AGUGUGU	398	5.518821323	23493	6.397962763	0.068777142	0.049318474	1
GUGGUUG	442	5.720812891	23449	6.395804972	0.050682342	0.21506346	1
CCACUGG	580	5.471179075	23311	6.406012021	0.081523078	0.001081867	1
CGCAGC	4296	6.395088172	19595	6.380736478	0.019948154	0.121082211	1
CGGUCGG	504	6.471307649	23387	6.381420919	0.063600148	0.036950243	1
AGGGGAGGGG	115	5.657109106	23776	6.386829683	0.066622535	0.68995994	1
UGGUAC	508	6.00886373	23383	6.391452222	0.066405417	0.024926475	1
CCUCAGG	915	5.765680714	22976	6.407914007	0.054199773	0.011369734	1
CCCGCGG	2252	6.473154017	21639	6.373967708	0.032055224	0.030238481	1
AUUUUAUUUUG	5	5.990459927	23886	6.383399388	0	1	1
UUACAUU	171	4.752973774	23720	6.395070471	0.124193318	0.010629753	1
CAAUUAAA	46	5.125122861	23845	6.385744367	0.124619144	0.473875553	1
AGUUCCAGCC	13	4.405011536	23878	6.384394209	0.194727042	0.708057776	1
CUGACUA	153	4.348734934	23738	6.396430771	0.151442463	0.001873469	1
AAAAACC	302	5.122759046	23589	6.399455545	0.09521345	0.00897547	1
CGCUGGG	1408	6.112483186	22483	6.400278155	0.024112916	0.424203373	1
GGGCUAUGGAGU	1	3.499229753	23890	6.383437876	0	1	1
CGGCGGU	1232	6.448123697	22659	6.379793534	0.048577427	0.00805486	1
CAGAGGU	514	5.802584047	23377	6.396085977	0.078461253	0.004089882	1
GAGGCAU	310	5.512071566	23581	6.394770701	0.079759949	0.040766064	1
AUGACAGAGC	3	1.841926775	23888	6.383887487	0	1	1
GGGGGA	3092	6.066278985	20799	6.430448361	0.022724902	0.124018147	1
AGGAGAAUA	18	4.551957658	23873	6.384697979	0.174809292	0.64170308	1
UCUCG	4308	6.150427567	19583	6.434549769	0.023176581	0.045029159	1
UGCGUC	1159	6.435847188	22732	6.380638888	0.022831858	0.613378286	1
GGGGGAA	832	6.17747501	23059	6.390744216	0.03149764	0.403071964	1
CCUCGGA	637	5.949796505	23254	6.395192642	0.02345384	0.884728764	1
GUUACCAGUCC	0	NaN	23891	6.383317152	0	1	1
UUUAUUUAUUU	24	5.355875142	23867	6.38435032	0.114272147	0.912921023	1
AAUACUA	95	5.045483079	23796	6.388658144	0.14881935	0.030255068	1
CUUUCUU	677	5.495946474	23214	6.40919593	0.078115839	0.000652338	1
AUAUAUC	80	4.648943692	23811	6.389144286	0.214017681	0.001345643	1
CCGUCCG	552	6.787048984	23339	6.37376833	0.057906744	0.053758017	1
AUCGUA	164	5.87349925	23727	6.386840991	0.044655569	0.901453038	1
GAGACAGAGC	32	5.238827403	23859	6.384852157	0.140619106	0.552414968	1
GGACUAGCU	13	4.535400778	23878	6.384323221	0.308178755	0.169407884	1
GGAAUGAC	43	4.783915484	23848	6.386201011	0.117979763	0.588713112	1
GAUCCCUG	116	5.734316987	23775	6.386483672	0.112514232	0.107556267	1
CCAACCG	239	6.155485685	23652	6.385619356	0.038633052	0.871793783	1
GACCCCUA	67	5.67676059	23824	6.385304194	0.114724397	0.342778222	1
AUAAAAG	317	5.495375449	23574	6.39525732	0.102153391	0.002923254	1
CGGAGAGAA	59	5.228258881	23832	6.386176687	0.120557888	0.359315339	1
CCACGCA	284	6.029246231	23607	6.387576742	0.049050413	0.509298629	1
UAUAUAC	77	4.344642522	23814	6.389908987	0.223245303	0.00095172	1
UAGUUAA	85	5.207106189	23806	6.387516847	0.135084581	0.090895631	1
CAGCGGA	802	6.342739454	23089	6.384726625	0.034434897	0.316967007	1
CCAGCGC	1485	6.258972774	22406	6.391558311	0.018854798	0.705168467	1
GGUUACCG	49	7.059368239	23842	6.381927734	0.148171894	0.233256542	1
AAGCGGCUGG	22	4.757978818	23869	6.384815223	0.284158989	0.0574728	1
AGACUACGAU	1	1.605514902	23890	6.383517144	0	1	1
CCUCCCC	2673	5.962983189	21218	6.43626996	0.03607487	0.004145564	1
AGGUAG	837	5.809712132	23054	6.404142493	0.069769029	0.000769373	1
AGGAGUGAC	27	4.648593522	23864	6.385279838	0.15073534	0.572361683	1
CGAACCA	128	5.969317609	23763	6.385547171	0.047603549	0.935151728	1
GGAGCGA	892	6.242202759	22999	6.388790174	0.020581076	0.860154364	1
UAAAUAA	195	5.575704716	23696	6.389963186	0.128564812	0.003344249	1
CAGUCGG	435	6.034282758	23456	6.389790121	0.042815602	0.4140251	1
GCGAGCG	1346	6.515297482	22545	6.375437555	0.02526807	0.391989967	1
GGAACAGC	228	4.891122865	23663	6.397694885	0.120626176	0.002798591	1
ACUAGCC	142	5.871556929	23749	6.386377068	0.075993711	0.388777609	1
UCCCCCCAA	42	4.768598043	23849	6.386160802	0.184948356	0.11357635	1
GUUCGAGUU	5	9.417031123	23886	6.382682112	0	1	1
GGGUGGA	743	5.599132942	23148	6.408487744	0.071827466	0.001188605	1
AUUUAUUU	153	4.892085599	23738	6.392928679	0.152152281	0.001754655	1
ACCCACACGCAC	0	NaN	23891	6.383317152	0	1	1
UGGUGGU	472	5.320454659	23419	6.404738694	0.063925442	0.045580641	1
GGCCAAA	336	5.51477003	23555	6.395706532	0.070307083	0.075626851	1
UCCGCUGU	95	6.110007815	23796	6.384408276	0.080600897	0.570319451	1
AUGCGCG	241	6.640272605	23650	6.380698705	0.04530208	0.711699167	1
GGGUGC	2383	5.944058293	21508	6.431985269	0.029030293	0.05378161	1
GGUCGCCG	259	6.402486573	23632	6.383107061	0.079503971	0.078423299	1
UGUACAU	78	4.601757873	23813	6.389152688	0.192432059	0.00631588	1
AGGAGAGGU	51	6.128472861	23840	6.383862331	0.133017502	0.328824308	1
AGGGUAU	130	6.020415979	23761	6.385302639	0.09468133	0.196732725	1
AGGAGAGUA	26	5.537278698	23865	6.384238879	0.10681397	0.928377583	1
CCCUCGA	286	5.73736051	23605	6.391143613	0.057204901	0.313451902	1
CCCUUCCC	712	5.903313771	23179	6.398061637	0.058640473	0.017289818	1
ACAUCGAUU	1	0.900984302	23890	6.383546634	0	1	1
GCCGGA	3699	6.458012614	20192	6.369633589	0.021400556	0.114106896	1
GUUUAGA	170	5.065154926	23721	6.392763954	0.135786112	0.003961546	1
GGGCGAAGGGAG	4	7.444918292	23887	6.383139382	0	1	1
CGGCGCA	809	6.808809725	23082	6.368404082	0.045177943	0.082289723	1
CCACUCG	325	6.228337939	23566	6.385454479	0.058632711	0.220387934	1
ACCCCUACGCAG	0	NaN	23891	6.383317152	0	1	1
CGAGU	3477	6.012357009	20414	6.446500674	0.034522725	0.001680657	1
CGAUACU	38	7.117319475	23853	6.38214782	0.113483463	0.712895147	1
GACCCCCG	246	6.0275303	23645	6.38701872	0.046965876	0.656115674	1
GAUACGA	30	5.917082121	23861	6.383903341	0.182472095	0.271310926	1
GCGGGCA	1025	6.325945634	22866	6.38588891	0.017582906	0.922092262	1
GCGGGUC	884	6.695854524	23007	6.371308501	0.055436748	0.010681064	1
CACCCGA	271	6.068522764	23620	6.386928891	0.03456246	0.906152627	1
UAGGAA	1038	5.887536686	22853	6.405835864	0.05885467	0.002059233	1
AGACGUU	172	5.604817152	23719	6.3889625	0.088775606	0.135504936	1
GUUUUAUUUUG	0	NaN	23891	6.383317152	0	1	1
AAUACCA	152	5.149922258	23739	6.391214537	0.122638796	0.021279572	1
GGAUGCC	475	5.645262615	23416	6.398288791	0.061578678	0.05856645	1
GAUCAUA	74	5.239980163	23817	6.386869528	0.118561691	0.250871683	1
UUUGCUGC	202	5.358188124	23689	6.392058596	0.077479458	0.180446229	1
AGCAGUGUU	28	4.771077678	23863	6.385208897	0.158760424	0.481270852	1
CCGUCCA	288	5.837695653	23603	6.389974738	0.064621758	0.185626582	1
CAGAGGG	1077	5.725781106	22814	6.414358018	0.053375532	0.005702517	1
GGGCGAAGGAAU	0	NaN	23891	6.383317152	0	1	1
GGUCCCCA	230	5.514391436	23661	6.391763664	0.074157254	0.163209414	1
ACAUAAA	165	5.501041238	23726	6.389452848	0.123539705	0.01345306	1
GAGCGACUGGUG	0	NaN	23891	6.383317152	0	1	1
CUGUGUGU	188	5.720018759	23703	6.388578094	0.092758256	0.080733602	1
UGGUAA	561	5.576114322	23330	6.402727387	0.080166762	0.001749718	1
CAACCACAA	17	6.753037175	23874	6.383053885	0.226544752	0.34787398	1
UUAAUUU	274	5.409192725	23617	6.394618761	0.101201689	0.007789481	1
AAUCAAG	253	5.12864636	23638	6.396746026	0.08849588	0.039650744	1
AGCCUCAG	308	6.118449401	23583	6.386776393	0.050048571	0.431552905	1
ACCCCUACGCCC	0	NaN	23891	6.383317152	0	1	1
UACUAGC	62	6.199074774	23829	6.383796527	0.100500339	0.559980958	1
GGUGAUGCGU	1	2.199696232	23890	6.383492272	0	1	1
CCGCGCA	845	6.28418056	23046	6.386952074	0.023960569	0.737550313	1
UUACUUU	255	5.402462912	23636	6.393899223	0.114447387	0.00269694	1
GUAAUUG	123	5.105275836	23768	6.389931048	0.1610066	0.003513615	1
CUUCUCUCU	102	5.318312693	23789	6.387883567	0.103356387	0.228030159	1
CGCAGCG	1303	6.352710908	22588	6.385082689	0.047232103	0.008201557	1
ACCCCUCGGCCC	0	NaN	23891	6.383317152	0	1	1
UGCAUGC	186	5.374044444	23705	6.391236356	0.104205138	0.036339472	1
CCCGCUUU	92	5.228395286	23799	6.387781744	0.115437806	0.173768495	1
GGCUCCUA	94	5.852440976	23797	6.385414154	0.068558615	0.770986407	1
UGUGGGG	733	5.718292793	23158	6.404366589	0.055683791	0.024404333	1
CCCCGCA	934	6.22982086	22957	6.389562112	0.031529247	0.33422683	1
CGCGUCA	244	6.78328445	23647	6.379190116	0.093038524	0.030564265	1
GCUUGC	1486	6.026847179	22405	6.406959838	0.041815165	0.015295492	1
GUAAUGG	184	6.067277451	23707	6.385770069	0.033378969	0.987086185	1
AAUCAUU	184	5.075812815	23707	6.393465243	0.115736776	0.015021849	1
UGUUCGAGAA	0	NaN	23891	6.383317152	0	1	1
GGUCCCUG	342	6.207126555	23549	6.385875952	0.037912488	0.717736732	1
UGUACAUC	25	4.805881101	23866	6.384969541	0.169950557	0.46637161	1
UAUUUAUUAUUU	8	2.478200635	23883	6.384625235	0	1	1
GUUUCCUGCUA	3	2.912670004	23888	6.383753017	0	1	1
CAAUACA	94	4.80273624	23797	6.38956057	0.12500637	0.107179815	1
ACGCUU	558	5.669072871	23333	6.400398038	0.051438446	0.111815996	1
CCUGCGG	1222	6.173116632	22669	6.394648267	0.01913267	0.789696015	1
AAUAAAGAAAG	2	3.706081692	23889	6.383541292	0	1	1
CGGGGGG	950	6.176465653	22941	6.391882992	0.0403718	0.102220532	1
UAGAGAGAC	9	3.11258004	23882	6.384549739	0	1	1
UAUACUAACAA	0	NaN	23891	6.383317152	0	1	1
ACUAAGUA	20	3.944272803	23871	6.385360673	0.228496921	0.247721253	1
GAUUUAUUUAA	6	7.116223761	23885	6.383133043	0	1	1
UUGGUUG	320	6.673539964	23571	6.379377086	0.045525222	0.529720259	1
CCACGCU	344	5.80170642	23547	6.39181395	0.07341144	0.051752662	1
UUGAAGCAA	40	5.137447087	23851	6.385406574	0.161298268	0.24989794	1
UGAUGGU	220	5.438628454	23671	6.392097158	0.101005066	0.02341429	1
GUGAAUGA	101	4.783117384	23790	6.39011077	0.126952002	0.078179705	1
CAGAGAGAC	58	4.246471	23833	6.388517382	0.23564834	0.003238286	1
UGACGAG	158	5.957115746	23733	6.386154544	0.049972079	0.828015414	1
UCAUCGUUC	8	6.957774594	23883	6.383124728	0	1	1
AAGAAGAAG	103	5.787030861	23788	6.385899021	0.151608219	0.01792855	1
GAGGAAC	612	5.596761755	23279	6.403995528	0.057074358	0.041094396	1
GUAUUGCAGU	1	17.1694674	23890	6.38286566	0	1	1
CCUGCUGU	220	4.752397999	23671	6.398475034	0.138150057	0.000487063	1
UCGCACA	143	5.919344787	23748	6.386110989	0.111607485	0.057958049	1
CUUGGAC	413	5.496306003	23478	6.398920509	0.096115224	0.001107508	1
GCCUAC	770	5.694116935	23121	6.406269627	0.074559531	0.00050448	1
CCUAUCC	171	5.512464355	23720	6.389595222	0.087155705	0.151591382	1
UCAGUCAC	89	6.345085103	23802	6.383460109	0.055675144	0.94627972	1
UGGAGUA	228	5.737190802	23663	6.389542771	0.111530808	0.007263017	1
UUUUCAGUUUU	4	2.40862961	23887	6.383982734	0	1	1
GACUAGCG	46	7.477031516	23845	6.38120724	0.117342073	0.552157827	1
UGUUCCAGAA	8	10.46727939	23883	6.381949162	0	1	1
CGGGCCG	2219	6.453743381	21672	6.376106198	0.043593006	0.000951683	1
UGAUGGA	359	5.509424668	23532	6.3966491	0.08944828	0.00697625	1
ACCCACAGGCAG	1	5.756534343	23890	6.383343388	0	1	1
GCUGGAA	794	5.539272425	23097	6.412332674	0.073432449	0.000507873	1
AAUCAAU	113	4.993886721	23778	6.389920131	0.163882059	0.00475813	1
CUUCACG	207	5.347344621	23684	6.392371633	0.090924018	0.06721577	1
CUUUCUUUU	117	5.433571424	23774	6.387991176	0.070224313	0.614170128	1
ACACUCA	225	5.144720128	23666	6.395092878	0.110287426	0.008837094	1
ACCGC	4983	6.238702418	18908	6.42142881	0.012666601	0.551568015	1
UCCCUUCUGUG	9	3.846631858	23882	6.384273109	0	1	1
AGGAUUG	257	5.794036722	23634	6.389725084	0.058993194	0.339132905	1
GAUUCCCU	119	5.454044292	23772	6.387968989	0.170145797	0.002106901	1
AGGACGGAAC	6	7.85740737	23885	6.382946855	0	1	1
GUAAGUACGC	0	NaN	23891	6.383317152	0	1	1
CCACGGA	362	5.184939001	23529	6.401754523	0.090194562	0.006051841	1
UAGAGAGG	104	5.614730416	23787	6.386677518	0.100308103	0.248451085	1
AAAAAGGAAAG	8	5.660369926	23883	6.383559315	0	1	1
GGGUAGGCUG	5	3.614206958	23886	6.383896803	0	1	1
CCAAUCA	270	5.794107686	23621	6.390052115	0.106768773	0.004548068	1
CUCGUGU	150	6.562315068	23741	6.38218621	0.047073558	0.895885598	1
CGCCCGU	500	6.82447697	23391	6.373887033	0.04394297	0.30095192	1
GUCGGAA	230	6.757545631	23661	6.379679413	0.072456785	0.182800006	1
CGCGGGA	1272	6.400908459	22619	6.382327889	0.022626731	0.568385475	1
GUGUAGA	204	4.693723682	23687	6.39786847	0.10896086	0.016416651	1
UGAUCAGUAUA	0	NaN	23891	6.383317152	0	1	1
AACAACA	265	5.278924722	23626	6.395704522	0.120830585	0.00095001	1
CCCUUAAA	40	4.831409153	23851	6.385919824	0.272550417	0.005302369	1
UAGUAUA	47	4.260816015	23844	6.387500911	0.195253188	0.055940725	1
CAAGGGG	463	5.482377977	23428	6.401122122	0.08653543	0.002227869	1
GGGAAUGCUG	13	4.206414522	23878	6.384502332	0.375376111	0.051382167	1
ACCCAUACGCAC	0	NaN	23891	6.383317152	0	1	1
ACGAACC	101	5.026556204	23790	6.389077255	0.109967996	0.175523669	1
ACCCAUCGGCCG	0	NaN	23891	6.383317152	0	1	1
GCACUAGGC	22	5.010679534	23869	6.384582309	0.128961491	0.858127806	1
AGCGAGC	822	6.186921944	23069	6.390315152	0.028519698	0.538482061	1
CCGGGCA	1010	5.747229313	22881	6.411394977	0.052802641	0.009088382	1
AGGAUAG	145	5.557039804	23746	6.388362643	0.121048917	0.029293503	1
UAUUUAUU	107	4.912024709	23784	6.389936236	0.16341505	0.00676484	1
UAGGUUG	130	5.777407099	23761	6.386632177	0.087419916	0.276493102	1
CCGACCA	217	6.458470895	23674	6.38262828	0.063565038	0.349956621	1
GCAAACA	282	5.212618645	23609	6.397300674	0.113192949	0.001583865	1
ACCCCUACGCCG	0	NaN	23891	6.383317152	0	1	1
CCGCGGG	2398	6.372228374	21493	6.38455434	0.031654059	0.02651594	1
GGAGGGA	1748	5.895773644	22143	6.421804532	0.040802549	0.009083324	1
CUACAAA	263	5.758884029	23628	6.390267631	0.068395041	0.17534369	1
UUUUAUGUU	18	5.736648216	23873	6.383804734	0.120175279	0.957422015	1
UGCGGUC	310	6.460251032	23581	6.382305766	0.057184912	0.269688135	1
CGGUGGG	887	6.424668204	23004	6.381722717	0.048515998	0.035883618	1
UAGUAUG	42	5.350655633	23849	6.385135752	0.22822061	0.02536782	1
GGCCGCAG	575	6.637897789	23316	6.377038894	0.063230251	0.022506054	1
UCAACGAUC	5	6.304389297	23886	6.383333674	0	1	1
GACGGAGUA	5	8.686066085	23886	6.382835123	0	1	1
AUGACCG	78	4.941572498	23813	6.388039618	0.153919374	0.050255989	1
UGUGAGG	723	5.591579377	23168	6.408024784	0.067369716	0.003443827	1
GGCACGG	515	5.75473896	23376	6.397165448	0.049412641	0.170653185	1
CGCCCUUG	131	6.552504208	23760	6.382384345	0.051800768	0.875640571	1
AGGAGGUAAC	4	3.601513858	23887	6.383782979	0	1	1
GACCACUG	99	5.490030371	23792	6.387034174	0.139048946	0.04419018	1
CCGAUGA	111	5.489281822	23780	6.38749032	0.095673554	0.264003847	1
UUUUAAUUU	75	6.553640378	23816	6.38278078	0.08283003	0.684121538	1
CAAUACU	93	5.710016118	23798	6.385948339	0.099276437	0.320766993	1
CGGAC	5358	6.23324914	18533	6.426702703	0.018771858	0.106856323	1
CCGCGGA	1226	6.527991172	22665	6.375491414	0.042157835	0.032028683	1
UCAACGAUU	4	6.025680639	23887	6.38337704	0	1	1
AGGAUAA	219	5.127929138	23672	6.394931294	0.092851543	0.047433406	1
AAUAAAA	385	5.594420994	23506	6.396238322	0.085172838	0.008207274	1
ACGAACA	81	5.563972637	23810	6.386104506	0.113913648	0.245672757	1
UCCCCUU	672	6.149463522	23219	6.390085301	0.034177739	0.430429872	1
GGAGGGC	1706	6.103689489	22185	6.404820185	0.027174186	0.192554079	1
GCGCUC	3345	6.564547321	20546	6.3538119	0.032175524	0.005179392	1
UAGGUGG	225	6.375014874	23666	6.383396084	0.040816924	0.851646064	1
CCCUUC	2916	5.854996739	20975	6.456765654	0.03979934	0.000600858	1
ACCCAUAGGCAC	0	NaN	23891	6.383317152	0	1	1
GAGUAC	549	5.61079411	23342	6.401486767	0.085260603	0.000820821	1
CGCAGA	1902	6.146789915	21989	6.403776236	0.026144848	0.182529772	1
GUGAUGG	392	5.342755141	23499	6.400675351	0.093657481	0.002308755	1
GUGAUUU	338	5.239575093	23553	6.399730552	0.105537128	0.001194919	1
AAAUUCCA	65	5.258222742	23826	6.386386536	0.088550323	0.689593821	1
CGCAUC	843	5.637109043	23048	6.410610342	0.051405999	0.027186622	1
CGGUGG	2966	6.579849468	20925	6.355459812	0.036292687	0.002132989	1
ACCCCCACGCAC	0	NaN	23891	6.383317152	0	1	1
UUUAAUGUU	10	6.695707154	23881	6.383186341	0	1	1
GGGUAUGCUG	1	18.02971413	23890	6.382829651	0	1	1
GAUUACCG	14	7.701947926	23877	6.382543988	0.149432508	0.913534837	1
CGCGCCA	810	6.276073198	23081	6.38708075	0.036586931	0.245677849	1
CUGAACA	293	4.930350865	23598	6.401357627	0.115656386	0.000868025	1
UGCGGC	3256	6.464067937	20635	6.370575473	0.030361543	0.011202083	1
AUGUGUAU	31	6.542769385	23860	6.383109985	0.150440743	0.485161606	1
UUGCCG	1157	6.31909719	22734	6.386585495	0.015316251	0.958452369	1
UAGACAGAGC	5	2.920875548	23886	6.384041937	0	1	1
CUUGUAGAUAA	1	3.599883109	23890	6.383433663	0	1	1
GGCUCCAA	154	4.973953265	23737	6.392460769	0.110316843	0.048267068	1
AAAAAAC	347	5.65360128	23544	6.394071969	0.077057145	0.03446395	1
GGAUGGA	667	5.558071192	23224	6.407018455	0.071419036	0.002682	1
CGAGCGA	453	6.30730078	23438	6.384786365	0.031217771	0.779355643	1
GGAGCGC	1729	6.481890742	22162	6.375626793	0.038708341	0.016356505	1
GGACGAC	263	5.929103414	23628	6.388372942	0.06578761	0.210242959	1
CGGUGCA	418	5.715018659	23473	6.395218007	0.062139704	0.083866404	1
AUUGCACC	53	4.56629817	23838	6.387357005	0.163685063	0.117561641	1
CUCUUCUCU	97	4.773287688	23794	6.389880692	0.121859102	0.113475379	1
CUCUGGUUAG	0	NaN	23891	6.383317152	0	1	1
UAGGG	3232	5.903245846	20659	6.458421971	0.038678978	0.000467008	1
GCGCGCU	1297	6.715240451	22594	6.364263221	0.035417492	0.092161568	1
UACUAC	300	4.796106845	23591	6.403501252	0.111494073	0.001266178	1
ACCCACCCGCAG	1	5.425047754	23890	6.383357264	0	1	1
GGUUGUU	358	5.795788142	23533	6.392255043	0.041943241	0.564385473	1
UUCGCUGC	148	6.33646196	23743	6.38360922	0.069008675	0.485398317	1
AGAGAUGCUG	37	5.823754216	23854	6.384185092	0.083905697	0.957198263	1
AAGCAGUAGGG	1	6.580851797	23890	6.383308884	0	1	1
ACUUCGACU	10	6.331733767	23881	6.383338752	0	1	1
CGCAUA	170	5.300971759	23721	6.391073938	0.110511659	0.032397585	1
GUAGUUG	155	5.699792249	23736	6.387780683	0.064867032	0.536087501	1
UUAAUUA	173	5.571437154	23718	6.389239036	0.082130496	0.196946087	1
CCCAUGA	262	5.38353659	23629	6.394402789	0.091395003	0.026361484	1
GUUUUUUUUC	17	7.237116331	23874	6.382709186	0.172412519	0.693487603	1
GGACGACGA	22	5.223715229	23869	6.384385954	0.174873076	0.512210743	1
CGCAGGC	1312	6.743953221	22579	6.362361639	0.042243447	0.023938714	1
ACCCGU	566	5.914632862	23325	6.394690156	0.0436484	0.243111812	1
ACCCCCAC	222	5.303646005	23669	6.393443773	0.072586106	0.196834185	1
GCUAGUA	69	6.366094554	23822	6.383367037	0.09874504	0.513478105	1
CUGAGAGAC	61	4.764311283	23830	6.387461481	0.171203814	0.056492007	1
AGAGCAGG	356	5.369981992	23535	6.398645273	0.083398739	0.015218107	1
AGAGGUA	238	5.968140215	23653	6.387494724	0.081177366	0.089597939	1
GGGUGA	1896	5.798315869	21995	6.433745087	0.038774587	0.010508614	1
AUAUAA	499	5.512171726	23392	6.401900495	0.088703313	0.000916103	1
GAGGGAA	1047	5.679315118	22844	6.415583398	0.062069889	0.000893114	1
GGAGUAGCC	20	6.496010778	23871	6.383222733	0.139874743	0.82915129	1
ACCCGC	2202	6.151888469	21689	6.406813208	0.018993564	0.466512986	1
GUUCCAGGU	44	6.081788847	23847	6.383873501	0.103479759	0.734767525	1
UAAUAC	270	5.436108411	23621	6.394144228	0.089943349	0.026622976	1
GCGAGCA	548	6.116911383	23343	6.389571291	0.035386435	0.513848689	1
AUACAUU	123	5.390404358	23768	6.388455501	0.092574767	0.245099079	1
UGCUGCC	1281	5.450166092	22610	6.436186082	0.056668673	0.000830769	1
CGGUGCG	708	6.701048948	23183	6.373613744	0.048251495	0.081596904	1
UGAAGCC	600	5.302176504	23291	6.411168442	0.083940721	0.000526236	1
CCAACGA	95	4.535018276	23796	6.390696056	0.151536304	0.025925617	1
GACUACCA	34	7.05067784	23857	6.382366058	0.099251915	0.891620942	1
CGGACCA	273	5.546289226	23618	6.392992342	0.091348189	0.022128594	1
UUGUAUAU	48	5.063883747	23843	6.385973395	0.11497522	0.55103815	1
GCCCCCCUA	22	4.094191679	23869	6.385427034	0.363291679	0.006044162	1
CAAUUCA	135	4.778962991	23756	6.392434336	0.140104956	0.010287328	1
CGAGGCA	531	5.816574253	23360	6.396199878	0.070644687	0.011230221	1
CGCUGGA	695	6.136067337	23196	6.390725267	0.040157817	0.226572725	1
CCCACGG	596	5.560293635	23295	6.404374118	0.064133142	0.016784268	1
ACAUCGAUC	6	3.727297117	23885	6.383984354	0	1	1
CCGCCCG	2546	6.479274416	21345	6.371871512	0.03431625	0.009426776	1
UCGUAC	170	6.002781108	23721	6.386044319	0.05488857	0.689316988	1
CGCCUGUAG	13	5.63474806	23878	6.383724699	0.136198754	0.969446827	1
ACUUCC	2361	6.102766033	21530	6.414082651	0.041556112	0.001286966	1
UUUUAUUUA	39	4.528665811	23852	6.386349661	0.149174181	0.351598369	1
GGAUGGAG	324	6.206506459	23567	6.385747952	0.039213129	0.709513439	1
UCCUUCUUG	31	7.898908621	23860	6.381348027	0.210078955	0.130050304	1
AGGCGUGUU	12	3.477463941	23879	6.384777441	0.360365454	0.088735703	1
GGGUACGCUG	2	5.008620497	23889	6.383432242	0	1	1
CGGACAG	523	5.446626149	23368	6.404281265	0.059624935	0.052647614	1
AGCAGAGGA	114	5.536790497	23777	6.387375866	0.104417582	0.168388714	1
ACCCCUAGGCAC	0	NaN	23891	6.383317152	0	1	1
CCUAGGG	452	5.723693896	23439	6.396037392	0.049377843	0.229745395	1
ACCCCUAGGCCG	4	4.210322613	23887	6.383681031	0	1	1
GUAUCCCGCUA	0	NaN	23891	6.383317152	0	1	1
GACUUCUU	108	4.505828552	23783	6.391842938	0.188163892	0.000987927	1
CCGCCUCC	1296	6.391289959	22595	6.382859849	0.04509219	0.013687326	1
AAAUACU	258	5.036255514	23633	6.398022941	0.117604407	0.001718206	1
CGAGCGG	1250	6.312438016	22641	6.387230359	0.039194983	0.052520966	1
GAUACGAAGC	2	2.594797153	23889	6.383634329	0	1	1
UUACUGG	221	5.354905344	23670	6.392919138	0.118274082	0.004371326	1
AGCGGA	2446	6.56829682	21445	6.362218515	0.040744535	0.001364899	1
GCACUAGAU	5	3.803485335	23886	6.383857182	0	1	1
GGAAGGA	1357	5.68836718	22534	6.425167117	0.049965535	0.003353845	1
AUUUAUUUA	41	5.515820873	23850	6.384808446	0.16207087	0.232554991	1
UCGCUC	1749	6.289382129	22142	6.390737094	0.016911815	0.742768777	1
UCGAUUGAC	3	5.032873869	23888	6.383486749	0	1	1
GAGUGGUGCG	16	6.945620601	23875	6.382940321	0.104366492	0.994962513	1
AUUUUAUUUAG	0	NaN	23891	6.383317152	0	1	1
ACUAGGA	225	5.223155751	23666	6.394347166	0.091186982	0.049123981	1
ACACCAGAC	14	5.200834392	23877	6.384010487	0.393935587	0.02600424	1
GUAAUGU	72	5.559075094	23819	6.385808668	0.080588676	0.739667094	1
AGUGUGA	381	5.300751762	23510	6.400861066	0.082807562	0.011694573	1
GGACCGUA	28	6.054163628	23863	6.383703369	0.103570381	0.92508653	1
UUGUGUAU	48	6.555614801	23843	6.382970288	0.101595157	0.705960992	1
GGUUCCUGUUA	2	6.34264358	23889	6.383320557	0	1	1
AAAACGA	183	5.798603886	23708	6.387830503	0.091586294	0.09503876	1
CCCGGCA	1001	6.520032099	22890	6.377338486	0.030043046	0.352162602	1
GGACUAAGGAGU	0	NaN	23891	6.383317152	0	1	1
UGUUCCGGAU	4	5.20718636	23887	6.383514101	0	1	1
ACCCCCAGGCCG	5	2.531415884	23886	6.384123462	0	1	1
ACUUUCU	376	5.33487689	23515	6.400081496	0.101843549	0.00092666	1
ACAUUCAU	27	6.916267255	23864	6.382714166	0.268080853	0.041448133	1
GGCUGCAA	161	6.003912854	23730	6.385891282	0.070539951	0.4038301	1
CUCGGAC	428	5.803886227	23463	6.393886834	0.048478296	0.276626341	1
CCGGCCG	2243	6.496784965	21648	6.371560486	0.04093317	0.002203783	1
UCCCGA	1492	5.831215069	22399	6.420092736	0.034392783	0.073084591	1
CCGCCGA	843	6.449356413	23048	6.380901711	0.054628476	0.015595138	1
GGAAGCA	847	5.557572808	23044	6.413668023	0.060520226	0.005034239	1
AGGAAAA	946	5.605958015	22945	6.415366912	0.060170128	0.00277945	1
ACCACGCA	29	7.511927467	23862	6.381945528	0.151123269	0.522615449	1
GUGUAUAU	15	7.382695305	23876	6.382689297	0.194454683	0.622315176	1
ACGAGAGAA	28	4.236956346	23863	6.385835616	0.270429116	0.033458663	1
AUCAUCAU	75	5.048246911	23816	6.38752148	0.179526369	0.016145171	1
UCUCUCG	434	5.979042565	23457	6.390797016	0.031609658	0.788123249	1
GCGGGCC	2031	6.332551145	21860	6.388033793	0.027457618	0.121339558	1
GGACUGGGA	87	5.146666182	23804	6.387836923	0.173866751	0.01059199	1
GAGCGAG	1127	6.153111511	22764	6.394714172	0.028281552	0.356850738	1
GCGUGC	1887	6.583989582	22004	6.366108059	0.015144498	0.820248049	1
UAGCUGUG	74	5.372321804	23817	6.386458339	0.106508637	0.372625204	1
AAAGACAAA	49	5.043844093	23842	6.386070033	0.177699618	0.091157932	1
AAGACGA	217	5.248241125	23674	6.393721456	0.103921002	0.019229738	1
UUAAUA	456	5.161060167	23435	6.407099921	0.092936603	0.000881715	1
UCAUAC	279	5.457425563	23612	6.394257511	0.070355757	0.130427553	1
GGUAAGAGC	7	3.610780498	23884	6.384129736	0	1	1
UAGUAAC	107	6.527017439	23784	6.38267067	0.089292731	0.363637446	1
CGUACAG	109	4.835739865	23782	6.39041016	0.129780136	0.051722271	1
UGGAGGG	1019	5.851514885	22872	6.407010161	0.036513656	0.14829878	1
GGCUACUG	106	5.586652355	23785	6.386867561	0.145551937	0.022863239	1
GUAACG	321	6.205878408	23570	6.385733692	0.046350964	0.504294377	1
AUGACUGAGC	7	2.74276767	23884	6.384384136	0	1	1
UCAUCGAUA	1	5.7989906	23890	6.383341611	0	1	1
CUUGCUGC	252	6.208520616	23639	6.385180544	0.05320304	0.480472108	1
UCCCCCAA	157	5.235487301	23734	6.390910027	0.131806932	0.00886054	1
UCGUAAGCUG	2	2.499167371	23889	6.383642335	0	1	1
CGGCGCC	2652	6.49647637	21239	6.369187568	0.028733461	0.040769781	1
CUCCGGA	836	6.186223651	23055	6.390463982	0.029853927	0.468440141	1
AAAAAAAAA	241	5.411243564	23650	6.393222849	0.104976446	0.010410527	1
AUGCACG	75	4.838973925	23816	6.38818051	0.189715038	0.009198875	1
CCGGGGA	1354	5.935710412	22537	6.410208909	0.031375649	0.161679681	1
CCCGCCA	1099	6.290271225	22792	6.387803703	0.031328738	0.254866815	1
GGACGAAU	32	7.406399494	23859	6.381944981	0.150312775	0.46573343	1
GCUGGUA	216	5.927882401	23675	6.387472333	0.084650749	0.093054519	1
AUGCUC	698	5.303045885	23193	6.415828226	0.074977049	0.000982639	1
ACUAAUA	100	4.830606578	23791	6.389843614	0.125275524	0.087809032	1
CGCCGGU	543	6.670480345	23348	6.376638652	0.052738437	0.104467204	1
CCGCUUCC	476	7.192805065	23415	6.366861195	0.056520456	0.101508394	1
CGGUAU	273	5.936023672	23618	6.388487409	0.052204859	0.453812749	1
GACUUCAU	67	4.977391239	23824	6.387271024	0.176153734	0.031643122	1
UGCUAAC	129	4.782551446	23762	6.392007447	0.146383158	0.008185153	1
ACAUUAGCC	5	2.329619233	23886	6.384165703	0	1	1
UCGGGCA	285	5.374646231	23606	6.39549504	0.081385642	0.047964535	1
ACGAGAU	122	5.19244573	23769	6.389429581	0.119243346	0.06338057	1
UUUGUAUCUAAU	0	NaN	23891	6.383317152	0	1	1
[truncated: 298 more rows]
