# Supplementary material for: Genome-wide analysis of lncRNA stability in human
Source: PLoS Comput Biol. 2021 Apr 16;17(4):e1008918. doi: 10.1371/journal.pcbi.1008918 (PMC8081339; doi:10.1371/journal.pcbi.1008918)
Supplement: S34 Table — (CSV) [file pcbi.1008918.s034.csv]

RBP	have_motif	have_mean	no_motif	no_mean	D	p	fdr
SRSF2*	15577	6.007448903	8314	7.087538913	0.076251611	0	0
HNRNPL	20315	6.194312468	3576	7.457039234	0.090424348	0	0
IGF2BP3	9112	5.544704952	14779	6.900363932	0.095741221	0	0
HNRNPLL	2206	5.096603704	21685	6.514213618	0.110104268	0	0
HNRNPA1	17905	6.148862267	5986	7.084605945	0.068633905	0	0
HNRNPD	5179	5.629722662	18712	6.591892711	0.074433331	0	0
NUDT21	6347	5.573631567	17544	6.67624205	0.07707029	0	0
QKI	2389	5.212467548	21502	6.513405502	0.102016579	0	0
PCBP2	16940	6.036943361	6951	7.227450661	0.082665019	0	0
ELAVL2	16409	6.055629775	7482	7.101978228	0.080539536	0	0
HNRNPA2B1	4103	5.626682872	19788	6.540203672	0.078474149	0	0
TIA1	19171	6.18692813	4720	7.180981125	0.074883486	0	0
SF1	3447	5.329401298	20444	6.561014665	0.088060406	0	0
HNRNPK	14471	5.964791871	9420	7.026255512	0.065915035	0	0
PPIE	9367	5.508328867	14524	6.947625557	0.104751435	0	0
CELF1	11781	5.841622861	12110	6.910294893	0.074817687	0	0
CELF2	13992	5.965471321	9899	6.973932252	0.070937546	0	0
ZFP36	18842	6.133446205	5049	7.315792569	0.082510903	0	0
IGF2BP2	5856	5.273213319	18035	6.743770052	0.105833129	0	0
ENOX1	3353	5.342505498	20538	6.553238346	0.092664628	0	0
PCBP1	9213	5.79785462	14678	6.750796803	0.064130435	0	0
TIAL1	16734	6.037203802	7157	7.192575333	0.086275268	0	0
YBX1	18395	6.140520046	5496	7.19595412	0.07880187	0	0
PABPC1	4751	5.263908376	19140	6.661180846	0.107130105	0	0
RBMX	12718	5.826830933	11173	7.016754164	0.080564538	0	0
KHDRBS3	3080	5.329984272	20811	6.539209001	0.0887637	0	0
RBM46	4369	5.474590003	19522	6.586689189	0.099420485	0	0
TRA2B	13488	5.827582923	10403	7.103853851	0.095262857	0	0
SRSF3	14678	5.897281899	9213	7.15766052	0.094100741	0	0
SRSF10	10115	5.708743274	13776	6.878621651	0.084558874	0	0
HNRNPC	5779	5.494016107	18112	6.667066641	0.086216183	0	0
ELAVL1	11680	5.778033871	12211	6.962279459	0.084515316	0	0
DAZAP1*	4358	5.551066092	19533	6.569000361	0.084319092	0	0
ELAVL4	8770	5.619906206	15121	6.826086413	0.085791257	0	0
NOVA2	14468	5.936975518	9423	7.068626582	0.077886584	0	0
PABPN1	4308	5.403396691	19583	6.598886643	0.096817164	0	0
KHDRBS1	7051	5.49180336	16840	6.756598847	0.090662011	0	0
CPEB1	3111	5.377693763	20780	6.533870298	0.089405658	0	0
PABPC3	1530	5.112402218	22361	6.470276584	0.122786025	0	0
SSB	14362	5.916255681	9529	7.087266868	0.081361503	0	0
SART3	1919	5.273933769	21972	6.480208956	0.11223425	0	0
TARDBP	4606	5.417610683	19285	6.613965013	0.089561631	0	0
DHX9	18432	6.579486039	5459	5.720964173	0.084792532	0	0
HNRNPA0	3406	5.485378823	20485	6.532615563	0.086327893	0	0
ELAVL3	2827	5.309679404	21064	6.527410103	0.091893424	0	0
OAS1	11021	5.808837028	12870	6.875263185	0.076672083	0	0
NXF1	19185	6.157068193	4706	7.305668677	0.081914138	0	0
RBMY1A1	5333	5.325327791	18558	6.687350844	0.10453646	0	0
RNASEL	8526	5.49222899	15365	6.87777974	0.10378908	0	0
ACO1	6386	5.682849167	17505	6.638854916	0.075254325	0	0
U2AF2	3768	5.395863764	20123	6.568216241	0.08760763	0	0
NOVA1	9942	5.728110881	13949	6.850308388	0.079566562	0	0
RC3H1	11921	5.981943064	11970	6.783048188	0.057638861	0	0
DDX58	18428	6.588995233	5463	5.689516003	0.088876723	0	0
PIWIL1	12873	5.992717869	11018	6.839678068	0.064568424	0	0
TRA2A	5674	5.305767834	18217	6.71893854	0.102694122	0	0
CMTR1	9094	5.699408819	14797	6.803636297	0.083407181	0	0
YBX1*	4358	5.551066092	19533	6.569000361	0.084319092	0	0
HNRNPA2B1*	4358	5.551066092	19533	6.569000361	0.084319092	0	0
CPEB4	3684	5.424137789	20207	6.558188077	0.087002859	0	0
ADAR	17049	6.574573585	6842	5.906741455	0.070157986	0	0
RBM5	9977	5.864444976	13914	6.755373189	0.056721908	1.11E-16	1.99E-14
HNRNPA1*	8185	5.906246371	15706	6.631937065	0.05848987	2.22E-16	3.97E-14
RBM6	1402	5.039395279	22489	6.467099377	0.117327355	3.33E-16	5.96E-14
SRSF7	4961	5.647947507	18930	6.576036054	0.067748448	4.44E-16	7.95E-14
RBM24	4210	5.56439105	19681	6.558495186	0.072020255	4.44E-16	7.95E-14
DAZAP1	4612	5.679205973	19279	6.551757463	0.067811563	2.78E-15	4.97E-13
NONO	7639	5.844477249	16252	6.636590474	0.056521643	7.66E-15	1.37E-12
PPRC1	10104	6.671577036	13787	6.172061776	0.05331539	7.99E-15	1.43E-12
PABPC5	1422	5.066729067	22469	6.46664032	0.109555882	2.29E-14	4.09E-12
SFPQ	12170	5.994476113	11721	6.787053647	0.051500572	3.52E-14	6.30E-12
HNRNPDL	5954	5.859249681	17937	6.557275881	0.058993886	6.14E-14	1.10E-11
ZRANB2	10337	5.990837692	13554	6.682642826	0.051482011	6.32E-14	1.13E-11
AGO1	3722	5.4228626	20169	6.560560042	0.069734694	1.07E-13	1.91E-11
DHX58	10313	6.685921559	13578	6.153477761	0.05073653	1.57E-13	2.81E-11
SRSF11	2632	5.349862218	21259	6.511265475	0.080184813	1.67E-13	2.98E-11
CNOT4	1885	5.174706409	22006	6.486844883	0.091800428	3.91E-13	6.99E-11
RBM14	6892	6.727506686	16999	6.243770457	0.054343899	5.27E-13	9.44E-11
SRSF2	19308	6.18324886	4583	7.226197055	0.061859033	9.79E-13	1.75E-10
SRSF1*	2559	5.386198437	21332	6.502932134	0.077862208	1.86E-12	3.33E-10
HNRNPC*	2559	5.386198437	21332	6.502932134	0.077862208	1.86E-12	3.33E-10
CELF4	3175	5.557835301	20716	6.509833124	0.070746975	2.15E-12	3.85E-10
PUM1	751	4.897312357	23140	6.431544879	0.135766946	4.52E-12	8.09E-10
RBMS3	1252	5.310504498	22639	6.442646692	0.10618833	4.80E-12	8.59E-10
F2	15725	6.141030507	8166	6.849880647	0.049786205	5.36E-12	9.60E-10
HNRNPCL1	1978	5.29102083	21913	6.481914429	0.085119401	7.65E-12	1.37E-09
ZNF346	10193	5.965586674	13698	6.694160105	0.047013747	1.21E-11	2.16E-09
FXR2	7241	5.877486745	16650	6.603300214	0.049563318	3.42E-11	6.12E-09
ERI1	17400	6.175215711	6491	6.9411611	0.050888055	4.65E-11	8.33E-09
SNRNP70	1081	5.121348938	22810	6.443123712	0.108471665	5.66E-11	1.01E-08
CELF5	1778	5.454039984	22113	6.458035861	0.085770974	6.10E-11	1.09E-08
RBM3	1774	5.549113202	22117	6.450228479	0.084665981	1.19E-10	2.13E-08
PABPC4	984	5.138117414	22907	6.436806328	0.111242933	1.44E-10	2.59E-08
HNRNPF*	12422	6.046460048	11469	6.748164911	0.043959118	1.96E-10	3.51E-08
CPEB2	1415	5.214036076	22476	6.456930461	0.091855592	3.51E-10	6.28E-08
ZCRB1	1097	5.17361544	22794	6.441536104	0.102116183	6.63E-10	1.19E-07
RBFOX1*	1596	5.41733087	22295	6.452467818	0.085453823	7.15E-10	1.28E-07
RBFOX2*	1596	5.41733087	22295	6.452467818	0.085453823	7.15E-10	1.28E-07
GRSF1	19081	6.217416046	4810	7.041437527	0.052830569	9.72E-10	1.74E-07
CELF6	2883	5.570516325	21008	6.494860602	0.06489971	1.06E-09	1.90E-07
TRA2B*	824	5.114284619	23067	6.428649567	0.11373964	2.30E-09	4.11E-07
LIN28A	6714	5.843841124	17177	6.594182964	0.045544533	4.02E-09	7.19E-07
ESRP2	3926	5.69151061	19965	6.519356846	0.055043741	4.64E-09	8.31E-07
KHDRBS2	1605	5.314626372	22286	6.460282453	0.081222247	5.27E-09	9.44E-07
DDX19B	1454	5.16548799	22437	6.462236954	0.084407731	7.09E-09	1.27E-06
EIF4A3	1454	5.16548799	22437	6.462236954	0.084407731	7.09E-09	1.27E-06
HNRNPAB	448	4.794461659	23443	6.41368047	0.148739762	7.14E-09	1.28E-06
SRP14	16683	6.18391058	7208	6.844845986	0.043908426	7.45E-09	1.33E-06
RALY	1277	5.122420138	22614	6.454519305	0.0890267	9.54E-09	1.71E-06
RBFOX2	825	5.122098588	23066	6.428427068	0.109046189	1.19E-08	2.12E-06
HNRNPU	2135	5.576744748	21756	6.462469206	0.068595812	2.26E-08	4.05E-06
ESRP1	1194	5.391125589	22697	6.435512452	0.0897064	2.36E-08	4.22E-06
RBFOX1	2285	5.494501148	21606	6.477316253	0.06582522	3.34E-08	5.98E-06
SNRPA	1114	5.335581781	22777	6.434560828	0.090521565	5.52E-08	9.88E-06
RBM41	1121	5.259612096	22770	6.438638776	0.089408454	7.63E-08	1.37E-05
SRSF9	21851	6.308664115	2040	7.18294633	0.067533567	8.12E-08	1.45E-05
YBX2	1045	5.1513351	22846	6.439669303	0.091250088	1.19E-07	2.12E-05
FXR1	1804	5.454524105	22087	6.459178186	0.070415226	1.31E-07	2.35E-05
SYNCRIP	1264	5.35263932	22627	6.440893357	0.083017873	1.36E-07	2.44E-05
MATR3	925	5.625442515	22966	6.413842017	0.096099569	1.47E-07	2.64E-05
RBM8A	6703	6.587350034	17188	6.303748127	0.041262781	1.48E-07	2.64E-05
SF1*	1966	5.544569152	21925	6.458527121	0.065793565	3.29E-07	5.89E-05
PTBP2	2302	5.773249805	21589	6.448367642	0.060053671	6.09E-07	0.000109055
YTHDC1	17553	6.234984247	6338	6.794123003	0.040123311	6.16E-07	0.000110266
FUS	15615	6.195678836	8276	6.737349572	0.036892537	8.06E-07	0.000144276
EIF4B	2576	5.653165916	21315	6.471558747	0.055490367	1.43E-06	0.000255342
TUT1	536	5.155768271	23355	6.411489544	0.115592318	1.66E-06	0.000297014
G3BP2	2144	5.676259853	21747	6.453024737	0.059889951	1.66E-06	0.00029769
IGHMBP2	649	5.244790396	23242	6.415108903	0.103358194	2.77E-06	0.000495863
NOVA1	22200	6.30541744	1691	7.406010006	0.064584126	4.06E-06	0.000726196
A1CF	539	5.200454673	23352	6.410619434	0.106302528	1.35E-05	0.002414448
HNRNPH3*	19023	6.24109269	4868	6.939096925	0.038554386	1.98E-05	0.00354343
KHSRP	21292	6.297298755	2599	7.088012696	0.049549777	2.30E-05	0.004114787
FMR1	13588	6.200175901	10303	6.624851009	0.03074408	3.09E-05	0.005533865
HNRNPH1*	19470	6.248573934	4421	6.976723725	0.038894328	3.69E-05	0.006603376
HNRNPH2*	19470	6.248573934	4421	6.976723725	0.038894328	3.69E-05	0.006603376
QKI*	3796	5.938265533	20095	6.46738861	0.040644006	5.25E-05	0.009388561
HNRNPH1	22333	6.327568809	1558	7.182436372	0.060007305	5.57E-05	0.009970856
HNRNPH2	22324	6.327568669	1567	7.177528475	0.059776812	5.71E-05	0.010218308
SRP68	21125	6.308822959	2766	6.952257796	0.045320138	8.66E-05	0.015510317
PHAX	5569	5.969476984	18322	6.509104506	0.033895434	0.000109406	0.019583601
RBM28	1157	5.772277212	22734	6.414414769	0.066645673	0.000113118	0.020248168
RBM42	272	4.965481398	23619	6.399645165	0.128191131	0.000290296	0.051962987
IFIH1	14975	6.446382808	8916	6.277394295	0.02797017	0.000318749	0.057056048
CSTF2	155	4.368633947	23736	6.396473366	0.164846646	0.000463702	0.083002664
HNRNPM	1502	5.567310108	22389	6.438060221	0.054467315	0.000472014	0.084490527
SRP54	21080	6.307147552	2811	6.954521412	0.04048032	0.00058997	0.105604647
SRP19	21229	6.297402799	2662	7.068469596	0.039967495	0.001044922	0.187041122
TARDBP*	569	5.832972696	23322	6.396744217	0.080805379	0.001415229	0.253325972
HNRNPH3	21596	6.322140849	2295	6.958987494	0.041788381	0.001426888	0.255412943
PTBP1	23176	6.362565176	715	7.055971413	0.072256687	0.001430856	0.256123193
RBM4	6188	6.512851902	17703	6.338038892	0.027801293	0.001670156	0.298957851
SRSF4	499	5.580139379	23392	6.400450604	0.083233755	0.002296324	0.411042009
SUPV3L1	6316	6.525383863	17575	6.332262054	0.026175073	0.003435912	0.615028187
RBMS1	286	5.386251517	23605	6.395397676	0.10294681	0.005009769	0.896748605
SRSF1	22793	6.384032365	1098	6.368470289	0.031852723	0.238303829	1
SRSF6	18008	6.343349961	5883	6.505657656	0.012276014	0.51599654	1
MBNL1	21860	6.355885326	2031	6.678570582	0.022681961	0.294600966	1
AKAP1	50	4.282516192	23841	6.38772301	0.201778449	0.034396817	1
MSI1	1352	6.203473092	22539	6.394105083	0.035917001	0.074441092	1
SRSF5	22647	6.380681288	1244	6.431303019	0.040187318	0.044342605	1
HNRNPF	21722	6.33472157	2169	6.869989921	0.034264255	0.019497725	1
G3BP1	73	5.394566356	23818	6.386347583	0.077989825	0.767903935	1
PUM2	142	4.7060154	23749	6.393346073	0.138291961	0.009041088	1
SAMD4A	8266	6.205892302	15625	6.477179156	0.016538232	0.1039078	1
IGF2BP1	0	NaN	23891	6.383317152	0	1	1
ANKHD1	532	5.764351981	23359	6.397414051	0.052677205	0.111496538	1
ZNF638	2493	6.055839105	21398	6.42147038	0.031218414	0.025755818	1
NELFE	14	8.463478027	23877	6.382097474	0.236252461	0.415603426	1
ZC3H10	6681	6.270482317	17210	6.427120146	0.014564923	0.258996491	1
HNRNPA3	21	4.941972461	23870	6.384585197	0.195349811	0.399936601	1
ZFP36L2	58	4.995004739	23833	6.38669575	0.115952671	0.418063952	1
HNRNPA1L2	972	5.735189264	22919	6.410804403	0.055338339	0.006618926	1
RBM25	2403	6.008796471	21488	6.425199747	0.03213314	0.02304953	1
AGO2	249	5.330255436	23642	6.394408108	0.107034856	0.007064257	1
SRSF6*	1718	6.376986463	22173	6.383807664	0.027446227	0.180903491	1
XPO5	19731	6.381188719	4160	6.393412373	0.018336469	0.19826783	1
SNRPB2	1	17.1694674	23890	6.38286566	0	1	1
HNRNPLL*	12	3.938586891	23879	6.384545711	0.247375658	0.45516984	1
