# Supplementary material for: Genome-wide analysis of lncRNA stability in human
Source: PLoS Comput Biol. 2021 Apr 16;17(4):e1008918. doi: 10.1371/journal.pcbi.1008918 (PMC8081339; doi:10.1371/journal.pcbi.1008918)
Supplement: S35 Table — (CSV) [file pcbi.1008918.s035.csv]

motif	have_motif	have_mean	no_motif	no_mean	D	p	fdr
ACCACC	10269	5.888716755	13622	6.756173669	0.057428153	0	0
UCCCCA	9934	5.828916706	13957	6.77791585	0.06137905	0	0
CCCUGC	12109	5.902220555	11782	6.877766201	0.059447079	0	0
CCCAGCC	6669	5.655802218	17222	6.665038038	0.067548919	0	0
CCCUCC	9756	5.848966973	14135	6.752126515	0.057137632	1.11E-16	2.55E-13
CCUUCC	11035	5.968854874	12856	6.739072538	0.055575545	2.22E-16	5.10E-13
GCCCAG	13407	5.986291548	10484	6.891035797	0.055419117	4.44E-16	1.02E-12
UCACC	17714	6.133553181	6177	7.09957407	0.062756818	4.44E-16	1.02E-12
CCACC	18568	6.131464497	5323	7.261844317	0.066096202	4.44E-16	1.02E-12
CUGCCU	11988	5.999165177	11903	6.770212379	0.05421088	1.11E-15	2.55E-12
UCCCAC	7708	5.767278615	16183	6.67673772	0.057889892	1.22E-15	2.81E-12
CCCUUC	9215	5.873944331	14676	6.70315025	0.055145197	2.22E-15	5.10E-12
CCUCCCC	4372	5.577871529	19519	6.563726408	0.069286421	2.55E-15	5.87E-12
CCUUCCC	4092	5.537353267	19799	6.558158519	0.070106266	6.66E-15	1.53E-11
CCUCA	19232	6.188819854	4659	7.186187304	0.06611219	1.15E-14	2.65E-11
CCCUCCC	3643	5.48281834	20248	6.545334002	0.072306095	1.91E-14	4.39E-11
CCCACCA	4829	5.623907422	19062	6.575699357	0.064430118	2.56E-14	5.89E-11
AGCACC	10434	5.941639239	13457	6.725775898	0.051001344	1.05E-13	2.42E-10
UCCUCC	10595	5.93989103	13296	6.736664005	0.050639265	1.47E-13	3.38E-10
CCUUC	18983	6.16822629	4908	7.21523847	0.062070593	1.78E-13	4.09E-10
CCUCC	18586	6.156311163	5305	7.178629747	0.058281339	1.33E-12	3.06E-09
GCCCAC	8861	5.86115234	15030	6.691161623	0.050043336	1.50E-12	3.44E-09
CUCUC	16036	6.127904832	7855	6.904741974	0.05128299	1.81E-12	4.15E-09
CCCAGCA	6620	5.803507336	17271	6.605559117	0.053711345	2.04E-12	4.68E-09
CCAUCCC	3609	5.649789795	20282	6.513841767	0.066470606	3.49E-12	8.02E-09
CCCUCCA	4288	5.679767168	19603	6.537213103	0.061949949	3.74E-12	8.59E-09
CUGCCC	12401	5.983765662	11490	6.814547616	0.047088878	6.52E-12	1.50E-08
CCUGC	19788	6.183983464	4103	7.344666169	0.062169723	7.80E-12	1.79E-08
UCUCC	17716	6.183741652	6175	6.955896838	0.053165317	1.15E-11	2.63E-08
GCCUGC	11631	6.013387638	12260	6.734267411	0.045690253	3.01E-11	6.91E-08
UCCUGC	12146	6.047315287	11745	6.730790856	0.045219357	4.97E-11	1.14E-07
CCCUGCA	5578	5.815002623	18313	6.556421419	0.052971616	7.59E-11	1.74E-07
ACACC	16494	6.136182555	7397	6.934383536	0.048386828	8.24E-11	1.89E-07
ACCUGC	11795	6.032852737	12096	6.72506052	0.044229792	1.42E-10	3.27E-07
AUCCCC	7300	5.863409394	16591	6.612075312	0.047646091	2.02E-10	4.64E-07
GCCCAA	8784	5.924340259	15107	6.650190326	0.045401078	2.27E-10	5.22E-07
CCCCUUCC	1453	5.364051274	22438	6.449320955	0.090779842	3.41E-10	7.84E-07
ACCCUU	6124	5.857863286	17767	6.564432674	0.049624462	3.63E-10	8.33E-07
CCUAC	15756	6.124738068	8135	6.884137318	0.045676421	3.79E-10	8.71E-07
CCCAGGA	6780	5.901368391	17111	6.574282765	0.0478811	4.28E-10	9.83E-07
CCUUU	16172	6.176625961	7719	6.816353808	0.046144773	4.34E-10	9.96E-07
UCUGC	18585	6.215689887	5306	6.970454869	0.051902157	4.40E-10	1.01E-06
ACCAC	17190	6.177146907	6701	6.912203365	0.047843831	5.19E-10	1.19E-06
CCCCCGA	2176	5.414295974	21715	6.48042008	0.074597518	5.51E-10	1.27E-06
CCUUCCA	4789	5.812141013	19102	6.526514856	0.053165924	7.95E-10	1.83E-06
CUGCCA	12506	6.023406892	11385	6.778665216	0.042442995	9.47E-10	2.17E-06
CCUUCU	10584	5.978266328	13307	6.705482773	0.042616211	1.00E-09	2.31E-06
AGUGUGG	4026	5.685772188	19865	6.524687201	0.056158379	1.35E-09	3.11E-06
CUCUCU	7688	6.016059291	16203	6.557573675	0.044984909	1.37E-09	3.14E-06
GCAC	22466	6.295182598	1425	7.77281252	0.088498706	1.53E-09	3.52E-06
CCCCCCA	3464	5.549930938	20427	6.524642351	0.059469953	1.60E-09	3.66E-06
CAGGGA	10711	5.96512432	13180	6.723170219	0.041611626	2.59E-09	5.96E-06
CCCAGGG	4928	5.753746022	18963	6.54692663	0.051046925	2.80E-09	6.44E-06
CCCUUCCC	1259	5.096802995	22632	6.454884902	0.091657317	3.96E-09	9.11E-06
CCUCCCU	3869	5.650989704	20022	6.524830233	0.055497211	4.23E-09	9.73E-06
CCUCCCA	4306	5.713182007	19585	6.530654499	0.052691194	6.15E-09	1.41E-05
GCCCACU	2657	5.546309955	21234	6.488051452	0.064396797	6.24E-09	1.43E-05
CACC	22854	6.30646814	1037	8.076959706	0.098939442	7.35E-09	1.69E-05
CCCUGGG	5707	5.843111759	18184	6.552859177	0.047228944	7.68E-09	1.76E-05
ACCUUC	10088	6.058945485	13803	6.620386005	0.040678693	8.39E-09	1.93E-05
CUGCCUCC	2401	5.493513525	21490	6.482731694	0.065805643	1.51E-08	3.46E-05
ACCUCU	8586	5.957373771	15305	6.622268467	0.041042007	1.79E-08	4.12E-05
GCCCCUA	1449	5.418427119	22442	6.445616665	0.082424603	1.86E-08	4.27E-05
GGCCCU	10823	6.053997699	13068	6.656061599	0.039482288	1.93E-08	4.43E-05
CCUACCC	2210	5.575197491	21681	6.465690864	0.067420522	2.41E-08	5.54E-05
ACUCU	14962	6.161442299	8929	6.755104761	0.040339338	2.50E-08	5.73E-05
UCAUC	18280	6.221952661	5611	6.909024316	0.045987816	2.60E-08	5.97E-05
CCCCCCC	1215	5.157298557	22676	6.449008305	0.088375266	3.00E-08	6.90E-05
CCCU	22758	6.308831119	1133	7.879480566	0.091105408	3.31E-08	7.61E-05
AGCCCCCA	1911	5.343522276	21980	6.4737197	0.071236922	3.56E-08	8.18E-05
CAGGAC	11193	6.06995552	12698	6.659538348	0.038490941	4.42E-08	0.000101531
ACCUCC	9717	5.967308653	14174	6.668512199	0.039087813	4.47E-08	0.000102739
CCUAG	10278	6.065211012	13613	6.623491611	0.03860385	5.25E-08	0.000120667
UCUCU	15948	6.161437522	7943	6.82880832	0.040495484	5.61E-08	0.000128768
CCCGCCA	2592	5.640320845	21299	6.473736722	0.061030513	6.68E-08	0.000153536
ACCGC	11301	6.074368747	12590	6.660634541	0.037993721	6.82E-08	0.000156744
GGGAGGG	2518	5.628919375	21373	6.472194409	0.061527711	7.83E-08	0.000179964
AGGGG	15790	6.13561361	8101	6.866126549	0.039389409	1.22E-07	0.000279771
CCCACCG	2192	5.527709469	21699	6.46974934	0.06444413	1.32E-07	0.00030234
AGGCA	17975	6.229077719	5916	6.8519537	0.042786324	1.67E-07	0.000384216
CCUCU	18080	6.199049013	5811	6.956638089	0.042945815	1.80E-07	0.000414337
CCCCCCG	2090	5.444083222	21801	6.473358843	0.064987493	2.02E-07	0.000463437
CAGUGG	13017	6.145278288	10874	6.668267667	0.036858515	2.04E-07	0.000468731
CCCUGGA	7387	5.943725871	16504	6.580073138	0.039359079	2.72E-07	0.000624916
CUUCAC	9462	5.989782701	14429	6.641382367	0.037163203	2.79E-07	0.000641073
CCUGCUGC	3774	5.892370624	20117	6.47541996	0.049726456	2.99E-07	0.000686937
AGCAC	17732	6.198453143	6159	6.915547807	0.041344919	3.26E-07	0.000749837
CAGCCUCC	2817	5.590446235	21074	6.489301653	0.056070889	3.28E-07	0.000752635
CCUCUGG	4579	5.878981823	19312	6.502898318	0.045895999	3.38E-07	0.000776294
CCUUUC	7352	5.992744713	16539	6.55693639	0.039132815	3.40E-07	0.000780503
CACAGGA	4331	5.858620732	19560	6.499496099	0.046840559	3.50E-07	0.000803096
ACAC	21983	6.306605234	1908	7.267152632	0.066553953	3.52E-07	0.000808526
UCUCUC	6819	5.952828162	17072	6.555265631	0.039834378	3.85E-07	0.000883768
ACCCGC	4619	5.862975461	19272	6.508029599	0.045477642	4.05E-07	0.000930533
AUCCCA	8349	6.086357383	15542	6.542840837	0.037647319	4.12E-07	0.00094588
CCAC	22794	6.315864147	1097	7.784888522	0.08569108	4.22E-07	0.000970006
CCCUGU	9048	5.966040631	14843	6.637680688	0.03692049	4.42E-07	0.001015222
CAGUGC	10953	6.042855362	12938	6.671543925	0.035828742	4.87E-07	0.001118172
CCUCAGG	4465	5.775217807	19426	6.523086717	0.045791783	4.88E-07	0.001121447
CCCCGGG	3382	5.685553412	20509	6.498380635	0.051075311	5.28E-07	0.001212812
CCCUCU	8485	6.028474721	15406	6.578749972	0.037147731	5.53E-07	0.001270475
AUCACC	8442	6.027584218	15449	6.577704972	0.037034282	6.28E-07	0.001441765
CUCGGAC	1680	5.744032755	22211	6.431671472	0.069082887	6.71E-07	0.001541022
CCUC	22913	6.32630704	978	7.718974314	0.088871777	7.35E-07	0.001688449
CCUUGC	7216	6.008185505	16675	6.545652982	0.038162928	8.51E-07	0.001954003
CCCCCCU	2131	5.41484034	21760	6.478162009	0.061384572	8.88E-07	0.002040553
CUCA	23015	6.327023362	876	7.862314388	0.092981597	9.20E-07	0.002114038
CUCC	22982	6.32682327	909	7.811636631	0.090863908	1.07E-06	0.002463275
UCCCCAU	2644	5.682164515	21247	6.470569356	0.05537619	1.09E-06	0.00250698
ACACG	10031	6.045358668	13860	6.627910338	0.035145493	1.14E-06	0.002622472
CCGAGGG	2679	5.760625191	21212	6.461960928	0.054612998	1.38E-06	0.003163188
GGCCCCUG	2028	5.801088037	21863	6.437324409	0.061501193	1.60E-06	0.00367342
CCAU	22784	6.333602883	1107	7.406523926	0.081490965	1.63E-06	0.003739065
UCCUCU	9372	6.004616822	14519	6.627767837	0.035079058	1.63E-06	0.003754993
GGGAGCC	4423	5.85280295	19468	6.503846447	0.044050491	1.68E-06	0.003868673
CCCUGCG	3050	5.635171213	20841	6.492805426	0.051230055	1.72E-06	0.003953217
AGGACC	10440	6.10423038	13451	6.599930482	0.034349844	1.89E-06	0.004347066
GACGUC	3767	5.790660815	20124	6.494256151	0.04671091	1.94E-06	0.004453499
UUCAC	15778	6.167255997	8113	6.803508562	0.035925013	1.97E-06	0.004527804
CCCCGCA	2045	5.648351925	21846	6.45211711	0.06054314	2.23E-06	0.005112737
CGCAGC	7319	6.018215598	16572	6.544563729	0.036558561	2.55E-06	0.005868596
GGGGA	17963	6.218400709	5928	6.883046245	0.038964672	2.65E-06	0.006087911
CAGAGGG	4257	5.948892553	19634	6.477508123	0.043838861	2.89E-06	0.006640741
UGUGGG	10147	6.112481926	13744	6.583270953	0.033879754	3.03E-06	0.00695581
GUGUG	16512	6.18751908	7379	6.821454809	0.036239632	3.04E-06	0.006991644
AGGACAG	4928	5.832764603	18963	6.526391716	0.041349437	3.11E-06	0.007132644
UGCUGCC	6249	5.960042823	17642	6.533245804	0.038041738	3.17E-06	0.007274055
AGGAC	18947	6.255676326	4944	6.8724779	0.041114496	3.50E-06	0.008040609
UCUCA	16271	6.17611435	7620	6.825757675	0.035680028	3.65E-06	0.008388327
CACG	19427	6.253629557	4464	6.947708038	0.042603786	3.79E-06	0.00869803
CAGUCAC	2947	5.737418988	20944	6.47420055	0.050499783	3.79E-06	0.008700017
CCCUCGG	2336	5.637040518	21555	6.464194082	0.055891805	3.82E-06	0.008779981
CCUGU	18308	6.205784429	5583	6.965489656	0.038997662	4.46E-06	0.010248636
CCACUCA	2606	5.657819857	21285	6.472142426	0.052871592	4.61E-06	0.01058935
CACAGC	11705	6.098701334	12186	6.65669875	0.03293071	4.76E-06	0.010929154
UGGGC	18213	6.251718429	5678	6.805438946	0.038585043	5.05E-06	0.011605976
AUGCACA	2703	5.792779956	21188	6.458653288	0.05184204	5.07E-06	0.011645532
UGUGUG	8847	6.131114496	15044	6.531631224	0.033991855	5.13E-06	0.011781394
ACUUCC	9267	6.142045014	14624	6.536207532	0.033623395	5.38E-06	0.012360069
UCAAC	16621	6.200521901	7270	6.801231852	0.035586136	5.47E-06	0.012556878
CACA	22768	6.334082593	1123	7.381511675	0.07707526	6.01E-06	0.013802555
UGGUGC	10609	6.168673881	13282	6.554763505	0.032793403	6.19E-06	0.014222024
ACAGC	19626	6.22789517	4265	7.098513359	0.042401358	6.76E-06	0.015520059
CACAGAC	4242	5.79038209	19649	6.51132522	0.042455658	6.90E-06	0.01585106
CCCGGC	7659	5.981140996	16232	6.573082257	0.03472102	7.11E-06	0.016341377
UGCAGC	13834	6.196013654	10057	6.640964223	0.032729223	7.63E-06	0.01753211
ACCUGU	8998	6.075780356	14893	6.569123645	0.033347555	7.64E-06	0.01754795
AGGAG	21506	6.313265862	2385	7.014983002	0.053849221	7.83E-06	0.017980903
CCACCCA	4111	5.753895874	19780	6.514133678	0.042718013	8.06E-06	0.018509088
CCCCGAC	2280	5.730865302	21611	6.452152015	0.054872864	8.07E-06	0.018546653
CCUUG	16680	6.187353845	7211	6.836606289	0.035109621	8.14E-06	0.018696315
CUCCCUCC	1331	5.473179031	22560	6.437013688	0.070157317	8.47E-06	0.019447622
CUGCCG	7554	6.035950895	16337	6.543934444	0.034539498	8.88E-06	0.020400176
AGAGAGG	4120	5.894028763	19771	6.485278012	0.042500969	8.95E-06	0.020549939
CCGCUC	4949	6.005903099	18942	6.481924593	0.039566027	9.24E-06	0.021221525
ACCCGU	2509	5.720484064	21382	6.461095106	0.052271033	9.37E-06	0.021533995
CCAAGCA	4597	5.960605101	19294	6.484032779	0.040590457	9.73E-06	0.022355105
CCACAGG	4085	5.819976438	19806	6.49950653	0.042422897	1.02E-05	0.023354327
UGAGUGU	2444	5.575256268	21447	6.475399998	0.052676556	1.03E-05	0.023675559
CACCGCA	1632	5.524941323	22259	6.446252116	0.063217214	1.05E-05	0.024216129
ACUGC	17742	6.214672819	6149	6.869914608	0.0364766	1.06E-05	0.024257324
AGGGA	17127	6.191481144	6764	6.869061581	0.035229372	1.19E-05	0.027222259
ACCCCCAC	1368	5.448693859	22523	6.44008422	0.068274588	1.20E-05	0.027574536
AUGCCC	8384	6.01744764	15507	6.581127818	0.0332192	1.22E-05	0.027937891
UGGGGAG	4969	5.928696374	18922	6.502702558	0.038941001	1.31E-05	0.030102731
CCACUCG	1204	5.597149942	22687	6.425039078	0.072027214	1.41E-05	0.032372794
CUUUC	15562	6.197148619	8329	6.731156595	0.032931662	1.55E-05	0.035617666
AGGAGA	15045	6.214982783	8846	6.669614979	0.032496527	1.55E-05	0.035687765
UCUUCA	11964	6.17969975	11927	6.587566218	0.031366142	1.57E-05	0.036157713
GGCUGC	13145	6.171981148	10746	6.641833044	0.031469981	1.64E-05	0.037682871
CCCCCGG	2990	5.631031243	20901	6.490935681	0.047143909	1.78E-05	0.040968148
CCAAACC	2756	5.760706029	21135	6.464505525	0.04870588	1.89E-05	0.04349956
CAUCCAG	6119	6.007849414	17772	6.512592815	0.03561229	1.94E-05	0.044468249
CCCGGCA	2442	5.779178036	21449	6.452099274	0.051267431	1.98E-05	0.045400004
CCAAUGG	3162	5.78379578	20729	6.474768094	0.045809147	2.00E-05	0.045873558
CCAACCA	3345	5.861283845	20546	6.468307	0.044688	2.05E-05	0.047029151
GGAGAG	12823	6.120055298	11068	6.688323184	0.030900561	2.37E-05	0.054364639
AGGAGAA	8729	6.118401267	15162	6.535833361	0.031964117	2.43E-05	0.055722017
CCUUUCC	2802	5.751632572	21089	6.467246224	0.047567312	2.75E-05	0.063276028
AGAGA	19147	6.299340759	4744	6.7222497	0.038360517	2.76E-05	0.063483449
UGUGUGG	3965	6.151627283	19926	6.42942025	0.04107065	2.86E-05	0.065622034
CUGU	23065	6.329110537	826	7.896967974	0.083605654	2.88E-05	0.066166321
CAGACAGAGC	156	4.941182853	23735	6.392795684	0.189431382	2.95E-05	0.067862353
AACACC	7762	6.007537168	16129	6.564159376	0.032413053	3.30E-05	0.075907741
GGGGGAG	3351	5.961866821	20540	6.452074701	0.043681797	3.36E-05	0.077158503
UGUGAGG	3151	5.858775766	20740	6.463010012	0.044506895	3.93E-05	0.09031497
CCACUGG	4241	5.862030536	19650	6.495824864	0.039327755	4.12E-05	0.094649285
ACCCCCAA	987	5.71976544	22904	6.411911526	0.075299492	4.37E-05	0.100489264
UCUGU	16301	6.236092629	7590	6.699510426	0.032180555	4.39E-05	0.100910891
AGAGG	19675	6.294858866	4216	6.796129481	0.039247882	4.52E-05	0.103930035
GGGGGG	3958	5.861061901	19933	6.487018867	0.040235547	4.54E-05	0.104390502
CGAGGCA	1725	5.771032628	22166	6.430966291	0.057768432	4.59E-05	0.105450828
CACCCUCC	1320	5.53891208	22571	6.432699753	0.06530393	4.80E-05	0.110360756
CCCUCCU	4435	5.896576999	19456	6.49426969	0.03833755	4.90E-05	0.112562912
GAUGAAG	7604	6.560199216	16287	6.300735264	0.031985941	4.95E-05	0.113653008
CCUUCUGUG	462	5.122376477	23429	6.408181832	0.108181133	4.96E-05	0.1139384
UCCUUC	9569	6.055808687	14322	6.602136346	0.030384856	5.02E-05	0.115377097
UGUCCAG	4167	5.972512617	19724	6.470105963	0.039126775	5.33E-05	0.122365801
UCAU	22392	6.322315791	1499	7.294552968	0.061196031	5.38E-05	0.123634687
CUUCAAC	4033	5.974341468	19858	6.466376822	0.039544652	5.60E-05	0.128518223
CACAUC	8190	6.061511373	15701	6.551178392	0.031134878	5.88E-05	0.134969807
GGAGAA	15776	6.25193527	8115	6.638730655	0.031186972	5.94E-05	0.136514001
GGAAGCC	5141	5.890686466	18750	6.518389918	0.035902556	6.08E-05	0.139599599
AUCAC	15514	6.207075932	8377	6.7097116	0.030913673	6.10E-05	0.140223034
CAUCUG	10448	6.086223916	13443	6.614220234	0.029701565	6.26E-05	0.143703991
CAGUGA	11918	6.146918751	11973	6.618629617	0.029446548	6.35E-05	0.145821504
GAGUGC	7472	6.006245696	16419	6.554915783	0.031713574	6.53E-05	0.150053569
CUGAG	19316	6.259093223	4575	6.907800086	0.037344821	6.61E-05	0.151865178
UGUGGGG	3379	5.925669075	20512	6.458706819	0.042164262	6.62E-05	0.152168024
CCAUUC	6628	6.000540794	17263	6.530281278	0.032755509	6.88E-05	0.158117349
AGGG	22607	6.327743144	1284	7.361791927	0.065020904	6.91E-05	0.158692721
UCAC	22436	6.323569837	1455	7.304616645	0.06121268	7.14E-05	0.164115401
AGGUCU	6256	6.001293986	17635	6.518839518	0.033268105	7.27E-05	0.167091487
CACCACCACC	724	5.371516499	23167	6.414937287	0.085304111	7.31E-05	0.167800876
AGGACA	11802	6.129156392	12089	6.631443985	0.029176009	7.68E-05	0.176487014
CGGGGGA	1745	5.704715275	22146	6.436787769	0.055971921	7.93E-05	0.182215533
GUGUGU	6167	6.121463274	17724	6.474428237	0.033194568	8.36E-05	0.192063767
CCUCG	12771	6.161747095	11120	6.637783987	0.029112989	8.41E-05	0.193255176
CCUUA	11370	6.099998225	12521	6.640591827	0.029073921	8.43E-05	0.193688673
CAACAGC	5171	5.961911915	18720	6.499721345	0.035233539	8.55E-05	0.196464062
AUCUUC	9552	6.158552336	14339	6.533045412	0.029619542	8.56E-05	0.196568973
CACGGC	5890	5.99982754	18001	6.508796504	0.03364117	8.68E-05	0.199390536
AGCAUG	8930	6.115947433	14961	6.54290619	0.029962576	8.72E-05	0.200239488
UCCCCAA	3604	5.863673693	20287	6.475632183	0.040491382	8.77E-05	0.201365293
GCCUAC	7037	6.014772796	16854	6.53719437	0.031788804	8.78E-05	0.201779244
UCUUC	18909	6.275524005	4982	6.792442128	0.035608364	9.09E-05	0.208701864
UAGGGA	2494	5.771761604	21397	6.454599086	0.047246953	9.34E-05	0.214438703
ACAGG	17739	6.213679415	6152	6.872459516	0.033014562	9.47E-05	0.217612978
CCUGA	19922	6.30701263	3969	6.766320095	0.038746526	9.67E-05	0.222028373
CACCGGA	1459	5.594039691	22432	6.434652558	0.060166331	9.86E-05	0.226380715
CUCU	22785	6.33690859	1106	7.339392277	0.068535262	9.95E-05	0.228446885
GCAUGC	6074	6.042069995	17817	6.499651846	0.033063573	1.00E-04	0.229613908
AGGGAA	9235	6.0959976	14656	6.56436219	0.029563254	0.000100081	0.229886929
AACCUG	11008	6.120614804	12883	6.607785633	0.02887462	0.000100536	0.230931272
AGGAGC	13989	6.202790135	9902	6.638355774	0.029115491	0.000107626	0.247215888
AGGGC	16563	6.237958737	7328	6.711861287	0.030975756	0.000116696	0.268050225
UGGGAAA	5140	6.079942817	18751	6.466477735	0.034659257	0.000123529	0.283745134
CCGCCC	6593	5.982209348	17298	6.536196315	0.031845932	0.000124745	0.286538282
CACAA	16324	6.207693084	7567	6.762184245	0.030585716	0.000125859	0.289099125
CGCUCCA	1661	5.706646274	22230	6.433877221	0.055890784	0.000128115	0.294279605
UGCC	23091	6.332466179	800	7.851066923	0.078959497	0.000129973	0.298546981
CCCAGCG	3313	5.853357349	20578	6.468639187	0.041048119	0.000133271	0.306123455
CACAGGU	2530	5.926976744	21361	6.437366178	0.045640378	0.000161521	0.371014439
UCACAAC	1869	5.810877408	22022	6.431899928	0.052234453	0.000165276	0.379639961
CAUC	23065	6.341662189	826	7.546479052	0.076648161	0.000170512	0.391666766
CACAGA	12233	6.133635227	11658	6.645313978	0.027876232	0.00018705	0.429652953
UCUCUGG	3831	5.865483213	20060	6.48221156	0.037941136	0.000190114	0.43669242
CAGUGU	9421	6.089040088	14470	6.574912468	0.028398011	0.000201441	0.462709709
CACGUC	3717	6.013502906	20174	6.451454336	0.038282292	0.000202129	0.464290159
AAAAGAA	7318	6.239302896	16573	6.446908314	0.030038444	0.00021011	0.48262331
GCAGCGC	3190	6.177264672	20701	6.415069599	0.040553733	0.00022522	0.51733057
CGCUGGA	3064	6.000112971	20827	6.439692896	0.041148023	0.000235956	0.54199167
CCGGGCA	2345	5.87250316	21546	6.438912567	0.046203679	0.000239672	0.550525953
CGCAGCA	2517	5.901515777	21374	6.440054032	0.044764006	0.000240849	0.553229915
GCAGG	19451	6.291570219	4440	6.785247243	0.035281889	0.000246913	0.567159514
UCUGG	19206	6.267990063	4685	6.856096676	0.034561583	0.000247399	0.568274614
CUCAA	17393	6.23557547	6498	6.778772844	0.030800281	0.000252938	0.580999251
ACGCGCA	652	5.66968294	23239	6.403339077	0.084059824	0.000256206	0.588505648
ACACUCA	2018	5.765409321	21873	6.440325244	0.049051881	0.000275323	0.632417782
CCAACCC	3021	5.749297803	20870	6.475093504	0.04103686	0.000275997	0.633965774
AGCC	23226	6.345114557	665	7.717593038	0.082692717	0.00028921	0.664314284
GGAAGGC	4390	5.982459961	19501	6.473556785	0.035120692	0.000289699	0.665438559
UACAUA	3034	5.94283553	20857	6.447392582	0.040798268	0.00029623	0.680440339
CGGCAGA	2618	5.733183122	21273	6.463327066	0.043434586	0.000302796	0.695521875
UGGUGCA	4157	6.052075652	19734	6.453093726	0.035767931	0.000305795	0.702411409
CCCCGGA	2731	5.79486997	21160	6.459264659	0.042606124	0.000307043	0.705278074
CCUAU	12713	6.180918419	11178	6.61350995	0.027110511	0.000319003	0.732749165
AGCCUCAG	1889	5.574211752	22002	6.452783569	0.050104305	0.000321861	0.739315711
CUACUGG	2893	6.032556208	20998	6.43164325	0.041443481	0.000321896	0.739395829
UCCCAU	6011	6.055933544	17880	6.493378834	0.031117281	0.000329228	0.756237656
CGCAGGC	2193	5.775150908	21698	6.444784042	0.046528882	0.000359548	0.825880918
GACCCCUA	459	5.581049008	23432	6.399032459	0.097854562	0.000360401	0.827840488
GCAGCGA	2733	5.877124843	21158	6.448702518	0.042193858	0.000361629	0.83066283
CUCCUUCC	1722	5.770680736	22169	6.430904319	0.051877723	0.000367933	0.845141197
CAGCCGU	1797	5.758496568	22094	6.434136496	0.050799188	0.000376807	0.865524934
CCCACGG	2317	5.810886536	21574	6.444794937	0.045219055	0.000384588	0.883399684
GGAGGG	9801	6.139288085	14090	6.553063702	0.027192638	0.000387749	0.890659364
GGACAGA	4307	5.942812193	19584	6.480194953	0.034752679	0.00039569	0.90890038
GAAAACC	4238	5.903793089	19653	6.486722382	0.034965476	0.000397123	0.912192495
UGGAGCC	5684	6.00876187	18207	6.500248674	0.031365217	0.000397745	0.913619499
ACGCUG	6357	6.053773507	17534	6.502794108	0.030197238	0.000403411	0.926634744
UAGGG	6344	5.96659645	17547	6.533979723	0.030214628	0.000403942	0.927853841
AGGAGAG	5928	5.956474813	17963	6.524180114	0.030856284	0.000412134	0.94667281
ACCCAA	7369	6.010935464	16522	6.549403622	0.028854104	0.000412843	0.948300997
CCACAGA	5009	6.011641921	18882	6.481914824	0.032735526	0.000413236	0.949203623
CCAGCGC	3533	5.865785958	20358	6.473131363	0.037513993	0.00041788	0.959869395
CAGACAA	3809	6.242159576	20082	6.41009084	0.014553275	0.506457272	1
GAAUCCCG	254	5.908793856	23637	6.388416315	0.060106453	0.324032115	1
CACACCACA	192	5.368927715	23699	6.391535337	0.08062049	0.168089213	1
AAACUCA	3351	5.944571486	20540	6.45489635	0.025775445	0.043501515	1
ACAUACA	1678	6.048950615	22213	6.408575652	0.025097969	0.279434134	1
ACAAACA	2895	6.102965127	20996	6.421973044	0.017402525	0.424125534	1
GCGCAGUAGGG	0	NaN	23891	6.383317152	0	1	1
UAGACAGAAC	11	7.651386937	23880	6.382733033	0.2516522	0.489250119	1
GAGGGUA	929	5.88095025	22962	6.403641987	0.043502397	0.068128911	1
UUAGAG	4431	6.224189926	19460	6.419550078	0.010475086	0.823266776	1
CUUCUGG	5248	6.110090819	18643	6.460230299	0.023518583	0.021554718	1
UUAGUGG	1193	6.497624421	22698	6.377309197	0.023364514	0.566091435	1
CGCUCGG	914	6.213748472	22977	6.390062409	0.023688849	0.707338564	1
UCUUUUU	2031	6.503771447	21860	6.372125813	0.03012161	0.068626	1
UGUA	20344	6.336196796	3547	6.653578365	0.028851249	0.013099676	1
GUGCUA	4633	6.196653462	19258	6.428223834	0.011651065	0.691162757	1
CGGCCCA	2415	5.95388196	21476	6.431607615	0.038456005	0.003254449	1
AUGACAA	4048	6.188974923	19843	6.422963241	0.017077151	0.280685775	1
ACUAACG	213	6.625796582	23678	6.381135882	0.048424738	0.705270393	1
AGGCGAGUA	42	7.645560373	23849	6.381094241	0.184696773	0.11446498	1
ACCUUAAA	451	6.261722586	23440	6.385656706	0.039459241	0.496129763	1
CGCAGGU	1037	5.959773735	22854	6.40253543	0.037454517	0.123650849	1
CUUUUUA	1568	6.237835174	22323	6.393536018	0.024439879	0.345658166	1
CCAUGGU	2894	6.148723209	20997	6.415651051	0.028359318	0.033440584	1
UAGACA	4437	6.112675934	19454	6.445044051	0.02314501	0.041680028	1
CCCGCUUC	685	5.82202891	23206	6.399885386	0.057606924	0.02416321	1
UUUUUUUUU	54	5.294492234	23837	6.385783761	0.1358944	0.272739441	1
UACUAAC	508	6.292918275	23383	6.385281084	0.030083603	0.759126698	1
ACGCUA	1753	6.0503033	22138	6.409686891	0.033665401	0.050344452	1
CGGAGGA	3645	6.149542156	20246	6.425404965	0.024188029	0.053866371	1
AUGACAGAAC	62	7.041788425	23829	6.381603894	0.085768358	0.753215844	1
ACGCUC	3008	6.11590494	20883	6.42183537	0.018618693	0.321761682	1
GGAGGA	15684	6.283199403	8207	6.57464733	0.019056315	0.039958839	1
GGAGC	20351	6.321906453	3540	6.736359279	0.024759302	0.049589784	1
UGUUCGAGAU	34	6.786984097	23857	6.382741863	0.126879766	0.645194669	1
AUAUAUAU	257	6.704579431	23634	6.379823693	0.054838229	0.429056468	1
CCACACG	1556	5.788692646	22335	6.424742526	0.04421309	0.006778631	1
ACGAUUGAU	18	8.10289411	23873	6.382020609	0.212497149	0.391066287	1
AAAAAAA	3510	6.168252162	20381	6.420355478	0.017455549	0.321188007	1
CGCUCCG	914	6.318874426	22977	6.385880613	0.027849989	0.502934284	1
UUUAUA	4321	6.360613876	19570	6.388329971	0.019270648	0.144270652	1
AAGGCGAA	392	5.998015638	23499	6.389744583	0.025964631	0.957301088	1
UAGUUGG	658	6.467082638	23233	6.380944764	0.02221574	0.910299327	1
UAGGGACUUA	1	1.571002251	23890	6.383518589	0	1	1
GCGCAGUAGUC	0	NaN	23891	6.383317152	0	1	1
UGUGUUGUGUGU	0	NaN	23891	6.383317152	0	1	1
CCGUCGA	360	6.132718127	23531	6.387151058	0.042213109	0.552494774	1
UUGUU	11732	6.366323575	12159	6.399713948	0.014501128	0.162266125	1
UUUCAGG	2724	6.112953683	21167	6.418110467	0.024369955	0.113759776	1
AGGACAGAGC	88	5.155337699	23803	6.387857008	0.101309804	0.32919644	1
UCUUCU	10216	6.179869442	13675	6.535304121	0.017987943	0.045456387	1
UAAAAA	7124	6.31307529	16767	6.41316167	0.01736349	0.098106199	1
GGUAAAGGU	82	6.516448011	23809	6.382858639	0.088019595	0.55118321	1
AUAAAGG	2080	6.185901506	21811	6.402143641	0.01570961	0.736745214	1
GUAAUUU	760	5.954335477	23131	6.39741192	0.03718068	0.260930766	1
GCAUUCA	2093	6.022776985	21798	6.417935492	0.038257629	0.007469494	1
UUUUUU	4248	6.48072283	19643	6.362252176	0.015138933	0.400101781	1
CGCCCUCC	897	5.266166394	22994	6.4268974	0.068812484	0.00056269	1
UAGAGU	2739	6.296548456	21152	6.394552943	0.015751322	0.584200927	1
AAGACAG	4830	6.08099125	19061	6.459925625	0.022795084	0.036458993	1
AGAGGAAGGCGA	10	7.142838076	23881	6.382999108	0	1	1
AGGAUUA	1694	6.551009102	22197	6.370519469	0.024637199	0.295025965	1
GGCUUAA	841	6.101668116	23050	6.393593371	0.026156806	0.635460081	1
GACUCCUA	483	5.513878253	23408	6.401257129	0.072891592	0.013093682	1
UGUGUGUGU	278	6.256508043	23613	6.384810098	0.034165274	0.90549341	1
AGGACCA	4188	6.226097922	19703	6.416735116	0.022244369	0.065552087	1
UAGUAAA	1354	6.079835604	22537	6.401550014	0.044087389	0.013952715	1
CUUUUUUC	454	6.539680376	23437	6.380288228	0.036715356	0.585572454	1
CUCUUU	7631	6.256990633	16260	6.442603601	0.010635383	0.599548536	1
CGGUCU	2445	5.858732868	21446	6.443123576	0.037005142	0.004903389	1
UUCUUC	10329	6.274852989	13562	6.465924905	0.016183504	0.092712073	1
AACAUCA	4527	6.19751333	19364	6.426755176	0.024366859	0.025630225	1
AAAAA	15289	6.341422127	8602	6.457780422	0.012975214	0.312172454	1
UCGGGC	4667	6.215880545	19224	6.423965646	0.015026292	0.364636867	1
CCCCCUCC	1535	5.649332123	22356	6.43371378	0.051925228	0.000865285	1
GAGGGAG	3929	5.99682844	19962	6.459387393	0.032899376	0.001639483	1
AGAAG	21867	6.371092121	2024	6.515394603	0.015037865	0.796266235	1
GGCUACCG	453	5.976531027	23438	6.391179347	0.032340455	0.741328444	1
UCUAAGGAA	182	5.798139446	23709	6.387809216	0.068795686	0.359727885	1
AUUUUUA	1975	6.552907872	21916	6.368034177	0.032817917	0.040381257	1
CUGCUC	12078	6.126398143	11813	6.645999603	0.026538559	0.000444316	1
CAAGGAG	7523	6.114444458	16368	6.506895431	0.024623916	0.003859987	1
UUGGUGU	2278	6.375937613	21613	6.384094952	0.024126965	0.181441834	1
CGCGGCA	1061	5.89369193	22830	6.406071964	0.039419584	0.085616449	1
UUGCCC	6838	6.122732319	17053	6.487807804	0.026556574	0.002047145	1
GAGGAG	15902	6.231794706	7989	6.684920599	0.027918222	0.000502405	1
ACAAUCA	2008	6.146559597	21883	6.405042198	0.021698018	0.35196538	1
UCAAA	15835	6.288218874	8056	6.570243819	0.018557083	0.050571427	1
GCCAAGAAGCC	83	5.022871186	23808	6.38805997	0.093414991	0.465971107	1
AUUGGGUGU	76	6.999722197	23815	6.38135004	0.082601081	0.679496113	1
UCUCAGG	3382	5.792286422	20509	6.480780019	0.036831618	0.000758814	1
CCUUUCCC	894	5.852403796	22997	6.403956216	0.055854333	0.009314728	1
UGCUGCUUUU	151	6.455549298	23740	6.382857714	0.06907335	0.471262257	1
GGGGU	12494	6.283347367	11397	6.492909369	0.014699027	0.152161365	1
GCGCGGG	1688	6.501076041	22203	6.374364443	0.032372792	0.074648302	1
AUUUAUAUA	100	5.895415132	23791	6.385367936	0.08263545	0.504649122	1
GUUUUA	4495	6.321575511	19396	6.397625704	0.021395637	0.07079368	1
AUAAAG	6867	6.411885932	17024	6.371793314	0.026044182	0.002618947	1
AAAUACA	3277	6.130862788	20614	6.42344973	0.025920905	0.044760186	1
UGAUGGC	4144	6.392603993	19747	6.381368265	0.012946459	0.614229126	1
UCUUUCU	2762	6.158807963	21129	6.412665175	0.016951214	0.484054082	1
AUUAGGCA	182	5.548328905	23709	6.389726864	0.082651184	0.169469303	1
AAUCUUG	1866	6.343467711	22025	6.386693273	0.018958141	0.566572755	1
CUUGCUGU	826	6.014875174	23065	6.396511736	0.034869033	0.286826685	1
CAGAGGA	7639	6.1107435	16252	6.511436161	0.026674039	0.001229086	1
CGCCCGG	1915	6.006758018	21976	6.41613071	0.029652049	0.090308411	1
GGCUAC	7603	6.187142735	16288	6.474888499	0.018672801	0.053851159	1
GAUGAUA	2511	6.61283167	21380	6.356361541	0.023476162	0.167910876	1
CCGAGCG	1459	5.905809612	22432	6.414374726	0.038271968	0.036154134	1
UAUCCAA	1605	6.280659891	22286	6.390710354	0.014842141	0.8963843	1
UUCUUU	7456	6.288440593	16435	6.426359417	0.013904528	0.274551748	1
UGUAUAUA	268	7.312894873	23623	6.372771208	0.076277325	0.091580456	1
ACAUUAAA	770	6.242724034	23121	6.387999333	0.0227719	0.83441586	1
GAAAGAAU	1471	6.528371641	22420	6.373799973	0.026591413	0.283136603	1
ACAUCGCUU	36	5.727755554	23855	6.384306472	0.097725844	0.882367513	1
AGAGGGA	3821	5.969395331	20070	6.462121102	0.031809564	0.003019404	1
CGCCGGA	1198	5.757031695	22693	6.41637977	0.043311364	0.027985426	1
CGGACGU	616	6.071428578	23275	6.391571647	0.043171077	0.213312216	1
CGCCGCA	1458	6.048257293	22433	6.405093877	0.028835599	0.205030606	1
AAGACUA	1970	6.444960726	21921	6.377777357	0.018632505	0.556936118	1
UGGGG	18232	6.267253065	5659	6.75724902	0.028495383	0.001799777	1
GGGAAUGUGGG	59	4.968394974	23832	6.386820023	0.165858751	0.078475116	1
AAAACUA	2356	6.277215507	21535	6.394925022	0.013431643	0.838207601	1
UUUUUUU	1035	6.580183796	22856	6.374402339	0.024613374	0.586122086	1
AUUCAAG	2966	6.372398997	20925	6.384864739	0.016286371	0.496049421	1
AGAAGAAC	2833	6.198253185	21058	6.408214399	0.024587429	0.097673423	1
UGCAUG	7061	6.131493983	16830	6.488969166	0.018999024	0.055143446	1
CUUUUU	6045	6.422777319	17846	6.369950756	0.01536437	0.236832705	1
GUCUAACG	47	5.079516604	23844	6.385887133	0.160317775	0.179282902	1
CGCGGC	4802	6.31511823	19089	6.40047317	0.017695307	0.180795069	1
GCUGC	20592	6.31887405	3299	6.785564001	0.024422089	0.067287288	1
CGGAGAA	2484	6.071075778	21407	6.419548645	0.029744511	0.03895952	1
AAAAUA	7362	6.32614998	16529	6.408779353	0.013401536	0.319655092	1
AUGUAUAU	407	6.560389285	23484	6.380248324	0.054040139	0.193125784	1
AUUA	17893	6.411809951	5998	6.298318543	0.023075605	0.016724898	1
GCACUCA	2096	5.967628192	21795	6.42329348	0.038447456	0.007013955	1
GCGCGCG	1020	6.337079492	22871	6.385379258	0.039534568	0.094485124	1
CGGGAUGGGGUA	4	1.762346757	23887	6.384090957	0	1	1
AAGCAGUAGUC	4	4.166128055	23887	6.383688432	0	1	1
GUUUUUA	1460	6.597191879	22431	6.369396368	0.049519226	0.002406528	1
CCCACGA	1578	5.574897119	22313	6.44048951	0.050521765	0.001080519	1
UGGAGGA	9430	6.340890341	14461	6.410983623	0.008925583	0.753427615	1
UAGG	15649	6.212407718	8242	6.707821125	0.025906733	0.001425047	1
AUAAUA	3464	6.307189236	20427	6.396226884	0.017169728	0.34701263	1
ACCCACCGGCAG	5	10.33351734	23886	6.382490266	0	1	1
AGAUGGAC	1490	6.160293105	22401	6.398151572	0.020601519	0.593574454	1
AAUAAA	6674	6.369255032	17217	6.388768194	0.018187626	0.08300456	1
UAAGAC	3158	6.304377676	20733	6.395341021	0.020088152	0.218714675	1
AAUAAAUAAAG	12	6.526495076	23879	6.3832452	0.142185602	0.968586112	1
GGGAGGC	3897	5.956127192	19994	6.466580095	0.032442065	0.002087292	1
CAGCCGA	2178	6.063082327	21713	6.41543945	0.026823609	0.115846173	1
GAAGAGGAA	2078	6.266363671	21813	6.394458643	0.02082294	0.383147773	1
AGAGAGA	5117	6.120620986	18774	6.454917039	0.021466586	0.049155381	1
CAACCGG	1405	5.856404183	22486	6.416240425	0.047021334	0.005773916	1
CACACGU	726	5.966733879	23165	6.396373032	0.034676138	0.365692005	1
CGGAGCG	1402	6.105011686	22489	6.400667157	0.028672664	0.228026469	1
ACCCACAGGCAC	11	4.469200887	23880	6.384198864	0.19321608	0.80629682	1
AUGAGCA	3752	6.102257929	20139	6.435679941	0.0186393	0.221826665	1
GAUC	22334	6.361132374	1557	6.7015412	0.02363844	0.390199287	1
UGUAGAUA	310	5.705299138	23581	6.392230497	0.078735751	0.045023578	1
AAUUUA	5146	6.374814721	18745	6.385651295	0.013006324	0.501773168	1
CUUUUG	7607	6.276578704	16284	6.433179555	0.015053734	0.19058234	1
CGGGA	14665	6.255268687	9226	6.586853976	0.019544072	0.026431433	1
ACCCCUCCGCCC	5	5.536453814	23886	6.383494424	0	1	1
AAACACA	3343	6.063937502	20548	6.43527774	0.023156624	0.091583266	1
CAUCCAA	2589	5.988352676	21302	6.431320299	0.027470188	0.061370418	1
AAUAUU	6149	6.413362723	17742	6.372903996	0.027077794	0.002471164	1
UAGUAGG	372	5.785571637	23519	6.392771692	0.064861423	0.091792551	1
ACAUCGUUC	38	6.849563948	23853	6.382574379	0.158633913	0.295375037	1
ACAU	22300	6.362987978	1591	6.668257813	0.019015229	0.656202663	1
GGAGGAG	10049	6.221030412	13842	6.501133902	0.020612235	0.01420523	1
CUUUUUG	2327	6.543498042	21564	6.366031819	0.03973746	0.002631952	1
ACCUUU	7083	6.095723703	16808	6.504510893	0.026060489	0.002298776	1
UAGUUAG	201	6.298989807	23690	6.384032635	0.052582591	0.640066257	1
AAGAAC	11748	6.36563077	12143	6.400428213	0.015205856	0.126392188	1
AAAUUCAC	744	5.995028216	23147	6.395797688	0.040557463	0.186547949	1
GGAGGAA	7267	6.216878556	16624	6.456073966	0.011714889	0.491436411	1
AAAUAU	7323	6.386909394	16568	6.381729393	0.018383917	0.06459959	1
UCUAC	15719	6.250338961	8172	6.639103273	0.022087605	0.010534823	1
UAUUACGGAAU	4	3.930457724	23887	6.383727896	0	1	1
ACGCUCA	1180	6.008294099	22711	6.4028023	0.046966191	0.014186296	1
GGGUAUGCCG	16	4.403820944	23875	6.384643726	0.306314136	0.099512457	1
AAGAAGGAAGG	65	7.2313554	23826	6.381003609	0.082125538	0.774439428	1
CCUUUUU	1843	6.146675461	22048	6.403098113	0.014479384	0.868039714	1
GACCCGCA	518	5.798167111	23373	6.396285437	0.039752498	0.399828232	1
GACUACCG	285	5.983243223	23606	6.388147325	0.057948841	0.300745665	1
UUAG	15747	6.284988349	8144	6.573442848	0.015159333	0.169552919	1
UUACAUG	1686	6.232076383	22205	6.394800689	0.03893521	0.017285321	1
AUAGCA	4639	6.162691846	19252	6.436479462	0.014696692	0.394709326	1
CGCC	19597	6.345151097	4294	6.557499773	0.014963817	0.409402789	1
CUACGAC	1619	6.283102686	22272	6.390601959	0.023940213	0.35258461	1
CACCGGU	778	5.971909341	23113	6.397165431	0.041117203	0.156878601	1
AUUUUUUUC	115	6.607293402	23776	6.382233822	0.06977149	0.63320846	1
UGAAGGA	7503	6.325158833	16388	6.409944066	0.020768025	0.023600523	1
CUCGCUUU	221	6.156712129	23670	6.385432898	0.035747944	0.942349041	1
ACACAAA	2693	6.124651062	21198	6.416178166	0.021233726	0.231523167	1
AUUAUU	5285	6.397303631	18606	6.379344319	0.023539156	0.020899805	1
GAGGAAGAA	2043	6.264724425	21848	6.394406723	0.016147586	0.714628689	1
CGGGCCA	2628	5.883271241	21263	6.445120315	0.04198828	0.00052403	1
CGGAAGA	2898	6.184772872	20993	6.410725399	0.021178557	0.203466788	1
AAGAAGAAGAA	781	5.936185767	23110	6.39842791	0.039276444	0.194251038	1
ACAUCGACU	119	6.262030366	23772	6.3839243	0.079985351	0.434926787	1
ACACACA	2478	5.896138813	21413	6.439695423	0.039348556	0.002061387	1
CUUCUCG	1523	6.177715591	22368	6.397316221	0.024947937	0.337335358	1
CACGUA	1670	6.100569061	22221	6.40456684	0.023841772	0.34038178	1
UGAAGAAC	2520	6.435969588	21371	6.377108545	0.024730034	0.126904235	1
CGACGGA	545	5.990775437	23346	6.39248083	0.040179289	0.356248376	1
ACCCAU	5826	6.060798683	18065	6.487330028	0.024771895	0.008973923	1
AGAAGCGGA	426	6.567347363	23465	6.379976139	0.027214441	0.915962132	1
GAUUCCUA	384	6.312790575	23507	6.384469243	0.050895079	0.281689609	1
UGGAGCU	6785	6.191545289	17106	6.459382398	0.022230772	0.016430064	1
UCAG	23159	6.347369381	732	7.520631956	0.071581951	0.001389914	1
GAUCAAA	2623	6.031571851	21268	6.42669819	0.033286491	0.011319674	1
AACAUC	9538	6.23482423	14353	6.481995163	0.021713532	0.009003675	1
UGGAGGU	4719	6.201855891	19172	6.427982064	0.014002527	0.447745482	1
CCGUGGG	2221	6.330274985	21670	6.388753546	0.011462324	0.953929015	1
UGGAGU	10672	6.270472377	13219	6.474419311	0.01836172	0.037308151	1
UAGGCA	2812	5.920367763	21079	6.445075949	0.032577558	0.010326299	1
UUGUUUU	1887	6.451847104	22004	6.37744022	0.026160802	0.185162422	1
UGUGUGUG	1249	5.8182892	22642	6.414485773	0.040645324	0.040038362	1
GUUUUG	6104	6.383178364	17787	6.38336478	0.021791118	0.026708836	1
CGCAGGA	2056	6.004618981	21835	6.418975656	0.034702255	0.021653876	1
AAAAAAUAAAG	53	6.350761249	23838	6.383389535	0.171962635	0.087639371	1
ACUAGAG	1274	6.052889647	22617	6.401929905	0.030296184	0.218242248	1
GACUGGA	3839	6.190272641	20052	6.420275953	0.017017788	0.308267272	1
CAGACGU	1219	5.81215188	22672	6.414026859	0.045109542	0.018047633	1
CAUCUUA	1438	6.10156566	22453	6.401361897	0.026607489	0.294190605	1
GUGCGACUGGGC	3	6.354455522	23888	6.383320777	0	1	1
GCUGGCA	4973	5.992697835	18918	6.485999775	0.030445131	0.001351028	1
AGAAC	18958	6.334182804	4933	6.572145244	0.012580639	0.565244357	1
AACAACU	3096	6.264343677	20795	6.401030154	0.017178383	0.404218705	1
CUAUAUA	599	6.178203676	23292	6.388592052	0.027434671	0.771643091	1
ACAAAUC	2114	5.954214429	21777	6.424972254	0.038409957	0.006788098	1
UAUAUA	2624	6.43965004	21267	6.376366595	0.023501626	0.151444485	1
UUAUUUAUU	104	6.916735867	23787	6.380984973	0.150562605	0.018288179	1
GGGGGGGAUC	3	6.797600835	23888	6.383265124	0	1	1
AGGUAA	2818	5.930040739	21073	6.443931822	0.032757028	0.009647212	1
GAGCAGUAGGG	3	10.10432493	23888	6.382849845	0	1	1
GCGCGCC	1574	5.870442525	22317	6.419489786	0.036822004	0.037108713	1
AGCAGAGUU	384	6.054418282	23507	6.388689899	0.046077919	0.398762986	1
AAAGAGG	4978	6.214526311	18913	6.42774378	0.01315123	0.503146391	1
GUGUGUAU	389	6.261930217	23502	6.385326322	0.035176353	0.730919192	1
CAUCUUG	2630	6.312676582	21261	6.392055438	0.018589635	0.393647116	1
AUCGGGCGU	18	7.281620687	23873	6.38263984	0.121881065	0.952093474	1
AAUGAUG	4057	6.39348745	19834	6.381236841	0.016826895	0.296012057	1
GACGACGAG	272	6.76824071	23619	6.378884314	0.053032298	0.435987693	1
CGGACGA	882	6.359511224	23009	6.384229701	0.027616523	0.536211927	1
CUUC	23360	6.353304062	531	7.703667013	0.087794901	0.000668314	1
CUCGCUUC	261	6.210173693	23630	6.38522957	0.045732501	0.652816895	1
UGAAGCA	5512	6.249718628	18379	6.423384352	0.013767616	0.39756453	1
UUUAAUUUG	96	5.592053138	23795	6.386509476	0.106747741	0.225966968	1
GAGGAGGA	5442	6.134282354	18449	6.456776276	0.023346222	0.020489281	1
AAAUUCA	3821	6.063330084	20070	6.44423746	0.027411636	0.016072251	1
GGAAGAAC	1947	6.231129569	21944	6.396820124	0.017720364	0.628227565	1
GACCGGUG	171	7.242938122	23720	6.377120053	0.098038273	0.076496131	1
GGGUAA	2406	5.983143818	21485	6.428130605	0.025139289	0.129772716	1
CCAACGC	1306	5.677323651	22585	6.424141926	0.046674177	0.009223636	1
GAGACGA	1214	6.140041153	22677	6.396340791	0.032611913	0.172295277	1
CGCGCCG	1346	6.446205379	22545	6.379562548	0.040489172	0.031073092	1
GGUCCCCG	616	6.292928931	23275	6.385709382	0.03200664	0.570254961	1
UCCAGCAA	1531	5.790534843	22360	6.423905243	0.042489563	0.011326346	1
CCUCACG	1643	6.03380356	22248	6.409128498	0.031179808	0.102092389	1
GGGUAC	3296	6.267283681	20595	6.401887015	0.021788341	0.134679896	1
UUUGUUU	2066	6.183240322	21825	6.402256842	0.018440024	0.542354181	1
UGACUG	8826	6.286305493	15065	6.440152526	0.01664747	0.09147079	1
UCACACG	848	5.825922322	23043	6.403829708	0.048209449	0.044658392	1
GGCCCCCA	1744	5.730025813	22147	6.434761596	0.047902816	0.001198805	1
UCUUGU	4991	6.315193338	18900	6.401306885	0.015501384	0.298890977	1
CACUACAC	399	6.010043148	23492	6.389657026	0.044886501	0.40797357	1
GACUGC	8260	6.154018169	15631	6.504487237	0.019506977	0.032722152	1
GAAGGAC	4943	6.240840554	18948	6.420485287	0.019446078	0.10311453	1
UAUUUA	3943	6.339936871	19948	6.391891869	0.028325955	0.010153076	1
AUUAAAC	1470	6.355157982	22421	6.385163367	0.026786113	0.275542525	1
GAGAGGAAC	354	6.02466487	23537	6.388711336	0.063621071	0.118798108	1
UUAGGGA	675	5.706491034	23216	6.40299572	0.048082421	0.096339741	1
AGAAGA	16718	6.379405867	7173	6.392433123	0.018851815	0.056440645	1
UAGCGACUGG	3	7.348931729	23888	6.383195884	0	1	1
UGGGU	14386	6.299973475	9505	6.509459407	0.019514048	0.025583396	1
UUCUCCUUUC	60	6.259804297	23831	6.383628124	0.080732379	0.83018396	1
UGAUGAU	4891	6.459048653	19000	6.363822269	0.020332372	0.080221069	1
AGUAGG	2314	6.153863939	21577	6.407924592	0.025166647	0.14163612	1
AGAAAUU	4981	6.347638565	18910	6.392715092	0.018734905	0.125591293	1
UAGGUA	1078	5.973467326	22813	6.402684097	0.036158467	0.135497323	1
CCCGGGG	3225	5.908500473	20666	6.457413919	0.036250982	0.001308552	1
AGUCGAU	487	6.040453158	23404	6.390451606	0.050397324	0.177111734	1
UCGUGC	4054	6.258828539	19837	6.40875834	0.011775633	0.73899225	1
AUUC	20822	6.345023877	3069	6.643122489	0.025732161	0.057900364	1
GGAGGAC	5874	6.15425782	18017	6.457996317	0.02024946	0.052884213	1
AAUUAU	5171	6.470643442	18720	6.359195131	0.028003209	0.003477286	1
CCGCGCG	1028	6.134661752	22863	6.394497564	0.038300886	0.111546446	1
AUAAAA	6806	6.399414854	17085	6.376904454	0.026556445	0.002087301	1
UGACAAG	3830	6.252754083	20061	6.408243953	0.015665783	0.408940936	1
CCGUGCG	1111	6.207286577	22780	6.391902313	0.023426403	0.606220685	1
CCAAACA	3096	6.04797388	20795	6.43324371	0.026943312	0.039979468	1
UGAAGAA	9770	6.498387158	14121	6.303702822	0.024355082	0.002117431	1
GAUACCUGCUA	12	3.136537931	23879	6.384948768	0.374555048	0.069100141	1
UUUUUA	4937	6.494814829	18954	6.354275049	0.026612707	0.007790346	1
UGUACAG	2778	6.149661661	21113	6.414061005	0.023077116	0.146305342	1
AGAUAU	6476	6.389146499	17415	6.381149432	0.01816583	0.088699343	1
AAGAAG	16472	6.38812336	7419	6.372646192	0.013216643	0.333354634	1
ACACGAC	722	5.747856143	23169	6.403119597	0.058299614	0.017137862	1
CACUGAC	2757	6.017362073	21134	6.431057199	0.03735787	0.002211229	1
GAAGAAGA	5573	6.415237554	18318	6.373605808	0.017018713	0.168186396	1
AACAAGGAAAG	44	6.507989163	23847	6.38308712	0.197066908	0.065999577	1
AUGACG	4104	6.226312027	19787	6.415881413	0.017466205	0.250899221	1
UUAUUUAAU	99	5.709361376	23792	6.386121524	0.129371642	0.073748035	1
AAAAACA	4769	6.165632486	19122	6.437607403	0.01526243	0.336233675	1
CGGGGGGGGC	9	7.656963222	23882	6.382837175	0	1	1
AAGCACCCGUU	4	7.429532691	23887	6.383141958	0	1	1
AACAAGCAAAG	28	7.877118954	23863	6.381564378	0.174967523	0.358767543	1
GGAACCAGCUA	4	4.245125479	23887	6.383675203	0	1	1
UGUAUAU	1305	6.522361671	22586	6.375283277	0.029016076	0.250015391	1
GGGAGGA	5132	6.103115993	18759	6.459973282	0.023247163	0.025673556	1
CGGUG	12081	6.200082309	11810	6.570756622	0.022090692	0.005884163	1
UACUAAG	710	6.398491816	23181	6.382852374	0.023345066	0.846983292	1
GGGGG	13289	6.229498984	10602	6.57611942	0.02139644	0.009037086	1
UGGAAGAAC	723	6.169549519	23168	6.389988164	0.03146092	0.491432489	1
CGGAGGU	1545	5.923280929	22346	6.415124006	0.050521991	0.001250841	1
ACGAAUGAU	41	6.80156752	23850	6.382598147	0.120942885	0.587382753	1
GGGGGGG	555	5.820951266	23336	6.396691898	0.049222097	0.14455706	1
UUUUA	11421	6.345954482	12470	6.417536803	0.012863626	0.277405936	1
CGCUCGA	398	6.001605118	23493	6.389783818	0.028768112	0.902343817	1
AUACAUG	1490	6.281434344	22401	6.390093876	0.019763949	0.646168159	1
GAGACAU	2509	6.179059197	21382	6.407285126	0.017724015	0.4808145	1
UGAUGCA	3503	6.24259286	20388	6.407495943	0.013214338	0.673532638	1
UCCUCUUC	1971	5.909197769	21920	6.425948963	0.034819828	0.024924094	1
UUAGGA	3249	5.982730528	20642	6.446368501	0.028085289	0.023865124	1
CUUUAAUUU	112	5.970026756	23779	6.385263766	0.072403697	0.602902782	1
GUGUAGU	610	5.550316463	23281	6.405143123	0.067113758	0.009450012	1
CGGCCGU	1135	6.305474768	22756	6.387199693	0.023931453	0.565661005	1
AGACGUA	479	5.708931819	23412	6.397114802	0.054735594	0.120070236	1
GAAAACA	5250	6.126622826	18641	6.455611837	0.02264528	0.029953284	1
UUUGCUUU	811	6.356296164	23080	6.384266633	0.028202446	0.561478878	1
UUUUAAAUUUU	11	9.856408504	23880	6.381717319	0.250510126	0.495162536	1
UGGGGAA	4602	6.137907847	19289	6.441867291	0.018532415	0.155745254	1
ACCCCUAGGCAG	1	3.914085498	23890	6.383420511	0	1	1
CGCGCGA	339	7.012463781	23552	6.374261416	0.061292479	0.162295729	1
GCACACA	2484	5.702416813	21407	6.462326656	0.039827108	0.001715996	1
UGGUGGC	5561	6.310167383	18330	6.405509507	0.009663482	0.820463463	1
UGAAGAU	7468	6.549225083	16423	6.30787415	0.027303546	0.000948252	1
AAAUUACC	479	5.963477454	23412	6.391906902	0.02817034	0.850321496	1
UUAGAUUAGA	2	8.858372974	23889	6.383109939	0	1	1
GGGCCGCGGAU	6	10.16191892	23885	6.382367953	0	1	1
UGGCAGUAGGG	8	5.871067975	23883	6.383488738	0	1	1
CCUUACC	1641	5.828525328	22250	6.424234608	0.049450527	0.001134857	1
GGUUGGU	1113	6.531782891	22778	6.37606268	0.019894238	0.795010385	1
CCCGCUGU	569	5.900841083	23322	6.395088393	0.052823096	0.090116056	1
UGACAAA	3492	6.348231094	20399	6.389323354	0.022287509	0.103404621	1
UGUU	21638	6.372334115	2253	6.48879916	0.016676371	0.621598039	1
CUGGAUU	3272	6.328230349	20619	6.392058799	0.011406519	0.856043124	1
GUGUGUGUUUUG	4	2.616066431	23887	6.383947997	0	1	1
ACCCCUAGGCCC	0	NaN	23891	6.383317152	0	1	1
AGGUUA	3634	6.368305245	20257	6.38601021	0.023363741	0.069198628	1
AGCAUGA	3079	6.108398165	20812	6.423989628	0.025350129	0.063660659	1
UCUGGCUAAC	25	5.609287012	23866	6.384127961	0.133595911	0.764221386	1
UGGGA	19234	6.265429617	4657	6.870207609	0.03180816	0.00101438	1
UGAUGC	9553	6.323930807	14338	6.422884578	0.011535456	0.430432103	1
GUUUUC	5565	6.257987289	18326	6.421375686	0.009526555	0.833275401	1
UCAUCGACA	275	5.917249936	23616	6.388744341	0.048564763	0.542992613	1
CCGCUA	2865	6.148945545	21026	6.415252597	0.020890233	0.221147625	1
UGUUCCAGUG	94	6.735122935	23797	6.381927492	0.08156088	0.561802121	1
GGGAAUGCCG	18	4.97454223	23873	6.384379354	0.208575937	0.414372643	1
AAUUAA	5088	6.41390131	18803	6.375041228	0.016141606	0.24771367	1
UGCUG	21559	6.320039211	2332	6.96831249	0.034953107	0.011693032	1
UAGUAAG	617	6.062991764	23274	6.391809064	0.035789758	0.424616148	1
UGGAGAC	5802	6.194660041	18089	6.443828433	0.02131804	0.036894067	1
ACCCCCCGGCAC	6	5.76841127	23885	6.383471619	0	1	1
AGACGACGAC	44	5.96784887	23847	6.384083731	0.112735736	0.632025047	1
AGGACCG	1789	6.269566298	22102	6.392524476	0.019613572	0.547527008	1
UUUAUUUAUUUA	3	7.001264721	23888	6.383239547	0	1	1
ACUUGU	4879	6.277745899	19012	6.410409628	0.020002997	0.089459864	1
GAUCAAG	3653	6.397218032	20238	6.380808015	0.023234798	0.070792171	1
ACCCAUACGCCG	2	3.840486254	23889	6.383530039	0	1	1
GAGCAGUAGUC	14	4.562666838	23877	6.384384669	0.206495791	0.589609973	1
CCGGCCA	2530	5.809868437	21361	6.451236503	0.043000737	0.000465542	1
CCAGCGA	2592	5.964904821	21299	6.434236198	0.033734177	0.010397609	1
CGCUUCAU	390	6.349535437	23501	6.383877761	0.04168857	0.517488024	1
AGACGAA	1211	6.07908013	22680	6.399561907	0.029558522	0.267637173	1
AUUU	19985	6.392063915	3906	6.338564448	0.020602818	0.124810222	1
UGACGGG	1288	6.218876925	22603	6.392687546	0.021968756	0.598833487	1
GGUUACUA	190	7.009958255	23701	6.378293659	0.113025877	0.016200882	1
UGUAAAUA	450	5.091864837	23441	6.408109334	0.089519787	0.001689342	1
AAGGGGAA	1370	6.169350287	22521	6.396333209	0.02312087	0.494804721	1
AUUUUAUUUUA	15	6.769281018	23876	6.383074672	0.1786173	0.725228206	1
UUUUUUG	2140	6.461162759	21751	6.375658212	0.021720217	0.316908354	1
CGCGGA	2842	6.36696576	21049	6.385524889	0.024369949	0.102169753	1
AACAACG	1286	6.007368747	22605	6.404704883	0.023446312	0.51537324	1
UUGAUGG	3077	6.249549996	20814	6.403092377	0.026557133	0.045585566	1
AGGAAAGACC	95	5.373974516	23796	6.387346718	0.18392963	0.003315939	1
GGUUAAUG	265	6.526243866	23626	6.381714021	0.070225639	0.150761052	1
GUCCUCCG	433	5.757132234	23458	6.3948756	0.045985779	0.329723071	1
CCUUUAGGC	48	4.974168018	23843	6.386154008	0.201673447	0.040617929	1
AGGGU	12655	6.160725394	11236	6.634020134	0.023489084	0.002810543	1
AGGAGGAU	1878	6.115770006	22013	6.406142462	0.042176307	0.004240898	1
CGGCCGA	1441	6.426517563	22450	6.380544244	0.021004283	0.588771534	1
GUUUG	15780	6.335364801	8111	6.476608743	0.013875585	0.253646349	1
UCUU	22361	6.359257223	1530	6.734953802	0.020658312	0.57409698	1
CUUUA	12192	6.272859999	11699	6.498429008	0.016611709	0.074136482	1
GUUUUAUUUUA	5	5.639120384	23886	6.383472933	0	1	1
GAAUACA	2653	6.058454514	21238	6.423898213	0.02009839	0.296591107	1
ACCCCUCCGCAC	2	6.244900059	23889	6.38332874	0	1	1
AUCAUC	9044	6.274959178	14847	6.449323047	0.019139183	0.032567715	1
CUCGCUGC	873	5.839798192	23018	6.403931109	0.04902334	0.035096009	1
AUUUUUG	2597	6.410282047	21294	6.380028534	0.015797194	0.610319808	1
CGAAGGA	1574	5.843301031	22317	6.421404053	0.044887178	0.005344166	1
UGGACAGAGC	118	5.388350209	23773	6.388255784	0.093824214	0.25255562	1
UACAUCAC	587	6.045492714	23304	6.391826547	0.026031094	0.832606012	1
CUCCAUCUU	343	6.177582365	23548	6.386313884	0.06983218	0.073963971	1
GGGCUAAGGAAU	4	3.611925088	23887	6.383781236	0	1	1
UCCG	19772	6.328454925	4119	6.646666497	0.026755633	0.015185707	1
CGGGC	13224	6.302224445	10667	6.483848694	0.016253802	0.08833454	1
UUAAUGG	1729	6.391936184	22162	6.382644726	0.030122137	0.108876817	1
AUUUUA	5640	6.372111715	18251	6.386779903	0.010245431	0.756381106	1
GGGCUAAGGAGG	2	11.23300396	23889	6.382911134	0	1	1
AUAUAU	3652	6.366800342	20239	6.386297506	0.019760048	0.178434392	1
GGGGC	16405	6.285222193	7486	6.598284799	0.019955421	0.03334602	1
GAUUUAUUUUA	0	NaN	23891	6.383317152	0	1	1
CUCG	19356	6.302717257	4535	6.727328523	0.023291052	0.037137427	1
UUAUUUU	2046	6.469024317	21845	6.37528983	0.028073692	0.104784986	1
ACCCCCAGGCAG	2	11.90269753	23889	6.382855067	0	1	1
UGUUCGAGUA	13	7.465445467	23878	6.382728004	0.18108075	0.78779082	1
AGAUACU	2096	6.324962743	21795	6.388929028	0.017443882	0.605697868	1
AAGAA	20819	6.407550199	3072	6.219089352	0.026910968	0.041410739	1
UAAG	18544	6.34646149	5347	6.511136752	0.010234384	0.777425189	1
AUUUA	10926	6.363740537	12965	6.399814962	0.01577697	0.104483598	1
UCUAU	12335	6.332752872	11556	6.437290014	0.013500807	0.226880278	1
GGUCUCUCUG	69	6.057016668	23822	6.384262276	0.074780467	0.836352051	1
GAAAGGAGA	705	6.250438747	23186	6.38735749	0.041273623	0.194204436	1
AGGAGAU	6002	6.281867325	17889	6.417354933	0.01167552	0.572514633	1
GGACUGUA	372	6.822686074	23519	6.376367654	0.072281756	0.043565973	1
UCUUAUAUU	107	5.640817473	23784	6.386657527	0.073209509	0.617769025	1
UUAGUUG	620	6.414682392	23271	6.382481501	0.054137227	0.058029417	1
GAAGGA	14447	6.36863836	9444	6.405772099	0.014847249	0.161189022	1
CGGUGA	3865	6.143510282	20026	6.429599662	0.023813712	0.050725343	1
CUAUAGC	971	6.052476922	22920	6.397333115	0.033800907	0.237615541	1
AUCUACUCAUAU	5	6.390123836	23886	6.383315727	0	1	1
CGCGGUU	253	7.65580769	23638	6.369697552	0.102730513	0.010148767	1
AGGCAGU	3284	5.89268482	20607	6.461505951	0.028776851	0.018348118	1
GACUACUG	491	5.64955642	23400	6.398713585	0.085759744	0.001693818	1
UUCGCUGU	263	6.040647173	23628	6.387131364	0.041940638	0.750063206	1
ACCGGG	5341	6.037857054	18550	6.482783588	0.024925231	0.011566751	1
UUUUUG	6838	6.456013923	17053	6.354166825	0.015064676	0.217944015	1
UCGG	19640	6.345309356	4251	6.558916568	0.021398763	0.081485498	1
CGGCACA	1462	5.814082378	22429	6.420421849	0.037586153	0.041383633	1
GCAGC	20778	6.31455802	3113	6.842256197	0.035421123	0.00224174	1
UUUUUUC	1615	6.434764109	22276	6.379587271	0.018947352	0.652028047	1
CCAG	23573	6.360795805	318	8.052800543	0.076296381	0.051827452	1
UUAUUUAUA	94	6.740941909	23797	6.381904507	0.07514625	0.665716549	1
GGACGGA	1399	6.158910548	22492	6.397275219	0.0197462	0.683418585	1
GACCCGG	2198	6.261942899	21693	6.395615156	0.012703766	0.904142383	1
UAAAAU	5272	6.406908989	18619	6.376637085	0.021680824	0.042026474	1
AUAGGGU	327	5.816221332	23564	6.391186798	0.031847939	0.899098684	1
ACAUCAUCU	345	6.292046136	23546	6.384654471	0.06426163	0.120594727	1
AUAAAAC	1993	6.474877222	21898	6.374984007	0.023881283	0.248472405	1
GACCACCA	1337	5.803842324	22554	6.417668391	0.048275297	0.005572698	1
UGUUC	16021	6.318839923	7870	6.514573784	0.017856963	0.069072916	1
GUUUC	13647	6.21512612	10244	6.607380313	0.016609923	0.079207129	1
GGACAAG	5248	6.113243305	18643	6.459342875	0.02977189	0.001406651	1
AAAGGGA	3495	6.203484166	20396	6.414132816	0.013474843	0.650695309	1
CCGAGAUCA	173	6.684183924	23718	6.381122618	0.07555565	0.280711665	1
CGAUCGACU	5	5.631942531	23886	6.383474436	0	1	1
UGCUGAC	4438	6.096221031	19453	6.448815152	0.026420146	0.012886088	1
UCACAGG	3071	6.083465493	20820	6.427545992	0.027781474	0.032129934	1
AGGAACA	4464	6.117054705	19427	6.444499814	0.018940898	0.147818316	1
AGGAGUA	2474	6.507042399	21417	6.369024942	0.018911042	0.40585696	1
GUUUUAUUUAG	1	4.456074327	23890	6.383397824	0	1	1
GGGUAAGCUG	9	6.673209451	23882	6.383207905	0	1	1
UAUCAAC	1581	6.463423031	22310	6.377640442	0.038942553	0.022714081	1
UCCGC	11070	6.205458361	12821	6.536885268	0.022504843	0.00487143	1
UUACACG	548	5.949730262	23343	6.393496033	0.045544531	0.216661223	1
UUGUA	10175	6.379394472	13716	6.386227131	0.016165156	0.094430451	1
UUCGCUUU	223	5.990138144	23668	6.387021686	0.040207739	0.867417358	1
GAAUGU	8012	6.194796395	15879	6.478438275	0.017795069	0.068600967	1
GGGCUAAGGAUU	0	NaN	23891	6.383317152	0	1	1
CAUCG	13349	6.244118581	10542	6.559579884	0.019785169	0.019872789	1
UUUUAUUGU	116	7.101531591	23775	6.37981293	0.123673085	0.058537002	1
AUGUGU	6511	6.205063545	17380	6.450095589	0.017425525	0.112642637	1
AUCUAAUCAUAU	3	5.063920657	23888	6.38348285	0	1	1
UCUUCUCU	1186	6.322751128	22705	6.38648083	0.022227425	0.633509763	1
GAAGGAG	8285	6.259276839	15606	6.449168363	0.0159508	0.127327952	1
GAUCCCCG	494	6.087020468	23397	6.389573106	0.05478314	0.109603722	1
CUUUUUC	2176	6.318763123	21715	6.389785933	0.016195496	0.677305346	1
GCGC	18169	6.378814903	5722	6.397613092	0.012900472	0.463806942	1
UACAGC	8757	6.057072707	15134	6.572092268	0.026746358	0.000714845	1
UGUAAUAUU	65	6.302540352	23826	6.38353752	0.085609773	0.729018184	1
GGUUCCCA	665	5.522439921	23226	6.407965536	0.068394766	0.004723474	1
GGCCACUG	1511	5.778147099	22380	6.424175595	0.042791173	0.011215949	1
UGGUGGA	7219	6.283907558	16672	6.42636165	0.015093361	0.201263984	1
CUUGU	13268	6.236728829	10623	6.566404215	0.020719614	0.012623078	1
GAGACUA	1516	6.344289211	22375	6.385961459	0.02709397	0.248258557	1
CCUAGAUCACC	3	6.018804684	23888	6.38336293	0	1	1
GUGGUGU	3021	6.156468542	20870	6.416154222	0.012065089	0.837033964	1
GUAGGGA	652	5.441901257	23239	6.409729784	0.061725621	0.015929645	1
GUUUUUC	1711	6.215492305	22180	6.396263424	0.02357216	0.340581912	1
ACCCCCAGGCCC	59	5.059747737	23832	6.386593864	0.118548057	0.379806543	1
ACCCCCACGCAG	0	NaN	23891	6.383317152	0	1	1
UAGGUAG	156	5.683832725	23735	6.387914564	0.059135324	0.6504549	1
CGCGCGG	1067	6.222373951	22824	6.390841092	0.037858339	0.107638874	1
UUUUAUUUG	180	7.068624317	23711	6.378114702	0.078201397	0.224640284	1
UGGUGCC	3969	6.023454157	19922	6.455011572	0.032193102	0.002097456	1
AACAUCG	1668	6.002166999	22223	6.411925281	0.031440572	0.093071429	1
CGCCGCG	1719	6.40602594	22172	6.381556535	0.034820422	0.041778284	1
GGUUCUU	1812	6.531941465	22079	6.371119713	0.022204982	0.380887352	1
AGACAGAGAC	134	5.328268581	23757	6.389268093	0.063082428	0.663953292	1
AGAAAAU	6320	6.346357908	17571	6.396610785	0.017700978	0.108634426	1
UGUACAUA	281	5.642686328	23610	6.392131945	0.068887361	0.14330122	1
GGGGGAC	2631	6.096655646	21260	6.418792525	0.027128817	0.063730428	1
UCUAA	9487	6.25156663	14404	6.470092854	0.011407021	0.44623012	1
GUUGGAC	1776	6.373742926	22115	6.384086034	0.018465566	0.629348441	1
GGUGUUG	2221	6.196985091	21670	6.402414684	0.016565643	0.638077712	1
ACUAGAGAC	87	6.645581348	23804	6.382358616	0.057191199	0.939318154	1
AGAGACG	1589	5.901712274	22302	6.417631122	0.040156609	0.016727485	1
UUAAUUUCAAGA	3	3.956477122	23888	6.383621929	0	1	1
UAGGAAG	1291	5.801269402	22600	6.416565986	0.044616816	0.015467817	1
AGAGGAA	7468	6.150249996	16423	6.489299343	0.023546127	0.006743334	1
ACCCACACGCCC	1	1.223770846	23890	6.383533123	0	1	1
GGAGGGG	3869	6.02867336	20022	6.45184761	0.032901996	0.001787384	1
ACUACGAUC	45	7.185245939	23846	6.381803825	0.113617005	0.607932344	1
CGCGGAG	1426	6.217981013	22465	6.393812115	0.028601637	0.222668401	1
CGCGUA	512	6.344097844	23379	6.384176055	0.042439596	0.327555415	1
GAGGAAGGUG	261	5.999307428	23630	6.387558648	0.050906293	0.515294315	1
ACUAACA	989	6.25817017	22902	6.3887215	0.019652692	0.857434838	1
GAAGAAGGAAA	158	7.529383462	23733	6.375687334	0.113153346	0.035934266	1
CACGGA	5878	6.257229079	18013	6.424462197	0.018227177	0.105213907	1
UGUCGC	2771	6.062523642	21120	6.425406111	0.030401196	0.02160426	1
UGUGU	15631	6.295977141	8260	6.54859702	0.023994691	0.00396697	1
GGCCCCUA	386	5.600564164	23505	6.396171551	0.079950358	0.015579562	1
UGUGUUU	2628	6.405144128	21263	6.380619447	0.017903901	0.441528129	1
GAGUCAU	1743	6.041749301	22148	6.410197808	0.033871444	0.049071068	1
AGAGAGC	4222	6.047859857	19669	6.455323899	0.023844665	0.038410622	1
UGGUGAU	3838	6.489261006	20053	6.36304026	0.018553647	0.217397983	1
UGCCGUU	703	6.053986124	23188	6.393301614	0.039215911	0.244792861	1
UUUUUGG	2523	6.334921669	21368	6.389031389	0.025909962	0.096642127	1
ACAA	22678	6.371216913	1213	6.609540751	0.035585403	0.108269812	1
AAUCUUA	1382	5.992899666	22509	6.407287873	0.043796535	0.013542827	1
AGAGACA	3998	6.021419568	19893	6.456049598	0.02441412	0.037805175	1
CUGCUUCC	1701	5.85827059	22190	6.423565201	0.039911019	0.013036028	1
AUAUAGC	661	6.56116398	23230	6.378256595	0.065214721	0.008448987	1
GGAUGAAC	1002	6.420834058	22889	6.381674794	0.020097949	0.83286969	1
UCAGAGAUU	288	6.048657335	23603	6.387400617	0.034225875	0.892813308	1
UAGGAAA	1835	5.941279453	22056	6.420093502	0.031408607	0.070702308	1
AAAUUCCC	537	6.245268623	23354	6.386491429	0.040546689	0.353988044	1
AUUUUUU	2039	6.593013947	21852	6.363750441	0.029602708	0.076112179	1
CGAAGGAC	336	6.34916686	23555	6.383804289	0.03814123	0.720856887	1
UUUU	19171	6.370912806	4720	6.433699294	0.017648269	0.188809719	1
GGGU	21024	6.340621329	2867	6.696409924	0.027509246	0.043919706	1
GGGCGAAGGAAG	1	3.545334573	23890	6.383435946	0	1	1
ACGAAUC	484	5.531359254	23407	6.400933576	0.069384662	0.020803775	1
UGCUGC	14275	6.235583017	9616	6.602629213	0.018658555	0.03661005	1
AAGAAGAA	5700	6.356088551	18191	6.39184901	0.02063517	0.049639723	1
ACCCCCAGGCAC	21	5.374504735	23870	6.38420467	0.211297305	0.306073959	1
AUUUAUUUAUUU	5	3.928872809	23886	6.383830935	0	1	1
UGGUGA	11724	6.282628338	12167	6.48033989	0.023434167	0.002838186	1
AAAUUU	7094	6.430789649	16797	6.363267745	0.022016649	0.015889032	1
AGGACUGAGC	42	5.458744566	23849	6.384945399	0.097586202	0.81948137	1
CUCGGAA	1714	5.704579766	22177	6.435774918	0.048689816	0.001058849	1
GAUGAUG	6461	6.449692838	17430	6.358712832	0.014164443	0.300694689	1
GCAUAC	2999	6.137937983	20892	6.418540785	0.021809698	0.16491832	1
AUAGGGA	642	5.914147587	23249	6.396272843	0.045464656	0.151066232	1
GUCCCCUG	910	5.524108956	22981	6.417340017	0.057979334	0.005561243	1
UUGUGU	5349	6.249155567	18542	6.422020114	0.015116752	0.298948025	1
CCCGCCG	2442	5.819238422	21449	6.44753834	0.042576091	0.000706451	1
UGCUGUUUU	293	5.840777361	23598	6.390053492	0.054413126	0.358278329	1
CAGCGGG	3375	6.043015085	20516	6.4392988	0.027794834	0.022710716	1
GAAGGUA	1659	6.287693879	22232	6.390452768	0.033117011	0.067666003	1
UUCUUCAUCC	170	6.238590233	23721	6.384354359	0.04671041	0.85507295	1
AGCAUGC	2504	6.075325081	21387	6.419377008	0.032277061	0.018734257	1
CGGACCG	732	6.002047382	23159	6.395368168	0.059076869	0.014125478	1
AGGAAAG	5029	6.206937488	18862	6.430343625	0.028378581	0.003339484	1
UCCCCUA	1291	5.912332848	22600	6.41022161	0.03410274	0.116758901	1
UUGGUGG	3342	6.589988568	20549	6.349705012	0.030388589	0.009893602	1
UAGUUUA	625	6.647564274	23266	6.37621862	0.027502587	0.746645005	1
GAAA	22498	6.378123658	1393	6.46719599	0.017042274	0.8406577	1
UUUAUUU	2069	6.334726313	21822	6.387924175	0.030577688	0.058377515	1
AAUCCAG	3419	6.198505112	20472	6.414182352	0.01777884	0.312621989	1
UAGGAUG	535	6.056335164	23356	6.390807106	0.036682123	0.482325782	1
UGAUGCC	3671	6.25937316	20220	6.405819546	0.017547619	0.294240773	1
UUGUGUGU	470	6.078886469	23421	6.389426303	0.031855391	0.738037276	1
ACUAACU	687	6.836897945	23204	6.369888002	0.04265891	0.176220391	1
CGUUCUU	643	6.111007767	23248	6.390848765	0.027305682	0.739282856	1
GGCUGAUG	1429	6.294938128	22462	6.388939698	0.021328425	0.574058435	1
AACUUUAU	605	5.98553745	23286	6.393651976	0.036261067	0.420155857	1
UGUGUUG	2015	6.240030356	21876	6.39651531	0.015452265	0.770435744	1
CCAUACA	1475	6.215237204	22416	6.394377017	0.027221658	0.256654193	1
UGCAUGU	1908	6.086336584	21983	6.409093385	0.028088433	0.12526422	1
AGCCGAGAA	220	6.47398078	23671	6.382474518	0.058251754	0.450217768	1
CCAUACC	1387	5.835505465	22504	6.417080697	0.049576575	0.003250104	1
AUGAAAA	5448	6.328493637	18443	6.399511834	0.01325543	0.450810723	1
CAUCAAC	4268	6.123188368	19623	6.439895129	0.025683824	0.019608731	1
UGUUUGU	2438	6.457547303	21453	6.374881357	0.026865509	0.084832362	1
ACCCACCGGCCC	3	10.02532309	23888	6.382859767	0	1	1
UCCGCUUU	286	6.5989796	23605	6.380704169	0.056008342	0.338043053	1
UGAGUGG	2545	6.350313981	21346	6.387251991	0.018848343	0.39440673	1
ACUUUUU	2121	6.441427322	21770	6.377655615	0.031568862	0.042464111	1
GUUCCAGAU	301	5.85870979	23590	6.390010955	0.052120035	0.39476032	1
AUGACA	10022	6.324522304	13869	6.425803414	0.013017479	0.27771092	1
CUAGACUAGA	4	3.572937594	23887	6.383787765	0	1	1
ACGACG	2927	6.3543339	20964	6.387363803	0.024618284	0.088908417	1
CCCGGCG	2207	5.962108751	21684	6.426187791	0.038711974	0.004938577	1
ACCGUC	3186	6.019414995	20705	6.439312915	0.034419603	0.00288243	1
UGGUGG	13614	6.351105983	10277	6.425987471	0.010845989	0.496191445	1
UGCAUA	3809	6.11068894	20082	6.435027184	0.027027295	0.018603469	1
GCAUAA	2987	6.090878371	20904	6.425104113	0.02854907	0.028234937	1
AGACAAA	4115	6.204065635	19776	6.420615898	0.029566356	0.005184423	1
GAAAGAAG	2716	6.466793396	21175	6.372610117	0.033774754	0.008238911	1
AACAAAGAAAG	64	5.783359513	23827	6.384928655	0.050488285	0.996835204	1
ACCCCUCGGCCG	2	5.622162826	23889	6.383380876	0	1	1
UGCUAC	6621	6.218661365	17270	6.446443149	0.013472722	0.35001356	1
CCCGUUU	626	5.860490108	23265	6.397385054	0.03759751	0.354888306	1
UUAGUGU	697	6.317638971	23194	6.385290839	0.030580436	0.551509493	1
ACAUUCA	2726	6.213103702	21165	6.405240226	0.019137358	0.339358946	1
ACCCCCCCCCUA	0	NaN	23891	6.383317152	0	1	1
AUUUAA	5179	6.424591176	18712	6.371893565	0.019840893	0.082039939	1
GGUCCCUA	230	6.708074495	23661	6.380160304	0.072599196	0.181091617	1
CGGACGG	918	6.25106886	22973	6.388601788	0.035047726	0.228337545	1
GGGCAUAGGCAC	0	NaN	23891	6.383317152	0	1	1
GACUAGAA	277	6.602422243	23614	6.380746977	0.060012891	0.277604561	1
UGGGGAU	2984	6.313873275	20907	6.39322869	0.025342026	0.069882476	1
UCUUU	15440	6.326535911	8451	6.487056633	0.011247673	0.49425957	1
UAGGUUA	275	6.012679854	23616	6.387633093	0.044547148	0.653352306	1
AAAGAGA	5912	6.21202621	17979	6.439642423	0.017944358	0.113924996	1
CCGUCGG	803	5.812822155	23088	6.403158952	0.047921688	0.056638126	1
GGGCUAAGGAGU	0	NaN	23891	6.383317152	0	1	1
UGUGAUG	3889	6.10158513	20002	6.438094466	0.023223031	0.059677437	1
AGACAA	9629	6.305925688	14262	6.435568057	0.015858597	0.110993744	1
AUCAAC	8048	6.245531629	15843	6.453310076	0.016456632	0.111055669	1
GUUUCGAG	201	6.28693081	23690	6.384134951	0.048080198	0.746206427	1
CUGAGUU	2217	6.222520561	21674	6.399764787	0.022552125	0.257980114	1
AGAGAAC	4017	6.110521867	19874	6.438455456	0.024664034	0.034309596	1
GGUGGU	9436	6.272400843	14455	6.4557216	0.01850971	0.039999845	1
GACCACUA	352	5.659457977	23539	6.394141674	0.056610958	0.216305936	1
GUUGUGC	1199	6.087196008	22692	6.398963603	0.025466386	0.451150468	1
CGGCGGA	1682	5.911993079	22209	6.41901291	0.038919504	0.017533259	1
CGGAGGG	1959	6.092078784	21932	6.409331011	0.025092781	0.207494787	1
GAAGGAA	6413	6.310233942	17478	6.410132728	0.014571498	0.272104249	1
GGGUCGAGGGG	7	4.72708257	23884	6.383802567	0	1	1
GAUCACCA	969	6.456540919	22922	6.380221705	0.023392878	0.689044318	1
AAUUUAUUUAG	5	7.291574996	23886	6.383127029	0	1	1
AUCUGAC	1656	6.062154474	22235	6.407236441	0.025584582	0.265305126	1
AUACUAACAA	26	4.276876131	23865	6.385612039	0.184423601	0.340094765	1
ACUAAU	2814	6.21906515	21077	6.405246513	0.01547465	0.591913642	1
GUGGUUU	2165	6.50153215	21726	6.371537005	0.024412316	0.191207596	1
CGGGCGG	1888	6.543453328	22003	6.36957643	0.042277387	0.003995304	1
GGGGGCUG	1419	5.972724367	22472	6.409244135	0.037483872	0.047003453	1
UCCCUA	4116	6.063051578	19775	6.449977739	0.030114898	0.004143104	1
CCUG	23489	6.368902553	402	7.225567209	0.06878111	0.047526795	1
CAGACGA	1519	5.996231337	22372	6.409599262	0.027322254	0.238769801	1
GGACGAA	1223	5.97076108	22668	6.40557567	0.035394051	0.10922382	1
AUAAAAA	3111	6.29138298	20780	6.397080733	0.028071307	0.028118161	1
UACGGA	2629	6.38309818	21262	6.383344228	0.025046926	0.106180118	1
UAUUAUUUU	137	6.727702562	23754	6.381330927	0.042010904	0.969804659	1
GGGCUGAGGAUG	27	6.78239737	23864	6.382865628	0.191360611	0.276763442	1
AACACGA	894	5.858376997	22997	6.40372401	0.041140956	0.108598483	1
UUGUAUGU	317	6.079107197	23574	6.387407869	0.050311403	0.406960305	1
AGAAAAC	5222	6.118627898	18669	6.457354716	0.020174302	0.072184848	1
UCUGCUGC	1680	6.253631869	22211	6.393126313	0.026646519	0.217380881	1
GGACGGC	2416	6.143044605	21475	6.410348513	0.021366848	0.27464759	1
UCCAGU	9729	6.13903053	14162	6.55113699	0.023162022	0.004108382	1
CUAACCCUAA	6	3.088279514	23885	6.384144878	0	1	1
UGCGUA	1345	6.110605179	22546	6.399586007	0.024075916	0.453620531	1
AAACCAAA	1674	6.048937543	22217	6.408511889	0.030964615	0.101049586	1
GGCUACUA	453	6.337595707	23438	6.384200837	0.061232048	0.071403217	1
GAAACGA	1112	6.177519579	22779	6.39336355	0.025643373	0.488410692	1
UAUACAG	1474	5.832852607	22417	6.419512216	0.029649764	0.175652207	1
GCCAAGGAGCC	63	5.161657961	23828	6.386547156	0.106821107	0.470274084	1
GAUCGCUG	291	6.348094347	23600	6.383751467	0.050823141	0.447748825	1
UUAGGG	1763	5.958215666	22128	6.417186183	0.025526801	0.237735221	1
UGGGAAU	3069	6.144769897	20822	6.418477152	0.028499805	0.025940626	1
GAUUACUA	366	6.72368161	23525	6.37802179	0.025147646	0.97659198	1
GUGACGA	1160	5.748637904	22731	6.415705869	0.043147782	0.032831762	1
GGGG	21701	6.333904492	2190	6.872953742	0.03511885	0.01479194	1
CCGACGG	1179	5.877352666	22712	6.409582216	0.034876438	0.130839854	1
UUGAUUU	1959	6.459403379	21932	6.376521013	0.021705961	0.365076369	1
UCUUCGAUC	77	6.398890799	23814	6.383266796	0.08085389	0.697300789	1
GUAGUUU	643	6.313224314	23248	6.3852558	0.050790904	0.079250427	1
UGCAUGA	2357	6.103641978	21534	6.413928947	0.022147175	0.248361114	1
GGAAAGAC	1218	6.286405687	22673	6.388523264	0.025322793	0.448854669	1
UUUCUCG	729	6.030277739	23162	6.394428703	0.032225339	0.455188717	1
GAUCAAU	1458	6.166226957	22433	6.397426612	0.023769087	0.421703043	1
GAUCACCG	362	6.510705421	23529	6.381357249	0.045667636	0.446861112	1
CACAUCAU	776	5.796616998	23115	6.403013424	0.043350092	0.118968493	1
CUUUUCU	2732	6.100734079	21159	6.41980361	0.033530619	0.008672906	1
CCCUCCG	2005	6.006153227	21886	6.417869545	0.044065633	0.00159653	1
AAUCAUA	1239	6.125428024	22652	6.397422954	0.032704362	0.161970511	1
GAAUAC	5447	6.260791325	18444	6.419502263	0.012186975	0.560023112	1
UCUAG	8665	6.16483375	15226	6.507654383	0.016940379	0.084039554	1
CACAGCA	4882	5.973911247	19009	6.488463116	0.029281102	0.002560199	1
ACGACA	4428	5.958919974	19463	6.479871163	0.032194608	0.001130893	1
AUGAGCG	1699	6.011835031	22192	6.411757497	0.034597146	0.04573459	1
ACCCACCGGCAC	3	6.841308363	23888	6.383259635	0	1	1
CCUGG	20919	6.316748832	2972	6.851871218	0.037494169	0.001328756	1
GCCAAGGGGCC	27	6.660679698	23864	6.383003341	0.141176544	0.655556523	1
UCGCUU	2433	6.208597278	21458	6.40312764	0.013564402	0.816196718	1
AAUAAACAAAG	17	6.74012937	23874	6.383063076	0.27315465	0.15843618	1
UCCGCUGC	635	5.923437384	23256	6.395874069	0.030129893	0.628696876	1
GGAUGC	9010	6.192348518	14881	6.498942943	0.015167402	0.151163009	1
UGUUGGU	2188	6.679217085	21703	6.353485836	0.032385307	0.030927339	1
GAUAUAC	831	6.174443647	23060	6.390844207	0.023007369	0.789533372	1
GGAGGAAC	1525	6.190382636	22366	6.39647217	0.017638629	0.766087121	1
GGUGUGG	3451	6.351816867	20440	6.388635522	0.010245293	0.915931381	1
UGUGUGUU	536	6.67799095	23355	6.376554354	0.046640832	0.20441574	1
UUAUAUUUU	171	7.063491529	23720	6.378413703	0.091256669	0.118271187	1
CGGAG	14800	6.273644739	9091	6.561862055	0.018191046	0.048118857	1
AGGCAGUAGUC	9	4.891608593	23882	6.383879307	0	1	1
CCAAUCC	1630	6.046478186	22261	6.407981251	0.029308348	0.147125261	1
CCCCACCCUCUU	6	7.3642148	23885	6.383070747	0	1	1
ACGCGCG	478	6.199064624	23413	6.387078853	0.028845685	0.830540196	1
CAUCAUC	5258	6.187013285	18633	6.438711653	0.020119796	0.072297766	1
ACCCAUCGGCCC	0	NaN	23891	6.383317152	0	1	1
UCUCACG	669	6.058963024	23222	6.392661434	0.034384048	0.42554231	1
GUAUGU	4162	6.296850538	19729	6.401558018	0.010938607	0.805381914	1
AAAAAAGAAAG	138	5.760908573	23753	6.386933217	0.071720918	0.480491981	1
CCCUUU	6659	5.96374598	17232	6.545452971	0.028920009	0.000648432	1
CGGCCCG	1966	6.262668767	21925	6.394135612	0.01251717	0.940010676	1
UUUUAAGUU	98	5.580203633	23793	6.386625063	0.090104533	0.406464526	1
CGAAGCA	1276	5.993631658	22615	6.405304271	0.046295354	0.011284502	1
GUUUUGC	1665	6.401043967	22226	6.381989196	0.032707521	0.072729553	1
AUUUACUUU	149	5.63167927	23742	6.38803428	0.061708953	0.625650108	1
UUUGCUUC	784	6.486626885	23107	6.379811945	0.032936834	0.383178561	1
GGUUCCCG	322	6.11080721	23569	6.387040187	0.029131855	0.950306956	1
UCCCCCAU	593	5.437529935	23298	6.407390112	0.068090147	0.009381782	1
AGACAGG	3124	5.990404114	20767	6.442423442	0.026760899	0.040915156	1
CUUA	18487	6.314387205	5404	6.619125431	0.020912819	0.051585025	1
AUUUAUACU	94	6.05231778	23797	6.384624625	0.073918221	0.685717356	1
ACUACGACG	77	7.689038498	23814	6.379095243	0.068126465	0.868434982	1
AAAGG	17460	6.314476176	6431	6.570218637	0.01372091	0.339113251	1
CCUAACC	904	5.700967554	22987	6.410151625	0.048627957	0.032698605	1
AUUUUG	8024	6.400663112	15867	6.374545237	0.015222735	0.169096313	1
GGUCACCG	522	6.362865523	23369	6.383773986	0.038120548	0.448190638	1
CGCGGGG	1659	6.192271589	22232	6.397573386	0.023675153	0.352379711	1
GGACUAGCC	38	5.597384746	23853	6.384569214	0.132163669	0.521440231	1
GGACAA	10446	6.253772539	13445	6.483965945	0.024294943	0.001937195	1
UGUAGGAC	172	5.366901687	23719	6.390687761	0.069326229	0.384604079	1
AGAGAAA	6750	6.145326212	17141	6.477036238	0.020324368	0.036594048	1
UUUUUUAUUUU	12	7.341806522	23879	6.382835479	0.212083141	0.653308335	1
CGUUGGU	542	6.835288111	23349	6.372825557	0.056348961	0.069201541	1
CUGGGGGCUG	250	5.75351346	23641	6.389977231	0.064112516	0.261114326	1
AUGAAUGCUG	85	6.357759838	23806	6.383408405	0.135438916	0.089432028	1
AUUUUC	6458	6.24705334	17433	6.433795653	0.011656769	0.543824461	1
UGGUGAA	5664	6.331536537	18227	6.399407864	0.013581275	0.402784172	1
ACCCACCCGCCG	2	7.474689905	23889	6.383225782	0	1	1
GCGCUU	3883	6.272130564	20008	6.404895397	0.02147032	0.09975274	1
UGUGUGUGUGUG	15	5.200768136	23876	6.384060084	0.266839783	0.236153906	1
AAAGGGG	2401	5.904439919	21490	6.436820374	0.031110816	0.030576074	1
CAGACAG	5074	5.969879355	18817	6.494800565	0.028379421	0.003201453	1
GCGGGAA	2072	5.984294046	21819	6.421209625	0.03648243	0.012984011	1
CACAGCG	1882	5.848207139	22009	6.429074662	0.036690309	0.018784578	1
UAGGGU	1131	6.127462906	22760	6.396031175	0.02795526	0.368869053	1
CCAUUAAA	520	5.842686108	23371	6.395346083	0.04412923	0.27511731	1
CGUGAUGCUG	127	5.794567957	23764	6.386463556	0.109137821	0.098637814	1
CGCCGUA	243	6.463518667	23648	6.382493025	0.065103166	0.259763784	1
AGCAG	21209	6.32739634	2682	6.8255336	0.029300855	0.03353765	1
GGAUGGC	3603	6.039412373	20288	6.444392118	0.031490897	0.00463007	1
CGAUGGA	1305	6.026816976	22586	6.403915431	0.025328782	0.407172673	1
UGACAGG	2409	6.022451381	21482	6.423784783	0.021541856	0.267237766	1
GUCCUCAG	1114	5.831786739	22777	6.410291946	0.060847154	0.000768466	1
AGCUCCCA	1285	5.712800547	22606	6.421431539	0.048761201	0.006165644	1
ACUAGCU	699	6.310779096	23192	6.385503428	0.019206835	0.963741339	1
GAUUCCUG	929	6.126408991	22962	6.393711181	0.038463886	0.142390601	1
ACCCAUACGCAG	1	11.58555007	23890	6.383099394	0	1	1
CACCUCCG	720	5.589966431	23171	6.407969196	0.074810467	0.000806272	1
UAUUUU	5845	6.410750287	18046	6.374431711	0.019934154	0.059864926	1
UGGG	23146	6.355687871	745	7.241716268	0.071371168	0.001281141	1
UCCGGA	5405	6.400505625	18486	6.378291528	0.008970371	0.889469432	1
ACCCCCCGGCCG	8	3.189948539	23883	6.384386823	0	1	1
UGAACCA	3309	6.170252136	20582	6.417571945	0.014867301	0.554274067	1
UUUAGUU	838	6.133846976	23053	6.392385647	0.022949244	0.787998706	1
ACCCCCCGGCCC	22	4.245571612	23869	6.385287507	0.245299152	0.141943469	1
CCUCUCG	1353	6.028515459	22538	6.404616588	0.037820137	0.051910538	1
GAGGUU	5962	6.333348878	17929	6.399933297	0.008361189	0.913200649	1
UGAAGGU	3800	6.230650579	20091	6.412192419	0.020732326	0.128191305	1
UAGUUUG	632	6.288280468	23259	6.385899515	0.048035577	0.116895631	1
UUUCUGG	3578	6.310628212	20313	6.396120826	0.010399145	0.897225283	1
UCACUCG	773	5.850791777	23118	6.401123282	0.046194243	0.08215043	1
UCGGG	11753	6.273495241	12138	6.48965567	0.013939213	0.196276922	1
UAUAUUUA	336	6.081382443	23555	6.387624096	0.051279806	0.348378345	1
UGACGGA	1473	6.34171638	22418	6.386050578	0.019431517	0.673662312	1
ACCCCCACGCCG	4	3.726350383	23887	6.383762075	0	1	1
ACCCCCCGGCAG	0	NaN	23891	6.383317152	0	1	1
CAUACAG	1981	5.874462866	21910	6.429325383	0.036881847	0.014273273	1
GAAGAA	16395	6.436040613	7496	6.268002165	0.020956123	0.02181882	1
CCGCCGG	2392	6.059983232	21499	6.419291604	0.027133077	0.084053733	1
GGUCACUA	199	6.339994437	23692	6.38368104	0.078061038	0.1803942	1
AAGUAACAA	162	5.843073278	23729	6.387005445	0.060434724	0.59931358	1
UGAUCGAGUA	25	8.090063563	23866	6.381529309	0.20683818	0.235660888	1
UUCUCUUUUCU	28	5.154851812	23863	6.38475859	0.136822696	0.671718804	1
AUUGCAC	1413	6.163236099	22478	6.397151769	0.029331156	0.202835159	1
UGUUCCAGAU	126	6.376543532	23765	6.383353065	0.061257218	0.734734262	1
GAUAUAG	975	6.558362213	22916	6.375869564	0.03587	0.180112496	1
GGAUAC	4281	6.19795196	19610	6.423783669	0.015051874	0.403527251	1
GGAGUU	8756	6.32244634	15135	6.418532536	0.008762481	0.787958817	1
CGGUGGA	2248	6.321759395	21643	6.38971099	0.019829688	0.399867846	1
AGGAGCGUG	242	5.771283541	23649	6.389580086	0.054850222	0.466936646	1
AUGUGUGU	705	6.135863467	23186	6.390841298	0.027071729	0.697680221	1
GAUUAGUG	198	6.143548234	23693	6.385320877	0.048522195	0.74432957	1
GAAGAAGAA	2781	6.337900889	21110	6.389300223	0.021252711	0.216983467	1
CCGCUAU	768	6.190524772	23123	6.389720497	0.037357848	0.25067932	1
AAAGGAA	6216	6.251253154	17675	6.429761838	0.011207806	0.610286703	1
UCGAGAU	1584	6.214076435	22307	6.395334783	0.01832891	0.703090066	1
CGCUGCGGC	383	6.817139097	23508	6.376249184	0.044143186	0.454828397	1
UGGUCUGGAGC	20	6.536833648	23871	6.38318853	0.123111726	0.922473029	1
CCCGCUGC	1357	6.013395035	22534	6.405593903	0.034852239	0.089248423	1
AAAGAAGAA	2237	6.561905665	21654	6.364867789	0.030317466	0.048118356	1
CGCUGCG	2000	6.321243888	21891	6.388988274	0.021477434	0.366489433	1
GGGCAGUAGGG	3	15.47767421	23888	6.382175028	0	1	1
UUUUAUUUU	216	6.62428553	23675	6.381118666	0.062383941	0.375441991	1
ACACGAG	924	6.095217749	22967	6.394907863	0.025669571	0.601900289	1
CCUCGUCC	656	5.416534417	23235	6.410612589	0.069187569	0.004450036	1
AUUAAC	3267	6.519980127	20624	6.361668687	0.017015148	0.387773165	1
GUAGGGU	231	5.783377928	23660	6.389174547	0.072531315	0.180041164	1
CCUGCUUU	963	6.196974373	22928	6.391143744	0.042748975	0.068239198	1
CGGUAG	986	5.972514886	22905	6.401001109	0.027763365	0.459854983	1
AAUUUAUUUAA	11	5.775679446	23880	6.383597052	0.260750723	0.443395499	1
AUCGGGCA	296	6.273200774	23595	6.384698565	0.036154448	0.839363774	1
UAUAUAG	628	6.210173148	23263	6.387991289	0.028960042	0.684235145	1
GAUCACC	2390	6.375156273	21501	6.384224296	0.01636705	0.611921454	1
AGAAAAA	7306	6.313601615	16585	6.414028139	0.0171281	0.101995893	1
AGGAGGA	9180	6.171261288	14711	6.515644855	0.024689926	0.002032571	1
GACUAAC	489	6.944884171	23402	6.371582844	0.068043841	0.023700042	1
UAGAGA	6292	6.236339887	17599	6.43586451	0.011462446	0.576391304	1
UUUGAUUUU	311	6.270651193	23580	6.38480312	0.055366011	0.303557624	1
UUUUUCU	2295	6.396262474	21596	6.381941457	0.022365737	0.250496817	1
GAGCGAAGGGAG	0	NaN	23891	6.383317152	0	1	1
AAUUGUACAUAA	0	NaN	23891	6.383317152	0	1	1
UUAUACUUU	84	7.33500817	23807	6.37995923	0.081663656	0.631978728	1
AAUGAAG	5363	6.367719377	18528	6.387831987	0.024898973	0.011518207	1
UCAUCGACU	162	5.939817268	23729	6.386344965	0.071415973	0.38465357	1
UAUUAU	4195	6.518016922	19696	6.354627797	0.02600384	0.018611111	1
UGUGUGU	2496	6.052107124	21395	6.421957032	0.0297047	0.03871767	1
GUGCGCG	1020	6.396625528	22871	6.382723626	0.033749392	0.215991103	1
UGUGGUG	4649	6.236067857	19242	6.418893598	0.015141143	0.357200044	1
AUUUU	13610	6.414015441	10281	6.342678721	0.015658297	0.11315543	1
AAAA	20599	6.381791333	3292	6.392864647	0.021504202	0.144807825	1
UCGAGAGAU	109	6.992873936	23782	6.380523372	0.074470785	0.584098111	1
CGGUCGA	195	6.538758897	23696	6.382037985	0.084732899	0.124393136	1
CUUUUA	5251	6.208314152	18640	6.432616549	0.011435427	0.657604156	1
CUCUUCAC	1098	6.055883081	22793	6.39909053	0.047814707	0.016627292	1
UAGGGC	1670	6.037961178	22221	6.409272081	0.031679775	0.088506462	1
ACCCAUACGCCC	2	5.612415678	23889	6.383381692	0	1	1
AGUACAG	2821	6.077636289	21070	6.424243859	0.021850832	0.185741783	1
UAUUUAUUUA	19	8.230393556	23872	6.381847043	0.224008307	0.296594639	1
CUGA	23428	6.38030694	463	6.535635185	0.039043016	0.493178526	1
GGGCGAAGGAGG	0	NaN	23891	6.383317152	0	1	1
AUAUAGA	1297	6.303855348	22594	6.387878627	0.024845059	0.435250487	1
AAAAGAGAAG	326	6.113999352	23565	6.387042915	0.033921968	0.853127286	1
ACUUUAA	1791	6.293802822	22100	6.390571458	0.021051588	0.454953166	1
CACACGA	800	6.102050153	23091	6.393061797	0.043179702	0.111881647	1
CCCGACU	1368	6.007713695	22523	6.406130522	0.037005058	0.058486759	1
AUGCGCA	782	6.048427041	23109	6.394649709	0.034227815	0.338218696	1
AUGUU	14719	6.377696567	9172	6.392336928	0.014592793	0.180099535	1
ACCCAUCGGCAC	1	4.899632903	23890	6.383379257	0	1	1
AAUAAGCAAAG	20	4.343043642	23871	6.385026568	0.185078128	0.500354961	1
UUUAUUUA	404	6.197582346	23487	6.386511977	0.049477233	0.285298288	1
AUAUUU	6079	6.421803548	17812	6.370182254	0.019575006	0.062026175	1
CAACCACACCAC	9	6.532158574	23882	6.383261061	0	1	1
GGAUAU	5926	6.354592077	17965	6.392792509	0.011295062	0.620453084	1
CCUGCUUC	1540	6.069137162	22351	6.40496438	0.033256393	0.082596497	1
UCUUCUU	3637	6.209946375	20254	6.41444925	0.014109672	0.57124282	1
UUUCUUU	2491	6.220966901	21400	6.402215025	0.015178699	0.682802985	1
AUGAACA	3980	6.334529698	19911	6.393069252	0.014423822	0.495073821	1
GAUUGAUG	799	6.982081829	23092	6.362599459	0.06287984	0.004454511	1
GGUGUUU	2291	6.527433091	21600	6.368031522	0.035836425	0.00978404	1
CGCCUUCC	1048	5.809340611	22843	6.40965027	0.060740708	0.001230065	1
UGCU	23291	6.352466221	600	7.580898889	0.056886566	0.045382135	1
CUACGAA	947	6.111893482	22944	6.394520003	0.037040785	0.164801358	1
GGGACGU	1129	6.48441944	22762	6.378302457	0.026290691	0.446891762	1
GGCUCCCG	818	5.87506313	23073	6.401336126	0.035107981	0.284477172	1
UGGAGGC	6200	6.293359804	17691	6.414843666	0.014964635	0.255334632	1
CUUUUC	7027	6.20079324	16864	6.45937239	0.017166978	0.107465997	1
AUUUUUC	2108	6.26198259	21783	6.395059027	0.019409644	0.463905938	1
GUUACCUGCUA	2	8.908314478	23889	6.383105758	0	1	1
ACCCAUCCGCCC	0	NaN	23891	6.383317152	0	1	1
UCUGCUGU	1280	6.094393904	22611	6.399672986	0.029096872	0.256602318	1
UCGCUG	5508	6.173688421	18383	6.446127088	0.022390254	0.028546511	1
CCGCUU	4309	6.108656181	19582	6.443756031	0.028773885	0.005769864	1
AGAGUGU	2552	5.998069464	21339	6.429390169	0.02667996	0.077928995	1
AGCAGAGUA	140	5.797890124	23751	6.386767945	0.111858448	0.061433545	1
ACACACUAACCU	1	3.697280149	23890	6.383429586	0	1	1
UUUGCUGU	1102	6.682964239	22789	6.368827219	0.044318314	0.032190427	1
GGGCGCG	1443	6.496585416	22448	6.376036053	0.040776244	0.022024879	1
CACUUCAU	724	6.215931461	23167	6.388548181	0.03672613	0.2999663	1
AGACGGA	1873	5.959419369	22018	6.419376765	0.026140555	0.188856513	1
ACAAGGAC	1524	6.119118768	22367	6.401318598	0.032916034	0.090836914	1
UCUUCC	10802	6.173051384	13089	6.556843841	0.024798465	0.001380116	1
GCCUGCG	2981	5.907663538	20910	6.451127933	0.032007336	0.0095365	1
GGCCUCC	5056	6.008166022	18835	6.484021379	0.030629375	0.001129623	1
CGCAGGG	1951	5.988092283	21940	6.418462262	0.039717449	0.007016402	1
GUUCCAGUU	290	5.908093427	23601	6.389156518	0.058618206	0.278536085	1
AAAAAGCAAAG	74	6.852714412	23817	6.381858723	0.09177013	0.56343393	1
AAUAUA	4507	6.350437823	19384	6.390961969	0.023056616	0.040975321	1
ACCCCUCGGCAG	0	NaN	23891	6.383317152	0	1	1
UUCUUCAU	1373	6.375578716	22518	6.383788991	0.014741788	0.941195167	1
CGGCGGG	2581	6.354359962	21310	6.386824356	0.020936505	0.265151328	1
GGCCACUA	408	5.602736343	23483	6.396879174	0.042211804	0.472449647	1
AAAGGACAAA	172	6.656492702	23719	6.3813362	0.061042957	0.547915453	1
UAGUGC	3031	6.229107947	20860	6.40572406	0.016022909	0.50519259	1
GAGGGUG	3052	6.090813373	20839	6.426156134	0.035229133	0.002699429	1
CCUCUUCC	2279	5.90279526	21612	6.43398851	0.03391683	0.01742258	1
ACCCACAGGCCC	3	6.316865499	23888	6.383325498	0	1	1
UUGUGG	9393	6.404937227	14498	6.369309885	0.018245361	0.044964825	1
GUCUUU	6119	6.208755767	17772	6.443419623	0.017060344	0.141302425	1
GAUUCCUGCUA	6	6.180662724	23885	6.38336806	0	1	1
GGACGCUG	847	5.949126747	23044	6.399276155	0.040619024	0.134928348	1
GAUUCCAGCUA	27	4.128172715	23864	6.385868648	0.240891285	0.087427966	1
AUAGAA	5508	6.371355801	18383	6.386901068	0.020429888	0.058150801	1
ACGAGAGUU	43	6.614831306	23848	6.382899712	0.168201907	0.17617797	1
GGAAGAAG	4205	6.334166651	19686	6.393815875	0.01177582	0.722583937	1
ACCCACCCGCAC	1	1.811198699	23890	6.383508534	0	1	1
CGACGCG	575	6.508958444	23316	6.38021869	0.021060887	0.96463938	1
ACCCACCCGCCC	5	4.694256153	23886	6.383670719	0	1	1
GGGCGAAGGAGU	0	NaN	23891	6.383317152	0	1	1
UCAUCGAUC	48	6.833383991	23843	6.382411091	0.079933489	0.919526922	1
CCGACGA	996	6.082088809	22895	6.396421473	0.02649164	0.51443847	1
GCGCUG	7546	6.285599278	16345	6.428430586	0.0149154	0.200909071	1
CUAAU	8590	6.366096931	15301	6.392984605	0.019054618	0.036817247	1
UGUGUGUGUG	126	6.06283324	23765	6.38501633	0.096785656	0.190924646	1
CCUAA	10445	6.174438857	13446	6.545576098	0.017194997	0.06184923	1
GCGAAGGAGCC	12	4.270043822	23879	6.384379143	0.282057456	0.29569146	1
GGUUCCUG	1143	5.95487281	22748	6.404844842	0.052349136	0.005134533	1
UCCCAA	7837	6.083377961	16054	6.52973695	0.028109951	0.000486021	1
UGAAGGC	4533	6.335403467	19358	6.394536944	0.017441952	0.213772052	1
AGGGAAGGGA	84	6.515317191	23807	6.382851407	0.064175803	0.880831355	1
CAGCUUCC	2055	5.736680313	21836	6.444172561	0.044651659	0.001117788	1
AUAAUUA	906	5.948495657	22985	6.400456516	0.025255746	0.634510341	1
UUUUU	11353	6.436683769	12538	6.334994357	0.020315832	0.014624954	1
AAAAAA	8443	6.270926803	15448	6.444743338	0.010496601	0.58436583	1
GAGCGGCUGG	271	6.063098513	23620	6.386991126	0.061574874	0.261643198	1
UAGUGA	5153	6.148110191	18738	6.447999694	0.01914155	0.103452988	1
CGUUGUU	446	6.181967699	23445	6.387147472	0.041510758	0.437758653	1
CUAUAGA	1132	5.998905129	22759	6.402437255	0.030637513	0.263530355	1
UAGCGGCUGG	3	12.03557558	23888	6.382607307	0	1	1
AAAUAA	6277	6.302246979	17614	6.412207664	0.021503209	0.027693824	1
AGCUGUU	3723	6.37118038	20168	6.385557593	0.018647777	0.224461832	1
CCGCUG	7605	6.107469455	16286	6.512128508	0.02517666	0.002797655	1
UGCUGUU	3917	6.447018911	19974	6.370824923	0.024820293	0.035376242	1
UGGACAA	5435	6.196847096	18456	6.438229633	0.023307499	0.020889118	1
GGAUGCA	3186	6.151817099	20705	6.418939425	0.016018902	0.477958807	1
GGCUUU	8253	6.33773565	15638	6.407372922	0.010765137	0.558486691	1
AAGGUG	10961	6.307679702	12930	6.447436417	0.016131467	0.091232668	1
UAGGUAA	244	5.606906211	23647	6.391328497	0.060890821	0.332090811	1
UCUUGC	5950	6.17954232	17941	6.450897569	0.02147726	0.03242119	1
GAUUACUG	440	6.667474157	23451	6.377985649	0.038359481	0.548718941	1
UACGAAC	465	5.789644979	23426	6.39510139	0.05267688	0.159176074	1
GAAAAC	10327	6.189967685	13564	6.530524462	0.023822929	0.002575141	1
GUUGUUC	1278	6.324216676	22613	6.386657284	0.023952147	0.491420141	1
AAAAAAAA	1121	6.036965037	22770	6.400368567	0.028869622	0.335362156	1
AGACGACGAU	8	11.29768465	23883	6.381671005	0	1	1
UAAAGUGCUU	18	6.80334658	23873	6.383000454	0.100697208	0.993225842	1
GAUUCCCG	208	6.269398524	23683	6.384317662	0.034377142	0.96787289	1
UAGUAU	1839	6.273520756	22052	6.39247349	0.024212458	0.272666362	1
CGGGGCA	2181	6.052765395	21710	6.416524586	0.032584223	0.029737624	1
UCUUCUCUCUU	23	10.3074096	23868	6.379535766	0.255954853	0.098503428	1
UGCAGGCA	1379	5.993616406	22512	6.407188746	0.046007724	0.008166007	1
UUUUUCCC	460	5.639852612	23431	6.397912931	0.065174434	0.043303996	1
GAUUACCA	507	6.312076521	23384	6.384861755	0.028726127	0.807449029	1
UUAGGGU	312	6.660821417	23579	6.379645184	0.060169251	0.214877409	1
CACAUA	3832	6.05113405	20059	6.44677623	0.020961298	0.118324206	1
UAAAUA	3856	6.159425967	20035	6.426407964	0.021918049	0.089471779	1
CGCUGAC	1666	5.917586849	22225	6.418228589	0.039750262	0.014927411	1
GAUUUAUUUUG	19	9.872008606	23872	6.380540462	0.24684722	0.197611137	1
ACCCGA	3412	6.017932807	20479	6.444193727	0.028656539	0.016401411	1
UGUCUCGCU	72	6.215029716	23819	6.383825851	0.098721376	0.486184924	1
UUCAUCAC	947	6.138686799	22944	6.393414125	0.033906484	0.246629803	1
UAGUGAA	2297	6.177128287	21594	6.405249903	0.015199928	0.723545588	1
UCAAAA	8258	6.199079419	15633	6.480639176	0.019580996	0.031729742	1
UGUUCGUGCG	17	6.658065345	23874	6.383121512	0.206848208	0.461448859	1
UAUCCAG	2705	6.241531184	21186	6.401420194	0.021926435	0.199027448	1
AUUUAUUUU	201	7.621240308	23690	6.372813878	0.102753014	0.029731854	1
AGGAGAUAA	318	6.629173025	23573	6.380000554	0.060392219	0.202573524	1
AGGGAU	5761	6.133013819	18130	6.462853694	0.02348564	0.01608901	1
CACCUUCC	1799	5.96313919	22092	6.417533165	0.047350803	0.001151753	1
ACACAAC	1864	6.044117339	22027	6.412021399	0.032351853	0.054785626	1
CACCGAC	1743	6.127579843	22148	6.403443129	0.029444308	0.121379624	1
CCUUCCUU	884	6.290037076	23007	6.386901261	0.026797225	0.573918892	1
CAAAACA	3322	5.980196178	20569	6.448423277	0.032033938	0.00564643	1
UCCUAC	6866	6.127051158	17025	6.48666648	0.020850311	0.028410551	1
CUUGCUUC	588	6.151603621	23303	6.389163934	0.039232635	0.340481308	1
CGCU	19375	6.326397325	4516	6.627520353	0.020963582	0.079984172	1
CUAC	22390	6.325621436	1501	7.243948117	0.051293689	0.001219871	1
AUUUC	14250	6.3044284	9641	6.499919654	0.015742751	0.115629089	1
CCUUCCU	5081	6.130345351	18810	6.451650471	0.025935088	0.009201172	1
ACCCCUCCGCCG	7	6.681959883	23884	6.383229625	0	1	1
GCUGGCC	6728	6.126475892	17163	6.484000483	0.027855562	0.001105453	1
GGACAAA	3632	6.09951834	20259	6.434196134	0.027449621	0.019291815	1
GCGCGC	3156	6.213641982	20735	6.409142801	0.019048005	0.273369764	1
AACCUUGCC	134	6.147089416	23757	6.384649581	0.057161785	0.776620589	1
AGAAGGAC	2161	6.293354172	21730	6.39226377	0.022666744	0.264768528	1
CGCCCGA	1059	5.703480752	22832	6.414849508	0.051591441	0.009146373	1
ACUAACC	628	6.025709137	23263	6.392971016	0.034065467	0.476962933	1
UAAUAA	3955	6.375343842	19936	6.384898936	0.024434829	0.038859969	1
GGGUGAGCUG	97	5.982905455	23794	6.384949494	0.040677326	0.997211399	1
CCGAGCA	2200	5.951853103	21691	6.427078201	0.030575417	0.047765369	1
ACGAGAG	1671	6.093854492	22220	6.405085474	0.023958069	0.334314896	1
CGCACCG	840	5.805944694	23051	6.404357145	0.0490897	0.04023653	1
GAUUUAUUUAG	9	5.700282789	23882	6.383574556	0	1	1
CGCGCAA	327	5.39051939	23564	6.397094307	0.089809417	0.011002401	1
CCUCUUU	2803	6.104149781	21088	6.420423855	0.023115273	0.142109742	1
UAGGAGG	932	6.478544038	22959	6.379451502	0.025560539	0.602054368	1
AGAAGAGC	2566	6.02692156	21325	6.426201611	0.031237857	0.022895466	1
CGGACAGAGC	38	5.291595656	23853	6.385056364	0.121527249	0.629611464	1
ACCCACACGCAG	7	6.113731617	23884	6.383396163	0	1	1
GUAGUGG	1323	6.102325104	22568	6.399789701	0.018864328	0.765414705	1
AAAAAACAAAG	73	4.925455432	23818	6.387785365	0.099065171	0.472764669	1
GAUGGAGGA	847	6.493945658	23044	6.379250916	0.02795371	0.545781923	1
CGGCCGG	2160	6.111421975	21731	6.410342765	0.020792067	0.363598494	1
UACUUCAA	1027	6.643531607	22864	6.371628898	0.016880519	0.942140397	1
ACAAAGACAAA	55	6.617775235	23836	6.382776156	0.085938763	0.812435374	1
GAGCGACUGG	71	5.651929069	23820	6.385497192	0.0933953	0.567421686	1
GAUCACUG	668	6.182533562	23223	6.389092609	0.038187673	0.299988972	1
GUUUUUG	2197	6.552621166	21694	6.366171355	0.023856798	0.20622041	1
AGAGUGA	3505	6.013435486	20386	6.446911542	0.022753399	0.090381994	1
UCAUCGCUU	52	7.034760692	23839	6.381896159	0.090647355	0.787420996	1
UACGUC	2264	6.351667595	21627	6.386630353	0.017026163	0.592310755	1
GAUAAAA	2705	6.457847585	21186	6.373801207	0.035142012	0.005345307	1
GCCGGAG	2902	5.906003159	20989	6.449311969	0.034932019	0.003970417	1
UGUUGUU	1797	6.712423301	22094	6.356549534	0.043292838	0.003941042	1
CGCUGCA	2843	6.167788563	21048	6.412429076	0.020470304	0.244683439	1
CUAAAA	5336	6.1867568	18555	6.439843481	0.017081395	0.178011103	1
GAAACUA	2279	6.037089721	21612	6.419827069	0.025919997	0.125273151	1
UUAGGGUUAGGG	0	NaN	23891	6.383317152	0	1	1
GCUU	22586	6.343922278	1305	7.065135263	0.048840142	0.005557709	1
GAAGAGGAAG	1164	6.366625363	22727	6.384172049	0.024379279	0.525962446	1
GGUUCCAGAU	75	4.753642499	23816	6.388449231	0.134976486	0.131157819	1
AAAGAAG	7968	6.369678606	15923	6.390141993	0.019228424	0.039406376	1
AAAAUCA	4139	6.233427878	19752	6.41472621	0.017449057	0.248444687	1
GAUGAUGCUG	206	6.508448404	23685	6.382228825	0.082749108	0.121981049	1
GGUUGUUG	364	6.857780636	23527	6.37597645	0.062120935	0.125725025	1
UCCCUU	6016	5.98146566	17875	6.518564065	0.030279246	0.000520677	1
GAGCACUG	977	5.739301709	22914	6.410776482	0.055284996	0.006506924	1
UAGGAUA	393	6.106091473	23498	6.387953704	0.02991679	0.879537172	1
GGUCAGUG	693	5.880175549	23198	6.398347635	0.064396879	0.007537874	1
GUUCGAGUA	40	6.918726571	23851	6.382419228	0.112068676	0.69755994	1
UGGAGAGGAAC	52	5.803488287	23839	6.384581933	0.100968194	0.66544013	1
GGGUGCC	2646	5.866869145	21245	6.447639177	0.039969442	0.001086509	1
GAACUCA	3093	6.060615177	20798	6.431308171	0.030020871	0.015604016	1
CGGCGCG	1529	6.352761998	22362	6.385406358	0.030356435	0.143007559	1
UGGAGAU	6057	6.157487345	17834	6.460016218	0.02602207	0.004382417	1
GAGCAGUGGUC	19	4.119784303	23872	6.385118724	0.190110413	0.498791778	1
AGAGAAG	7515	6.144116015	16376	6.493087337	0.027188816	0.000985256	1
GGUUCGU	495	6.383845952	23396	6.383305964	0.03767207	0.497096897	1
ACGGC	11901	6.213109874	11990	6.552261007	0.022671373	0.004310726	1
AGGAU	17592	6.330541936	6299	6.530709055	0.013760386	0.34353417	1
CCCCGCG	1752	6.04153218	22139	6.410364773	0.033588297	0.051298393	1
UAGGGCAGGC	21	6.060206031	23870	6.383601414	0.239617372	0.179612837	1
AUCUUCAU	1144	6.292220632	22747	6.38789861	0.035672921	0.125019157	1
AGAGUGG	3517	6.383057426	20374	6.383361987	0.01190539	0.788901386	1
GCGGGUA	463	5.803304423	23428	6.394779756	0.052585542	0.162289125	1
UGAUGCU	4363	6.282254347	19528	6.405896885	0.013302326	0.553302091	1
GGUGGUGGU	699	6.026061457	23192	6.394084733	0.032301726	0.478435806	1
GAUUCCCA	688	6.139109347	23203	6.39055824	0.038306682	0.280682035	1
GAUCAACCUGGC	3	5.089958819	23888	6.38347958	0	1	1
AUGAGAA	5400	6.098008435	18491	6.466636987	0.02074675	0.054760806	1
UCCUUU	7387	6.132415264	16504	6.495617943	0.025357903	0.002824259	1
GGAUCCGG	484	5.990194003	23407	6.391445986	0.040503176	0.4180624	1
UAAGGGAUC	48	7.219115866	23843	6.381634548	0.254813607	0.003975491	1
AAAAGA	11540	6.285396011	12351	6.474808527	0.015776142	0.102628714	1
CCGGCGA	1107	6.088947843	22784	6.397619594	0.026309688	0.457989448	1
UUAUUUAUUU	32	6.124435272	23859	6.383664368	0.106780984	0.859426836	1
CUACAGC	4511	5.924837517	19380	6.490035503	0.030201978	0.002522525	1
AAUAAU	4702	6.23743193	19189	6.419064315	0.01843539	0.153453001	1
GAAUGA	8883	6.286222306	15008	6.44078607	0.012287169	0.368554623	1
AUUUUU	6220	6.505374199	17671	6.340354398	0.023738569	0.011198872	1
AAUGAAA	4671	6.38425053	19220	6.383090315	0.015782405	0.306530995	1
AGAUCC	9874	6.210684127	14017	6.504925092	0.017912904	0.048578216	1
UCCGCUUC	644	5.861453214	23247	6.397774087	0.055973562	0.039421676	1
CGCCGGG	2290	6.031038874	21601	6.420663444	0.032824394	0.023085868	1
CCGCAGG	2479	5.830458725	21412	6.447325	0.040384287	0.001424711	1
UUAAAA	6491	6.265422114	17400	6.427297422	0.020198604	0.042243588	1
GCGCUUGUGC	16	7.000021169	23875	6.382903864	0.175013089	0.71153832	1
ACUUGC	5672	6.088666744	18219	6.475048702	0.024842563	0.009602597	1
UUGCACA	2241	5.901892595	21650	6.433149597	0.035414864	0.01226577	1
UUGCUC	6085	6.301754784	17806	6.411190173	0.017588949	0.120854395	1
UUUUUCG	547	5.60237286	23344	6.401616352	0.042903265	0.278849207	1
GGACAGG	3436	5.983565014	20455	6.450466912	0.026200049	0.035236957	1
GAAUUA	5436	6.378636712	18455	6.384695796	0.021357212	0.043388349	1
ACGCGCU	844	6.186419274	23047	6.390527714	0.031609474	0.390058429	1
UAGGAU	2084	6.231250809	21807	6.39784947	0.021113024	0.364623874	1
UAGGGGGAC	28	5.243742794	23863	6.384654288	0.120919415	0.808123277	1
CUCGCUGU	469	5.997798085	23422	6.391036751	0.037475928	0.538315365	1
GUUUUUUUUG	18	7.789955606	23873	6.382256561	0.209066961	0.411410161	1
AUGCGCU	980	6.080147716	22911	6.396284986	0.028526223	0.428878645	1
UACGGC	3214	6.286605531	20677	6.398349853	0.013268834	0.711545716	1
AGGAUGA	5870	6.289640494	18021	6.413830552	0.013250224	0.418507518	1
UUGACAGAGC	69	7.68685908	23822	6.379541466	0.096711236	0.54059493	1
UACGUA	933	6.393832619	22958	6.38288981	0.02918452	0.429812606	1
CACAGUG	4700	5.978945398	19191	6.48235041	0.032042935	0.000859121	1
UGAAGAC	5836	6.273505397	18055	6.418812107	0.014566384	0.306652959	1
AGACGAG	1749	6.058890328	22142	6.408943677	0.039555643	0.012533879	1
GACUAGCA	231	6.088712101	23660	6.386193474	0.046468916	0.706496207	1
CGAACGAGAU	6	3.370481654	23885	6.384073988	0	1	1
UUGGUUU	2046	6.459091646	21845	6.376220122	0.015684753	0.746817663	1
CCAUUCA	2517	6.033314654	21374	6.42453341	0.026035888	0.094435688	1
CCGGGGG	2285	6.000652877	21606	6.42378683	0.027191065	0.094171004	1
GCGCGGU	528	6.573629131	23363	6.379016132	0.028645803	0.790592639	1
UGAUGGAGA	964	6.191464144	22927	6.391383899	0.025499977	0.584310258	1
UUAAUUG	1129	6.238118946	22762	6.390519014	0.013978319	0.984563821	1
ACGAGAGAC	60	6.664567346	23831	6.38260904	0.063700642	0.968362334	1
GGACGGG	1840	6.019840404	22051	6.413646716	0.028117501	0.136356156	1
UUGA	21654	6.409618714	2237	6.128719916	0.031039927	0.040201911	1
GAUCCCCA	917	6.534366556	22974	6.377288063	0.027909412	0.498113043	1
UAUGU	12250	6.328157392	11641	6.4413626	0.011679753	0.389484249	1
GGACGAG	3294	6.383037404	20597	6.383361891	0.014341414	0.603229173	1
CCGAGGA	3894	6.221094868	19997	6.414906569	0.017681697	0.26000156	1
AGAAGGAAGG	173	6.374103162	23718	6.383384359	0.039453706	0.951980833	1
GCUCAUCCUGGC	6	6.746523138	23885	6.383225913	0	1	1
GACCCCCA	1523	5.862259584	22368	6.418795097	0.05416362	0.000465107	1
GUGUGUGUUUG	19	7.986236988	23872	6.38204137	0.235638317	0.242456396	1
CUGUAUGU	544	5.944271178	23347	6.393547204	0.041382301	0.322441598	1
UGGAGCA	7138	6.11180225	16753	6.499002305	0.021754513	0.017518298	1
ACGAGAUCA	162	6.68299032	23729	6.381271257	0.063214309	0.541128508	1
GGCUCCCA	1300	5.871926304	22591	6.412745159	0.041591546	0.028445932	1
AGGUUU	5905	6.190431657	17986	6.446643564	0.014907041	0.276607174	1
UGUCAAC	2494	6.203021584	21397	6.404332114	0.025576774	0.107594296	1
AUCUUCAC	1029	6.159066285	22862	6.393410501	0.022610374	0.695359687	1
GACAAA	8865	6.257301642	15026	6.457663452	0.021746566	0.01025125	1
CCGUGGA	2979	5.963359687	20912	6.443141812	0.02558619	0.065811354	1
ACUAAUC	559	6.095338143	23332	6.390216701	0.034087253	0.549934451	1
UAUUUAUA	305	5.901648932	23586	6.389545797	0.041121504	0.68856385	1
GGCCACCA	1936	5.854914394	21955	6.429911902	0.034751398	0.027214902	1
CUUUUUU	1743	6.509315841	22148	6.373401326	0.01654097	0.768575956	1
GUUGGAA	2868	6.461618404	21023	6.372635138	0.027485969	0.044153581	1
CUACAAC	3128	6.096989774	20763	6.426453117	0.025056914	0.065845136	1
ACGCGCC	668	6.216060752	23223	6.388128213	0.038883349	0.28000366	1
GAGGAAG	8677	6.190491236	15214	6.493291549	0.016898002	0.085220634	1
AACAAAUAAAG	20	7.200258927	23871	6.382632688	0.282030497	0.083249801	1
AUGUAUGU	459	5.982030559	23432	6.391177793	0.032855001	0.716056666	1
AGUAGCC	1245	5.671884876	22646	6.422429277	0.042403864	0.028702307	1
GAGC	23207	6.358506489	684	7.225102324	0.061600125	0.012916957	1
AGACGGG	1445	6.192503937	22446	6.395601082	0.023613181	0.43539352	1
GACCCCUG	1171	5.816212601	22720	6.412546	0.044244867	0.025556673	1
ACAAACC	2279	5.765641792	21612	6.448451436	0.042517719	0.00115853	1
ACCCAUCCGCCG	0	NaN	23891	6.383317152	0	1	1
CGCGUC	2071	6.247028772	21820	6.396252681	0.018902163	0.508678729	1
AGUGUGU	2443	6.197236177	21448	6.404512407	0.032371891	0.020170974	1
GUGGUUG	2184	6.570872954	21707	6.364446655	0.031219842	0.0417913	1
CGGUCGG	381	5.800961499	23510	6.392754732	0.051246077	0.278404188	1
AGGGGAGGGG	53	5.24216648	23838	6.385854319	0.143029126	0.229457495	1
UGGUAC	5622	6.242942383	18269	6.426515299	0.022409091	0.026661674	1
CCCGCGG	2017	6.371436502	21874	6.384412666	0.013993245	0.862506726	1
AUUUUAUUUUG	13	11.21063554	23878	6.380688995	0.349301256	0.083953166	1
UUACAUU	1621	6.523411418	22270	6.3731199	0.028559596	0.169926619	1
CAAUUAAA	574	6.148580708	23317	6.389095714	0.025183133	0.869465495	1
GUGGU	17609	6.313506407	6282	6.579002827	0.023548727	0.011770939	1
AGUUCCAGCC	138	4.719545535	23753	6.39298332	0.128636383	0.021332284	1
AAUUUU	6265	6.469760153	17626	6.352591781	0.01967643	0.055805305	1
UUUUAC	5192	6.226705738	18699	6.426802176	0.012767249	0.521744926	1
CUGACUA	1494	6.023537201	22397	6.407316404	0.023360576	0.429246271	1
UAAUAU	2828	6.432669323	21063	6.376690938	0.030306182	0.020511442	1
AAAAACC	3345	5.833984124	20546	6.472751542	0.033869823	0.002720695	1
CGCUGGG	2860	6.184898209	21031	6.410300091	0.016756533	0.479439512	1
GGGCUAUGGAGU	3	15.57864148	23888	6.382162348	0	1	1
CGGCGGU	1035	6.321053491	22856	6.38613667	0.020126175	0.817357384	1
CCGC	19199	6.344466405	4692	6.542288911	0.012962965	0.550686836	1
CAGAGGU	3451	6.120510416	20440	6.427688289	0.017920059	0.299260086	1
GAGGCAU	2237	6.233318511	21654	6.398812994	0.020262676	0.375853487	1
AUGACAGAGC	68	5.550199327	23823	6.385695191	0.093545289	0.593135045	1
GGGGGA	7420	6.072198596	16471	6.523472558	0.027078582	0.001104067	1
AGGAGAAUA	283	6.19409356	23608	6.385585463	0.060040886	0.265689939	1
UCUCG	9291	6.189330174	14600	6.506764619	0.017457637	0.062804613	1
UCUGA	17200	6.230751517	6691	6.775505004	0.025817507	0.00325208	1
UGCGUC	2794	6.084647485	21097	6.422871736	0.018778008	0.34916088	1
GGGGGAA	2001	5.873387394	21890	6.429930649	0.034366006	0.026319616	1
CCUCGGA	2293	5.846433905	21598	6.440316563	0.039643779	0.002959938	1
GUUACCAGUCC	1	3.978701162	23890	6.383417806	0	1	1
UUUAUUUAUUU	17	6.292936697	23874	6.38338151	0.173247786	0.687712093	1
AAUACUA	1179	6.143445893	22712	6.395769081	0.037352215	0.087646914	1
CUUUCUU	2543	6.31393784	21348	6.391581701	0.016605393	0.557933859	1
AUAUAUC	963	6.264792431	22928	6.388295314	0.039719898	0.108270264	1
CCGUCCG	702	5.730617658	23189	6.403076307	0.051903601	0.050890252	1
AUCGUA	1406	6.392195443	22485	6.382761987	0.019499992	0.695630572	1
GAGACAGAGC	210	5.890523981	23681	6.387687177	0.043352617	0.828868307	1
GGACUAGCU	53	8.542330206	23838	6.37851693	0.163282978	0.119206697	1
GGAAUGAC	666	6.405301775	23225	6.382686721	0.047383508	0.109235385	1
GAUCCCUG	779	6.056043401	23112	6.394348056	0.037785027	0.232174366	1
CCAACCG	1190	5.974030029	22701	6.404772228	0.04436783	0.023317875	1
UUUUAA	5478	6.282685413	18413	6.413255819	0.013834417	0.394238266	1
AUAAAAG	2346	6.197974523	21545	6.40349881	0.021759983	0.269065842	1
CGGAGAGAA	217	5.695375639	23674	6.389622944	0.075570859	0.171439317	1
CCACGCA	1355	5.719024924	22536	6.4232584	0.053397238	0.001366447	1
UAUAUAC	688	6.503305037	23203	6.379759351	0.030247693	0.573881397	1
UUAUAA	4134	6.480240751	19757	6.363036636	0.023359128	0.047947289	1
UAGUUAA	421	6.119180764	23470	6.388055176	0.046605208	0.330210373	1
CAGCGGA	2284	5.948197428	21607	6.429312128	0.029434926	0.055782778	1
GGUUACCG	114	6.521469864	23777	6.382654772	0.086117426	0.369315085	1
AAGCGGCUGG	140	6.260088544	23751	6.384043522	0.048061134	0.904739743	1
AGACUACGAU	18	8.373819647	23873	6.381816333	0.233818307	0.27910814	1
AUGACCA	3658	6.246198599	20233	6.40810733	0.019275009	0.19993402	1
AGGUAG	3415	6.157684966	20476	6.420948228	0.024981416	0.051818701	1
AGGAGUGAC	150	6.6113431	23741	6.381876442	0.049355966	0.860842786	1
AAAUUA	6145	6.402790395	17746	6.376574051	0.021297329	0.031824951	1
CGAACCA	730	5.647902175	23161	6.40649633	0.063309484	0.00687502	1
UCUUA	10373	6.352773209	13518	6.406754962	0.011458684	0.424013679	1
GGAGCGA	1814	6.133984763	22077	6.403804037	0.023263471	0.32448929	1
UAAAUAA	1241	6.210781978	22650	6.392770404	0.017182042	0.878055085	1
CAGUCGG	1386	6.017998602	22505	6.405815775	0.026729862	0.308458911	1
GCGAGCG	1235	6.174186958	22656	6.394717037	0.02607419	0.403429421	1
GGAACAGC	1696	5.956128118	22195	6.415960207	0.038307062	0.019623456	1
ACUAGCC	742	5.960191807	23149	6.396879682	0.033098948	0.410230705	1
GCUGGUC	3489	6.350413219	20402	6.388944141	0.011169713	0.851192667	1
UCCCCCCAA	178	5.422126318	23713	6.390532265	0.085914567	0.147279659	1
GUUCGAGUU	73	7.240887261	23818	6.380688778	0.144365318	0.09627917	1
GGGUGGA	2896	6.103426071	20995	6.421924657	0.038939816	0.000889607	1
GUGCUU	6224	6.288703883	17667	6.416648956	0.010470346	0.693977419	1
AUUUAUUU	664	6.382293365	23227	6.38334642	0.043625421	0.17124549	1
ACCCACACGCAC	3	4.006864924	23888	6.383615601	0	1	1
UGCAUC	7599	6.132722707	16292	6.500200726	0.024635197	0.003710168	1
UGGUGGU	4684	6.430940575	19207	6.371703256	0.017498268	0.199117808	1
GGCCAAA	3105	6.215299033	20786	6.408415596	0.026182927	0.049251607	1
UCCGCUGU	343	5.848094896	23548	6.391113196	0.06517647	0.113120085	1
AUGCGCG	393	6.783011059	23498	6.37663234	0.045489119	0.400597136	1
CUCAGGU	2441	5.921907488	21450	6.435825357	0.030246651	0.036266254	1
GGGUGC	6563	6.154010434	17328	6.470167336	0.019173679	0.060398282	1
GGUCGCCG	205	6.726616295	23686	6.380345932	0.072065417	0.241795234	1
CACUGCA	4054	6.020348154	19837	6.457495522	0.027737643	0.011260744	1
UGUACAU	1936	6.085449428	21955	6.409583238	0.018622968	0.567889552	1
AGGAGAGGU	289	5.631706921	23602	6.392520413	0.046659145	0.56313712	1
AGGGUAU	999	6.320030844	22892	6.386078948	0.027432465	0.467243122	1
AAUAAGAAG	359	6.529197458	23532	6.381091628	0.040371388	0.611770032	1
AGGAGAGUA	152	6.17457309	23739	6.384653733	0.107167918	0.062281029	1
CCCUCGA	1275	5.820701851	22616	6.415035162	0.046784785	0.010148137	1
AUUAAU	4111	6.428778755	19780	6.373868585	0.027419198	0.011978985	1
ACAUCGAUU	26	5.069243081	23865	6.384748785	0.187007043	0.323788259	1
GCCGGA	5944	6.077045331	17947	6.484753588	0.023516229	0.014329591	1
GUUUAGA	1048	6.048581445	22843	6.398674287	0.028318053	0.397718707	1
GGGCGAAGGGAG	1	6.547614129	23890	6.383310275	0	1	1
CGGCGCA	1391	5.744364909	22500	6.4228186	0.045692276	0.008422085	1
ACCCCUACGCAG	1	7.37228921	23890	6.383275755	0	1	1
CGAGU	11111	6.301474083	12780	6.454471952	0.010948222	0.474402427	1
CGAUACU	462	6.702351266	23429	6.37702607	0.035250279	0.626637859	1
GACCCCCG	805	5.841893968	23086	6.402196372	0.040234812	0.161074365	1
GAUACGA	429	6.655765632	23462	6.378335463	0.041469328	0.463530205	1
GCGGGCA	2311	6.137375743	21580	6.409654993	0.025403027	0.135161042	1
GAUGAAA	5303	6.38524043	18588	6.382768457	0.017683755	0.151410876	1
UUCUUG	7047	6.461598741	16844	6.350566597	0.016013962	0.156361318	1
UUUCAGA	4096	6.324811686	19795	6.395423158	0.016081609	0.343908425	1
GCGGGUC	1097	6.393780544	22794	6.382813584	0.032678441	0.213647711	1
CACCCGA	1304	5.853263083	22587	6.413918405	0.037227492	0.065611693	1
UAGGAA	4235	6.013507214	19656	6.462994863	0.02336216	0.044589889	1
AGACGUU	876	5.866636395	23015	6.402983124	0.03673949	0.204732375	1
GUUUUAUUUUG	9	6.95035832	23882	6.383103461	0	1	1
UGUUU	14939	6.349854058	8952	6.439159999	0.009926733	0.639476478	1
AAUACCA	2272	6.280399712	21619	6.394133028	0.014916701	0.750143189	1
GGAUGCC	3909	6.069314416	19982	6.444744271	0.02090445	0.114808885	1
GAUCAUA	1065	6.42778804	22826	6.38124226	0.025796586	0.507410119	1
UUUGCUGC	1113	6.709681767	22778	6.367370018	0.050580362	0.008769428	1
AGCAGUGUU	305	5.505019149	23586	6.394674775	0.091995112	0.012235197	1
CCGUCCA	1280	5.870454162	22611	6.412350128	0.035706763	0.091080866	1
GGGCGAAGGAAU	0	NaN	23891	6.383317152	0	1	1
GGUCCCCA	994	5.347817739	22897	6.428270046	0.065858926	0.000515257	1
ACAUAAA	1792	6.195351421	22099	6.398559226	0.017372286	0.699074189	1
AAUGAAU	3056	6.117423553	20835	6.422317432	0.023281483	0.111232448	1
GAGCGACUGGUG	2	15.21732967	23889	6.382577564	0	1	1
CUGUGUGU	1090	6.101385757	22801	6.39679486	0.028566106	0.363942352	1
UGGUAA	4240	6.089858775	19651	6.446635229	0.026985304	0.012448971	1
CAACCACAA	288	5.107267181	23603	6.398887308	0.10386421	0.004314795	1
UUAAUUU	1226	6.594010874	22665	6.371920262	0.035957159	0.098813437	1
AAUCAAG	2852	6.488956915	21039	6.368996861	0.022953582	0.14174791	1
GUUU	21092	6.346247798	2799	6.662655068	0.016215966	0.534259217	1
ACCCCUACGCCC	2	8.31137013	23889	6.383155734	0	1	1
AGGAUGG	4234	6.17241445	19657	6.42874433	0.019503654	0.141209678	1
CUCUUG	6600	6.145043952	17291	6.474266381	0.014740468	0.250420513	1
UACUAGC	462	6.389342576	23429	6.383198336	0.027799658	0.875046005	1
GGUGAUGCGU	17	5.90217432	23874	6.38365976	0.142042291	0.882945931	1
CCGCGCA	965	5.954108054	22926	6.401383399	0.034351025	0.224546207	1
UUCAU	16142	6.277625178	7749	6.603484895	0.022675337	0.009178726	1
UUACUUU	1730	6.45580141	22161	6.377658664	0.021562355	0.444649279	1
GUAAUUG	946	6.456886082	22945	6.380283977	0.051597602	0.015851403	1
CUGUCUG	3586	6.234481303	20305	6.409602567	0.022216044	0.098724683	1
CUUCUCUCU	325	6.115486546	23566	6.387010819	0.036071132	0.798420467	1
UCUUG	14673	6.314814423	9218	6.492358218	0.014335099	0.195040314	1
CGCAGCG	1534	6.092263656	22357	6.403287455	0.034796466	0.061847538	1
ACCCCUCGGCCC	5	7.050485962	23886	6.383177495	0	1	1
UGCAUGC	1929	5.910150678	21962	6.424877034	0.03461068	0.028575564	1
UCUUUC	6645	6.121674395	17246	6.484129869	0.022798312	0.013660838	1
CCCGCUUU	241	5.769203656	23650	6.389575137	0.082362075	0.078584294	1
UGGAGAA	9989	6.24517072	13902	6.482579468	0.017442853	0.058201961	1
UUAUAU	4067	6.362629807	19824	6.387561272	0.023271832	0.051706919	1
AUAAUUG	1159	6.31397487	22732	6.386852596	0.016714473	0.917649847	1
GGCUCCUA	573	6.213010519	23318	6.387502147	0.035943216	0.46530854	1
CGCGUCA	516	5.897091434	23375	6.39405052	0.040951872	0.365526334	1
GCUUGC	5285	6.259401717	18606	6.418515103	0.016447162	0.215481494	1
AUCG	19001	6.36380296	4890	6.459143159	0.010976475	0.73682096	1
GUAAUGG	1249	6.552822406	22642	6.373966739	0.027000312	0.354031671	1
AAUCAUU	1962	6.264992532	21929	6.393903723	0.011962571	0.958838612	1
UAGUAC	1841	6.272632098	22050	6.392558476	0.029255494	0.109094469	1
UGUUCGAGAA	57	5.64048016	23834	6.385093678	0.10586454	0.546901571	1
UUUAAA	6292	6.265405122	17599	6.425473098	0.017646462	0.11151088	1
GGUCCCUG	1184	5.74740896	22707	6.416475002	0.047774439	0.011752139	1
UGUACAUC	699	6.287077607	23192	6.386217783	0.029554183	0.593868628	1
UAUUUAUUAUUU	3	6.843437035	23888	6.383259367	0	1	1
UUGGG	15062	6.297072605	8829	6.530447674	0.013659936	0.250057862	1
GUUUCCUGCUA	15	4.059882262	23876	6.384776841	0.310386999	0.111312536	1
UUAAAU	4478	6.263246112	19413	6.411013959	0.011451407	0.726549764	1
ACCCCAA	4025	6.090269453	19866	6.442690805	0.029517769	0.005862718	1
CAAUACA	1486	6.08298625	22405	6.403236443	0.030674572	0.145185695	1
ACGCUU	2338	6.247971561	21553	6.397999006	0.01502882	0.727458385	1
CCUGCGG	4079	5.985791539	19812	6.465161841	0.031516555	0.002413603	1
AAUAAAGAAAG	32	5.82908801	23859	6.384060491	0.122087053	0.727537838	1
UGGGGU	6213	6.233772791	17678	6.435875084	0.018029213	0.100691908	1
CGGGGGG	1415	5.716022038	22476	6.425327411	0.047753332	0.004616548	1
CUCUUC	11174	6.173578557	12717	6.567607398	0.02142706	0.008494122	1
GAUACUA	980	6.248755174	22911	6.389072935	0.027816645	0.461149003	1
UAGAGAGAC	109	6.639648755	23782	6.382142308	0.050949411	0.940851023	1
UAUACUAACAA	9	5.460263144	23882	6.383665008	0	1	1
UUGCCU	7182	6.027458103	16709	6.53627542	0.027868862	0.000817479	1
AAUAA	11655	6.410684275	12236	6.357249498	0.016688215	0.071955166	1
ACUAAGUA	138	6.65099706	23753	6.381761987	0.048439648	0.904298711	1
GAUUUAUUUAA	20	6.138294595	23871	6.383522441	0.133957522	0.865834203	1
UUGGUUG	1384	6.522333899	22507	6.374768737	0.028323269	0.246445829	1
UAUGUU	4586	6.384859759	19305	6.382950698	0.017436851	0.209842361	1
CCACGCU	1913	6.060577103	21978	6.411408958	0.034733469	0.028638485	1
UUGAAGCAA	281	6.530526712	23610	6.381565103	0.05774922	0.312584672	1
UGAUGGU	3347	6.445039402	20544	6.373261449	0.014186723	0.608534471	1
CGCG	13121	6.441267704	10770	6.312716484	0.020444832	0.014241213	1
GUGAAUGA	943	6.384567444	22948	6.383265774	0.018175631	0.92578138	1
CAGAGAGAC	439	5.641583665	23452	6.397201725	0.0616123	0.075878772	1
UGACGAG	1483	6.127115804	22408	6.400272998	0.023740859	0.413169254	1
UCAUCGUUC	41	6.177334705	23850	6.383671252	0.131299279	0.480629792	1
AAGAAGAAG	2570	6.32742399	21321	6.390054426	0.019458538	0.350241556	1
AACUAAG	993	6.181032578	22898	6.392089472	0.014912933	0.983971181	1
GAGGAAC	4245	6.16560736	19646	6.430358691	0.017075799	0.260601574	1
GUAUUGCAGU	36	5.438790922	23855	6.384742553	0.121096206	0.667580074	1
CCUGCUGU	1907	5.785693094	21984	6.435157995	0.044729556	0.001784615	1
UCGCACA	670	5.817126487	23221	6.399653561	0.049769541	0.079418684	1
CUUGGAC	2864	6.117068631	21027	6.419581753	0.025285244	0.079653886	1
CUGCUA	7207	6.223205496	16684	6.452480704	0.017893268	0.079683789	1
GAAUGG	8758	6.230574776	15133	6.471714544	0.014933465	0.168348524	1
CCUUUU	6663	6.114537972	17228	6.487268608	0.021867736	0.020199617	1
AAAUAAA	3332	6.338359596	20559	6.39060343	0.025745743	0.044690214	1
GAUCUG	7955	6.230567332	15936	6.459567455	0.012740694	0.355151121	1
CCUAUCC	1214	5.986902037	22677	6.404539005	0.029164968	0.28087593	1
CUAA	18103	6.362538133	5788	6.448307233	0.008192085	0.930128525	1
CUGCUG	16134	6.26064884	7757	6.638458386	0.025429592	0.002283906	1
UCAGUCAC	674	5.753375359	23217	6.401604647	0.047034628	0.110249216	1
UGGAGUA	2748	6.369512193	21143	6.385111412	0.010693489	0.943723004	1
UUUUCAGUUUU	12	5.836188316	23879	6.383592103	0.118852688	0.995809874	1
GACUAGCG	38	7.489744995	23853	6.381554512	0.164679716	0.254937747	1
UGUUCCAGAA	187	6.690545254	23704	6.380893441	0.047812053	0.790064935	1
CGGGCCG	1947	6.545012613	21944	6.368970585	0.016891083	0.687315501	1
UGAUGGA	5476	6.250270876	18415	6.422880628	0.015358377	0.272395932	1
ACCCACAGGCAG	9	7.541392291	23882	6.382880728	0	1	1
GAUCAUU	1946	6.16048628	21945	6.403076955	0.026144006	0.173592951	1
GCUGGAA	5800	6.141262708	18091	6.460920147	0.02347193	0.015824945	1
AAUCAAU	1611	6.055038231	22280	6.407054017	0.024492688	0.328300571	1
CUUCACG	1657	6.06535479	22234	6.407013457	0.024123889	0.330788843	1
GAAUUCA	3486	6.052343548	20405	6.439860842	0.027380091	0.023031135	1
CUUUCUUUU	148	6.492964207	23743	6.382633676	0.078595569	0.323597551	1
UCCCUUCUGUG	18	4.590028159	23873	6.384669274	0.178863151	0.612766176	1
AGGAUUG	1811	6.571849181	22080	6.367853769	0.033640484	0.045270216	1
GAUUCCCU	559	6.000387013	23332	6.392491588	0.043301682	0.257625754	1
GUUUA	10063	6.308138	13828	6.438027003	0.009138055	0.715564156	1
AGGACGGAAC	13	5.330632817	23878	6.383890269	0.337307596	0.103978564	1
GUAAGUACGC	0	NaN	23891	6.383317152	0	1	1
CCACGGA	2179	6.004914003	21712	6.421293408	0.027919435	0.091249611	1
UAGAGAGG	457	5.796577195	23434	6.394759508	0.071976344	0.019228881	1
AAAAAGGAAAG	105	5.692908843	23786	6.386364864	0.063947981	0.786056545	1
UAUAUU	4224	6.473578371	19667	6.363931207	0.024304276	0.032883395	1
UAUGUG	6547	6.284001368	17344	6.420806799	0.010261198	0.698851902	1
GGGUAGGCUG	3	14.59275136	23888	6.382286162	0	1	1
CCAAUCA	1755	5.929573824	22136	6.41929111	0.036078163	0.029013976	1
CUCGUGU	917	6.202775327	22974	6.390523422	0.024244798	0.677813376	1
AAACAAA	4256	6.212110129	19635	6.420427266	0.012479059	0.647322321	1
CGCCCGU	671	5.909910596	23220	6.396997419	0.050296201	0.073798038	1
UACAUC	7270	6.151951702	16621	6.484516046	0.020988984	0.023211445	1
GUCGGAA	961	5.856026041	22930	6.405416008	0.041289805	0.08613437	1
CGCGGGA	1095	6.643801534	22796	6.370804852	0.027633383	0.402177193	1
CUACAGG	2960	5.950416424	20931	6.44453669	0.039792023	0.000542545	1
GUGUAGA	1013	5.934931157	22878	6.403170942	0.052413303	0.009690634	1
UGAUCAGUAUA	1	2.366889334	23890	6.383485274	0	1	1
AACAACA	4115	6.076760715	19776	6.447105569	0.023251228	0.050296587	1
CCCUUAAA	307	5.586816945	23584	6.393685434	0.062606487	0.185750951	1
UAGUAUA	370	5.972426891	23521	6.389780712	0.046573562	0.408245396	1
CAAGGGG	2695	6.07305541	21196	6.422765887	0.024223389	0.120873302	1
GGGAAUGCUG	97	6.315875209	23794	6.38359209	0.072806191	0.685132404	1
ACCCAUACGCAC	1	8.942713986	23890	6.38321002	0	1	1
ACGAACC	525	6.240509567	23366	6.386525831	0.028112642	0.811805492	1
UCACUGG	3370	6.044677336	20521	6.438929266	0.028099651	0.020691985	1
ACCCAUCGGCCG	1	20.06336955	23890	6.382744525	0	1	1
GCACUAGGC	15	5.413634003	23876	6.383926352	0.170935947	0.773475346	1
AGCGAGC	2057	6.009642541	21834	6.41852136	0.030731218	0.057403575	1
AGGAUAG	961	6.108413204	22930	6.394838421	0.028592518	0.437867752	1
UGGACAG	5533	6.185546944	18358	6.442924002	0.015532354	0.256556241	1
UAUUUAUU	474	6.49333405	23417	6.381090223	0.027068402	0.885414386	1
UAAUUU	3558	6.362933043	20333	6.386884096	0.026548468	0.028003615	1
UAGGUUG	260	6.74707068	23631	6.379314955	0.05185952	0.493613345	1
AUGACAG	3819	6.246202239	20072	6.409405327	0.014429306	0.516218407	1
CCGACCA	1321	6.306973385	22570	6.387785478	0.025899842	0.372427974	1
AGAUAAA	3185	6.338420691	20706	6.390223133	0.02476821	0.067630295	1
UUUUAU	5638	6.393271743	18253	6.380242371	0.017027266	0.164452075	1
GCAAACA	2681	5.942933448	21210	6.438982815	0.034968849	0.005929418	1
ACCCCUACGCCG	2	14.55773529	23889	6.382632785	0	1	1
UUUAUU	5591	6.445683825	18300	6.364262941	0.023431334	0.018144829	1
UUUCAUUUU	217	5.904866284	23674	6.387702716	0.102095125	0.022606286	1
UAUUAA	4133	6.406672797	19758	6.378431593	0.020966898	0.099046315	1
CCGCGGG	1845	6.293298134	22046	6.390850722	0.016709359	0.728711243	1
GGAGGGA	3255	6.256066914	20636	6.403388848	0.019412885	0.239861713	1
CUACAAA	3081	5.979530242	20810	6.443099347	0.033922722	0.00415547	1
UUUUAUGUU	140	6.566889025	23751	6.38223509	0.082695465	0.297106451	1
UCAACA	10273	6.225941756	13618	6.502036306	0.022882869	0.004342927	1
UGCGGUC	809	5.899225834	23082	6.400284047	0.033644654	0.339160222	1
CGGUGGG	1518	6.248248981	22373	6.392481479	0.026991674	0.251529382	1
GGUG	23029	6.370847926	862	6.716442227	0.029882629	0.448203871	1
UAGUAUG	409	6.51540579	23482	6.381016486	0.035903795	0.67795844	1
GGCCGCAG	1046	6.052554767	22845	6.398461711	0.032730133	0.234235496	1
UCAACGAUC	24	5.059125474	23867	6.384648723	0.195259144	0.320080247	1
GACGGAGUA	52	5.800288699	23839	6.384588912	0.125878086	0.383507599	1
AUGACCG	1612	6.285612204	22279	6.390386607	0.026613986	0.237395392	1
UUUAAU	4604	6.39654714	19287	6.380159022	0.017654874	0.19695008	1
CAUAUA	3039	6.11157828	20852	6.42292076	0.022639364	0.131849029	1
GGCACGG	1875	6.075872675	22016	6.409500764	0.030198183	0.085581709	1
UGGAAAG	5234	6.188957103	18657	6.437842558	0.022313626	0.034149144	1
CGCCCUUG	231	6.126585723	23660	6.385823702	0.060402418	0.374249079	1
AGGAGGUAAC	19	5.029420493	23872	6.384394734	0.13559819	0.876194866	1
GACCACUG	792	6.287130504	23099	6.386615123	0.020686813	0.898530589	1
AGGACAA	4693	6.055239546	19198	6.463516559	0.032743951	0.000615286	1
CUAAG	10299	6.218044452	13592	6.50854843	0.015768673	0.108517514	1
CCGAUGA	1242	6.222076914	22649	6.39215906	0.027254512	0.345999939	1
UUUUAAUUU	119	6.141056884	23772	6.38452988	0.095591947	0.22938849	1
CAAUACU	1232	5.945602096	22659	6.407116303	0.04903129	0.007262666	1
CGGAC	11034	6.193955875	12857	6.545828805	0.020900321	0.01116976	1
AUUUUCU	2727	6.344914954	21164	6.388265309	0.01673045	0.508318418	1
AUAAAU	4835	6.22686934	19056	6.423012008	0.01635148	0.253815982	1
CCGCGGA	1028	6.099775331	22863	6.396066179	0.040702435	0.076804046	1
AUAAUU	3919	6.192194818	19972	6.420820078	0.020168642	0.13911034	1
UCAACGAUU	28	7.025480066	23863	6.382563661	0.124292838	0.780603489	1
AGGAUAA	1925	6.280107407	21966	6.392361983	0.021587577	0.381523749	1
AAUAAAA	3187	6.236965362	20704	6.405845318	0.020245637	0.207614536	1
ACGAACA	845	5.963345824	23046	6.398715736	0.037657641	0.197968636	1
UCCCCUU	2312	5.81319469	21579	6.444400758	0.032805828	0.022332308	1
GGAGGGC	4333	5.974580376	19558	6.47387122	0.034062061	0.00053256	1
GCGCUC	4647	6.12340955	19244	6.446079084	0.030186465	0.002179884	1
UAGGUGG	694	5.946550778	23197	6.396384181	0.040770389	0.212628801	1
CAAAAU	8209	6.239088018	15682	6.458816257	0.01848429	0.050340464	1
ACCCAUAGGCAC	0	NaN	23891	6.383317152	0	1	1
GAGUAC	6478	6.351693886	17413	6.395081668	0.011418784	0.569354754	1
AGAGACC	3698	5.882304866	20193	6.475068919	0.035593127	0.000727195	1
CGCAGA	5407	6.132991978	18484	6.456543089	0.019305787	0.088453701	1
AGACAGA	5201	6.106180789	18690	6.46043787	0.022450955	0.033089664	1
GUGAUGG	3906	6.266391091	19985	6.406169952	0.012011518	0.733424103	1
GUGAUUU	1685	6.435362136	22206	6.379367958	0.017484996	0.724568169	1
AAAUUCCA	1032	6.198915351	22859	6.391642217	0.020876296	0.782659087	1
CGCAUC	4629	6.078699193	19262	6.456522247	0.02537577	0.016353981	1
CGGUGG	6104	6.209623976	17787	6.442923783	0.019072145	0.073316361	1
CUAAAU	3737	6.394519103	20154	6.381240061	0.026239128	0.026049794	1
ACCCCCACGCAC	0	NaN	23891	6.383317152	0	1	1
AAAGGAG	5388	6.13859316	18503	6.454579805	0.026635752	0.005365014	1
UUUAAUGUU	132	6.157208052	23759	6.384573367	0.041687871	0.976481582	1
GGGUAUGCUG	35	7.04779187	23856	6.382342277	0.142555332	0.476398336	1
GAUUACCG	161	6.622875927	23730	6.381691827	0.055695414	0.704048178	1
AGGUAU	3681	6.309703509	20210	6.396724961	0.023961525	0.055992421	1
CGCGCCA	974	5.949574672	22917	6.401751728	0.048706299	0.023761216	1
CUGAACA	3788	6.177799732	20103	6.422042715	0.014824341	0.485372984	1
UGCGGC	6853	6.259208619	17038	6.433235909	0.014995022	0.221789063	1
AUGUGUAU	500	6.810556648	23391	6.374184591	0.083363858	0.002218458	1
UUGCCG	3248	6.246624294	20643	6.404824608	0.015880707	0.478642253	1
UAGACAGAGC	25	6.918484637	23866	6.382756556	0.165049862	0.504342606	1
CUUGUAGAUAA	8	7.798319186	23883	6.382843174	0	1	1
GGCUCCAA	1052	5.823790366	22839	6.40908983	0.050468089	0.011916542	1
AAAAAAC	3452	6.139357388	20439	6.424520201	0.016188365	0.42131449	1
GGAUGGA	4025	6.201412418	19866	6.42017241	0.023139207	0.055527231	1
CGAGCGA	544	5.874281167	23347	6.395178015	0.039318567	0.383743805	1
AUCAAA	8482	6.223586097	15409	6.471242313	0.019799343	0.027433442	1
GGAGCGC	2888	6.113247569	21003	6.420452845	0.020333776	0.244591345	1
AUUUG	14235	6.456623298	9656	6.275248284	0.025805256	0.000940323	1
GGACGAC	2146	6.103925847	21745	6.410890099	0.023546778	0.228937223	1
CGGUGCA	1510	5.958195675	22381	6.411999223	0.033530925	0.083094697	1
ACUUAU	3781	6.243409392	20110	6.409622037	0.021028235	0.119828947	1
AUUGCACC	324	6.444229138	23567	6.382479732	0.072146159	0.071787739	1
AAAGAAA	7553	6.255040871	16338	6.442618826	0.018241559	0.064290191	1
CUCUUCUCU	361	6.513194642	23530	6.381324557	0.050801299	0.31789267	1
CUCUGGUUAG	8	4.049516039	23883	6.384098897	0	1	1
CCGGGCG	1610	6.147571206	22281	6.400351889	0.022704664	0.421235324	1
GCGCGCU	1131	6.284384532	22760	6.388233356	0.042128954	0.043651621	1
UUUC	21576	6.344072056	2315	6.749084841	0.035367791	0.010702951	1
UACUAC	5379	6.270297587	18512	6.416157053	0.017868936	0.139620824	1
ACCCACCCGCAG	6	10.24624296	23885	6.382346771	0	1	1
GGUUGUU	1077	6.74114939	22814	6.36642466	0.060263905	0.001139724	1
UUCGCUGC	350	5.713107503	23541	6.393281613	0.101080668	0.00173945	1
AGAGAUGCUG	248	6.937526304	23643	6.377503851	0.087079071	0.04836994	1
AAGCAGUAGGG	1	2.682743531	23890	6.383472053	0	1	1
ACUUCGACU	124	4.886502756	23767	6.391126509	0.10330636	0.143676133	1
CGCAUA	862	6.149241634	23029	6.392078848	0.033712109	0.30152679	1
GUAGUUG	616	6.779304167	23275	6.372836894	0.044612343	0.183341435	1
UUAAUUA	891	6.25886598	23000	6.388138282	0.022657346	0.770683281	1
CCCAUGA	2869	6.072851151	21022	6.425688333	0.034559058	0.004810538	1
GUUUUUUUUC	14	5.831365606	23877	6.383640782	0.132973154	0.965587413	1
GGACGACGA	266	6.501891844	23625	6.381982089	0.03794709	0.843197526	1
CGGGGCG	1637	6.207172404	22254	6.396274326	0.026515656	0.233955925	1
GCUAGUA	481	6.632860224	23410	6.378189847	0.052071942	0.155166743	1
UAAUGC	3862	6.265482932	20029	6.406037995	0.023127754	0.062628516	1
CUGAGAGAC	238	6.216771196	23653	6.384992962	0.05006951	0.596002492	1
AGAGCAGG	1639	5.713138869	22252	6.432680005	0.033135315	0.070013688	1
AGAGGUA	1505	6.106774369	22386	6.40190899	0.025440527	0.320967487	1
GGGUGA	6643	6.296266083	17248	6.416844532	0.009637073	0.764606233	1
AUAUAA	4196	6.27366919	19695	6.406677541	0.021679395	0.077429017	1
GAGGGAA	3050	5.947876532	20841	6.447042208	0.0325339	0.007160611	1
GGAGUAGCC	75	5.826027147	23816	6.385072138	0.142644161	0.095418423	1
GUUCCAGGU	224	6.061588334	23667	6.386362205	0.088294091	0.062870554	1
UAAUAC	2313	6.104181213	21578	6.413238434	0.021671125	0.280345436	1
AUGAAAG	4271	6.15735266	19620	6.432506466	0.020200181	0.1142383	1
GCGAGCA	1666	5.965214754	22225	6.414658371	0.040016069	0.013977922	1
GAUGAUU	2940	6.363438371	20951	6.38610669	0.014506524	0.649781296	1
GUGCUC	7682	6.097483411	16209	6.518783547	0.027099436	0.000947315	1
CUUAG	8732	6.139486472	15159	6.523770315	0.024841694	0.002144043	1
AUACAUU	1474	6.141439622	22417	6.399221487	0.019064447	0.696209962	1
CGGUGCG	851	6.614740729	23040	6.374769346	0.035062151	0.265262268	1
UGAAGCC	4635	6.163294032	19256	6.43627764	0.024998487	0.018760237	1
CUUUG	18632	6.330366932	5259	6.57091337	0.026572258	0.006104828	1
ACCAAA	8942	6.080859246	14949	6.564237521	0.024124796	0.002968545	1
CCAACGA	1467	5.983143337	22424	6.409496914	0.025005587	0.35541191	1
GACUACCA	600	6.381035411	23291	6.383375932	0.037340532	0.388476118	1
CGGACCA	1543	6.096492093	22348	6.403120762	0.023481218	0.40375525	1
UUGUAUAU	314	6.833994916	23577	6.377314997	0.039024997	0.732810724	1
GCCCCCCUA	130	5.776346681	23761	6.386637979	0.09636994	0.181024992	1
CAAUUCA	1933	6.043382982	21958	6.413242134	0.02308348	0.300136507	1
AAAAU	15423	6.4250365	8468	6.307332564	0.024903308	0.002271494	1
UUACAGG	2180	6.320653092	21711	6.389609246	0.021251963	0.332543294	1
ACAUCGAUC	80	7.890266989	23811	6.378254115	0.102753454	0.369011352	1
CCGCCCG	1941	6.029224146	21950	6.414628976	0.033240926	0.038858845	1
UCGUAC	1331	6.173992377	22560	6.395666943	0.021131295	0.628601818	1
CGCCUGUAG	22	7.501975016	23869	6.382286088	0.323306381	0.02020536	1
UUUUAUUUA	114	6.551115455	23777	6.382512635	0.121811658	0.068987279	1
GGAUGGAG	1745	6.08064343	22146	6.407166409	0.026822025	0.194918552	1
CGCGGCG	1677	6.324017386	22214	6.387793865	0.024097306	0.325599634	1
UCCUUCUUG	167	6.749649044	23724	6.380738438	0.061753075	0.551920001	1
AGGCGUGUU	52	6.141528284	23839	6.383844566	0.127202677	0.370663087	1
CUGCUU	9666	6.210227039	14225	6.500933253	0.021298229	0.010800208	1
GGGUACGCUG	16	5.121702621	23875	6.384162632	0.154015707	0.842616576	1
CGGACAG	1776	5.839237546	22115	6.427010816	0.041547994	0.006855975	1
AGCAGAGGA	928	6.205964894	22963	6.39048446	0.036763461	0.179313637	1
ACCCCUAGGCAC	0	NaN	23891	6.383317152	0	1	1
ACAAC	16403	6.251366458	7488	6.672364592	0.022849231	0.009325114	1
UUUUUCC	2005	6.247994039	21886	6.395714248	0.019629374	0.478694214	1
CCUAGGG	818	5.760366032	23073	6.405402447	0.063637183	0.003328262	1
CUAG	18023	6.265964958	5868	6.743753176	0.028380819	0.001599516	1
ACCCCUAGGCCG	0	NaN	23891	6.383317152	0	1	1
UACAGA	8633	6.230141189	15258	6.469984349	0.014224659	0.214532584	1
GUAUCCCGCUA	1	1.338800407	23890	6.383528308	0	1	1
GACUUCUU	1002	6.427417179	22889	6.381386608	0.033618769	0.228022048	1
CCGCCUCC	1477	5.849551367	22414	6.41849035	0.046591353	0.004878928	1
AAAUACU	2407	6.201599266	21484	6.403676254	0.023925013	0.167732185	1
CGAGCGG	1656	6.087887304	22235	6.405319933	0.02754275	0.19280193	1
GAUACGAAGC	10	4.839330452	23881	6.383963686	0	1	1
UUGCUA	4647	6.331529425	19244	6.395822742	0.011859735	0.668319363	1
UUACUGG	2114	6.524800322	21777	6.369582688	0.025179978	0.17360171	1
AGCGGA	5546	6.100994581	18345	6.468667982	0.02603752	0.006213308	1
GCACUAGAU	52	6.421718365	23839	6.383233388	0.154721416	0.166686473	1
GGAAGGA	5543	6.224261107	18348	6.431368583	0.020488302	0.056091837	1
AUUUAUUUA	131	6.066587131	23760	6.385063433	0.092691868	0.212934914	1
UCGCUC	3016	5.948364712	20875	6.446158664	0.036856796	0.001554734	1
UCGAUUGAC	6	4.795504308	23885	6.383716017	0	1	1
GAGUGGUGCG	30	4.342862394	23861	6.385882579	0.213789587	0.129245884	1
AUUUUAUUUAG	5	6.752548632	23886	6.383239862	0	1	1
ACUGG	18796	6.268592588	5095	6.806548342	0.032409992	0.000440393	1
GAGUAGA	969	6.492168604	22922	6.378715588	0.047947952	0.027830609	1
UCUUUU	6269	6.367432997	17622	6.388967916	0.01551089	0.215870251	1
ACUAGGA	726	6.390849689	23165	6.38308108	0.031456987	0.488988832	1
GAAUGC	7327	6.17177936	16564	6.476889804	0.024011822	0.005714834	1
ACACCAGAC	186	5.449406184	23705	6.390645034	0.071848641	0.296569701	1
GUAAUGU	787	6.195677596	23104	6.389708787	0.03637549	0.266253843	1
AGUGUGA	3175	5.820578306	20716	6.469564296	0.036271435	0.001428984	1
GGACCGUA	109	7.252227103	23782	6.379334679	0.15961073	0.007945159	1
UUGUGUAU	305	6.641053027	23586	6.379984266	0.033724229	0.883255805	1
UAUAAA	5056	6.317388032	18835	6.401014929	0.016295421	0.240389252	1
UUGCCA	9246	6.279854539	14645	6.44863742	0.016964726	0.076591088	1
GGUUCCUGUUA	7	4.350056664	23884	6.383913067	0	1	1
GGAUUC	6694	6.171101136	17197	6.465923072	0.01512491	0.220304595	1
GUUCAAG	3333	6.192656992	20558	6.414228248	0.035226044	0.00162126	1
GGAGAU	11913	6.27637923	11978	6.489674764	0.015334347	0.120519687	1
AAAACGA	1505	6.194163968	22386	6.39603383	0.026101862	0.291866161	1
GGACUAAGGAGU	0	NaN	23891	6.383317152	0	1	1
UGUUCCGGAU	24	7.351017034	23867	6.38234406	0.149138979	0.660445081	1
ACCCCCAGGCCG	7	3.605510048	23884	6.384131281	0	1	1
ACUUUCU	2653	6.286620771	21238	6.395396232	0.021094513	0.244737981	1
ACAUUCAU	588	6.22083719	23303	6.387416977	0.022031702	0.943486428	1
GGCUGCAA	1138	6.105805813	22753	6.397196988	0.029085564	0.318347585	1
AAGU	22461	6.369433145	1430	6.601393151	0.021767458	0.547189558	1
CCGGCCG	1990	6.003364486	21901	6.417840955	0.03127835	0.056341869	1
UCCCGA	4122	6.03491209	19769	6.455962489	0.028247179	0.008652947	1
CCGCCGA	1353	6.025498812	22538	6.404797683	0.036309737	0.069083712	1
GGAAGCA	5234	6.145097176	18657	6.45014694	0.022221163	0.035318206	1
AGGAAAA	6698	6.208921249	17193	6.451257812	0.020210985	0.038976943	1
ACCACGCA	356	5.519679215	23535	6.396380891	0.08063785	0.020908082	1
GGCG	19633	6.408153961	4258	6.268798346	0.018209186	0.196275868	1
GUGUAUAU	251	5.495765154	23640	6.392740822	0.079305789	0.087944427	1
UGAUGAA	6545	6.491655744	17346	6.342438789	0.024305069	0.007290461	1
ACGAGAGAA	167	6.432431341	23724	6.382971423	0.040352527	0.949973806	1
AUCAUCAU	1150	6.13936912	22741	6.395653471	0.027387691	0.384322284	1
UCUCUCG	875	6.117206537	23016	6.393433888	0.054200556	0.01412877	1
CUUU	22155	6.344737319	1736	6.87567672	0.046599471	0.001839073	1
UAAAUU	4000	6.439708463	19891	6.371977087	0.023379707	0.052464578	1
GCGGGCC	2893	6.299862783	20998	6.39481508	0.018547287	0.345945509	1
GGACUGGGA	456	6.185481685	23435	6.38716665	0.031889717	0.753241678	1
GAGCGAG	2730	6.049634193	21161	6.426365896	0.028581486	0.038485665	1
AUUUAU	5527	6.425333424	18364	6.370671545	0.025598351	0.007638454	1
AAAAAAG	4665	6.250494057	19226	6.415545371	0.012152142	0.636312926	1
GCGUGC	4288	6.052800948	19603	6.455614937	0.029535986	0.004315483	1
UAGCUGUG	578	6.078407356	23313	6.390876791	0.04484511	0.206691251	1
AAAGACAAA	768	6.134149321	23123	6.391592934	0.024485338	0.764330156	1
AAGACGA	1870	6.235772016	22021	6.395846529	0.028872901	0.112948429	1
UGUGGA	13754	6.325216939	10137	6.4621482	0.014551689	0.168814085	1
UUCAG	18574	6.276134509	5317	6.757740779	0.027179227	0.004453564	1
UUAAUA	3617	6.310489607	20274	6.396310012	0.018211438	0.26052571	1
GUCUGU	6408	6.163420937	17483	6.463915159	0.028539736	0.000962661	1
UCAUAC	3493	6.034582846	20398	6.443035209	0.029513876	0.01108196	1
GGUAAGAGC	43	4.666491844	23848	6.386412736	0.156875327	0.241409237	1
UAGUAAC	737	6.062168677	23154	6.393539422	0.025956228	0.721697271	1
CGUACAG	637	6.064452245	23254	6.392051862	0.029941676	0.634660458	1
UGGAGGG	4690	6.162431236	19201	6.437270329	0.018713578	0.142668876	1
GGCUACUG	734	5.932135301	23157	6.397618119	0.05442343	0.029559384	1
GUAACG	917	5.944889845	22974	6.400816841	0.054051809	0.011569286	1
AUGACUGAGC	36	6.119656078	23855	6.383715048	0.084804024	0.958288199	1
UUGUG	15938	6.323670632	7953	6.502850188	0.021967346	0.011945609	1
CUCUUA	4121	6.230719593	19770	6.415125677	0.021390863	0.088238915	1
GGAGUA	6068	6.457541646	17823	6.358046758	0.016867218	0.152121667	1
UCAUCGAUA	78	5.687276178	23813	6.38559705	0.074006657	0.788066516	1
CUUGCUGC	1317	6.043863713	22574	6.40312136	0.03256049	0.142871835	1
UCCCCCAA	874	5.728517459	23017	6.408181163	0.052892057	0.017986931	1
UCGUAAGCUG	3	6.058735154	23888	6.383357915	0	1	1
CGGCGCC	2863	6.33969999	21028	6.389255707	0.030605136	0.01781841	1
UUGCUG	10791	6.428241939	13100	6.346310788	0.020415267	0.014421551	1
CAACACA	2808	5.946662856	21083	6.441474211	0.030630041	0.019129868	1
CUCCGGA	2030	6.151284466	21861	6.404863575	0.031280709	0.052762263	1
AAAAAAAAA	285	5.802544631	23606	6.390328936	0.055432235	0.352405186	1
AUGCACG	910	6.191768632	22981	6.390902077	0.030333754	0.396252885	1
CCGGGGA	2583	6.030344864	21308	6.426105186	0.026246997	0.0836565	1
GGACGAAU	200	5.676673073	23691	6.389282659	0.042615972	0.864080214	1
UUUUUC	5932	6.367650439	17959	6.388491992	0.012629924	0.475425816	1
GCUGGUA	1795	6.390225102	22096	6.382755975	0.022963508	0.345441833	1
AUGCUC	6687	6.213076202	17204	6.449487882	0.025077469	0.004685033	1
ACUAAUA	707	6.271202466	23184	6.386736108	0.040039563	0.221350159	1
CGCCGGU	626	6.483481066	23265	6.380622004	0.048805985	0.10957253	1
CCGCUUCC	1094	5.87579115	22797	6.407672701	0.048562429	0.014544357	1
UUCUUCAA	1794	5.934685097	22097	6.419740463	0.035965904	0.027335108	1
CGGUAU	1484	6.203295996	22407	6.395239828	0.020378361	0.609927874	1
GACUUCAU	1192	6.378818144	22699	6.38355341	0.023615593	0.55272959	1
UGCUAAC	1078	6.440978728	22813	6.380592426	0.029497877	0.331938094	1
ACAUUAGCC	84	6.457934239	23807	6.383053875	0.084747483	0.584705472	1
UCGGGCA	1542	6.116647612	22349	6.401716384	0.023070146	0.42641434	1
ACGAGAU	1515	6.461346382	22376	6.378034068	0.037468746	0.037218527	1
UUUGUAUCUAAU	0	NaN	23891	6.383317152	0	1	1
GAUCACUA	291	6.650213038	23600	6.38002619	0.050429844	0.457735479	1
GGUUACCA	414	6.174468933	23477	6.38700004	0.050310006	0.254523942	1
ACCCACACGCCG	3	11.36735194	23888	6.382691227	0	1	1
GCAUACA	1212	6.022679402	22679	6.402590178	0.041920915	0.035063222	1
ACCCAUCGGCAG	2	6.812028027	23889	6.38328126	0	1	1
AACUACG	993	6.005754721	22898	6.399690612	0.036653069	0.154972168	1
GGUUCCAGUU	63	6.607169579	23828	6.382725298	0.125505941	0.275586083	1
UGAAGCU	5579	6.338557661	18312	6.39695374	0.018720198	0.099845757	1
AGAAAGAAGAAA	112	6.197060508	23779	6.384194428	0.060489297	0.809351616	1
CGCGGAC	953	6.481047136	22938	6.379256786	0.044721997	0.051461807	1
UUGCACG	674	6.137260032	23217	6.390460302	0.022873089	0.883024276	1
UUAAUU	3514	6.373088682	20377	6.385081045	0.016516454	0.386943853	1
UUAAUGU	1159	6.16954414	22732	6.394216454	0.021888883	0.666134761	1
AAUCAUG	1886	6.216082546	22005	6.397650461	0.023238862	0.305247924	1
UUAUUU	5283	6.355393397	18608	6.39124499	0.016552428	0.209556308	1
UAGGCU	1871	6.128649144	22020	6.404955837	0.027101716	0.158719467	1
ACCCAUCCGCAG	7	7.654885532	23884	6.382944477	0	1	1
GACUCCUG	1115	5.784467818	22776	6.412633845	0.041916359	0.047735638	1
CAGACGACA	135	5.70935554	23756	6.387147124	0.079154428	0.369576768	1
ACUUCU	9125	6.104012642	14766	6.55592	0.0245148	0.002275446	1
GUUGU	11222	6.384745175	12669	6.382052232	0.01784835	0.045125569	1
CUGGGGU	2573	6.226230012	21318	6.402276961	0.017727739	0.466181101	1
GUGUGUGUUG	40	6.468492278	23851	6.383174307	0.099334409	0.825593084	1
GUGGUGG	6145	6.333949686	17746	6.400411882	0.015087946	0.249830649	1
AGGU	22395	6.348152827	1496	6.909724273	0.037600454	0.037928434	1
GGGCUAAGGAAG	2	8.754132154	23889	6.383118666	0	1	1
GGCCCACA	966	5.972204977	22925	6.400640352	0.045522419	0.042910214	1
GGCCACCG	1082	6.004991116	22809	6.401263961	0.037006382	0.118081401	1
UCUGCUUC	1421	6.062825578	22470	6.403584999	0.01856882	0.74611463	1
UGGAU	18589	6.372152826	5302	6.422459677	0.012317389	0.558634877	1
ACGAUAGAA	25	7.851423067	23866	6.381779289	0.13755468	0.732073528	1
UGUGUGUGUGU	30	5.981301551	23861	6.383822599	0.14535155	0.551279784	1
CACGGAC	1786	6.327008582	22105	6.387866671	0.024082202	0.293263246	1
ACUAGCG	176	5.944326631	23715	6.386575104	0.043586242	0.894256314	1
GUACGAGGA	186	6.76473002	23705	6.380324417	0.063336531	0.449620283	1
CCGACAG	1805	5.701622069	22086	6.439029351	0.042536867	0.004770807	1
UUACUCG	471	6.263126469	23420	6.385734309	0.035121505	0.619302711	1
AACAAGUAAAG	15	10.42887534	23876	6.380775547	0.277480873	0.19864127	1
GUGUAGG	523	5.990841845	23368	6.392101155	0.034451274	0.578321879	1
GAAUACCG	155	5.495641703	23736	6.389113819	0.063927123	0.555080607	1
CGACCGA	454	5.928529715	23437	6.392126876	0.055077357	0.134090012	1
ACCCAUCCGCAC	0	NaN	23891	6.383317152	0	1	1
AGACAAG	4017	6.198735303	19874	6.420625459	0.016833785	0.299976693	1
UUGCUU	5764	6.317462925	18127	6.404257394	0.013008093	0.449892655	1
AGGCGAGCA	112	4.860262221	23779	6.390490799	0.117067581	0.094189631	1
CCCUAA	3785	5.99428391	20106	6.45655354	0.030034148	0.006386659	1
AUGCCA	10404	6.163002248	13487	6.553270163	0.020213707	0.016466391	1
CUGC	23399	6.3578723	492	7.593447438	0.068546898	0.021598351	1
ACCCCCCCGCAC	0	NaN	23891	6.383317152	0	1	1
GACUCCCG	347	5.629622977	23544	6.39442537	0.045777922	0.470602287	1
CGGCCUCC	1355	6.010140181	22536	6.405754798	0.038568057	0.044630075	1
GGGUGGC	2941	6.173525343	20950	6.412768117	0.022454298	0.148397222	1
GUUACGUGUAA	0	NaN	23891	6.383317152	0	1	1
UUUAAUUUU	166	7.224438967	23725	6.377431958	0.049193698	0.819871972	1
UGAAGGAC	2069	6.237497315	21822	6.397142706	0.022136174	0.312629978	1
CGGUAA	778	6.612707698	23113	6.375595703	0.044883709	0.096373656	1
UUGAUUG	1474	6.601857074	22417	6.36894735	0.042700923	0.012900287	1
UGCGUG	4135	6.033368252	19756	6.456562683	0.030615614	0.00329014	1
ACGAGAGAU	61	5.158602094	23830	6.386452176	0.110605175	0.446158904	1
CGUAGGUC	34	6.265360882	23857	6.383485258	0.106946044	0.832222807	1
UGUGUGA	3148	6.153866041	20743	6.418139121	0.035168919	0.002315814	1
AUUAAA	6026	6.397746678	17865	6.378449964	0.019655938	0.061496533	1
AUUUUAUUUAA	5	3.639674028	23886	6.383891472	0	1	1
AAUCAAA	3072	6.208376347	20819	6.409130983	0.016902363	0.428853347	1
ACCCCCCCGCCG	4	3.914569294	23887	6.383730557	0	1	1
UGGAGGAC	2599	6.0989025	21292	6.41803412	0.024644661	0.119950023	1
UGUUCGU	1004	6.735069862	22887	6.367886571	0.058010802	0.003087771	1
AGGAGUAUC	160	5.975255182	23731	6.386068402	0.085241351	0.198412128	1
GAAGGGG	3781	6.033848427	20110	6.449022833	0.022299556	0.084401564	1
CGCACCA	1454	6.12626604	22437	6.399975008	0.03513138	0.068730924	1
ACCCCUCGGCAC	1	3.47896323	23890	6.383438724	0	1	1
AAUACGA	782	6.742303691	23109	6.371169181	0.04068703	0.163367683	1
[truncated: 298 more rows]
