# Supplementary material for: Genome-wide analysis of lncRNA stability in human
Source: PLoS Comput Biol. 2021 Apr 16;17(4):e1008918. doi: 10.1371/journal.pcbi.1008918 (PMC8081339; doi:10.1371/journal.pcbi.1008918)
Supplement: S36 Table — (CSV) [file pcbi.1008918.s036.csv]

RBP	have_motif	have_mean	no_motif	no_mean	D	p	fdr
HNRNPK	22849	6.307066875	1042	8.055334981	0.118314438	1.53E-12	2.74E-10
PCBP1	19169	6.194748545	4722	7.148813051	0.058956593	7.29E-12	1.30E-09
PTBP2	7688	6.016059291	16203	6.557573675	0.044984909	1.37E-09	2.45E-07
SF1	15838	6.168102651	8053	6.806583918	0.042302866	1.01E-08	1.80E-06
RBM24	15884	6.196626575	8007	6.753667236	0.04185098	1.59E-08	2.85E-06
AGO1	14965	6.16085314	8926	6.756292051	0.040472268	2.22E-08	3.97E-06
ZNF346	21656	6.301334184	2235	7.177689933	0.062647321	2.48E-07	4.44E-05
HNRNPLL	11990	6.040770629	11901	6.728425363	0.03635864	2.77E-07	4.96E-05
SRSF7	19039	6.265713669	4852	6.844787208	0.044558373	4.29E-07	7.69E-05
NONO	17171	6.187619157	6720	6.8833663	0.036351261	5.72E-06	0.001024204
HNRNPF*	20624	6.245008225	3267	7.256437233	0.04752541	5.86E-06	0.001049472
PPIE	20062	6.440954876	3829	6.081324981	0.042092092	2.25E-05	0.004034212
CELF6	12862	6.193357124	11029	6.604848196	0.030948906	2.30E-05	0.004111652
PCBP2	23313	6.340030243	578	8.129247438	0.099381859	2.90E-05	0.005191317
ACO1	20260	6.264530098	3631	7.046116855	0.041975021	3.88E-05	0.006944512
PUM1	7043	6.063019994	16848	6.517211554	0.032517857	5.49E-05	0.009820873
NOVA1	22436	6.323569837	1455	7.304616645	0.06121268	7.14E-05	0.012789141
KHDRBS3	12036	6.491254256	11855	6.273732084	0.029263755	7.22E-05	0.012924685
ESRP2	14830	6.20137071	9061	6.681106109	0.029791249	9.23E-05	0.016520715
IGF2BP2	20476	6.311160911	3415	6.815958791	0.041226038	9.56E-05	0.01710544
ZNF638	9204	6.558860244	14687	6.273308395	0.029462562	0.000108376	0.019399312
SUPV3L1	6593	5.982209348	17298	6.536196315	0.031845932	0.000124745	0.022329278
RBFOX1	12573	6.140284716	11318	6.653298317	0.027732279	0.000209971	0.037584898
RBM46	19117	6.440891343	4774	6.152767128	0.034541426	0.000219907	0.039363272
RBM6	12396	6.161344198	11495	6.62268877	0.02738319	0.000260915	0.046703782
RBMY1A1	20856	6.297091291	3035	6.975846494	0.039252039	0.000569369	0.101917113
ENOX1	16677	6.187663631	7214	6.835620143	0.028268972	0.000639223	0.114420983
ERI1	23281	6.346966241	610	7.77067055	0.082055866	0.000667763	0.119529538
ZC3H10	10915	6.186746334	12976	6.548666295	0.025628116	0.000829844	0.148542042
EIF4B	11268	6.225633432	12623	6.524074512	0.025434411	0.000903125	0.1616593
ZRANB2	21225	6.322260145	2666	6.869414289	0.040016524	0.001015557	0.181784695
NOVA2	23669	6.362101068	222	8.645314867	0.128664323	0.001375752	0.246259607
NXF1	23822	6.3760293	69	8.899421782	0.226917878	0.001674588	0.299751264
SRSF3	23786	6.373903841	105	8.515745859	0.183727122	0.001721798	0.308201907
SAMD4A	17293	6.314462417	6598	6.563781677	0.026867363	0.002025863	0.362629398
PABPC3	11035	6.173022377	12856	6.563824529	0.023645524	0.002613907	0.467889394
SRP68	23854	6.379900603	37	8.585975779	0.299110127	0.00269287	0.482023691
HNRNPU	5680	6.024751141	18211	6.495153676	0.027606661	0.002722324	0.487295951
RBM5	20970	6.305826528	2921	6.939626082	0.034991267	0.003753018	0.671790198
KHDRBS2	7053	6.452723132	16838	6.354244793	0.025126683	0.00375924	0.672904028
RBM25	6321	6.102911354	17570	6.48419621	0.025902906	0.003907247	0.699397153
SFPQ	22432	6.366030056	1459	6.649104768	0.047316377	0.004335898	0.776125692
HNRNPH3*	23281	6.355286365	610	7.453128243	0.07102844	0.004968443	0.88935127
TRA2B*	7099	6.415555118	16792	6.369688203	0.024410374	0.005231192	0.93638335
PIWIL1	22586	6.343922278	1305	7.065135263	0.048840142	0.005557709	0.994829874
SRSF1	23885	6.382807605	6	8.411739435	0	1	1
SRSF2*	23657	6.385453903	234	6.167295249	0.045112865	0.73323671	1
HNRNPL	23886	6.381095983	5	16.99428793	0	1	1
IGF2BP3	22059	6.373635065	1832	6.499898573	0.020241543	0.492287177	1
PTBP1	23891	6.383317152	0	NaN	0	1	1
SRSF2	23774	6.376061997	117	7.857539946	0.112805126	0.103306231	1
HNRNPA1	23645	6.366797268	246	7.971173465	0.090978687	0.035533824	1
HNRNPD	15129	6.336922661	8762	6.463424692	0.011584645	0.44590184	1
SRSF6	23305	6.358415967	586	7.373627931	0.063445349	0.020064471	1
NUDT21	20344	6.336196796	3547	6.653578365	0.028851249	0.013099676	1
MBNL1	23841	6.3734733	50	11.07706294	0.23053731	0.009947091	1
SRSF9	23888	6.382939706	3	9.388795037	0	1	1
QKI	11699	6.409571636	12192	6.358124304	0.015481847	0.114290885	1
ELAVL2	23500	6.387586298	391	6.126731688	0.048782718	0.319355973	1
HNRNPA2B1	14425	6.326152974	9466	6.470428209	0.008417846	0.812753902	1
TIA1	23834	6.383649757	57	6.244241821	0.195622058	0.025758324	1
HNRNPH3	23797	6.37875043	94	7.539426526	0.089930878	0.435170358	1
AKAP1	257	6.704579431	23634	6.379823693	0.054838229	0.429056468	1
HNRNPH1*	23388	6.358240502	503	7.549306586	0.076109531	0.006660376	1
MSI1	4083	6.133578866	19808	6.434795415	0.020582072	0.113592997	1
SRSF5	23886	6.382107804	5	12.16061436	0	1	1
CELF1	22847	6.361164997	1044	6.868097132	0.034820714	0.17753511	1
CELF2	23527	6.368797895	364	7.321763728	0.065319388	0.093880437	1
ZFP36	23789	6.376874849	102	7.885826452	0.122992255	0.092577946	1
HNRNPH2	23886	6.383221798	5	6.838841218	0	1	1
DDX19B	4248	6.48072283	19643	6.362252176	0.015138933	0.400101781	1
KHSRP	23848	6.378545684	43	9.029595525	0.215713082	0.036830829	1
GRSF1	23563	6.373845149	328	7.063770806	0.064582831	0.134561869	1
G3BP2	11280	6.338868648	12611	6.423074438	0.012488169	0.311056254	1
ZCRB1	5891	6.367305194	18000	6.38855751	0.022053151	0.026675263	1
DAZAP1	13265	6.32795679	10626	6.452426432	0.010082155	0.586269045	1
TIAL1	23599	6.381252995	292	6.550139205	0.059126751	0.265561767	1
YBX1	23851	6.380022506	40	8.347832385	0.215678588	0.048702889	1
PABPC1	17304	6.3449987	6587	6.483979442	0.015519929	0.20065266	1
HNRNPA1*	20848	6.313277626	3043	6.863167316	0.029377496	0.020439332	1
NOVA1	23891	6.383317152	0	NaN	0	1	1
RBMX	23315	6.382130811	576	6.431337196	0.037445344	0.40981223	1
HNRNPH1	23886	6.383221798	5	6.838841218	0	1	1
RBM14	4159	6.322988725	19732	6.396032839	0.021108229	0.093674702	1
HNRNPDL	18083	6.284699658	5808	6.690359188	0.019990809	0.059576812	1
MATR3	5914	6.291183112	17977	6.413627032	0.014625817	0.297022103	1
YTHDC1	23717	6.375171973	174	7.493542532	0.077523082	0.250319981	1
TRA2B	23635	6.37461213	256	7.187001508	0.052845522	0.479114641	1
SRSF10	21828	6.352159859	2063	6.712983368	0.036269549	0.014040038	1
RBM3	10467	6.389786436	13424	6.378272903	0.010841661	0.493937614	1
SNRNP70	9304	6.408339169	14587	6.367357404	0.020346013	0.018133101	1
RBFOX2	7061	6.131493983	16830	6.488969166	0.018999024	0.055143446	1
LIN28A	19905	6.332914521	3986	6.635014187	0.025777965	0.024223096	1
HNRNPC	15983	6.397072978	7908	6.355515008	0.017213194	0.086988558	1
PPRC1	7372	6.403724665	16519	6.37420981	0.02306201	0.008836652	1
HNRNPF	23800	6.378609414	91	7.614571791	0.085694893	0.518473292	1
G3BP1	264	5.982454174	23627	6.387796258	0.057765031	0.348340681	1
FUS	23191	6.363273562	700	7.047361291	0.040047432	0.225862522	1
PUM2	1860	6.014799822	22031	6.414429777	0.029321733	0.104735432	1
CPEB2	4657	6.406321469	19234	6.377747271	0.012993139	0.551347507	1
RBM41	7812	6.400569972	16079	6.374934851	0.018962878	0.045591765	1
ELAVL1	21599	6.368836679	2292	6.519776026	0.031041084	0.036882135	1
FMR1	21916	6.320807843	1975	7.076964759	0.036272627	0.017004816	1
DAZAP1*	18958	6.334182804	4933	6.572145244	0.012580639	0.565244357	1
YBX2	11447	6.259688071	12444	6.497041204	0.012430691	0.315557192	1
RBMS3	8870	6.328643718	15021	6.415602177	0.015571773	0.133761392	1
ELAVL4	20080	6.390716581	3811	6.344329871	0.020884868	0.122296203	1
RBM8A	6899	6.241406936	16992	6.440934771	0.019773875	0.043109042	1
HNRNPH2*	23388	6.358240502	503	7.549306586	0.076109531	0.006660376	1
SRSF1*	12778	6.264916063	11113	6.519457629	0.013772526	0.209537142	1
RBFOX1*	8826	6.286305493	15065	6.440152526	0.01664747	0.09147079	1
PABPN1	18440	6.379151321	5451	6.397409598	0.017297529	0.16120805	1
SNRPA	10128	6.203957903	13763	6.515305125	0.021116994	0.01099443	1
PABPC5	10654	6.350211697	13237	6.409962579	0.016020677	0.096608898	1
KHDRBS1	18552	6.372054718	5339	6.422451948	0.01679825	0.192525964	1
SRSF11	16472	6.38812336	7419	6.372646192	0.013216643	0.333354634	1
SF1*	9586	6.228945042	14305	6.486764272	0.013306747	0.261384519	1
FXR1	14353	6.309427497	9538	6.494507991	0.012012214	0.380026445	1
IGF2BP1	4	7.429532691	23887	6.383141958	0	1	1
CPEB1	11421	6.345954482	12470	6.417536803	0.012863626	0.277405936	1
RBM28	3672	6.193439072	20219	6.417801168	0.017385999	0.304506584	1
ANKHD1	3255	6.130674047	20636	6.423167574	0.021867933	0.135857722	1
RBM4	6040	6.278698053	17851	6.418715693	0.013120075	0.418931537	1
IFIH1	20624	6.332718831	3267	6.702735508	0.025216653	0.055379058	1
FXR2	20281	6.336681233	3610	6.645318004	0.023876434	0.06075249	1
CSTF2	536	6.67799095	23355	6.376554354	0.046640832	0.20441574	1
NELFE	102	5.789827978	23789	6.385861853	0.081333109	0.51249828	1
SSB	23546	6.369769923	345	7.30790571	0.069007444	0.078452402	1
SRP54	23789	6.381842049	102	6.727348802	0.107675404	0.189610343	1
TUT1	5088	6.336714152	18803	6.395927697	0.019057044	0.109088583	1
SRP19	23795	6.377793171	96	7.752516423	0.154210881	0.021185081	1
RALY	3521	6.471090189	20370	6.368145387	0.015904768	0.433344252	1
SART3	10900	6.322377178	12991	6.434448375	0.014221674	0.181745693	1
TARDBP	17908	6.270891049	5983	6.719825034	0.025560462	0.005702369	1
DHX9	18987	6.407137381	4904	6.291091482	0.022925233	0.033256063	1
HNRNPA0	13202	6.387849038	10689	6.377719813	0.013401653	0.239237103	1
SYNCRIP	4205	6.245988365	19686	6.412651072	0.015965631	0.340193057	1
CELF4	12292	6.31429114	11599	6.456467229	0.017115066	0.060623176	1
ELAVL3	11141	6.362805937	12750	6.401239932	0.016742588	0.071346676	1
HNRNPC*	12778	6.264916063	11113	6.519457629	0.013772526	0.209537142	1
CELF5	8145	6.225623705	15746	6.464887908	0.020357155	0.023373573	1
OAS1	22561	6.4035005	1330	6.040943837	0.031183528	0.173751112	1
HNRNPM	6824	6.296081115	17067	6.418197255	0.014562194	0.252491122	1
QKI*	12518	6.31546914	11373	6.457995901	0.014500038	0.163134177	1
HNRNPA3	63	5.161657961	23828	6.386547156	0.106821107	0.470274084	1
ZFP36L2	104	6.916735867	23787	6.380984973	0.150562605	0.018288179	1
RBMS1	2717	6.448640311	21174	6.374935031	0.018455683	0.384983942	1
HNRNPA1L2	2586	5.869889784	21305	6.445636944	0.033760543	0.010423518	1
SRSF4	6350	6.366991827	17541	6.389227067	0.011744354	0.541036904	1
TARDBP*	2736	6.4061368	21155	6.380365861	0.028214266	0.04225744	1
RNASEL	20599	6.381791333	3292	6.392864647	0.021504202	0.144807825	1
A1CF	3387	6.268744225	20504	6.402243142	0.015610728	0.478087715	1
U2AF2	11353	6.436683769	12538	6.334994357	0.020315832	0.014624954	1
AGO2	301	5.866197022	23590	6.389915421	0.050858168	0.425577221	1
RC3H1	21604	6.340880436	2287	6.784192894	0.037529326	0.005902314	1
DDX58	20008	6.415888086	3883	6.215488348	0.024987481	0.034470243	1
HNRNPAB	4671	6.174920666	19220	6.433963353	0.014168889	0.437569797	1
HNRNPCL1	6746	6.496076039	17145	6.338950197	0.017016956	0.121134877	1
TRA2A	20849	6.409402436	3042	6.204536057	0.026724771	0.04510049	1
RBFOX2*	8826	6.286305493	15065	6.440152526	0.01664747	0.09147079	1
IGHMBP2	3510	6.168252162	20381	6.420355478	0.017455549	0.321188007	1
CMTR1	22334	6.361132374	1557	6.7015412	0.02363844	0.390199287	1
SRSF6*	5726	6.254981249	18165	6.423771398	0.017252811	0.149706773	1
YBX1*	18958	6.334182804	4933	6.572145244	0.012580639	0.565244357	1
XPO5	23439	6.361562402	452	7.511435722	0.078723174	0.008203016	1
PHAX	19001	6.36380296	4890	6.459143159	0.010976475	0.73682096	1
EIF4A3	4248	6.48072283	19643	6.362252176	0.015138933	0.400101781	1
RBM42	1922	6.116043931	21969	6.406700061	0.02274987	0.319695061	1
SNRPB2	36	5.438790922	23855	6.384742553	0.121096206	0.667580074	1
HNRNPA2B1*	18958	6.334182804	4933	6.572145244	0.012580639	0.565244357	1
SRP14	23564	6.367565778	327	7.518379457	0.080256152	0.031378043	1
CPEB4	13176	6.27344681	10715	6.518422297	0.016921595	0.067807923	1
PABPC4	5941	6.234413442	17950	6.432600547	0.012474307	0.490853112	1
HNRNPLL*	135	5.70935554	23756	6.387147124	0.079154428	0.369576768	1
F2	23655	6.386850359	236	6.029173035	0.058650839	0.397514519	1
CNOT4	10650	6.211039026	13241	6.52188388	0.021752375	0.007502072	1
ADAR	18169	6.378814903	5722	6.397613092	0.012900472	0.463806942	1
ESRP1	5761	6.133013819	18130	6.462853694	0.02348564	0.01608901	1
DHX58	7042	6.394197645	16849	6.378769676	0.015445401	0.18689431	1
