# Supplementary material for: Genome-wide analysis of lncRNA stability in human
Source: PLoS Comput Biol. 2021 Apr 16;17(4):e1008918. doi: 10.1371/journal.pcbi.1008918 (PMC8081339; doi:10.1371/journal.pcbi.1008918)
Supplement: S37 Table — (CSV) [file pcbi.1008918.s037.csv]

motif	have_motif	have_mean	no_motif	no_mean	D	p	fdr
CUGCCC	9730	6.06980756	14161	6.598729081	0.042361862	2.05E-09	4.71E-06
UCCCAC	7631	6.005734937	16260	6.560520712	0.040207959	1.02E-07	0.000233988
CCCAGGG	4335	5.875647354	19556	6.495852874	0.048317552	1.28E-07	0.000292904
AGAGGGG	2918	5.769626519	20973	6.468700706	0.056445709	1.63E-07	0.000374237
CCCUGC	9252	6.070695805	14639	6.58089709	0.037181726	3.12E-07	0.000715674
GGGUGCC	1911	5.666417883	21980	6.445646292	0.066620837	3.34E-07	0.000766292
CCUCA	16035	6.175602667	7856	6.807286319	0.038281561	3.88E-07	0.000892349
GGCUGC	7818	6.027055116	16073	6.556605063	0.038035906	4.92E-07	0.001129328
CCUCG	7036	6.028197364	16855	6.531559385	0.038890031	6.03E-07	0.001384321
CAGGAC	6746	6.042483579	17145	6.51742408	0.039307283	6.37E-07	0.001462972
CCCUCCA	3662	5.836100731	20229	6.482378229	0.049081139	6.50E-07	0.001493905
CGGAG	6246	5.939533484	17645	6.540408271	0.040154805	6.92E-07	0.001590393
CUCCCUCC	2239	5.68806803	21652	6.455211794	0.060413548	7.38E-07	0.001695822
CCCUCU	8958	6.08059901	14933	6.564911548	0.03593603	1.05E-06	0.002407865
ACGGC	4204	5.901665654	19687	6.486169943	0.04562658	1.09E-06	0.002500921
CACAGA	8728	6.101100978	15163	6.54576408	0.035576547	1.63E-06	0.003735332
CCCUCC	9468	6.068392488	14423	6.590049921	0.034365798	2.74E-06	0.006292587
GCCCAC	6381	6.028767446	17510	6.512522274	0.037941075	2.84E-06	0.006525871
CGGAC	3615	5.810996778	20276	6.485355925	0.046613716	3.24E-06	0.00744615
AAUAAA	19554	6.507021412	4337	5.825578369	0.042758483	4.61E-06	0.010596704
AGGGC	13456	6.146433709	10435	6.688779884	0.032940313	5.78E-06	0.013274916
AGGAC	13399	6.198117079	10492	6.619830284	0.032374678	8.79E-06	0.020192585
CUGAG	16663	6.23550363	7228	6.724077629	0.034906686	9.24E-06	0.021221284
UCUCUC	8059	6.046096197	15832	6.554973524	0.033891865	9.39E-06	0.021572532
CCCAGCC	5649	5.882758366	18242	6.538325188	0.037535491	1.05E-05	0.024194639
CCGC	11591	6.128378491	12300	6.623560568	0.03184546	1.11E-05	0.025447073
AUAAAAC	4511	6.603316088	19380	6.332108937	0.040651553	1.12E-05	0.025689401
GGAGAG	8480	6.069398524	15411	6.556052858	0.033224316	1.14E-05	0.026152551
GCAGG	14611	6.209738219	9280	6.656610448	0.032458805	1.28E-05	0.029412889
GGGUGC	5256	5.906512893	18635	6.517799749	0.037986561	1.45E-05	0.033406354
CCGCUG	2869	5.800280202	21022	6.462887745	0.04827927	1.55E-05	0.035578719
UCGG	11831	6.138458189	12060	6.623526638	0.031310308	1.64E-05	0.037740777
CCGCCC	3695	5.890240498	20196	6.473528988	0.042909688	2.02E-05	0.046428897
UCCCAU	7427	6.09912686	16464	6.51151694	0.033448353	2.12E-05	0.048809733
AGGGG	14044	6.194641161	9847	6.652410847	0.031397015	2.21E-05	0.050811376
CUCUC	14672	6.209997727	9219	6.659154293	0.031474835	2.69E-05	0.061730028
UGCGGC	1582	5.762630333	22309	6.427331969	0.061543875	2.76E-05	0.063414914
CUGGGGU	3312	6.042859778	20579	6.438110622	0.04422566	2.85E-05	0.065391825
CCACAGG	3183	5.842262831	20708	6.466481915	0.044968119	2.85E-05	0.065524711
GGGUGG	8593	6.125941407	15298	6.527887016	0.031604225	3.37E-05	0.077365993
GGGGGG	4512	6.020787603	19379	6.467724672	0.038661453	3.54E-05	0.08140008
CAUCG	4437	5.909312729	19454	6.491426416	0.038893573	3.58E-05	0.082229868
CCUCUGG	3862	5.907072213	20029	6.475146897	0.04082073	4.12E-05	0.094640041
ACACC	12399	6.179773954	11492	6.602924889	0.029709029	5.35E-05	0.122982712
CUCUUC	9177	6.117186421	14714	6.549300686	0.030439728	5.65E-05	0.129846791
GCCUGC	7778	6.100347685	16113	6.51991099	0.031500073	6.02E-05	0.138374532
UGCCGCC	942	5.656727041	22949	6.413141889	0.075743139	6.19E-05	0.142291999
CUCG	12653	6.17120412	11238	6.622137779	0.029529142	6.21E-05	0.14269079
ACAC	19483	6.294766512	4408	6.77470375	0.037991984	6.23E-05	0.143041834
CGGGC	6192	5.974873956	17699	6.526211116	0.033578199	6.44E-05	0.147853612
CCACUGG	2983	5.83914096	20908	6.460956218	0.044415308	6.73E-05	0.154548737
CGCC	12188	6.152583981	11703	6.623612452	0.029324828	6.94E-05	0.159495473
CCACC	14767	6.177205541	9124	6.716904412	0.030035765	7.62E-05	0.175016844
CUGCUC	8498	6.059802564	15393	6.561919567	0.030437143	7.86E-05	0.180451643
CCACCCA	3437	5.885208265	20454	6.467017174	0.041388983	8.37E-05	0.192253039
GGAUGC	4997	5.957724822	18894	6.495875894	0.035604797	8.90E-05	0.204540082
AUGCCC	5721	6.038249149	18170	6.491965146	0.033870925	9.23E-05	0.212067191
GCUGGCA	2769	5.874168649	21122	6.45006425	0.045141249	9.29E-05	0.213415862
CUGCCG	3048	5.940953825	20843	6.44800666	0.042905446	0.000111985	0.257229408
GGGGA	14787	6.215850472	9104	6.655321744	0.029455014	0.00011343	0.260549349
AGGACC	5612	6.037489777	18279	6.489492721	0.033691481	0.000116848	0.268399403
GCGCG	2198	5.787090507	21693	6.443728629	0.049415101	0.000116962	0.268662289
CACC	20056	6.301744527	3835	6.809919646	0.03884101	0.000120895	0.277695006
CCCUCCU	4697	5.90695782	19194	6.499887944	0.03583941	0.000123303	0.283228077
CCUAC	10851	6.164515135	13040	6.565389291	0.028593877	0.000124449	0.285858208
GCCCAG	9757	6.100283858	14134	6.578701038	0.028835571	0.000135569	0.31140089
UCCCGA	2265	5.914577956	21626	6.432410571	0.048316381	0.000139224	0.319796386
GAAGGGG	3033	5.895199808	20858	6.45429519	0.04246476	0.000142419	0.32713656
GGGGG	11789	6.197708876	12102	6.564124949	0.028213398	0.000148669	0.341492416
GGGU	19382	6.290150474	4509	6.783795429	0.036044079	0.000148989	0.342227337
CGCG	5332	5.906939062	18559	6.520180559	0.03372878	0.000161502	0.37097082
GGGGU	13101	6.21208745	10790	6.591220797	0.028133665	0.000171096	0.393007854
UGGGGU	8176	6.109855409	15715	6.525590344	0.029490355	0.000173186	0.39780802
AGCC	20563	6.309200031	3328	6.841270984	0.040391802	0.00017453	0.400894831
AGGACA	7526	6.150822714	16365	6.490237601	0.030089965	0.000176541	0.405514205
UGGGGAG	4569	5.994812772	19322	6.475185308	0.035466021	0.00018359	0.421706852
GGAGGG	8945	6.103953057	14946	6.55051318	0.028789336	0.000187276	0.430172426
CCAAUCC	1179	5.622028222	22712	6.422836334	0.064281929	0.000189777	0.435917918
CUAC	18309	6.275154511	5582	6.738091392	0.032898214	0.000190377	0.437294863
GGGAGGG	5129	6.026653927	18762	6.480818787	0.033890854	0.000191688	0.440308419
UCGGGC	1546	5.562956916	22345	6.440076021	0.056310961	0.000208224	0.47829038
GAGGGAG	3929	5.998718247	19962	6.459015434	0.037279051	0.000217916	0.50055218
AGAAG	16061	6.223438523	7830	6.71126232	0.029394558	0.000224164	0.514903839
GGAGGGG	4481	5.96533752	19410	6.479812089	0.035334283	0.000225459	0.517879226
ACCGC	4411	6.038236702	19480	6.461456262	0.035529398	0.000227788	0.52322975
GGAGC	13366	6.181554308	10525	6.639541587	0.027763429	0.000228418	0.524675058
UCCCCAU	2986	5.871548873	20905	6.456416415	0.041384694	0.000259517	0.596109611
GGAGGGC	2733	5.820151639	21158	6.456061804	0.042879083	0.000272717	0.626430991
UUAAUUA	4003	6.616361363	19888	6.336410677	0.036499476	0.000278672	0.640109034
GAGAGGA	3420	5.96227227	20471	6.45365927	0.038902515	0.000281128	0.645750534
GUAGUGG	1352	6.73154575	22539	6.362428689	0.058897812	0.000286985	0.659205235
CAGAGGA	3562	5.882845962	20329	6.471008548	0.038039481	0.000310176	0.712474179
GGGGC	12707	6.203046546	11184	6.588136411	0.027126064	0.000315639	0.725023113
UCGGG	5793	6.041180478	18098	6.492831892	0.031571632	0.000317461	0.729207393
UCCUGC	9632	6.161746014	14259	6.532989163	0.027573415	0.000319651	0.734238979
GGGGGA	6958	6.109493274	16933	6.495835108	0.029716716	0.000329873	0.757718624
CGCCCCA	931	5.518986664	22960	6.418364699	0.069538066	0.000349234	0.802190868
UGGAGAA	4217	6.134372061	19674	6.43667699	0.035262001	0.00035524	0.815985652
ACCAC	13187	6.186411053	10704	6.625899433	0.027031593	0.000355768	0.817199761
GGAGGGA	4005	5.996250031	19886	6.461271684	0.035982617	0.000356476	0.81882522
CCUCCCC	5285	6.002912682	18606	6.49137034	0.032375443	0.000357938	0.822184104
AGAC	19778	6.283369908	4113	6.863929015	0.035522392	0.000370825	0.851784729
GGGGGAC	1629	5.812847286	22262	6.425060725	0.053192961	0.000371941	0.854348084
UCCCCA	9337	6.130232953	14554	6.545681256	0.027472565	0.000373455	0.857826234
CCCUGGG	4601	6.013717193	19290	6.471473161	0.033987337	0.000374708	0.860703294
CGCU	12133	6.16054069	11758	6.613198664	0.026806771	0.000374916	0.861180908
AGGAGAG	3827	6.025438785	20064	6.451578741	0.036333341	0.000412841	0.948295473
CUCUUA	6622	6.549589177	17269	6.3195582	0.029766766	0.00041419	0.951393916
CGGAGAA	506	5.462354101	23385	6.403244768	0.092471949	0.000419165	0.962821767
AAUAAAA	11002	6.531102979	12889	6.257167748	0.026656076	0.000434318	0.997627782
CAGACAA	2159	6.21145191	21732	6.400391377	0.016444886	0.662962209	1
GAAUCCCG	89	6.528857278	23802	6.382772951	0.081874434	0.592023905	1
CACACCACA	217	5.925285162	23674	6.387515553	0.078673487	0.139590124	1
AAACUCA	3113	6.293340797	20778	6.396797583	0.01723825	0.39696078	1
ACAUACA	2730	6.384861229	21161	6.383117949	0.015172929	0.63372227	1
ACAAACA	3262	6.263500384	20629	6.402263407	0.014129449	0.627376787	1
CCUUC	16047	6.267127357	7844	6.621014455	0.020865014	0.020359019	1
GCGCAGUAGGG	2	5.703625534	23889	6.383374056	0	1	1
UAGACAGAAC	19	5.812530218	23872	6.383771448	0.194720527	0.467708773	1
CAGGGA	8822	6.208095448	15069	6.485899001	0.014800436	0.174591037	1
GAGGGUA	1298	6.421393174	22593	6.381129631	0.025210912	0.416235218	1
UUAGAG	6595	6.238597507	17296	6.438499047	0.025202635	0.004644398	1
CUUCUGG	3658	6.06843857	20233	6.440245233	0.027278312	0.019896495	1
UUAGUGG	1765	6.494256196	22126	6.3744675	0.032264991	0.066520991	1
CGCUCGG	176	6.49796524	23715	6.382466296	0.065771088	0.436436512	1
UCUUUUU	8297	6.436744844	15594	6.354890221	0.021361895	0.014272299	1
UGUA	20479	6.341726688	3412	6.632945265	0.020902406	0.155206601	1
GUGCUA	4888	6.259591721	19003	6.415142122	0.01165009	0.666919269	1
CGGCCCA	788	5.841674443	23103	6.401791569	0.048494153	0.055527185	1
AUGACAA	2320	6.273418965	21571	6.395136901	0.013637802	0.830747717	1
ACUAACG	274	6.514975519	23617	6.381789676	0.050281886	0.500073882	1
AGGCGAGUA	11	6.595051924	23880	6.383219619	0.362524745	0.111133239	1
ACCUUAAA	919	6.790610528	22972	6.367023289	0.062619356	0.001956191	1
CGCAGGU	449	5.921499264	23442	6.392162653	0.065198683	0.047245166	1
CUUUUUA	6514	6.531297899	17377	6.327844597	0.021833347	0.021841462	1
CCAUGGU	2100	6.269499239	21791	6.394285791	0.026133878	0.146077632	1
UAGACA	5343	6.281958218	18548	6.412514952	0.017808759	0.14393782	1
CCCGCUUC	281	6.115291494	23610	6.386507123	0.042291628	0.703304952	1
UUUUUUUUU	5859	6.489235631	18032	6.34890187	0.029919927	0.000728676	1
UACUAAC	1054	6.60117892	22837	6.37326214	0.02784115	0.415612817	1
CGGCAGA	579	6.051402199	23312	6.391560922	0.036830713	0.427532776	1
ACGCUA	808	5.883087104	23083	6.400827263	0.050182928	0.039209347	1
CGGAGGA	619	5.876400023	23272	6.396800381	0.049500297	0.104158082	1
AUGACAGAAC	41	6.777452233	23850	6.382639603	0.174179066	0.166808412	1
AGGGA	15408	6.276236052	8483	6.577812684	0.022426924	0.008145824	1
ACGCUC	1271	5.964349551	22620	6.406858612	0.033832359	0.127204019	1
GGAGGA	8423	6.18845714	15468	6.48942692	0.019095234	0.037486408	1
UGUUCGAGAU	1	22.05204315	23890	6.382661282	0	1	1
CUCUCU	8760	6.135195386	15131	6.526965733	0.026776472	0.000701371	1
AUAUAUAU	2990	6.332059675	20901	6.390649809	0.012366293	0.818596341	1
CCACACG	720	6.048219526	23171	6.393729749	0.050754235	0.054775523	1
ACGAUUGAU	6	10.09934279	23885	6.382383673	0	1	1
AAAAAAA	19498	6.449517702	4393	6.089490992	0.029739262	0.003522527	1
CGCUCCG	219	5.862262353	23672	6.388137657	0.074611972	0.178434078	1
UUUAUA	11519	6.315837075	12372	6.446144747	0.012515701	0.307504237	1
AAGGCGAA	104	4.722769946	23787	6.39057729	0.175225398	0.003463514	1
UAGUUGG	1568	6.58984218	22323	6.368810534	0.029443927	0.157607519	1
UAGGGACUUA	28	4.513976174	23863	6.385510571	0.27979508	0.025079791	1
GCGCAGUAGUC	0	NaN	23891	6.383317152	0	1	1
CACAGC	8069	6.165439387	15822	6.494431783	0.022534467	0.008791262	1
UGUGUUGUGUGU	20	4.684342599	23871	6.384740615	0.192828118	0.447286046	1
CCGUCGA	93	4.630919465	23798	6.390165332	0.162295648	0.015191802	1
UUGUU	16902	6.388834185	6989	6.369974915	0.011462516	0.534399077	1
UUUCAGG	3628	6.351879887	20263	6.388945855	0.02449498	0.049818371	1
AGGACAGAGC	107	6.614711033	23784	6.382276152	0.096790507	0.271148554	1
UCUUCU	9853	6.308900635	14038	6.435548662	0.015898511	0.107127665	1
UAAAAA	16207	6.423763825	7684	6.298007518	0.018564883	0.055024323	1
GGUAAAGGU	98	5.912241446	23793	6.385257446	0.118507244	0.128934936	1
AUAAAGG	3085	6.35963561	20806	6.386828522	0.025226064	0.065467766	1
GUAAUUU	4178	6.517243626	19713	6.354932593	0.024681902	0.029983867	1
GCAUUCA	2123	6.213940458	21768	6.399836204	0.023677039	0.228288492	1
CACCGCA	815	6.467261674	23076	6.380352393	0.041651008	0.130236866	1
UUUUUU	14347	6.420434416	9544	6.327520695	0.013695097	0.232624257	1
CCCAGCG	1203	5.853921471	22688	6.41138763	0.046536625	0.014192332	1
CGCCCUCC	429	5.209106277	23462	6.404787464	0.089394863	0.002380636	1
UAGAGU	5599	6.263954737	18292	6.419852805	0.01425002	0.348808063	1
AAGACAG	3154	6.168407344	20737	6.416003921	0.024991553	0.065441292	1
AGAGGAAGGCGA	2	3.198933267	23889	6.38358375	0	1	1
AGGAUUA	2089	6.504873196	21802	6.371670029	0.024394449	0.206626037	1
GGCUUAA	1665	6.573429405	22226	6.369075413	0.023394023	0.364776359	1
GACUCCUA	312	6.737137171	23579	6.378635366	0.064058658	0.159691012	1
CCUACCC	1991	6.034811412	21900	6.415000939	0.035945683	0.017895839	1
UGUGUGUGU	2022	5.848697938	21869	6.432747856	0.041777518	0.003126869	1
AGGACCA	2227	6.281131823	21664	6.393821525	0.016891154	0.611950657	1
UAGUAAA	2831	6.576123758	21060	6.357399037	0.029219337	0.028209905	1
CUUUUUUC	2555	6.380190448	21336	6.383691577	0.030108223	0.031946032	1
CCUC	20736	6.348663732	3155	6.611074147	0.018256741	0.320959915	1
CUCUUU	10208	6.332609241	13683	6.42114704	0.016632742	0.078732555	1
CGGUCU	1317	5.991108337	22574	6.406199185	0.048230778	0.006119232	1
UUCUUC	9788	6.246199128	14103	6.478482097	0.017982904	0.047651251	1
AACAUCA	2468	6.444030902	21423	6.376322729	0.010240229	0.974443646	1
AAAAA	22282	6.404872856	1609	6.084806151	0.03989656	0.016838451	1
UCAC	20049	6.325529781	3842	6.684873374	0.026685973	0.020262994	1
CCCCCUCC	1773	5.881847989	22118	6.423515399	0.033874659	0.04624027	1
CCUGU	17004	6.340630547	6887	6.488710363	0.014845045	0.230198271	1
GGCUACCG	72	5.589510616	23819	6.385716668	0.06484844	0.923390622	1
UCUAAGGAA	255	6.024078895	23636	6.38719284	0.052233051	0.49676868	1
AUUUUUA	9075	6.430929637	14816	6.354153862	0.014772437	0.171398857	1
CAAGGAG	2617	5.878586389	21274	6.445406106	0.035908071	0.004911015	1
UUGGUGU	3044	6.338356483	20847	6.389882139	0.015918083	0.51136036	1
CGCGGCA	190	5.713338585	23701	6.388688062	0.059121867	0.525242631	1
CCAUCCC	3223	5.945540251	20668	6.451584762	0.036167419	0.001358667	1
UUGCCC	7024	6.201737589	16867	6.458933139	0.018318927	0.071707124	1
CCCCCCC	1173	6.0975863	22718	6.398070312	0.045133269	0.021257339	1
GAGGAG	8156	6.138977358	15735	6.509967	0.021372847	0.014781201	1
ACAAUCA	1784	6.066975283	22107	6.408845442	0.034109151	0.042937033	1
UCAAA	15929	6.333988052	7962	6.48200633	0.015731964	0.144437494	1
GCCAAGAAGCC	12	7.590210881	23879	6.382710647	0.214515544	0.639100699	1
AUUGGGUGU	123	5.99704673	23768	6.385316111	0.110679317	0.099764723	1
UCUCAGG	3093	6.091660729	20798	6.426691194	0.024513598	0.078635319	1
CCUUUCCC	1720	6.070170539	22171	6.407610697	0.030184832	0.109084255	1
UGCUGCUUUU	325	5.891159132	23566	6.39010453	0.050506793	0.386811115	1
GCGCGGG	317	5.208747708	23574	6.399111608	0.089635456	0.013126175	1
AUUUAUAUA	912	6.320187732	22979	6.385822659	0.010852061	0.999949244	1
GUUUUA	10388	6.416617956	13503	6.357698494	0.013708494	0.219839618	1
AUAAAG	10966	6.372262795	12925	6.392696036	0.010954267	0.474888109	1
AAAUACA	5781	6.413155416	18110	6.373792304	0.024968281	0.008474889	1
UGGGC	14540	6.260049735	9351	6.574987374	0.022219876	0.007252559	1
UGAUGGC	1960	6.227306814	21931	6.397259985	0.023931877	0.254144636	1
UCUUUCU	5683	6.27570557	18208	6.416904401	0.011101688	0.65984015	1
AUUAGGCA	446	6.167872319	23445	6.387415612	0.055591897	0.13367031	1
AAUCUUG	2770	6.186759919	21121	6.409095455	0.02221496	0.178246731	1
CUUGCUGU	1270	6.391582641	22621	6.382853107	0.017121398	0.872490601	1
CGCCCGG	693	5.788933894	23198	6.401073321	0.047830665	0.092012873	1
GGCUAC	3242	6.27876232	20649	6.399732803	0.024269428	0.073699413	1
GAUGAUA	1844	6.365488535	22047	6.384808329	0.026277401	0.190569761	1
CCGAGCG	213	5.636758285	23678	6.390032966	0.087907913	0.076566008	1
UAUCCAA	1640	6.264043255	22251	6.392108181	0.019690263	0.594396356	1
CCCAGCA	5136	6.181652976	18755	6.438542277	0.022416546	0.0347731	1
UUCUUU	13006	6.354771831	10885	6.41742468	0.01557169	0.112960238	1
UGUAUAUA	2560	6.009624821	21331	6.428165137	0.0334543	0.011997091	1
ACAUUAAA	1672	6.647188852	22219	6.363460566	0.024386189	0.313435911	1
GAAAGAAU	1300	6.396166411	22591	6.382577741	0.020456036	0.682434998	1
ACAUCGCUU	20	7.745541701	23871	6.38217583	0.19892338	0.407759771	1
AGAGGGA	3390	6.117029208	20501	6.427349937	0.023583151	0.078657132	1
CGCCGGA	182	5.786092915	23709	6.38790169	0.088781605	0.115984071	1
CGGACGU	151	6.140480102	23740	6.384861735	0.05414256	0.771276488	1
UCCCCAA	3012	6.151859934	20879	6.41670712	0.022379963	0.143125827	1
CGCCGCA	204	5.778150712	23687	6.388529039	0.084238107	0.113323878	1
AAGACUA	1867	6.621929926	22024	6.363089671	0.025808336	0.201769253	1
UGGGG	16146	6.269520999	7745	6.62054797	0.022112643	0.011967075	1
GGGAAUGUGGG	18	6.171433043	23873	6.383476911	0.137514719	0.885708375	1
AAAACUA	4033	6.43982717	19858	6.371840422	0.013550973	0.569428734	1
UUUUUUU	10784	6.459353025	13107	6.320757386	0.019779344	0.019525803	1
AUUCAAG	2407	6.310581841	21484	6.391466188	0.014826175	0.728182564	1
AGAAGAAC	674	6.520197959	23217	6.37934344	0.075294835	0.001190375	1
UGCAUG	7434	6.165061315	16457	6.481908262	0.023682388	0.006403409	1
CUUUUU	13871	6.442567121	10020	6.301295563	0.017070214	0.067388786	1
GUCUAACG	64	6.301990591	23827	6.383535598	0.07173519	0.897759584	1
CGCGGC	828	5.924260832	23063	6.399798036	0.041945911	0.120061143	1
GCUGC	15124	6.232758253	8767	6.643047138	0.026897664	0.000650772	1
AAAAUA	13876	6.387486397	10015	6.377540572	0.013433619	0.244606986	1
AUGUAUAU	2163	6.132404787	21728	6.408295219	0.01982573	0.421900254	1
AUUA	19428	6.358653389	4463	6.490681611	0.013759855	0.497850391	1
GCACUCA	1663	6.003518044	22228	6.411732031	0.03790907	0.023425488	1
GCGCGCG	170	5.727017815	23721	6.388020617	0.069909264	0.381436062	1
CGGGAUGGGGUA	1	8.964261204	23890	6.383209118	0	1	1
AAGCAGUAGUC	5	4.80974575	23886	6.383646544	0	1	1
GUUUUUA	6615	6.430048352	17276	6.365423723	0.020366511	0.037811697	1
ACAGC	14317	6.251931711	9574	6.579791495	0.020253802	0.018061689	1
CCCACGA	620	5.442568143	23271	6.408381154	0.077140938	0.001512094	1
UGGAGGA	3375	6.093252802	20516	6.431034406	0.021497151	0.13726036	1
UAGG	18313	6.332438598	5578	6.55035533	0.016639573	0.1872466	1
AUAAUA	8372	6.528814977	15519	6.304825768	0.01685403	0.091035685	1
ACCCACCGGCAG	2	3.701908326	23889	6.383541641	0	1	1
AGAUGGAC	555	6.062842027	23336	6.390939011	0.029841763	0.719854419	1
CCUUCCC	5145	6.084189191	18746	6.465415379	0.023055803	0.027357598	1
UAAGAC	4710	6.30834442	19181	6.401727119	0.012110102	0.636108497	1
AAUAAAUAAAG	111	6.392703779	23780	6.383273337	0.050995992	0.936151615	1
GGGAGGC	4571	6.247948313	19320	6.415344635	0.014213821	0.444041338	1
CAGCCGA	582	5.818021576	23309	6.397431959	0.034908422	0.493322009	1
GAAGAGGAA	483	5.958607943	23408	6.39208059	0.046731205	0.25263982	1
AGAGAGA	3786	6.059333495	20105	6.444326957	0.024990669	0.037387117	1
CAACCGG	172	5.911948268	23719	6.386735317	0.048572335	0.815249593	1
CACACGU	848	6.135604557	23043	6.392433165	0.032815904	0.341818689	1
CGGAGCG	204	6.039439185	23687	6.386278739	0.050890411	0.671420168	1
ACCCACAGGCAC	6	10.73918771	23885	6.382222941	0	1	1
AUGAGCA	2076	6.284027163	21815	6.392765973	0.020535865	0.400928006	1
GAUC	17631	6.320729205	6260	6.559593205	0.015741062	0.202450728	1
UGUAGAUA	764	6.223753143	23127	6.388588346	0.047535269	0.070710791	1
AAUUUA	9974	6.413166728	13917	6.361924634	0.017753337	0.051338679	1
CUUUUG	10897	6.381306535	12994	6.385003291	0.013966555	0.197895166	1
CGGGA	6519	6.122333993	17372	6.481253441	0.027431779	0.001595011	1
ACCCCUCCGCCC	0	NaN	23891	6.383317152	0	1	1
AAACACA	4145	6.117043789	19746	6.439212173	0.025473953	0.023445292	1
AACACC	4947	6.192425576	18944	6.433166214	0.01406152	0.419942101	1
CCUGCUGC	1759	5.907608357	22132	6.421125383	0.04669551	0.001640144	1
CAUCCAA	1696	5.97736433	22195	6.414337471	0.0371199	0.026020791	1
AAUAUU	10851	6.33342248	13040	6.4248361	0.017829928	0.046303644	1
UAGUAGG	1140	6.446665479	22751	6.380142914	0.033782128	0.167747721	1
ACAUCGUUC	17	6.494244403	23874	6.383238164	0.191539898	0.561385636	1
ACAU	20269	6.336355431	3622	6.646118676	0.019596668	0.188651938	1
GGAGGAG	3838	6.153876077	20053	6.427230524	0.017756957	0.261685577	1
CUUUUUG	5261	6.50219155	18630	6.349747737	0.014135972	0.38529722	1
ACCUUU	8660	6.353003368	15231	6.40055288	0.009703855	0.67600988	1
UAGUUAG	1333	6.473979526	22558	6.37795972	0.018234965	0.796760838	1
AAGAAC	7208	6.351181623	16683	6.397201519	0.013587256	0.310666899	1
AAAUUCAC	939	6.374233145	22952	6.383688792	0.027268697	0.513542584	1
GGAGGAA	3776	6.05461818	20115	6.445020723	0.024320367	0.046526552	1
AAAUAU	11759	6.345788482	12132	6.419691998	0.015788154	0.101889748	1
UCUAC	12057	6.312660667	11834	6.455305089	0.019303441	0.023338922	1
UAUUACGGAAU	0	NaN	23891	6.383317152	0	1	1
CUCU	21218	6.359319922	2673	6.573804701	0.014659429	0.687397288	1
ACGCUCA	400	5.707663152	23491	6.394822052	0.059008237	0.129242801	1
GGGUAUGCCG	9	3.6528064	23882	6.384346153	0	1	1
AAGAAGGAAGG	69	5.455432327	23822	6.386004754	0.139615798	0.136780355	1
CCUUUUU	6341	6.535704353	17550	6.32825805	0.016659249	0.150655127	1
GACCCGCA	104	5.109920314	23787	6.388884616	0.112964499	0.142282269	1
GACUACCG	41	5.112496833	23850	6.385501791	0.145654241	0.350300222	1
AGGAGAA	4772	6.22389051	19119	6.423109188	0.016008266	0.281722131	1
UUAG	18687	6.340351644	5204	6.537601635	0.016373457	0.225196302	1
UUACAUG	2726	6.404662049	21165	6.380567982	0.013209144	0.793363981	1
AUAGCA	5884	6.337300851	18007	6.398353522	0.010810567	0.677858237	1
CUACGAC	126	6.538208978	23765	6.382495929	0.068062276	0.607040771	1
CACCGGU	294	5.315589226	23597	6.3966202	0.087614043	0.023169281	1
CCCCGGA	681	5.673335208	23210	6.404148591	0.070733348	0.002666522	1
AUUUUUUUC	1942	6.67927705	21949	6.357131261	0.025946278	0.180902322	1
UGAAGGA	3419	6.201948681	20472	6.413607246	0.017031302	0.36328271	1
CUCGCUUU	209	6.188100042	23682	6.385039995	0.065112946	0.343464022	1
ACACAAA	3503	6.3433075	20388	6.390191481	0.009647607	0.943604694	1
AUUAUU	10106	6.396966508	13785	6.373310595	0.012632802	0.309835746	1
GAGGAAGAA	482	6.008730799	23409	6.391030024	0.036505093	0.555039821	1
CCUUA	13183	6.370492448	10708	6.399106102	0.016023023	0.096240439	1
CGGGCCA	689	6.087670049	23202	6.392096605	0.026941962	0.716352433	1
CGGAAGA	502	5.804283076	23389	6.395745007	0.049309368	0.183146522	1
AAGAAGAAGAA	85	6.186466403	23806	6.384020013	0.088661287	0.518405509	1
ACAUCGACU	15	5.626680922	23876	6.383792506	0.146459485	0.90467394	1
ACACACA	3609	6.030475451	20282	6.446102168	0.036298294	0.000623336	1
CUUCUCG	606	5.830412647	23285	6.397706679	0.041352703	0.264690429	1
CACGUA	1632	6.229388774	22259	6.394602974	0.018510936	0.67468487	1
UGAAGAAC	877	6.088789753	23014	6.394540778	0.030885964	0.395892364	1
CGACGGA	76	5.172838253	23815	6.387180112	0.135345371	0.124602138	1
ACCCAU	5385	6.156630156	18506	6.449280055	0.029912515	0.001146161	1
AGAAGCGGA	38	5.297786082	23853	6.385046502	0.208147712	0.074690427	1
GAUUCCUA	412	6.209182882	23479	6.38637279	0.030768251	0.838000791	1
UGGAGCU	3071	6.120567745	20820	6.422073321	0.025642628	0.059226791	1
UCAG	21055	6.349306623	2836	6.635817747	0.026279433	0.063353163	1
GAUCAAA	1794	6.277857399	22097	6.391879165	0.029543249	0.110417814	1
AACAUC	5870	6.371520591	18021	6.387159659	0.014913029	0.278341799	1
UGGAGGU	2778	6.111197703	21113	6.419122004	0.022182976	0.178408625	1
CCGUGGG	1105	5.652982537	22786	6.418734503	0.044032793	0.033587153	1
UGGAGU	8243	6.25862604	15648	6.44900151	0.012089672	0.409060208	1
UAGGCA	4953	6.300236868	18938	6.405045774	0.013717028	0.451008687	1
UUGUUUU	9326	6.440377761	14565	6.346781125	0.014801154	0.165542047	1
UGUGUGUG	3184	6.018380089	20707	6.439431491	0.026790336	0.038074872	1
GUUUUG	10441	6.397436685	13450	6.372356405	0.015225165	0.131041064	1
CGCAGGA	605	5.866440854	23286	6.396746258	0.044004449	0.203597152	1
AAAAAAUAAAG	176	5.646363973	23715	6.388786423	0.076107853	0.263666852	1
ACUAGAG	1551	5.892227132	22340	6.417412077	0.04339921	0.008479164	1
GACUGGA	2308	6.034812929	21583	6.420584805	0.034997717	0.012100342	1
CAGACGU	675	5.78702568	23216	6.400654193	0.065050795	0.007765076	1
CAUCUUA	2449	6.417905883	21442	6.379366597	0.022224521	0.227726405	1
GUGCGACUGGGC	0	NaN	23891	6.383317152	0	1	1
AGAAC	13806	6.289869687	10085	6.51124335	0.02025572	0.016753781	1
AACAACU	2150	6.473344319	21741	6.374414231	0.032116428	0.035330245	1
CUAUAUA	2253	6.401885194	21638	6.381383803	0.022301616	0.262136121	1
ACAAAUC	2064	6.152216266	21827	6.405170464	0.021189131	0.36555264	1
UAUAUA	9072	6.265115217	14819	6.455678847	0.011835615	0.409739805	1
UUAUUUAUU	1751	6.029738305	22140	6.411280863	0.031843566	0.074443517	1
CCGCUC	1913	5.884414005	21978	6.426742474	0.037358415	0.014712625	1
GGGGGGGAUC	12	5.494889066	23879	6.383763617	0.221512626	0.598388484	1
AGGUAA	5438	6.428487016	18453	6.370005836	0.015109149	0.292979104	1
GAGCAGUAGGG	11	5.826804419	23880	6.383573502	0.313202376	0.23095936	1
GCGCGCC	202	5.698995858	23689	6.389152472	0.075567304	0.202826902	1
AGCAGAGUU	301	6.554349981	23590	6.381134834	0.029112651	0.962721053	1
AAAGAGG	3138	6.085875985	20753	6.428292355	0.028910991	0.020992151	1
GUGUGUAU	1717	6.010597562	22174	6.412177959	0.023439726	0.345353026	1
CAUCUUG	2733	6.273610092	21158	6.397488123	0.01103739	0.929664787	1
AUCGGGCGU	6	4.339698768	23885	6.383830517	0	1	1
AAUGAUG	3037	6.223154221	20854	6.406641925	0.018970705	0.295783347	1
GACGACGAG	5	4.538960871	23886	6.383703227	0	1	1
CGGACGA	66	5.46256323	23825	6.385867824	0.101680817	0.504185333	1
CUUC	21199	6.327904269	2692	6.819683314	0.029456291	0.0316814	1
CUCGCUUC	163	7.212307186	23728	6.377622387	0.075717539	0.311338164	1
AUCAC	12377	6.288033723	11514	6.485742287	0.013231655	0.247237893	1
UGAAGCA	3135	6.222877877	20756	6.407550007	0.016951145	0.414269045	1
UUUAAUUUG	830	6.787636705	23061	6.368765085	0.040200714	0.150048496	1
GAGGAGGA	1421	5.746367852	22470	6.423597747	0.051032247	0.001895975	1
AAAUUCA	4433	6.512031248	19458	6.353992988	0.01369943	0.506964767	1
GGAAGAAC	709	6.008841277	23182	6.39477015	0.044652428	0.12867308	1
GACCGGUG	86	5.13096571	23805	6.387841505	0.150100868	0.042082674	1
GGGUAA	4203	6.348033318	19688	6.390849555	0.013991634	0.506519546	1
CCAACGC	253	6.890698202	23638	6.377886599	0.047538682	0.623574539	1
GAGACGA	418	5.834479746	23473	6.393090681	0.059008854	0.114509317	1
CGCGCCG	148	5.284965987	23743	6.390163632	0.08916113	0.192764278	1
GGUCCCCG	257	5.196256845	23634	6.396225441	0.115387744	0.002295507	1
UCCAGCAA	764	5.855505706	23127	6.400753393	0.035137813	0.320705303	1
CCUCACG	649	6.154771692	23242	6.389698961	0.033063185	0.49496792	1
GGGUAC	2983	6.205905658	20908	6.408628922	0.020858377	0.206077776	1
UUUGUUU	9265	6.470344993	14626	6.328188412	0.021381989	0.011184622	1
UGACUG	7682	6.261444057	16209	6.441076984	0.012920967	0.349058481	1
UCACACG	488	5.912989586	23403	6.393124435	0.028338983	0.837313004	1
GGCCCCCA	979	5.735458144	22912	6.410999326	0.054938182	0.006913136	1
CAACAGC	1851	6.154565679	22040	6.402528539	0.020803514	0.450758804	1
UCUUGU	8861	6.308239921	15030	6.427579251	0.012531323	0.345467887	1
CACUACAC	360	6.577084844	23531	6.380352707	0.045944593	0.442608884	1
GACUGC	5356	6.139749047	18535	6.453700253	0.017735536	0.14641399	1
GAAGGAC	1994	6.388328332	21897	6.382860821	0.016360242	0.712228928	1
UAUUUA	11767	6.338609428	12124	6.426708425	0.008994554	0.719453125	1
CCUUGC	6749	6.072511535	17142	6.505684852	0.026165291	0.002638949	1
AUUAAAC	2975	6.437268773	20916	6.37564331	0.025958737	0.059781955	1
GAGAGGAAC	159	5.932097738	23732	6.386340239	0.056348565	0.697611637	1
UUAGGGA	2143	6.267005256	21748	6.39477827	0.017569146	0.583658542	1
AGAAGA	9597	6.171973807	14294	6.525213198	0.01874091	0.035429449	1
UAGCGACUGG	7	7.202914326	23884	6.383076942	0	1	1
AUGCACA	2422	6.24926732	21469	6.398439826	0.012751414	0.870980223	1
UGGGU	14793	6.251664916	9098	6.597378652	0.025636713	0.00121646	1
UUCUCCUUUC	171	6.695645857	23720	6.381065541	0.067442778	0.422706818	1
UGAUGAU	2638	6.357622591	21253	6.386506455	0.027357579	0.059628627	1
AGUAGG	4824	6.371553815	19067	6.386293307	0.023800955	0.025508621	1
CCCCCGA	738	5.878873854	23153	6.399396241	0.049950682	0.056368828	1
AGAAAUU	4921	6.436252096	18970	6.36958532	0.016731892	0.224011253	1
UAGGUA	4405	6.391955719	19486	6.38136432	0.015835963	0.328470001	1
CCCGGGG	1199	5.951109057	22692	6.406154165	0.040815897	0.04499103	1
AGUCGAU	194	5.55066092	23697	6.390133851	0.078968628	0.181311732	1
UCGUGC	1811	6.33438621	22080	6.387330464	0.024139168	0.283602055	1
AUUC	19767	6.323488758	4124	6.670084338	0.020839936	0.103231289	1
GGAGGAC	1883	5.998458918	22008	6.416245544	0.032450011	0.051822766	1
AAUUAU	9322	6.372461895	14569	6.390262907	0.010567665	0.54941168	1
CCGCGCG	140	5.912997077	23751	6.386089448	0.050164204	0.874938846	1
AUAAAA	14526	6.448695736	9365	6.28190879	0.023602651	0.003514113	1
UGACAAG	2004	6.299930314	21887	6.390952151	0.01712956	0.654211383	1
CCGUGCG	220	5.922586968	23671	6.387599212	0.079768877	0.12479699	1
CCAAACA	2580	6.189198913	21311	6.406817929	0.016028735	0.595393365	1
UGAAGAA	4442	6.196656942	19449	6.425948889	0.019064014	0.144325822	1
GAUACCUGCUA	6	7.440554792	23885	6.38305157	0	1	1
UUUUUA	15057	6.430976687	8834	6.302084459	0.02105112	0.014388307	1
UGUACAG	3215	6.112232816	20676	6.425469219	0.031676383	0.007518012	1
AGAUAU	6630	6.259951833	17261	6.430702128	0.018861018	0.066209273	1
UCACAAC	1297	6.165643797	22594	6.395812609	0.023990683	0.48029926	1
AAGAAG	8981	6.134758982	14910	6.533035524	0.022485759	0.006911045	1
GGCCCCUG	1330	5.964643681	22561	6.407998492	0.045327405	0.011472805	1
ACACGAC	263	5.388204945	23628	6.394393608	0.101137498	0.009774584	1
CACUGAC	2062	6.234648434	21829	6.397360622	0.018001418	0.574746853	1
GGGAGCC	2770	5.902551026	21121	6.446369194	0.031896617	0.013708783	1
GAAGAAGA	1131	5.920975772	22760	6.406292025	0.031844224	0.224589874	1
AACAAGGAAAG	26	7.059171359	23865	6.382580835	0.181276088	0.360689524	1
AUGACG	1280	5.858284211	22611	6.413039065	0.039989351	0.041529635	1
UUAUUUAAU	980	6.185209438	22911	6.391791054	0.038537633	0.122631399	1
AAAAACA	6558	6.219644195	17333	6.445243377	0.018928631	0.066119006	1
AGGUCU	5791	6.399005883	18100	6.378297625	0.020230544	0.05512778	1
CGGGGGGGGC	7	5.492737554	23884	6.383578166	0	1	1
AAGCACCCGUU	3	5.177620095	23888	6.383468571	0	1	1
AACAAGCAAAG	8	4.191151274	23883	6.384051454	0	1	1
GGAACCAGCUA	2	2.708035355	23889	6.383624849	0	1	1
UGUAUAU	5475	6.12945891	18416	6.458788149	0.023816782	0.016660552	1
GGGAGGA	4025	6.245957735	19866	6.411147196	0.017210265	0.274721664	1
CGGUG	6180	6.08165187	17711	6.488578935	0.030313425	0.000440956	1
UACUAAG	1461	6.396629283	22430	6.382450053	0.025557984	0.331735687	1
UGGAAGAAC	262	6.215786094	23629	6.385174748	0.058880131	0.330183312	1
CGGAGGU	837	6.254144821	23054	6.388006891	0.031362499	0.404841027	1
ACGAAUGAU	19	5.661817872	23872	6.383891402	0.148070411	0.799456985	1
GGGGGGG	1159	6.014508977	22732	6.402120983	0.03980371	0.060736501	1
UUUUA	18374	6.388445139	5517	6.366238735	0.012792308	0.491081153	1
CGCUCGA	70	5.039348469	23821	6.387266516	0.183455774	0.018226277	1
AUACAUG	2464	6.469476898	21427	6.373409204	0.020376532	0.317914087	1
GAGACAU	1908	6.30572447	21983	6.390051758	0.015500709	0.7928149	1
UGAUGCA	2150	6.293752505	21741	6.392174334	0.019839527	0.424460024	1
UCCUCUUC	1439	6.037720579	22452	6.405467226	0.034223052	0.084191334	1
UUAGGA	6899	6.340404166	16992	6.400740451	0.011461333	0.539515867	1
CUUUAAUUU	779	6.495858034	23112	6.379523913	0.038157995	0.22251345	1
GUGUAGU	1626	6.497405995	22265	6.37498531	0.025318725	0.28579556	1
CGGCCGU	211	5.549213999	23680	6.390749406	0.104683097	0.020434724	1
AGACGUA	355	5.801151587	23536	6.392098116	0.057368754	0.199914277	1
GAAAACA	4743	6.261095417	19148	6.413591734	0.018536382	0.14667407	1
UUUGCUUU	3046	6.575834917	20845	6.355185269	0.023354821	0.110114362	1
UUUUAAAUUUU	427	6.640323347	23464	6.37864013	0.054787802	0.161215083	1
UGGGGAA	4202	6.181561898	19689	6.426375488	0.023758945	0.040097674	1
ACCCCUAGGCAG	0	NaN	23891	6.383317152	0	1	1
CGCGCGA	37	5.412087975	23854	6.384823628	0.138978334	0.473380075	1
GCACACA	2722	6.035281987	21169	6.428068993	0.028334655	0.041601606	1
CUUCAC	6980	6.135865815	16911	6.485452468	0.016218814	0.14858823	1
CCGAGGG	976	5.821253786	22915	6.407256661	0.043228852	0.060468716	1
UGGUGGC	3735	6.425127613	20156	6.37556948	0.018911579	0.20972238	1
UGAAGAU	3523	6.424148806	20368	6.376254607	0.017465507	0.318762432	1
AAAUUACC	877	6.579270559	23014	6.375849909	0.025020118	0.665567352	1
UUAGAUUAGA	69	6.893397437	23822	6.381839714	0.062304483	0.952177934	1
GGGCCGCGGAU	0	NaN	23891	6.383317152	0	1	1
UGGCAGUAGGG	14	5.260629899	23877	6.383975427	0.29000712	0.189902006	1
CCUUACC	1726	6.069201682	22165	6.407777486	0.029342399	0.126884145	1
GGUUGGU	1718	5.936658655	22173	6.417924977	0.039623724	0.013385549	1
CCCGCUGU	273	5.339666938	23618	6.395380685	0.090387384	0.024315627	1
UGACAAA	3058	6.172476984	20833	6.414265611	0.018837821	0.30036506	1
UGUU	21390	6.364249714	2501	6.546392926	0.01792491	0.468047131	1
CUGGAUU	2930	6.455325695	20961	6.373251553	0.026653774	0.051850475	1
GUGUGUGUUUUG	39	6.78845579	23852	6.382654717	0.100256066	0.828700181	1
ACCCCUAGGCCC	5	9.660173399	23886	6.382631216	0	1	1
AGGUUA	5107	6.477007562	18784	6.357844573	0.017146888	0.188468624	1
AGCAUGA	2163	6.343688353	21728	6.387262158	0.014479401	0.803983193	1
UCUGGCUAAC	24	7.580738189	23867	6.382113058	0.270912767	0.059235235	1
UGGGA	16781	6.282657518	7110	6.620893708	0.020988005	0.024561411	1
UGAUGC	5934	6.326057035	17957	6.402239106	0.015693033	0.222010956	1
GUUUUC	10002	6.384911321	13889	6.38216913	0.019832336	0.020632098	1
UCAUCGACA	24	4.386230468	23867	6.385325368	0.18502884	0.384507493	1
CCGCUA	774	6.191758657	23117	6.389730886	0.018222716	0.964775826	1
UGUUCCAGUG	54	6.286125404	23837	6.383537329	0.13095732	0.313889295	1
GGGAAUGCCG	11	9.307928934	23880	6.381969969	0.176853967	0.881733085	1
AAUUAA	9800	6.392247656	14091	6.377106171	0.011910338	0.385178422	1
UGCUG	17484	6.326851294	6407	6.537406283	0.014992164	0.242585275	1
UAGUAAG	1439	6.455106163	22452	6.37871603	0.015086745	0.917915077	1
UGGAGAC	2689	6.316796018	21202	6.391753872	0.013926498	0.743709598	1
ACCCCCCGGCAC	0	NaN	23891	6.383317152	0	1	1
AGACGACGAC	1	1.365383404	23890	6.383527195	0	1	1
AGGACCG	412	5.978148971	23479	6.39042688	0.044691972	0.393711951	1
UUUAUUUAUUUA	242	5.8732612	23649	6.38853655	0.045452274	0.705432338	1
ACUUGU	7472	6.385189411	16419	6.38246512	0.012889186	0.360941889	1
GAUCAAG	1408	5.959389948	22483	6.409865633	0.029207169	0.208330812	1
ACCCAUACGCCG	1	3.606852928	23890	6.383433371	0	1	1
GAGCAGUAGUC	2	9.031410373	23889	6.383095452	0	1	1
CCGGCCA	946	5.844592297	22945	6.405528253	0.04559119	0.045786063	1
CCAGCGA	589	5.855011623	23302	6.396671025	0.048187896	0.138740244	1
CGCUUCAU	108	5.863029582	23783	6.385679809	0.135246387	0.039164593	1
AGACGAA	405	5.895516393	23486	6.391728942	0.054146153	0.193540653	1
AUUU	21484	6.350331447	2407	6.677735468	0.018225136	0.468502006	1
UGACGGG	443	5.610853606	23448	6.397911205	0.07121642	0.024303676	1
GGUUACUA	257	6.714675245	23634	6.37971391	0.056712136	0.38687726	1
UGUAAAUA	2925	6.12297422	20966	6.419638009	0.020259647	0.242724586	1
AAGGGGAA	1156	5.956151852	22735	6.405037103	0.03352722	0.168543194	1
AUUUUAUUUUA	414	6.206619731	23477	6.386433084	0.043607177	0.421573271	1
UUUUUUG	8278	6.462063415	15613	6.341565947	0.014100168	0.232350819	1
GCCCCUA	1242	6.266682235	22649	6.389713045	0.027738905	0.325261598	1
CGCGGA	529	5.627032793	23362	6.40044216	0.063951623	0.029069521	1
AACAACG	358	6.323470843	23533	6.384227575	0.045509373	0.458355709	1
UUGAUGG	2131	6.47053966	21760	6.374775279	0.022173228	0.295655925	1
AGGAAAGACC	60	4.421096523	23831	6.388257492	0.142720266	0.174528153	1
GGUUAAUG	423	6.409766974	23468	6.382840406	0.049494589	0.26057974	1
GUCCUCCG	185	5.316972298	23706	6.391638834	0.094206963	0.076902699	1
CCUUUAGGC	99	5.949224772	23792	6.385123438	0.160389198	0.01253493	1
AGGGU	13493	6.236459937	10398	6.573886916	0.023928217	0.002401696	1
AGGAGGAU	955	6.418348292	22936	6.38185854	0.022189082	0.757413	1
CGGCCGA	179	5.912306874	23712	6.386872771	0.071132689	0.329812336	1
GUUUG	15378	6.327677125	8513	6.483826061	0.013447886	0.274921736	1
UCUU	21356	6.358234162	2535	6.594627739	0.020968328	0.272024962	1
CUUUA	15294	6.335481283	8597	6.468416813	0.010593713	0.567251245	1
ACCACC	6087	6.133402263	17804	6.468760419	0.018277864	0.096536297	1
GUUUUAUUUUA	168	6.334395728	23723	6.383663601	0.057140398	0.647366404	1
GAAUACA	2116	6.423266476	21775	6.37943505	0.027264861	0.11368135	1
ACCCCUCCGCAC	2	1.549199218	23889	6.383721867	0	1	1
AUCAUC	5108	6.177052807	18783	6.439410336	0.019783015	0.08626682	1
CUCGCUGC	281	5.538223255	23610	6.393375237	0.052517255	0.427930734	1
UAGGGA	5523	6.302573164	18368	6.407595737	0.00936073	0.850807378	1
AUUUUUG	7167	6.342802973	16724	6.400679334	0.014659125	0.231168888	1
CGAAGGA	396	6.173630863	23495	6.386851341	0.052344148	0.236323823	1
UGGACAGAGC	71	6.033933326	23820	6.384358556	0.071370372	0.863642342	1
UACAUCAC	341	6.31194305	23550	6.384350637	0.07178263	0.062605765	1
CUGU	21796	6.352189807	2095	6.707160402	0.022186966	0.303601852	1
CUCCAUCUU	350	5.977858647	23541	6.389345378	0.04700565	0.431171889	1
GGGCUAAGGAAU	7	5.682022456	23884	6.38352269	0	1	1
UCCG	11706	6.184594808	12185	6.574227596	0.025164289	0.001040351	1
UUAAUGG	2485	6.344724054	21406	6.387797384	0.017846911	0.477359758	1
AUUUUA	12579	6.376524158	11312	6.390870995	0.012205879	0.337434139	1
GGGCUAAGGAGG	6	7.316271497	23885	6.383082791	0	1	1
AUAUAU	9327	6.308352669	14564	6.43132551	0.013690441	0.236959045	1
GAUUUAUUUUA	73	7.095102512	23818	6.381135595	0.087963863	0.626469333	1
UUAUUUU	9977	6.36271433	13914	6.398090356	0.011657025	0.408692288	1
ACCCCCAGGCAG	14	2.864223849	23877	6.385380531	0.366775558	0.046359052	1
UGUUCGAGUA	7	4.794446155	23884	6.383782824	0	1	1
AGAUACU	2464	6.46146802	21427	6.374330185	0.021587038	0.254480185	1
AAGAA	16941	6.297672339	6950	6.592081004	0.023925405	0.007091076	1
UAAG	18565	6.333371091	5326	6.557415654	0.019700641	0.080500876	1
AUUUA	16295	6.365222871	7596	6.42213315	0.012083959	0.435772483	1
UCUAU	13021	6.372737893	10870	6.395989878	0.014283444	0.178192819	1
GGUCUCUCUG	82	5.862964417	23809	6.385109286	0.074741669	0.75129076	1
GAAAGGAGA	350	6.517609476	23541	6.381320537	0.075419056	0.039551403	1
AGGAGAU	2591	6.308784458	21300	6.392383547	0.014741404	0.697028012	1
GGACUGUA	403	5.906506215	23488	6.39149813	0.037590707	0.630136577	1
UCUUAUAUU	288	7.093158066	23603	6.374655788	0.055880373	0.336681037	1
UUAGUUG	2149	6.36178303	21742	6.385445605	0.02363219	0.224761341	1
GAAGGA	8334	6.217470312	15557	6.472162531	0.023251497	0.005658062	1
CGGUGA	1774	6.113964487	22117	6.404921874	0.02970665	0.110186162	1
CUAUAGC	986	6.617370683	22905	6.373241763	0.02512264	0.589598757	1
AUCUACUCAUAU	0	NaN	23891	6.383317152	0	1	1
CGCGGUU	112	6.832916803	23779	6.381199521	0.076007191	0.540085523	1
AGGCAGU	2729	6.245152766	21162	6.401134495	0.017959901	0.416609665	1
GACUACUG	346	5.896686389	23545	6.39046832	0.034559084	0.810092785	1
UUCGCUGU	164	6.661321138	23727	6.381395601	0.077319551	0.284481935	1
CACCCUCC	1301	6.080424252	22590	6.400761316	0.030577494	0.200246736	1
ACCGGG	1455	6.063108301	22436	6.404083059	0.030245267	0.164099058	1
UUUUUG	13287	6.379982308	10604	6.387495771	0.011812072	0.383000382	1
CGGCACA	461	5.667444229	23430	6.397402403	0.068305647	0.029434449	1
GCAGC	14177	6.220653986	9714	6.62071428	0.025394644	0.001180834	1
UUUUUUC	8697	6.503863828	15194	6.314316597	0.014845157	0.174580588	1
CCAG	21285	6.322159155	2606	6.882836713	0.037027849	0.003436327	1
CCAAACC	2116	6.080784358	21775	6.412715976	0.033428387	0.026860887	1
UUAUUUAUA	1042	6.438031581	22849	6.380821969	0.034133465	0.195938983	1
GGACGGA	456	6.109674156	23435	6.388641718	0.022666371	0.975626689	1
UGUGUG	10572	6.258561832	13319	6.482342097	0.013498357	0.23311863	1
GACCCGG	571	5.961803162	23320	6.393638099	0.06222968	0.026686674	1
UAAAAU	12906	6.415982141	10985	6.344939879	0.018999247	0.027571823	1
CACGGC	2106	5.773428923	21785	6.44227628	0.043602909	0.001348362	1
AUAGGGU	1177	6.672788506	22714	6.36831725	0.041544598	0.042020536	1
ACAUCAUCU	159	6.755376531	23732	6.380824423	0.068881334	0.44183845	1
GGAAGCC	2841	5.857127094	21050	6.454334062	0.034311812	0.005512148	1
GACCACCA	462	5.922285005	23429	6.392408315	0.046728543	0.275830811	1
UGUUC	15528	6.331155346	8363	6.480168584	0.011513841	0.467036109	1
GUUUC	15355	6.303071019	8536	6.527668064	0.015830942	0.127837916	1
AGCAUG	6813	6.191728213	17078	6.459748552	0.02521065	0.00409682	1
GGACAAG	1876	6.04746233	22015	6.411936895	0.040152745	0.007589494	1
AAAGGGA	3746	6.103193734	20145	6.43540662	0.029078755	0.009575116	1
CCGAGAUCA	205	6.545895577	23686	6.381910052	0.03782331	0.933229268	1
CAGCCUCC	3165	6.31808728	20726	6.393278194	0.025349589	0.058678882	1
CGAUCGACU	5	3.107754419	23886	6.384002818	0	1	1
UGCUGAC	2339	5.99854226	21552	6.425076083	0.025805548	0.120357763	1
UCACAGG	2446	6.318435243	21445	6.390717532	0.015201526	0.690678438	1
CCCUCGG	1023	5.840927759	22868	6.407580942	0.047614162	0.023594537	1
AGGAACA	2772	6.211805877	21119	6.405829073	0.009562336	0.978491454	1
AGGAGUA	1613	6.292068707	22278	6.389923838	0.022502718	0.431483414	1
GUUUUAUUUAG	23	4.292489438	23868	6.385331943	0.274817657	0.062182819	1
CUUCAAC	1617	6.248083045	22274	6.393134587	0.017567509	0.740792381	1
CCUUCC	10097	6.157329903	13794	6.548736411	0.023113877	0.003942533	1
GGGUAAGCUG	23	6.782019056	23868	6.38293295	0.138954467	0.766698763	1
UAUCAAC	1183	6.20202075	22708	6.392762002	0.025800411	0.442601246	1
UCCGC	4794	5.935134832	19097	6.49582624	0.031883654	0.000826851	1
UUACACG	352	6.619044783	23539	6.379792103	0.058049818	0.192987991	1
UUGUA	16007	6.36394687	7884	6.422644918	0.017173177	0.088688513	1
UUCGCUUU	193	6.944431945	23698	6.378747351	0.086484419	0.114083618	1
GAAUGU	8468	6.269831993	15423	6.445626193	0.013751286	0.252507249	1
GGGCUAAGGAUU	3	11.2571554	23888	6.382705066	0	1	1
UUUUAUUGU	1052	6.287102368	22839	6.387748955	0.025199666	0.54553889	1
CCCU	20787	6.327623145	3104	6.756291162	0.0274672	0.033980954	1
AUGUGU	9693	6.250055559	14198	6.47429508	0.013606122	0.236616032	1
AUCUAAUCAUAU	0	NaN	23891	6.383317152	0	1	1
UCUUCUCU	1685	6.270067326	22206	6.391910593	0.019054251	0.620324835	1
GAAGGAG	3325	6.00979451	20566	6.443706279	0.037148385	0.000741623	1
GAUCCCCG	130	5.935740662	23761	6.38576591	0.083420149	0.329287031	1
CUUUUUC	5646	6.370178972	18245	6.387382823	0.016526027	0.189597769	1
GCGC	9982	6.134194788	13909	6.562103509	0.022831283	0.004675507	1
UACAGC	5181	6.171074237	18710	6.442089495	0.02080208	0.059700743	1
UGUAAUAUU	639	6.51757643	23252	6.379627505	0.037538764	0.344802728	1
GCAUGC	5058	6.201774338	18833	6.43207431	0.019570875	0.094299691	1
GGUUCCCA	647	6.23153495	23244	6.387542031	0.03173304	0.550397545	1
GGCCACUG	1020	6.028023864	22871	6.399162509	0.02595778	0.526137048	1
UGGUGGA	2622	6.160867214	21269	6.410740338	0.02035088	0.288436024	1
CUUGU	15503	6.299842281	8388	6.537598379	0.017472498	0.072058411	1
GAGACUA	1370	6.425124582	22521	6.380773918	0.036783285	0.060716444	1
CCUAGAUCACC	4	2.283698913	23887	6.384003654	0	1	1
GUGGUGU	2582	6.384145433	21309	6.38321679	0.017075205	0.512888213	1
GUAGGGA	1542	6.195666987	22349	6.396264333	0.018411325	0.712465579	1
GUUUUUC	4840	6.301732251	19051	6.404044197	0.013803217	0.453966539	1
ACCCCCAGGCCC	13	9.76966432	23878	6.381473509	0.150028671	0.931765044	1
ACCCCCACGCAG	0	NaN	23891	6.383317152	0	1	1
UAGGUAG	1268	6.512311593	22623	6.376087123	0.030512344	0.213570185	1
UCUUC	16044	6.259291543	7847	6.636900288	0.020074534	0.028608317	1
CCUUCCA	3798	6.05942007	20093	6.444540519	0.024242866	0.046819167	1
CGCGCGG	105	5.883994051	23786	6.385521345	0.066394798	0.746097992	1
UUUUAUUUG	1405	6.24807023	22486	6.391767829	0.024928219	0.383820945	1
UGGUGCC	2614	6.249579758	21277	6.399747549	0.021869382	0.215471522	1
AACAUCG	356	6.139045156	23535	6.38701211	0.03554436	0.767412889	1
CGCCGCG	185	5.667206747	23706	6.388905629	0.068565376	0.353997193	1
GGUUCUU	2443	6.324651407	21448	6.38999938	0.012802604	0.864858209	1
AGACAGAGAC	76	5.70906558	23815	6.385468868	0.065297192	0.903227405	1
AGAAAAU	6294	6.28884482	17597	6.417107506	0.012917885	0.421588898	1
UGUACAUA	1702	5.972008529	22189	6.414866446	0.037009583	0.026326255	1
UCUAA	13610	6.356231468	10281	6.419173213	0.013896832	0.208018328	1
GUUGGAC	1225	6.222507223	22666	6.392008238	0.013396528	0.985186966	1
GGUGUUG	1992	6.259511717	21899	6.394578873	0.016228208	0.722122877	1
ACUAGAGAC	89	5.896650744	23802	6.385136886	0.06841508	0.800901344	1
AGAGACG	1221	6.193030464	22670	6.393565941	0.036625955	0.089334311	1
UUAAUUUCAAGA	9	8.969327815	23882	6.382342607	0	1	1
AGAGG	15562	6.206008905	8329	6.714601933	0.024373453	0.003173819	1
UAGGAAG	2635	6.205809667	21256	6.405321867	0.023897474	0.137397539	1
AGAGGAA	4193	5.979264724	19698	6.469325469	0.028443521	0.00744149	1
ACCCACACGCCC	5	5.010093513	23886	6.383604606	0	1	1
ACUACGAUC	1	30.2122629	23890	6.382319708	0	1	1
CGCGGAG	235	5.818708107	23656	6.388926009	0.056919571	0.438014568	1
CGCGUA	149	6.908761057	23742	6.380019572	0.079287181	0.309672992	1
GAGGAAGGUG	92	5.384301047	23799	6.387179057	0.141528599	0.050881284	1
ACUAACA	1543	6.383282294	22348	6.383319559	0.018131968	0.729693851	1
GAAGAAGGAAA	58	5.961921878	23833	6.38434266	0.082909527	0.821285806	1
CACGGA	1949	5.878621122	21942	6.42814682	0.035942769	0.019608327	1
UGUCGC	1627	5.910480777	22264	6.417870906	0.032506994	0.08116507	1
UGUGU	17165	6.329451685	6726	6.52078381	0.016072882	0.164604122	1
GGCCCCUA	332	6.292462731	23559	6.384597498	0.040733161	0.649048218	1
UGUGUUU	6737	6.350554164	17154	6.39618437	0.016038151	0.165975108	1
GAGUCAU	1596	6.32925276	22295	6.387187382	0.018156655	0.710051428	1
AGAGAGC	2425	5.975349928	21466	6.429404943	0.028391751	0.059630145	1
UGGUGAU	2534	6.393173012	21357	6.382147758	0.015802135	0.623643236	1
UGCCGUU	677	5.743038496	23214	6.401989878	0.052925774	0.050180248	1
CGCAGCA	588	6.080262327	23303	6.390964075	0.033766345	0.530132595	1
UUUUUGG	5374	6.324114643	18517	6.400498892	0.013375261	0.445468149	1
ACAA	19949	6.341015855	3942	6.597388331	0.026515395	0.019541007	1
AAUCUUA	2713	6.615703788	21178	6.353547346	0.026390599	0.070174282	1
AGAGACA	3480	6.080117659	20411	6.435011544	0.023304596	0.079157265	1
CUGCUUCC	1638	6.065147154	22253	6.406737026	0.0196499	0.597755402	1
AUAUAGC	1424	6.673828964	22467	6.364903976	0.047225069	0.00509294	1
CCAACCC	2252	5.966076875	21639	6.426739912	0.040107034	0.002825853	1
GGAUGAAC	341	6.023362987	23550	6.388529227	0.047528127	0.433439669	1
UCAGAGAUU	247	6.067437132	23644	6.386617032	0.056097977	0.425144082	1
UAGGAAA	3796	6.320096211	20095	6.395259759	0.014227388	0.537771112	1
AAAUUCCC	670	6.741367756	23221	6.372986249	0.043822016	0.163894352	1
AUUUUUU	10360	6.381858074	13531	6.384434294	0.016062465	0.096844894	1
CGAAGGAC	73	5.881812244	23818	6.384854219	0.062036655	0.942124448	1
UUUU	21525	6.374759291	2366	6.46117343	0.01471909	0.744899093	1
GAUGAAG	2376	5.985425621	21515	6.427258136	0.029223876	0.051734422	1
GGGCGAAGGAAG	1	18.10125408	23890	6.382826657	0	1	1
ACGAAUC	244	6.387181956	23647	6.383277273	0.046984784	0.660602536	1
UGCUGC	9471	6.240595292	14420	6.477056316	0.016846931	0.077942038	1
AAGAAGAA	1858	5.945912949	22033	6.420202597	0.030509207	0.082346354	1
ACCCCCAGGCAC	4	17.64760541	23887	6.38143089	0	1	1
AUUUAUUUAUUU	254	5.985907353	23637	6.387587664	0.053370217	0.471343717	1
UGGUGA	7840	6.360730148	16051	6.394349618	0.012479641	0.384885093	1
AAAUUU	11683	6.387811386	12208	6.379016191	0.013703898	0.212185259	1
AGGACUGAGC	75	5.162522825	23816	6.387161609	0.144726234	0.087254579	1
CCCCCCA	2898	5.950231673	20993	6.443102877	0.040240237	0.000524151	1
CUCGGAA	448	6.196150318	23443	6.386893944	0.049645683	0.228707622	1
GAUGAUG	2233	6.244162618	21658	6.397664371	0.022837638	0.241666616	1
GCAUAC	3165	6.196637761	20726	6.411824354	0.014764552	0.587535647	1
AUAGGGA	1507	6.615297624	22384	6.367699096	0.029843338	0.161637122	1
GUCCCCUG	900	5.884769077	22991	6.402833192	0.039799197	0.12862298	1
UUGUGU	10271	6.365211539	13620	6.396970805	0.016522504	0.081766996	1
CCCGCCG	525	5.562860588	23366	6.401751617	0.067663557	0.018160808	1
UGCUGUUUU	878	6.247255781	23013	6.388508213	0.021735709	0.819137694	1
CAGCGGG	883	6.082787838	23008	6.394850853	0.020882638	0.852202399	1
GAAGGUA	1672	6.162640816	22219	6.399923248	0.033920277	0.055845734	1
UUCUUCAUCC	104	5.705078179	23787	6.386282505	0.077067387	0.570010876	1
AGCAUGC	1658	6.359049447	22233	6.385126888	0.019184308	0.621169931	1
CGGACCG	122	5.414873608	23769	6.388287917	0.116471103	0.074274481	1
AGGAAAG	4535	6.050702725	19356	6.461246809	0.029934326	0.002763037	1
UCCCCUA	1754	6.076084713	22137	6.407660365	0.024249015	0.294838137	1
UUGGUGG	2758	6.392310241	21133	6.382143493	0.034488246	0.006033687	1
UAGUUUA	2866	6.378952183	21025	6.383912158	0.014131484	0.69502761	1
GAAA	21873	6.35343872	2018	6.707167968	0.033096114	0.034934281	1
UUUAUUU	10034	6.397416486	13857	6.373107676	0.009876804	0.621313992	1
AAUCCAG	2390	6.22406692	21501	6.401019029	0.017865842	0.498418297	1
UAGGAUG	1785	6.378335591	22106	6.3837194	0.01365187	0.917897992	1
UGAUGCC	1987	6.250087856	21904	6.395402918	0.020264457	0.442933802	1
UUGUGUGU	2161	6.071132516	21730	6.414363217	0.025034174	0.170144593	1
ACUAACU	1467	6.615000933	22424	6.368160173	0.031622895	0.127330054	1
CGUUCUU	644	6.167548086	23247	6.389294495	0.018467554	0.983128386	1
GGCUGAUG	659	6.089236384	23232	6.391659061	0.048915707	0.093144346	1
AACUUUAU	1456	6.342212934	22435	6.385984758	0.031502117	0.132542892	1
UGUGUUG	3891	6.45542541	20000	6.369288491	0.020544462	0.127867834	1
CCAUACA	1281	6.184004863	22610	6.394609458	0.01928447	0.758079466	1
UGCAUGU	3390	6.136486822	20501	6.424132469	0.024853194	0.05499484	1
AGCCGAGAA	53	5.880235131	23838	6.384435675	0.101468719	0.647589065	1
CCAUACC	1108	6.277158793	22783	6.388479925	0.019141552	0.833584036	1
AUGAAAA	5958	6.275971577	17933	6.418981287	0.018885559	0.082327049	1
CAUCAAC	1155	6.183440452	22736	6.393470987	0.036376698	0.109046767	1
ACCUGC	7201	6.172640663	16690	6.47421478	0.021183039	0.021895465	1
UGUUUGU	5952	6.32862186	17939	6.401464562	0.015652769	0.223525268	1
ACCCACCGGCCC	5	3.451271114	23886	6.38393091	0	1	1
UCCGCUUU	143	5.850648466	23748	6.386524648	0.083010597	0.281249316	1
UGAGUGG	2518	6.033185556	21373	6.424566923	0.024181817	0.143459679	1
ACUUUUU	6957	6.534264791	16934	6.321303291	0.02636251	0.002110232	1
GUUCCAGAU	137	6.159775891	23754	6.384606415	0.07424274	0.440614914	1
AUGACA	6703	6.241533163	17188	6.438610268	0.014721898	0.246821668	1
CUAGACUAGA	22	7.219959417	23869	6.382546021	0.345269063	0.010595829	1
ACGACG	321	5.783502174	23570	6.391486037	0.03777546	0.75680845	1
CUUUC	16312	6.317652064	7579	6.524645681	0.013849824	0.274030574	1
CCCGGCG	442	5.819261985	23449	6.393949264	0.042271771	0.420278141	1
ACCGUC	1355	5.972184524	22536	6.408036921	0.028398089	0.253993252	1
UGGUGG	8923	6.292326968	14968	6.437559898	0.012415526	0.354875354	1
UGCAUA	6379	6.242144138	17512	6.43474147	0.014221561	0.300711869	1
GCAUAA	4705	6.127357071	19186	6.446086473	0.019228265	0.122329107	1
AGACAAA	3325	6.266890293	20566	6.402140419	0.011833225	0.817698847	1
GAAAGAAG	1273	6.272097587	22618	6.389576879	0.024489043	0.465090851	1
CAGCCGU	778	5.832603378	23113	6.401854569	0.053453765	0.027104897	1
AACAAAGAAAG	35	7.235997796	23856	6.382066154	0.143712274	0.465942504	1
ACCCCUCGGCCG	0	NaN	23891	6.383317152	0	1	1
UGCUAC	4876	6.224842456	19015	6.423954681	0.016987366	0.212704091	1
UCUCC	15791	6.22265963	8100	6.696519982	0.027952553	0.00046515	1
CCCGUUU	703	6.0096734	23188	6.394645061	0.046352886	0.106561782	1
UUAGUGU	2476	6.457008661	21415	6.374796948	0.030082884	0.036013102	1
ACAUUCA	2766	6.252924888	21125	6.400390052	0.013438584	0.769061384	1
ACCCCCCCCCUA	0	NaN	23891	6.383317152	0	1	1
AUUUAA	11270	6.364364014	12621	6.400241474	0.014176511	0.182561736	1
GGUCCCUA	261	5.697708522	23630	6.390889892	0.061221449	0.287971675	1
CGGACGG	148	5.75924245	23743	6.387207269	0.082009093	0.275879246	1
GGGCAUAGGCAC	0	NaN	23891	6.383317152	0	1	1
GACUAGAA	476	6.488387584	23415	6.381181191	0.036185326	0.574404123	1
UGGGGAU	2532	6.230085281	21359	6.401482005	0.014125149	0.757124871	1
UCUUU	17645	6.333013164	6246	6.525426321	0.019354959	0.063094375	1
UAGGUUA	1480	6.73757552	22411	6.359922284	0.034733215	0.070185281	1
AAAGAGA	4529	6.301353488	19362	6.402489419	0.010260941	0.834384	1
CCGUCGG	179	5.655307186	23712	6.388812841	0.077349516	0.238258053	1
GGGCUAAGGAGU	4	10.59569768	23887	6.382611768	0	1	1
UGUGAUG	3316	6.215277107	20575	6.410399572	0.022393257	0.114050444	1
AGACAA	6982	6.235360564	16909	6.444410824	0.016808435	0.122543078	1
AUCAAC	3861	6.238601259	20030	6.411212712	0.020366407	0.136347706	1
GUUUCGAG	74	6.557324492	23817	6.382776507	0.076395012	0.782416224	1
CCUUU	17355	6.336772134	6536	6.506907848	0.010062145	0.722303892	1
CUGAGUU	2993	6.305627907	20898	6.394443763	0.019414522	0.277196831	1
CCUCC	15888	6.24230701	8003	6.663258317	0.025657706	0.001810422	1
AGAGAAC	2631	6.273644562	21260	6.396889522	0.023554243	0.148801921	1
GGUGGU	6594	6.198729608	17297	6.453686017	0.019388633	0.055234146	1
GACCACUA	254	6.092602244	23637	6.386441135	0.060236537	0.321525818	1
GUUGUGC	1523	6.265413439	22368	6.39134502	0.019870216	0.626621297	1
CGGCGGA	178	5.825664212	23713	6.387503135	0.051599962	0.734627446	1
CGGAGGG	788	5.882204346	23103	6.40040917	0.045340816	0.087161093	1
GAAGGAA	4200	6.340355896	19691	6.392480591	0.013403839	0.562755797	1
GGGUCGAGGGG	6	7.631752074	23885	6.383003541	0	1	1
GAUCACCA	307	6.301817546	23584	6.384378057	0.051871417	0.388602063	1
AAUUUAUUUAG	35	5.701040334	23856	6.384318145	0.137734742	0.521137313	1
AUCUGAC	1543	6.280205614	22348	6.390436407	0.023067971	0.426150867	1
AUACUAACAA	39	5.413273722	23852	6.384903254	0.093135231	0.888209569	1
ACUAAU	5590	6.40582194	18301	6.376443115	0.013916832	0.37815656	1
GUGGUUU	3722	6.352719659	20169	6.388963633	0.018928781	0.210204846	1
CGGGCGG	592	5.962668267	23299	6.394005342	0.050054491	0.110806275	1
GGGGGCUG	1315	5.929854413	22576	6.409730312	0.045950948	0.010520681	1
UCCCUA	5520	6.187609462	18371	6.442122141	0.020668898	0.053210851	1
CCAUUC	6731	6.209227804	17160	6.451603597	0.019739895	0.046207358	1
CCUG	21636	6.347691833	2255	6.725130636	0.025041269	0.154363546	1
CAGACGA	326	6.119223923	23565	6.386970638	0.032081997	0.895214498	1
GGACGAA	297	6.338286162	23594	6.383884	0.04519268	0.586995227	1
CCUCCCU	5191	6.042065899	18700	6.47804631	0.029259939	0.001903496	1
AUAAAAA	8247	6.37729621	15644	6.386491194	0.014111963	0.232398595	1
UACGGA	1006	6.484798469	22885	6.378856143	0.026088955	0.528174788	1
UAUUAUUUU	1464	6.730601277	22427	6.36064698	0.035626761	0.06108084	1
GGGCUGAGGAUG	17	6.906931847	23874	6.382944301	0.120002562	0.967289844	1
AACACGA	433	6.683182813	23458	6.377782075	0.053035576	0.182805627	1
ACCUGU	8171	6.283766796	15720	6.435061806	0.01552127	0.149906901	1
UUGUAUGU	1684	6.6944946	22207	6.359719961	0.027777427	0.178513421	1
AGAAAAC	4439	6.302848546	19452	6.40168031	0.022303073	0.054885872	1
UCUGCUGC	1270	6.080613944	22621	6.400311674	0.033804315	0.128046658	1
GGACGGC	495	5.645584857	23396	6.398925696	0.085765503	0.001599383	1
UCCAGU	7643	6.315322298	16248	6.415301684	0.013171673	0.327948505	1
CUAACCCUAA	41	4.256479435	23850	6.386973351	0.199932505	0.075844597	1
UCUCUGG	3755	6.040427419	20136	6.447259889	0.024456624	0.04537527	1
UGCGUA	1181	6.295157608	22710	6.387901759	0.020015279	0.759416669	1
CCUUG	15703	6.273291534	8188	6.594325003	0.017406772	0.076671651	1
AAACCAAA	1842	6.232702752	22049	6.39589966	0.025788702	0.208220959	1
GGCUACUA	224	6.542464568	23667	6.381810877	0.072183842	0.197850195	1
GAAACGA	502	6.527595327	23389	6.380220498	0.044657234	0.280911446	1
UAUACAG	2140	6.215650239	21751	6.399813276	0.025804915	0.149268686	1
GCCAAGGAGCC	28	4.013375823	23863	6.386097957	0.205684533	0.18748705	1
GAUCGCUG	103	5.169136527	23788	6.38857445	0.133620852	0.051352255	1
UUAGGG	5332	6.381538156	18559	6.383828258	0.013229195	0.463180728	1
UGGGAAU	3085	6.234818976	20806	6.40533565	0.020505072	0.208622158	1
CCAU	20483	6.343262822	3408	6.62405449	0.023113995	0.088126578	1
GAUUACUA	311	6.572424935	23580	6.380822982	0.057508543	0.261992612	1
GUGACGA	300	5.945147999	23591	6.388889224	0.046818278	0.534720913	1
GGGG	18782	6.295945218	5109	6.704518886	0.021879131	0.042758297	1
CCGACGG	121	5.554164788	23770	6.387537911	0.117970774	0.07010386	1
UUGAUUU	5386	6.390304921	18505	6.381283317	0.016166755	0.225598196	1
UCUUCGAUC	20	9.141609182	23871	6.381006154	0.273262536	0.101126986	1
GUAGUUU	2832	6.651792536	21059	6.347212765	0.037191397	0.002003989	1
UGCAUGA	2383	6.090406628	21508	6.415770462	0.02411682	0.164815839	1
GGAAAGAC	702	6.446267603	23189	6.381411455	0.026942606	0.705758117	1
UUUCUCG	649	6.156276779	23242	6.389656934	0.04093547	0.240606209	1
GAUCAAU	1061	6.06918023	22830	6.397916332	0.026529778	0.473333301	1
GAUCACCG	101	4.781634125	23790	6.390117067	0.155746029	0.015206724	1
UGGAGCC	2848	6.120009973	21043	6.418953651	0.017982307	0.391848432	1
CACAUCAU	612	6.247900743	23279	6.386877221	0.064612991	0.01376046	1
CACG	13608	6.197546053	10283	6.629157191	0.024621223	0.001648303	1
CUUUUCU	6618	6.312391866	17273	6.41049156	0.015029973	0.229894367	1
CCCUCCG	975	5.77568173	22916	6.409170029	0.058621454	0.003232487	1
AAUCAUA	2474	6.318920198	21417	6.390756012	0.013605946	0.806182508	1
GAAUAC	4549	6.431690152	19342	6.371940419	0.032185593	0.000971126	1
CCCAGGA	4846	6.003224246	19045	6.480031787	0.031686872	0.000855094	1
UCUAG	12540	6.290923827	11351	6.485388537	0.014219988	0.179591154	1
CACAGCA	3390	6.071631962	20501	6.434856726	0.024877914	0.054602927	1
ACGACA	1073	6.182381175	22818	6.392766022	0.038041818	0.102986667	1
AUGAGCG	340	6.125493296	23551	6.387039292	0.062358911	0.14750487	1
ACCCACCGGCAC	2	6.593918957	23889	6.38329952	0	1	1
CCUGG	16987	6.253369654	6904	6.703047475	0.027200773	0.001400607	1
GCCAAGGGGCC	19	4.309629781	23872	6.384967624	0.158302614	0.728223063	1
CACAGGA	2923	6.000439352	20968	6.436691428	0.031074542	0.014104634	1
UCGCUU	2088	6.363490359	21803	6.385215897	0.023479119	0.244243692	1
AAUAAACAAAG	32	4.393953406	23859	6.385985313	0.242777883	0.046233853	1
UCCGCUGC	209	5.573328446	23682	6.39046552	0.087797083	0.082018056	1
UGUUGGU	3123	6.4092446	20768	6.379418297	0.013804181	0.679005396	1
GAUAUAC	1012	6.180882432	22879	6.392271387	0.038692126	0.109836985	1
GGAGGAAC	607	5.458776778	23284	6.407419369	0.06405796	0.015578847	1
GGUGUGG	3217	6.125445327	20674	6.423443575	0.021077668	0.168473438	1
UGUGUGUU	2347	6.345042489	21544	6.387486788	0.01911066	0.422110013	1
UUAUAUUUU	1640	6.423792027	22251	6.38033397	0.014298672	0.913681112	1
AGGCAGUAGUC	8	10.1447508	23883	6.382057199	0	1	1
CCCCACCCUCUU	14	7.213636805	23877	6.382830304	0.297755162	0.167225565	1
ACGCGCG	74	4.817291154	23817	6.388182833	0.110632424	0.327226196	1
CAUCAUC	1884	6.093885625	22007	6.408095132	0.029673776	0.094121765	1
CAUCUG	8724	6.225457979	15167	6.474117141	0.016958543	0.082702913	1
ACCCAUCGGCCC	0	NaN	23891	6.383317152	0	1	1
UCUCACG	471	6.30809592	23420	6.384829928	0.024912835	0.936792318	1
GUAUGU	7237	6.428805524	16654	6.363550168	0.016349455	0.13477491	1
AAAAAAGAAAG	307	6.485999299	23584	6.381980508	0.05028985	0.42747693	1
ACGCGCA	154	5.555180885	23737	6.388689903	0.067843834	0.481868557	1
ACCUCU	7683	6.212278098	16208	6.464393969	0.018975417	0.046869673	1
CCCUUU	9332	6.248873309	14559	6.46949271	0.01309587	0.283585785	1
CGGCCCG	359	5.741042162	23532	6.393115585	0.051992143	0.294719806	1
UUUUAAGUU	904	6.83439754	22987	6.365577705	0.059794378	0.003979818	1
CGAAGCA	440	5.752628337	23451	6.395150468	0.05771541	0.11254692	1
GUUUUGC	3226	6.351629448	20665	6.3882639	0.02687187	0.035553022	1
AUUUACUUU	700	6.255298484	23191	6.387181283	0.030898193	0.535343027	1
UUUGCUUC	1433	6.669659108	22458	6.365046245	0.039748043	0.028345832	1
GGUUCCCG	153	6.693176942	23738	6.381319994	0.059094186	0.66322959	1
UCCCCCAU	936	6.038916814	22955	6.397360224	0.035518676	0.206572381	1
AGACAGG	3039	6.131429929	20852	6.420027553	0.020033604	0.237492708	1
GGAGAA	9440	6.213275843	14451	6.494395276	0.024736397	0.00184621	1
CUUA	19403	6.365524693	4488	6.460239409	0.013117929	0.557260321	1
AUUUAUACU	434	6.253692554	23457	6.385715459	0.04206049	0.438046276	1
ACUACGACG	1	3.372579763	23890	6.383443177	0	1	1
AAAGG	15979	6.303445407	7912	6.544625369	0.026984031	0.000899978	1
CCUAACC	1244	5.978966043	22647	6.405528164	0.026597186	0.374577413	1
AUUUUG	11805	6.358734416	12086	6.407328338	0.016094013	0.090662762	1
GGUCACCG	128	7.488269487	23763	6.377365298	0.102844693	0.135284476	1
CGCGGGG	401	5.605498758	23490	6.396595363	0.061461502	0.101702603	1
GGACUAGCC	69	6.021925761	23822	6.384363916	0.124220213	0.238867115	1
GGACAA	5503	6.170398309	18388	6.447037643	0.024986628	0.010097123	1
UGUAGGAC	326	6.034126517	23565	6.388147882	0.033785808	0.856453402	1
UCCUCC	9129	6.155391853	14762	6.524268924	0.026170205	0.00088204	1
AGAGAAA	5531	6.123514192	18360	6.461583502	0.020225406	0.061767546	1
UUUUUUAUUUU	696	6.649469844	23195	6.37533085	0.027944303	0.666949936	1
CGUUGGU	451	7.063394066	23440	6.370232055	0.044988668	0.331995143	1
CUGGGGGCUG	218	5.712120224	23673	6.389498073	0.071921056	0.213787891	1
AUGAAUGCUG	78	6.383071404	23813	6.383317957	0.089606302	0.560349728	1
AUUUUC	11385	6.445456101	12506	6.326748151	0.018289684	0.037105829	1
UGGUGAA	3486	6.488214035	20405	6.365396518	0.023638489	0.071772519	1
ACCCACCCGCCG	1	6.276207781	23890	6.383321636	0	1	1
GCGCUU	1338	5.999685225	22553	6.406076852	0.031813452	0.155050048	1
UGUGUGUGUGUG	844	6.134176867	23047	6.392440873	0.035125317	0.267582216	1
AAAGGGG	2602	6.074166165	21289	6.421102434	0.027480045	0.060283649	1
CAGACAG	2697	6.141947165	21194	6.414032206	0.021529711	0.217367681	1
GCGGGAA	502	5.356891657	23389	6.405347406	0.074208532	0.008918636	1
CACAGCG	701	5.867873755	23190	6.398898257	0.036671508	0.319489269	1
UAGGGU	4293	6.443114607	19598	6.370218342	0.013465628	0.545623613	1
CCAUUAAA	1084	6.222194817	22807	6.390975179	0.028695469	0.361652775	1
CGUGAUGCUG	19	3.262071711	23872	6.385801387	0.27677658	0.109077074	1
CGCCGUA	59	4.983790871	23832	6.386781908	0.114337083	0.42503537	1
AGCAG	15967	6.306929112	7924	6.537240403	0.010765911	0.571270538	1
GGAUGGC	1773	6.069633668	22118	6.40846232	0.028969114	0.127186043	1
CGAUGGA	387	6.478027751	23504	6.381757715	0.049134525	0.316901818	1
UGACAGG	2121	6.405651656	21770	6.381141154	0.014596343	0.804758548	1
GUCCUCAG	902	6.233382802	22989	6.3892	0.029269228	0.446831502	1
AGCUCCCA	965	5.731948103	22926	6.410734544	0.047159254	0.032523452	1
ACUAGCU	1315	6.468763308	22576	6.37834011	0.032265564	0.150381561	1
GAUUCCUG	746	6.18917361	23145	6.389574706	0.032988323	0.411169355	1
ACCCAUACGCAG	1	5.649166445	23890	6.383347883	0	1	1
CACCUCCG	221	6.133830656	23670	6.385646536	0.035435007	0.946215843	1
UAUUUU	14557	6.361811522	9334	6.416856627	0.013142392	0.279669586	1
UGGG	21125	6.316387219	2766	6.894486651	0.040101811	0.000766873	1
UCCGGA	1443	5.848082394	22448	6.417723057	0.042427831	0.015173289	1
ACCCCCCGGCCG	0	NaN	23891	6.383317152	0	1	1
UGAACCA	2305	6.049322792	21586	6.418981796	0.040481327	0.002170995	1
UUUAGUU	4200	6.56794808	19691	6.343936222	0.023491274	0.04383104	1
ACCCCCCGGCCC	5	14.02044885	23886	6.381718489	0	1	1
CCUCUCG	712	5.805889452	23179	6.401054264	0.043570834	0.145145723	1
CUCAA	14291	6.248545889	9600	6.583943831	0.020707015	0.014532317	1
GAGGUU	6655	6.394697434	17236	6.378923106	0.014400415	0.272385045	1
UGAAGGU	2375	6.330438285	21516	6.389154079	0.022344458	0.235910455	1
UAGUUUG	2846	6.503344768	21045	6.367085335	0.014875813	0.635880862	1
UUUCUGG	4598	6.279774875	19293	6.407993843	0.021637764	0.061805814	1
UCACUCG	461	6.374290696	23430	6.383494753	0.033384809	0.694776668	1
UAUAUUUA	2478	6.267144765	21413	6.396761096	0.021979493	0.233550736	1
UGACGGA	445	6.043647245	23446	6.389764013	0.042993942	0.394847058	1
ACCCCCACGCCG	3	7.360942756	23888	6.383194376	0	1	1
ACCCCCCGGCAG	1	2.171501278	23890	6.383493453	0	1	1
CAUACAG	1714	6.099536102	22177	6.405249818	0.025896457	0.236338388	1
GAAGAA	9638	6.260238831	14253	6.466543761	0.01735156	0.06271256	1
CCGCCGG	365	5.949386543	23526	6.390049477	0.0709995	0.053368751	1
GGUCACUA	271	6.679483443	23620	6.379919139	0.04291941	0.707029414	1
AAGUAACAA	225	6.231354189	23666	6.384761911	0.044192606	0.776742231	1
CCCCCGG	890	5.8919016	23001	6.402331971	0.048653527	0.034615719	1
UGAUCGAGUA	5	6.498099351	23886	6.383293125	0	1	1
UUCUCUUUUCU	111	5.584110782	23780	6.387047678	0.103345229	0.188682143	1
AUUGCAC	2197	6.4119019	21694	6.380422311	0.026683742	0.116720788	1
UGUUCCAGAU	55	6.065446964	23836	6.384050617	0.075003433	0.917082471	1
GAUAUAG	1119	6.580576365	22772	6.373623974	0.036811979	0.111053958	1
GGAUAC	3312	6.153724972	20579	6.420267893	0.029946427	0.011990092	1
CAGUCAC	2237	6.314209775	21654	6.390456397	0.022268704	0.26709497	1
GGAGUU	7339	6.319013528	16552	6.41182877	0.012379843	0.416973864	1
CGGUGGA	510	6.268024432	23381	6.385831984	0.032941026	0.650884181	1
AGGAGCGUG	56	7.290590285	23835	6.381185527	0.123526327	0.361376775	1
AUGUGUGU	2231	6.076126987	21660	6.414958023	0.027716	0.089414868	1
GAUUAGUG	298	6.503663853	23593	6.381797069	0.054702979	0.341930959	1
GAAGAAGAA	469	5.711880026	23422	6.396761948	0.054659033	0.128159293	1
CCGCUAU	150	5.394273728	23741	6.38956611	0.053240947	0.791988952	1
AUCCCA	7533	6.144586555	16358	6.49325465	0.024311905	0.004498226	1
AAAGGAA	6026	6.120930083	17865	6.471822301	0.021480163	0.031271956	1
UCGAGAU	373	5.914555934	23518	6.390751795	0.037960998	0.665265208	1
CGCUGCGGC	17	5.270220486	23874	6.384109757	0.224992485	0.356114441	1
GAGUGC	5512	6.2828747	18379	6.413440597	0.018076493	0.125153203	1
UGGUCUGGAGC	20	7.109661711	23871	6.382708594	0.164006535	0.655569592	1
CCCGCUGC	401	5.869824213	23490	6.392083038	0.046249532	0.367915518	1
ACGCUG	2166	5.941947908	21725	6.427322021	0.036663575	0.010031081	1
AAAGAAGAA	861	6.174219511	23030	6.39113448	0.027761245	0.544501167	1
CGCUGCG	247	5.348710235	23644	6.394125303	0.107554741	0.006996294	1
GGGCAGUAGGG	17	4.559177371	23874	6.38461607	0.234032593	0.309912749	1
UUUUAUUUU	3726	6.326272664	20165	6.393857582	0.015499398	0.436635095	1
ACACGAG	413	5.921453925	23478	6.391441759	0.052470326	0.213769514	1
CCUCGUCC	260	6.106738445	23631	6.386360208	0.052829888	0.469570589	1
AUUAAC	5657	6.436528575	18234	6.366808596	0.018716548	0.097111344	1
GUAGGGU	1077	6.457747975	22814	6.379803433	0.020229478	0.793949193	1
UCUCU	16697	6.30113631	7194	6.574055757	0.016797036	0.11717079	1
CCUGCUUU	1371	6.271542312	22520	6.390121917	0.013737428	0.967745397	1
CGGUAG	829	5.935863927	23062	6.399401565	0.046170239	0.065967493	1
AAUUUAUUUAA	124	5.648776169	23767	6.387149486	0.136164674	0.020627884	1
AUCGGGCA	78	6.596575426	23813	6.38261862	0.088237194	0.5802872	1
UAUAUAG	2572	6.470084555	21319	6.372849224	0.035339828	0.006476377	1
CCCCCCG	905	5.818852086	22986	6.405541153	0.058255349	0.00542498	1
GAUCACC	1462	6.575597507	22429	6.370783652	0.032266159	0.114756264	1
AGAAAAA	8471	6.239427963	15420	6.462362893	0.014280338	0.214803965	1
AGGAGGA	3754	6.073606877	20137	6.441054272	0.026654272	0.022308845	1
GACUAAC	758	6.415498283	23133	6.382262672	0.042728198	0.13708956	1
UAGAGA	7445	6.311170499	16446	6.415977485	0.010988842	0.565961116	1
UUUGAUUUU	1334	6.794578134	22557	6.35899556	0.04170996	0.024990524	1
CACCACCACC	226	5.237556222	23665	6.394259133	0.108146342	0.010638554	1
UUUUUCU	9344	6.452064441	14547	6.339158586	0.023488402	0.003754977	1
GAGCGAAGGGAG	1	3.227939347	23890	6.383449232	0	1	1
AAUUGUACAUAA	15	7.874313753	23876	6.38238044	0.149215391	0.892329636	1
UUAUACUUU	559	6.350859491	23332	6.384094789	0.031869902	0.636198834	1
AAUGAAG	3620	6.388292748	20271	6.382428609	0.013816802	0.60074254	1
UCAUCGACU	10	5.883161094	23881	6.383526589	0	1	1
UCACC	13955	6.242424578	9936	6.581199185	0.023626018	0.003070224	1
AUCACC	5130	6.196492275	18761	6.434402469	0.019052879	0.107338526	1
UAUUAU	8639	6.385484743	15252	6.382089391	0.012747527	0.331587966	1
GCAGCGC	612	5.966112331	23279	6.394285379	0.047097274	0.141893133	1
UGUGUGU	5898	6.222791613	17993	6.435936484	0.015353801	0.245856383	1
GUGCGCG	241	5.618789824	23650	6.391107896	0.048121902	0.63849659	1
UGUGGUG	3575	6.485379751	20316	6.365357229	0.027484418	0.02024775	1
AUUUU	18574	6.354359448	5317	6.484475773	0.012500846	0.538091535	1
AAAA	23272	6.395260253	619	5.93430287	0.054022986	0.059228747	1
UCGAGAGAU	8	8.235584095	23883	6.382696705	0	1	1
CGGUCGA	41	6.239836068	23850	6.383563807	0.131424043	0.479398317	1
CUUUUA	10431	6.410432149	13460	6.362304037	0.017542499	0.053724758	1
CUCUUCAC	876	5.719955473	23015	6.408566113	0.036489851	0.211125532	1
UGGGAAA	4803	6.159412362	19088	6.439656984	0.022831181	0.036608979	1
UAGGGC	3783	6.346433972	20108	6.390256135	0.01339974	0.616900025	1
ACCCAUACGCCC	0	NaN	23891	6.383317152	0	1	1
AGUACAG	2057	6.177325726	21834	6.402723782	0.021469684	0.351540202	1
UAUUUAUUUA	664	5.965592466	23227	6.395258823	0.041394298	0.21861704	1
CUGA	21491	6.352373423	2400	6.660405355	0.022524448	0.223376384	1
GGGCGAAGGAGG	1	4.179755015	23890	6.38340939	0	1	1
UCUUCA	9300	6.228269288	14591	6.482141437	0.01389057	0.223116187	1
AUAUAGA	2375	6.353231783	21516	6.386638065	0.028520817	0.061630058	1
AAAAGAGAAG	215	6.072962225	23676	6.386135462	0.057270241	0.486892914	1
ACUUUAA	4202	6.321307849	19689	6.396551095	0.019645432	0.138044473	1
CACACGA	457	5.862871814	23434	6.393466658	0.046273635	0.29241115	1
CCCGACU	491	5.413784628	23400	6.403660762	0.066906801	0.026985544	1
AUGCGCA	304	5.841203154	23587	6.390304164	0.052298685	0.384450782	1
UCAUC	13270	6.262645392	10621	6.534085842	0.018101361	0.041886304	1
AUGUU	16035	6.297976552	7856	6.557507138	0.016730967	0.104461158	1
ACCCAUCGGCAC	1	2.621955043	23890	6.383474597	0	1	1
AAUAAGCAAAG	24	5.397091158	23867	6.384308874	0.152291867	0.634409931	1
UUUAUUUA	3661	6.397398617	20230	6.380768845	0.013421938	0.631711359	1
AUAUUU	12541	6.372192148	11350	6.395609547	0.009367309	0.672618816	1
CAACCACACCAC	3	5.651935465	23888	6.383409003	0	1	1
GGAUAU	5034	6.352849826	18857	6.391450605	0.016236866	0.24567947	1
CCUGCUUC	1401	6.171693406	22490	6.396500116	0.032215222	0.129435855	1
UCUUCUU	3979	6.255483463	19912	6.408862062	0.012687529	0.659804727	1
UUUCUUU	9254	6.387484615	14637	6.380682343	0.014161105	0.205595596	1
AUGAACA	2821	6.234402005	21070	6.403254961	0.013874937	0.724399124	1
GAUUGAUG	412	6.888503771	23479	6.374452342	0.049147927	0.282058048	1
GGUGUUU	3329	6.279131921	20562	6.400184803	0.011454079	0.846473571	1
CGCCUUCC	340	6.299147925	23551	6.384532283	0.039896395	0.660212283	1
UGCU	21386	6.390266133	2505	6.323991442	0.023384168	0.172077689	1
CUACGAA	240	6.320116671	23651	6.383958483	0.043687194	0.754951027	1
GGGACGU	511	6.218019694	23380	6.386929941	0.064241185	0.032245807	1
CCAC	20298	6.300524604	3593	6.851038595	0.035506618	0.000908323	1
GGCUCCCG	295	5.816556939	23596	6.390402856	0.068181048	0.133188639	1
UGGAGGC	3146	6.075220615	20745	6.4300403	0.02422252	0.081065449	1
CUUUUC	11050	6.31164633	12841	6.444991677	0.015213832	0.127902142	1
AUUUUUC	6473	6.481946256	17418	6.346663909	0.024479188	0.006994391	1
GUUACCUGCUA	6	6.072234316	23885	6.383395297	0	1	1
ACCCAUCCGCCC	0	NaN	23891	6.383317152	0	1	1
UCUGCUGU	1458	6.369881748	22433	6.384190367	0.023051113	0.460927674	1
UCGCUG	2139	6.000164065	21752	6.420994812	0.028462548	0.085236855	1
CCGCUU	1811	6.190851846	22080	6.399103143	0.029758036	0.103179289	1
AGAGUGU	2348	6.221623617	21543	6.400940344	0.014628739	0.755390624	1
AGCAGAGUA	165	6.723676282	23726	6.38095016	0.055400928	0.695910319	1
ACACACUAACCU	0	NaN	23891	6.383317152	0	1	1
UUUGCUGU	1851	6.12355764	22040	6.405132708	0.036890247	0.019167484	1
GGGCGCG	456	5.940659102	23435	6.391930426	0.0269363	0.901701507	1
CACUUCAU	697	6.214377284	23194	6.388393943	0.040245591	0.223074823	1
AGACGGA	982	6.223268429	22909	6.390177681	0.0243892	0.629845425	1
ACAAGGAC	491	6.025291595	23400	6.390829569	0.046253503	0.254962007	1
UCUUCC	9744	6.262977647	14147	6.466203145	0.016565847	0.08426771	1
GCCUGCG	886	5.993720263	23005	6.39832184	0.046001188	0.054065521	1
GGCCUCC	4046	6.198102001	19845	6.42107883	0.016905934	0.291994821	1
CGCAGGG	731	5.738674015	23160	6.403664049	0.056031261	0.023368497	1
GUUCCAGUU	204	6.209353516	23687	6.384815382	0.065133146	0.357453599	1
AAAAAGCAAAG	45	7.539444899	23846	6.381135413	0.08334405	0.913960315	1
AAUAUA	9491	6.393932256	14400	6.376320767	0.014905693	0.157341884	1
ACCCCUCGGCAG	2	1.573089226	23889	6.383719867	0	1	1
UUCUUCAU	1613	6.18343999	22278	6.397788912	0.023914262	0.355955927	1
CGGCGGG	419	5.639021733	23472	6.396603612	0.063464232	0.072590151	1
GGCCACUA	256	6.527664133	23635	6.381753673	0.056194137	0.400684762	1
AAAGGACAAA	138	6.618686952	23753	6.381949702	0.074104446	0.438376849	1
UAGUGC	4108	6.227482117	19783	6.41567677	0.021386732	0.089036547	1
GAGGGUG	2799	6.009474373	21092	6.432927712	0.026629353	0.060116395	1
CCUCUUCC	1846	5.830795389	22045	6.429584114	0.045967706	0.001495385	1
ACCCACAGGCCC	6	5.746411035	23885	6.383477145	0	1	1
UUGUGG	8248	6.277773292	15643	6.438966692	0.013508055	0.27795964	1
GUCUUU	9009	6.396929636	14882	6.375076669	0.015797728	0.121463728	1
GAUUCCUGCUA	5	4.049026675	23886	6.383805784	0	1	1
GGACGCUG	203	6.377052294	23688	6.38337084	0.047581199	0.752280498	1
GAUUCCAGCUA	9	7.532705571	23882	6.382884002	0	1	1
AUAGAA	7649	6.28382966	16242	6.430169746	0.010725741	0.587878173	1
ACGAGAGUU	11	7.701618546	23880	6.382709894	0.380455307	0.082920313	1
CACAGGU	2081	5.964550678	21810	6.423273733	0.033526364	0.027944677	1
GGAAGAAG	1321	6.20701467	22570	6.393635964	0.019905772	0.705901169	1
CAGUGG	9546	6.219222242	14345	6.49251548	0.019399876	0.026750368	1
ACCCACCCGCAC	6	13.96696739	23885	6.381412111	0	1	1
CGACGCG	55	4.353487712	23836	6.38800085	0.188471983	0.040548699	1
ACCCACCCGCCC	4	3.151207591	23887	6.383858385	0	1	1
GGGCGAAGGAGU	0	NaN	23891	6.383317152	0	1	1
UCAUCGAUC	12	3.821798546	23879	6.384604401	0.295451373	0.245939787	1
CCGACGA	89	5.084805392	23802	6.388172523	0.153486299	0.030667033	1
GCGCUG	2207	5.919408588	21684	6.430533819	0.035297042	0.013593587	1
CUAAU	12517	6.41622907	11374	6.347097838	0.022173782	0.005703173	1
UGUGUGUGUG	1416	5.841433156	22475	6.417457652	0.036613155	0.056234254	1
CCUAA	12435	6.3591041	11456	6.409599389	0.013129081	0.255489445	1
GCGAAGGAGCC	2	6.468037345	23889	6.383310059	0	1	1
GGUUCCUG	801	5.763137063	23090	6.404831412	0.058377115	0.010221633	1
UCCCAA	8286	6.198081745	15605	6.481674126	0.014653439	0.195529573	1
UGAAGGC	2230	6.090313633	21661	6.413481865	0.037855413	0.006086958	1
AGGGAAGGGA	218	5.838418698	23673	6.388335015	0.041904667	0.84257549	1
CAGCUUCC	1330	6.303914031	22561	6.387998068	0.020199273	0.684709262	1
AUAAUUA	3590	6.43763616	20301	6.373711456	0.018678444	0.237612404	1
UUUUU	18456	6.395916473	5435	6.340532778	0.019061332	0.094615083	1
AAAAAA	20858	6.416390656	3033	6.155870023	0.034461512	0.003711736	1
GAGCGGCUGG	10	6.007657539	23881	6.383474457	0	1	1
UAGUGA	5662	6.441625129	18229	6.365206462	0.021783785	0.033141699	1
CGUUGUU	580	6.34102865	23311	6.384369331	0.049033533	0.131545394	1
CUAUAGA	1553	6.451082818	22338	6.378605894	0.031771893	0.106612313	1
UAGCGGCUGG	5	9.612000828	23886	6.382641299	0	1	1
AAAUAA	15054	6.399850019	8837	6.355153094	0.015227118	0.151151413	1
AGCUGUU	3530	6.272462324	20361	6.402536127	0.012853156	0.702922286	1
UGCUGUU	4646	6.395645744	19245	6.380340865	0.013678011	0.48563996	1
CCCCGAC	770	5.814376387	23121	6.402264619	0.037715025	0.239664469	1
UGGACAA	2418	6.172807493	21473	6.407021914	0.021784758	0.253681628	1
GGAUGCA	1854	5.802614045	22037	6.432172421	0.047722451	0.000828212	1
GGCUUU	8585	6.274962805	15306	6.444092147	0.010491339	0.580210297	1
AAGGUG	7223	6.198146731	16668	6.46355989	0.018497642	0.063584889	1
UAGGUAA	1754	6.297373423	22137	6.390126806	0.017220379	0.720827775	1
UCUUGC	7344	6.264827375	16547	6.435906076	0.015244743	0.187888979	1
GAUUACUG	457	6.59224686	23434	6.379242693	0.041493414	0.423087244	1
UACGAAC	158	6.867932733	23733	6.380090874	0.117114076	0.02698821	1
GAAAAC	8654	6.253616861	15237	6.456981674	0.017285703	0.073890392	1
GUUGUUC	1655	6.29760607	22236	6.38969653	0.016500392	0.795725558	1
AAAAAAAA	18359	6.444035711	5532	6.181811004	0.02180171	0.035153321	1
AGACGACGAU	3	3.762608479	23888	6.383646277	0	1	1
UAAAGUGCUU	155	5.851135885	23736	6.386792384	0.069809028	0.440913665	1
GAUUCCCG	93	5.702243516	23798	6.385978714	0.077162443	0.639503773	1
UAGUAU	5759	6.536198515	18132	6.334759698	0.022655386	0.022514419	1
CGGGGCA	735	6.096812517	23156	6.392411163	0.056472456	0.02126567	1
UCUUCUCUCUU	54	6.426316164	23837	6.383219743	0.079889807	0.881757059	1
UGCAGGCA	819	6.090533041	23072	6.393710277	0.023670605	0.767312228	1
UUUUUCCC	2471	6.455592871	21420	6.374979463	0.01466171	0.727642708	1
GAUUACCA	259	5.917889301	23632	6.388418109	0.046518463	0.636306143	1
UUAGGGU	1579	6.620310407	22312	6.366545354	0.024109747	0.358062072	1
CACAUA	6058	6.221742057	17833	6.438205389	0.020382207	0.046702527	1
UAAAUA	11851	6.353057913	12040	6.413101391	0.018318688	0.036326385	1
CGCUGAC	426	6.329127404	23465	6.384300951	0.028554165	0.884642657	1
CCUUCUGUG	393	6.649943816	23498	6.378857867	0.054782964	0.196337436	1
GAUUUAUUUUG	98	6.56665919	23793	6.382561992	0.059192079	0.883785248	1
ACCCGA	1139	5.806612961	22752	6.412187848	0.045373313	0.022981338	1
UGUCUCGCU	46	6.787409058	23845	6.382537608	0.135334178	0.369699407	1
UUCAUCAC	692	6.154153468	23199	6.390152846	0.038722394	0.265984023	1
UAGUGAA	2168	6.476334743	21723	6.374033806	0.024083508	0.202983876	1
UCAAAA	10715	6.363079776	13176	6.399774612	0.012552489	0.309507744	1
UGUUCGUGCG	2	2.053935505	23889	6.38367961	0	1	1
UAUCCAG	1792	6.519541215	22099	6.372270792	0.022072372	0.394610184	1
AUUUAUUUU	2454	6.423289171	21437	6.378741356	0.017905427	0.480314798	1
AGGAGAUAA	171	6.8840442	23720	6.379707358	0.086248188	0.159899758	1
AGGGAU	6287	6.3028107	17604	6.412068803	0.014580143	0.278304684	1
CCUGA	15914	6.24431497	7977	6.660624502	0.026821173	0.000956984	1
CACCUUCC	1141	5.917967637	22750	6.40665622	0.037095126	0.100544631	1
ACACAAC	1413	6.179915031	22478	6.396103307	0.032791424	0.114629083	1
CACCGAC	308	5.543199949	23583	6.394289297	0.070705786	0.095671519	1
CCUUCCUU	1829	5.949644586	22062	6.419269791	0.031504237	0.069977868	1
CAAAACA	3894	6.212024059	19997	6.416672921	0.018042113	0.239188183	1
CCCGGC	3653	6.051483465	20238	6.443213805	0.027977132	0.015748302	1
UCCUAC	4709	6.176491284	19182	6.434090951	0.021999725	0.051476438	1
CUUGCUUC	946	6.249068101	22945	6.38885211	0.024384858	0.652437934	1
AUUUC	15954	6.313011284	7937	6.524637529	0.012395479	0.389400198	1
CCUUCCU	5170	6.102211699	18721	6.460947364	0.028685543	0.002543992	1
ACCCCUCCGCCG	2	5.645051764	23889	6.38337896	0	1	1
GCUGGCC	2934	5.898828066	20957	6.451146087	0.034528194	0.004324232	1
GGACAAA	2308	6.078770733	21583	6.415884132	0.031571903	0.03131934	1
GCGCGC	575	5.813376896	23316	6.39737255	0.050886721	0.109347655	1
AACCUUGCC	101	6.109956329	23790	6.3844777	0.107716862	0.193661112	1
AGAAGGAC	607	6.33724158	23284	6.384518315	0.046061284	0.162411457	1
CGCCCGA	162	6.259664541	23729	6.38416134	0.058867906	0.632688579	1
ACUAACC	965	6.468622038	22926	6.379726503	0.021743261	0.773734651	1
UAAUAA	10826	6.551905928	13065	6.243620092	0.015257913	0.12699048	1
GGGUGAGCUG	81	6.405927061	23810	6.383240235	0.052732797	0.978289528	1
CCGAGCA	525	6.130819655	23366	6.388990403	0.030671916	0.71951339	1
CCCUCCC	5435	6.068217489	18456	6.476109018	0.026134163	0.006460352	1
ACGAGAG	377	6.439466465	23514	6.38241691	0.042618439	0.510470704	1
CGCACCG	151	5.22239679	23740	6.390701271	0.101401217	0.091396456	1
GAUUUAUUUAG	25	5.891839513	23866	6.383831982	0.121773234	0.852766427	1
CGCGCAA	66	5.754971055	23825	6.385057796	0.116925816	0.329222883	1
CCUCUUU	4108	6.153196191	19783	6.431102468	0.02624604	0.018438332	1
UAGGAGG	1978	6.374703823	21913	6.384094643	0.023272864	0.279495001	1
AGAAGAGC	805	6.000689831	23086	6.396659221	0.043431555	0.106286499	1
CGGACAGAGC	14	5.275444721	23877	6.38396674	0.178581899	0.763634141	1
ACCCACACGCAG	4	1.028785876	23887	6.384213796	0	1	1
UCAU	20178	6.322391535	3713	6.714412522	0.020442423	0.145407347	1
AAAAAACAAAG	74	6.209361936	23817	6.383857635	0.089036448	0.602429358	1
CACCGGA	379	5.667019052	23512	6.394863468	0.06163798	0.117514273	1
GAUGGAGGA	254	5.727048575	23637	6.390369325	0.060689417	0.312904205	1
CGGCCGG	420	6.279473776	23471	6.385175369	0.028865408	0.881834222	1
UACUUCAA	667	6.328075862	23224	6.384903698	0.029054109	0.644335229	1
ACAAAGACAAA	31	8.114359704	23860	6.381068103	0.151228943	0.478383386	1
GAGCGACUGG	9	5.258275848	23882	6.383741127	0	1	1
GAUCACUG	595	5.971261597	23296	6.393841408	0.046821974	0.157048731	1
GUUUUUG	5330	6.411778635	18561	6.375144117	0.01472138	0.330801177	1
AGAGUGA	3035	6.205058204	20856	6.409257692	0.0175751	0.386360442	1
UCAUCGCUU	19	3.368367756	23872	6.385716785	0.295739558	0.072236597	1
UACGUC	849	6.257693149	23042	6.387945864	0.01640958	0.980166497	1
GAUAAAA	3416	6.546781584	20475	6.356045137	0.021989231	0.11787002	1
GCCGGAG	650	5.642045514	23241	6.404048901	0.047669867	0.112951002	1
UGUUGUU	4243	6.320154969	19648	6.396957072	0.018815096	0.168968538	1
CGCUGCA	751	5.223640954	23140	6.420954007	0.070902697	0.001332978	1
CUAAAA	9785	6.472871281	14106	6.321195562	0.018075385	0.045866233	1
CCUAG	11821	6.275959474	12070	6.488460078	0.01587009	0.098742774	1
GAAACUA	2299	6.492242121	21592	6.371719407	0.025018791	0.148320488	1
UUAGGGUUAGGG	3	9.069508066	23888	6.382979804	0	1	1
GCUU	20680	6.370724139	3211	6.464420708	0.018162316	0.31835103	1
GGGGGAG	3088	6.116423845	20803	6.422934829	0.026014675	0.052532626	1
GAAGAGGAAG	176	5.440899959	23715	6.390311267	0.114542963	0.02042279	1
GGUUCCAGAU	30	7.315208064	23861	6.382145503	0.163028931	0.403332229	1
AAAGAAG	4490	6.251960917	19401	6.413717106	0.015560009	0.340473102	1
AAAAUCA	5051	6.404167662	18840	6.377727135	0.009934381	0.826675436	1
GAUGAUGCUG	81	6.390929074	23810	6.383291257	0.062666895	0.909120637	1
GGUUGUUG	520	6.382672197	23371	6.383331502	0.042917258	0.305963087	1
UCCCUU	9279	6.264868842	14612	6.458534909	0.012137907	0.373174211	1
GAGCACUG	731	6.190734673	23160	6.389395641	0.017194311	0.984827073	1
UAGGAUA	1561	6.16212214	22330	6.398780001	0.017646433	0.753901992	1
GGUCAGUG	611	6.170967523	23280	6.388890418	0.033952635	0.498616601	1
GUUCGAGUA	14	7.504051033	23877	6.382660023	0.187062864	0.711701204	1
CCCUGCG	940	5.800158117	22951	6.407201492	0.042976573	0.071175189	1
UGGAGAGGAAC	26	4.210065501	23865	6.385684826	0.20311528	0.234233662	1
GAACUCA	1984	6.263165112	21907	6.394198681	0.020864524	0.406792474	1
CGGCGCG	118	5.068648443	23773	6.38984266	0.110057914	0.116305104	1
UGGAGAU	2707	6.380410235	21184	6.383688613	0.023543882	0.139706219	1
GAGCAGUGGUC	3	8.712811693	23888	6.3830246	0	1	1
AGAGAAG	4310	6.171387236	19581	6.429965328	0.020170685	0.112878278	1
GGUUCGU	271	6.674684839	23620	6.379974195	0.084883972	0.042094827	1
CCAACCA	1684	6.041713167	22207	6.409221647	0.02111329	0.487881246	1
GACGUC	1159	6.003187279	22732	6.402698224	0.039424455	0.064897579	1
AGGAU	13905	6.287605721	9986	6.51659048	0.015938149	0.104371892	1
CCCCGCG	461	5.640485833	23430	6.397932826	0.055528398	0.123054611	1
UAGGGCAGGC	43	7.256805525	23848	6.381742177	0.148069557	0.303477881	1
AUCUUCAU	967	6.564232244	22924	6.375685635	0.034040452	0.232525939	1
AGAGUGG	2646	6.137756399	21245	6.413900996	0.021644931	0.220265623	1
GCGGGUA	225	6.889758973	23666	6.378502253	0.093412397	0.040904088	1
AAAAGAA	7380	6.236062619	16511	6.449136209	0.013259264	0.331282516	1
UGAUGCU	2802	6.378269595	21089	6.383987798	0.019236495	0.319356759	1
GGUGGUGGU	377	6.353090043	23514	6.383801783	0.030111752	0.889565692	1
GAUUCCCA	586	6.303875107	23305	6.385314708	0.031921038	0.605011747	1
GAUCAACCUGGC	3	4.307308515	23888	6.38357787	0	1	1
AUGAGAA	3815	6.120217208	20076	6.43331348	0.02579455	0.028074894	1
UCCUUU	11167	6.343265037	12724	6.418468203	0.008939375	0.728804535	1
GGAUCCGG	98	6.371435008	23793	6.383366093	0.054962144	0.929691264	1
UAAGGGAUC	58	4.959075423	23833	6.386783187	0.223821071	0.00607322	1
AAAAGA	11353	6.352845147	12538	6.410909166	0.010332827	0.548093326	1
CCGGCGA	141	5.322379359	23750	6.389615772	0.101661217	0.11032872	1
UUAUUUAUUU	953	6.097641384	22938	6.39518606	0.033627534	0.252027036	1
CUACAGC	1581	6.127767689	22310	6.401426686	0.027668092	0.208380481	1
AAUAAU	9473	6.441051162	14418	6.34538441	0.016647514	0.08410661	1
GAAUGA	7533	6.222315372	16358	6.457459859	0.016580638	0.117303592	1
AUUUUU	14910	6.392039068	8981	6.368837276	0.019036066	0.03442491	1
AAUGAAA	5992	6.272960062	17899	6.420261098	0.012043564	0.532902755	1
AGAUCC	4588	6.117255651	19303	6.446555517	0.022949451	0.040293377	1
UCCGCUUC	129	6.19576638	23762	6.384335335	0.103592864	0.127341397	1
AUCUUC	6674	6.322190677	17217	6.407012227	0.012014628	0.491141157	1
CGCCGGG	346	5.251407369	23545	6.399950866	0.089098479	0.008908378	1
CCGCAGG	878	5.762134638	23013	6.407016724	0.052408181	0.01920345	1
UUAAAA	14907	6.396726126	8984	6.361067868	0.009578704	0.682502019	1
CCCCCCU	1787	5.952804878	22104	6.418121958	0.038508351	0.014842005	1
GCGCUUGUGC	7	4.898274727	23884	6.383752393	0	1	1
ACUUGC	5937	6.302423414	17954	6.410066964	0.015530866	0.232054	1
UGAGUGU	2972	6.070134344	20919	6.427811598	0.03668862	0.001813498	1
UUGCACA	2891	6.144871227	21000	6.416143208	0.022566355	0.150257261	1
UUGCUC	6815	6.40858828	17076	6.373231492	0.026313815	0.002352279	1
UUUUUCG	700	6.427668935	23191	6.381978432	0.041386314	0.194859034	1
GGACAGG	2727	6.018300774	21164	6.430349833	0.031404388	0.017046455	1
GAAUUA	7008	6.510304681	16883	6.330605631	0.022448676	0.013592521	1
ACGCGCU	149	5.548031363	23742	6.388559237	0.07869666	0.318241055	1
UAGGAU	5320	6.35469306	18571	6.391517043	0.014986793	0.310914048	1
UAGGGGGAC	89	6.691242683	23802	6.382165763	0.103600491	0.297166047	1
CUCGCUGU	314	6.45751636	23577	6.382328962	0.042544297	0.628991693	1
GUUUUUUUUG	291	6.579582221	23600	6.380897104	0.042397926	0.679692993	1
AUGCGCU	342	5.710031941	23549	6.393095212	0.062913487	0.138653701	1
UACGGC	696	5.756545121	23195	6.402124366	0.060553392	0.014090918	1
AGGAUGA	2521	6.092733035	21370	6.417597103	0.033595811	0.012312354	1
UUGACAGAGC	47	7.411531842	23844	6.381290391	0.155155675	0.208788811	1
UACGUA	1634	5.990494465	22257	6.412156271	0.027567771	0.197586884	1
AGUGUGG	2890	6.276714231	21001	6.397987046	0.014493493	0.660030197	1
CACAGUG	3658	6.352466809	20233	6.388894701	0.016064124	0.40091428	1
UGAAGAC	2643	6.349708068	21248	6.387497725	0.011620118	0.908754252	1
AGACGAG	480	6.217321465	23411	6.386720592	0.061844236	0.054758369	1
GACUAGCA	231	6.952487104	23660	6.377760167	0.083635595	0.081486034	1
CGAACGAGAU	0	NaN	23891	6.383317152	0	1	1
UUGGUUU	5295	6.384058487	18596	6.383106065	0.016097352	0.235876302	1
CCAUUCA	2408	6.351797352	21483	6.386850163	0.023875828	0.169291046	1
CCGGGGG	764	5.761800606	23127	6.403848939	0.060102797	0.009561536	1
GCGCGGU	429	6.286849135	23462	6.385081059	0.026246578	0.93368681	1
UGAUGGAGA	281	5.779492953	23610	6.390503709	0.051498777	0.452971112	1
UUAAUUG	3358	6.348031061	20533	6.389087897	0.014692556	0.561631888	1
ACGAGAGAC	19	5.004833112	23872	6.384414303	0.230635759	0.264764978	1
GGACGGG	711	6.009000037	23180	6.394798579	0.044308045	0.13322146	1
UUGA	20495	6.359434786	3396	6.527448216	0.013991246	0.618463633	1
GAUCCCCA	429	5.909784686	23462	6.391975639	0.047197879	0.305020402	1
UAUGU	14355	6.336241315	9536	6.454182677	0.013826758	0.223338238	1
GGACGAG	446	6.004237202	23445	6.390528483	0.040659228	0.464381638	1
CCGAGGA	776	5.600165809	23115	6.409608541	0.065200388	0.003378759	1
AGAAGGAAGG	186	6.079883241	23705	6.38569803	0.047999719	0.788791213	1
GCUCAUCCUGGC	7	4.413389859	23884	6.383894505	0	1	1
GACCCCCA	745	5.933266024	23146	6.397802942	0.050460891	0.050663513	1
CACA	20565	6.29308997	3326	6.9412011	0.031881883	0.005934289	1
GUGUGUGUUUG	176	5.821574723	23715	6.387486103	0.09259411	0.099990817	1
CUGUAUGU	1127	6.508433922	22764	6.377122872	0.028026709	0.367810938	1
UGGAGCA	2841	5.954015743	21050	6.441257547	0.028951834	0.030100873	1
ACGAGAUCA	33	6.723529368	23858	6.382846576	0.206566884	0.120104688	1
CCAAGCA	2432	6.013125417	21459	6.42527187	0.02499923	0.13035381	1
AGGAG	15984	6.268412495	7907	6.615596909	0.024145573	0.004189445	1
GGCUCCCA	930	5.683436498	22961	6.411664742	0.067007216	0.000653544	1
AGGUUU	8225	6.426024422	15666	6.360894881	0.019795573	0.029193953	1
UGUCAAC	1459	6.405526785	22432	6.381872615	0.012560908	0.982102135	1
CACAUC	5957	6.15176866	17934	6.460228849	0.022523636	0.021408984	1
AUCUUCAC	631	6.435397947	23260	6.381904298	0.038444893	0.323967799	1
GACAAA	7025	6.228918572	16866	6.447627008	0.01654976	0.132150288	1
CCGUGGA	907	6.174618375	22984	6.391552872	0.023846655	0.703878444	1
ACUAAUC	1037	6.391838936	22854	6.382930476	0.026904549	0.46930623	1
UAUUUAUA	2718	6.299873674	21173	6.394028878	0.02167228	0.20789313	1
GGCCACCA	787	5.603883021	23104	6.409867302	0.061616475	0.006183728	1
CUUUUUU	9120	6.444637502	14771	6.345456371	0.017407056	0.065615978	1
GUUGGAA	2372	6.463185423	21519	6.374513419	0.029331995	0.050630114	1
CUACAAC	1037	5.993577268	22854	6.401001595	0.032617684	0.241856226	1
ACGCGCC	195	5.222625104	23696	6.392868762	0.077106815	0.200354738	1
GAGGAAG	3959	6.089534607	19932	6.441669806	0.033959767	0.000982695	1
AACAAAUAAAG	32	6.621197403	23859	6.382998104	0.098110252	0.918097879	1
AUGUAUGU	1716	6.253139589	22175	6.39339087	0.018425798	0.651847033	1
CACGUC	2023	5.839503096	21868	6.433625175	0.035194495	0.020362111	1
AGUAGCC	1292	5.972970035	22599	6.406776972	0.034732591	0.104806769	1
GAGC	19583	6.315066916	4308	6.693564222	0.022356654	0.058613365	1
AGACGGG	1243	6.310085697	22648	6.387336346	0.032366203	0.169275495	1
GACCCCUG	754	5.936273405	23137	6.397885635	0.040614325	0.179683883	1
ACAAACC	2028	5.972057371	21863	6.421465386	0.033469496	0.031281313	1
UGCAGC	7913	6.159972934	15978	6.493926915	0.022563036	0.009139178	1
ACCCAUCCGCCG	0	NaN	23891	6.383317152	0	1	1
CGCGUC	516	5.727988565	23375	6.397783443	0.057481988	0.071135917	1
AGUGUGU	3451	6.39813497	20440	6.380815377	0.020740167	0.157644115	1
GUGGUUG	2192	6.200994953	21699	6.401735064	0.017742228	0.557792307	1
CGCAGC	2110	5.967117709	21781	6.423635816	0.039994639	0.004249809	1
AGAGAGG	3519	5.906371681	20372	6.465703325	0.036591813	0.000647483	1
CGGUCGG	117	6.896997972	23774	6.380789153	0.078083937	0.476728069	1
CUGCCU	11550	6.187110041	12341	6.566948311	0.020107501	0.016062577	1
AGGGGAGGGG	323	5.684487714	23568	6.392894626	0.05909046	0.215833809	1
UGGUAC	4326	6.375518001	19565	6.385041616	0.022031284	0.064186593	1
CCUCAGG	4047	6.001099845	19844	6.461266832	0.026955235	0.015121683	1
CCCGCGG	432	5.8135642	23459	6.393809214	0.064995686	0.055532243	1
AUUUUAUUUUG	200	6.973194191	23691	6.378337396	0.114016504	0.0115251	1
UUACAUU	4226	6.217623822	19665	6.418924577	0.025080209	0.025150028	1
CAAUUAAA	1153	6.762619947	22738	6.364083441	0.028189664	0.347765101	1
GUGGU	14051	6.293755544	9840	6.511206396	0.015131304	0.141248404	1
AGGG	20208	6.311063265	3683	6.779762046	0.029696411	0.008218571	1
AGUUCCAGCC	61	4.830651946	23830	6.387291662	0.148158059	0.138297917	1
AAUUUU	12689	6.387548033	11202	6.378524647	0.013382727	0.237011475	1
UUUUAC	9437	6.433820317	14454	6.350343694	0.016171842	0.100932485	1
CUGACUA	1318	6.416420067	22573	6.381384328	0.013897651	0.969738217	1
UAAUAU	8394	6.422697878	15497	6.361986455	0.013484682	0.275410126	1
AAAAACC	3724	6.203826203	20167	6.416461611	0.018736688	0.219734046	1
CGCUGGG	1050	5.832388567	22841	6.408643321	0.055517418	0.004107376	1
GGGCUAUGGAGU	2	2.737291994	23889	6.383622399	0	1	1
CGGCGGU	125	5.933032934	23766	6.385685474	0.115976437	0.070514528	1
CAGAGGU	3026	6.152594638	20865	6.416778275	0.020885642	0.199205949	1
GAGGCAU	1837	6.25503865	22054	6.39400218	0.018040639	0.639121653	1
AUGACAGAGC	66	6.751411972	23825	6.382297456	0.123307577	0.269602364	1
AGGAGAAUA	255	5.962404989	23636	6.387858217	0.081645147	0.069236101	1
UCUCG	6157	6.145855991	17734	6.465760389	0.02367646	0.011904898	1
UCUGA	16298	6.29890713	7593	6.5644991	0.018363837	0.060782253	1
UGCGUC	1562	6.078650398	22329	6.404629771	0.030585932	0.130216763	1
GGGGGAA	2886	6.06615791	21005	6.426893518	0.035869343	0.002920279	1
CCUCGGA	641	6.28911799	23250	6.385914213	0.047576468	0.118713953	1
GUUACCAGUCC	5	12.56367434	23886	6.382023433	0	1	1
UUUAUUUAUUU	544	6.007872777	23347	6.392065246	0.037185704	0.45417645	1
AAUACUA	2216	6.47495481	21675	6.373948338	0.028876099	0.069972799	1
CUUUCUU	5603	6.414240744	18288	6.373842913	0.019510477	0.076369465	1
AUAUAUC	2229	5.987771667	21662	6.424018421	0.036419812	0.009388486	1
CCGUCCG	205	5.131679268	23686	6.394149955	0.077957958	0.169004759	1
AUCGUA	1049	6.090261945	22842	6.396775471	0.022065619	0.713229611	1
GAGACAGAGC	94	5.542178499	23797	6.386639715	0.076497663	0.643662169	1
GGACUAGCU	61	5.815067239	23830	6.384771757	0.089079064	0.719805613	1
GGAAUGAC	405	5.81849272	23486	6.393057163	0.043414674	0.440950844	1
GAUCCCUG	538	5.534347379	23353	6.402875485	0.054783804	0.085130536	1
CCAACCG	243	5.837798054	23648	6.388922748	0.064515326	0.26939261	1
GACCCCUA	227	5.724791119	23664	6.389634149	0.080074605	0.111873023	1
UUUUAA	14734	6.393118993	9157	6.367545576	0.014829153	0.166768036	1
AUAAAAG	5062	6.364100282	18829	6.388483427	0.015575329	0.287828805	1
CGGAGAGAA	73	5.908341934	23818	6.384772908	0.060488384	0.952762175	1
CCACGCA	604	5.772593799	23287	6.399157617	0.058186545	0.03712908	1
UAUAUAC	3029	6.306698809	20862	6.394441539	0.019309839	0.277511987	1
UUAUAA	9629	6.301600793	14262	6.438488014	0.01184667	0.395261304	1
UAGUUAA	2362	6.563989413	21529	6.36349515	0.032283887	0.023667164	1
CAGCGGA	533	5.59569516	23358	6.401289689	0.047415809	0.191874405	1
CCAGCGC	847	5.699715549	23044	6.408443456	0.048137878	0.045359851	1
GGUUACCG	59	6.420975701	23832	6.383223922	0.105193274	0.532786051	1
AAGCGGCUGG	8	12.36853722	23883	6.381312305	0	1	1
AGACUACGAU	2	2.598918828	23889	6.383633984	0	1	1
AGCACC	5788	6.12631038	18103	6.465488903	0.020112127	0.057559558	1
AUGACCA	1872	6.099722471	22019	6.407427659	0.020310766	0.475021339	1
AGGUAG	4926	6.170013968	18965	6.438720869	0.020028261	0.086809241	1
AGGAGUGAC	138	6.664392629	23753	6.381684162	0.051526062	0.859556257	1
AAAUUA	10921	6.390518441	12970	6.377253522	0.016035512	0.094798336	1
CGAACCA	218	6.561531724	23673	6.381676009	0.077768503	0.146594083	1
UCUUA	14163	6.420157942	9728	6.329680628	0.018177932	0.044242099	1
GGAGCGA	460	5.627574086	23431	6.398153984	0.048851855	0.231835226	1
UAAAUAA	6947	6.348725223	16944	6.397499761	0.021449679	0.021482208	1
CAGUCGG	404	5.897854391	23487	6.391667599	0.059198537	0.123586342	1
GCGAGCG	160	5.827100395	23731	6.387067297	0.068336775	0.448019157	1
GGAACAGC	576	6.309785227	23315	6.385133768	0.035339448	0.483944712	1
ACUAGCC	933	6.512508219	22958	6.378066901	0.033116301	0.279154736	1
GCUGGUC	2889	6.120419685	21002	6.419480888	0.020083386	0.257253337	1
UCCCCCCAA	259	6.328840983	23632	6.383914195	0.04158013	0.767576417	1
GUUCGAGUU	17	6.431974662	23874	6.383282504	0.224539125	0.358545001	1
GGGUGGA	2866	6.319247245	21025	6.392050772	0.014968506	0.624239337	1
GUGCUU	7624	6.277689385	16267	6.43282266	0.013763082	0.279126673	1
AUUUAUUU	4555	6.317892395	19336	6.398729325	0.012820413	0.579622767	1
ACCCACACGCAC	0	NaN	23891	6.383317152	0	1	1
UGCAUC	5929	6.202700265	17962	6.44293621	0.018090401	0.108107696	1
UGGUGGU	3249	6.20642405	20642	6.411159691	0.015221232	0.533667043	1
GGCCAAA	2219	6.178272312	21672	6.40431173	0.021380566	0.316281571	1
UCCGCUGU	129	6.074904886	23762	6.384991472	0.061138917	0.723636575	1
AUGCGCG	73	5.553812451	23818	6.385859508	0.147098373	0.085741638	1
CUCAGGU	2739	6.230382343	21152	6.40312088	0.022856831	0.158635536	1
GGUCGCCG	57	5.463984846	23834	6.385515773	0.108891323	0.510177655	1
CACUGCA	5051	6.257777588	18840	6.416974283	0.013124064	0.498880522	1
UGUGUGG	3768	6.260709254	20123	6.406275288	0.024192208	0.048713728	1
UGUACAU	4115	6.053846893	19776	6.451873489	0.024783198	0.030466848	1
CCUUUC	9213	6.307550882	14678	6.430873675	0.009837208	0.643855838	1
AGGAGAGGU	213	5.427994398	23678	6.391910942	0.099364835	0.030949041	1
AGGGUAU	1353	6.401957248	22538	6.382198151	0.045773232	0.009510557	1
AAUAAGAAG	238	5.276411001	23653	6.394455006	0.088532483	0.049757717	1
AGGAGAGUA	119	6.015946055	23772	6.385156171	0.093832586	0.248125266	1
CCCUCGA	456	6.054241964	23435	6.389720322	0.039529737	0.486784028	1
AUUAAU	8089	6.403168133	15802	6.37315549	0.012352892	0.387843486	1
CCCUUCCC	2371	5.965943753	21520	6.429301926	0.032836717	0.019990809	1
ACAUCGAUU	11	5.100257639	23880	6.383908176	0.119780722	0.99746698	1
GCCGGA	1512	5.941046436	22379	6.413198439	0.033795738	0.078693504	1
GUUUAGA	2250	6.429067547	21641	6.378560515	0.031676355	0.033477488	1
GGGCGAAGGGAG	1	4.074803255	23890	6.383413783	0	1	1
CGGCGCA	138	6.276479496	23753	6.383937857	0.090787922	0.208095422	1
CCACUCG	488	5.998811654	23403	6.391334871	0.046242933	0.258339583	1
ACCCCUACGCAG	0	NaN	23891	6.383317152	0	1	1
CGAGU	4525	6.157963591	19366	6.435972572	0.026190013	0.013053758	1
CGAUACU	178	5.759688821	23713	6.387998375	0.06093538	0.528049804	1
GACCCCCG	212	5.431379652	23679	6.391839925	0.083922981	0.103648141	1
ACCCAA	5610	6.18149862	18281	6.445250414	0.023582007	0.016886062	1
GAUACGA	229	6.197843911	23662	6.385112156	0.046317147	0.715329167	1
GCGGGCA	902	6.019908396	22989	6.397575915	0.026823009	0.560116914	1
GAUGAAA	3259	6.243779871	20632	6.405358253	0.020485208	0.188282748	1
UUCUUG	9861	6.330023675	14030	6.420774527	0.013464549	0.244535326	1
UUUCAGA	5137	6.225142552	18754	6.426643532	0.017486384	0.169737841	1
UCCUCU	9475	6.144423577	14416	6.540331347	0.025414454	0.001240333	1
ACCUCC	7199	6.214611128	16692	6.456077436	0.015436051	0.181863373	1
GCGGGUC	440	5.916125872	23451	6.392082841	0.049744244	0.235524	1
CACCCGA	442	6.210662645	23449	6.386571589	0.04506362	0.341688853	1
UAGGAA	7606	6.320592259	16285	6.412613163	0.012451008	0.397558059	1
AGACGUU	561	5.579206374	23330	6.402653035	0.067438129	0.013707975	1
GUUUUAUUUUG	168	6.696862041	23723	6.38109671	0.065902991	0.463511151	1
UGUUU	18529	6.346170548	5362	6.511681462	0.011884482	0.599650284	1
AAUACCA	2270	6.352520442	21621	6.386550515	0.014934289	0.749281484	1
GGAUGCC	1721	5.836556617	22170	6.425760764	0.039319065	0.014338246	1
GAUCAUA	1391	6.507427574	22500	6.37564437	0.029216487	0.213411334	1
UUUGCUGC	1273	6.195866089	22618	6.393867387	0.021866192	0.611875254	1
AGCAGUGUU	412	6.305079364	23479	6.384690037	0.029428281	0.874495515	1
CCGUCCA	608	5.884555824	23283	6.396341543	0.059543811	0.029944051	1
CAGAGGG	3334	6.016392245	20557	6.442826207	0.029859811	0.012004956	1
GGGCGAAGGAAU	0	NaN	23891	6.383317152	0	1	1
GGUCCCCA	738	6.021797223	23153	6.394840571	0.027837443	0.636491991	1
ACAUAAA	3460	6.434295983	20431	6.374683862	0.019841477	0.194460681	1
AAUGAAU	4306	6.35171578	19585	6.390265097	0.010371123	0.842161548	1
GAGCGACUGGUG	0	NaN	23891	6.383317152	0	1	1
CUGUGUGU	1971	6.293466945	21920	6.391396293	0.017070677	0.667741112	1
UGGUAA	6278	6.481294074	17613	6.348394134	0.024414491	0.008031412	1
CAACCACAA	149	6.769485961	23742	6.380893635	0.083353828	0.255000361	1
AGAGA	15926	6.271609494	7965	6.606676369	0.019635526	0.033336689	1
UUAAUUU	6988	6.434963741	16903	6.361965536	0.012800842	0.392627322	1
AAUCAAG	2356	6.342722554	21535	6.387758335	0.017582563	0.527541244	1
GUUU	21072	6.335908849	2819	6.737693795	0.024409966	0.103313711	1
AGCCUCAG	1338	6.112307167	22553	6.39939534	0.028027685	0.274245134	1
ACCCCUACGCCC	1	12.49184245	23890	6.383061458	0	1	1
AGGAUGG	3168	6.143527444	20723	6.419974673	0.024674692	0.070440884	1
CUCUUG	8540	6.213112967	15351	6.478004387	0.016710771	0.093329335	1
UACUAGC	750	6.405922827	23141	6.382584502	0.034275039	0.360712545	1
GGUGAUGCGU	10	8.350553365	23881	6.382493386	0	1	1
CCGCGCA	201	4.981446015	23690	6.395211458	0.087606921	0.093823729	1
UUCAU	15665	6.339804652	8226	6.466179213	0.011839008	0.436225096	1
UUACUUU	4940	6.417118362	18951	6.374506114	0.017509785	0.180795895	1
GUAAUUG	2019	6.59068412	21872	6.364175148	0.037857888	0.010000573	1
CUGUCUG	3801	6.171220294	20090	6.423445582	0.016493917	0.349464568	1
CUUCUCUCU	586	6.311648442	23305	6.385119249	0.05151797	0.096205034	1
UCUUG	15994	6.347784446	7897	6.455282468	0.016767803	0.102304938	1
CGCAGCG	250	5.508654874	23641	6.392566573	0.068848526	0.191476148	1
ACCCCUCGGCCC	5	4.68096964	23886	6.383673501	0	1	1
UGCAUGC	2234	6.226250623	21657	6.399519148	0.021831874	0.28930472	1
UCUUUC	9780	6.278582789	14111	6.455906059	0.012020615	0.37422839	1
CCCGCUUU	225	6.429710211	23666	6.382876079	0.033298591	0.965756555	1
UUAUAU	9653	6.370668058	14238	6.391892915	0.012764817	0.305707404	1
AUAAUUG	2952	6.557079869	20939	6.35881992	0.024443729	0.090837248	1
AGGACAG	3198	6.150973748	20693	6.419224667	0.021774455	0.144594712	1
GGCUCCUA	352	5.622712529	23539	6.394691162	0.073850964	0.04550719	1
UGUGGGG	3517	6.094078849	20374	6.433246038	0.022542683	0.094870322	1
CCCCGCA	867	5.710900374	23024	6.408637919	0.054309008	0.014470668	1
CGCGUCA	87	6.674547549	23804	6.382252749	0.094320089	0.423588396	1
CAGUGU	9237	6.344947839	14654	6.407502859	0.011331393	0.460890497	1
GCUUGC	5116	6.099574568	18775	6.460634173	0.029606279	0.001738068	1
AUCG	10178	6.155386224	13713	6.552491001	0.021920434	0.007291355	1
GUAAUGG	1487	6.510885878	22404	6.374850151	0.024402166	0.377413216	1
AAUCAUU	3683	6.38427283	20208	6.383142976	0.01834966	0.244983614	1
UAGUAC	3358	6.414507803	20533	6.378216183	0.020716735	0.167846755	1
UGUUCGAGAA	8	4.48474146	23883	6.383953111	0	1	1
UUUAAA	14490	6.387000478	9401	6.377639949	0.015671989	0.121492291	1
GGUCCCUG	952	5.615269139	22939	6.415192199	0.054496837	0.008771688	1
UGUACAUC	581	6.614755723	23310	6.377548563	0.043132117	0.24223903	1
UAUUUAUUAUUU	50	7.2605239	23841	6.38147745	0.184512395	0.066920654	1
UUGGG	15851	6.306461978	8040	6.534838467	0.022130656	0.010759336	1
GUUUCCUGCUA	9	9.430784269	23882	6.382168705	0	1	1
UUAAAU	11522	6.422262632	12369	6.347038567	0.015696848	0.105761835	1
ACCCCAA	2225	5.929292939	21666	6.429943381	0.034539137	0.016226826	1
CAAUACA	1595	6.317490276	22296	6.388026242	0.021910139	0.472455099	1
CAUC	19927	6.344473374	3964	6.57858455	0.020406079	0.127371807	1
ACGCUU	1469	6.233010819	22422	6.393164624	0.017619966	0.785419159	1
CCUGCGG	1016	5.893619447	22875	6.405067223	0.042611936	0.058447369	1
AAUAAAGAAAG	56	6.644909148	23835	6.382702545	0.084927627	0.815142337	1
CGGGGGG	789	5.857935026	23102	6.401260469	0.060068047	0.008127423	1
GAUACUA	1241	6.299067422	22650	6.387933219	0.027011294	0.357194972	1
UAGAGAGAC	120	5.980682249	23771	6.385349721	0.054377182	0.871901319	1
UAUACUAACAA	12	4.296814982	23879	6.38436569	0.250314084	0.440022124	1
UUGCCU	8952	6.34876003	14939	6.404025055	0.019023213	0.034795854	1
AAUAA	20889	6.456710096	3002	5.872622549	0.037173855	0.001414167	1
ACUAAGUA	402	6.094039519	23489	6.388267964	0.044792429	0.405986121	1
ACCUUC	6567	6.220310884	17324	6.445107856	0.014416177	0.275637515	1
GAUUUAUUUAA	94	6.205419058	23797	6.384019863	0.048554306	0.980053911	1
UUGGUUG	2541	6.299279883	21350	6.393318965	0.021896117	0.226348218	1
UAUGUU	8668	6.417063564	15223	6.364101892	0.012831519	0.323087497	1
CCACGCU	798	6.219290405	23093	6.388985248	0.027828361	0.588827141	1
UUGAAGCAA	280	5.881789254	23611	6.389264711	0.081676973	0.04984105	1
UGAUGGU	2390	6.307185846	21501	6.391779727	0.015532196	0.677144817	1
GUGAAUGA	691	6.313461622	23200	6.385397763	0.030190566	0.573596212	1
CAGAGAGAC	199	5.750340323	23692	6.388633816	0.048338094	0.745773302	1
UGACGAG	336	6.420482394	23555	6.382787009	0.032629307	0.872275483	1
UCAUCGUUC	40	5.254833703	23851	6.385209707	0.101417131	0.805988603	1
AAGAAGAAG	353	5.767189889	23538	6.392557229	0.067440462	0.084540524	1
AACUAAG	1711	6.372047883	22180	6.384186481	0.013249256	0.943122736	1
GAGGAAC	1851	6.003543281	22040	6.415211954	0.024565399	0.254147496	1
GUAUUGCAGU	49	5.884984405	23842	6.384341324	0.102717893	0.680615892	1
CCUGCUGU	1554	5.886390254	22337	6.417888688	0.042024565	0.011810686	1
UCGCACA	362	6.877330041	23529	6.375716631	0.0605328	0.146614965	1
CUUGGAC	1840	6.024835829	22051	6.413229883	0.020043802	0.502459586	1
CUGCUA	6189	6.228249652	17702	6.437532086	0.018468518	0.087580659	1
GAAUGG	6848	6.199515474	17043	6.457169989	0.020161526	0.037690837	1
CCUUUU	11650	6.381557846	12241	6.384991519	0.012719219	0.289049768	1
GCCUAC	3307	6.179374943	20584	6.416082255	0.020302862	0.19077214	1
AAAUAAA	12026	6.385755222	11865	6.380845999	0.017223351	0.057828418	1
GAUCUG	5881	6.135161189	18010	6.464350201	0.018197857	0.10610707	1
CCUAUCC	1104	6.006980797	22787	6.401550151	0.037128737	0.109680202	1
CUAA	19175	6.339569501	4716	6.561192728	0.01548622	0.324123383	1
CUGCUG	11133	6.227576557	12758	6.519220903	0.017787456	0.046474114	1
UCAGUCAC	636	6.667533473	23255	6.375544132	0.036481841	0.382179863	1
UGGAGUA	1977	6.190944681	21914	6.400672285	0.020485169	0.432030446	1
UUUUCAGUUUU	154	7.242659512	23737	6.377741944	0.099869019	0.094505834	1
GACUAGCG	27	5.290023097	23864	6.384554117	0.10811419	0.910847277	1
UGUUCCAGAA	84	6.532961604	23807	6.382789151	0.088443875	0.529289151	1
CGGGCCG	355	5.681567211	23536	6.393901841	0.049359447	0.361684157	1
UGAUGGA	2556	6.280489764	21335	6.395636196	0.014528464	0.721014222	1
ACCCACAGGCAG	7	5.290183653	23884	6.383637531	0	1	1
GAUCAUU	2058	6.496005416	21833	6.372695046	0.016258232	0.70277034	1
GCUGGAA	3265	6.182169199	20626	6.415157939	0.020067745	0.206326475	1
AAUCAAU	2173	6.43157678	21718	6.378488523	0.009524039	0.993943764	1
CUUCACG	646	5.771997797	23245	6.400306281	0.054931351	0.045049237	1
GAAUUCA	2849	6.326719338	21042	6.390980263	0.015646255	0.570777193	1
CUUUCUUUU	1330	6.460237328	22561	6.378782609	0.016904113	0.865507018	1
CCUCU	16438	6.257852711	7453	6.660035854	0.028631735	0.000446338	1
ACACUCA	2018	6.040599156	21873	6.414936268	0.028767223	0.093964242	1
UCCUUC	8832	6.248801326	15059	6.46220976	0.016765261	0.08747417	1
UCCCUUCUGUG	35	5.691206383	23856	6.384332573	0.136016097	0.537498646	1
AGGAUUG	2073	6.27910431	21818	6.393218757	0.015396126	0.760599781	1
GAUUCCCU	468	6.284417342	23423	6.385293206	0.062313925	0.056688105	1
GUUUA	14180	6.341151488	9711	6.444887446	0.01002722	0.608246045	1
AGGACGGAAC	4	6.687861857	23887	6.383266155	0	1	1
GUAAGUACGC	1	13.70281005	23890	6.383010769	0	1	1
CCACGGA	695	5.675997904	23196	6.404509896	0.067077988	0.004611701	1
UAGAGAGG	578	5.679897004	23313	6.400757072	0.075445008	0.003255018	1
AAAAAGGAAAG	128	5.807013256	23763	6.386421428	0.074192284	0.485063494	1
UAUAUU	10440	6.344266886	13451	6.413626035	0.009638489	0.645778077	1
UAUGUG	7919	6.34896469	15972	6.40034928	0.012722677	0.358227716	1
GGGUAGGCUG	22	10.10969002	23869	6.379882563	0.297757837	0.040587424	1
CCAAUCA	1417	5.999664656	22474	6.407506686	0.030392715	0.170329434	1
CAUCCAG	2592	5.865314888	21299	6.44635588	0.034330478	0.008619267	1
CUCGUGU	700	6.021389339	23191	6.394241626	0.047706007	0.090736147	1
AAACAAA	6643	6.344741824	17248	6.39817429	0.013220512	0.371624858	1
CGCCCGU	228	6.575290023	23663	6.381467437	0.051441439	0.588571708	1
UACAUC	4650	6.337494944	19241	6.394391071	0.017704923	0.190988141	1
GUCGGAA	273	5.845901886	23618	6.389529125	0.048445232	0.550892614	1
CGCGGGA	223	5.422348632	23668	6.392371402	0.073772386	0.180463338	1
CUACAGG	2236	6.258230707	21655	6.396233028	0.01458415	0.781771715	1
GUGUAGA	1762	6.203567998	22129	6.397629503	0.024792532	0.268305121	1
CUCA	21090	6.335170856	2801	6.745832462	0.027726195	0.044669721	1
UGAUCAGUAUA	12	6.772034337	23879	6.383121809	0.246719572	0.458589213	1
AACAACA	2483	6.08088016	21408	6.418395209	0.028442531	0.054654274	1
CCCUUAAA	680	6.780660629	23211	6.371676397	0.06128433	0.013991342	1
UAGUAUA	2011	6.758901899	21880	6.348797	0.023561204	0.258252295	1
CAAGGGG	1903	5.990452641	21988	6.417318478	0.032645046	0.04784261	1
GGGAAUGCUG	83	7.34351695	23808	6.379969681	0.149094361	0.050585781	1
ACCCAUACGCAC	0	NaN	23891	6.383317152	0	1	1
ACGAACC	169	6.438660785	23722	6.382922874	0.043115297	0.914012653	1
UCACUGG	2626	6.088093762	21265	6.419774082	0.02240884	0.191060047	1
ACCCAUCGGCCG	0	NaN	23891	6.383317152	0	1	1
GCACUAGGC	86	5.833424213	23805	6.385303743	0.075710594	0.709825808	1
AGCGAGC	477	5.856528081	23414	6.394049124	0.043504227	0.339156404	1
CCGGGCA	1249	6.043612672	22642	6.402056261	0.045829155	0.013854505	1
AGGAUAG	1444	6.102763644	22447	6.401364965	0.031772256	0.12921444	1
UGGACAG	2858	6.063155613	21033	6.426821249	0.019238188	0.309433918	1
UAUUUAUU	4139	6.167438133	19752	6.428554255	0.018021571	0.216349933	1
UAAUUU	11651	6.435882751	12240	6.333281058	0.019996278	0.016901178	1
UAGGUUG	1433	6.47401228	22458	6.377530078	0.035137094	0.071857479	1
AUGACAG	2431	6.15904088	21460	6.408723285	0.027217484	0.078696845	1
CCGACCA	308	6.279597466	23583	6.384671758	0.047981404	0.485860178	1
AGAUAAA	3371	6.28101836	20520	6.40012267	0.01346832	0.669803637	1
UUUUAU	13622	6.370475759	10269	6.400351474	0.013409981	0.243052517	1
GCAAACA	2181	6.264948858	21710	6.395208504	0.017167295	0.603217809	1
ACCCCUACGCCG	0	NaN	23891	6.383317152	0	1	1
UUCAC	14401	6.280344874	9490	6.539576771	0.015700211	0.119173965	1
UUUAUU	13818	6.35498477	10073	6.422183116	0.009216509	0.705435686	1
UUUCAUUUU	1844	6.34036517	22047	6.386909634	0.024470228	0.260028496	1
UAUUAA	9847	6.368155993	14044	6.393947453	0.020253021	0.017326772	1
CCGCGGG	426	5.605927484	23465	6.397430427	0.064337356	0.062619471	1
CUACAAA	2770	6.401711776	21121	6.380904714	0.013668519	0.750082962	1
AACCUG	7605	6.259323692	16286	6.441217819	0.012307389	0.4121419	1
UUUUAUGUU	1050	6.357603575	22841	6.384499204	0.020583746	0.788647615	1
UCAACA	5868	6.251541267	18023	6.426221269	0.013898718	0.359505933	1
UGCGGUC	351	5.741809112	23540	6.392882544	0.053234962	0.280900826	1
CGGUGGG	790	5.833209933	23101	6.402129528	0.051702184	0.033684347	1
GGUG	19919	6.301447136	3972	6.793883326	0.032816429	0.001597092	1
UAGUAUG	1708	6.562055605	22183	6.369555025	0.020306866	0.530077558	1
GGCCGCAG	310	5.539230195	23581	6.394413669	0.08209726	0.032341301	1
UCAACGAUC	4	5.307615129	23887	6.383497284	0	1	1
GACGGAGUA	5	4.939080022	23886	6.383619471	0	1	1
AUGACCG	283	6.120873214	23608	6.386463189	0.05219034	0.43141695	1
CCCUGGA	3604	5.953148498	20287	6.45973692	0.032523876	0.003084694	1
UGUGAGG	2992	5.92841474	20899	6.44844314	0.024761982	0.080738612	1
UUUAAU	11764	6.460539788	12127	6.308406037	0.019947593	0.017267181	1
CAUAUA	6361	6.281453639	17530	6.42027972	0.013377306	0.373813354	1
UGGUGC	7046	6.131009586	16845	6.48885346	0.025662434	0.002879104	1
GGCACGG	881	6.145270135	23010	6.392431425	0.018754911	0.926468274	1
UGGAAAG	4123	6.184265232	19768	6.424833293	0.016325453	0.323179289	1
CGCCCUUG	169	6.963276819	23722	6.37918541	0.059207766	0.598682214	1
AGGAGGUAAC	14	3.761660519	23877	6.38485433	0.271851573	0.252345821	1
GACCACUG	571	5.996054854	23320	6.392799432	0.041961531	0.280197896	1
AGGACAA	2243	6.131818151	21648	6.409375553	0.025239029	0.150076586	1
CUAAG	11851	6.321960856	12040	6.443710297	0.01611227	0.090007312	1
CCGAUGA	308	6.027298308	23583	6.387966849	0.069320928	0.107639437	1
UUUUAAUUU	2342	6.387552296	21549	6.382856866	0.018340006	0.476129335	1
CAAUACU	1527	6.447888767	22364	6.378908242	0.02354741	0.40631105	1
CUCC	20665	6.329291156	3226	6.729395023	0.025056487	0.060165759	1
AUUUUCU	7110	6.361133544	16781	6.392716202	0.009647087	0.741368466	1
AUAAAU	12367	6.426824503	11524	6.336627165	0.01699675	0.063703355	1
CCGCGGA	228	6.029580976	23663	6.386725505	0.049647981	0.633765508	1
AUAAUU	9198	6.388147028	14693	6.38029359	0.015363708	0.138390097	1
UCAACGAUU	36	5.832729523	23855	6.384148054	0.155879271	0.346807658	1
AGGAUAA	2093	6.207572839	21798	6.400191767	0.013748001	0.863248521	1
ACGAACA	307	5.631200755	23584	6.393107677	0.069235091	0.109437231	1
UCCCCUU	3682	6.136063784	20209	6.42836574	0.018632289	0.229723438	1
GCGCUC	1429	5.879339656	22462	6.415379473	0.039315883	0.031419102	1
UAGGUGG	1654	6.145643886	22237	6.400995417	0.020987195	0.506485572	1
CAAAAU	9818	6.3984236	14073	6.372778169	0.023960569	0.002612794	1
GGACAGA	2890	6.054482213	21001	6.428568948	0.032390334	0.009683724	1
CCCUUC	8710	6.194116589	15181	6.491869745	0.022607758	0.006982045	1
ACUCU	14435	6.250184948	9456	6.586549319	0.022709589	0.005517223	1
ACCCAUAGGCAC	0	NaN	23891	6.383317152	0	1	1
CCCACCA	3350	6.066023856	20541	6.435064026	0.025053076	0.053798822	1
GAGUAC	3031	6.16689308	20860	6.414764006	0.022449897	0.138787493	1
AGAGACC	2201	6.061672866	21690	6.415956114	0.034187696	0.01872477	1
UGUGGG	8931	6.113670112	14960	6.544294272	0.025843843	0.001139446	1
CGCAGA	1865	5.995703807	22026	6.416137405	0.028484591	0.122793527	1
AGACAGA	3579	6.16210376	20312	6.422295231	0.023538389	0.068651885	1
GUGAUGG	2411	6.110064181	21480	6.413988144	0.028185759	0.063859388	1
GUGAUUU	3985	6.425551667	19906	6.374862187	0.012005523	0.724866831	1
AAAUUCCA	1275	6.34488231	22616	6.385483955	0.021789398	0.615409882	1
CGCAUC	1107	5.925130079	22784	6.405578963	0.042226419	0.046343977	1
CGGUGG	2837	6.106521163	21054	6.420615063	0.031308468	0.01487348	1
CCUGC	16115	6.275853029	7776	6.606026044	0.027178098	0.000862736	1
CUAAAU	7417	6.4478393	16474	6.354267694	0.014964965	0.202174883	1
ACCCCCACGCAC	0	NaN	23891	6.383317152	0	1	1
CAGUGA	9301	6.334166551	14590	6.414650239	0.013642169	0.241033175	1
AAAGGAG	3690	6.389820967	20201	6.382129138	0.018673054	0.226695004	1
UUUAAUGUU	898	6.400838905	22993	6.382632834	0.023111808	0.745128596	1
GGGUAUGCUG	9	8.18425208	23882	6.382638465	0	1	1
GAUUACCG	56	6.198494829	23835	6.38375139	0.058973149	0.99006096	1
AGGUAU	5019	6.425557866	18872	6.372083253	0.012382398	0.577561946	1
CGCGCCA	370	5.685931278	23521	6.394287467	0.041984219	0.542021273	1
CUGAACA	2525	6.209127292	21366	6.403902634	0.024439495	0.134703516	1
AUGUGUAU	1628	6.191309834	22263	6.397357844	0.029955581	0.131365676	1
UUGCCG	1571	6.421637845	22320	6.380619939	0.013343241	0.956335775	1
UAGACAGAGC	14	6.598450382	23877	6.383191011	0.170750094	0.809283992	1
CUUGUAGAUAA	13	9.592802351	23878	6.381569799	0.193486763	0.715498219	1
GGCUCCAA	391	5.934815341	23500	6.390779459	0.032863035	0.800501186	1
AAAAAAC	5242	6.258186301	18649	6.418489865	0.014007142	0.398278153	1
GGAUGGA	2482	6.0158601	21409	6.425917386	0.029721755	0.039304762	1
CGAGCGA	123	5.534399483	23768	6.387710323	0.072937447	0.533070424	1
AUCAAA	7543	6.45773427	16348	6.348980945	0.022877708	0.009006722	1
GGAGCGC	494	5.832579401	23397	6.394945329	0.081258731	0.003360366	1
AUUUG	16395	6.38222699	7496	6.385701518	0.01734731	0.090451146	1
GGACGAC	246	6.635981795	23645	6.380688457	0.058879737	0.367405423	1
CGGUGCA	445	5.975196598	23446	6.391063192	0.042084081	0.42171094	1
ACUUAU	5923	6.373489096	17968	6.386556888	0.021672987	0.030450405	1
AUUGCACC	532	6.7688852	23359	6.37453586	0.03882759	0.413010175	1
AAAGAAA	8202	6.250835666	15689	6.452576707	0.015453021	0.152637088	1
CUCUUCUCU	577	6.162176964	23314	6.388790168	0.042117566	0.270673113	1
CUCUGGUUAG	34	6.87468679	23857	6.382616873	0.088410357	0.953420136	1
UAGGG	11213	6.332646678	12678	6.428132425	0.013190081	0.251753764	1
CCGGGCG	829	5.752664466	23062	6.405986959	0.044813692	0.080372271	1
GCGCGCU	140	5.643976215	23751	6.387675189	0.071255947	0.479651632	1
UUUC	21530	6.367517269	2361	6.527396558	0.010562943	0.971527871	1
UACUAC	3757	6.378449498	20134	6.384225455	0.013204516	0.638954572	1
ACCCACCCGCAG	5	4.562143899	23886	6.383698374	0	1	1
GGUUGUU	1922	6.397762752	21969	6.382053351	0.014015516	0.878232975	1
UUCGCUGC	113	5.793694106	23778	6.386119213	0.054444616	0.89273837	1
AGAGAUGCUG	112	5.663126678	23779	6.386709277	0.086549582	0.373958537	1
AAGCAGUAGGG	4	9.064693182	23887	6.382868142	0	1	1
ACUUCGACU	14	8.895882224	23877	6.381843939	0.295472631	0.173671319	1
CGCAUA	717	5.775341698	23174	6.402127819	0.047575861	0.085835174	1
GUAGUUG	1513	6.626571653	22378	6.366870461	0.030055691	0.154474992	1
CCCAUGA	2004	5.864129869	21887	6.430854563	0.042547039	0.002596113	1
GUUUUUUUUC	312	6.55272552	23579	6.381075521	0.049502708	0.437418323	1
GGACGACGA	4	4.309516749	23887	6.383664421	0	1	1
CGGGGCG	440	6.216282825	23451	6.386451138	0.064918437	0.052484185	1
CGCAGGC	657	5.761502869	23234	6.400900521	0.049922115	0.082773971	1
ACCCGU	1561	5.890539094	22330	6.417765273	0.033958017	0.069128216	1
ACCCCCAC	1032	5.804397725	22859	6.409453241	0.03864138	0.104795341	1
GCUAGUA	941	6.246314029	22950	6.388934579	0.025923148	0.578003577	1
UAAUGC	5363	6.511290473	18528	6.346274788	0.022072464	0.034754126	1
CUGAGAGAC	155	5.202901144	23736	6.391025464	0.111441447	0.043637591	1
AGAGCAGG	1145	6.155799523	22746	6.394770053	0.025215317	0.492226	1
UCUGU	17644	6.323690436	6247	6.551726592	0.016712452	0.151909469	1
AGAGGUA	1737	6.232616356	22154	6.395132954	0.017290907	0.721286079	1
GUGUG	15303	6.279525533	8588	6.568263956	0.018112082	0.054150383	1
GGGUGA	6242	6.187925598	17649	6.452422148	0.02202044	0.022851276	1
AUAUAA	8763	6.397685139	15128	6.374994395	0.00914171	0.742638052	1
GAGGGAA	3299	6.154068916	20592	6.420044519	0.023904079	0.077580344	1
GGAGUAGCC	85	4.764952203	23806	6.38909557	0.205274004	0.001588877	1
UGCC	20943	6.333516806	2948	6.737105705	0.029207662	0.024330799	1
ACCCGC	1805	5.920943644	22086	6.42110508	0.030875954	0.083041444	1
GUUCCAGGU	141	6.991555134	23750	6.379706139	0.049138037	0.88747691	1
UAAUAC	5495	6.437795126	18396	6.367044242	0.018813353	0.100045297	1
AUGAAAG	3371	6.225007309	20520	6.409324096	0.01395111	0.626008438	1
GCGAGCA	385	6.042405457	23506	6.388900876	0.063556693	0.093741757	1
GAUGAUU	2274	6.525229129	21617	6.368388724	0.041057868	0.001942275	1
GUGCUC	5680	6.137985571	18211	6.459835925	0.019302778	0.079395821	1
CUUAG	12612	6.324426387	11279	6.449167878	0.011380601	0.423577666	1
AUACAUU	3645	6.43872191	20246	6.373342325	0.021281096	0.121857461	1
UGCUGCC	4143	6.093437522	19748	6.444131984	0.024017574	0.038475897	1
CGGUGCG	138	5.182664705	23753	6.390292694	0.126681786	0.024462995	1
UCAAC	10919	6.322088537	12972	6.434855485	0.013322572	0.24335663	1
UGAAGCC	2600	6.220246228	21291	6.403230937	0.02162015	0.228897794	1
CUUUG	17345	6.352496338	6546	6.464983365	0.012233437	0.475481655	1
ACCAAA	8392	6.258711705	15499	6.450785306	0.015299805	0.156275376	1
CCAACGA	264	5.844448689	23627	6.389338284	0.046522276	0.624289852	1
GACUACCA	263	6.646845956	23628	6.380383849	0.05215247	0.478934778	1
CCUCCCA	5739	6.097917941	18152	6.473549968	0.023679634	0.015043262	1
CGGACCA	359	5.454970966	23532	6.397479836	0.085658266	0.01115465	1
UUGUAUAU	2139	6.246982974	21752	6.396723681	0.022339076	0.285525235	1
GCCCCCCUA	49	6.848106751	23842	6.382361918	0.127625918	0.403220861	1
CAAUUCA	2019	6.169423854	21872	6.4030616	0.018898985	0.523914448	1
CGAGGCA	896	6.129785813	22995	6.393195999	0.026884241	0.561319334	1
CGCUGGA	670	5.952934859	23221	6.395735056	0.043840913	0.163541706	1
CCCACGG	957	5.657210602	22934	6.413616444	0.058917193	0.003397682	1
AAAAU	18305	6.346622448	5586	6.503563582	0.012740743	0.490698605	1
UUACAGG	3436	6.314750598	20455	6.394834858	0.028144264	0.018924341	1
ACAUCGAUC	5	3.308735788	23886	6.383960747	0	1	1
CCGCCCG	699	6.189701464	23192	6.389152672	0.031507893	0.510783936	1
UCGUAC	755	6.14533427	23136	6.391083277	0.037207975	0.263529521	1
CGCCUGUAG	283	6.310685235	23608	6.384187824	0.068185097	0.14844467	1
ACUUCC	6835	6.185840486	17056	6.462453703	0.019335094	0.052063911	1
UUUUAUUUA	1666	6.411345212	22225	6.381216151	0.019351363	0.607307498	1
GGAUGGAG	968	5.817091313	22923	6.407227924	0.044636454	0.049395718	1
CGCGGCG	170	6.450951307	23721	6.382832442	0.040748208	0.941981721	1
UCCUUCUUG	265	6.049240247	23626	6.387064311	0.04091495	0.772652394	1
AGGCGUGUU	48	5.407709096	23843	6.385281217	0.148867068	0.238881574	1
CUGCUU	10193	6.336680906	13698	6.418020266	0.013127505	0.266199949	1
GGGUACGCUG	5	1.580286875	23886	6.384322559	0	1	1
CGGACAG	503	5.743551686	23388	6.397076432	0.067748205	0.02177487	1
CAGUGC	7434	6.137494297	16457	6.494360909	0.019562022	0.039714005	1
AGCAGAGGA	373	5.420568776	23518	6.398586526	0.084582524	0.010456162	1
ACCCCUAGGCAC	0	NaN	23891	6.383317152	0	1	1
ACAAC	10974	6.245945852	12917	6.500024797	0.019118038	0.026146244	1
UUUUUCC	6869	6.455492519	17022	6.35419175	0.012086813	0.47208292	1
CCUAGGG	1558	6.20578478	22333	6.395702207	0.023639069	0.389795977	1
CUAG	18373	6.325723351	5518	6.575084261	0.017334609	0.156047501	1
ACCCCUAGGCCG	4	4.466447217	23887	6.383638142	0	1	1
UACAGA	7837	6.285026531	16054	6.431299188	0.016721144	0.105206326	1
GUAUCCCGCUA	0	NaN	23891	6.383317152	0	1	1
GACUUCUU	914	6.200924128	22977	6.390572548	0.033395826	0.280754578	1
CCGCCUCC	1160	6.038693915	22731	6.400903838	0.026901133	0.401490608	1
AAAUACU	4366	6.452713371	19525	6.367799411	0.025433442	0.019781417	1
CGAGCGG	131	7.06854562	23760	6.379539167	0.055519251	0.816769885	1
GAUACGAAGC	5	6.447071396	23886	6.383303807	0	1	1
UUGCUA	6717	6.430573128	17174	6.364834656	0.016339543	0.151749538	1
UUACUGG	2176	6.370066056	21715	6.384645008	0.036603866	0.009984109	1
AGCGGA	1386	5.893963904	22505	6.413454615	0.040430297	0.028011936	1
GCACUAGAU	73	5.298855323	23818	6.386640929	0.095293993	0.523228096	1
GGAAGGA	3919	6.169945055	19972	6.425186031	0.030515023	0.004480065	1
AUUUAUUUA	1427	6.161311664	22464	6.397419798	0.024960968	0.373265016	1
UCGCUC	1789	6.213514974	22102	6.397061433	0.020064983	0.517886286	1
UCGAUUGAC	6	2.884261163	23885	6.384196128	0	1	1
GAGUGGUGCG	11	6.154724342	23880	6.38342245	0.21831506	0.671164329	1
AUUUUAUUUAG	78	7.243421181	23813	6.380499863	0.106786102	0.337957831	1
ACUGG	14819	6.22453322	9072	6.642688745	0.025614743	0.001242098	1
GAGUAGA	1483	6.462145567	22408	6.378100152	0.014891879	0.917292627	1
UCUUUU	12848	6.385765954	11043	6.380468088	0.011215223	0.443896288	1
ACUAGGA	1400	6.544278842	22491	6.37329775	0.017521453	0.81320065	1
GAAUGC	5511	6.249779035	18380	6.423356791	0.021864393	0.034717559	1
ACACCAGAC	117	5.016183749	23774	6.390045284	0.181820404	0.00090761	1
GUAAUGU	2289	6.512838475	21602	6.369592761	0.027317665	0.091083322	1
AGUGUGA	2990	6.050453502	20901	6.43093508	0.026796481	0.046727711	1
GGACCGUA	41	6.392508103	23850	6.383301352	0.076086312	0.971780909	1
UUGUGUAU	1561	6.530662852	22330	6.37301681	0.031551594	0.109491502	1
UAUAAA	10685	6.319765493	13206	6.434736922	0.012896564	0.279662867	1
UUGCCA	8015	6.284758248	15876	6.433074623	0.013753203	0.266042136	1
GGUUCCUGUUA	6	18.02551603	23885	6.380392589	0	1	1
GGAUUC	5067	6.283788428	18824	6.41010806	0.015463874	0.295399776	1
GUUCAAG	3208	6.289074031	20683	6.397934564	0.0287081	0.020555883	1
GGAGAU	6219	6.290545366	17672	6.415964715	0.010363326	0.706424949	1
AAAACGA	812	6.259125445	23079	6.387686651	0.038540037	0.194373763	1
CCCGGCA	813	6.003176508	23078	6.396708882	0.032652621	0.372292585	1
GGACUAAGGAGU	0	NaN	23891	6.383317152	0	1	1
UGUUCCGGAU	9	3.047059509	23882	6.38457443	0	1	1
ACCCCCAGGCCG	1	5.770208067	23890	6.383342816	0	1	1
CACAA	13594	6.26303892	10297	6.542107313	0.014970915	0.144631273	1
ACUUUCU	3990	6.310700174	19901	6.397876307	0.011756704	0.747826208	1
ACAUUCAU	905	6.308691706	22986	6.38625529	0.042210175	0.08984592	1
GGCUGCAA	535	6.044974237	23356	6.391067343	0.049106315	0.160442399	1
CUCGGAC	358	5.553921127	23533	6.395934489	0.092767033	0.004625278	1
AAGU	20318	6.348435659	3573	6.581672088	0.018359249	0.257323587	1
CCGGCCG	440	6.08578765	23451	6.388899557	0.042953198	0.402949141	1
CCGCCGA	223	5.521284971	23668	6.391439223	0.089375373	0.058644987	1
GGAAGCA	3028	6.102651214	20863	6.424052255	0.027839717	0.033184623	1
AGGAAAA	6385	6.258914433	17506	6.428690816	0.020304518	0.042232464	1
ACCACGCA	94	5.323723572	23797	6.387502629	0.107061144	0.233436311	1
UCUGG	16258	6.291358528	7633	6.579185527	0.020964297	0.020802694	1
GGCG	11724	6.181846518	12167	6.577452249	0.025511149	0.000843007	1
GUGUAUAU	1532	6.022914495	22359	6.408011319	0.026660954	0.259936316	1
UGAUGAA	3177	6.384141474	20714	6.383190722	0.017033606	0.401092288	1
ACGAGAGAA	37	4.386428184	23854	6.386414532	0.197555399	0.111845471	1
AUCAUCAU	645	5.749102514	23246	6.400914521	0.051240624	0.074089017	1
UCUCUCG	532	6.080565697	23359	6.390212301	0.038789287	0.414254241	1
CUUU	21875	6.38727557	2016	6.340365564	0.026417143	0.152034289	1
UAAAUU	10681	6.425625966	13210	6.349108186	0.011832213	0.380025636	1
GCGGGCC	610	6.193251022	23281	6.388297193	0.025867291	0.82126678	1
GGACUGGGA	228	5.594361949	23663	6.390918969	0.074193852	0.166355204	1
GAGCGAG	987	5.973505879	22904	6.400977112	0.032625538	0.266175091	1
AUUUAU	11792	6.318180778	12099	6.446800756	0.013858951	0.201517535	1
AAAAAAG	6949	6.236435483	16942	6.443562738	0.023411857	0.009015133	1
GCGUGC	1837	5.968103498	22054	6.417902601	0.027777738	0.146001953	1
UAGCUGUG	827	6.308282018	23064	6.386007668	0.032157771	0.380924825	1
AAAGACAAA	642	6.35872696	23249	6.383996188	0.036897376	0.362759301	1
AAGACGA	465	5.938270339	23426	6.392151215	0.058026878	0.092789214	1
UGUGGA	8948	6.214687262	14943	6.484294215	0.015981718	0.114636372	1
UUCAG	16368	6.324742749	7523	6.510759108	0.019857993	0.034328219	1
UUAAUA	9776	6.475427746	14115	6.319521675	0.013643902	0.232512501	1
GUCUGU	8171	6.174628966	15720	6.491789873	0.018820003	0.044358931	1
UCAUAC	4537	6.54227795	19354	6.346053272	0.014305909	0.439429712	1
CCUUCU	9537	6.242039008	14354	6.477184343	0.014095093	0.205011587	1
GGUAAGAGC	71	7.69904343	23820	6.379395382	0.077535743	0.788354519	1
UAGUAAC	1347	6.497635886	22544	6.376486628	0.024466483	0.43212689	1
CGUACAG	258	6.088136332	23633	6.386539623	0.042726519	0.740014994	1
UGGAGGG	3477	6.081631139	20414	6.434701607	0.024798604	0.05176757	1
GGCUACUG	438	6.430992582	23453	6.382426783	0.037590483	0.577883768	1
GUAACG	894	6.184239265	22997	6.391056232	0.027320653	0.541779638	1
AUGACUGAGC	27	6.90957173	23864	6.382721742	0.108350095	0.909514079	1
UUGUG	16277	6.342274762	7614	6.471056447	0.015264754	0.178165995	1
GGAGUA	4405	6.155508604	19486	6.434815492	0.020291014	0.103778765	1
UCAUCGAUA	25	5.983157148	23866	6.383736326	0.104247046	0.948934385	1
CUUGCUGC	1011	5.941109107	22880	6.402857027	0.032389563	0.261690494	1
UCCCCCAA	1035	6.015708261	22856	6.399963775	0.030676033	0.309109809	1
UCGUAAGCUG	2	1.643958587	23889	6.383713934	0	1	1
CGGCGCC	385	6.199442957	23506	6.38632879	0.030437877	0.874179887	1
UUGCUG	9708	6.264887018	14183	6.464380378	0.016884961	0.074787649	1
CAACACA	2191	5.915753036	21700	6.430526045	0.044606086	0.000727324	1
CUCCGGA	563	5.832818572	23328	6.396602933	0.053999326	0.081034491	1
AAAAAAAAA	17522	6.465542683	6369	6.157103342	0.022028642	0.02148769	1
AUGCACG	517	5.880319173	23374	6.39444276	0.04206413	0.332390742	1
CCGGGGA	853	5.953527222	23038	6.399230461	0.052485434	0.021523374	1
CCCGCCA	1207	6.204284477	22684	6.392843357	0.033498276	0.152700311	1
GGACGAAU	56	6.358602957	23835	6.383375218	0.130580029	0.296612601	1
UUUUUC	13448	6.372642874	10443	6.397062981	0.011251435	0.446315309	1
GCUGGUA	1477	6.329620962	22414	6.386855533	0.017687194	0.778883869	1
AUGCUC	5239	6.200234266	18652	6.434741731	0.021825833	0.04061214	1
ACUAAUA	2012	6.569419011	21879	6.366203164	0.025802609	0.171882274	1
CGCCGGU	127	5.175146738	23764	6.389773878	0.136154138	0.01849116	1
CCGCUUCC	312	6.122083567	23579	6.386773825	0.048320376	0.468490375	1
UUCUUCAA	1252	6.246627794	22639	6.390876456	0.021031697	0.670299419	1
CGGUAU	722	6.578856857	23169	6.37722368	0.02861935	0.61490104	1
GACUUCAU	731	6.050544061	23160	6.393820482	0.030867586	0.509273441	1
UGCUAAC	1420	6.167094752	22471	6.396980799	0.035607428	0.067631841	1
ACAUUAGCC	128	5.630640103	23763	6.387371466	0.146609224	0.008396806	1
UCGGGCA	465	5.921872722	23426	6.392476704	0.053093658	0.152913021	1
ACGAGAU	300	6.729414422	23591	6.378915932	0.074082913	0.077418636	1
UUUGUAUCUAAU	13	5.442418775	23878	6.383829409	0.20652419	0.636548575	1
CCAAUGG	1319	5.984692066	22572	6.406610901	0.046984617	0.008157078	1
GCCCAA	5294	6.068183568	18597	6.473026094	0.023208487	0.023607957	1
GAUCACUA	227	6.420243089	23664	6.382962935	0.054461804	0.517318301	1
GGUUACCA	286	6.120676632	23605	6.386499325	0.053223138	0.400118843	1
ACCCACACGCCG	0	NaN	23891	6.383317152	0	1	1
GCAUACA	1340	6.471072468	22551	6.378102655	0.015969309	0.903678163	1
ACCCAUCGGCAG	2	2.46088349	23889	6.38364554	0	1	1
CUGCCA	9462	6.250607432	14429	6.470343236	0.017923806	0.050862065	1
AACUACG	249	5.598048732	23642	6.391587681	0.06251739	0.290551619	1
GGUUCCAGUU	51	5.099114783	23840	6.386064397	0.118483518	0.472582649	1
UGAAGCU	2895	6.269517394	20996	6.39900825	0.017546282	0.413723212	1
AGAAAGAAGAAA	20	5.407469026	23871	6.384134754	0.185754681	0.495607874	1
CGCGGAC	151	5.638720287	23740	6.388053215	0.07024052	0.449662206	1
UUGCACG	478	5.834482445	23413	6.394522166	0.072280679	0.014972473	1
UUAAUU	10271	6.416663542	13620	6.358170253	0.011287715	0.444687514	1
UUAAUGU	4456	6.435975785	19435	6.371243735	0.021543593	0.06913371	1
AAUCAUG	2766	6.510913429	21125	6.366610345	0.029711056	0.02665346	1
AGGGAA	9314	6.268429023	14577	6.456725126	0.017884347	0.052748431	1
GUGUGU	8882	6.275428059	15009	6.447163573	0.011448396	0.45748106	1
UUAUUU	13794	6.357399331	10097	6.418724741	0.012501628	0.321966133	1
UAGGCU	4835	6.320695634	19056	6.399205851	0.009556669	0.872800952	1
ACCCAUCCGCAG	5	8.885265948	23886	6.382793425	0	1	1
CGGGGGA	813	5.878262849	23078	6.401109385	0.039279221	0.177131032	1
GACUCCUG	817	5.956863041	23074	6.398416962	0.046984005	0.061385525	1
CAGACGACA	12	5.637139605	23879	6.383692131	0.130212041	0.98710943	1
ACUUCU	8467	6.280722922	15424	6.439636223	0.011547731	0.459605009	1
GUUGU	13653	6.30722115	10238	6.484795832	0.016266337	0.090439907	1
GUGUGUGUUG	183	5.347001915	23708	6.39131638	0.085472981	0.140776528	1
GUGGUGG	3898	6.364644018	19993	6.38695782	0.010798046	0.841400142	1
AGGU	19417	6.320297212	4474	6.656821437	0.016668451	0.2645536	1
ACAGG	14551	6.220945955	9340	6.63627896	0.026527791	0.000666642	1
GGGCUAAGGAAG	6	6.312858023	23885	6.383334852	0	1	1
GGCCCACA	628	6.349633553	23263	6.384226463	0.028919588	0.685915868	1
GGCCACCG	277	6.567575697	23614	6.381155739	0.061737836	0.247613789	1
UCUGCUUC	1403	6.057203162	22488	6.403663022	0.024046499	0.429825227	1
UGGAU	14581	6.317091187	9310	6.487037968	0.012946089	0.296796209	1
ACGAUAGAA	25	7.270744414	23866	6.382387559	0.151016509	0.619281586	1
UGUGUGUGUGU	1111	6.001738104	22780	6.401927087	0.031409862	0.24684806	1
CACGGAC	481	5.454984693	23410	6.40239139	0.067211802	0.02829342	1
ACUAGCG	134	6.133819068	23757	6.384724432	0.058457554	0.752680137	1
GUACGAGGA	8	6.76508977	23883	6.383189271	0	1	1
CCGACAG	404	5.723344929	23487	6.394669338	0.044563519	0.409357277	1
UUACUCG	297	5.546169075	23594	6.393855127	0.07308341	0.087147039	1
AACAAGUAAAG	28	5.261737606	23863	6.384633174	0.120521309	0.811294664	1
GUGUAGG	1354	6.285405209	22537	6.389199602	0.03296945	0.124453243	1
GAAUACCG	54	7.005357407	23837	6.381907991	0.130598401	0.317041187	1
ACCCCCAA	862	6.080253661	23029	6.394661141	0.042861573	0.094432528	1
CGACCGA	53	4.86015359	23838	6.386703664	0.159984771	0.13342513	1
ACCCAUCCGCAC	0	NaN	23891	6.383317152	0	1	1
AGACAAG	2282	6.332442488	21609	6.388689728	0.021459333	0.297867921	1
UUGCUU	10205	6.450466035	13686	6.33324742	0.021357595	0.009656944	1
AGGCGAGCA	43	5.384201925	23848	6.385118643	0.213877815	0.039409835	1
CCCUAA	4980	6.251402712	18911	6.418055342	0.014007593	0.421701623	1
AUGCCA	7333	6.195861671	16558	6.466335091	0.021018184	0.022434465	1
CUGC	21252	6.344216889	2639	6.698193542	0.025302908	0.098975549	1
ACCCCCCCGCAC	0	NaN	23891	6.383317152	0	1	1
GACUCCCG	157	5.449474581	23734	6.389494505	0.098558385	0.096613108	1
CCACAGA	3084	6.102732989	20807	6.424905154	0.023822625	0.094841559	1
CGGCCUCC	1136	6.195126674	22755	6.392712203	0.020056225	0.776805884	1
GGGUGGC	2347	6.140412708	21544	6.409779124	0.021257593	0.294413149	1
CCCACCG	1002	5.748638333	22889	6.411101161	0.058516895	0.002791428	1
GUUACGUGUAA	1	6.492805317	23890	6.383312569	0	1	1
UUUAAUUUU	2278	6.437478266	21613	6.377608596	0.019494007	0.413845586	1
UGAAGGAC	695	6.422264783	23196	6.382150201	0.027779349	0.675021354	1
CGGUAA	897	6.607098797	22994	6.374587391	0.020221164	0.871939147	1
UUGAUUG	2477	6.60190691	21414	6.35803244	0.025259133	0.117640699	1
UGCGUG	2824	6.154392441	21067	6.414004169	0.025143139	0.085827148	1
ACGAGAGAU	22	8.001319327	23869	6.381825843	0.249422035	0.129781223	1
CGUAGGUC	47	4.5679984	23844	6.38689541	0.149541167	0.244963156	1
UGUGUGA	4047	6.264637307	19844	6.407520807	0.015722051	0.377006909	1
AUUAAA	12485	6.399542706	11406	6.365556671	0.019140865	0.025363779	1
AUUUUAUUUAA	167	6.807811748	23724	6.380329014	0.098799114	0.078521223	1
AAUCAAA	3421	6.44140271	20470	6.373609742	0.019448642	0.217501285	1
ACCCCCCCGCCG	0	NaN	23891	6.383317152	0	1	1
UGGAGGAC	604	5.883829487	23287	6.396272473	0.050391217	0.100572707	1
UGUUCGU	580	6.0671837	23311	6.391182855	0.034389714	0.514996014	1
AGGAGUAUC	60	7.096078571	23831	6.381522612	0.095940162	0.640283369	1
CGCACCA	525	6.340745907	23366	6.384273666	0.03014066	0.739351623	1
ACCCCUCGGCAC	0	NaN	23891	6.383317152	0	1	1
AAUACGA	482	6.132043363	23409	6.388490973	0.025241382	0.924272261	1
UAGGUU	5226	6.504322401	18665	6.349436979	0.022859666	0.028044702	1
CCCGCGA	129	6.06308034	23762	6.385055665	0.062197542	0.703700575	1
AUUUAUUUUA	629	6.411356127	23262	6.382558984	0.026608008	0.778758796	1
GACGAAC	149	5.310100047	23742	6.390052446	0.084471548	0.24129855	1
CGCCCCG	525	6.042436253	23366	6.39097625	0.035934263	0.521124556	1
AGGAGCA	2929	6.203246005	20962	6.408478319	0.018731631	0.328005465	1
AUAUAUA	5104	6.349615702	18787	6.392473068	0.01229557	0.578721071	1
AACAUCU	2694	6.200587943	21197	6.406540839	0.02312238	0.155182219	1
UCAUGC	6131	6.190083121	17760	6.450024238	0.025111189	0.00637934	1
UUCGCUUC	106	5.723418958	23785	6.386258048	0.065540356	0.755129489	1
AUGAGAG	2310	6.209928653	21581	6.401876414	0.027559877	0.084016611	1
GUGACAGAGC	390	6.077537294	23501	6.388391581	0.023396277	0.984634272	1
ACUAAC	3669	6.491608833	20222	6.363669136	0.016728743	0.349777052	1
AGAAAGU	3613	6.314078875	20278	6.395653571	0.012533629	0.721075323	1
CAUCAU	6587	6.23480568	17304	6.439850038	0.015935392	0.17718508	1
UAGUGGCUGG	26	7.786917172	23865	6.381787984	0.165417654	0.476001788	1
UCUCCG	2035	5.833570566	21856	6.434503751	0.04605679	0.000742959	1
AUACUUU	3965	6.572109807	19926	6.34575001	0.021460109	0.095091979	1
CGAUGGGAA	34	7.519220539	23857	6.38169831	0.171351854	0.271719502	1
UUACUUG	2789	6.326626195	21102	6.390809858	0.014766706	0.655973201	1
CGAACGA	39	7.307693164	23852	6.381805721	0.245133451	0.018569138	1
AGGUAC	3864	6.082902478	20027	6.441279019	0.026684628	0.019846624	1
UACA	19505	6.336385191	4386	6.592028485	0.02215497	0.059480914	1
ACUUUU	11704	6.447268629	12187	6.321900225	0.022999839	0.003612514	1
UGCGGA	1408	6.026499132	22483	6.405662914	0.04665659	0.00624758	1
CUCCUUCC	1892	6.085896495	21999	6.408896491	0.022456912	0.343293406	1
[truncated: 298 more rows]
