# Supplementary material for: Genome-wide analysis of lncRNA stability in human
Source: PLoS Comput Biol. 2021 Apr 16;17(4):e1008918. doi: 10.1371/journal.pcbi.1008918 (PMC8081339; doi:10.1371/journal.pcbi.1008918)
Supplement: S38 Table — (CSV) [file pcbi.1008918.s038.csv]

RBP	have_motif	have_mean	no_motif	no_mean	D	p	fdr
SAMD4A	10759	6.094232111	13132	6.620163478	0.03168518	1.39E-05	0.00249406
SUPV3L1	3695	5.890240498	20196	6.473528988	0.042909688	2.02E-05	0.003618099
ZC3H10	3068	5.810623451	20823	6.467696169	0.044120883	6.02E-05	0.010778159
DHX58	2198	5.787090507	21693	6.443728629	0.049415101	0.000116962	0.020936243
SYNCRIP	20881	6.436682127	3010	6.013113149	0.042994466	0.00011941	0.021374354
ERI1	20765	6.310637039	3126	6.866107473	0.041901306	0.00014376	0.025733048
RBFOX1	10718	6.192673167	13173	6.53843157	0.027156112	0.000327804	0.058676878
HNRNPU	21039	6.429989635	2852	6.039017587	0.041360691	0.00037079	0.066371481
PPIE	23707	6.395310195	184	4.838104804	0.150976092	0.000485485	0.086901851
FXR2	15153	6.240008244	8738	6.631836251	0.026894283	0.000659441	0.118039903
PTBP2	8760	6.135195386	15131	6.526965733	0.026776472	0.000701371	0.125545327
ESRP2	13016	6.214546816	10875	6.585313905	0.025824125	0.000739781	0.132420849
RBM4	6116	6.071395663	17775	6.490642712	0.029182803	0.0008611	0.15413686
TRA2B	21780	6.331063555	2111	6.922437641	0.044072937	0.001132717	0.20275628
HNRNPF*	18032	6.291495185	5859	6.665913793	0.028752349	0.001335556	0.239064512
DDX58	12040	6.179910226	11851	6.589968016	0.024596933	0.001453854	0.260239942
ANKHD1	1533	5.853313324	22358	6.419657427	0.049866821	0.001593448	0.285227104
ZFP36	23552	6.397090055	339	5.426445731	0.103221041	0.001615423	0.28916072
ENOX1	13269	6.189938015	10622	6.624886326	0.024437895	0.001741062	0.311650047
RBM14	778	5.400559304	23113	6.416397479	0.067774932	0.001986272	0.35554265
PUM1	10923	6.179115929	12968	6.555316686	0.023981877	0.002183697	0.390881726
DAZAP1	22271	6.415699865	1620	5.93813481	0.046666622	0.00278255	0.498076529
ZCRB1	9088	6.424223359	14803	6.358203621	0.02400698	0.003035097	0.543282356
SRSF7	13203	6.181417262	10688	6.632726233	0.023424847	0.00306107	0.547931556
IGHMBP2	19498	6.449517702	4393	6.089490992	0.029739262	0.003522527	0.630532406
KHDRBS2	17262	6.433925204	6629	6.251533145	0.025264704	0.004421019	0.791362446
AGO1	14441	6.248321274	9450	6.589610853	0.023044623	0.004636883	0.830002079
ADAR	9982	6.134194788	13909	6.562103509	0.022831283	0.004675507	0.836915799
RBM25	2735	6.064930905	21156	6.424477409	0.034920291	0.0054425	0.974207483
SRSF1	22757	6.359509068	1134	6.861095428	0.0263864	0.439550539	1
SRSF2*	20583	6.331951713	3308	6.702922603	0.023338266	0.089675952	1
HNRNPL	23521	6.3974605	370	5.484220709	0.07240821	0.043868473	1
IGF2BP3	21422	6.343028258	2469	6.732879193	0.019017707	0.399937006	1
HNRNPLL	11587	6.2410042	12304	6.517336997	0.017606857	0.049456869	1
PTBP1	23766	6.389717492	125	5.166433389	0.113480434	0.081306625	1
SRSF2	22258	6.336504515	1633	7.02137942	0.038334167	0.022863385	1
HNRNPA1	23527	6.389066265	364	6.011725431	0.071180902	0.052905632	1
RBM5	22162	6.402356341	1729	6.139276381	0.034458991	0.044342622	1
HNRNPD	22535	6.407310235	1356	5.984582544	0.04237417	0.020240828	1
SRSF6	19639	6.327032	4252	6.64328519	0.014150453	0.485923468	1
SFPQ	20825	6.377150935	3066	6.42519956	0.019281027	0.273521784	1
NUDT21	20479	6.341726688	3412	6.632945265	0.020902406	0.155206601	1
MBNL1	22888	6.37805745	1003	6.503341145	0.03257259	0.259753548	1
SRSF9	23094	6.376223749	797	6.588856728	0.03428343	0.325560527	1
QKI	14948	6.375922988	8943	6.395676311	0.015849982	0.120217823	1
PCBP2	22226	6.349512395	1665	6.834575132	0.029564893	0.13332113	1
ELAVL2	23350	6.37742234	541	6.637742055	0.034062546	0.571614791	1
HNRNPA2B1	17942	6.363026613	5949	6.44451279	0.013512218	0.388379601	1
TIA1	23462	6.387419162	429	6.158978305	0.055518431	0.148913716	1
SF1	14558	6.310032788	9333	6.497629139	0.010965534	0.500996692	1
HNRNPH3	22297	6.348419005	1594	6.871475234	0.032224235	0.09103601	1
SRP68	22797	6.365440902	1094	6.75582617	0.021367352	0.72720342	1
AKAP1	2990	6.332059675	20901	6.390649809	0.012366293	0.818596341	1
HNRNPK	23121	6.380711573	770	6.461555593	0.015586775	0.99353303	1
HNRNPH1*	21130	6.332607807	2761	6.771397003	0.025401865	0.08558433	1
MSI1	8390	6.373730367	15501	6.388506051	0.010833451	0.545279811	1
SRSF5	23168	6.37570979	723	6.627089453	0.022051568	0.88486046	1
CELF1	22139	6.356040201	1752	6.728000038	0.019928261	0.53932098	1
CELF2	22525	6.34925718	1366	6.944957607	0.039040987	0.03944363	1
HNRNPH2	23068	6.372310212	823	6.691832451	0.033265272	0.342790659	1
ZRANB2	19037	6.338179736	4854	6.560342491	0.018674789	0.134669587	1
IGF2BP2	18971	6.290892127	4920	6.739698281	0.026561262	0.00807203	1
DDX19B	14347	6.420434416	9544	6.327520695	0.013695097	0.232624257	1
KHSRP	23184	6.370447369	707	6.805344091	0.030556239	0.543553148	1
GRSF1	21751	6.347848228	2140	6.743823963	0.028982361	0.075775223	1
G3BP2	9016	6.205327805	14875	6.491199637	0.02048348	0.017999166	1
PCBP1	22749	6.392743387	1142	6.195543589	0.036649789	0.107717	1
TIAL1	23283	6.391332865	608	6.076360172	0.046385634	0.156121031	1
YBX1	22588	6.362658404	1303	6.741444396	0.022975001	0.533768789	1
PABPC1	22583	6.400776261	1308	6.081880565	0.041093298	0.030729421	1
HNRNPA1*	17464	6.326122102	6427	6.538732488	0.020679666	0.035969356	1
NOVA1	23557	6.384077933	334	6.32965934	0.039584837	0.680486263	1
RBMX	22484	6.360288083	1407	6.751323961	0.023180442	0.475237445	1
HNRNPH1	23068	6.372310212	823	6.691832451	0.033265272	0.342790659	1
KHDRBS3	21234	6.406220149	2657	6.200282814	0.017281882	0.480915648	1
HNRNPDL	17306	6.30847401	6585	6.580011976	0.01499533	0.233722601	1
MATR3	7634	6.366976223	16257	6.390990564	0.012272588	0.414435163	1
YTHDC1	21718	6.346302482	2173	6.753259447	0.028150297	0.087367291	1
RBM46	16631	6.369526151	7260	6.414909183	0.009634005	0.736229216	1
RBM6	8435	6.23199978	15456	6.465897512	0.015631148	0.138928063	1
SRSF3	21872	6.369870609	2019	6.528984711	0.014593123	0.826062611	1
SRSF10	19412	6.308680018	4479	6.706794723	0.022134386	0.05653584	1
RBM3	9510	6.339572276	14381	6.412245166	0.015037067	0.150162825	1
SNRNP70	7059	6.257455154	16832	6.436101126	0.010042697	0.697499141	1
RBFOX2	7434	6.165061315	16457	6.481908262	0.023682388	0.006403409	1
LIN28A	12746	6.22995623	11145	6.558708656	0.019458352	0.022160642	1
HNRNPC	20110	6.390136935	3781	6.347044782	0.018725981	0.214351641	1
PPRC1	2254	5.873214633	21637	6.436456269	0.03070023	0.042646225	1
HNRNPF	22319	6.351276939	1572	6.838218875	0.029824143	0.146641708	1
G3BP1	148	6.269796326	23743	6.384024775	0.073494208	0.404825946	1
FUS	23003	6.390186215	888	6.205379023	0.042660564	0.08901156	1
PUM2	6478	6.177616421	17413	6.459842124	0.020561063	0.036921601	1
CPEB2	12706	6.397930307	11185	6.366716818	0.014331302	0.17359937	1
RBM41	12232	6.409514126	11659	6.355832686	0.018231964	0.037805017	1
ELAVL1	22469	6.376148169	1422	6.496594144	0.021536189	0.56447991	1
FMR1	22529	6.400984618	1362	6.091077554	0.046429471	0.007873873	1
DAZAP1*	13806	6.289869687	10085	6.51124335	0.02025572	0.016753781	1
YBX2	7467	6.362188827	16424	6.392922924	0.012095435	0.440463645	1
RBMS3	13598	6.354882851	10293	6.42088148	0.018089388	0.043242286	1
ELAVL4	23292	6.396983396	599	5.851907883	0.070293898	0.006232164	1
RBM8A	2252	5.959703396	21639	6.427403209	0.03093526	0.040322258	1
HNRNPH2*	21130	6.332607807	2761	6.771397003	0.025401865	0.08558433	1
NOVA2	22440	6.356717614	1451	6.794684236	0.022922725	0.471047736	1
SRSF1*	10729	6.268391222	13162	6.476998987	0.015116309	0.134199587	1
RBFOX1*	7682	6.261444057	16209	6.441076984	0.012920967	0.349058481	1
NONO	15424	6.274320745	8467	6.581871608	0.022746658	0.006988575	1
PABPN1	14192	6.290310007	9699	6.519409266	0.014525725	0.175722154	1
SNRPA	7570	6.330604647	16321	6.407766246	0.013539769	0.299311267	1
PABPC5	9958	6.290851207	13933	6.449403127	0.018998865	0.030218383	1
KHDRBS1	21967	6.379152303	1924	6.430868729	0.01499478	0.821242512	1
SRSF11	8981	6.134758982	14910	6.533035524	0.022485759	0.006911045	1
SF1*	10048	6.371297023	13843	6.392042014	0.010569953	0.533584727	1
FXR1	8054	6.233570234	15837	6.459471833	0.017062874	0.089306315	1
IGF2BP1	3	5.177620095	23888	6.383468571	0	1	1
CPEB1	18374	6.388445139	5517	6.366238735	0.012792308	0.491081153	1
RBM28	6538	6.360447733	17353	6.391933545	0.016476611	0.151723754	1
PABPC3	10974	6.28899487	12917	6.463451295	0.012819211	0.283744533	1
IFIH1	13780	6.22740132	10111	6.595810493	0.021542956	0.008915206	1
ZNF638	11486	6.339372813	12405	6.424005961	0.015956414	0.095955304	1
CSTF2	2347	6.345042489	21544	6.387486788	0.01911066	0.422110013	1
NELFE	139	6.430631436	23752	6.383040262	0.067016848	0.564088773	1
SSB	22891	6.38285838	1000	6.39381891	0.030866804	0.320857115	1
SRP54	22341	6.370864304	1550	6.562806879	0.014444324	0.922900041	1
TUT1	6746	6.476962641	17145	6.346470697	0.02334636	0.010211642	1
SRP19	22150	6.362831493	1741	6.643947448	0.01915982	0.594013484	1
RALY	13141	6.446579574	10750	6.305983991	0.015217227	0.129307032	1
SART3	20753	6.419018974	3138	6.147205007	0.030297001	0.013420319	1
TARDBP	16287	6.307441362	7604	6.545835432	0.018919516	0.048902068	1
DHX9	10650	6.161703144	13241	6.561565712	0.02180044	0.00731895	1
HNRNPA0	17201	6.381932347	6690	6.386877694	0.008796548	0.850082861	1
EIF4B	7807	6.280533322	16084	6.433207314	0.013830553	0.267139982	1
CELF4	13899	6.314817759	9992	6.478600685	0.013075451	0.273358272	1
HNRNPH3*	20927	6.33169736	2964	6.747773086	0.022512436	0.143867645	1
ELAVL3	17454	6.376468549	6437	6.401887218	0.015365701	0.21680084	1
HNRNPC*	10729	6.268391222	13162	6.476998987	0.015116309	0.134199587	1
CELF5	11657	6.33903505	12234	6.425510749	0.010427907	0.534944201	1
RBM24	14882	6.257707895	9009	6.590811543	0.017298788	0.069561361	1
OAS1	21443	6.366928014	2448	6.526876093	0.022400758	0.220195009	1
CELF6	11855	6.26552031	12036	6.49934254	0.014462833	0.164318707	1
HNRNPM	5015	6.291663741	18876	6.407667749	0.013238817	0.490969246	1
QKI*	8526	6.299744862	15365	6.429691207	0.015154235	0.161076762	1
NXF1	22553	6.362974294	1338	6.726211386	0.024692011	0.424470626	1
HNRNPA3	28	4.013375823	23863	6.386097957	0.205684533	0.18748705	1
ZFP36L2	1751	6.029738305	22140	6.411280863	0.031843566	0.074443517	1
RBMS1	5836	6.33924359	18055	6.397563251	0.012504487	0.495511502	1
HNRNPA1L2	6540	6.423746368	17351	6.36807843	0.017642295	0.103965194	1
SRSF4	1516	6.027433174	22375	6.407429783	0.030187645	0.150319448	1
TARDBP*	4439	6.338597895	19452	6.39352221	0.022768009	0.047171518	1
RBMY1A1	17746	6.290200038	6145	6.652227862	0.020743312	0.039364713	1
RNASEL	23272	6.395260253	619	5.93430287	0.054022986	0.059228747	1
ACO1	16665	6.336037979	7226	6.492354991	0.014375714	0.248549385	1
A1CF	8567	6.433526412	15324	6.355247279	0.015525038	0.141411023	1
U2AF2	18456	6.395916473	5435	6.340532778	0.019061332	0.094615083	1
NOVA1	20049	6.325529781	3842	6.684873374	0.026685973	0.020262994	1
AGO2	17558	6.461336603	6333	6.167011211	0.021071927	0.032062163	1
RC3H1	21537	6.366730146	2354	6.53507346	0.010319598	0.977552921	1
HNRNPAB	5906	6.339665617	17985	6.397651651	0.010354529	0.727113953	1
HNRNPCL1	15495	6.402835893	8396	6.347294892	0.013173086	0.301157434	1
PIWIL1	20680	6.370724139	3211	6.464420708	0.018162316	0.31835103	1
TRA2A	16967	6.296740344	6924	6.595470344	0.023727398	0.007878307	1
TRA2B*	7171	6.488416282	16720	6.338241443	0.020218439	0.033044237	1
RBFOX2*	7682	6.261444057	16209	6.441076984	0.012920967	0.349058481	1
CMTR1	17631	6.320729205	6260	6.559593205	0.015741062	0.202450728	1
SRSF6*	1418	6.01724796	22473	6.406415364	0.046340831	0.006502216	1
ZNF346	18381	6.290321433	5510	6.693544794	0.024180348	0.014064365	1
YBX1*	13806	6.289869687	10085	6.51124335	0.02025572	0.016753781	1
XPO5	21984	6.344385748	1907	6.832120503	0.026646041	0.165422883	1
PHAX	10178	6.155386224	13713	6.552491001	0.021920434	0.007291355	1
EIF4A3	14347	6.420434416	9544	6.327520695	0.013695097	0.232624257	1
RBM42	1921	6.290425163	21970	6.391439388	0.016524237	0.720342353	1
SNRPB2	49	5.884984405	23842	6.384341324	0.102717893	0.680615892	1
HNRNPA2B1*	13806	6.289869687	10085	6.51124335	0.02025572	0.016753781	1
SRP14	21530	6.341355201	2361	6.76596891	0.022430764	0.234684561	1
CPEB4	17829	6.373674907	6062	6.411676041	0.008708727	0.882575615	1
PABPC4	19913	6.432047386	3978	6.139384235	0.028690641	0.008519416	1
HNRNPLL*	12	5.637139605	23879	6.383692131	0.130212041	0.98710943	1
F2	20697	6.342906007	3194	6.645179857	0.01738549	0.373008402	1
CNOT4	7785	6.163389163	16106	6.489621597	0.020534232	0.023927493	1
ESRP1	6287	6.3028107	17604	6.412068803	0.014580143	0.278304684	1
