# Supplementary material for: Genome-wide analysis of lncRNA stability in human
Source: PLoS Comput Biol. 2021 Apr 16;17(4):e1008918. doi: 10.1371/journal.pcbi.1008918 (PMC8081339; doi:10.1371/journal.pcbi.1008918)
Supplement: S39 Table — (CSV) [file pcbi.1008918.s039.csv]

kmer	rho	p	FDR
CGA	0.039969379	8.05E-06	0.000515349
GCG	0.030550584	0.000646473	0.04137425
CGC	0.03008208	0.000782278	0.05006581
CCG	0.027805211	0.001905039	0.121922471
CCA	-0.025875346	0.003863552	0.247267345
CAC	-0.023776158	0.007939305	0.508115492
TCA	-0.021947144	0.014270671	0.913322925
AAA	0.017552569	0.050037659	1
AAC	-0.005998272	0.503095881	1
AAG	0.008373467	0.349894912	1
AAT	0.007510915	0.401751602	1
ACA	-0.014518248	0.105052326	1
ACC	-0.019576346	0.028842988	1
ACG	0.021343128	0.017175756	1
ACT	-0.006747327	0.451299553	1
AGA	0.004030987	0.652707989	1
AGC	0.014352907	0.109072177	1
AGG	-0.003267004	0.715324326	1
AGT	0.014849737	0.09734771	1
ATA	0.009880228	0.270022028	1
ATC	-0.009837982	0.27207558	1
ATG	-0.00019436	0.982689224	1
ATT	0.010423236	0.244571769	1
CAA	-0.004193689	0.639665204	1
CAG	-0.009801503	0.273857326	1
CAT	-0.014397805	0.107968752	1
CCC	-0.004141807	0.64381247	1
CCT	-0.009464345	0.290702776	1
CGG	0.01717561	0.055168043	1
CGT	0.014884337	0.096570247	1
CTA	-0.00568854	0.525396761	1
CTC	-0.015061815	0.092660073	1
CTG	-0.013073944	0.144405669	1
CTT	-0.004050294	0.651154636	1
GAA	0.010155234	0.256914314	1
GAC	0.000486222	0.956712381	1
GAG	0.012139205	0.175348435	1
GAT	0.011631359	0.194109646	1
GCA	-0.000548076	0.951212017	1
GCC	0.01147392	0.200214835	1
GCT	-0.008791915	0.326341581	1
GGA	0.004631134	0.605154739	1
GGC	0.008772332	0.327420341	1
GGG	0.004875797	0.586224304	1
GGT	-0.005562701	0.53459957	1
GTA	0.010143126	0.257481951	1
GTC	-0.006749397	0.451160717	1
GTG	-0.001830801	0.838054475	1
GTT	0.013898633	0.120744389	1
TAA	0.00497726	0.578455173	1
TAC	0.006923454	0.439573892	1
TAG	0.006172441	0.490778895	1
TAT	0.009710734	0.278325425	1
TCC	-0.014159949	0.113916175	1
TCG	0.016022802	0.073642291	1
TCT	-0.012708232	0.155972488	1
TGA	0.009147811	0.307139594	1
TGC	-0.014258141	0.111430427	1
TGG	-0.00210114	0.814548582	1
TGT	-0.007137194	0.425581779	1
TTA	0.012039744	0.178912058	1
TTC	-0.003343854	0.708929592	1
TTG	0.007279962	0.416382369	1
TTT	0.014229804	0.112143352	1
