# Supplementary material for: Genome-wide analysis of lncRNA stability in human
Source: PLoS Comput Biol. 2021 Apr 16;17(4):e1008918. doi: 10.1371/journal.pcbi.1008918 (PMC8081339; doi:10.1371/journal.pcbi.1008918)
Supplement: S40 Table — (CSV) [file pcbi.1008918.s040.csv]

kmer	rho	p	FDR
CCGA	0.051114968	1.13E-08	2.89E-06
CGAT	0.046024959	2.74E-07	7.01E-05
ACGA	0.045722634	3.27E-07	8.38E-05
TCGA	0.045148737	4.59E-07	0.000117459
CGAA	0.044694013	5.98E-07	0.000153029
CGCC	0.041497389	3.58E-06	0.000915613
CGAC	0.040273439	6.87E-06	0.001757926
GCCG	0.039691467	9.30E-06	0.002382055
GACG	0.03898065	1.34E-05	0.003433339
CGAG	0.038579084	1.64E-05	0.004209626
AGCG	0.038162364	2.03E-05	0.005190657
CGCG	0.03771217	2.54E-05	0.006493716
CCCG	0.037595472	2.69E-05	0.006879164
GCGA	0.037143425	3.35E-05	0.008587596
GCGT	0.037050699	3.51E-05	0.008984655
CCGC	0.037020432	3.56E-05	0.009117987
TTCG	0.036785984	3.99E-05	0.010216322
TCGC	0.036375615	4.86E-05	0.012447085
ATCG	0.035908761	6.07E-05	0.015544781
CGTA	0.035494443	7.38E-05	0.018892723
TACG	0.034882733	9.81E-05	0.025103732
CGTG	0.03374252	0.000164601	0.042137962
GCGC	0.033526442	0.000181261	0.046402813
GGCG	0.032819612	0.00024751	0.063362437
ACCG	0.032205911	0.000322828	0.082643887
ACGC	0.03188228	0.000370712	0.094902183
CGGT	0.031815908	0.000381319	0.097617629
TGCG	0.031763914	0.000389826	0.099795398
AACG	0.030658573	0.000618448	0.158322797
TCGG	0.029563105	0.000963356	0.246619098
CGGC	0.0294916	0.000991147	0.253733665
TCCG	0.028640588	0.001384014	0.354307601
CGTC	0.028621165	0.001394463	0.356982554
GCGG	0.028479484	0.001472912	0.377065371
CGCA	0.028465622	0.001480801	0.379085138
CGCT	0.028213408	0.001631326	0.417619355
ACGT	0.026854074	0.002713918	0.694763068
CGGG	0.026695074	0.002876365	0.736349468
GAAA	0.02660351	0.002973893	0.761316653
CTCG	0.026212966	0.003424666	0.876714545
AAAA	0.022199491	0.013191457	1
AAAC	0.01532017	0.087196328	1
AAAG	0.011976836	0.181193646	1
AAAT	0.015906033	0.075767307	1
AACA	-0.00068096	0.939403735	1
AACC	0.001611888	0.857196386	1
AACT	0.006474169	0.469830361	1
AAGA	0.00616405	0.491368541	1
AAGC	0.023292182	0.009306395	1
AAGG	0.011353201	0.204990176	1
AAGT	0.00111917	0.900571631	1
AATA	0.009331836	0.297510208	1
AATC	0.007100155	0.42798768	1
AATG	0.01453592	0.104629731	1
AATT	0.003907325	0.662693001	1
ACAA	0.006097631	0.496049454	1
ACAC	-0.022206913	0.01316084	1
ACAG	-0.004832061	0.589588079	1
ACAT	0.008469067	0.344420973	1
ACCA	-0.008546148	0.340047422	1
ACCC	-0.004860087	0.587431571	1
ACCT	-0.008065849	0.367880669	1
ACGG	0.020409623	0.02268626	1
ACTA	0.002791379	0.755331041	1
ACTC	-0.009412301	0.293363829	1
ACTG	-0.002375772	0.790839162	1
ACTT	0.007972421	0.37345522	1
AGAA	0.005453799	0.542628883	1
AGAC	-0.000377968	0.966343549	1
AGAG	0.002016852	0.821860501	1
AGAT	0.014158422	0.113955188	1
AGCA	0.004767632	0.594559565	1
AGCC	0.008273388	0.355684106	1
AGCT	0.00686987	0.44312263	1
AGGA	0.002824276	0.752541271	1
AGGC	0.001641496	0.854602263	1
AGGG	0.00457486	0.609547324	1
AGGT	-0.002962564	0.740849799	1
AGTA	0.012375939	0.167079836	1
AGTC	0.010300004	0.250194425	1
AGTG	0.015637391	0.08084645	1
AGTT	0.020849555	0.019922462	1
ATAA	0.018223502	0.041895176	1
ATAC	0.01702862	0.057284006	1
ATAG	0.003129424	0.726822131	1
ATAT	0.02056366	0.021682822	1
ATCA	-0.009220922	0.303289536	1
ATCC	-0.003538971	0.692786598	1
ATCT	0.002461887	0.783443353	1
ATGA	0.019761375	0.027363856	1
ATGC	-0.014500967	0.105466879	1
ATGG	0.006291481	0.482454697	1
ATGT	-0.002564886	0.774623075	1
ATTA	0.016664861	0.062811928	1
ATTC	0.006662342	0.4570201	1
ATTG	0.008952986	0.317556554	1
ATTT	0.013036203	0.145568034	1
CAAA	0.007930748	0.375958469	1
CAAC	-0.00344803	0.70029379	1
CAAG	0.006963267	0.436947792	1
CAAT	-0.005322522	0.55238704	1
CACA	-0.009848328	0.271571696	1
CACC	-0.014393848	0.108065628	1
CACG	0.021783105	0.015013311	1
CACT	-0.019911174	0.02621475	1
CAGA	-0.010260748	0.252004356	1
CAGC	0.011305972	0.206880821	1
CAGG	-0.013145261	0.142228638	1
CAGT	0.022310747	0.012739023	1
CATA	0.00178824	0.841768889	1
CATC	-0.019588915	0.028740369	1
CATG	-0.00976048	0.275870556	1
CATT	0.012522856	0.162097769	1
CCAA	0.001420975	0.873959246	1
CCAC	-0.002599706	0.771647795	1
CCAG	-0.015844995	0.076897874	1
CCAT	-0.005009314	0.576010796	1
CCCA	-0.025322756	0.004693154	1
CCCC	0.003501444	0.695880822	1
CCCT	-0.001075596	0.90442391	1
CCGG	0.023456571	0.00882014	1
CCGT	0.024332882	0.006591297	1
CCTA	-0.011692996	0.191757055	1
CCTC	0.003328879	0.71017408	1
CCTG	0.000933148	0.917032469	1
CCTT	0.004171581	0.641431055	1
CGGA	0.019423401	0.030117096	1
CGTT	0.01523453	0.088977909	1
CTAA	-0.00654003	0.465324341	1
CTAC	0.003319877	0.710922498	1
CTAG	-0.000199102	0.982267016	1
CTAT	0.010463109	0.242771629	1
CTCA	-0.017056196	0.056881972	1
CTCC	0.002648804	0.767458244	1
CTCT	-0.004716391	0.598527009	1
CTGA	-0.010975032	0.220484482	1
CTGC	0.004922514	0.582641125	1
CTGG	-0.007721633	0.388675574	1
CTGT	-0.003112176	0.728268046	1
CTTA	0.01339396	0.134833701	1
CTTC	-0.00785402	0.38059446	1
CTTG	-0.005323248	0.552332827	1
CTTT	0.010917121	0.222929476	1
GAAC	-0.006821992	0.446307239	1
GAAG	0.012633794	0.158410661	1
GAAT	0.007435559	0.406491091	1
GACA	-0.002282482	0.798872564	1
GACC	0.004116977	0.64580121	1
GACT	-0.000127288	0.988662541	1
GAGA	0.01356696	0.129867389	1
GAGC	0.005273096	0.556083247	1
GAGG	0.01197818	0.181144657	1
GAGT	0.023538477	0.008586444	1
GATA	0.021734352	0.015240488	1
GATC	0.01231871	0.169051354	1
GATG	0.003695021	0.679975019	1
GATT	0.015775218	0.078207092	1
GCAA	0.010086489	0.260148766	1
GCAC	-0.012317699	0.169086348	1
GCAG	0.021524595	0.016252793	1
GCAT	-0.007328527	0.413279989	1
GCCA	0.01068912	0.232744039	1
GCCC	0.009675737	0.280061278	1
GCCT	0.013935738	0.119755761	1
GCTA	-0.000485474	0.956778879	1
GCTC	-0.01266931	0.157243803	1
GCTG	0.004073546	0.64928589	1
GCTT	0.005907344	0.509590529	1
GGAA	0.005895473	0.510441609	1
GGAC	0.005018895	0.575281156	1
GGAG	0.012129107	0.175707811	1
GGAT	0.003975605	0.65717226	1
GGCA	0.009246302	0.301960538	1
GGCC	0.007850889	0.380784364	1
GGCT	0.001775254	0.842902945	1
GGGA	0.001941484	0.828411815	1
GGGC	0.013019806	0.146075256	1
GGGG	0.010301804	0.250111642	1
GGGT	-0.007048709	0.431342516	1
GGTA	0.009867331	0.270647833	1
GGTC	0.002505287	0.779723336	1
GGTG	-0.002019272	0.821650332	1
GGTT	0.010979868	0.220281189	1
GTAA	0.011943925	0.182395846	1
GTAC	0.025438987	0.00450633	1
GTAG	0.022966506	0.010340882	1
GTAT	0.005220575	0.560024015	1
GTCA	0.004574574	0.609569646	1
GTCC	-0.006807149	0.447297148	1
GTCG	0.024052498	0.007242078	1
GTCT	-0.001655291	0.853394159	1
GTGA	0.004789159	0.592896353	1
GTGC	-0.01073246	0.230855217	1
GTGG	0.013996614	0.118147545	1
GTGT	0.008142209	0.363363194	1
GTTA	0.015163487	0.090477968	1
GTTC	0.00028602	0.974527833	1
GTTG	0.02574834	0.004041463	1
GTTT	0.009553207	0.286196759	1
TAAA	0.01101519	0.218800362	1
TAAC	0.005709563	0.523867259	1
TAAG	0.005684917	0.5256606	1
TAAT	0.010957741	0.221212497	1
TACA	0.006880494	0.4424177	1
TACC	0.014295738	0.11049005	1
TACT	0.016720568	0.061937825	1
TAGA	0.0115521	0.19716585	1
TAGC	0.018088235	0.043439892	1
TAGG	0.007743588	0.387328193	1
TAGT	0.01294927	0.148272668	1
TATA	0.022666399	0.01138347	1
TATC	0.006435567	0.472482543	1
TATG	0.009276344	0.300392449	1
TATT	0.01699291	0.057808122	1
TCAA	-0.004442008	0.619973035	1
TCAC	-0.00111552	0.900894269	1
TCAG	-0.006236368	0.486299052	1
TCAT	-0.008089136	0.366499324	1
TCCA	-0.011471135	0.200324062	1
TCCC	-0.013744755	0.124912584	1
TCCT	-0.014571405	0.103785217	1
TCGT	0.01061873	0.235835072	1
TCTA	0.018244084	0.041664253	1
TCTC	0.000254459	0.977337803	1
TCTG	-0.012074228	0.177670466	1
TCTT	-0.006482285	0.469273805	1
TGAA	0.008013375	0.371005232	1
TGAC	0.004309292	0.630464984	1
TGAG	0.016487574	0.065661907	1
TGAT	0.008826162	0.324460631	1
TGCA	-0.005775466	0.519087387	1
TGCC	0.002308291	0.796647958	1
TGCT	-0.020783046	0.020320451	1
TGGA	0.007655156	0.392772535	1
TGGC	0.004087152	0.648193373	1
TGGG	-0.006439066	0.472241839	1
TGGT	0.008593073	0.337402436	1
TGTA	0.0174006	0.052055696	1
TGTC	-0.011719673	0.190745359	1
TGTG	-0.001578814	0.860096027	1
TGTT	0.011935063	0.182720565	1
TTAA	0.008643038	0.33460067	1
TTAC	0.016934551	0.058673241	1
TTAG	0.022089887	0.013651008	1
TTAT	0.015074996	0.092374823	1
TTCA	0.000790542	0.929675902	1
TTCC	-0.013768614	0.124259063	1
TTCT	0.002432228	0.785988389	1
TTGA	0.024059265	0.007225715	1
TTGC	-0.003937577	0.660244696	1
TTGG	-0.003325423	0.710461403	1
TTGT	0.008770119	0.327542411	1
TTTA	0.013388204	0.135001441	1
TTTC	0.011730452	0.190337703	1
TTTG	0.003284326	0.71388118	1
TTTT	0.019829763	0.026833972	1
