# Supplementary material for: Genome-wide analysis of lncRNA stability in human
Source: PLoS Comput Biol. 2021 Apr 16;17(4):e1008918. doi: 10.1371/journal.pcbi.1008918 (PMC8081339; doi:10.1371/journal.pcbi.1008918)
Supplement: S41 Table — (CSV) [file pcbi.1008918.s041.csv]

kmer	rho	p	FDR
GGCGT	0.051097409	1.14E-08	1.17E-05
GCCGA	0.050747356	1.44E-08	1.47E-05
CCGAG	0.048931564	4.61E-08	4.72E-05
GCAGT	0.048840876	4.88E-08	5.00E-05
CGAGA	0.048133165	7.60E-08	7.78E-05
TTCGA	0.04679099	1.73E-07	0.000176989
TCGCC	0.046751511	1.77E-07	0.000181262
GTAGC	0.046307393	2.31E-07	0.000236746
GTTGA	0.045194946	4.47E-07	0.000457311
CGTGG	0.044740407	5.82E-07	0.000595886
ATATA	0.044705513	5.94E-07	0.000608055
AGCGA	0.044674718	6.04E-07	0.000618993
TCGAG	0.044671554	6.06E-07	0.000620127
CGATG	0.044372777	7.20E-07	0.000736782
AGTTG	0.044335274	7.35E-07	0.000752839
ATCGC	0.043559757	1.14E-06	0.001171284
CCGCC	0.043303524	1.32E-06	0.001353289
GCGAC	0.043055065	1.52E-06	0.00155556
TTCCG	0.042915237	1.64E-06	0.001681861
GTGGC	0.042906909	1.65E-06	0.001689687
GATCG	0.042871246	1.68E-06	0.001723594
GATAC	0.042620872	1.93E-06	0.001980741
ACCCG	0.042544504	2.02E-06	0.00206625
TCCCG	0.042256762	2.36E-06	0.002421402
GCGCC	0.042021742	2.69E-06	0.002754276
ACTTA	0.041868412	2.92E-06	0.00299466
CGAAC	0.041827797	2.99E-06	0.00306163
TACAT	0.041474286	3.62E-06	0.003708447
GTCAT	0.041460424	3.65E-06	0.003736307
GATTT	0.041241544	4.11E-06	0.00420375
GCGAT	0.041046221	4.56E-06	0.004667769
CGCCT	0.040912924	4.89E-06	0.005012187
TCGAA	0.040773706	5.27E-06	0.005397829
CGCCG	0.04074801	5.34E-06	0.005472046
GGCGC	0.04051838	6.04E-06	0.006180098
GTACA	0.040311501	6.73E-06	0.006892376
ACGAT	0.040297228	6.78E-06	0.006944313
AGTAG	0.039995194	7.94E-06	0.008135199
CCCGC	0.039822005	8.69E-06	0.008903664
CAGTT	0.039752226	9.02E-06	0.009232483
GCGTG	0.039705164	9.24E-06	0.009460772
GCTAC	0.039540646	1.01E-05	0.01030194
TTACC	0.03950076	1.03E-05	0.010516379
GTTAT	0.03948583	1.03E-05	0.010597734
CTCGG	0.039392975	1.09E-05	0.011117392
AAGCG	0.039284032	1.15E-05	0.011758101
GGCCG	0.039065304	1.28E-05	0.013152462
CTTAC	0.038992484	1.33E-05	0.013650706
ATGAG	0.038900063	1.40E-05	0.014309017
CGAGG	0.038863947	1.42E-05	0.014574411
CCGAT	0.03881714	1.46E-05	0.014925347
CGATT	0.038785992	1.48E-05	0.015163338
TATAT	0.038757197	1.50E-05	0.015386555
AGCCG	0.038681898	1.56E-05	0.015985192
AAACG	0.03858999	1.64E-05	0.016745972
GATAA	0.038385621	1.81E-05	0.018563211
GAGCG	0.038316066	1.88E-05	0.01922345
ATACT	0.038232978	1.96E-05	0.02004147
TATAG	0.038122118	2.07E-05	0.021184642
GCCCG	0.038088956	2.10E-05	0.021538486
AATCG	0.038053653	2.14E-05	0.021921368
CGACA	0.03803401	2.16E-05	0.022137202
CGGGA	0.038016063	2.18E-05	0.022336158
GTAGT	0.03784087	2.38E-05	0.024369887
GTGGT	0.037776893	2.46E-05	0.025155554
GCCGC	0.037657899	2.61E-05	0.026681378
TTATG	0.037588209	2.70E-05	0.027615427
TACGA	0.037494048	2.82E-05	0.028926948
GCGTC	0.037447253	2.89E-05	0.029600548
TCGGC	0.037414064	2.94E-05	0.030087303
CGCCA	0.037394295	2.97E-05	0.030380844
TACCA	0.037297713	3.11E-05	0.031854485
AACTA	0.037200959	3.26E-05	0.033398692
GTACT	0.037054543	3.50E-05	0.03587141
CCACG	0.036967612	3.65E-05	0.03742076
GTTAC	0.036926571	3.73E-05	0.03817409
TCTAT	0.036920905	3.74E-05	0.038279221
TACTG	0.036809243	3.95E-05	0.04040795
GCCAT	0.036807746	3.95E-05	0.04043724
TTGAC	0.036727023	4.11E-05	0.042046713
TAGGA	0.036697714	4.16E-05	0.042645969
CTAAG	0.036652725	4.26E-05	0.043581632
ACGTA	0.036631168	4.30E-05	0.044036824
CCGCT	0.036599015	4.37E-05	0.044724149
TTTCG	0.036596022	4.37E-05	0.044788658
TCTAG	0.036494114	4.59E-05	0.047038058
CTAGC	0.036390399	4.83E-05	0.049437071
GTAAC	0.03638515	4.84E-05	0.049561516
CGTAG	0.036383256	4.84E-05	0.049606485
CGGTA	0.036277785	5.10E-05	0.052173092
TGTAA	0.036262646	5.13E-05	0.052551647
TGGCG	0.036217558	5.24E-05	0.053694606
TGTAC	0.036190867	5.31E-05	0.054382281
TTATC	0.036185116	5.33E-05	0.054531526
CGAGC	0.036184603	5.33E-05	0.05454487
GGGTT	0.036091909	5.57E-05	0.057005319
CCTTA	0.036076988	5.61E-05	0.057411087
GAGTC	0.036037312	5.71E-05	0.058503357
ATAGT	0.036010297	5.79E-05	0.059258324
GTTGT	0.035996837	5.82E-05	0.059637919
GGTAG	0.035993878	5.83E-05	0.05972165
CCGGG	0.03598893	5.85E-05	0.059861972
GAGTA	0.035928424	6.02E-05	0.061603063
TCGCT	0.035926674	6.02E-05	0.061654132
TATTA	0.03582465	6.32E-05	0.064701392
GGACG	0.035807136	6.37E-05	0.065238649
TAGCA	0.035745381	6.56E-05	0.067166853
CCCGG	0.035647336	6.87E-05	0.070339315
CGGTG	0.035607416	7.00E-05	0.071671223
CTTCG	0.035506124	7.34E-05	0.075158578
CGCAG	0.035417318	7.65E-05	0.078347497
TGGTA	0.0353999	7.71E-05	0.0789878
CGTGC	0.035395068	7.73E-05	0.079166303
TATGA	0.035372093	7.81E-05	0.080020253
GCCGG	0.035340474	7.93E-05	0.0812097
TCGAT	0.035273949	8.18E-05	0.08376712
TTAGC	0.035250902	8.27E-05	0.084670743
TCCGA	0.035205642	8.44E-05	0.086472132
CTGTA	0.035195096	8.49E-05	0.086897047
CCGTG	0.035183954	8.53E-05	0.087348113
ACGAG	0.035155902	8.64E-05	0.088493562
GCTTT	0.035150849	8.66E-05	0.088701381
CGGCA	0.035116845	8.80E-05	0.090112026
TGCGA	0.035106586	8.84E-05	0.090541764
TGACG	0.035029336	9.16E-05	0.093840412
TACTA	0.035027957	9.17E-05	0.093900321
TTAGG	0.035015664	9.22E-05	0.094435923
CGCCC	0.034907949	9.69E-05	0.099253965
CCGAA	0.034904164	9.71E-05	0.099427415
ACTCG	0.034892391	9.76E-05	0.099968732
ACCGT	0.034881022	9.81E-05	0.100494174
GCGGT	0.034855021	9.93E-05	0.101705545
ATTAC	0.034687144	0.00010729	0.109865187
CACGG	0.034664175	0.000108426	0.111028461
CCCGA	0.034641572	0.000109555	0.112184548
AGTAC	0.034580525	0.00011266	0.115363901
TTGGA	0.034562453	0.000113595	0.116321347
AGGCG	0.034552672	0.000114104	0.116842581
CGTAA	0.034445521	0.000119824	0.122699436
TTCGC	0.034389559	0.000122917	0.125867231
GCGCG	0.034375143	0.000123726	0.126695667
AACCG	0.034360653	0.000124544	0.127533512
ATGCG	0.034335377	0.000125984	0.12900758
CGGCG	0.034314737	0.000127171	0.130223205
TTGCG	0.034282184	0.000129065	0.13216239
AACGT	0.03425909	0.000130424	0.133554563
CATCG	0.034236551	0.000131764	0.134926592
TAGAC	0.03421999	0.000132757	0.135943147
CCCGT	0.034167572	0.000135946	0.139208572
ATAGG	0.034061258	0.000142636	0.146059618
ACGAA	0.034055819	0.000142987	0.146418507
ACGCC	0.034044521	0.000143717	0.147166657
AAAAA	0.034042469	0.000143851	0.147302965
GCGTA	0.03400312	0.000146425	0.149939167
GTAGA	0.033957625	0.000149456	0.153042533
TAAGG	0.033754963	0.000163687	0.167615844
TAGCC	0.033599414	0.000175465	0.179676405
GAAAG	0.033549974	0.000179373	0.183677542
CGTGA	0.033459348	0.000186748	0.191230302
CAGCG	0.033364661	0.000194758	0.199432651
CGTGT	0.033325703	0.000198147	0.202902481
CCTCG	0.033323328	0.000198355	0.203115852
GACGA	0.033301254	0.000200302	0.205108917
CGATC	0.033238641	0.000205921	0.210862787
AAATC	0.033112756	0.000217669	0.222892837
GTATA	0.032879744	0.000241092	0.24687813
CTACT	0.0328743	0.000241666	0.247466409
ACCGA	0.032816214	0.000247877	0.253825882
GAGAT	0.032793992	0.000250292	0.256299218
GGTTA	0.032742729	0.000255948	0.262091048
CCGAC	0.032735461	0.00025676	0.262922069
GCAGC	0.032581008	0.000274587	0.281177425
ATACC	0.032499823	0.000284417	0.291242845
CGACT	0.032478098	0.000287103	0.293993003
CCGGC	0.032460976	0.000289236	0.296177584
TTTAG	0.032442747	0.000291524	0.298520111
TATCC	0.032276638	0.000313164	0.320680296
GGGCG	0.032185852	0.000325619	0.333433541
ATAAT	0.032062977	0.000343214	0.351451428
ACGTG	0.032010715	0.000350964	0.359387615
AAGCT	0.031883076	0.000370586	0.37948019
TATAA	0.031878882	0.000371248	0.380157863
TAGAT	0.031697433	0.000400961	0.41058439
GCCTT	0.031690584	0.000402125	0.411776241
AGTGA	0.031677506	0.000404357	0.414061128
CGAAA	0.031638375	0.000411102	0.420968466
TAATA	0.031608936	0.000416246	0.42623594
AAAGC	0.031593387	0.000418987	0.429042693
CACGA	0.031557876	0.00042531	0.435517843
CTGCC	0.031536741	0.000429116	0.439414891
TAGTG	0.03151711	0.000432679	0.44306376
GTAAT	0.031432097	0.000448432	0.459194095
CCCCG	0.031387968	0.000456818	0.467781598
CATTA	0.0312994	0.000474093	0.485471076
CCGTC	0.031218597	0.000490383	0.50215184
GATAG	0.031207233	0.000492715	0.504540281
AGGAC	0.031198503	0.000494514	0.506382225
AGAGT	0.031163463	0.000501796	0.51383888
AGCGG	0.03112452	0.000510006	0.522245831
GAAGC	0.031020801	0.000532487	0.545266611
GGTAC	0.031004822	0.000536031	0.548896207
CGCGT	0.03096705	0.000544498	0.55756548
TAACC	0.030953261	0.000547619	0.560761954
TCTCG	0.030945226	0.000549446	0.562632389
AAGTA	0.030805336	0.000582171	0.596143294
CAATG	0.030745144	0.000596803	0.611126448
CAAGC	0.030720421	0.000602912	0.617381578
TTCTA	0.03068675	0.000611325	0.625996305
TATTC	0.030678293	0.000613455	0.628177542
ATTCT	0.030637534	0.000623818	0.638789725
TGTTG	0.030507364	0.000658016	0.673808624
ACACG	0.030461095	0.000670586	0.686680242
CTCGC	0.030457259	0.000671638	0.687757539
GCGAA	0.030389101	0.000690589	0.707163476
GGTCG	0.030370265	0.000695914	0.71261568
GTATT	0.03034276	0.000703757	0.720647218
TGATA	0.030326182	0.000708524	0.725528441
CCGCG	0.030309598	0.000713322	0.73044221
CGAAT	0.030267086	0.000725762	0.743180102
GATGA	0.030249202	0.000731055	0.748600239
CGGCC	0.030246622	0.000731821	0.749385065
ACCGC	0.030122147	0.000769703	0.788175533
TTACG	0.030090965	0.000779473	0.798180756
AATAT	0.030000935	0.000808333	0.827733308
TGCCG	0.029998951	0.00080898	0.828395773
CTTAG	0.029973125	0.000817446	0.83706511
CTATT	0.029924057	0.000833759	0.853768808
TTGAT	0.029911716	0.000837909	0.858018439
ACGGT	0.029911267	0.00083806	0.858173198
GGATA	0.029884331	0.000847186	0.867518388
GGATT	0.029882171	0.000847922	0.868271731
ATCTA	0.029857136	0.000856493	0.87704878
AGATT	0.029851449	0.000858451	0.879054068
AGGGC	0.029793575	0.000878617	0.899703518
GTTCG	0.029786034	0.000881276	0.902426856
ATCTT	0.029757414	0.000891438	0.912832781
AACGC	0.029732587	0.000900342	0.921950005
GCGCA	0.029607544	0.000946449	0.96916417
AAAAC	0.020113474	0.024729243	1
AAAAG	0.015384766	0.085871656	1
AAAAT	0.017006445	0.057609008	1
AAACA	0.01368277	0.126622994	1
AAACC	0.01802712	0.044153434	1
AAACT	0.027319612	0.002285294	1
AAAGA	0.018185531	0.042324025	1
AAAGG	0.019154147	0.032477786	1
AAAGT	0.009473035	0.290260009	1
AAATA	0.019439102	0.029984112	1
AAATG	0.022482456	0.012067681	1
AAATT	0.017489332	0.050869286	1
AACAA	0.016836044	0.060157902	1
AACAC	0.003000191	0.737678776	1
AACAG	0.020301599	0.02341381	1
AACAT	0.008596429	0.337213805	1
AACCA	0.010077673	0.260565618	1
AACCC	0.020086681	0.024921698	1
AACCT	0.017365376	0.052533035	1
AACGA	0.019602249	0.028631855	1
AACGG	0.028198701	0.001640523	1
AACTC	-0.000163543	0.985433637	1
AACTG	0.019996221	0.025581096	1
AACTT	0.027883039	0.001849801	1
AAGAA	0.0252756	0.004770929	1
AAGAC	0.015109359	0.091634474	1
AAGAG	0.015370403	0.086164788	1
AAGAT	0.023178625	0.009656117	1
AAGCA	0.016818672	0.060422935	1
AAGCC	0.024232238	0.006818586	1
AAGGA	0.01581426	0.077472328	1
AAGGC	0.024477034	0.006277615	1
AAGGG	0.023221738	0.009521986	1
AAGGT	0.016471644	0.065923112	1
AAGTC	0.013136563	0.142492808	1
AAGTG	0.009328674	0.297673964	1
AAGTT	0.012113002	0.176282079	1
AATAA	0.02265494	0.011425067	1
AATAC	0.028034452	0.001746534	1
AATAG	0.022553056	0.011800877	1
AATCA	0.007718519	0.388866914	1
AATCC	0.026680406	0.002891789	1
AATCT	0.018381396	0.040151113	1
AATGA	0.025377997	0.004603506	1
AATGC	0.02562834	0.004216359	1
AATGG	0.016275016	0.069218497	1
AATGT	0.022313775	0.012726905	1
AATTA	0.017656643	0.048693797	1
AATTC	0.016146689	0.071441269	1
AATTG	0.022141076	0.013434651	1
AATTT	0.013233496	0.139570173	1
ACAAA	0.013223608	0.13986617	1
ACAAC	0.017044041	0.057058899	1
ACAAG	0.017508215	0.050619752	1
ACAAT	0.020936046	0.019415096	1
ACACA	-0.002204547	0.805600035	1
ACACC	0.011399155	0.203162697	1
ACACT	0.004185071	0.640353356	1
ACAGA	0.007473597	0.40409457	1
ACAGC	0.015705086	0.079541207	1
ACAGG	0.001460591	0.870475909	1
ACAGT	0.01782932	0.046530993	1
ACATA	0.023656656	0.008259005	1
ACATC	0.00961273	0.283205001	1
ACATG	0.025524252	0.004373591	1
ACATT	0.021821806	0.0148351	1
ACCAA	0.023275842	0.009356011	1
ACCAC	0.02632624	0.003287909	1
ACCAG	-0.001570884	0.860791564	1
ACCAT	0.008459541	0.34496399	1
ACCCA	0.001689215	0.850424632	1
ACCCC	0.01798006	0.044709597	1
ACCCT	0.01303276	0.145674417	1
ACCGG	0.015027126	0.093414179	1
ACCTA	0.015509595	0.083357881	1
ACCTC	0.015434129	0.084870379	1
ACCTG	0.024714058	0.00579095	1
ACCTT	0.016799626	0.060714605	1
ACGAC	0.023991979	0.007389893	1
ACGCA	0.028545398	0.001435922	1
ACGCG	0.017398559	0.052083243	1
ACGCT	0.021963272	0.014199437	1
ACGGA	0.024063269	0.00721605	1
ACGGC	0.026400024	0.003201524	1
ACGGG	0.028228311	0.001622054	1
ACGTC	0.014625445	0.10250956	1
ACGTT	0.023966487	0.007452962	1
ACTAA	0.021665389	0.015567009	1
ACTAC	0.019037966	0.033544352	1
ACTAG	0.025180188	0.004931871	1
ACTAT	0.029174756	0.001123453	1
ACTCA	0.003975236	0.657202013	1
ACTCC	0.014834968	0.097681087	1
ACTCT	0.003820706	0.669722992	1
ACTGA	0.017501256	0.050711592	1
ACTGC	0.01836154	0.040366988	1
ACTGG	0.024093139	0.007144309	1
ACTGT	0.014467385	0.106276219	1
ACTTC	0.015810489	0.077543051	1
ACTTG	0.014820171	0.098015999	1
ACTTT	0.018529173	0.038574967	1
AGAAA	0.027899381	0.001838392	1
AGAAC	0.010239623	0.252982101	1
AGAAG	0.017858858	0.046169243	1
AGAAT	0.00073904	0.934246646	1
AGACA	0.002877943	0.747997061	1
AGACC	0.019899074	0.026305994	1
AGACG	0.027231991	0.002360895	1
AGACT	0.021038787	0.018827095	1
AGAGA	0.004408064	0.622649244	1
AGAGC	0.014760533	0.099375187	1
AGAGG	0.019358988	0.03066799	1
AGATA	0.022053368	0.013807237	1
AGATC	0.028289989	0.001584195	1
AGATG	0.015993986	0.074162116	1
AGCAA	0.019875994	0.026480802	1
AGCAC	0.015043932	0.093048223	1
AGCAG	0.020253927	0.023741273	1
AGCAT	0.022711268	0.011221887	1
AGCCA	0.009387275	0.294649252	1
AGCCC	0.012374071	0.16714393	1
AGCCT	0.017995294	0.04452891	1
AGCGC	0.027641182	0.002026447	1
AGCGT	0.020960331	0.019274678	1
AGCTA	0.026112221	0.003550625	1
AGCTC	0.005011631	0.575834291	1
AGCTG	0.022155832	0.01337285	1
AGCTT	0.026412407	0.00318723	1
AGGAA	0.017444308	0.051468427	1
AGGAG	0.013118392	0.143045872	1
AGGAT	0.020302315	0.02340892	1
AGGCA	0.010413367	0.245018782	1
AGGCC	0.01504535	0.093017407	1
AGGCT	0.016313963	0.068555229	1
AGGGA	0.014735954	0.099939722	1
AGGGG	0.011465304	0.200552935	1
AGGGT	0.013682155	0.126640043	1
AGGTA	0.017456493	0.051305691	1
AGGTC	0.019523125	0.02928098	1
AGGTG	0.004045965	0.651502791	1
AGGTT	0.028085462	0.001712954	1
AGTAA	0.016576385	0.064221177	1
AGTAT	0.025247998	0.004816992	1
AGTCA	0.027134914	0.002447324	1
AGTCC	0.022670495	0.011368636	1
AGTCG	0.027503454	0.002133828	1
AGTCT	0.018994296	0.033952928	1
AGTGC	0.011867806	0.185199032	1
AGTGG	0.018652616	0.03729896	1
AGTGT	0.018777237	0.036047402	1
AGTTA	0.026277639	0.003345965	1
AGTTC	0.021483861	0.016456092	1
AGTTT	0.026608449	0.002968556	1
ATAAA	0.026109025	0.003554689	1
ATAAC	0.015971748	0.074565325	1
ATAAG	0.023477689	0.00875935	1
ATACA	0.017156735	0.055436051	1
ATACG	0.028827441	0.001287118	1
ATAGA	0.026149565	0.003503451	1
ATAGC	0.003051188	0.733388284	1
ATATC	0.027548552	0.002098105	1
ATATG	0.028051744	0.001735083	1
ATATT	0.022247695	0.012993714	1
ATCAA	0.024198622	0.006896056	1
ATCAC	0.009240831	0.302246657	1
ATCAG	0.009660976	0.280795654	1
ATCAT	0.00483414	0.589428039	1
ATCCA	0.013290178	0.137882678	1
ATCCC	0.010027623	0.262940744	1
ATCCG	0.017456961	0.051299452	1
ATCCT	0.025065829	0.005131233	1
ATCGA	0.02684951	0.002718462	1
ATCGG	0.025947843	0.003765218	1
ATCGT	0.02644406	0.003150958	1
ATCTC	-0.000136152	0.987873064	1
ATCTG	0.011959651	0.181820661	1
ATGAA	0.021440151	0.016676724	1
ATGAC	0.025199213	0.004899393	1
ATGAT	0.020103628	0.024799816	1
ATGCA	0.017211701	0.054658591	1
ATGCC	0.0065116	0.467266469	1
ATGCT	0.007082423	0.429142298	1
ATGGA	0.015017433	0.093625782	1
ATGGC	0.024187621	0.006921579	1
ATGGG	0.026834533	0.002733421	1
ATGGT	0.019860887	0.026595764	1
ATGTA	0.0206622	0.021061362	1
ATGTC	0.001377917	0.877747986	1
ATGTG	0.018149747	0.042731575	1
ATGTT	0.019593213	0.028705353	1
ATTAA	0.025899332	0.003830763	1
ATTAG	0.029337395	0.001053625	1
ATTAT	0.017941805	0.045166045	1
ATTCA	0.008224514	0.358533129	1
ATTCC	0.011184617	0.211796716	1
ATTCG	0.025408093	0.004555319	1
ATTGA	0.024286584	0.006694994	1
ATTGC	0.025010724	0.005229872	1
ATTGG	0.010846235	0.225948604	1
ATTGT	0.026263299	0.003363272	1
ATTTA	0.02683783	0.002730122	1
ATTTC	0.011987976	0.180788051	1
ATTTG	0.023008083	0.010203354	1
ATTTT	0.018004853	0.044415851	1
CAAAA	0.014423295	0.10734624	1
CAAAC	0.010727962	0.231050715	1
CAAAG	0.016467134	0.065997224	1
CAAAT	0.017823001	0.046608684	1
CAACA	0.010600165	0.236655151	1
CAACC	0.022809772	0.010874277	1
CAACG	0.02721036	0.002379908	1
CAACT	0.023394805	0.009000115	1
CAAGA	0.021277179	0.017522396	1
CAAGG	0.006004241	0.502671121	1
CAAGT	0.018390385	0.0400537	1
CAATA	0.002163962	0.809109214	1
CAATC	0.017991394	0.044575111	1
CAATT	0.001092648	0.902916073	1
CACAA	0.021857728	0.014671356	1
CACAC	0.005596521	0.532118289	1
CACAG	0.005095447	0.569466925	1
CACAT	0.01314427	0.142258742	1
CACCA	-0.001050652	0.906630161	1
CACCC	0.014051158	0.116721008	1
CACCG	0.025195195	0.004906236	1
CACCT	0.000475306	0.957683231	1
CACGC	0.020525854	0.021925458	1
CACGT	0.023935903	0.007529264	1
CACTA	0.010880924	0.224467544	1
CACTC	0.015039582	0.093142843	1
CACTG	-0.004976167	0.578538606	1
CACTT	0.007294144	0.415475009	1
CAGAA	0.001184823	0.894771966	1
CAGAC	0.013216834	0.140069255	1
CAGAG	0.001606863	0.857636843	1
CAGAT	0.020287897	0.023507525	1
CAGCA	0.015091289	0.092023207	1
CAGCC	0.015018975	0.093592085	1
CAGCT	0.003661671	0.682705437	1
CAGGA	0.007311433	0.414370358	1
CAGGC	-0.008226642	0.358408775	1
CAGGG	0.015174114	0.090252294	1
CAGGT	0.004411757	0.622357832	1
CAGTA	0.027082065	0.002495585	1
CAGTC	0.022628789	0.011520498	1
CAGTG	0.027561113	0.002088254	1
CATAA	0.027479042	0.002153396	1
CATAC	0.025264819	0.004788873	1
CATAG	0.012934984	0.148720788	1
CATAT	0.027501357	0.002135502	1
CATCA	0.001276496	0.886683201	1
CATCC	0.011481408	0.199921337	1
CATCT	0.004102422	0.646968162	1
CATGA	0.026062666	0.003614116	1
CATGC	0.008890756	0.320932145	1
CATGG	0.015606938	0.081439267	1
CATGT	0.007422112	0.407340375	1
CATTC	0.016363041	0.067726884	1
CATTG	0.016340243	0.068110644	1
CATTT	0.018983024	0.034059071	1
CCAAA	-0.010761685	0.229587718	1
CCAAC	0.026471417	0.003119912	1
CCAAG	0.021967013	0.014182957	1
CCAAT	0.016213758	0.070272358	1
CCACA	0.021960982	0.014209531	1
CCACC	0.005814621	0.516258234	1
CCACT	-0.001449504	0.871450539	1
CCAGA	-0.004123205	0.645302138	1
CCAGC	0.006034286	0.500535725	1
CCAGG	-0.010243354	0.252809199	1
CCAGT	0.012238423	0.171846565	1
CCATA	0.024530302	0.006165145	1
CCATC	0.020663148	0.021055458	1
CCATG	0.003587961	0.688754882	1
CCATT	0.017721967	0.047865881	1
CCCAA	0.005349148	0.550400963	1
CCCAC	0.004471767	0.617630954	1
CCCAG	-0.011332977	0.205798213	1
CCCAT	0.001192405	0.894102507	1
CCCCA	-0.00506878	0.571489119	1
CCCCC	0.017875961	0.045960872	1
CCCCT	0.023138724	0.009781752	1
CCCTA	0.02661585	0.002960576	1
CCCTC	0.008080801	0.366993385	1
CCCTG	0.007896872	0.378000953	1
CCCTT	0.014163994	0.113812927	1
CCGCA	0.020585122	0.021546127	1
CCGGA	0.028051277	0.001735392	1
CCGGT	0.026864669	0.002703397	1
CCGTA	0.017116575	0.056009908	1
CCGTT	0.024334595	0.006587488	1
CCTAA	0.011844953	0.186046822	1
CCTAC	0.019376759	0.030515151	1
CCTAG	0.018175012	0.042443488	1
CCTAT	0.013913368	0.120351014	1
CCTCA	0.014067801	0.116288442	1
CCTCC	0.015571087	0.08214168	1
CCTCT	0.013505921	0.13160318	1
CCTGA	0.006195228	0.489179508	1
CCTGC	0.028576439	0.001418802	1
CCTGG	-0.00430989	0.630417533	1
CCTGT	0.019014287	0.033765364	1
CCTTC	0.00300082	0.73762583	1
CCTTG	0.013436424	0.133601314	1
CCTTT	0.022424742	0.012289747	1
CGAAG	0.027493052	0.002142146	1
CGACC	0.019008991	0.033814971	1
CGACG	0.021842221	0.014741845	1
CGAGT	0.020196134	0.024143574	1
CGATA	0.024466792	0.006299451	1
CGCAA	0.015952099	0.074923085	1
CGCAC	0.022487648	0.012047879	1
CGCAT	0.027676188	0.001999956	1
CGCGA	0.018157473	0.042643302	1
CGCGC	0.029409197	0.001024093	1
CGCGG	0.02742929	0.002193787	1
CGCTA	0.027732374	0.001958101	1
CGCTC	0.026330662	0.003282672	1
CGCTG	0.025038989	0.005179064	1
CGCTT	0.028703742	0.001350536	1
CGGAA	0.027372202	0.002240989	1
CGGAC	0.015426506	0.085024375	1
CGGAG	0.025998702	0.003697595	1
CGGAT	0.022859974	0.010700829	1
CGGCT	0.018913093	0.034723971	1
CGGGC	0.024917362	0.005400909	1
CGGGG	0.028539924	0.001438962	1
CGGGT	0.023790833	0.00790082	1
CGGTC	0.021186842	0.018007171	1
CGGTT	0.027305646	0.002297194	1
CGTAC	0.02656909	0.003011329	1
CGTAT	0.025874857	0.003864223	1
CGTCA	0.029521118	0.000979586	1
CGTCC	0.028726172	0.001338827	1
CGTCG	0.019944108	0.025967779	1
CGTCT	0.026444968	0.003149922	1
CGTTA	0.026864379	0.002703685	1
CGTTC	0.027961017	0.001795938	1
CGTTG	0.015039371	0.093147435	1
CGTTT	0.023434206	0.008884932	1
CTAAA	0.007452407	0.405428579	1
CTAAC	0.020326748	0.023242644	1
CTAAT	0.008746708	0.328835357	1
CTACA	0.014499411	0.105504284	1
CTACC	0.024629605	0.005960307	1
CTACG	0.01820961	0.042051642	1
CTAGA	0.022786293	0.010956252	1
CTAGG	0.013962696	0.119041484	1
CTAGT	0.023276542	0.009353881	1
CTATA	0.029052428	0.001178766	1
CTATC	0.028246783	0.001610629	1
CTATG	0.027202865	0.002386528	1
CTCAA	0.011577918	0.196166479	1
CTCAC	0.010799284	0.227964281	1
CTCAG	0.004481192	0.616889932	1
CTCAT	-0.012439149	0.164922406	1
CTCCA	0.004909702	0.583622785	1
CTCCC	0.011376594	0.204058399	1
CTCCG	0.024564024	0.006094883	1
CTCCT	0.006362684	0.477512517	1
CTCGA	0.02724342	0.002350906	1
CTCGT	0.02111674	0.018391414	1
CTCTA	0.025878407	0.003859354	1
CTCTC	0.007012924	0.433685041	1
CTCTG	0.004570171	0.609913979	1
CTCTT	-0.008122734	0.364512023	1
CTGAA	0.008095299	0.366134292	1
CTGAC	0.020458748	0.022361956	1
CTGAG	0.003170354	0.723394978	1
CTGAT	0.01442592	0.107282307	1
CTGCA	0.001832131	0.837938461	1
CTGCG	0.023815915	0.007835429	1
CTGCT	0.007541081	0.399863643	1
CTGGA	0.011669883	0.192636765	1
CTGGC	-0.00087187	0.92246297	1
CTGGG	0.00284014	0.751197109	1
CTGGT	0.009475016	0.290159147	1
CTGTC	0.004355723	0.626785746	1
CTGTG	1.06E-05	0.999056413	1
CTGTT	0.010570809	0.237955958	1
CTTAA	0.02094009	0.019391649	1
CTTAT	0.022127083	0.013493491	1
CTTCA	0.024747304	0.005725479	1
CTTCC	-0.005875012	0.511910347	1
CTTCT	0.004864457	0.587095609	1
CTTGA	0.020577918	0.021591924	1
CTTGC	0.008941869	0.318157849	1
CTTGG	0.013861112	0.121750564	1
CTTGT	0.0128137	0.152566842	1
CTTTA	0.023343698	0.0091515	1
CTTTC	0.01848034	0.039089882	1
CTTTG	0.003132658	0.726551154	1
CTTTT	0.025342434	0.00466104	1
GAAAA	0.024789141	0.005644038	1
GAAAC	0.026579359	0.003000115	1
GAAAT	0.027866061	0.001861724	1
GAACA	0.011747675	0.189687662	1
GAACC	0.017106677	0.056152106	1
GAACG	0.024040417	0.007271372	1
GAACT	0.016868186	0.059670084	1
GAAGA	0.009448304	0.291521239	1
GAAGG	0.024147595	0.007015163	1
GAAGT	0.017842269	0.046372108	1
GAATA	0.026065738	0.00361015	1
GAATC	0.014409896	0.107673105	1
GAATG	0.013839615	0.122330004	1
GAATT	0.027768212	0.001931825	1
GACAA	0.024110714	0.007102398	1
GACAC	0.010285257	0.250873274	1
GACAG	0.017489466	0.050867503	1
GACAT	0.024467724	0.006297461	1
GACCA	0.013452911	0.13312517	1
GACCC	0.023341055	0.00915939	1
GACCG	0.027762606	0.001935914	1
GACCT	0.017790343	0.047011984	1
GACGC	0.028510391	0.001455459	1
GACGG	0.026599418	0.002978321	1
GACGT	0.029354147	0.001046665	1
GACTA	0.024805712	0.005612072	1
GACTC	0.02875575	0.00132353	1
GACTG	0.020093552	0.02487222	1
GACTT	0.020489557	0.022160626	1
GAGAA	0.017398306	0.052086662	1
GAGAC	0.024141938	0.007028482	1
GAGAG	0.009469608	0.290434554	1
GAGCA	0.004618229	0.606160786	1
GAGCC	0.011126566	0.214177907	1
GAGCT	0.019742429	0.027512247	1
GAGGA	0.02388989	0.007645381	1
GAGGC	0.026914169	0.002654736	1
GAGGG	0.016641329	0.063184232	1
GAGGT	0.015663968	0.080331952	1
GAGTG	0.020044545	0.02522699	1
GAGTT	0.029376461	0.001037461	1
GATAT	0.029078395	0.001166818	1
GATCA	0.022222532	0.013096609	1
GATCC	0.020996679	0.019066175	1
GATCT	0.017082262	0.056504119	1
GATGC	0.023133751	0.009797512	1
GATGG	0.021922615	0.014379616	1
GATGT	0.01220264	0.173103419	1
GATTA	0.027188906	0.002398904	1
GATTC	0.013616514	0.128471337	1
GATTG	0.025213031	0.004875926	1
GCAAA	0.024614804	0.005990444	1
GCAAC	0.020104964	0.024790229	1
GCAAG	0.026017606	0.003672744	1
GCAAT	0.021319652	0.017298458	1
GCACA	0.016402171	0.067072357	1
GCACC	0.008192862	0.360385811	1
GCACG	0.015639596	0.080803661	1
GCACT	0.010077493	0.260574109	1
GCAGA	0.01584237	0.076946801	1
GCAGG	0.009800634	0.273899878	1
GCATA	0.025040575	0.005176228	1
GCATC	0.009176871	0.3056054	1
GCATG	0.015852956	0.076749635	1
GCATT	0.020970096	0.019218469	1
GCCAA	0.018709568	0.036722482	1
GCCAC	0.010055346	0.261623298	1
GCCAG	0.021770723	0.015070722	1
GCCCA	-0.001834107	0.837766103	1
GCCCC	0.022701059	0.011258473	1
GCCCT	0.020078293	0.024982214	1
GCCGT	0.020897857	0.019637711	1
GCCTA	0.022931207	0.010458938	1
GCCTC	0.023099152	0.009907787	1
GCCTG	0.022673969	0.011356064	1
GCGAG	0.019310613	0.031087389	1
GCGCT	0.017707101	0.048053244	1
GCGGA	0.024605747	0.006008953	1
GCGGC	0.029208622	0.001108569	1
GCGGG	0.02471634	0.005786434	1
GCGTT	0.015602403	0.081527842	1
GCTAA	0.019682092	0.027989437	1
GCTAG	0.011111793	0.214786967	1
GCTAT	0.027061385	0.002514705	1
GCTCA	0.000167117	0.985115382	1
GCTCC	0.000185516	0.983476844	1
GCTCG	0.02569919	0.004112285	1
GCTCT	0.014244514	0.11177282	1
GCTGA	0.020306642	0.023379397	1
GCTGC	0.011125542	0.214220089	1
GCTGG	0.01503821	0.093172703	1
GCTGT	0.005697485	0.52474571	1
GCTTA	0.024211004	0.006867429	1
GCTTC	0.00292619	0.743919331	1
GCTTG	0.0205828	0.021560879	1
GGAAA	0.021012524	0.018975903	1
GGAAC	0.012444404	0.16474402	1
GGAAG	0.014728847	0.100103438	1
GGAAT	0.020062453	0.025096846	1
GGACA	0.02309217	0.009930176	1
GGACC	0.020078873	0.024978029	1
GGACT	0.015877216	0.076299361	1
GGAGA	0.02504696	0.005164817	1
GGAGC	0.011090705	0.21565853	1
GGAGG	0.011053795	0.217190083	1
GGAGT	0.028326501	0.001562169	1
GGATC	0.027084212	0.002493607	1
GGATG	0.00337497	0.706346219	1
GGCAA	0.020922044	0.019496457	1
GGCAC	0.012321051	0.168970376	1
GGCAG	0.028905414	0.001248567	1
GGCAT	0.02413065	0.007055123	1
GGCCA	0.013346729	0.13621475	1
GGCCC	0.000340295	0.969696398	1
GGCCT	0.027252235	0.002343228	1
GGCGA	0.026488732	0.003100406	1
GGCGG	0.022998167	0.010236004	1
GGCTA	0.020738796	0.02058907	1
GGCTC	0.015089794	0.092055425	1
GGCTG	0.008971481	0.316557832	1
GGCTT	0.023345029	0.009147529	1
GGGAA	0.004445798	0.619674556	1
GGGAC	0.026115879	0.003545979	1
GGGAG	0.013652415	0.127467207	1
GGGAT	0.023567131	0.008506004	1
GGGCA	0.019158879	0.032434968	1
GGGCC	0.019621297	0.028477457	1
GGGCT	0.01459754	0.103166714	1
GGGGA	0.013943493	0.119549933	1
GGGGC	0.023528193	0.008615482	1
GGGGG	0.018978245	0.034104165	1
GGGGT	0.016499051	0.065474224	1
GGGTA	0.0192747	0.031401927	1
GGGTC	0.013211939	0.140216112	1
GGGTG	0.001136399	0.899049131	1
GGTAA	0.024177303	0.006945596	1
GGTAT	0.012546739	0.161298582	1
GGTCA	0.023003977	0.010216863	1
GGTCC	0.018311918	0.040910814	1
GGTCT	0.013887343	0.121046457	1
GGTGA	0.01015023	0.257148793	1
GGTGC	0.017050758	0.056961066	1
GGTGG	0.016551284	0.064625706	1
GGTGT	0.015604774	0.081481515	1
GGTTC	0.02475597	0.005708522	1
GGTTG	0.021065501	0.018676785	1
GGTTT	0.028711185	0.001346641	1
GTAAA	0.023773415	0.007946517	1
GTAAG	0.018663714	0.037186029	1
GTACC	0.027408357	0.002210989	1
GTACG	0.015487536	0.08379771	1
GTAGG	0.023235079	0.009480818	1
GTATC	0.015166896	0.090405525	1
GTATG	0.014380612	0.108390247	1
GTCAA	0.020027756	0.025349535	1
GTCAC	0.016388962	0.067292715	1
GTCAG	0.021853985	0.014688342	1
GTCCA	0.018512593	0.03874915	1
GTCCC	0.014481181	0.105943142	1
GTCCG	0.027616915	0.002044999	1
GTCCT	0.016001704	0.074022593	1
GTCGA	0.028591436	0.001410597	1
GTCGC	0.022326804	0.012674872	1
GTCGG	0.028069072	0.001723679	1
GTCGT	0.024203333	0.006885152	1
GTCTA	0.022568556	0.011743006	1
GTCTC	0.028527978	0.001445614	1
GTCTG	0.013802298	0.123340942	1
GTCTT	0.010257546	0.252152369	1
GTGAA	0.013809929	0.12313368	1
GTGAC	0.009895662	0.269274467	1
GTGAG	0.024335604	0.006585247	1
GTGAT	0.025631822	0.004211188	1
GTGCA	0.01264285	0.158112531	1
GTGCC	0.014223892	0.112292547	1
GTGCG	0.018974298	0.034141443	1
GTGCT	-0.006051403	0.499321289	1
GTGGA	0.016785353	0.060933944	1
GTGGG	0.000384881	0.965728335	1
GTGTA	0.023702979	0.008133737	1
GTGTC	0.024109484	0.007105324	1
GTGTG	0.019199449	0.032069844	1
GTGTT	0.025199485	0.00489893	1
GTTAA	0.026308917	0.003308496	1
GTTAG	0.027862167	0.001864469	1
GTTCA	0.009963588	0.266001284	1
GTTCC	0.02285211	0.010727837	1
GTTCT	0.006873531	0.442879637	1
GTTGC	0.0219106	0.014433251	1
GTTGG	0.020227174	0.023926773	1
GTTTA	0.020391177	0.022809085	1
GTTTC	0.02403166	0.007292671	1
GTTTG	0.018634115	0.037487884	1
GTTTT	0.027013434	0.002559556	1
TAAAA	0.010869143	0.224969757	1
TAAAC	0.028007738	0.001764359	1
TAAAG	0.017958892	0.044961685	1
TAAAT	0.028801958	0.001299953	1
TAACA	0.018251218	0.041584469	1
TAACG	0.020469128	0.022293949	1
TAACT	0.026470263	0.003121215	1
TAAGA	0.013188269	0.140928027	1
TAAGC	0.021002146	0.019034985	1
TAAGT	0.021954274	0.014239138	1
TAATC	0.020797003	0.020236366	1
TAATG	0.021134624	0.018292714	1
TAATT	0.018446754	0.039447406	1
TACAA	0.02479851	0.005625945	1
TACAC	0.009508594	0.288453086	1
TACAG	0.014358119	0.108943616	1
TACCC	0.019518026	0.029323242	1
TACCG	0.021932122	0.014337306	1
TACCT	0.025751519	0.004036921	1
TACGC	0.028277573	0.00159175	1
TACGG	0.015531533	0.082922324	1
TACGT	0.018219039	0.041945389	1
TACTC	0.024810802	0.005602284	1
TACTT	0.023386542	0.009024438	1
TAGAA	0.023561625	0.008521411	1
TAGAG	0.027871973	0.001857565	1
TAGCG	0.018115279	0.043127268	1
TAGCT	0.022991208	0.010258975	1
TAGGC	0.02796272	0.001794778	1
TAGGG	0.0182778	0.041288314	1
TAGGT	0.026469764	0.003121779	1
TAGTA	0.028888617	0.00125678	1
TAGTC	0.02900551	0.00120064	1
TAGTT	0.028937049	0.001233232	1
TATAC	0.023651874	0.008272034	1
TATCA	0.021660748	0.015589204	1
TATCG	0.024931258	0.005375137	1
TATCT	0.026689555	0.00288216	1
TATGC	0.007184736	0.422505252	1
TATGG	0.028757817	0.001322466	1
TATGT	0.018182444	0.042359059	1
TATTG	0.028589243	0.001411794	1
TATTT	0.013341559	0.136366591	1
TCAAA	0.02859718	0.001407467	1
TCAAC	0.011575909	0.196244091	1
TCAAG	0.016802082	0.060676933	1
TCAAT	0.004788564	0.592942311	1
TCACA	0.011430706	0.201914849	1
TCACC	0.013667037	0.127060006	1
TCACG	0.028884286	0.001258906	1
TCACT	0.009399136	0.294039581	1
TCAGA	0.006648865	0.457931016	1
TCAGC	0.009058064	0.311909766	1
TCAGG	0.010548462	0.238949609	1
TCAGT	0.026148079	0.003505317	1
TCATA	0.026838379	0.002729573	1
TCATC	-0.004600408	0.607551349	1
TCATG	0.003305754	0.712097334	1
TCATT	0.020047083	0.025208512	1
TCCAA	0.015856902	0.07667625	1
TCCAC	0.012411127	0.165876235	1
TCCAG	0.004283355	0.632524272	1
TCCAT	0.011582111	0.196004517	1
TCCCA	-0.001671266	0.851995534	1
TCCCC	0.002031382	0.820598957	1
TCCCT	-0.000150694	0.986577974	1
TCCGC	0.025536438	0.004354913	1
TCCGG	0.02713383	0.002448306	1
TCCGT	0.022790631	0.010941064	1
TCCTA	0.012489142	0.163231022	1
TCCTC	0.008626633	0.33551893	1
TCCTG	0.003034823	0.73476419	1
TCCTT	0.010919406	0.222832632	1
TCGAC	0.020246788	0.023790647	1
TCGCA	0.023925345	0.007555768	1
TCGCG	0.023851734	0.007742885	1
TCGGA	0.021131496	0.018309945	1
TCGGG	0.028770157	0.001316137	1
TCGGT	0.028025582	0.001752434	1
TCGTA	0.022169659	0.013315164	1
TCGTC	0.023060949	0.010030836	1
TCGTG	0.021079211	0.018600054	1
TCGTT	0.02668979	0.002881913	1
TCTAA	0.021883628	0.014554287	1
TCTAC	0.025044432	0.005169333	1
TCTCA	0.005760552	0.520167115	1
TCTCC	0.021270379	0.017558486	1
TCTCT	0.005949822	0.506551059	1
TCTGA	-6.93E-05	0.993828514	1
TCTGC	0.010164573	0.256477078	1
TCTGG	-0.003965049	0.658024563	1
TCTGT	0.006559337	0.464007957	1
TCTTA	0.007281412	0.416289538	1
TCTTC	0.022339465	0.012624493	1
TCTTG	0.006022625	0.501363946	1
TCTTT	0.004705982	0.599334462	1
TGAAA	0.026510331	0.00307623	1
TGAAC	0.022289362	0.012824906	1
TGAAG	0.010739711	0.230540248	1
TGAAT	0.022432432	0.01225995	1
TGACA	0.018408876	0.039853946	1
TGACC	0.022788526	0.010948432	1
TGACT	0.008651384	0.334134158	1
TGAGA	0.010336972	0.248498304	1
TGAGC	0.01892593	0.034601091	1
TGAGG	0.025385842	0.004590901	1
TGAGT	0.028069279	0.001723543	1
TGATC	0.012290576	0.170026925	1
TGATG	0.025955611	0.003754816	1
TGATT	0.016571913	0.064293095	1
TGCAA	0.018455068	0.039358649	1
TGCAC	0.006760051	0.450446552	1
TGCAG	0.015715669	0.079338712	1
TGCAT	0.001518056	0.865427614	1
TGCCA	0.020568933	0.021649169	1
TGCCC	0.027078233	0.002499118	1
TGCCT	0.008087658	0.366586908	1
TGCGC	0.026903031	0.002665615	1
TGCGG	0.019171445	0.032321501	1
TGCGT	0.025607084	0.004248044	1
TGCTA	0.017722559	0.047858438	1
TGCTC	0.001174493	0.895684176	1
TGCTG	0.002957829	0.741249088	1
TGCTT	0.008632052	0.335215445	1
TGGAA	0.017334206	0.052958477	1
TGGAC	0.01384394	0.122213257	1
TGGAG	0.026595014	0.002983094	1
TGGAT	0.012817967	0.152430283	1
TGGCA	0.017505539	0.050655052	1
TGGCC	0.020369868	0.022951695	1
TGGCT	0.013225838	0.139799392	1
TGGGA	0.001914344	0.830773898	1
TGGGC	0.007216079	0.420484178	1
TGGGG	0.006958788	0.437242772	1
TGGGT	0.010990896	0.219818091	1
TGGTC	0.027400016	0.002217877	1
TGGTG	0.011841553	0.186173208	1
TGGTT	0.024271601	0.006728866	1
TGTAG	0.028583595	0.001414882	1
TGTAT	0.018504407	0.038835385	1
TGTCA	0.020993983	0.01908157	1
TGTCC	0.002430039	0.786176309	1
TGTCG	0.025945523	0.003768328	1
TGTCT	0.002640157	0.768195582	1
TGTGA	0.008776795	0.327174301	1
TGTGC	-0.009896008	0.269257753	1
TGTGG	0.015578908	0.081988024	1
TGTGT	0.027833621	0.001884702	1
TGTTA	0.024594671	0.006031657	1
TGTTC	0.014574979	0.103700467	1
TGTTT	0.010405387	0.245380623	1
TTAAA	0.017994565	0.044537543	1
TTAAC	0.025906556	0.003820937	1
TTAAG	0.022601622	0.01162039	1
TTAAT	0.025984985	0.003715723	1
TTACA	0.022801589	0.010902786	1
TTACT	0.023571869	0.008492768	1
TTAGA	0.019180222	0.032242447	1
TTAGT	0.027855306	0.001869314	1
TTATA	0.027702781	0.001980044	1
TTATT	0.016317456	0.068495998	1
TTCAA	0.017080667	0.056527178	1
TTCAC	0.026403067	0.003198006	1
TTCAG	0.014169506	0.113672344	1
TTCAT	0.017493851	0.050809468	1
TTCCA	0.009813516	0.273269716	1
TTCCC	-0.004957643	0.579953478	1
TTCCT	-0.001720325	0.847703396	1
TTCGG	0.022441867	0.012223482	1
TTCGT	0.02909959	0.001157149	1
TTCTC	0.012894628	0.149992203	1
TTCTG	0.005934954	0.507613839	1
TTCTT	0.01528013	0.08802566	1
TTGAA	0.028654109	0.001376783	1
TTGAG	0.025468397	0.004460138	1
TTGCA	0.009446327	0.291622212	1
TTGCC	0.015479739	0.083953631	1
TTGCT	0.004982329	0.578068238	1
TTGGC	0.011367096	0.204436347	1
TTGGG	0.004524736	0.613471744	1
TTGGT	0.01173562	0.1901425	1
TTGTA	0.023106193	0.009885257	1
TTGTC	0.018984352	0.034046555	1
TTGTG	0.013079191	0.144244635	1
TTGTT	0.024913269	0.005408522	1
TTTAA	0.014032594	0.11720502	1
TTTAC	0.01308156	0.144171985	1
TTTAT	0.02369826	0.008146419	1
TTTCA	0.010945781	0.221717047	1
TTTCC	0.012029392	0.179286044	1
TTTCT	0.018676236	0.037058951	1
TTTGA	0.027839425	0.001880571	1
TTTGC	0.006899521	0.441156907	1
TTTGG	0.009045971	0.312556255	1
TTTGT	0.013059647	0.144845163	1
TTTTA	0.0222024	0.013179453	1
TTTTC	0.017978364	0.044729743	1
TTTTG	0.017567911	0.049837614	1
TTTTT	0.022198023	0.013197522	1
