# Supplementary material for: Genome-wide analysis of lncRNA stability in human
Source: PLoS Comput Biol. 2021 Apr 16;17(4):e1008918. doi: 10.1371/journal.pcbi.1008918 (PMC8081339; doi:10.1371/journal.pcbi.1008918)
Supplement: S42 Table — (CSV) [file pcbi.1008918.s042.csv]

kmer	rho	p	FDR
AGTTGA	0.05792274	9.69E-11	3.97E-07
GGCTTT	0.054044883	1.56E-09	6.40E-06
CTGTAT	0.053789246	1.87E-09	7.64E-06
TACCAC	0.053208503	2.78E-09	1.14E-05
GAGTAG	0.052884615	3.46E-09	1.42E-05
AGAGTG	0.052363531	4.93E-09	2.02E-05
TCAGTT	0.052101585	5.87E-09	2.41E-05
TAAATG	0.051031658	1.19E-08	4.89E-05
AATATA	0.050877874	1.32E-08	5.41E-05
GAAATA	0.050354865	1.86E-08	7.60E-05
GAATAT	0.050117683	2.16E-08	8.86E-05
ATCTTC	0.050008367	2.32E-08	9.51E-05
TGGGTT	0.049905726	2.48E-08	0.000101547
TTGGAA	0.049870355	2.54E-08	0.00010388
ATAATT	0.04983669	2.59E-08	0.000106149
ACTGTA	0.049813803	2.63E-08	0.000107719
TAGAAA	0.049752162	2.74E-08	0.00011206
TATTCT	0.049185077	3.93E-08	0.000160827
AGTGGC	0.049177453	3.95E-08	0.000161605
CTCTAT	0.048821041	4.94E-08	0.000202388
TTTAGA	0.048718369	5.27E-08	0.00021588
GAAAGC	0.048633316	5.56E-08	0.000227714
ATATAA	0.048500995	6.04E-08	0.000247383
GCAGTT	0.048426847	6.33E-08	0.000259114
TCTAGC	0.048405225	6.41E-08	0.000262635
CCTTTT	0.048258621	7.03E-08	0.000287762
GCAGTA	0.048171052	7.42E-08	0.000303865
GAGCCG	0.047660175	1.02E-07	0.00041671
TTAGGT	0.047580598	1.07E-07	0.000437596
GCTACT	0.047558366	1.08E-07	0.000443609
ATGAAC	0.047331767	1.24E-07	0.000509648
GCAGTG	0.047179044	1.37E-07	0.00055942
TGAGGC	0.047118084	1.42E-07	0.000580572
TTGAAC	0.04698622	1.54E-07	0.000629006
CTTGTT	0.046904442	1.61E-07	0.000660982
TATTAC	0.04685077	1.67E-07	0.000682817
TTTAGC	0.046849362	1.67E-07	0.000683399
TTCGAG	0.046717202	1.81E-07	0.000740224
AATGAG	0.04671395	1.81E-07	0.000741678
TCTTCA	0.04667834	1.85E-07	0.000757785
AGCAGT	0.046550148	2.00E-07	0.000818614
AGACTC	0.046482649	2.08E-07	0.000852512
CCGAGA	0.046314707	2.30E-07	0.000942845
TACATT	0.046147812	2.54E-07	0.001041741
TATTAA	0.04592218	2.91E-07	0.001191493
AGTAAA	0.04591062	2.93E-07	0.0011997
TAGATG	0.045883021	2.98E-07	0.001219516
AGGCGT	0.045851449	3.03E-07	0.001242573
TTATGT	0.045830501	3.07E-07	0.001258102
TAAGGG	0.045755383	3.21E-07	0.001315346
TAATTC	0.045738469	3.24E-07	0.001328578
AAGGCT	0.045616846	3.49E-07	0.001427579
ATGTTG	0.045605109	3.51E-07	0.001437501
TTTGAG	0.045554566	3.62E-07	0.001480995
GTTAGG	0.045541871	3.64E-07	0.001492118
CAAGTA	0.045429007	3.89E-07	0.001594608
AGTGGT	0.045349173	4.08E-07	0.001671172
GGCCGA	0.0453373	4.11E-07	0.001682856
CAGTTG	0.045275452	4.26E-07	0.001745013
TTTTAG	0.045225084	4.39E-07	0.001797262
TTGAGG	0.045184915	4.49E-07	0.001840011
AGAAAG	0.045077283	4.78E-07	0.001959443
GAAGGC	0.045075107	4.79E-07	0.001961934
TGTAGC	0.044958504	5.13E-07	0.002099922
AGTTTC	0.044943127	5.17E-07	0.002118802
CAGTGA	0.044882725	5.36E-07	0.002194565
GTGAGG	0.044862652	5.42E-07	0.002220316
GTTGAG	0.044852755	5.45E-07	0.00223312
AAGTTG	0.04483166	5.52E-07	0.002260647
TTGTGA	0.044823825	5.54E-07	0.002270955
TTACCA	0.044797529	5.63E-07	0.002305881
TGTTGT	0.044696524	5.97E-07	0.002444913
TAATAT	0.044693121	5.98E-07	0.002449734
TAATCT	0.044675935	6.04E-07	0.002474227
ATATTA	0.044579888	6.39E-07	0.002615518
TCTCTA	0.04453845	6.54E-07	0.002678847
GGCGTC	0.044505528	6.67E-07	0.002730213
GGGAGT	0.044492768	6.71E-07	0.002750376
GTGTTG	0.044491473	6.72E-07	0.002752429
TCATTA	0.044469892	6.80E-07	0.002786882
CGCCCG	0.044454273	6.87E-07	0.002812076
ATTATA	0.044441492	6.92E-07	0.002832855
ATATAT	0.04442819	6.97E-07	0.002854638
GGTGGC	0.044423978	6.99E-07	0.002861569
TTGAGT	0.044413602	7.03E-07	0.002878713
GTTTGA	0.044329223	7.38E-07	0.003021846
TGCCAG	0.044316538	7.43E-07	0.003043949
TTGTAG	0.044255837	7.70E-07	0.003151885
GCTGAG	0.044188815	8.00E-07	0.003275344
GGTAAT	0.044173403	8.07E-07	0.003304385
ATAGTG	0.044139396	8.23E-07	0.003369347
ATAGTT	0.044132382	8.26E-07	0.003382897
GTTGGA	0.044058505	8.62E-07	0.003528846
AGGGCA	0.044057809	8.62E-07	0.00353025
TGATAT	0.043984974	8.98E-07	0.003680121
CTACTG	0.043979907	9.01E-07	0.003690771
GTACAT	0.043973115	9.05E-07	0.003705096
CCGGGA	0.043956348	9.13E-07	0.003740686
TTGGAG	0.043890839	9.48E-07	0.003882917
GCCGAG	0.043834844	9.79E-07	0.004008606
GTGGCC	0.043833714	9.79E-07	0.004011182
GTTTTG	0.043826212	9.83E-07	0.004028325
CATGAA	0.043798172	9.99E-07	0.004093033
TGCAGT	0.043788951	1.00E-06	0.00411453
AACCTT	0.043698939	1.06E-06	0.004330161
TGAGTT	0.043682605	1.07E-06	0.004370439
CTATAA	0.043679973	1.07E-06	0.004376963
AACATG	0.04367889	1.07E-06	0.004379649
TATAAA	0.043632604	1.10E-06	0.004495988
ACATAT	0.043613144	1.11E-06	0.004545785
CGAGAC	0.043612628	1.11E-06	0.004547111
ACATGG	0.043591662	1.12E-06	0.004601369
CCTGCC	0.043580169	1.13E-06	0.004631376
ATTTAG	0.043571065	1.14E-06	0.004655278
TGTAAG	0.043557203	1.15E-06	0.004691902
AGTAGA	0.043544404	1.15E-06	0.004725963
GGAGTT	0.043521058	1.17E-06	0.004788704
CAAGCT	0.04346272	1.21E-06	0.004949009
AACTTA	0.043447762	1.22E-06	0.004990936
TAAAAC	0.04341235	1.24E-06	0.005091561
TTCTAG	0.043388396	1.26E-06	0.005160732
CTAAGG	0.043386851	1.26E-06	0.005165225
GTGGCT	0.043382824	1.26E-06	0.005176951
GTGGTA	0.043364107	1.28E-06	0.005231793
GAGTTT	0.043358824	1.28E-06	0.005247372
GTTGAA	0.043295692	1.33E-06	0.005437042
AGTTTT	0.043277898	1.34E-06	0.005491681
TTAGCC	0.043230293	1.38E-06	0.005640466
CGGGAG	0.043190193	1.41E-06	0.005768797
TACCAA	0.043133706	1.45E-06	0.005954344
ATGTTA	0.043093145	1.49E-06	0.006091103
AGGTTG	0.043086376	1.49E-06	0.006114216
AGTGAG	0.043080884	1.50E-06	0.006133033
ACCTGC	0.043071151	1.51E-06	0.006166515
GTTAAT	0.04300992	1.56E-06	0.006381226
CGTGGA	0.042971683	1.59E-06	0.00651893
AAGGTT	0.042795307	1.76E-06	0.007191956
TTGTAC	0.042785387	1.77E-06	0.00723173
GAGCTG	0.042781533	1.77E-06	0.007247239
TGGAAA	0.042747509	1.80E-06	0.00738555
ATTACT	0.042732037	1.82E-06	0.00744928
GGCGTG	0.042725823	1.82E-06	0.007475025
TCTATC	0.04269437	1.86E-06	0.007606649
TGTTGA	0.042686404	1.87E-06	0.007640336
TTAATA	0.04263857	1.92E-06	0.007845661
TCTATA	0.042616383	1.94E-06	0.007942684
AAGATT	0.042614018	1.94E-06	0.007953098
GTTGTA	0.042541025	2.02E-06	0.008280912
GTAGTA	0.042525294	2.04E-06	0.008353245
AGAATT	0.042517996	2.05E-06	0.008387006
TGGTTT	0.042507551	2.06E-06	0.008435553
TAATGT	0.042502439	2.07E-06	0.008459411
TAACAG	0.042457127	2.12E-06	0.008673743
TTAGCA	0.042389088	2.20E-06	0.009005392
CATTCT	0.042299299	2.31E-06	0.009461746
GTGTAA	0.042291018	2.32E-06	0.009504934
ATAAAT	0.042289276	2.32E-06	0.009514041
GAAAGA	0.04225508	2.37E-06	0.009694564
AATCGC	0.042175122	2.47E-06	0.010129598
GGAGAT	0.042173278	2.48E-06	0.010139845
GCAATG	0.042125191	2.54E-06	0.010410693
GCCATT	0.042125002	2.54E-06	0.010411777
GAAAGT	0.042120505	2.55E-06	0.010437455
ATCAGA	0.042060986	2.63E-06	0.010783175
GTAGTC	0.042006572	2.71E-06	0.011108827
CAAAAG	0.041996113	2.73E-06	0.011172496
GTAATT	0.041994871	2.73E-06	0.011180082
TACTGG	0.041961391	2.78E-06	0.011386378
GACTGG	0.041891084	2.89E-06	0.011831554
CTTGAA	0.041858403	2.94E-06	0.012044128
TGAAAG	0.041776278	3.07E-06	0.012594605
ATAAGT	0.041704185	3.20E-06	0.013097657
TACATA	0.041691217	3.22E-06	0.013190165
ATGGCT	0.041685655	3.23E-06	0.013230034
GGTTTC	0.041644217	3.30E-06	0.013530729
CCTAGA	0.041624869	3.34E-06	0.013673358
AACTAC	0.041570156	3.44E-06	0.014084547
ATGTAA	0.041526638	3.52E-06	0.014420033
TTATCC	0.041524091	3.53E-06	0.014439908
TGTTTA	0.041499836	3.57E-06	0.014630454
CCTTTC	0.041480387	3.61E-06	0.014784993
ATGAGG	0.041467255	3.64E-06	0.014890213
ATCCTT	0.041395983	3.78E-06	0.015473941
ACTTAA	0.041384841	3.80E-06	0.015567158
TATGTA	0.041357081	3.86E-06	0.015801749
TTCCAA	0.041348346	3.88E-06	0.015876261
CACGGT	0.041312337	3.95E-06	0.016187002
GTTGTG	0.041283651	4.01E-06	0.016438713
GTCATT	0.041206066	4.18E-06	0.017138438
TGTCTC	0.041204152	4.19E-06	0.017156062
GGCAGT	0.041174217	4.26E-06	0.017433863
ACAATC	0.041159721	4.29E-06	0.017569937
GCGTGA	0.041097939	4.43E-06	0.018161372
AATAAT	0.041096612	4.44E-06	0.018174283
TTGACA	0.041094301	4.44E-06	0.018196786
TTATGA	0.041065484	4.51E-06	0.018479655
GCTTTT	0.041052251	4.54E-06	0.018610954
AGTAGC	0.041008087	4.65E-06	0.019055667
GTGTAG	0.040920493	4.87E-06	0.019967986
TGGAGT	0.040847901	5.07E-06	0.020755609
TAGCCT	0.04084689	5.07E-06	0.02076678
AGTCAT	0.040838968	5.09E-06	0.020854553
TGAGTA	0.040818222	5.15E-06	0.021086109
ATATTC	0.040817217	5.15E-06	0.021097389
GCCACA	0.040804883	5.18E-06	0.0212363
AGAAGC	0.040792898	5.22E-06	0.021372101
ATTTTA	0.040785737	5.24E-06	0.021453647
GAAAAA	0.040782395	5.25E-06	0.021491805
AATAGG	0.040749319	5.34E-06	0.021872968
GTTCTA	0.040739787	5.37E-06	0.021984009
ACAGTC	0.040705754	5.47E-06	0.022384891
GAACTT	0.040674856	5.56E-06	0.022754903
ATACCT	0.040667592	5.58E-06	0.022842729
CATTGA	0.040659825	5.60E-06	0.022937013
CCAGTT	0.040648395	5.63E-06	0.023076416
TGGCGT	0.040647497	5.64E-06	0.023087415
CATTAT	0.040615952	5.73E-06	0.02347656
AGTGAA	0.040612946	5.74E-06	0.023513977
GGATTT	0.040605957	5.76E-06	0.023601171
CACTTA	0.040605951	5.76E-06	0.023601251
CTGTCA	0.040592273	5.80E-06	0.023772799
TATAAT	0.04056535	5.89E-06	0.024113962
AGTGCC	0.040536143	5.98E-06	0.024489361
AACAAT	0.040495869	6.11E-06	0.025016189
AAATCC	0.04047982	6.16E-06	0.025229135
TGGTAG	0.040432856	6.31E-06	0.025862281
GTAGCT	0.040401138	6.42E-06	0.026298467
CTGCCC	0.040356091	6.57E-06	0.026930057
GATGAG	0.040339226	6.63E-06	0.027170221
AAACTA	0.040338877	6.63E-06	0.027175218
ACTCGG	0.040280488	6.84E-06	0.028022801
GAGACT	0.040271881	6.87E-06	0.02814986
CCAACT	0.040261062	6.91E-06	0.028310358
GCAGTC	0.040251144	6.95E-06	0.028458246
CAGTGT	0.040221845	7.06E-06	0.028899488
GTGAAA	0.040210733	7.10E-06	0.029068539
GATTTT	0.040191425	7.17E-06	0.029364524
GCGACA	0.040183255	7.20E-06	0.029490631
AAGTGG	0.040171478	7.24E-06	0.02967332
TGAAAT	0.040143414	7.35E-06	0.030113066
GACATT	0.040134084	7.39E-06	0.030260633
TAGTTT	0.040127405	7.41E-06	0.030366696
TAAAGC	0.040071925	7.63E-06	0.03126155
TAATAA	0.0400717	7.63E-06	0.031265232
GTGTTA	0.040058306	7.69E-06	0.031485036
AGTATA	0.039999502	7.93E-06	0.032467671
TCTAGT	0.039994808	7.95E-06	0.032547363
AGATTT	0.039912786	8.29E-06	0.033970375
CGCCTT	0.039910935	8.30E-06	0.034003171
CAAGCG	0.039892545	8.38E-06	0.034330587
CTAAAT	0.03989164	8.39E-06	0.034346789
ACCACG	0.039890238	8.39E-06	0.034371868
AAAACA	0.039890011	8.39E-06	0.034375933
GATTTA	0.039888284	8.40E-06	0.034406885
GCTTGA	0.039885604	8.41E-06	0.034454949
CTACAT	0.039867322	8.49E-06	0.034784558
TTGATA	0.039840092	8.61E-06	0.035281095
AGCTTG	0.039837149	8.63E-06	0.03533518
AGCATT	0.03981729	8.72E-06	0.035702097
GTCTCC	0.039806338	8.77E-06	0.035906002
AAGGGC	0.039710921	9.21E-06	0.037730245
AAACTT	0.039694114	9.29E-06	0.038060606
TAGGCA	0.039691412	9.31E-06	0.038113968
ATGGGT	0.039685117	9.34E-06	0.038238587
GTGGTG	0.039676967	9.38E-06	0.038400495
TAGGAG	0.039675511	9.38E-06	0.038429496
GCCAGC	0.039670383	9.41E-06	0.038531774
TACTCC	0.039668309	9.42E-06	0.038573224
TTAGTG	0.039654344	9.49E-06	0.038853365
ATTAGG	0.039653284	9.49E-06	0.038874719
GTGGTC	0.039620683	9.65E-06	0.039536666
ATTCTG	0.039605007	9.73E-06	0.039858792
GAAACT	0.039593234	9.79E-06	0.040102349
GTGTCT	0.039568612	9.92E-06	0.040616335
GATGGC	0.039527293	1.01E-05	0.041493036
GGCCAT	0.039508057	1.02E-05	0.041907324
GCATGA	0.039471433	1.04E-05	0.042707032
AACCCC	0.039462356	1.05E-05	0.042907473
TTAACA	0.039462183	1.05E-05	0.042911318
CAACCC	0.039441321	1.06E-05	0.043375447
TTTTAT	0.039431788	1.06E-05	0.043589145
GGGTTT	0.039426106	1.07E-05	0.04371698
ATATCT	0.039421501	1.07E-05	0.043820852
GTGAGC	0.039418623	1.07E-05	0.043885882
TAATAG	0.039355023	1.11E-05	0.045346842
TCAAAT	0.039342576	1.11E-05	0.045638157
TTCTTG	0.039331806	1.12E-05	0.045891648
GACAAA	0.039299388	1.14E-05	0.046662802
ATAATA	0.039294842	1.14E-05	0.046771943
TGGAAG	0.039226642	1.18E-05	0.048438585
ATTTAA	0.039194664	1.20E-05	0.049239426
GCGCCT	0.039140422	1.24E-05	0.05062679
GAGTCC	0.039135309	1.24E-05	0.05075948
TCAGGA	0.039129454	1.24E-05	0.050911829
TTAATG	0.03912579	1.25E-05	0.051007394
ACTTTA	0.039109969	1.26E-05	0.051421984
TGTTAG	0.039064899	1.28E-05	0.052620725
GGTTTT	0.039055685	1.29E-05	0.052869059
GAATTT	0.039050667	1.29E-05	0.053004792
GGTGTA	0.039016475	1.32E-05	0.053938388
TGGCAA	0.039013118	1.32E-05	0.054030913
AAAATG	0.038990678	1.33E-05	0.054653138
TGTGTC	0.038986613	1.34E-05	0.054766585
CAAATC	0.038964299	1.35E-05	0.055393372
TATATT	0.038952755	1.36E-05	0.055720282
GCGCCG	0.038947792	1.36E-05	0.055861403
GGAAGT	0.038933391	1.37E-05	0.056272838
AAGCTG	0.038903116	1.40E-05	0.057147173
GGTTAG	0.038885084	1.41E-05	0.057674104
AATGTG	0.038884059	1.41E-05	0.057704182
TAGCTG	0.038880576	1.41E-05	0.057806551
GGACTT	0.038877272	1.41E-05	0.057903796
TCTACT	0.038874618	1.42E-05	0.057982051
GTTGAC	0.038874241	1.42E-05	0.057993178
TGGAGG	0.038835524	1.44E-05	0.059146256
CAGGGA	0.038819072	1.46E-05	0.059642828
GTAGCC	0.038812661	1.46E-05	0.059837409
AGCTGT	0.038797895	1.47E-05	0.060287885
CCGAGG	0.038732296	1.52E-05	0.062328463
GCCTGC	0.038694502	1.55E-05	0.063533851
TATCTT	0.038656271	1.58E-05	0.064775747
TAAAGG	0.038625969	1.61E-05	0.065776499
GCAAAA	0.038623756	1.61E-05	0.065850172
ATATAG	0.038617795	1.61E-05	0.066048984
TCTAAG	0.038617773	1.61E-05	0.066049711
AAGTAG	0.038601105	1.63E-05	0.066608656
GATCTT	0.038563355	1.66E-05	0.067891242
GCGTGG	0.038560246	1.66E-05	0.067997931
TTAAAT	0.038549542	1.67E-05	0.068366411
TTTCTA	0.038511337	1.70E-05	0.069697243
TAGACA	0.03849427	1.72E-05	0.070299714
ACCAAG	0.038487099	1.72E-05	0.070554313
TTCAAA	0.038477663	1.73E-05	0.070890684
ATTCTC	0.038474309	1.73E-05	0.071010603
GAGCTT	0.038471346	1.74E-05	0.07111671
AATTAG	0.038399671	1.80E-05	0.073729973
GAGTGA	0.038391194	1.81E-05	0.074045037
CGAGGT	0.038386076	1.81E-05	0.074235856
TAGAGG	0.03838427	1.81E-05	0.074303318
TTGAAT	0.038383708	1.81E-05	0.074324306
CTTATG	0.038362156	1.83E-05	0.075133973
AATACT	0.038354452	1.84E-05	0.075425448
TGCAGC	0.03835247	1.84E-05	0.075500576
TACTGA	0.0383079	1.89E-05	0.077209633
CCCGCC	0.038306805	1.89E-05	0.077252102
CATTTG	0.038275563	1.92E-05	0.078472611
AGCCTA	0.038271637	1.92E-05	0.078627265
TCATAA	0.038263803	1.93E-05	0.078936782
GTAGAA	0.038252596	1.94E-05	0.079381559
GATGTT	0.038231738	1.96E-05	0.080215675
ACTTAG	0.038182271	2.01E-05	0.08222744
CGGCAG	0.038164446	2.03E-05	0.082964061
AGCTAT	0.038146958	2.04E-05	0.083692894
CGAACT	0.038125022	2.07E-05	0.08461569
TAGGAT	0.038124577	2.07E-05	0.084634502
AAGCGA	0.038077651	2.12E-05	0.086641618
GGTTGT	0.038071857	2.12E-05	0.086892557
TATCAG	0.038052267	2.14E-05	0.087746102
AAAAAA	0.038044307	2.15E-05	0.088095243
AATGAA	0.038015777	2.18E-05	0.089357398
AACTGC	0.038010478	2.19E-05	0.089593713
GTAGGA	0.037997282	2.20E-05	0.090184804
GTGATA	0.037966071	2.24E-05	0.091597573
CGGGCG	0.03792999	2.28E-05	0.093257091
CGCCTG	0.037911308	2.30E-05	0.094127552
TCCTTT	0.037910804	2.30E-05	0.094151148
ATAGGA	0.037891847	2.32E-05	0.095042531
TGTGAG	0.037886847	2.33E-05	0.095278981
ACATTT	0.037886156	2.33E-05	0.095311695
TGTAAT	0.037871258	2.34E-05	0.096019752
TTCCGA	0.037869794	2.35E-05	0.09608961
CTAGCT	0.037865455	2.35E-05	0.096296895
GAATGA	0.037860976	2.36E-05	0.096511322
AATTGC	0.037852654	2.37E-05	0.096910978
ATGTGA	0.037835936	2.39E-05	0.097718541
AGCGAT	0.0378346	2.39E-05	0.097783354
TGTACT	0.037829368	2.39E-05	0.098037586
GGCGCG	0.037825818	2.40E-05	0.098210448
AATAGA	0.037809277	2.42E-05	0.099019595
GGCTGA	0.037806495	2.42E-05	0.099156311
TTTGGA	0.037778135	2.46E-05	0.100560336
TTTATG	0.037754515	2.48E-05	0.101744036
TACCTG	0.037716946	2.53E-05	0.103654229
CTTTTC	0.037714294	2.53E-05	0.103790312
ACAGTA	0.037690548	2.56E-05	0.10501674
TTTATC	0.037683498	2.57E-05	0.105383503
GTACCA	0.037678971	2.58E-05	0.105619642
GACAAG	0.037657279	2.61E-05	0.106758214
GTCAGG	0.037648443	2.62E-05	0.107225298
CCTAAG	0.037646189	2.62E-05	0.107344786
TCTCAA	0.037634809	2.64E-05	0.107949871
ATCCTG	0.037631614	2.64E-05	0.108120328
ATTAAT	0.037624961	2.65E-05	0.10847613
CCGCCT	0.037623841	2.65E-05	0.108536113
GTGGCG	0.037565277	2.73E-05	0.11171809
ATTCTA	0.037563679	2.73E-05	0.111806155
TAGAAG	0.037532512	2.77E-05	0.113536812
GATTAA	0.037528896	2.78E-05	0.113739268
AGTCTT	0.037498683	2.82E-05	0.115444073
CGCCAT	0.037479112	2.85E-05	0.116561399
AGTTAT	0.037467185	2.86E-05	0.117247299
TTACAT	0.037461393	2.87E-05	0.117581791
AACTTT	0.037431183	2.91E-05	0.119341154
GCCTGT	0.037430713	2.91E-05	0.119368741
GGCATA	0.037426186	2.92E-05	0.119634539
TAGCCC	0.037408085	2.95E-05	0.120703176
GCTATT	0.03736941	3.00E-05	0.123016826
ACAAAA	0.037358023	3.02E-05	0.123706065
TAACCT	0.037356934	3.02E-05	0.12377216
TTTGAC	0.037338457	3.05E-05	0.124898887
GATACC	0.037338333	3.05E-05	0.12490645
AAAATC	0.037331308	3.06E-05	0.12533744
ATTGCA	0.037307384	3.10E-05	0.126815688
CAGTAG	0.037295739	3.11E-05	0.127541254
ATAGAG	0.037293834	3.12E-05	0.127660263
GTGGCA	0.037284284	3.13E-05	0.128258781
ACGATT	0.037275356	3.15E-05	0.128820693
GCAAGA	0.037270255	3.15E-05	0.129142759
AAAGAA	0.037261093	3.17E-05	0.12972318
GTAATA	0.037251058	3.18E-05	0.130361765
GTAAGG	0.037249393	3.19E-05	0.130468028
TATGAA	0.037223536	3.23E-05	0.132128499
CGCGCC	0.037203963	3.26E-05	0.133398816
CTATCT	0.037203048	3.26E-05	0.13345851
CAGCGA	0.037183545	3.29E-05	0.134736307
CAGACT	0.037150695	3.34E-05	0.13691494
GTTGAT	0.037139544	3.36E-05	0.137662014
TGTTAA	0.037125698	3.38E-05	0.13859512
CCGGCA	0.037094855	3.43E-05	0.14069518
AAAAAT	0.037090707	3.44E-05	0.140979915
CCTGAC	0.037087243	3.45E-05	0.141218161
ATTCTT	0.037052914	3.51E-05	0.143599521
AAACTG	0.037008404	3.58E-05	0.146743903
CCTTAC	0.037004596	3.59E-05	0.147015951
AAATGT	0.036989015	3.62E-05	0.148134045
GCCTTT	0.036986562	3.62E-05	0.148310776
AAATAG	0.036985514	3.62E-05	0.148386324
GTTTCT	0.0369823	3.63E-05	0.148618391
CATATA	0.036981003	3.63E-05	0.148712053
CTGTGT	0.036972347	3.65E-05	0.149338996
AGTTTG	0.036966264	3.66E-05	0.149781079
ACTGGA	0.036932824	3.72E-05	0.152233554
TATATC	0.036931788	3.72E-05	0.152310167
TGAGAT	0.036927484	3.73E-05	0.152628727
AAAGTA	0.036914885	3.75E-05	0.153564882
AGTCCA	0.036889251	3.80E-05	0.155486446
CGCGGT	0.036884384	3.81E-05	0.155853817
GCCGCT	0.036874766	3.82E-05	0.156582361
TGGCCA	0.03686721	3.84E-05	0.157156905
AGGCCG	0.036862719	3.85E-05	0.157499319
TAGGTA	0.036853613	3.86E-05	0.15819586
CATCTT	0.036849883	3.87E-05	0.158482063
GAGAGT	0.036847194	3.87E-05	0.158688593
ATTATG	0.036821214	3.92E-05	0.160697881
GGTTGG	0.036818433	3.93E-05	0.160914361
ACTGGG	0.036808165	3.95E-05	0.161716187
GTTATG	0.036807442	3.95E-05	0.161772753
AAGCTA	0.036805889	3.95E-05	0.161894393
CGCCAC	0.036788339	3.99E-05	0.163274995
CGTAAC	0.036786248	3.99E-05	0.163440283
CAGTGG	0.036779876	4.00E-05	0.163944802
GCCATC	0.036775589	4.01E-05	0.164285065
GATATG	0.036768614	4.02E-05	0.164840087
GAGGAA	0.036754911	4.05E-05	0.165935716
AGCCAG	0.036753431	4.05E-05	0.166054458
TCGAGA	0.036750409	4.06E-05	0.166297133
CGACAA	0.036738197	4.08E-05	0.167281414
GTTCAC	0.036730441	4.10E-05	0.167909409
ACTTAT	0.036728946	4.10E-05	0.168030683
GGTAGT	0.03671374	4.13E-05	0.169269158
ATTTGG	0.036713476	4.13E-05	0.169290788
CGTCCG	0.036675906	4.21E-05	0.172388455
CCCTAG	0.036651924	4.26E-05	0.174393782
CGAAGG	0.036647447	4.27E-05	0.17477067
TTGGTT	0.036635723	4.29E-05	0.175761054
TTGACG	0.036628148	4.31E-05	0.176403775
AAAGGT	0.036621087	4.32E-05	0.177004913
GGCAGA	0.036618474	4.33E-05	0.177227883
TGTATA	0.036603109	4.36E-05	0.178544335
TGATGG	0.036601785	4.36E-05	0.178658148
TCTTGG	0.036576765	4.41E-05	0.180822952
GAGTGC	0.036560964	4.45E-05	0.182202831
TAGCAA	0.036556393	4.46E-05	0.182603924
CTTTTG	0.0365436	4.49E-05	0.183730744
ATACTG	0.036490096	4.60E-05	0.188515547
AAGAAT	0.036477469	4.63E-05	0.189661919
TTAAGA	0.036452492	4.69E-05	0.191948968
CACGGC	0.03642667	4.74E-05	0.194340803
GTATTG	0.03641241	4.78E-05	0.195673693
CTTACC	0.036405508	4.79E-05	0.196322037
GGATAG	0.036403215	4.80E-05	0.196537879
AAGAGT	0.036389778	4.83E-05	0.197807106
ATGATG	0.036362369	4.89E-05	0.200420241
ATCTAT	0.036357568	4.90E-05	0.200881378
AGCAAT	0.036339983	4.95E-05	0.202578791
ACAACC	0.036336863	4.95E-05	0.202881312
TATTGT	0.036332423	4.96E-05	0.203312739
TAGTTC	0.036326261	4.98E-05	0.203912714
GATAAG	0.036314824	5.01E-05	0.205030933
ACGCCA	0.036304421	5.03E-05	0.2060531
GCGTGC	0.036297535	5.05E-05	0.206732347
CCCGGC	0.036293939	5.06E-05	0.207087949
GAGGTT	0.036286409	5.07E-05	0.207834297
CCCTGT	0.036284806	5.08E-05	0.207993548
CTCGCC	0.03628386	5.08E-05	0.208087593
TTATTC	0.036275582	5.10E-05	0.20891199
ACAAGA	0.03626713	5.12E-05	0.209756989
GAGACC	0.036257289	5.15E-05	0.210744942
TCATTT	0.03625222	5.16E-05	0.211255513
ATAATC	0.03624933	5.16E-05	0.211547117
TCGGGA	0.036234146	5.20E-05	0.213085647
ATCGCT	0.036227494	5.22E-05	0.213762985
GGGACA	0.036215956	5.25E-05	0.214942581
CAGGTT	0.036208199	5.27E-05	0.215739159
TGCCCC	0.036197248	5.29E-05	0.216868512
AATTTA	0.03619253	5.31E-05	0.217356784
AAGTTA	0.036186161	5.32E-05	0.218017514
CTAGAG	0.036174535	5.35E-05	0.219228668
ATTGAA	0.036164666	5.38E-05	0.220261698
AAAAGG	0.036163338	5.38E-05	0.220401026
TAGTGT	0.036157316	5.40E-05	0.221034098
GGATAC	0.036150661	5.41E-05	0.221735579
CAAAGA	0.036149177	5.42E-05	0.221892308
CTATGG	0.036135841	5.45E-05	0.223305525
ATAGAA	0.036123827	5.48E-05	0.224585916
CTGCCA	0.036123591	5.48E-05	0.224611051
ATTTGC	0.036122233	5.49E-05	0.224756296
GTCTAG	0.036108649	5.52E-05	0.226213347
TAAGGA	0.036107376	5.53E-05	0.22635034
GAGGCC	0.036106111	5.53E-05	0.226486571
GAATGC	0.036073496	5.62E-05	0.230025727
AAAGAT	0.036065939	5.64E-05	0.230853247
GGCAAA	0.036054164	5.67E-05	0.232148171
CTCGGC	0.036017756	5.77E-05	0.236195855
CGTGCA	0.03601035	5.79E-05	0.237027321
AAGGAA	0.036007355	5.80E-05	0.237364404
GTAAAG	0.036000059	5.82E-05	0.238187323
CTTCCG	0.035998748	5.82E-05	0.238335514
TTGTTG	0.035991665	5.84E-05	0.239137476
TATATG	0.035983179	5.86E-05	0.240101651
GATTGT	0.035977328	5.88E-05	0.24076863
GTAATC	0.035973108	5.89E-05	0.241250738
GTTTCA	0.035963945	5.92E-05	0.242300825
AACTGT	0.035962691	5.92E-05	0.242444834
GCAGCC	0.035957691	5.93E-05	0.243019934
TATGAT	0.035941198	5.98E-05	0.244926209
AATGCA	0.035923133	6.03E-05	0.247030292
GCCCAT	0.035914801	6.05E-05	0.248006548
AAAAAC	0.035914308	6.06E-05	0.248064404
CTTCAC	0.035912354	6.06E-05	0.248293921
AAAGAC	0.035910147	6.07E-05	0.248553475
GCAAGC	0.035893697	6.12E-05	0.250495701
ATGAGA	0.035886044	6.14E-05	0.251404077
TTGCTT	0.035876027	6.17E-05	0.252597866
TATGTG	0.035875298	6.17E-05	0.252684933
ACCCGG	0.035835812	6.29E-05	0.257444777
GTACAA	0.035826213	6.31E-05	0.258614663
TGTGGC	0.035812361	6.36E-05	0.260311638
GCCTTG	0.035809084	6.37E-05	0.260714643
TGATTT	0.035803645	6.38E-05	0.261384861
GAAATT	0.035803443	6.38E-05	0.261409772
CAATGG	0.035799652	6.39E-05	0.261877904
TGTCTA	0.035787977	6.43E-05	0.263324625
TAAAAA	0.035783627	6.44E-05	0.263865575
CCATTA	0.035772532	6.48E-05	0.265250147
AATGTT	0.035737282	6.58E-05	0.269694788
CCCGAG	0.035734128	6.59E-05	0.270095836
ACTCCA	0.035733052	6.60E-05	0.270232764
AAATTA	0.035729489	6.61E-05	0.270686853
TCAGTA	0.035729011	6.61E-05	0.270747789
ATTTGA	0.035718647	6.64E-05	0.272072824
TACTTT	0.035718025	6.64E-05	0.27215246
AGTTGT	0.035709675	6.67E-05	0.273224744
AACTTC	0.035690691	6.73E-05	0.275677535
GGCCTA	0.03567803	6.77E-05	0.27732483
CTCAAA	0.035675437	6.78E-05	0.27766331
ATGACC	0.035672414	6.79E-05	0.278058547
TTGTCC	0.035669507	6.80E-05	0.278439092
TGGATT	0.035658048	6.83E-05	0.279943666
AATCTA	0.035636468	6.90E-05	0.282798312
GTGATC	0.035619193	6.96E-05	0.285103309
ATGAGT	0.035606518	7.00E-05	0.286805767
CTTTTA	0.035606426	7.00E-05	0.286818142
TGGCGC	0.035601553	7.02E-05	0.287475218
ATTGTA	0.035582627	7.08E-05	0.290040974
ATTAAC	0.035567405	7.13E-05	0.292120163
TGAATT	0.035560616	7.15E-05	0.293052052
TTTCTC	0.035555939	7.17E-05	0.293695622
AGTGTG	0.035541655	7.22E-05	0.295669663
CATTTA	0.035536055	7.24E-05	0.296446946
TGAAAA	0.03550916	7.33E-05	0.300207019
AAAACG	0.035503412	7.35E-05	0.301016489
AGAGTC	0.03549758	7.37E-05	0.301839785
GAGATC	0.035491931	7.39E-05	0.302639375
TGATGA	0.035470546	7.46E-05	0.305684417
GGGTTA	0.035467038	7.48E-05	0.306186791
TGTGAT	0.035464658	7.48E-05	0.306527914
GTAACT	0.035461549	7.49E-05	0.306974146
GGCCTT	0.035458386	7.51E-05	0.307428795
GTATTC	0.035430499	7.60E-05	0.311464952
CTATTT	0.035424701	7.62E-05	0.312310371
GTAGAT	0.035424418	7.63E-05	0.312351609
CCATTC	0.035410621	7.68E-05	0.314372337
GTGTGT	0.035408875	7.68E-05	0.314629017
TAGGAA	0.035403442	7.70E-05	0.31542881
CAGATA	0.035395544	7.73E-05	0.316594747
AAGAAA	0.035380366	7.78E-05	0.318846983
AAGGCA	0.035375178	7.80E-05	0.319620208
GAAAAC	0.035344477	7.92E-05	0.324232908
GACTAA	0.035342612	7.92E-05	0.324515001
GATCGC	0.03534056	7.93E-05	0.32482579
CACGAG	0.035339039	7.94E-05	0.32505634
TCTGAT	0.035318638	8.01E-05	0.328163651
CCTAGC	0.03531637	8.02E-05	0.328510763
TCACCC	0.035314432	8.03E-05	0.328807753
GAGGAC	0.035284571	8.14E-05	0.333414927
TAAGTG	0.035284048	8.14E-05	0.333496209
CCCGTC	0.035279364	8.16E-05	0.33422462
GCCAAG	0.035276019	8.17E-05	0.334745703
TGCGAC	0.03527343	8.18E-05	0.335149523
GCCTCG	0.0352133	8.41E-05	0.344659171
TAGTTG	0.035176513	8.56E-05	0.350602338
AAATAT	0.035172189	8.58E-05	0.351307182
TCTATG	0.035165634	8.60E-05	0.352378351
TAAGAT	0.035164745	8.61E-05	0.35252384
AGATGA	0.035164545	8.61E-05	0.352556499
TTGTTA	0.035162323	8.62E-05	0.352920432
CTTACT	0.035151788	8.66E-05	0.354650969
CTACTC	0.035149733	8.67E-05	0.354989494
CTTTAT	0.035148496	8.67E-05	0.355193283
TGTAGA	0.035147202	8.68E-05	0.355406805
TGAGCA	0.035106625	8.84E-05	0.362160576
TCAAAC	0.035091686	8.90E-05	0.364677493
GTTGTT	0.035084638	8.93E-05	0.365870755
GTCCTA	0.035055831	9.05E-05	0.370785921
GGTGGT	0.035052714	9.07E-05	0.371321556
CGAACC	0.03505265	9.07E-05	0.371332533
TCTCCA	0.035034693	9.14E-05	0.374432201
CTTGGA	0.035029436	9.16E-05	0.375344264
GTAGAC	0.035027362	9.17E-05	0.375704772
AGATTG	0.035012449	9.24E-05	0.378305924
AAACGG	0.035011804	9.24E-05	0.378418846
TTTTTT	0.035003386	9.27E-05	0.379895025
AAGTAC	0.035000505	9.29E-05	0.380401414
TCGCCC	0.034998573	9.30E-05	0.380741397
TGGTAC	0.034993068	9.32E-05	0.381711745
ACCTTA	0.034989767	9.33E-05	0.382294799
AATCCT	0.034977895	9.38E-05	0.384398446
GGTACA	0.034966359	9.43E-05	0.386453006
AAAGCA	0.034957673	9.47E-05	0.388006758
GTAGTT	0.034955907	9.48E-05	0.38832337
TCGAAC	0.034954251	9.49E-05	0.388620554
GGAATA	0.034940255	9.55E-05	0.391140372
TAGAGC	0.034929229	9.60E-05	0.393136307
GGAATT	0.03492569	9.61E-05	0.393779071
TACTTA	0.034917031	9.65E-05	0.395355773
AGGAAA	0.034900706	9.73E-05	0.398344587
CCTGTC	0.034887891	9.78E-05	0.400705696
AAGTAT	0.034884309	9.80E-05	0.401367921
TGATAA	0.03488104	9.81E-05	0.401973189
CTTTAA	0.034874964	9.84E-05	0.403100686
CAGTCT	0.034869043	9.87E-05	0.404202298
TGAATC	0.03485697	9.92E-05	0.406457092
CTCCCG	0.034805944	0.000101592	0.416118979
CAATGA	0.034798429	0.000101943	0.417560266
GTTACC	0.0347494	0.000104267	0.427078939
TTTCTT	0.034748276	0.000104321	0.427299509
GCACTC	0.034725988	0.000105395	0.431695937
TTGGTA	0.034717948	0.000105784	0.433292559
GCCAAC	0.034717723	0.000105795	0.433337243
CGTAGT	0.034712705	0.000106039	0.434336609
AAGCAT	0.03470355	0.000106486	0.436165333
GACAGT	0.034695512	0.000106879	0.437776861
GATAGT	0.034670854	0.000108095	0.442756004
ATAGGC	0.034656008	0.000108833	0.445779423
GTTTAA	0.034653909	0.000108938	0.446208421
AGGATT	0.034647669	0.00010925	0.447486303
GCTGGA	0.034646131	0.000109327	0.447801826
GCAGAT	0.034643891	0.000109439	0.448261572
GGCCTG	0.034638349	0.000109717	0.449401246
GAAATC	0.034626647	0.000110307	0.451816562
AATGGT	0.034626007	0.000110339	0.451948988
ATTAAA	0.034622529	0.000110515	0.452669219
CAGCAT	0.034614782	0.000110908	0.454277856
GGAGAC	0.034607151	0.000111296	0.455867577
CAGAGT	0.034606908	0.000111308	0.455918306
AAGCAG	0.034584383	0.000112461	0.460641973
ATGCAG	0.034558612	0.000113795	0.466103033
TTCAAG	0.034557851	0.000113834	0.466265241
TACTAT	0.034550282	0.000114229	0.467881272
TTTCAG	0.034549295	0.00011428	0.46809228
ATATGA	0.034527566	0.000115421	0.472762936
CCTGTA	0.034527561	0.000115421	0.472763973
GTGGTT	0.034512097	0.000116239	0.476114708
AGCTAC	0.034501993	0.000116776	0.478316255
CCAGTG	0.034499978	0.000116884	0.4787563
CAGAAG	0.034488322	0.000117507	0.481310024
GTACTG	0.034449401	0.000119612	0.48993043
GAATTA	0.034447192	0.000119732	0.490424066
TTCACA	0.034429337	0.000120711	0.494430933
ATTTCA	0.034427567	0.000120808	0.494829882
CCCGGG	0.034427155	0.000120831	0.494922745
TATCTG	0.034424294	0.000120988	0.495568142
AGAGTA	0.034420869	0.000121177	0.496341956
GTGCAG	0.034418898	0.000121286	0.496787852
GCTTAT	0.034410485	0.000121752	0.498695104
CCACAT	0.034409211	0.000121822	0.498984503
TGGTCT	0.034399904	0.00012234	0.501103509
TTGCAA	0.034398105	0.00012244	0.501514089
TATGAG	0.034377613	0.000123587	0.50621343
TTTTGA	0.03437687	0.000123629	0.50638457
GAAGTG	0.034371081	0.000123955	0.507720201
TAGTGA	0.034365888	0.000124248	0.508921001
AAGCTT	0.034345796	0.000125389	0.513592227
TAGCAT	0.034332463	0.000126151	0.51671429
AGCCAT	0.03431986	0.000126875	0.519682031
TTGAAG	0.034307915	0.000127566	0.522509436
AGTATT	0.034296759	0.000128214	0.525163155
CTATTA	0.034294312	0.000128356	0.525747002
GCCGCC	0.034290068	0.000128604	0.526760908
TCTTAC	0.034269619	0.000129803	0.531672583
TGTGGT	0.034265035	0.000130073	0.532779394
AGGCGC	0.034258522	0.000130458	0.534355828
ATTAGC	0.034247046	0.000131139	0.537144243
GGTGAA	0.034245597	0.000131225	0.537497264
CTTAAC	0.034238688	0.000131637	0.539183651
TCGAGC	0.034225747	0.000132411	0.542355926
GCAGCG	0.034223066	0.000132572	0.543015202
TTTTTC	0.034219396	0.000132793	0.543919106
TCGCTT	0.03421735	0.000132916	0.544423498
CTAGAC	0.034212801	0.00013319	0.545546898
CTTTGG	0.034199037	0.000134023	0.548958644
CTGATA	0.034196982	0.000134148	0.549469901
TTTAAC	0.034190707	0.00013453	0.55103344
CCCCTG	0.034189978	0.000134574	0.551215254
AAATCT	0.034189211	0.000134621	0.551406721
TCCGTC	0.034181334	0.000135102	0.553376785
TGAAGG	0.034162157	0.000136279	0.55820028
CTGTAC	0.034145914	0.000137284	0.562316784
GTTTGC	0.03413695	0.000137842	0.56460092
GGCCGC	0.034136213	0.000137888	0.564788917
GAAGCA	0.034129283	0.000138321	0.566561319
ACTTCG	0.034127056	0.00013846	0.567131893
GATTTG	0.034113466	0.000139313	0.570626011
CGTGAT	0.034101469	0.00014007	0.573727316
TTACAA	0.034097885	0.000140297	0.574656824
ACCAAC	0.034096573	0.00014038	0.574997511
CAGTTT	0.034084777	0.00014113	0.57806893
TACAGA	0.034078579	0.000141526	0.579688867
ATGTGT	0.034076805	0.000141639	0.580153102
ATACTA	0.034067191	0.000142255	0.582676364
AAACCA	0.034059187	0.00014277	0.584784821
CTTAGC	0.034055933	0.00014298	0.585644088
CTTCAA	0.034055458	0.00014301	0.585769368
GAGTCA	0.034050292	0.000143344	0.587136337
GAGATT	0.034049595	0.000143389	0.587321017
CACCAC	0.034046958	0.00014356	0.588019977
ACGCAT	0.034046027	0.00014362	0.588266964
CGCCGG	0.034045984	0.000143623	0.588278364
TTTTGC	0.034037947	0.000144144	0.59041477
GATAAA	0.03403558	0.000144298	0.591045222
ACTAGA	0.034028306	0.000144772	0.592987041
GCTTTG	0.034015434	0.000145615	0.596437888
TATGGA	0.034011769	0.000145855	0.597423846
ATTGCC	0.034000544	0.000146595	0.600453267
CTGAAA	0.033997072	0.000146825	0.601393279
GAAACG	0.033996333	0.000146873	0.601593409
AATATT	0.033995293	0.000146942	0.601875229
TACAAG	0.033990215	0.000147279	0.603253544
AGAAAC	0.033984518	0.000147657	0.604803485
GTCTCA	0.033977931	0.000148096	0.606600171
AGATTA	0.033943839	0.000150386	0.61597911
AACACG	0.033916125	0.000152271	0.62370403
AAGTGA	0.033913002	0.000152485	0.624580152
TGAGGA	0.033910837	0.000152634	0.625188348
CCATGA	0.033906488	0.000152932	0.626411436
AAAGCC	0.033898106	0.00015351	0.628775313
ATTGTT	0.033896082	0.000153649	0.629347481
TGCTAC	0.033883572	0.000154515	0.632894109
TGCGTG	0.033879248	0.000154816	0.634124408
ATAGGG	0.033874159	0.00015517	0.635575155
ACTTTT	0.033867878	0.000155608	0.637370216
ATGAAA	0.033865904	0.000155746	0.637935271
CTAAGA	0.03385959	0.000156188	0.639745982
AGATAA	0.033843824	0.000157297	0.644288439
ATAGAT	0.033825889	0.000158568	0.649492639
TAGTCA	0.033820864	0.000158925	0.650957726
TATAGT	0.033820139	0.000158977	0.651169491
GCAAAG	0.033807372	0.000159889	0.654907211
TGCTTT	0.033806338	0.000159964	0.655210818
CTAGTT	0.033783886	0.000161581	0.66183596
GAAGCC	0.033782632	0.000161672	0.662207649
TCAAAA	0.033774181	0.000162285	0.664719038
AACAGG	0.033770357	0.000162563	0.665858309
GAATTG	0.033758431	0.000163433	0.669423245
ATTACC	0.033752985	0.000163832	0.671057073
AGCCGG	0.033750789	0.000163993	0.671717052
TCTGCC	0.03373843	0.000164903	0.675442412
GATTAC	0.033737032	0.000165006	0.675864783
CTTATT	0.03372229	0.000166098	0.680336687
GGCAAG	0.033707108	0.000167229	0.684970673
TTCTGC	0.033693902	0.000168219	0.689025936
TTATAG	0.033673941	0.000169726	0.695198145
TAGGGT	0.033667919	0.000170183	0.697070294
GAACTA	0.033665598	0.00017036	0.69779313
GGAGTG	0.033645425	0.000171901	0.704106028
TTTAGT	0.033640332	0.000172292	0.70570824
AAACAT	0.033639886	0.000172326	0.705848601
TTCCGG	0.033624151	0.00017354	0.710821265
AGCATA	0.033603579	0.00017514	0.717372169
TGACCG	0.033583998	0.000176675	0.723660443
CACATA	0.03358378	0.000176692	0.723730673
ACGTGT	0.033572097	0.000177614	0.727507571
GTATGA	0.033570133	0.00017777	0.728144387
TAGCAC	0.033567582	0.000177972	0.72897214
CAGCTA	0.033560808	0.000178509	0.731174741
GTTATA	0.033554476	0.000179013	0.733238936
TGTCAG	0.033552523	0.000179169	0.733876798
CAGCAA	0.033542277	0.000179988	0.737231899
CGGCGT	0.033541404	0.000180058	0.737518134
CAAGAG	0.033539238	0.000180232	0.738229498
GTGCTT	0.033533896	0.000180661	0.739986704
GCCGGC	0.033513352	0.000182319	0.746780663
TTGGCA	0.033504363	0.00018305	0.749772028
CAAATT	0.033502319	0.000183216	0.750453719
ACCAAA	0.033483262	0.000184775	0.756837552
CCATAC	0.033471005	0.000185784	0.760970618
ATACAG	0.033470805	0.0001858	0.761038328
TCACTT	0.033461912	0.000186536	0.764050529
GATCAC	0.03346083	0.000186625	0.764417929
TTTACA	0.033459694	0.00018672	0.764803615
TGCGCA	0.033459152	0.000186765	0.764987818
TTCATA	0.033448326	0.000187665	0.768674013
CCTTAA	0.03342976	0.000189217	0.775034621
GTCTCG	0.033425022	0.000189616	0.776665791
CTTAAT	0.033417503	0.000190249	0.779260974
TTGGAT	0.033415415	0.000190426	0.779983186
GGTCAT	0.033409241	0.000190948	0.782122034
GTATAT	0.03340327	0.000191454	0.784195961
ACAGCC	0.033401075	0.00019164	0.784959369
GCCCCT	0.033389442	0.000192631	0.78901838
TTCAGT	0.033385895	0.000192935	0.790259797
TTCTGG	0.033364055	0.000194811	0.797944676
ATTGTC	0.033353075	0.00019576	0.801834906
TTTATT	0.033343199	0.000196618	0.80534884
TGTGTT	0.033332785	0.000197527	0.809070196
TATCTA	0.033298809	0.000200518	0.821323228
TCTCGG	0.033272339	0.000202878	0.830990109
CGTGGT	0.033268208	0.000203249	0.832508082
GGAAAC	0.03324779	0.000205091	0.840050783
CTACTT	0.033241823	0.000205632	0.842266862
AAAGCT	0.033233838	0.000206358	0.84524137
GATTGA	0.033226826	0.000206997	0.847861581
TTTGTA	0.033214675	0.00020811	0.852419886
AAGCCA	0.033207538	0.000208767	0.855108067
GGAAAG	0.033205509	0.000208954	0.855873825
CAGTAA	0.033185525	0.000210803	0.863449708
CCGTCT	0.033183172	0.000211022	0.864345554
GTCAAA	0.033159922	0.000213195	0.873247562
AGATCA	0.033159879	0.000213199	0.873264136
GTACAG	0.033150094	0.00021412	0.877036068
TGAAAC	0.033137003	0.000215358	0.882106891
TTTAAG	0.033130933	0.000215934	0.884466995
CATTAA	0.033129895	0.000216033	0.884871336
TATTGG	0.033127631	0.000216248	0.88575372
TTCACT	0.033113995	0.00021755	0.891085217
TGTACA	0.033110024	0.000217931	0.892643405
GGCGCC	0.033105632	0.000218352	0.894370143
TGGCTG	0.033097966	0.00021909	0.897390815
GCCCTA	0.033090817	0.000219779	0.900216812
CATAAT	0.033084592	0.000220382	0.902684024
GGAAAT	0.033075535	0.000221261	0.906285375
AGACCA	0.033075043	0.000221309	0.906481651
TTAGGC	0.033074304	0.000221381	0.906775779
AGGAAT	0.033048979	0.000223858	0.916922555
CTCAAC	0.033048503	0.000223905	0.917114304
TATCCT	0.033043236	0.000224423	0.919238431
GTAACC	0.033042738	0.000224473	0.919439436
GAGGAT	0.033022769	0.000226449	0.927535993
CTGTAA	0.033022042	0.000226521	0.927831943
TGGCTC	0.032978672	0.000230872	0.945653125
TCGTTT	0.032969844	0.000231767	0.949319558
CATTAC	0.032962885	0.000232475	0.952219336
CATGCA	0.032953544	0.000233429	0.956124841
GAGGCG	0.032948069	0.000233989	0.958420844
ATCCAT	0.03294414	0.000234393	0.960071783
AGTCCC	0.032929984	0.00023585	0.966041969
GGTGAT	0.032924838	0.000236382	0.968220966
TTGCAG	0.032917457	0.000237147	0.971354191
GACCAT	0.032900381	0.000238926	0.97863943
AAAACT	0.03289992	0.000238974	0.978836896
GGGCGT	0.032861135	0.000243061	0.995578186
AATTTT	0.032853582	0.000243865	0.998869334
GAAGCT	0.032851108	0.000244128	0.999949725
AAAAAG	0.025657765	0.004172849	1
AAAACC	0.030229584	0.000736902	1
AAAAGA	0.028653935	0.001376876	1
AAAAGC	0.024033339	0.007288582	1
AAAAGT	0.028262938	0.001600699	1
AAAATA	0.028796836	0.001302547	1
AAAATT	0.019993857	0.025598533	1
AAACAA	0.031600004	0.000417818	1
AAACAC	0.023262975	0.009395247	1
AAACAG	0.030586211	0.000637099	1
AAACCC	0.016819831	0.060405214	1
AAACCG	0.015986235	0.074302459	1
AAACCT	0.030256773	0.00072881	1
AAACGA	0.012095734	0.176899387	1
AAACGC	0.023133694	0.009797694	1
AAACGT	0.02322716	0.009505233	1
AAACTC	0.013088937	0.143945895	1
AAAGAG	0.023220774	0.009524965	1
AAAGCG	0.010638692	0.23495556	1
AAAGGA	0.023466908	0.008790337	1
AAAGGC	0.024270095	0.006732279	1
AAAGGG	0.027128535	0.002453104	1
AAAGTC	0.019780427	0.027215341	1
AAAGTG	0.023760365	0.007980911	1
AAAGTT	0.029841257	0.000861971	1
AAATAA	0.031642795	0.000410335	1
AAATAC	0.032210592	0.00032218	1
AAATCA	0.025988727	0.00371077	1
AAATCG	0.032664217	0.000264844	1
AAATGA	0.032554139	0.000277805	1
AAATGC	0.029575345	0.000958672	1
AAATGG	0.032596923	0.000272698	1
AAATTC	0.023739281	0.00803676	1
AAATTG	0.029216302	0.001105219	1
AAATTT	0.027489052	0.002145352	1
AACAAA	0.02161156	0.015826137	1
AACAAC	0.023003832	0.01021734	1
AACAAG	0.021918348	0.014398645	1
AACACA	0.0154813	0.083922388	1
AACACC	0.026789481	0.002778873	1
AACACT	0.012432193	0.165158817	1
AACAGA	0.032063414	0.00034315	1
AACAGC	0.028457277	0.00148557	1
AACAGT	0.031545329	0.000427566	1
AACATA	0.023886825	0.007653171	1
AACATC	0.015875942	0.076322954	1
AACATT	0.022625377	0.011533003	1
AACCAA	0.027022984	0.002550566	1
AACCAC	0.01125214	0.20905117	1
AACCAG	0.025552768	0.004329995	1
AACCAT	0.027170797	0.002415045	1
AACCCA	0.019449121	0.02989951	1
AACCCG	0.026084033	0.003586615	1
AACCCT	0.024298685	0.00666775	1
AACCGA	0.016407675	0.066980711	1
AACCGC	0.013431082	0.133755863	1
AACCGG	0.016108001	0.072122754	1
AACCGT	0.023893053	0.007637348	1
AACCTA	0.021108618	0.018436392	1
AACCTC	0.019852483	0.026659901	1
AACCTG	0.023666913	0.008231119	1
AACGAA	0.021779906	0.015028126	1
AACGAC	0.003422507	0.70240599	1
AACGAG	0.015211294	0.089466299	1
AACGAT	0.02156459	0.016055337	1
AACGCA	0.020315072	0.023321973	1
AACGCC	0.019312156	0.031073943	1
AACGCG	0.019426346	0.030092117	1
AACGCT	0.013372541	0.135458675	1
AACGGA	0.025742588	0.004049694	1
AACGGC	0.014745629	0.099717197	1
AACGGG	0.018361395	0.040368568	1
AACGGT	0.009416448	0.293151213	1
AACGTA	0.024519847	0.006187075	1
AACGTC	0.001898297	0.832171243	1
AACGTG	0.026089564	0.003579527	1
AACGTT	0.024307422	0.006648141	1
AACTAA	0.024172467	0.006956878	1
AACTAG	0.029113169	0.001150993	1
AACTAT	0.030012558	0.000804552	1
AACTCA	0.013189605	0.140887757	1
AACTCC	0.019988232	0.02564005	1
AACTCG	0.013223499	0.139869452	1
AACTCT	0.019459181	0.029814776	1
AACTGA	0.024189737	0.006916665	1
AACTGG	0.027477786	0.002154408	1
AACTTG	0.025678931	0.004141804	1
AAGAAC	0.025656797	0.004174273	1
AAGAAG	0.031119504	0.000511072	1
AAGACA	0.018197248	0.042191294	1
AAGACC	0.026965987	0.002604654	1
AAGACG	0.01780292	0.046856328	1
AAGACT	0.024637797	0.005943686	1
AAGAGA	0.015697579	0.079685105	1
AAGAGC	0.017885019	0.045850837	1
AAGAGG	0.02928456	0.001075856	1
AAGATA	0.030636681	0.000624037	1
AAGATC	0.02207663	0.013707542	1
AAGATG	0.032466756	0.000288514	1
AAGCAA	0.028109361	0.001697427	1
AAGCAC	0.028434951	0.001498397	1
AAGCCC	0.025732169	0.004064641	1
AAGCCG	0.020242763	0.023818525	1
AAGCCT	0.031573125	0.000422584	1
AAGCGC	0.018191874	0.042252135	1
AAGCGG	0.008268516	0.355967492	1
AAGCGT	0.010686992	0.232837082	1
AAGCTC	0.028987519	0.001209127	1
AAGGAC	0.024417884	0.006404666	1
AAGGAG	0.018974402	0.034140454	1
AAGGAT	0.020423434	0.022594676	1
AAGGCC	0.02328401	0.009331179	1
AAGGCG	0.018908268	0.03477025	1
AAGGGA	0.02052147	0.021953745	1
AAGGGG	0.029725219	0.000903	1
AAGGGT	0.031904471	0.000367227	1
AAGGTA	0.014706179	0.100627014	1
AAGGTC	0.031621008	0.000414129	1
AAGGTG	0.024948844	0.00534268	1
AAGTAA	0.022415512	0.012325595	1
AAGTCA	0.025418815	0.004538262	1
AAGTCC	0.029839656	0.000862525	1
AAGTCG	0.009656446	0.281021275	1
AAGTCT	0.027274195	0.002324199	1
AAGTGC	0.015318976	0.087220969	1
AAGTGT	0.020698115	0.020838747	1
AAGTTC	0.020416742	0.022639015	1
AAGTTT	0.026860649	0.002707385	1
AATAAA	0.025437111	0.004509291	1
AATAAC	0.017765216	0.047324278	1
AATAAG	0.028842352	0.001279662	1
AATACA	0.026014342	0.003677024	1
AATACC	0.028986662	0.001209533	1
AATACG	0.013101851	0.143550761	1
AATAGC	0.010268562	0.251643336	1
AATAGT	0.02955156	0.000967793	1
AATATC	0.029836303	0.000863687	1
AATATG	0.024894607	0.005443355	1
AATCAA	0.028825706	0.001287988	1
AATCAC	0.02573394	0.004062098	1
AATCAG	0.023032828	0.010122278	1
AATCAT	0.01607062	0.072786248	1
AATCCA	0.028929564	0.001236845	1
AATCCC	0.029872413	0.000851253	1
AATCCG	0.009266476	0.300906901	1
AATCGA	0.014884585	0.096564678	1
AATCGG	0.00324825	0.716887845	1
AATCGT	0.025230014	0.004847222	1
AATCTC	0.019215001	0.031930821	1
AATCTG	0.032745251	0.000255667	1
AATCTT	0.030539796	0.000649336	1
AATGAC	0.023594547	0.008429671	1
AATGAT	0.024953402	0.005334296	1
AATGCC	0.018551946	0.038336821	1
AATGCG	0.014524807	0.104895315	1
AATGCT	0.029004166	0.001201273	1
AATGGA	0.015913371	0.075632319	1
AATGGC	0.025697654	0.004114516	1
AATGGG	0.031985264	0.000354798	1
AATGTA	0.029841682	0.000861824	1
AATGTC	0.019662875	0.028142918	1
AATTAA	0.026444757	0.003150163	1
AATTAC	0.023711156	0.0081118	1
AATTAT	0.031694283	0.000401496	1
AATTCA	0.022002671	0.014026732	1
AATTCC	0.008161181	0.362246243	1
AATTCG	0.022479826	0.012077725	1
AATTCT	0.030240857	0.000733537	1
AATTGA	0.028958388	0.001222987	1
AATTGG	0.028092811	0.001708166	1
AATTGT	0.030317247	0.000711105	1
AATTTC	0.027867325	0.001860834	1
AATTTG	0.023861086	0.007718883	1
ACAAAC	0.018666301	0.03715974	1
ACAAAG	0.023616109	0.00837007	1
ACAAAT	0.026549218	0.003033137	1
ACAACA	0.020448217	0.022431132	1
ACAACG	0.017683545	0.048351394	1
ACAACT	0.025278576	0.004765986	1
ACAAGC	0.027177117	0.002409401	1
ACAAGG	0.00568674	0.525527823	1
ACAAGT	0.031441323	0.000446697	1
ACAATA	0.021479941	0.016475773	1
ACAATG	0.031711711	0.000398545	1
ACAATT	0.012209887	0.172848326	1
ACACAA	0.0135618	0.130013439	1
ACACAC	0.011342848	0.205403537	1
ACACAG	0.008182306	0.361005064	1
ACACAT	0.026511741	0.003074658	1
ACACCA	0.021359651	0.017089855	1
ACACCC	0.015756917	0.078553471	1
ACACCG	0.01597039	0.074590007	1
ACACCT	0.029609757	0.000945615	1
ACACGA	0.032436897	0.000292261	1
ACACGC	0.01266101	0.157515901	1
ACACGG	0.031848519	0.000376072	1
ACACGT	0.015749764	0.078689185	1
ACACTA	0.017249966	0.054122733	1
ACACTC	0.013703822	0.126040045	1
ACACTG	0.014409445	0.107684122	1
ACACTT	0.030585463	0.000637295	1
ACAGAA	0.030340605	0.000704375	1
ACAGAC	0.019234597	0.031756376	1
ACAGAG	0.028181958	0.001651052	1
ACAGAT	0.022879143	0.01063525	1
ACAGCA	0.029400471	0.001027641	1
ACAGCG	0.018731878	0.036498734	1
ACAGCT	0.019081744	0.033138998	1
ACAGGA	0.020122052	0.024667895	1
ACAGGC	0.020457074	0.022372941	1
ACAGGG	0.029406171	0.001025322	1
ACAGGT	0.018923235	0.034626865	1
ACAGTG	0.026766472	0.002802352	1
ACAGTT	0.01419505	0.113022619	1
ACATAA	0.031542978	0.00042799	1
ACATAC	0.024751888	0.005716505	1
ACATAG	0.032441103	0.000291731	1
ACATCA	0.018713623	0.036681724	1
ACATCC	0.023886254	0.007654625	1
ACATCG	0.007962285	0.374063112	1
ACATCT	0.018904852	0.034803049	1
ACATGA	0.02847482	0.001475562	1
ACATGC	0.031901726	0.000367656	1
ACATGT	0.025805556	0.003960413	1
ACATTA	0.027682422	0.001995272	1
ACATTC	0.031442131	0.000446545	1
ACATTG	0.026879889	0.00268835	1
ACCAAT	0.006365029	0.47735021	1
ACCACA	0.031996988	0.000353027	1
ACCACC	0.019770435	0.027293145	1
ACCACT	0.028787369	0.001307355	1
ACCAGA	0.031457193	0.000443727	1
ACCAGC	0.01206238	0.178096334	1
ACCAGG	0.004995155	0.577089908	1
ACCAGT	0.026581509	0.002997773	1
ACCATA	0.020196833	0.024138668	1
ACCATC	0.027357519	0.002253279	1
ACCATG	0.020470972	0.022281881	1
ACCATT	0.017486914	0.050901306	1
ACCCAA	0.013875582	0.121361769	1
ACCCAC	0.016755337	0.061397374	1
ACCCAG	0.021769137	0.015078092	1
ACCCAT	0.011856759	0.185608515	1
ACCCCA	0.00866965	0.33311456	1
ACCCCC	0.014755533	0.09948982	1
ACCCCG	0.031568959	0.000423327	1
ACCCCT	0.032587582	0.000273806	1
ACCCGA	0.018026925	0.04415572	1
ACCCGC	0.030610216	0.000630855	1
ACCCGT	0.013256975	0.138869257	1
ACCCTA	0.031111986	0.000512675	1
ACCCTC	0.011809981	0.187349743	1
ACCCTG	0.026706314	0.002864596	1
ACCCTT	0.017326468	0.053064542	1
ACCGAA	0.018575578	0.038091001	1
ACCGAC	0.017734801	0.047704619	1
ACCGAG	0.009052315	0.312216996	1
ACCGAT	0.022192482	0.013220433	1
ACCGCA	0.007303785	0.414858816	1
ACCGCC	0.021501024	0.016370162	1
ACCGCG	0.022420933	0.01230453	1
ACCGCT	0.018349544	0.040497893	1
ACCGGA	0.008675819	0.332770652	1
ACCGGC	0.007020544	0.433185568	1
ACCGGG	0.011118728	0.214500894	1
ACCGGT	0.013620032	0.12837266	1
ACCGTA	0.02285449	0.010719654	1
ACCGTC	0.014693456	0.10092186	1
ACCGTG	0.023586345	0.008452443	1
ACCGTT	0.025127789	0.005022332	1
ACCTAA	0.014631694	0.102362841	1
ACCTAC	0.024186055	0.006925221	1
ACCTAG	0.024061852	0.007219469	1
ACCTAT	0.017218459	0.054563627	1
ACCTCA	0.025281701	0.004760801	1
ACCTCC	0.012423546	0.165453002	1
ACCTCG	0.026262338	0.003364435	1
ACCTCT	0.029528281	0.000976799	1
ACCTGA	0.018735449	0.036463028	1
ACCTGG	0.02401629	0.007330191	1
ACCTGT	0.025014196	0.005223607	1
ACCTTC	0.027458602	0.002169907	1
ACCTTG	0.018721252	0.036605156	1
ACCTTT	0.023125934	0.00982233	1
ACGAAA	0.029425844	0.001017357	1
ACGAAC	0.024009556	0.007346685	1
ACGAAG	0.018117108	0.043106192	1
ACGAAT	0.011317276	0.20642713	1
ACGACA	0.020374422	0.022921156	1
ACGACC	-0.000429546	0.961754018	1
ACGACG	0.00127691	0.886646627	1
ACGACT	0.024325165	0.006608482	1
ACGAGA	0.019831889	0.026817643	1
ACGAGC	0.02761652	0.002045303	1
ACGAGG	0.027367868	0.002244611	1
ACGAGT	0.001568296	0.861018534	1
ACGATA	0.02441353	0.006414108	1
ACGATC	0.013159982	0.14178243	1
ACGATG	0.022088771	0.013655761	1
ACGCAA	0.007709228	0.389438076	1
ACGCAC	0.006994751	0.434877446	1
ACGCAG	0.026844665	0.002723294	1
ACGCCC	0.025956879	0.003753121	1
ACGCCG	0.02108981	0.018540919	1
ACGCCT	0.015127607	0.091243271	1
ACGCGA	0.014468669	0.10624517	1
ACGCGC	0.005635636	0.529255851	1
ACGCGG	0.009821635	0.272873032	1
ACGCGT	0.010958862	0.221165236	1
ACGCTA	0.017836934	0.04643751	1
ACGCTC	0.021459374	0.016579377	1
ACGCTG	0.013731718	0.125270832	1
ACGCTT	0.006975378	0.436150684	1
ACGGAA	0.022145164	0.013417503	1
ACGGAC	-0.009602831	0.283701094	1
ACGGAG	0.02472002	0.005779159	1
ACGGAT	0.027098668	0.00248033	1
ACGGCA	0.027145904	0.002437397	1
ACGGCC	0.021402194	0.016870417	1
ACGGCG	0.019531623	0.029210663	1
ACGGCT	0.009102992	0.309515723	1
ACGGGA	0.01298696	0.147095389	1
ACGGGC	0.025787648	0.003985621	1
ACGGGG	0.03243313	0.000292737	1
ACGGGT	0.009713059	0.278210327	1
ACGGTA	0.010439268	0.243846848	1
ACGGTC	0.019336106	0.030865765	1
ACGGTG	0.025793325	0.003977614	1
ACGGTT	0.018665102	0.037171928	1
ACGTAA	0.028327309	0.001561685	1
ACGTAC	0.005890319	0.510811369	1
ACGTAG	0.013726542	0.12541329	1
ACGTAT	0.023902158	0.007614265	1
ACGTCA	0.016810568	0.060546895	1
ACGTCC	0.010558498	0.238503023	1
ACGTCG	-0.003585054	0.688993851	1
ACGTCT	0.002034684	0.820312315	1
ACGTGA	0.01866028	0.037220944	1
ACGTGC	0.016950534	0.058435258	1
ACGTGG	0.02276112	0.01104475	1
ACGTTA	0.010953546	0.221389389	1
ACGTTC	0.01868541	0.036966078	1
ACGTTG	0.000624245	0.944442019	1
ACGTTT	0.027649564	0.002020074	1
ACTAAA	0.02413884	0.007035784	1
ACTAAC	0.026369397	0.003237128	1
ACTAAG	0.030686452	0.000611399	1
ACTAAT	0.018936892	0.034496457	1
ACTACA	0.025151981	0.004980383	1
ACTACC	0.027593667	0.002062919	1
ACTACG	0.001350522	0.880160059	1
ACTACT	0.028192915	0.001644155	1
ACTAGC	0.027689602	0.001989889	1
ACTAGG	0.011326641	0.206051861	1
ACTAGT	0.025437397	0.004508839	1
ACTATA	0.032196485	0.000324136	1
ACTATC	0.028387755	0.001525849	1
ACTATG	0.028850363	0.001275672	1
ACTATT	0.0302861	0.000720174	1
ACTCAA	0.018448401	0.039429809	1
ACTCAC	0.023822899	0.007817306	1
ACTCAG	0.023446559	0.008849095	1
ACTCAT	0.007642761	0.393539319	1
ACTCCC	0.030599756	0.000633569	1
ACTCCG	0.024938409	0.005361918	1
ACTCCT	0.012002835	0.18024807	1
ACTCGA	0.00942311	0.292809832	1
ACTCGC	0.019079599	0.033158754	1
ACTCGT	0.014669617	0.101476118	1
ACTCTA	0.023758168	0.007986714	1
ACTCTC	0.018573079	0.038116929	1
ACTCTG	0.023818944	0.007827564	1
ACTCTT	0.026004575	0.003689858	1
ACTGAA	0.029115381	0.001149994	1
ACTGAC	0.01892825	0.03457893	1
ACTGAG	0.012190992	0.173514036	1
ACTGAT	0.032056385	0.000344183	1
ACTGCA	0.028704333	0.001350227	1
ACTGCC	0.031389842	0.000456459	1
ACTGCG	0.016528825	0.064989436	1
ACTGCT	0.018807472	0.03574921	1
ACTGGC	0.022530983	0.011883723	1
ACTGGT	0.028870626	0.001265633	1
ACTGTC	0.023631785	0.008326972	1
ACTGTG	0.006705302	0.454123283	1
ACTGTT	0.031049396	0.000526199	1
ACTTAC	0.029246517	0.001092131	1
ACTTCA	0.030014251	0.000804003	1
ACTTCC	0.027975326	0.001786212	1
ACTTCT	0.019208587	0.031988094	1
ACTTGA	0.024006239	0.007354822	1
ACTTGC	0.018887249	0.034972488	1
ACTTGG	0.025181148	0.004930227	1
ACTTGT	0.028824288	0.0012887	1
ACTTTC	0.016675465	0.062644764	1
ACTTTG	0.032822766	0.000247169	1
AGAAAA	0.032489247	0.000285721	1
AGAAAT	0.027442852	0.002182709	1
AGAACA	0.027876719	0.001854231	1
AGAACC	0.004739293	0.596752276	1
AGAACG	0.0111431	0.213497744	1
AGAACT	0.028668439	0.001369157	1
AGAAGA	0.024448357	0.006338926	1
AGAAGG	0.025493875	0.00442047	1
AGAAGT	0.024661242	0.005896349	1
AGAATA	0.025588364	0.004276129	1
AGAATC	0.014546515	0.104377007	1
AGAATG	0.01164532	0.193574907	1
AGACAA	0.020220453	0.023973571	1
AGACAC	0.011227578	0.210046864	1
AGACAG	0.022782246	0.010970436	1
AGACAT	0.030551641	0.000646193	1
AGACCC	0.025580951	0.004287296	1
AGACCG	0.005210715	0.560765337	1
AGACCT	0.025076734	0.005111911	1
AGACGA	0.024729467	0.005760522	1
AGACGC	0.009103202	0.309504535	1
AGACGG	0.027682098	0.001995515	1
AGACGT	0.016142661	0.071511966	1
AGACTA	0.032583119	0.000274336	1
AGACTG	0.020865344	0.019828989	1
AGACTT	0.024460394	0.006313126	1
AGAGAA	0.022057533	0.013789338	1
AGAGAC	0.020156004	0.024426381	1
AGAGAG	0.003125218	0.727174637	1
AGAGAT	0.027560639	0.002088625	1
AGAGCA	0.019661248	0.028155943	1
AGAGCC	0.0237221	0.008082526	1
AGAGCG	0.030274117	0.000723691	1
AGAGCT	0.020919283	0.019512536	1
AGAGGA	0.032201541	0.000323434	1
AGAGGC	0.024877658	0.005475166	1
AGAGGG	0.022947739	0.010403501	1
AGAGGT	0.031368797	0.000460507	1
AGAGTT	0.025985199	0.003715439	1
AGATAC	0.030501424	0.000659618	1
AGATAG	0.029850814	0.00085867	1
AGATAT	0.022690745	0.011295539	1
AGATCC	0.025225871	0.00485421	1
AGATCG	0.028138312	0.001678792	1
AGATCT	0.025903867	0.003824591	1
AGATGC	0.026283152	0.003339333	1
AGATGG	0.032481439	0.000286688	1
AGATGT	0.019209553	0.031979459	1
AGATTC	0.012217698	0.1725737	1
AGCAAA	0.028211777	0.001632343	1
AGCAAC	0.027296151	0.002305316	1
AGCAAG	0.030194592	0.00074744	1
AGCACA	0.025794004	0.003976658	1
AGCACC	0.019570243	0.028892924	1
AGCACG	0.01651673	0.065186005	1
AGCACT	0.030384803	0.000691801	1
AGCAGA	0.023060487	0.010032331	1
AGCAGC	0.031511277	0.000433744	1
AGCAGG	0.018615579	0.037677977	1
AGCATC	0.03132796	0.000468457	1
AGCATG	0.024167049	0.006969537	1
AGCCAA	0.028851238	0.001275237	1
AGCCAC	0.01924247	0.031686524	1
AGCCCA	0.004789266	0.592888083	1
AGCCCC	0.021350112	0.017139402	1
AGCCCG	0.029352859	0.001047199	1
AGCCCT	0.02404222	0.007266994	1
AGCCGA	0.02952806	0.000976885	1
AGCCGC	0.028795635	0.001303157	1
AGCCGT	0.005472976	0.541210592	1
AGCCTC	0.031629666	0.000412618	1
AGCCTG	0.020545495	0.021799108	1
AGCCTT	0.028095221	0.001706598	1
AGCGAA	0.014217542	0.112452953	1
AGCGAC	0.027247924	0.00234698	1
AGCGAG	0.03049645	0.000660961	1
AGCGCA	0.010437661	0.24391947	1
AGCGCC	0.027410333	0.002209359	1
AGCGCG	0.019952123	0.025907979	1
AGCGCT	0.009870022	0.270517189	1
AGCGGA	0.00179803	0.840914211	1
AGCGGC	0.024615595	0.00598883	1
AGCGGG	0.020148748	0.024477825	1
AGCGGT	0.018172569	0.042471264	1
AGCGTA	0.018151424	0.042712401	1
AGCGTC	0.013552485	0.130277412	1
AGCGTG	0.018348807	0.04050595	1
AGCGTT	0.01608485	0.07253308	1
AGCTAA	0.027239637	0.002354209	1
AGCTAG	0.022423924	0.012292922	1
AGCTCA	0.012811171	0.152647851	1
AGCTCC	0.008909197	0.319929412	1
AGCTCG	0.017030261	0.057260017	1
AGCTCT	0.0194194	0.030151069	1
AGCTGA	0.027415877	0.002204795	1
AGCTGC	0.018592443	0.037916404	1
AGCTGG	0.032195113	0.000324327	1
AGCTTA	0.023221113	0.009523917	1
AGCTTC	0.032808409	0.000248723	1
AGCTTT	0.023499037	0.008698276	1
AGGAAC	0.027487699	0.002146438	1
AGGAAG	0.023301658	0.009277729	1
AGGACA	0.024266537	0.006740348	1
AGGACC	0.026560295	0.003020963	1
AGGACG	0.014035907	0.117118517	1
AGGACT	0.031453704	0.000444378	1
AGGAGA	0.030405418	0.000686008	1
AGGAGC	0.026855997	0.002712006	1
AGGAGG	0.014043897	0.116910136	1
AGGAGT	0.030736301	0.000598981	1
AGGATA	0.03225429	0.000316188	1
AGGATC	0.029933409	0.000830627	1
AGGATG	0.01703811	0.057145391	1
AGGCAA	0.025131974	0.005015052	1
AGGCAC	0.020004257	0.025521917	1
AGGCAG	0.032109593	0.000336437	1
AGGCAT	0.02749046	0.002144223	1
AGGCCA	0.028066162	0.001725589	1
AGGCCC	0.004565237	0.610299829	1
AGGCCT	0.024340875	0.006573542	1
AGGCGA	0.014652817	0.101868189	1
AGGCGG	0.022677474	0.011343395	1
AGGCTA	0.028536285	0.001440985	1
AGGCTC	0.022022212	0.013941769	1
AGGCTG	0.025927064	0.003793166	1
AGGCTT	0.032343126	0.000304328	1
AGGGAA	0.021327664	0.017256495	1
AGGGAC	0.030310719	0.000712997	1
AGGGAG	0.01938655	0.030431213	1
AGGGAT	0.030252285	0.00073014	1
AGGGCC	0.025126412	0.005024729	1
AGGGCG	0.018305753	0.040978804	1
AGGGCT	0.023207126	0.009567256	1
AGGGGA	0.025059072	0.005143235	1
AGGGGC	0.021438592	0.016684639	1
AGGGGG	0.012847459	0.151488786	1
AGGGGT	0.013591658	0.129170129	1
AGGGTA	0.024894803	0.005442988	1
AGGGTC	0.021920494	0.014389071	1
AGGGTG	0.013364941	0.135680936	1
AGGGTT	0.032456256	0.000289827	1
AGGTAA	0.01259735	0.159614826	1
AGGTAC	0.027958268	0.001797812	1
AGGTAG	0.018398222	0.039968934	1
AGGTAT	0.020491327	0.022149103	1
AGGTCA	0.023896498	0.007628607	1
AGGTCC	0.026397269	0.003204712	1
AGGTCG	0.016880957	0.059477168	1
AGGTCT	0.020427872	0.022565312	1
AGGTGA	0.024008694	0.0073488	1
AGGTGC	0.032022353	0.000349225	1
AGGTGG	0.017832932	0.046486627	1
AGGTGT	0.020185429	0.024218733	1
AGGTTA	0.03049884	0.000660315	1
AGGTTC	0.025383019	0.004595432	1
AGGTTT	0.032526432	0.000281159	1
AGTAAC	0.025652087	0.004181212	1
AGTAAG	0.014174453	0.113546279	1
AGTAAT	0.026158482	0.003492272	1
AGTACA	0.030733486	0.000599676	1
AGTACC	0.029507387	0.000984948	1
AGTACG	0.019372343	0.030553065	1
AGTACT	0.025790664	0.003981367	1
AGTAGG	0.031622541	0.000413861	1
AGTAGT	0.032423127	0.000294005	1
AGTATC	0.026333826	0.003278931	1
AGTATG	0.020576561	0.021600565	1
AGTCAA	0.027492025	0.002142968	1
AGTCAC	0.020678356	0.020960963	1
AGTCAG	0.025601517	0.004256379	1
AGTCCG	0.011206374	0.210909236	1
AGTCCT	0.018106389	0.043229825	1
AGTCGA	0.025397169	0.004572756	1
AGTCGC	0.012193032	0.173442088	1
AGTCGG	0.019031842	0.033601393	1
AGTCGT	0.01395409	0.119269135	1
AGTCTA	0.025965274	0.003741916	1
AGTCTC	0.026837265	0.002730687	1
AGTCTG	0.020256281	0.02372501	1
AGTGAC	0.030605416	0.000632099	1
AGTGAT	0.030437907	0.000676969	1
AGTGCA	0.024158419	0.006989745	1
AGTGCG	0.016529806	0.064973511	1
AGTGCT	0.014557023	0.104126838	1
AGTGGA	0.031516949	0.000432709	1
AGTGGG	0.005171702	0.563703202	1
AGTGTA	0.02371443	0.008103034	1
AGTGTC	0.028025289	0.001752629	1
AGTGTT	0.031732802	0.000395001	1
AGTTAA	0.030349802	0.000701741	1
AGTTAC	0.032847179	0.000244548	1
AGTTAG	0.021150946	0.018203035	1
AGTTCA	0.028377378	0.001531947	1
AGTTCC	0.026049113	0.00363166	1
AGTTCG	0.025162048	0.00496302	1
AGTTCT	0.030491629	0.000662266	1
AGTTGC	0.032582717	0.000274384	1
AGTTGG	0.02566501	0.004162199	1
AGTTTA	0.027791874	0.001914655	1
ATAAAA	0.025113446	0.005047353	1
ATAAAC	0.030153191	0.000760088	1
ATAAAG	0.031648992	0.000409262	1
ATAACA	0.023081005	0.009966069	1
ATAACC	0.0267981	0.002770125	1
ATAACG	0.014416939	0.107501204	1
ATAACT	0.029117393	0.001149085	1
ATAAGA	0.020118229	0.024695217	1
ATAAGC	0.019152667	0.032491186	1
ATAAGG	0.027956335	0.00179913	1
ATAATG	0.032810572	0.000248488	1
ATACAA	0.026145476	0.003508589	1
ATACAC	0.025609613	0.004244263	1
ATACAT	0.029669667	0.000923276	1
ATACCA	0.022804214	0.010893634	1
ATACCC	0.014182555	0.113340064	1
ATACCG	0.011019779	0.218608493	1
ATACGA	0.018827558	0.035552275	1
ATACGC	0.010094345	0.259777738	1
ATACGG	0.002596117	0.771954323	1
ATACGT	0.0266264	0.002949233	1
ATACTC	0.029872669	0.000851165	1
ATACTT	0.025096121	0.005077728	1
ATAGAC	0.023546423	0.00856407	1
ATAGCA	0.022795039	0.010925651	1
ATAGCC	0.007840107	0.381438862	1
ATAGCG	0.006379573	0.476344323	1
ATAGCT	0.014608261	0.102913835	1
ATAGGT	0.025480831	0.004440739	1
ATAGTA	0.018619454	0.037638173	1
ATAGTC	0.023896288	0.007629139	1
ATATAC	0.015810223	0.077548056	1
ATATCA	0.020195131	0.024150602	1
ATATCC	0.024925761	0.005385319	1
ATATCG	0.004350509	0.62719847	1
ATATGC	0.02567625	0.004145724	1
ATATGG	0.031349546	0.000464239	1
ATATGT	0.032575632	0.000275228	1
ATATTG	0.031297831	0.000474404	1
ATATTT	0.019882055	0.0264348	1
ATCAAA	0.032805192	0.000249072	1
ATCAAC	0.021549111	0.016131506	1
ATCAAG	0.02656018	0.003021089	1
ATCAAT	0.016760308	0.061320425	1
ATCACA	0.011234454	0.209767768	1
ATCACC	0.027049099	0.002526127	1
ATCACG	0.02651298	0.003073277	1
ATCACT	0.025819213	0.003941288	1
ATCAGC	0.011451802	0.20108364	1
ATCAGG	0.009726698	0.277535993	1
ATCAGT	0.03016746	0.000755707	1
ATCATA	0.020227594	0.023923852	1
ATCATC	0.005309546	0.553356262	1
ATCATG	0.023541013	0.008579297	1
ATCATT	0.022312871	0.01273052	1
ATCCAA	0.012991183	0.146963916	1
ATCCAC	0.025940666	0.00377485	1
ATCCAG	0.024019316	0.007322792	1
ATCCCA	0.024974812	0.005295074	1
ATCCCC	0.016325745	0.068355612	1
ATCCCG	0.016036704	0.07339257	1
ATCCCT	0.010788631	0.228423429	1
ATCCGA	0.011170978	0.212354445	1
ATCCGC	0.016560276	0.064480549	1
ATCCGG	0.002506856	0.779588917	1
ATCCGT	0.012550792	0.161163246	1
ATCCTA	0.028601771	0.001404969	1
ATCCTC	0.018669512	0.03712714	1
ATCGAA	0.020663062	0.021055993	1
ATCGAC	0.012472288	0.163799773	1
ATCGAG	0.016976288	0.058053441	1
ATCGAT	0.026377962	0.003227134	1
ATCGCA	0.031177903	0.000498783	1
ATCGCC	0.025227252	0.004851878	1
ATCGCG	0.021849667	0.01470796	1
ATCGGA	0.01219646	0.173321186	1
ATCGGC	0.014866927	0.09696083	1
ATCGGG	0.012815381	0.152513025	1
ATCGGT	0.01118858	0.211634886	1
ATCGTA	0.016972539	0.058108899	1
ATCGTC	0.01406209	0.116436756	1
ATCGTG	0.027881834	0.001850646	1
ATCGTT	0.010744749	0.230321641	1
ATCTAA	0.031338455	0.000466402	1
ATCTAC	0.021929642	0.01434833	1
ATCTAG	0.032440784	0.000291771	1
ATCTCA	0.030618216	0.000628787	1
ATCTCC	0.017342448	0.052845699	1
ATCTCG	0.024147233	0.007016016	1
ATCTCT	0.01457218	0.103766847	1
ATCTGA	0.022275432	0.012881125	1
ATCTGC	0.021851265	0.014700701	1
ATCTGG	0.022935879	0.010443244	1
ATCTGT	0.032004746	0.00035186	1
ATCTTA	0.027118634	0.0024621	1
ATCTTG	0.032167956	0.000328128	1
ATCTTT	0.030154181	0.000759784	1
ATGAAG	0.028489248	0.001467377	1
ATGAAT	0.02850286	0.001459694	1
ATGACA	0.019184756	0.032201669	1
ATGACG	0.01527057	0.088224608	1
ATGACT	0.024309586	0.006643294	1
ATGAGC	0.028480195	0.001472508	1
ATGATA	0.022830771	0.010801423	1
ATGATC	0.022214561	0.013129355	1
ATGATT	0.028071784	0.0017219	1
ATGCAA	0.022585826	0.01167882	1
ATGCAC	0.019647228	0.028268413	1
ATGCAT	0.021631421	0.015730089	1
ATGCCA	0.025126189	0.005025117	1
ATGCCC	0.012956236	0.148054538	1
ATGCCG	0.017063344	0.056778152	1
ATGCCT	0.02138976	0.016934297	1
ATGCGA	0.029055386	0.001177399	1
ATGCGC	0.01832621	0.040753545	1
ATGCGG	0.004559731	0.610730614	1
ATGCGT	0.01976926	0.027302306	1
ATGCTA	0.028326708	0.001562045	1
ATGCTC	0.011041054	0.217720592	1
ATGCTG	0.026999679	0.002572556	1
ATGCTT	0.015881906	0.076212573	1
ATGGAA	0.024028292	0.007300877	1
ATGGAC	0.024021307	0.007317926	1
ATGGAG	0.031461118	0.000442995	1
ATGGAT	0.012603921	0.159397225	1
ATGGCA	0.022980325	0.010294992	1
ATGGCC	0.019120151	0.03278683	1
ATGGCG	0.028947959	0.001227984	1
ATGGGA	0.0261518	0.003500646	1
ATGGGC	0.021922257	0.014381212	1
ATGGGG	0.030647177	0.000621352	1
ATGGTA	0.029784439	0.00088184	1
ATGGTC	0.031126565	0.000509572	1
ATGGTG	0.028521434	0.00144927	1
ATGGTT	0.023569025	0.008500713	1
ATGTAC	0.026985946	0.002585595	1
ATGTAG	0.021706335	0.015372407	1
ATGTAT	0.024460121	0.006313709	1
ATGTCA	0.029649181	0.000930859	1
ATGTCC	-0.002458432	0.783739705	1
ATGTCG	0.015113306	0.091549753	1
ATGTCT	0.018891673	0.03492984	1
ATGTGC	0.015132541	0.09113773	1
ATGTGG	0.026567824	0.003012713	1
ATGTTC	0.027323636	0.002281876	1
ATGTTT	0.026569983	0.003010352	1
ATTAAG	0.032597693	0.000272607	1
ATTACA	0.030045888	0.000793801	1
ATTACG	0.015746826	0.078744977	1
ATTAGA	0.019569972	0.028895143	1
ATTAGT	0.030667357	0.000616219	1
ATTATC	0.016194945	0.070598643	1
ATTATT	0.019636333	0.028356078	1
ATTCAA	0.016932619	0.058702071	1
ATTCAC	0.024094118	0.00714197	1
ATTCAG	0.028285751	0.00158677	1
ATTCAT	0.024177501	0.006945136	1
ATTCCA	0.025191283	0.004912907	1
ATTCCC	0.008314079	0.35332303	1
ATTCCG	0.02320898	0.009561504	1
ATTCCT	0.031073881	0.000520869	1
ATTCGA	0.0243543	0.006543816	1
ATTCGC	0.01565752	0.08045653	1
ATTCGG	0.005983654	0.504137068	1
ATTCGT	0.016569739	0.064328078	1
ATTGAC	0.022403476	0.01237248	1
ATTGAG	0.0220486	0.013827749	1
ATTGAT	0.030059165	0.000789556	1
ATTGCG	0.027212297	0.0023782	1
ATTGCT	0.018659136	0.037232577	1
ATTGGA	0.026993045	0.002578847	1
ATTGGC	0.018731085	0.036506663	1
ATTGGG	0.025691451	0.004123538	1
ATTGGT	0.016610465	0.063675287	1
ATTGTG	0.028780729	0.001310736	1
ATTTAC	0.020258307	0.023711021	1
ATTTAT	0.024158023	0.006990673	1
ATTTCC	0.021166038	0.01812046	1
ATTTCG	0.021146595	0.018226906	1
ATTTCT	0.025900311	0.00382943	1
ATTTGT	0.027082123	0.002495531	1
ATTTTC	0.029578471	0.000957479	1
ATTTTG	0.026257803	0.003369927	1
ATTTTT	0.022175632	0.013290314	1
CAAAAA	0.029303657	0.001067771	1
CAAAAC	0.01679618	0.060767501	1
CAAAAT	0.032510858	0.000283062	1
CAAACA	0.022684602	0.011317672	1
CAAACC	0.016321072	0.068434734	1
CAAACG	0.01708086	0.056524389	1
CAAACT	0.02962467	0.000940008	1
CAAAGC	0.01517222	0.09029249	1
CAAAGG	0.017909814	0.045550755	1
CAAAGT	0.02879574	0.001303103	1
CAAATA	0.021964912	0.01419221	1
CAAATG	0.01834858	0.040508432	1
CAACAA	0.02166526	0.015567627	1
CAACAC	0.025099954	0.005070992	1
CAACAG	0.030703209	0.000607199	1
CAACAT	0.024464265	0.006304849	1
CAACCA	0.010679408	0.233168806	1
CAACCG	0.020657286	0.02109198	1
CAACCT	0.032221676	0.00032065	1
CAACGA	0.008889431	0.321004238	1
CAACGC	0.010849665	0.225801832	1
CAACGG	0.011623249	0.194420736	1
CAACGT	0.030980597	0.000541447	1
CAACTA	0.03029546	0.000717437	1
CAACTC	0.026425825	0.003171807	1
CAACTG	0.029197598	0.001113394	1
CAACTT	0.023070155	0.010001059	1
CAAGAA	0.028757841	0.001322454	1
CAAGAC	0.024915647	0.005404098	1
CAAGAT	0.031951811	0.000359896	1
CAAGCA	0.019677037	0.02802974	1
CAAGCC	0.020654733	0.021107905	1
CAAGGA	0.025267757	0.004783978	1
CAAGGC	0.02354849	0.008558258	1
CAAGGG	0.031779275	0.000387294	1
CAAGGT	0.009676645	0.280016166	1
CAAGTC	0.024115742	0.007090448	1
CAAGTG	0.019213719	0.031942257	1
CAAGTT	0.022875374	0.010648117	1
CAATAA	0.00999602	0.264448149	1
CAATAC	0.027222629	0.002369107	1
CAATAG	0.021093461	0.018520589	1
CAATAT	0.010023622	0.263131227	1
CAATCA	0.027035727	0.002538614	1
CAATCC	0.017394195	0.052142222	1
CAATCG	0.010032159	0.262724861	1
CAATCT	0.021019587	0.018935784	1
CAATGC	0.026584236	0.002994804	1
CAATGT	0.027273738	0.002324594	1
CAATTA	0.014969971	0.09466741	1
CAATTC	0.013719427	0.125609283	1
CAATTG	0.027059141	0.002516788	1
CAATTT	0.025044194	0.005169757	1
CACAAA	0.030688382	0.000610914	1
CACAAC	0.031590246	0.000419543	1
CACAAG	0.018376466	0.040204624	1
CACAAT	0.018504393	0.038835533	1
CACACA	0.012709199	0.15594102	1
CACACC	0.019980458	0.025697532	1
CACACG	0.011995401	0.180518064	1
CACACT	0.013222421	0.139901739	1
CACAGA	0.016706251	0.062161507	1
CACAGC	0.028481383	0.001471834	1
CACAGG	0.024534378	0.006156613	1
CACAGT	0.018570179	0.038147039	1
CACATC	0.021209792	0.017882915	1
CACATG	0.028149601	0.001671576	1
CACATT	0.019153225	0.032486139	1
CACCAA	0.029129726	0.001143529	1
CACCAG	0.010126496	0.258263032	1
CACCAT	0.00158834	0.859260669	1
CACCCA	0.011404239	0.202961245	1
CACCCC	0.019935447	0.026032531	1
CACCCG	0.030173461	0.000753871	1
CACCCT	0.025440225	0.004504377	1
CACCGA	0.016453743	0.066217673	1
CACCGC	0.011807245	0.187451951	1
CACCGG	0.003102818	0.729052867	1
CACCGT	0.0325284	0.00028092	1
CACCTA	0.005920146	0.508673495	1
CACCTC	0.027633581	0.002032241	1
CACCTG	0.025780243	0.003996087	1
CACCTT	0.022324213	0.012685204	1
CACGAA	0.022680638	0.01133197	1
CACGAC	0.007784074	0.384851133	1
CACGAT	0.024338039	0.006579836	1
CACGCA	0.019355096	0.030701551	1
CACGCC	0.028065942	0.001725733	1
CACGCG	0.006868834	0.44319138	1
CACGCT	0.010370098	0.246985308	1
CACGGA	0.013953775	0.119277475	1
CACGGG	0.016082035	0.072583121	1
CACGTA	0.004307634	0.630596497	1
CACGTC	0.012157918	0.174683911	1
CACGTG	0.021408169	0.016839796	1
CACGTT	0.020972052	0.019207227	1
CACTAA	0.013837829	0.12237824	1
CACTAC	0.010364548	0.247238342	1
CACTAG	0.021284876	0.017481628	1
CACTAT	0.024126123	0.007065833	1
CACTCA	0.013488401	0.13210472	1
CACTCC	0.027997568	0.001771189	1
CACTCG	0.023949834	0.007494421	1
CACTCT	0.02884578	0.001277953	1
CACTGA	0.019007196	0.033831795	1
CACTGC	0.022588299	0.011669657	1
CACTGG	0.02332572	0.009205291	1
CACTGT	0.030103284	0.0007756	1
CACTTC	0.012564985	0.160690022	1
CACTTG	0.017266687	0.053889956	1
CACTTT	0.031212341	0.000491666	1
CAGAAA	0.025345413	0.004656195	1
CAGAAC	0.015234019	0.088988612	1
CAGAAT	0.019897624	0.026316951	1
CAGACA	0.019988821	0.0256357	1
CAGACC	0.009982121	0.265112988	1
CAGACG	0.022342276	0.012613331	1
CAGAGA	0.022617	0.011563752	1
CAGAGC	0.022911382	0.010525767	1
CAGAGG	0.010906963	0.223360337	1
CAGATC	0.027862237	0.001864419	1
CAGATG	0.013008164	0.146436228	1
CAGATT	0.032464646	0.000288777	1
CAGCAC	0.014413526	0.107584488	1
CAGCAG	0.031037105	0.000528893	1
CAGCCA	0.030322957	0.000709455	1
CAGCCC	0.016139415	0.071568993	1
CAGCCG	0.021164637	0.018128111	1
CAGCCT	0.030138768	0.000764541	1
CAGCGC	0.012288507	0.170098868	1
CAGCGG	0.019714339	0.027733524	1
CAGCGT	0.019499892	0.029473968	1
CAGCTC	0.012148572	0.17501556	1
CAGCTG	0.015111069	0.091597751	1
CAGCTT	0.024481658	0.00626778	1
CAGGAA	0.022931149	0.010459132	1
CAGGAC	0.028926029	0.001238554	1
CAGGAG	0.019435785	0.03001216	1
CAGGAT	0.022920246	0.010495839	1
CAGGCA	0.00941359	0.293297723	1
CAGGCC	0.010478072	0.242098521	1
CAGGCG	0.026955224	0.002614984	1
CAGGCT	0.023375238	0.00905781	1
CAGGGC	0.032849356	0.000244315	1
CAGGGG	0.007945856	0.375049728	1
CAGGGT	0.017210849	0.054670566	1
CAGGTA	0.021183266	0.0180266	1
CAGGTC	0.013095619	0.143741348	1
CAGGTG	0.016333962	0.068216685	1
CAGTAC	0.029793455	0.000878659	1
CAGTAT	0.022221845	0.01309943	1
CAGTCA	0.02621292	0.003424723	1
CAGTCC	0.009942109	0.267033342	1
CAGTCG	0.029891342	0.000844802	1
CAGTGC	0.024432777	0.006372461	1
CAGTTA	0.030550405	0.00064652	1
CAGTTC	0.031387982	0.000456815	1
CATAAA	0.02557847	0.00429104	1
CATAAC	0.024195689	0.006902852	1
CATAAG	0.016788087	0.060891891	1
CATACA	0.026739538	0.002830066	1
CATACC	0.013538529	0.130673681	1
CATACG	0.014965949	0.094756086	1
CATACT	0.031560267	0.000424882	1
CATAGA	0.028695493	0.001354866	1
CATAGC	0.020903412	0.019605191	1
CATAGG	0.02645462	0.00313894	1
CATAGT	0.025578983	0.004290266	1
CATATC	0.015179894	0.090129744	1
CATATG	0.031681951	0.000403597	1
CATATT	0.030603173	0.000632681	1
CATCAA	0.02554966	0.004334729	1
CATCAC	0.020593008	0.021496088	1
CATCAG	0.004367179	0.625879362	1
CATCAT	0.017722044	0.047864913	1
CATCCA	0.018415436	0.039783292	1
CATCCC	0.005556806	0.535032696	1
CATCCG	0.016650039	0.063046215	1
CATCCT	0.028112287	0.001695536	1
CATCGA	0.02851033	0.001455494	1
CATCGC	0.016740372	0.06162951	1
CATCGG	0.007395268	0.409038834	1
CATCGT	0.012194705	0.173383081	1
CATCTA	0.021986219	0.014098624	1
CATCTC	0.025321436	0.004695316	1
CATCTG	0.011891163	0.184335535	1
CATGAC	0.029371495	0.001039503	1
CATGAG	0.021032494	0.018862658	1
CATGAT	0.030518002	0.000655157	1
CATGCC	0.018618534	0.037647619	1
CATGCG	0.021602835	0.015868492	1
CATGCT	0.003249955	0.716745712	1
CATGGA	0.026586193	0.002992674	1
CATGGC	0.020885518	0.019710109	1
CATGGG	0.031162456	0.000502006	1
CATGGT	0.027225809	0.002366315	1
CATGTA	0.029581564	0.0009563	1
CATGTC	0.006354249	0.478096573	1
CATGTG	0.023933346	0.007535675	1
CATGTT	0.029222426	0.001102555	1
CATTAG	0.031182294	0.00049787	1
CATTCA	0.019334429	0.030880303	1
CATTCC	0.023155287	0.009729423	1
CATTCG	0.010403209	0.245479462	1
CATTGC	0.025872275	0.003867768	1
CATTGG	0.014284215	0.110777601	1
CATTGT	0.023379239	0.009045984	1
CATTTC	0.024234013	0.006814517	1
CATTTT	0.029462311	0.001002743	1
CCAAAA	0.005718397	0.523225254	1
CCAAAC	0.024233638	0.006815376	1
CCAAAG	0.013149176	0.142109887	1
CCAAAT	0.027652567	0.002017796	1
CCAACA	0.023916649	0.007577659	1
CCAACC	0.026519255	0.003066292	1
CCAACG	0.016397276	0.067153951	1
CCAAGA	0.026720777	0.002849517	1
CCAAGC	0.030068801	0.000786488	1
CCAAGG	0.030284397	0.000720672	1
CCAAGT	0.027260846	0.002335749	1
CCAATA	0.027118687	0.002462051	1
CCAATC	0.019061917	0.03332206	1
CCAATG	0.027527148	0.00211499	1
CCAATT	0.009842812	0.271840249	1
CCACAA	0.025665771	0.004161081	1
CCACAC	0.023974868	0.007432174	1
CCACAG	0.027253259	0.002342337	1
CCACCA	0.014744434	0.099744677	1
CCACCC	0.022327928	0.012670391	1
CCACCG	0.026341917	0.003269379	1
CCACCT	0.010517917	0.240312462	1
CCACGA	0.025530699	0.004363701	1
CCACGC	0.025331591	0.00467871	1
CCACGG	0.023387929	0.009020352	1
CCACGT	0.019159308	0.032431085	1
CCACTA	0.024243642	0.006792483	1
CCACTC	0.027639985	0.002027358	1
CCACTG	0.024545656	0.006133064	1
CCACTT	0.012794169	0.153193221	1
CCAGAA	0.006625518	0.459511401	1
CCAGAC	0.028396165	0.001520924	1
CCAGAG	0.01183571	0.186390529	1
CCAGAT	0.026263175	0.003363422	1
CCAGCA	0.020088779	0.024906579	1
CCAGCC	0.019708548	0.027779331	1
CCAGCG	0.01256883	0.160562011	1
CCAGCT	0.017234074	0.054344741	1
CCAGGA	0.020745071	0.020550792	1
CCAGGC	-0.001473137	0.869373266	1
CCAGGG	0.023353169	0.009123277	1
CCAGGT	0.021930609	0.01434403	1
CCAGTA	0.01308403	0.144096246	1
CCAGTC	0.015833064	0.077120465	1
CCATAA	0.018111503	0.043170804	1
CCATAG	0.023535605	0.008594544	1
CCATAT	0.02049648	0.022115599	1
CCATCA	0.019199525	0.032069166	1
CCATCC	0.025328653	0.00468351	1
CCATCG	0.032168562	0.000328043	1
CCATCT	0.03155354	0.000426089	1
CCATGC	0.004745245	0.596291417	1
CCATGG	0.010297708	0.250300025	1
CCATGT	0.028304109	0.001575644	1
CCATTG	0.020634155	0.021236633	1
CCATTT	0.016256814	0.06953028	1
CCCAAA	0.022519096	0.011928553	1
CCCAAC	0.024570115	0.006082271	1
CCCAAG	0.019309539	0.031096763	1
CCCAAT	0.027264811	0.002332313	1
CCCACA	0.024419887	0.006400327	1
CCCACC	0.014511912	0.105204165	1
CCCACG	0.012902294	0.149750069	1
CCCACT	0.016985392	0.057918975	1
CCCAGA	0.003323387	0.710630657	1
CCCAGC	0.018803909	0.035784242	1
CCCAGG	0.009813848	0.273253491	1
CCCAGT	0.013421976	0.134019656	1
CCCATA	0.013738821	0.125075551	1
CCCATC	0.022417217	0.012318965	1
CCCATG	0.012406907	0.166020227	1
CCCATT	0.031836519	0.000377995	1
CCCCAA	0.01594942	0.074971969	1
CCCCAC	0.01377982	0.123953027	1
CCCCAG	0.017523763	0.050415052	1
CCCCAT	0.01533176	0.086957442	1
CCCCCA	0.005495685	0.539533543	1
CCCCCC	0.022626931	0.011527308	1
CCCCCG	0.026427796	0.003169548	1
CCCCCT	0.015848903	0.076825082	1
CCCCGA	0.016913723	0.058984592	1
CCCCGC	0.02501933	0.005214356	1
CCCCGG	0.023493281	0.008714706	1
CCCCGT	0.021969775	0.014170804	1
CCCCTA	0.014558269	0.104097209	1
CCCCTC	0.022943579	0.010417425	1
CCCCTT	0.031706492	0.000399427	1
CCCGAA	0.007490256	0.403047613	1
CCCGAC	0.012126288	0.175808233	1
CCCGAT	0.016083791	0.072551897	1
CCCGCA	0.015046156	0.092999877	1
CCCGCG	0.012207562	0.172930134	1
CCCGCT	0.011889141	0.184410162	1
CCCGGA	0.023999769	0.007370716	1
CCCGGT	0.016849628	0.059951344	1
CCCGTA	0.011972266	0.181360228	1
CCCGTG	0.02996046	0.000821628	1
CCCGTT	0.019310679	0.031086818	1
CCCTAA	0.028400198	0.001518567	1
CCCTAC	0.017378209	0.052358704	1
CCCTAT	0.019142873	0.032579993	1
CCCTCA	0.018103758	0.043260215	1
CCCTCC	0.017066639	0.056730337	1
CCCTCG	0.009580873	0.28480355	1
CCCTCT	0.02547145	0.004455369	1
CCCTGA	0.02543972	0.004505173	1
CCCTGC	0.025187648	0.004919112	1
CCCTGG	0.008264556	0.356197883	1
CCCTTA	0.028017266	0.001757982	1
CCCTTC	0.015789064	0.077945868	1
CCCTTG	0.024649346	0.005920326	1
CCCTTT	0.024766996	0.005687014	1
CCGAAA	0.020834097	0.02001435	1
CCGAAC	0.026497129	0.003090987	1
CCGAAG	0.008736009	0.329427354	1
CCGAAT	0.006338843	0.479164233	1
CCGACA	0.016221113	0.070145137	1
[truncated: 2,097 more rows]
