# Supplementary material for: Genome-wide analysis of lncRNA stability in human
Source: PLoS Comput Biol. 2021 Apr 16;17(4):e1008918. doi: 10.1371/journal.pcbi.1008918 (PMC8081339; doi:10.1371/journal.pcbi.1008918)
Supplement: S43 Table — (CSV) [file pcbi.1008918.s043.csv]

kmer	rho	p	FDR
TCTC	-0.034518295	6.30E-07	0.000161204
CTCA	-0.029911813	1.58E-05	0.004054081
AGAC	-0.029269016	2.40E-05	0.006146347
TCCT	-0.026319335	0.00014582	0.037329809
TGCA	-0.025309564	0.000259884	0.066530381
ACTC	-0.02332827	0.000761772	0.195013577
CCCA	-0.022942245	0.000930946	0.238322061
ATCC	-0.022071123	0.001448194	0.370737555
GCGG	0.021673247	0.001763345	0.451416359
GTCT	-0.021561434	0.001862632	0.476833821
TCAC	-0.021201682	0.002217956	0.567796773
GTAT	0.02073855	0.002766701	0.708275493
GGCG	0.020277148	0.003434142	0.879140324
AAAA	-0.007369306	0.287655969	1
AAAC	-0.001592303	0.818292251	1
AAAG	-0.003785123	0.584976763	1
AAAT	-0.003120938	0.652495182	1
AACA	-0.004315335	0.533526955	1
AACC	-0.008744379	0.207061512	1
AACG	-0.005806022	0.402190411	1
AACT	0.013467179	0.051995726	1
AAGA	-0.004201192	0.544407122	1
AAGC	-0.010841201	0.117760319	1
AAGG	-0.004033784	0.560561516	1
AAGT	0.001937489	0.77982554	1
AATA	0.003341951	0.629673048	1
AATC	-0.009517819	0.169662902	1
AATG	-0.003414725	0.622233582	1
AATT	-0.004433568	0.52237394	1
ACAA	-0.002895545	0.676109524	1
ACAC	-0.011716844	0.090913974	1
ACAG	-0.004619729	0.50505923	1
ACAT	-0.013094563	0.058838258	1
ACCA	-0.003911353	0.572520893	1
ACCC	-0.019610018	0.00465977	1
ACCG	0.004770594	0.491252478	1
ACCT	0.001866548	0.787690513	1
ACGA	0.00398092	0.565710577	1
ACGC	0.0024492	0.723805269	1
ACGG	0.003545114	0.609000824	1
ACGT	0.004827958	0.486056349	1
ACTA	0.011305222	0.102848085	1
ACTG	-0.009116922	0.188361576	1
ACTT	0.002054245	0.766930432	1
AGAA	-0.006773943	0.32838397	1
AGAG	-0.011446786	0.098610523	1
AGAT	0.004611266	0.505839807	1
AGCA	-0.004591536	0.507661846	1
AGCC	-0.018218975	0.008566124	1
AGCG	0.014100872	0.041889807	1
AGCT	-0.002574775	0.710268056	1
AGGA	-0.005486261	0.428606493	1
AGGC	0.010036125	0.147595864	1
AGGG	-0.005373257	0.438177928	1
AGGT	-0.01189667	0.086062434	1
AGTA	0.010780832	0.119819223	1
AGTC	-0.012245727	0.077242819	1
AGTG	-0.010230402	0.13991471	1
AGTT	0.005386916	0.437014567	1
ATAA	0.00317199	0.647193549	1
ATAC	-0.006315837	0.362150424	1
ATAG	-0.002252668	0.745164833	1
ATAT	0.005841114	0.399352063	1
ATCA	-0.005405985	0.435393322	1
ATCG	0.015033209	0.030070946	1
ATCT	-0.012354578	0.074648186	1
ATGA	0.009692531	0.16196372	1
ATGC	0.009606277	0.165731137	1
ATGG	-0.007663818	0.268824904	1
ATGT	0.002369521	0.732440105	1
ATTA	-0.002558123	0.712058065	1
ATTC	0.005311466	0.44346328	1
ATTG	0.001541739	0.823966422	1
ATTT	0.002766863	0.689737585	1
CAAA	-0.002210839	0.74973696	1
CAAC	-0.004703448	0.497372327	1
CAAG	-0.012608528	0.068871018	1
CAAT	-0.007557096	0.275548495	1
CACA	-0.017737684	0.010484021	1
CACC	-0.0056265	0.416898911	1
CACG	0.008313759	0.230313201	1
CACT	-0.014954197	0.030947062	1
CAGA	-0.010265886	0.138545599	1
CAGC	-0.006376663	0.357545835	1
CAGG	-0.003291368	0.634866278	1
CAGT	-0.00252977	0.715109429	1
CATA	-0.006661859	0.336450713	1
CATC	-0.009656317	0.163537527	1
CATG	-0.001250047	0.85686981	1
CATT	-0.00387874	0.575726876	1
CCAA	-0.006386361	0.35681505	1
CCAC	-0.006372012	0.35789659	1
CCAG	-0.015475127	0.025553767	1
CCAT	-0.002422312	0.726715322	1
CCCC	-0.001483254	0.830540815	1
CCCG	0.012298574	0.07597408	1
CCCT	-0.013077321	0.059172167	1
CCGA	0.014205244	0.040396212	1
CCGC	0.012993989	0.060808271	1
CCGG	0.01140169	0.099945014	1
CCGT	-0.009977089	0.149992706	1
CCTA	-0.010175695	0.142045858	1
CCTC	-0.014008083	0.043256659	1
CCTG	-0.019803566	0.004268685	1
CCTT	-0.014911118	0.031433915	1
CGAA	0.016804813	0.015316183	1
CGAC	0.018118532	0.00893829	1
CGAG	0.013833348	0.045933007	1
CGAT	0.002488811	0.71952556	1
CGCA	0.014261223	0.039613902	1
CGCC	0.012385571	0.073922588	1
CGCG	0.014455457	0.036998428	1
CGCT	0.012199881	0.078357392	1
CGGA	0.008174204	0.238232542	1
CGGC	0.017604974	0.011076052	1
CGGG	0.018410963	0.007893098	1
CGGT	0.009948662	0.151157371	1
CGTA	0.005626983	0.416858899	1
CGTC	-0.001165415	0.866465803	1
CGTG	0.008183289	0.237711237	1
CGTT	-0.000768518	0.911708444	1
CTAA	0.001008023	0.884363253	1
CTAC	0.002808789	0.685286036	1
CTAG	-0.007075557	0.307305024	1
CTAT	0.004144927	0.54981062	1
CTCC	-0.018768368	0.00676514	1
CTCG	0.009268493	0.181120833	1
CTCT	-0.019812416	0.004251535	1
CTGA	0.000302492	0.9651879	1
CTGC	-0.014846699	0.032174176	1
CTGG	-0.00176825	0.798624123	1
CTGT	-0.006294974	0.36373827	1
CTTA	0.00397413	0.566373515	1
CTTC	-0.004599087	0.506964094	1
CTTG	-0.010170514	0.142248985	1
CTTT	-0.002165784	0.754671535	1
GAAA	-0.006477011	0.350030293	1
GAAC	-0.005880194	0.396205447	1
GAAG	0.00059773	0.931273965	1
GAAT	-0.001625735	0.81454588	1
GACA	-0.012899621	0.062706099	1
GACC	0.002670211	0.700040361	1
GACG	0.003644635	0.598985821	1
GACT	-0.018113198	0.008958452	1
GAGA	-0.006735851	0.331111296	1
GAGC	-0.003498824	0.613684274	1
GAGG	-0.003628096	0.600644924	1
GAGT	-0.013024991	0.060195252	1
GATA	-0.001642926	0.812621137	1
GATC	-0.004616144	0.505389773	1
GATG	0.005785559	0.403851118	1
GATT	0.005318556	0.442854943	1
GCAA	-0.007086423	0.306562666	1
GCAC	-0.002253274	0.745098645	1
GCAG	0.002993473	0.665808748	1
GCAT	0.005298314	0.4445929	1
GCCA	0.003849363	0.578622091	1
GCCC	0.002190263	0.751989265	1
GCCG	0.016939172	0.014517174	1
GCCT	-0.017974814	0.009495915	1
GCGA	0.016325568	0.018490127	1
GCGC	0.013682953	0.048346971	1
GCGT	0.007464755	0.281457912	1
GCTA	-0.001941778	0.779350745	1
GCTC	0.00476106	0.492118902	1
GCTG	0.008639093	0.212582748	1
GCTT	-0.001485487	0.830289576	1
GGAA	-0.015923744	0.021580771	1
GGAC	-0.003359031	0.627923649	1
GGAG	-0.008170949	0.238419554	1
GGAT	-0.003654751	0.597971993	1
GGCA	0.016001613	0.020948918	1
GGCC	0.015863814	0.022078298	1
GGCT	0.002793047	0.686956148	1
GGGA	-0.008770758	0.205694628	1
GGGC	0.007319537	0.290924037	1
GGGG	0.001607152	0.816627816	1
GGGT	-0.003660386	0.59740763	1
GGTA	-0.004901009	0.479482535	1
GGTC	-0.003462447	0.61737596	1
GGTG	-0.003417129	0.621988472	1
GGTT	0.003813774	0.582138576	1
GTAA	-0.010864256	0.116981377	1
GTAC	-0.004039057	0.560049223	1
GTAG	0.010654618	0.124214792	1
GTCA	-0.006214835	0.369878047	1
GTCC	0.004008258	0.563044938	1
GTCG	0.008068297	0.244369421	1
GTGA	-0.008955572	0.19630169	1
GTGC	0.003380434	0.62573435	1
GTGG	-0.010611562	0.125742692	1
GTGT	-0.005468715	0.430084622	1
GTTA	-0.002339523	0.735699942	1
GTTC	-0.002007351	0.772102175	1
GTTG	0.003164813	0.647937783	1
GTTT	0.007659816	0.269075025	1
TAAA	0.005103112	0.461550803	1
TAAC	0.008660463	0.211453586	1
TAAG	-0.007705452	0.266232781	1
TAAT	0.001397885	0.840158499	1
TACA	-0.001240825	0.857914398	1
TACC	-0.003142127	0.650292671	1
TACG	-0.00157511	0.820220624	1
TACT	-0.006092874	0.379344609	1
TAGA	-0.011174653	0.106883713	1
TAGC	0.00506286	0.465092038	1
TAGG	-0.003965203	0.567245767	1
TAGT	0.013826529	0.046040224	1
TATA	0.002019638	0.770746019	1
TATC	-0.006062632	0.381714845	1
TATG	0.011704739	0.091248323	1
TATT	0.012948035	0.06172642	1
TCAA	-0.013654344	0.048818021	1
TCAG	-0.007843401	0.257767073	1
TCAT	-0.007164113	0.301290019	1
TCCA	-0.010880678	0.116429029	1
TCCC	-0.009497762	0.170564011	1
TCCG	-0.002775044	0.688868054	1
TCGA	0.018978448	0.006171856	1
TCGC	0.011313319	0.102601871	1
TCGG	0.012518535	0.070874787	1
TCGT	0.003183253	0.646026237	1
TCTA	0.007034439	0.310124706	1
TCTG	-0.013351834	0.054038902	1
TCTT	-0.004867731	0.482471177	1
TGAA	0.007675465	0.268098052	1
TGAC	0.003656406	0.597806219	1
TGAG	-0.013617397	0.049432055	1
TGAT	-0.002862752	0.679572536	1
TGCC	-0.002709654	0.695829094	1
TGCG	0.015028307	0.030124669	1
TGCT	0.002878983	0.677857669	1
TGGA	-0.018541544	0.007462809	1
TGGC	0.016251596	0.019028147	1
TGGG	-0.012591583	0.069244717	1
TGGT	0.00170116	0.806109501	1
TGTA	0.005287196	0.445549098	1
TGTC	-0.007563895	0.275116771	1
TGTG	-0.013764002	0.047033148	1
TGTT	-0.002556747	0.71220601	1
TTAA	0.006022743	0.384855031	1
TTAC	-0.002086225	0.76340956	1
TTAG	-0.003199098	0.644385601	1
TTAT	0.003672734	0.596171703	1
TTCA	-0.000812373	0.906692545	1
TTCC	-0.009663936	0.163205473	1
TTCG	0.016542513	0.016988252	1
TTCT	0.000159356	0.981656379	1
TTGA	0.000486675	0.94401952	1
TTGC	0.000400614	0.95390663	1
TTGG	0.002940187	0.671406057	1
TTGT	-0.005657148	0.414365648	1
TTTA	0.005306003	0.443932312	1
TTTC	0.00126249	0.855460621	1
TTTG	-0.001678914	0.808595465	1
TTTT	0.002650537	0.702144436	1
