# Supplementary material for: Genome-wide analysis of lncRNA stability in human
Source: PLoS Comput Biol. 2021 Apr 16;17(4):e1008918. doi: 10.1371/journal.pcbi.1008918 (PMC8081339; doi:10.1371/journal.pcbi.1008918)
Supplement: S44 Table — (CSV) [file pcbi.1008918.s044.csv]

kmer	rho	p	FDR
TCTCA	-0.034223477	7.84E-07	0.000802841
CTCAC	-0.032838463	2.14E-06	0.002196042
ATCTC	-0.030775741	8.94E-06	0.009149529
ACCCA	-0.02840509	4.15E-05	0.042454824
AGACT	-0.028080473	5.07E-05	0.051928072
GACAT	-0.025997704	0.000175672	0.179888519
CTGCA	-0.025751604	0.0002023	0.20715481
AGCCT	-0.025366243	0.000251724	0.257765766
CACTC	-0.025338994	0.000255617	0.261751757
GTATT	0.02421552	0.000475141	0.48654415
CACCC	-0.023789733	0.00059709	0.611419811
AAAAA	-0.011286412	0.103421888	1
AAAAC	-0.000316059	0.963627568	1
AAAAG	-0.0050245	0.468480872	1
AAAAT	0.000291502	0.966451903	1
AAACA	-0.007888394	0.255046768	1
AAACC	-0.010429152	0.132378805	1
AAACG	-0.004774564	0.490891898	1
AAACT	0.011082493	0.109807004	1
AAAGA	-0.010512353	0.129319026	1
AAAGC	-0.009063966	0.19094099	1
AAAGG	0.002685468	0.69841026	1
AAAGT	0.011978717	0.083919449	1
AAATA	-0.003457689	0.617859507	1
AAATC	-0.011332819	0.102010836	1
AAATG	0.000790593	0.909183136	1
AAATT	-0.004345442	0.53067553	1
AACAA	0.000705921	0.918873939	1
AACAC	-0.015482741	0.025481383	1
AACAG	0.001055066	0.879007216	1
AACAT	-0.004622694	0.504785925	1
AACCA	-0.002663842	0.700721256	1
AACCC	-0.016008031	0.020897566	1
AACCG	-0.007424752	0.284044383	1
AACCT	-0.003097815	0.654902367	1
AACGA	-0.007653158	0.269491431	1
AACGC	-0.014673721	0.03423624	1
AACGG	-0.011805087	0.088506464	1
AACGT	0.000685611	0.921200384	1
AACTA	0.021516684	0.001903788	1
AACTC	-0.003255778	0.638530996	1
AACTG	-0.00642842	0.353656897	1
AACTT	0.017033361	0.013979189	1
AAGAA	-0.005108953	0.461038176	1
AAGAC	-0.018384513	0.007982915	1
AAGAG	-0.003152299	0.649236364	1
AAGAT	0.001115841	0.872096035	1
AAGCA	-0.005716825	0.409459186	1
AAGCC	-0.014433977	0.037280244	1
AAGCG	-0.002607214	0.706785699	1
AAGCT	-0.003877845	0.575815046	1
AAGGA	-0.003994293	0.564405862	1
AAGGC	0.013270441	0.055520627	1
AAGGG	-0.012096695	0.080913915	1
AAGGT	-0.012435586	0.072763795	1
AAGTA	0.003021426	0.662879857	1
AAGTC	-0.006014003	0.385545169	1
AAGTG	-0.009398395	0.175081388	1
AAGTT	0.008980647	0.19505189	1
AATAA	0.010896963	0.115883305	1
AATAC	-0.007452552	0.282245196	1
AATAG	-0.007592542	0.27330279	1
AATAT	0.001519197	0.826498979	1
AATCA	-0.009776933	0.158340143	1
AATCC	-0.014294832	0.039150415	1
AATCG	0.00056261	0.935302844	1
AATCT	-0.01182717	0.087912082	1
AATGA	-0.002528129	0.715286177	1
AATGC	-0.004885346	0.480887904	1
AATGG	3.45E-06	0.999603122	1
AATGT	0.001691924	0.807141297	1
AATTA	-0.006021755	0.38493301	1
AATTC	0.009154854	0.186529784	1
AATTG	-0.016540141	0.017004073	1
AATTT	-7.73E-06	0.999109565	1
ACAAA	-0.002534965	0.714549982	1
ACAAC	0.002736062	0.693014678	1
ACAAG	-0.004823478	0.486461096	1
ACAAT	-0.006173405	0.373077223	1
ACACA	-0.020635461	0.002904607	1
ACACC	0.004407127	0.524857685	1
ACACG	-0.001949207	0.77852857	1
ACACT	-0.009829716	0.156105435	1
ACAGA	-0.009028364	0.192689697	1
ACAGC	-0.005688934	0.411747964	1
ACAGG	-0.01122944	0.105175328	1
ACAGT	0.007491735	0.279722457	1
ACATA	-0.010751591	0.120826572	1
ACATC	-0.004221296	0.542482875	1
ACATG	-0.011643951	0.092942188	1
ACATT	-0.011661024	0.092463919	1
ACCAA	-0.006520414	0.346810934	1
ACCAC	-0.00159842	0.817606467	1
ACCAG	-0.004202821	0.54425107	1
ACCAT	0.004754767	0.492691359	1
ACCCC	-0.002777098	0.688649854	1
ACCCG	0.000829646	0.904717905	1
ACCCT	-0.021607513	0.00182111	1
ACCGA	-0.006485204	0.349421168	1
ACCGC	-0.001179952	0.864816076	1
ACCGG	-0.00173585	0.802236753	1
ACCGT	-0.014807636	0.0326303	1
ACCTA	0.002377507	0.731573115	1
ACCTC	0.001769333	0.798503429	1
ACCTG	-0.005654671	0.414570054	1
ACCTT	-0.003864437	0.577135642	1
ACGAA	-0.00199648	0.773302455	1
ACGAC	-0.004025358	0.56138075	1
ACGAG	-0.005203959	0.452745099	1
ACGAT	-0.006324166	0.361517677	1
ACGCA	-0.010177445	0.141977324	1
ACGCC	-0.009704861	0.161430486	1
ACGCG	0.006965132	0.314915968	1
ACGCT	-0.010740955	0.121194621	1
ACGGA	-0.00945086	0.172685247	1
ACGGC	-0.005206476	0.452526532	1
ACGGG	0.003893403	0.574284462	1
ACGGT	-0.014961757	0.030862297	1
ACGTA	-0.004288792	0.536047196	1
ACGTC	-0.000422969	0.951337587	1
ACGTG	-0.002140802	0.757411974	1
ACGTT	-0.00741232	0.284851511	1
ACTAA	0.010463691	0.131101848	1
ACTAC	0.000863221	0.900881445	1
ACTAG	0.00376391	0.587082268	1
ACTAT	0.008332329	0.229273701	1
ACTCA	-0.015884767	0.021903234	1
ACTCC	-0.01693734	0.014527817	1
ACTCG	-0.007549043	0.276060438	1
ACTCT	-0.013529636	0.050916615	1
ACTGA	-0.000881449	0.898799663	1
ACTGC	-0.013873579	0.045304746	1
ACTGG	6.67E-05	0.992321302	1
ACTGT	-0.00567291	0.41306639	1
ACTTA	-0.008864516	0.200889465	1
ACTTC	0.006418332	0.354412768	1
ACTTG	-0.012856483	0.063589815	1
ACTTT	0.002603324	0.70720293	1
AGAAA	-0.002792944	0.686967093	1
AGAAC	-0.005373356	0.438169512	1
AGAAG	-0.000667525	0.923272524	1
AGAAT	-0.011582077	0.094692153	1
AGACA	-0.011800688	0.088625258	1
AGACC	-0.018721312	0.006904859	1
AGACG	-0.006030646	0.384231627	1
AGAGA	-0.002649409	0.702265156	1
AGAGC	-0.009546005	0.168402577	1
AGAGG	-0.01094167	0.114395467	1
AGAGT	-0.014222878	0.040148369	1
AGATA	0.003864981	0.577082061	1
AGATC	0.005588519	0.420050897	1
AGATG	0.00768252	0.267658373	1
AGATT	-7.90E-05	0.990900772	1
AGCAA	-0.007716767	0.265531245	1
AGCAC	-0.004213281	0.543249585	1
AGCAG	-0.001786189	0.796625839	1
AGCAT	0.005931417	0.39210377	1
AGCCA	-0.012381985	0.074006246	1
AGCCC	-0.014245489	0.039832469	1
AGCCG	0.008115405	0.241626158	1
AGCGA	0.001258678	0.855892319	1
AGCGC	-0.001981825	0.77492153	1
AGCGG	0.002946876	0.67070246	1
AGCGT	0.000613833	0.929427247	1
AGCTA	-0.006333199	0.360832304	1
AGCTC	0.000890057	0.897816698	1
AGCTG	-0.003340808	0.62979019	1
AGCTT	-0.00795125	0.25127993	1
AGGAA	-0.002756185	0.690872993	1
AGGAC	0.00178795	0.796429655	1
AGGAG	-0.004944709	0.475573263	1
AGGAT	-0.007020444	0.31108829	1
AGGCA	0.00557022	0.421574512	1
AGGCC	0.009268217	0.181133824	1
AGGCG	0.019952549	0.00398819	1
AGGCT	0.001526009	0.825733443	1
AGGGA	-0.012706759	0.066737229	1
AGGGC	0.008719036	0.2083809	1
AGGGG	-0.011939773	0.084931182	1
AGGGT	-0.003093873	0.65531311	1
AGGTA	-0.015265267	0.027619962	1
AGGTC	-0.012950544	0.061675988	1
AGGTG	-0.002975154	0.667730914	1
AGGTT	-0.008147496	0.239769836	1
AGTAA	0.000773586	0.911128635	1
AGTAC	-0.000927457	0.893548064	1
AGTAG	0.008970105	0.195576637	1
AGTAT	0.002645028	0.702733992	1
AGTCA	-0.010469792	0.130877293	1
AGTCC	-0.007279541	0.293568354	1
AGTCG	0.001513041	0.827190826	1
AGTCT	-0.00433367	0.531789521	1
AGTGA	-0.008730376	0.207789774	1
AGTGC	-0.000390744	0.95504101	1
AGTGG	-0.003679907	0.595454345	1
AGTGT	-0.018519392	0.007534289	1
AGTTA	-0.004362282	0.529084048	1
AGTTC	0.001781323	0.797167672	1
AGTTG	-0.003550053	0.60850205	1
AGTTT	0.010824323	0.118333119	1
ATAAA	0.002639183	0.703359723	1
ATAAC	0.007883621	0.255334402	1
ATAAG	-0.006465631	0.350877554	1
ATAAT	0.001855124	0.788959039	1
ATACA	0.000635443	0.926949581	1
ATACC	-0.011357694	0.101260799	1
ATACG	-0.005254265	0.448388267	1
ATACT	-0.008030715	0.246573621	1
ATAGA	-0.013527957	0.050945385	1
ATAGC	0.000459236	0.947170928	1
ATAGG	-0.007011013	0.311738725	1
ATAGT	0.003183132	0.646038789	1
ATATA	0.009242886	0.182329378	1
ATATC	-0.009604696	0.165800796	1
ATATG	0.003092881	0.655416416	1
ATATT	0.005221955	0.451183747	1
ATCAA	-0.009577096	0.167020526	1
ATCAC	-0.006350752	0.359502813	1
ATCAG	-0.001595513	0.817932389	1
ATCAT	-0.002839632	0.682018208	1
ATCCA	-0.016595677	0.016636956	1
ATCCC	-0.014578807	0.035414961	1
ATCCG	-0.011226309	0.105272376	1
ATCCT	-0.008033328	0.246419913	1
ATCGA	0.003548463	0.608662597	1
ATCGC	0.006220801	0.369418765	1
ATCGG	0.007380348	0.286934284	1
ATCGT	-0.008816287	0.203350918	1
ATCTA	0.005824917	0.400660668	1
ATCTG	-0.011679164	0.09195793	1
ATCTT	0.003281924	0.635837835	1
ATGAA	0.006972658	0.314393372	1
ATGAC	0.005266641	0.44732005	1
ATGAG	-0.003377785	0.626005109	1
ATGAT	0.00381625	0.581893602	1
ATGCA	-0.013435097	0.052557414	1
ATGCC	0.00640088	0.355722851	1
ATGCG	-0.010391382	0.133786188	1
ATGCT	0.013455871	0.052193129	1
ATGGA	-0.014924723	0.03127945	1
ATGGC	0.009296547	0.179803623	1
ATGGG	-0.008239488	0.234504302	1
ATGGT	0.00244503	0.724256273	1
ATGTA	0.002802057	0.686000039	1
ATGTC	0.002939899	0.671436343	1
ATGTG	-0.015430883	0.025977887	1
ATGTT	0.005648805	0.415054369	1
ATTAA	-0.00665458	0.336978995	1
ATTAC	-0.00169653	0.806626697	1
ATTAG	-0.006024276	0.384734086	1
ATTAT	0.007824638	0.258907445	1
ATTCA	0.000543445	0.937502184	1
ATTCC	0.009061962	0.191039137	1
ATTCG	0.002000245	0.772886734	1
ATTCT	-0.012125421	0.080195482	1
ATTGA	-0.000717972	0.917493946	1
ATTGC	-0.004072299	0.556824477	1
ATTGG	-0.006779319	0.328000294	1
ATTGT	0.000566314	0.934877882	1
ATTTA	-0.00157765	0.819935682	1
ATTTC	-0.001706404	0.805523756	1
ATTTG	-0.001764126	0.799083721	1
ATTTT	0.002225312	0.748153942	1
CAAAA	-0.011335654	0.101925136	1
CAAAC	-0.010430998	0.132310305	1
CAAAG	0.007508853	0.278625202	1
CAAAT	-0.001453576	0.833881585	1
CAACA	0.001077606	0.876442962	1
CAACC	-0.00661946	0.339535154	1
CAACG	-0.010958321	0.113845183	1
CAACT	-0.004771902	0.491133607	1
CAAGA	-0.005706791	0.410281722	1
CAAGC	-0.003721141	0.591337963	1
CAAGG	-0.013117738	0.058391902	1
CAAGT	-0.014294133	0.039160004	1
CAATA	-0.006386743	0.356786343	1
CAATC	-0.013655879	0.048792652	1
CAATG	-0.001258772	0.855881599	1
CAATT	-0.01170976	0.091109517	1
CACAA	-0.004502173	0.515957722	1
CACAC	-0.01078232	0.119768142	1
CACAG	-0.017297018	0.01256567	1
CACAT	-0.016976298	0.014302981	1
CACCA	-0.001878594	0.786353437	1
CACCG	-0.001695236	0.806771261	1
CACCT	-0.005731716	0.408240301	1
CACGA	-0.001604382	0.816938273	1
CACGC	-0.003029723	0.66201154	1
CACGG	-0.003973271	0.566457452	1
CACGT	0.001856388	0.788818691	1
CACTA	-0.005001833	0.470489699	1
CACTG	-0.00225348	0.745076193	1
CACTT	-0.004706651	0.497079516	1
CAGAA	-0.003043731	0.660546464	1
CAGAC	-0.01432307	0.038764571	1
CAGAG	-0.015159021	0.028719884	1
CAGAT	0.006752592	0.32991086	1
CAGCA	-0.000166919	0.980785974	1
CAGCC	-0.021185153	0.002235685	1
CAGCG	0.003417727	0.621927539	1
CAGCT	-0.00038023	0.95624949	1
CAGGA	-0.009242293	0.182357425	1
CAGGC	0.012491729	0.071480802	1
CAGGG	-0.00939425	0.175271771	1
CAGGT	-0.004391602	0.526318892	1
CAGTA	-0.001509326	0.827608507	1
CAGTC	-0.005354027	0.439818893	1
CAGTG	-0.01273724	0.066086277	1
CAGTT	0.008722981	0.208175088	1
CATAA	-0.008876462	0.20028317	1
CATAC	-0.006977456	0.314060465	1
CATAG	-0.012317547	0.075522768	1
CATAT	0.006256454	0.366681432	1
CATCA	-0.005703346	0.410564371	1
CATCC	-0.01673619	0.015739015	1
CATCG	0.006642472	0.33785888	1
CATCT	-0.008232976	0.234874307	1
CATGA	0.000122609	0.985885922	1
CATGC	0.004176486	0.546776593	1
CATGG	-0.015905363	0.021732321	1
CATGT	-0.004252319	0.539520042	1
CATTA	-0.005740431	0.407527973	1
CATTC	-0.005905354	0.394187506	1
CATTG	-0.005001387	0.470529233	1
CATTT	0.000471107	0.945807418	1
CCAAA	-0.002548829	0.713057753	1
CCAAC	0.003610144	0.602448288	1
CCAAG	-0.00566678	0.413571355	1
CCAAT	-0.010266662	0.138515758	1
CCACA	-0.003565531	0.606940124	1
CCACC	-0.014842408	0.032224005	1
CCACG	-0.001223939	0.859827904	1
CCACT	-0.003670901	0.596355138	1
CCAGA	-0.016834595	0.015135812	1
CCAGC	-0.005757428	0.406140732	1
CCAGG	-0.009923973	0.152174437	1
CCAGT	-0.009920276	0.152327218	1
CCATA	-0.009750876	0.159452235	1
CCATC	-0.010688078	0.123037429	1
CCATG	0.005680863	0.412411717	1
CCATT	0.003220209	0.642202428	1
CCCAA	-0.016612914	0.016524439	1
CCCAC	-0.01938054	0.005165311	1
CCCAG	-0.014641465	0.034633011	1
CCCAT	-0.004170122	0.547387771	1
CCCCA	-0.008642879	0.212382372	1
CCCCC	0.002246596	0.745827982	1
CCCCG	0.000999583	0.885324692	1
CCCCT	-0.007411124	0.284929206	1
CCCGA	0.007815973	0.259435233	1
CCCGC	0.013164178	0.057505912	1
CCCGG	0.006130593	0.376401037	1
CCCGT	-0.019687568	0.004499335	1
CCCTA	-0.01210807	0.080628809	1
CCCTC	-0.002741687	0.692415804	1
CCCTG	-0.011591978	0.094410359	1
CCCTT	-0.012753976	0.065731096	1
CCGAA	0.005097672	0.462028526	1
CCGAC	-0.002913772	0.674187555	1
CCGAG	0.004539128	0.512518607	1
CCGAT	-0.010355162	0.135146628	1
CCGCA	0.01135223	0.101425174	1
CCGCC	-0.004074595	0.556602042	1
CCGCG	0.003875911	0.576005421	1
CCGCT	0.006598291	0.341081954	1
CCGGA	-0.000192433	0.9778498	1
CCGGC	0.012088392	0.081122531	1
CCGGG	0.000347101	0.960058048	1
CCGGT	-0.000531108	0.938918165	1
CCGTA	-0.000508109	0.941558347	1
CCGTC	-0.015080977	0.029551675	1
CCGTG	-0.003504457	0.61311358	1
CCGTT	-0.016778817	0.015475169	1
CCTAA	-0.008001154	0.248317108	1
CCTAC	0.000310526	0.964263912	1
CCTAG	-0.009261352	0.181457239	1
CCTAT	-0.005247504	0.448972407	1
CCTCA	-0.013742652	0.047376287	1
CCTCC	-0.012085571	0.081193523	1
CCTCG	-2.67E-05	0.996929553	1
CCTCT	-0.014856973	0.032055115	1
CCTGA	-0.00428348	0.536552301	1
CCTGC	-0.01942031	0.005074294	1
CCTGG	-0.007831161	0.25851061	1
CCTGT	-0.020892565	0.002571785	1
CCTTA	0.004521622	0.514146292	1
CCTTC	-0.010423316	0.132595504	1
CCTTG	-0.008473132	0.22150032	1
CCTTT	-0.01176921	0.089479016	1
CGAAA	-0.000547	0.937094174	1
CGAAC	0.006423575	0.354019845	1
CGAAG	0.006563227	0.343653911	1
CGAAT	0.002609757	0.706512906	1
CGACA	-0.010869465	0.116805955	1
CGACC	-0.001306584	0.850470983	1
CGACG	0.009447477	0.172839041	1
CGACT	0.005204754	0.452676084	1
CGAGA	-0.005694441	0.411295478	1
CGAGC	0.011909699	0.085719213	1
CGAGG	0.006327847	0.361238274	1
CGAGT	0.002797913	0.686439812	1
CGATA	0.000246299	0.971651842	1
CGATC	-0.007685801	0.267454096	1
CGATG	0.003090637	0.655650272	1
CGATT	-0.010753766	0.120751421	1
CGCAA	0.002365558	0.732870478	1
CGCAC	0.003627985	0.600656134	1
CGCAG	0.005089099	0.46278195	1
CGCAT	-0.005377945	0.437778473	1
CGCCA	0.005241206	0.449516961	1
CGCCC	0.000299914	0.965484431	1
CGCCG	0.002637209	0.70357106	1
CGCCT	-0.002793765	0.686879953	1
CGCGA	0.009181595	0.185246367	1
CGCGC	0.004926361	0.477212524	1
CGCGG	0.009349848	0.177320608	1
CGCGT	0.000154749	0.982186671	1
CGCTA	0.000120016	0.98618436	1
CGCTC	0.009635762	0.164435951	1
CGCTG	-0.0029923	0.665931751	1
CGCTT	0.000862593	0.900953272	1
CGGAA	-0.019309047	0.005332644	1
CGGAC	-0.004623394	0.504721419	1
CGGAG	0.00576038	0.405900151	1
CGGAT	0.000218506	0.974849575	1
CGGCA	0.004874397	0.48187166	1
CGGCC	0.013633849	0.049157846	1
CGGCG	0.006726399	0.331790316	1
CGGCT	0.001744384	0.801284785	1
CGGGA	0.004467398	0.519204939	1
CGGGC	0.011458605	0.098263151	1
CGGGG	0.015471759	0.025585839	1
CGGGT	0.002027184	0.769913557	1
CGGTA	-0.011114843	0.108773775	1
CGGTC	-0.005221763	0.451200386	1
CGGTG	-0.001923167	0.781411613	1
CGGTT	0.005551489	0.423137418	1
CGTAA	0.001381133	0.842048627	1
CGTAC	-0.005551087	0.423171027	1
CGTAG	-0.014194181	0.040552355	1
CGTAT	0.001994805	0.773487467	1
CGTCA	-0.018898397	0.006392167	1
CGTCC	-0.00565148	0.414833464	1
CGTCG	0.004020794	0.561824705	1
CGTCT	-0.008760047	0.20624887	1
CGTGA	0.004432668	0.522458395	1
CGTGC	-0.002099717	0.761925504	1
CGTGG	-0.007117527	0.304444414	1
CGTGT	-0.003119391	0.652656133	1
CGTTA	-0.003312527	0.632691735	1
CGTTC	-0.013588084	0.049923834	1
CGTTG	-0.00809756	0.242662796	1
CGTTT	-0.014234728	0.039982542	1
CTAAA	-0.001314591	0.849565535	1
CTAAC	0.005595616	0.419460852	1
CTAAG	-0.000178142	0.979494418	1
CTAAT	-0.001656597	0.811091287	1
CTACA	0.007249251	0.295581674	1
CTACC	-0.00750709	0.278738034	1
CTACG	-0.007313315	0.291334291	1
CTACT	-0.00073735	0.915275433	1
CTAGA	-0.007721841	0.26521711	1
CTAGC	-0.010556754	0.127708812	1
CTAGG	-0.004193121	0.545180624	1
CTAGT	0.008197371	0.23690476	1
CTATA	-0.005933394	0.391945974	1
CTATC	0.001131416	0.870326447	1
CTATG	0.002369125	0.732483179	1
CTATT	0.005434227	0.432998567	1
CTCAA	-0.00197938	0.775191682	1
CTCAG	-0.012692337	0.067047045	1
CTCAT	-0.022061003	0.00145552	1
CTCCA	-0.014285313	0.039281212	1
CTCCC	-0.01721878	0.012971298	1
CTCCG	-0.008858908	0.201174573	1
CTCCT	-0.018727941	0.00688502	1
CTCGA	0.003884948	0.575115958	1
CTCGC	0.000110926	0.987230669	1
CTCGG	0.00765657	0.269277987	1
CTCGT	-0.012525106	0.070726879	1
CTCTA	0.001638425	0.813124969	1
CTCTC	-0.021382126	0.002032624	1
CTCTG	-0.01144674	0.098611871	1
CTCTT	-0.012835102	0.064031627	1
CTGAA	-0.003574425	0.606043401	1
CTGAC	-0.001070831	0.877213607	1
CTGAG	-0.004361343	0.529172726	1
CTGAT	-0.001998599	0.773068439	1
CTGCC	-0.011093414	0.109457331	1
CTGCG	0.007557966	0.27549325	1
CTGCT	-0.009778572	0.15827038	1
CTGGA	-0.011081554	0.109837095	1
CTGGC	0.012992743	0.060833014	1
CTGGG	-0.008298582	0.231165283	1
CTGGT	-0.003158455	0.648597382	1
CTGTA	0.004125208	0.551710668	1
CTGTC	-0.010978002	0.113197467	1
CTGTG	-0.007792462	0.260871138	1
CTGTT	-0.004644082	0.502816807	1
CTTAA	0.001685289	0.807882778	1
CTTAC	0.003756923	0.587776546	1
CTTAG	-0.007816574	0.259398584	1
CTTAT	-0.005109543	0.460986443	1
CTTCA	-0.006620273	0.339475873	1
CTTCC	-0.006480374	0.349780175	1
CTTCG	0.001094961	0.874469379	1
CTTCT	-0.007657696	0.269207553	1
CTTGA	-0.002880109	0.677738707	1
CTTGC	-0.010239084	0.139578758	1
CTTGG	-0.007675961	0.26806712	1
CTTGT	-0.006985433	0.313507498	1
CTTTA	0.002465374	0.72205673	1
CTTTC	-0.006151936	0.374741717	1
CTTTG	-0.015727983	0.023243021	1
CTTTT	0.001056836	0.878805888	1
GAAAA	0.006328515	0.361187641	1
GAAAC	0.000233811	0.973088598	1
GAAAG	-0.009486299	0.171080638	1
GAAAT	-0.017385144	0.01212226	1
GAACA	-0.002173003	0.753880219	1
GAACC	-0.00601876	0.385169423	1
GAACG	-0.010126961	0.143965273	1
GAACT	0.006068994	0.381215484	1
GAAGA	0.000536639	0.938283227	1
GAAGC	-0.009357622	0.176960635	1
GAAGG	0.003596319	0.603838597	1
GAAGT	-0.000425739	0.951019349	1
GAATA	0.006889808	0.320178111	1
GAATC	-0.020818581	0.002663793	1
GAATG	-0.007842113	0.257845242	1
GAATT	0.001817232	0.79317083	1
GACAA	-0.010482655	0.130404817	1
GACAC	-1.64E-05	0.998111607	1
GACAG	0.000537436	0.93819185	1
GACCA	-0.003624935	0.600962278	1
GACCC	-0.003248021	0.639330934	1
GACCG	-0.017584403	0.011170432	1
GACCT	0.010332538	0.136001838	1
GACGA	-0.002651588	0.702032017	1
GACGC	-0.004642672	0.502946469	1
GACGG	-0.002138534	0.757660952	1
GACGT	-0.011748999	0.090030674	1
GACTA	0.002445588	0.724195982	1
GACTC	-0.018101804	0.009001653	1
GACTG	-0.008996826	0.194248595	1
GACTT	-0.014501763	0.036397057	1
GAGAA	-0.003822623	0.581263224	1
GAGAC	-0.016104223	0.02014096	1
GAGAG	-0.001027396	0.882156935	1
GAGAT	-0.000191538	0.977952724	1
GAGCA	-0.003788072	0.584684285	1
GAGCC	-0.004821408	0.486648156	1
GAGCG	0.005637976	0.415949223	1
GAGCT	-0.014455402	0.036999148	1
GAGGA	-0.005442203	0.432323652	1
GAGGC	-0.006004069	0.386330532	1
GAGGG	0.000841919	0.903315273	1
GAGGT	-0.003375131	0.626276479	1
GAGTA	0.000599329	0.931090533	1
GAGTC	-0.00772115	0.265259869	1
GAGTG	-0.011010598	0.112131071	1
GAGTT	-0.008675191	0.210677872	1
GATAA	-0.009502292	0.170360196	1
GATAC	-0.004224234	0.542201938	1
GATAG	0.00809444	0.242844344	1
GATAT	-0.006287722	0.364291253	1
GATCA	-0.006945325	0.316294135	1
GATCC	0.000708704	0.918555307	1
GATCG	-0.002873976	0.678386462	1
GATCT	-0.010743613	0.121102576	1
GATGA	0.005077698	0.463784882	1
GATGC	0.005473975	0.429641157	1
GATGG	-0.002773388	0.689044039	1
GATGT	-0.014002073	0.043346461	1
GATTA	0.000446812	0.948598229	1
GATTC	-0.00250863	0.717387578	1
GATTG	0.008431527	0.22377732	1
GATTT	-0.000517703	0.940456909	1
GCAAA	0.004914596	0.478265237	1
GCAAC	-0.016827081	0.01518114	1
GCAAG	-0.008781947	0.205116861	1
GCAAT	-0.003540793	0.60943732	1
GCACA	-0.00842488	0.224142636	1
GCACC	-0.003349305	0.628919535	1
GCACG	0.00219465	0.751508844	1
GCACT	-0.000528833	0.939179232	1
GCAGA	-0.004419146	0.52372793	1
GCAGC	0.002995394	0.665607293	1
GCAGG	0.001017669	0.883264537	1
GCAGT	-0.000993389	0.886030423	1
GCATA	-0.001845516	0.790026464	1
GCATC	0.000590502	0.932102988	1
GCATG	0.006201544	0.370902449	1
GCATT	-0.005127334	0.459427146	1
GCCAA	0.003978664	0.565930797	1
GCCAC	0.001681814	0.80827121	1
GCCAG	-0.002446628	0.724083503	1
GCCAT	-0.002901815	0.675448141	1
GCCCA	-0.007671967	0.268316238	1
GCCCC	-0.002844422	0.681511223	1
GCCCG	0.006776987	0.32816668	1
GCCCT	-0.000724824	0.916709458	1
GCCGA	0.008604227	0.214434355	1
GCCGC	0.002619651	0.705452133	1
GCCGG	0.009092924	0.189527277	1
GCCGT	0.003535081	0.610014607	1
GCCTA	-0.010463397	0.131112695	1
GCCTC	-0.017084219	0.013696076	1
GCCTG	-0.011948513	0.084703274	1
GCCTT	-0.00638464	0.356944689	1
GCGAA	0.004811187	0.487572368	1
GCGAC	0.000293662	0.966203428	1
GCGAG	0.007991462	0.248890585	1
GCGAT	-0.003476416	0.615957249	1
GCGCA	0.003434312	0.620237833	1
GCGCC	0.01047504	0.130684395	1
GCGCG	-0.001112635	0.872460376	1
GCGCT	0.005244392	0.449241464	1
GCGGA	0.008206906	0.236359791	1
GCGGC	0.013559986	0.050399046	1
GCGGG	0.016207955	0.019351938	1
GCGGT	0.007653404	0.269476039	1
GCGTA	-0.006976609	0.314119168	1
GCGTC	-0.001746454	0.801053954	1
GCGTG	0.009661866	0.163295642	1
GCGTT	-0.005293531	0.445004134	1
GCTAA	-0.001229953	0.859146234	1
GCTAC	-0.002868803	0.678933083	1
GCTAG	-0.010331379	0.136045767	1
GCTAT	0.003482429	0.615346946	1
GCTCA	-0.005840452	0.399405514	1
GCTCC	-0.004971058	0.47322469	1
GCTCG	0.009144023	0.18705145	1
GCTCT	0.004111434	0.553039678	1
GCTGA	0.003262839	0.637803216	1
GCTGC	-0.001619936	0.815195436	1
GCTGG	0.002372214	0.732147715	1
GCTGT	0.017338014	0.012357637	1
GCTTA	0.001072833	0.876985825	1
GCTTC	-0.005926929	0.392462128	1
GCTTG	0.003027779	0.662214938	1
GCTTT	0.001599524	0.81748274	1
GGAAA	-0.009817814	0.15660723	1
GGAAC	-0.001223404	0.859888531	1
GGAAG	-0.013552309	0.050529549	1
GGAAT	-0.004096108	0.554520388	1
GGACA	-0.012380514	0.074040567	1
GGACC	0.008471517	0.221588405	1
GGACG	-0.004470153	0.518947309	1
GGACT	-0.01142357	0.099295775	1
GGAGA	-0.0023172	0.738128774	1
GGAGC	-0.00603813	0.383641864	1
GGAGG	-0.000184336	0.978781576	1
GGAGT	-0.014683828	0.034112731	1
GGATA	-0.01368514	0.048311116	1
GGATC	-0.010260158	0.138765886	1
GGATG	-0.002391133	0.730094645	1
GGATT	0.007714845	0.265650318	1
GGCAA	0.006683116	0.334911156	1
GGCAC	0.009312177	0.179072848	1
GGCAG	0.017289306	0.012605148	1
GGCAT	-0.002905745	0.675033646	1
GGCCA	0.005691069	0.411572531	1
GGCCC	0.01116488	0.107190758	1
GGCCG	0.015329842	0.026969352	1
GGCCT	0.001698083	0.806453214	1
GGCGA	0.003819053	0.581616321	1
GGCGC	0.011718938	0.090856244	1
GGCGG	0.01742634	0.011919778	1
GGCGT	-0.001748379	0.800839324	1
GGCTA	-0.001256697	0.85611665	1
GGCTC	-0.001402717	0.839613434	1
GGCTG	0.001363675	0.844019398	1
GGCTT	-0.00260206	0.707338534	1
GGGAA	-0.017148063	0.013347852	1
GGGAC	0.002477449	0.720752209	1
GGGAG	-0.003349508	0.628898752	1
GGGAT	-0.002675149	0.699512691	1
GGGCA	0.004500728	0.51609244	1
GGGCC	0.012409359	0.073369583	1
GGGCG	0.006711029	0.332896385	1
GGGCT	-0.002560313	0.711822538	1
GGGGA	-0.001366051	0.84375118	1
GGGGC	0.001166189	0.866377963	1
GGGGG	0.005118486	0.460202256	1
GGGGT	-0.003657886	0.59765796	1
GGGTA	0.00299104	0.666063879	1
GGGTC	-0.008005944	0.248034024	1
GGGTG	-0.006566546	0.343409885	1
GGGTT	-0.002501542	0.718151927	1
GGTAA	-0.017990131	0.009435043	1
GGTAC	-0.001455852	0.833625202	1
GGTAG	0.002559656	0.711893145	1
GGTAT	0.007351244	0.288839102	1
GGTCA	-0.003901528	0.573485887	1
GGTCC	-0.00627726	0.365089883	1
GGTCG	0.000507297	0.941651605	1
GGTCT	-0.010346093	0.13548894	1
GGTGA	-0.016890068	0.014804826	1
GGTGC	-0.001390282	0.841016191	1
GGTGG	-0.006497371	0.348517749	1
GGTGT	0.007783972	0.261390956	1
GGTTA	-0.001664852	0.810167793	1
GGTTC	0.00126233	0.855478719	1
GGTTG	-0.000109212	0.987427989	1
GGTTT	0.002652354	0.70195002	1
GTAAA	-0.0007141	0.917937288	1
GTAAC	-0.003434907	0.620177254	1
GTAAG	-0.019105215	0.005836937	1
GTAAT	-0.002865638	0.6792675	1
GTACA	-0.010205197	0.140893499	1
GTACC	-0.004050257	0.558961707	1
GTACG	-0.000925527	0.89376825	1
GTACT	0.002430594	0.725818537	1
GTAGA	0.000132854	0.984706662	1
GTAGC	0.010088025	0.145513022	1
GTAGG	-0.003624441	0.601011889	1
GTAGT	0.005451093	0.431572111	1
GTATA	0.005665706	0.413659881	1
GTATC	0.001805665	0.794457672	1
GTATG	0.006523578	0.346577035	1
GTCAA	-0.004889258	0.480536711	1
GTCAC	-0.004938824	0.476098764	1
GTCAG	-0.008001607	0.248290288	1
GTCAT	-0.000593972	0.931704935	1
GTCCA	0.01191955	0.085460427	1
GTCCC	-0.004376022	0.527787339	1
GTCCG	0.004481029	0.517930837	1
GTCCT	-0.004674584	0.500015502	1
GTCGA	-0.007373492	0.287382201	1
GTCGC	-0.004453372	0.5205176	1
GTCGG	-0.005110251	0.460924347	1
GTCGT	0.005651717	0.414813918	1
GTCTA	-0.004045651	0.559408821	1
GTCTC	-0.018023016	0.009305524	1
GTCTG	-0.005512236	0.42642364	1
GTCTT	-0.017077814	0.013731449	1
GTGAA	-0.0002729	0.968591624	1
GTGAC	0.003890431	0.574576608	1
GTGAG	-0.018521079	0.007528822	1
GTGAT	-0.014233368	0.040001552	1
GTGCA	-0.001698651	0.806389732	1
GTGCC	-0.001110712	0.87267891	1
GTGCG	-0.004838373	0.485116142	1
GTGCT	0.007469961	0.281122449	1
GTGGA	-0.012309958	0.075703026	1
GTGGC	0.004427041	0.522986451	1
GTGGG	-0.011373137	0.10079741	1
GTGGT	-0.006562737	0.343689913	1
GTGTA	0.001705012	0.805679201	1
GTGTC	-0.014802105	0.032695324	1
GTGTG	-0.004490335	0.517061917	1
GTGTT	-0.00529273	0.445073033	1
GTTAA	-0.004338627	0.531320307	1
GTTAC	0.003232408	0.640942274	1
GTTAG	-0.0162981	0.018688331	1
GTTAT	0.001098194	0.874101861	1
GTTCA	0.002806125	0.68556863	1
GTTCC	-0.017580838	0.011186862	1
GTTCG	-0.005748563	0.406863935	1
GTTCT	0.004080014	0.556077306	1
GTTGA	-0.005431008	0.433271154	1
GTTGC	0.00430231	0.534762966	1
GTTGG	0.000893976	0.897369276	1
GTTGT	-0.008714568	0.208614121	1
GTTTA	0.002679948	0.698999871	1
GTTTC	-0.002427019	0.726205624	1
GTTTG	-0.002175432	0.75361399	1
GTTTT	0.01171695	0.090911072	1
TAAAA	-0.001202291	0.862282131	1
TAAAC	-0.002599813	0.707579582	1
TAAAG	0.00154347	0.823771969	1
TAAAT	0.001563358	0.82153921	1
TAACA	0.00246235	0.722383504	1
TAACC	-0.000968467	0.888870932	1
TAACG	-0.008047204	0.245604801	1
TAACT	0.00918864	0.184909304	1
TAAGA	-0.009464318	0.172074581	1
TAAGC	0.00078899	0.909366468	1
TAAGG	-0.008567632	0.216390241	1
TAAGT	-0.006676573	0.335384601	1
TAATA	0.006232016	0.368556344	1
TAATC	0.004758384	0.492362265	1
TAATG	-0.007869352	0.25619562	1
TAATT	0.001538027	0.824383351	1
TACAA	-0.002202484	0.750651241	1
TACAC	0.000134042	0.984569934	1
TACAG	-0.006621849	0.339360933	1
TACAT	0.005610127	0.418255969	1
TACCA	-0.004100747	0.554071994	1
TACCC	-0.012102203	0.080775766	1
TACCG	-0.001919461	0.781822114	1
TACCT	-0.00565836	0.414265661	1
TACGA	-0.004825774	0.486253622	1
TACGC	-0.008340203	0.228833957	1
TACGG	-0.001515961	0.826862632	1
TACGT	-0.003513509	0.612196846	1
TACTA	-0.009637933	0.164340886	1
TACTC	-0.007446889	0.282611078	1
TACTG	-0.005644396	0.415418537	1
TACTT	-0.004322161	0.532879801	1
TAGAA	-0.005449731	0.431687209	1
TAGAC	-0.010357358	0.135063837	1
TAGAG	-0.005945088	0.391013402	1
TAGAT	-0.006771021	0.328592672	1
TAGCA	-0.010434385	0.132184719	1
TAGCC	-0.005133689	0.458870876	1
TAGCG	0.004143801	0.549919109	1
TAGCT	0.006703616	0.333430674	1
TAGGA	-0.003604989	0.602966492	1
TAGGC	-0.006804503	0.326206514	1
TAGGG	0.000865769	0.900590394	1
TAGGT	-0.013056545	0.059576617	1
TAGTA	0.00681859	0.325205945	1
TAGTC	-0.000715237	0.917807137	1
TAGTG	0.011482242	0.097571324	1
TAGTT	-0.000313588	0.963911735	1
TATAA	-0.002947636	0.670622527	1
TATAC	-0.001152685	0.867910962	1
TATAG	-0.000545635	0.937250815	1
TATAT	0.009688199	0.162151374	1
TATCA	0.006259337	0.366460642	1
TATCC	-0.016079989	0.020329281	1
TATCG	-0.003621768	0.601280326	1
TATCT	-0.007852593	0.257209667	1
TATGA	0.004596889	0.507167143	1
TATGC	-0.002022966	0.770378907	1
TATGG	-0.000278792	0.967913817	1
TATGT	0.010300458	0.137221611	1
TATTA	0.007184011	0.299949404	1
TATTC	0.007676294	0.268046377	1
TATTG	0.009919678	0.152351926	1
TATTT	0.005024674	0.468465406	1
TCAAA	-0.009732671	0.160232713	1
TCAAC	-0.000568339	0.934645523	1
TCAAG	-0.018235244	0.008507164	1
TCAAT	-0.006135344	0.376031319	1
TCACA	-0.012027741	0.082659746	1
TCACC	-0.011002195	0.112405194	1
TCACG	-0.002158826	0.755434474	1
TCACT	-0.017852061	0.009996538	1
TCAGA	0.004213953	0.543185333	1
TCAGC	-0.013731523	0.047555994	1
TCAGG	-0.003091551	0.655555042	1
TCAGT	-0.010096202	0.145186905	1
TCATA	0.00699229	0.313032755	1
TCATC	-0.017296288	0.012569402	1
TCATG	-0.001990882	0.773920847	1
TCATT	-0.00441776	0.523858109	1
TCCAA	0.003192051	0.645115085	1
TCCAC	-0.006653283	0.33707317	1
TCCAG	-0.013189935	0.057019364	1
TCCAT	-0.003909318	0.572720665	1
TCCCA	-0.019938772	0.004013407	1
TCCCC	-0.003362853	0.627532393	1
TCCCG	0.00271948	0.694781353	1
TCCCT	-0.009002209	0.193981881	1
TCCGA	-0.008313854	0.230307875	1
TCCGC	0.005294576	0.444914217	1
TCCGG	-0.003554168	0.608086643	1
TCCGT	-0.018167714	0.008754289	1
TCCTA	-0.013548235	0.050598918	1
TCCTC	-0.021508727	0.001911193	1
TCCTG	-0.019336861	0.005266971	1
TCCTT	-0.008854421	0.201402903	1
TCGAA	0.004193926	0.545103432	1
TCGAC	0.005084025	0.463228133	1
TCGAG	0.003188315	0.645501929	1
TCGAT	0.006252723	0.366967323	1
TCGCA	-0.008077493	0.243832212	1
TCGCC	0.006535037	0.345730556	1
TCGCG	0.003852343	0.578328073	1
TCGCT	-0.0031039	0.654268593	1
TCGGA	-0.006192648	0.371589162	1
TCGGC	-0.00015746	0.981874585	1
TCGGG	0.006909066	0.318827283	1
TCGGT	-0.00539011	0.436742778	1
TCGTA	-0.002998283	0.665304373	1
TCGTC	-0.013063592	0.059439168	1
TCGTG	0.005840862	0.399372466	1
TCGTT	-0.005367855	0.438638603	1
TCTAA	-0.001699474	0.806297783	1
TCTAC	0.001087711	0.875293792	1
TCTAG	0.003208479	0.643415088	1
TCTAT	0.006134114	0.376127039	1
TCTCC	-0.018528554	0.007504648	1
TCTCG	-0.003580854	0.605395594	1
TCTCT	-0.020534141	0.00304623	1
TCTGA	-0.007299277	0.292261463	1
TCTGC	-0.009246931	0.182138051	1
TCTGG	-0.00758184	0.273979493	1
TCTGT	-0.011594015	0.094352477	1
TCTTA	0.00460215	0.506681273	1
TCTTC	-0.008968135	0.195674797	1
TCTTG	-0.005108498	0.461078107	1
TCTTT	-0.004297675	0.535203132	1
TGAAA	-0.004726032	0.495309491	1
TGAAC	0.000667384	0.923288624	1
TGAAG	0.007634813	0.270641038	1
TGAAT	0.007059908	0.308376108	1
TGACA	0.001189564	0.863725555	1
TGACC	0.009098334	0.189264043	1
TGACG	-0.007707715	0.266092381	1
TGACT	-0.002329687	0.736769837	1
TGAGA	-0.013898721	0.044915823	1
TGAGC	-0.000621169	0.928586077	1
TGAGG	-0.011011587	0.112098836	1
TGAGT	-0.000430676	0.950452064	1
TGATA	-0.004146915	0.549619331	1
TGATC	-0.009865108	0.154620479	1
TGATG	0.002596069	0.707981371	1
TGATT	0.000431984	0.95030178	1
TGCAA	-0.016432135	0.017738449	1
TGCAC	-0.012415273	0.073232613	1
TGCAG	-0.019209148	0.005574666	1
TGCAT	-0.003296878	0.634299677	1
TGCCA	0.00142524	0.837073993	1
TGCCC	3.75E-05	0.995687048	1
TGCCG	-0.002146794	0.756754444	1
TGCCT	-0.016236262	0.019141369	1
TGCGA	-0.000233362	0.973140239	1
TGCGC	0.004317111	0.533358515	1
TGCGG	0.008759996	0.206251467	1
TGCGT	-0.003497531	0.613815375	1
TGCTA	-0.015971141	0.021194227	1
TGCTC	-0.005158269	0.456722879	1
TGCTG	0.011497746	0.097119677	1
TGCTT	0.000952738	0.890664362	1
TGGAA	-0.01022411	0.140158574	1
TGGAC	-0.019471008	0.004960371	1
TGGAG	-0.017574891	0.011214315	1
TGGAT	-0.008456002	0.222435828	1
TGGCA	0.016037312	0.020664674	1
TGGCC	0.002515329	0.716665364	1
TGGCG	0.00669418	0.334111628	1
TGGCT	0.002512991	0.716917399	1
TGGGA	-0.009966495	0.150425932	1
TGGGC	-0.003177082	0.646665693	1
TGGGG	-0.004491921	0.516913918	1
TGGGT	-0.007242629	0.296023061	1
TGGTA	-0.001396534	0.84031086	1
TGGTC	0.005096249	0.462153541	1
TGGTG	-0.002848847	0.681043071	1
TGGTT	0.002157525	0.755577169	1
TGTAA	-0.007285128	0.293198019	1
TGTAC	-0.010172865	0.142156802	1
TGTAG	0.000893135	0.897465265	1
TGTAT	0.017221398	0.012957537	1
TGTCA	0.002720806	0.694640101	1
TGTCC	0.008547424	0.217475786	1
TGTCG	-0.0151349	0.028974781	1
TGTCT	-0.022365323	0.0012495	1
TGTGA	-0.010606655	0.125917773	1
TGTGC	-0.003472848	0.616319497	1
TGTGG	-0.011948675	0.084699042	1
TGTGT	-0.006697542	0.333868919	1
TGTTA	-0.006060495	0.381882678	1
TGTTC	-0.016468178	0.017490347	1
TGTTG	0.00208224	0.763847963	1
TGTTT	5.42E-05	0.993757672	1
TTAAA	0.003230485	0.641140805	1
TTAAC	-0.006817716	0.325267966	1
TTAAG	0.004395912	0.52591301	1
TTAAT	0.001940958	0.779441494	1
TTACA	-0.005020936	0.468796374	1
TTACC	-0.001586766	0.818913217	1
TTACG	0.005337243	0.441254039	1
TTACT	-0.003073077	0.657481546	1
TTAGA	-0.011717061	0.090908007	1
TTAGC	-0.00596736	0.389241083	1
TTAGG	-0.004188123	0.545659943	1
TTAGT	0.009442029	0.173086863	1
TTATA	-0.002504095	0.717876576	1
TTATC	-0.008243483	0.234277461	1
TTATG	0.010592982	0.126406569	1
TTATT	0.003369784	0.626823284	1
TTCAA	-0.016518947	0.01714604	1
TTCAC	-0.003106636	0.653983623	1
TTCAG	0.007508564	0.278643681	1
TTCAT	0.001952085	0.778210117	1
TTCCA	-0.004529485	0.513414869	1
TTCCC	-0.003632962	0.600156594	1
TTCCG	0.001529183	0.825376793	1
TTCCT	-0.019053601	0.005971273	1
TTCGA	0.007992204	0.248846694	1
TTCGC	0.00029401	0.966163435	1
TTCGG	-0.00321821	0.642409027	1
TTCGT	0.00178125	0.797175876	1
TTCTA	0.007385369	0.286606526	1
TTCTC	-0.014784268	0.032905801	1
TTCTG	-0.000894811	0.897273975	1
TTCTT	0.004711741	0.496614305	1
TTGAA	-0.002866645	0.679161082	1
TTGAC	-0.005053604	0.465908472	1
TTGAG	-0.003673276	0.596117495	1
TTGAT	0.003956785	0.568068826	1
TTGCA	0.001322431	0.848679121	1
TTGCC	-0.005218395	0.451492439	1
TTGCG	0.008903703	0.198905563	1
TTGCT	-0.004454132	0.520446462	1
TTGGA	-0.010005767	0.148824721	1
TTGGC	0.002982076	0.667004332	1
TTGGG	0.004559958	0.510585384	1
TTGGT	0.00626219	0.366242249	1
TTGTA	-0.002490966	0.719293024	1
TTGTC	-0.001886577	0.78546773	1
TTGTG	-0.006881003	0.320796959	1
TTGTT	-0.011374723	0.10074991	1
TTTAA	0.014615748	0.034952154	1
TTTAC	-0.016153554	0.019762291	1
TTTAG	0.008004651	0.248110389	1
TTTAT	-0.000351267	0.959579155	1
TTTCA	5.97E-05	0.993129365	1
TTTCC	-0.011286286	0.103425749	1
TTTCG	0.005328821	0.441975086	1
TTTCT	0.005654303	0.414600403	1
TTTGA	-0.005691862	0.411507349	1
TTTGC	0.001193262	0.86330612	1
TTTGG	0.003919772	0.571694625	1
TTTGT	-0.009512003	0.16992385	1
TTTTA	0.006025077	0.38467086	1
TTTTC	0.001563084	0.821570004	1
TTTTG	0.005968608	0.389141884	1
TTTTT	-0.00374311	0.589150222	1
