# Supplementary material for: Genome-wide analysis of lncRNA stability in human
Source: PLoS Comput Biol. 2021 Apr 16;17(4):e1008918. doi: 10.1371/journal.pcbi.1008918 (PMC8081339; doi:10.1371/journal.pcbi.1008918)
Supplement: S45 Table — (CSV) [file pcbi.1008918.s045.csv]

kmer	rho	p	FDR
CAC	-0.110334439	1.35E-65	8.65E-64
CCA	-0.108878525	6.49E-64	4.16E-62
CCT	-0.096621619	1.17E-50	7.52E-49
ACC	-0.094177228	3.33E-48	2.13E-46
CCC	-0.093595586	1.25E-47	8.00E-46
CTC	-0.092628716	1.11E-46	7.07E-45
GAT	0.091474321	1.45E-45	9.27E-44
CAG	-0.085685033	3.56E-40	2.28E-38
TCC	-0.079665918	6.04E-35	3.87E-33
TTG	0.078372043	7.17E-34	4.59E-32
TGA	0.072393377	3.91E-29	2.50E-27
GTT	0.070014577	2.36E-27	1.51E-25
ATT	0.06102204	3.72E-21	2.38E-19
AGC	-0.057833186	3.68E-19	2.36E-17
TAT	0.057118881	9.97E-19	6.38E-17
GCC	-0.053775125	8.99E-17	5.75E-15
ATG	0.052712663	3.55E-16	2.27E-14
TCG	0.050814214	3.88E-15	2.48E-13
GAA	0.049225573	2.68E-14	1.72E-12
AAG	0.04729936	2.58E-13	1.65E-11
GTA	0.0463375	7.74E-13	4.95E-11
GGT	0.043517517	1.71E-11	1.09E-09
ATA	0.043362792	2.01E-11	1.29E-09
TTT	0.043079378	2.71E-11	1.74E-09
TTA	0.042791204	3.67E-11	2.35E-09
TAA	0.040435024	4.05E-10	2.59E-08
AAT	0.037320501	7.92E-09	5.07E-07
TGG	0.034667259	8.33E-08	5.33E-06
GCA	-0.034416087	1.03E-07	6.61E-06
AAA	0.031366775	1.24E-06	7.93E-05
GCG	0.029410825	5.45E-06	0.000348771
TCA	-0.028982021	7.45E-06	0.000476877
AGA	0.026039354	5.69E-05	0.00364177
TGC	-0.025924192	6.14E-05	0.003927486
CTG	-0.025557527	7.79E-05	0.004985143
CGG	0.02425997	0.000176729	0.011310653
TAC	0.022831235	0.000416764	0.026672927
CGT	0.022690811	0.000452302	0.028947297
CGA	0.022430323	0.000525821	0.033652567
TAG	0.021594377	0.000843851	0.054006442
GGA	0.020743863	0.001343618	0.085991561
CTA	0.020721405	0.001359924	0.087035132
ATC	0.020680819	0.001389856	0.088950756
GTC	-0.018844059	0.003582287	0.229266338
TGT	0.016134953	0.012632487	0.808479155
ACA	-0.015800672	0.014594445	0.934044466
AAC	-0.00165464	0.798151776	1
ACG	0.012857897	0.046879587	1
ACT	-0.005214283	0.420288929	1
AGG	-0.009861413	0.127456836	1
AGT	0.015510775	0.016508514	1
CAA	0.004775004	0.460499725	1
CAT	-0.015103751	0.019566699	1
CCG	-0.003172881	0.623851766	1
CGC	0.007733059	0.231996347	1
CTT	-0.003859742	0.550800975	1
GAC	-0.009296463	0.150751077	1
GAG	-0.009392627	0.146571801	1
GCT	0.006925928	0.284404362	1
GGC	-0.000496924	0.938779406	1
GGG	-0.007866696	0.224027615	1
GTG	-0.002524754	0.696370784	1
TCT	-0.001196814	0.853245926	1
TTC	0.005475615	0.397378646	1
