# Supplementary material for: Genome-wide analysis of lncRNA stability in human
Source: PLoS Comput Biol. 2021 Apr 16;17(4):e1008918. doi: 10.1371/journal.pcbi.1008918 (PMC8081339; doi:10.1371/journal.pcbi.1008918)
Supplement: S46 Table — (CSV) [file pcbi.1008918.s046.csv]

kmer	rho	p	FDR
CCCA	-0.104814618	2.43E-59	6.22E-57
CACC	-0.093068379	4.11E-47	1.05E-44
CCAC	-0.092356686	2.03E-46	5.20E-44
AGCC	-0.090779482	6.70E-45	1.72E-42
TCCC	-0.09041157	1.50E-44	3.85E-42
CCCT	-0.090322395	1.83E-44	4.67E-42
CTCC	-0.08852277	8.98E-43	2.30E-40
ACCC	-0.087815309	4.06E-42	1.04E-39
CCCC	-0.085706668	3.40E-40	8.71E-38
CCTC	-0.085052839	1.31E-39	3.36E-37
CCAG	-0.081901852	7.64E-37	1.95E-34
TGAT	0.081474244	1.78E-36	4.55E-34
CAGC	-0.076120544	4.82E-32	1.23E-29
TTGA	0.074503713	9.18E-31	2.35E-28
ATTG	0.072705497	2.26E-29	5.78E-27
GCCT	-0.067751076	1.03E-25	2.63E-23
CCTT	-0.0669089	4.06E-25	1.04E-22
GATT	0.066476397	8.16E-25	2.09E-22
CTCA	-0.065051663	7.89E-24	2.02E-21
CACA	-0.064605752	1.59E-23	4.07E-21
TTGG	0.064145236	3.26E-23	8.34E-21
GTTG	0.063115568	1.59E-22	4.08E-20
ACCT	-0.062439136	4.46E-22	1.14E-19
GATG	0.061624219	1.52E-21	3.89E-19
GCCC	-0.061268518	2.58E-21	6.60E-19
GAAG	0.060959676	4.08E-21	1.04E-18
TTTG	0.058857473	8.64E-20	2.21E-17
AGAT	0.058755772	9.99E-20	2.56E-17
ACTC	-0.057591301	5.17E-19	1.32E-16
TGCC	-0.056521658	2.27E-18	5.82E-16
ACAC	-0.056302211	3.07E-18	7.85E-16
TGAA	0.055747682	6.52E-18	1.67E-15
CACT	-0.054820744	2.26E-17	5.79E-15
GCAC	-0.053856969	8.08E-17	2.07E-14
TGTT	0.053835565	8.30E-17	2.13E-14
AACC	-0.053232826	1.82E-16	4.66E-14
AAGA	0.052660477	3.80E-16	9.73E-14
GGAT	0.051550248	1.55E-15	3.97E-13
TCCA	-0.051229433	2.32E-15	5.93E-13
ACCA	-0.050927183	3.37E-15	8.63E-13
ATGA	0.050718161	4.36E-15	1.12E-12
CCTG	-0.049337948	2.34E-14	6.00E-12
CAGG	-0.049296827	2.46E-14	6.30E-12
TATT	0.04850993	6.28E-14	1.61E-11
GTAT	0.047871899	1.33E-13	3.40E-11
GCCA	-0.04762596	1.77E-13	4.53E-11
TTGT	0.046400684	7.20E-13	1.84E-10
ATGG	0.045925009	1.23E-12	3.15E-10
TCAC	-0.045376743	2.27E-12	5.80E-10
TCTC	-0.045312997	2.43E-12	6.23E-10
GTCC	-0.045084161	3.13E-12	8.02E-10
CCTA	-0.044467537	6.14E-12	1.57E-09
AGTT	0.044303993	7.34E-12	1.88E-09
ATAT	0.043937726	1.09E-11	2.79E-09
TTAT	0.043823876	1.23E-11	3.15E-09
AGTC	-0.043701385	1.40E-11	3.59E-09
ATTT	0.043457796	1.82E-11	4.65E-09
TCAG	-0.042975475	3.03E-11	7.75E-09
ATTA	0.042957725	3.08E-11	7.89E-09
GATA	0.042762195	3.78E-11	9.69E-09
CTCT	-0.042449355	5.24E-11	1.34E-08
GTTT	0.041522367	1.36E-10	3.48E-08
CTGC	-0.040967893	2.38E-10	6.09E-08
GATC	0.040565549	3.56E-10	9.10E-08
GGTT	0.040343097	4.43E-10	1.14E-07
AATT	0.040250126	4.86E-10	1.24E-07
TCCT	-0.039890086	6.92E-10	1.77E-07
AGTA	0.039708147	8.27E-10	2.12E-07
TATG	0.039445496	1.07E-09	2.73E-07
CCAT	-0.039303313	1.22E-09	3.13E-07
TGGA	0.039139983	1.43E-09	3.67E-07
CATC	-0.03904461	1.57E-09	4.02E-07
AGAA	0.03876604	2.05E-09	5.24E-07
GCTC	-0.038480201	2.69E-09	6.88E-07
TAAA	0.038080148	3.91E-09	1.00E-06
TCGT	0.037548417	6.42E-09	1.64E-06
GGCG	0.037165572	9.12E-09	2.34E-06
AAGT	0.03548715	4.10E-08	1.05E-05
AAAT	0.035235605	5.10E-08	1.31E-05
AATA	0.034919036	6.71E-08	1.72E-05
CTTC	-0.034878479	6.95E-08	1.78E-05
TATA	0.0346329	8.58E-08	2.20E-05
ATCG	0.034372278	1.07E-07	2.74E-05
GTTA	0.034343298	1.10E-07	2.81E-05
ATAA	0.034314989	1.13E-07	2.88E-05
TTCG	0.033629369	2.00E-07	5.12E-05
GAAT	0.033547489	2.14E-07	5.48E-05
TATC	0.033431385	2.36E-07	6.04E-05
GTCG	0.032867141	3.75E-07	9.60E-05
TTAA	0.032768596	4.06E-07	0.000103979
TGGT	0.032451903	5.25E-07	0.000134321
TCGA	0.031720985	9.39E-07	0.000240396
TACG	0.031653874	9.90E-07	0.000253436
AGGG	-0.030756789	1.99E-06	0.000508363
TTTT	0.030065785	3.35E-06	0.000858075
CTAA	0.02981161	4.05E-06	0.001037406
ACAA	0.029496303	5.12E-06	0.001310077
GCGG	0.029202985	6.35E-06	0.001624367
AAAG	0.029082611	6.93E-06	0.00177321
AAAA	0.028880468	8.02E-06	0.002052932
GCTA	0.028746357	8.83E-06	0.002261278
GACC	-0.028741705	8.86E-06	0.002268857
AGCA	-0.028737676	8.89E-06	0.002275439
ACAG	-0.028597775	9.83E-06	0.00251567
AAGG	0.028555403	1.01E-05	0.002593084
CGCG	0.028443627	1.10E-05	0.00280837
CAAC	-0.028170436	1.33E-05	0.00340869
CACG	-0.028120279	1.38E-05	0.003531453
TTGC	0.02798009	1.52E-05	0.003897332
CCCG	-0.027598252	1.99E-05	0.005086137
TTTA	0.027572311	2.02E-05	0.005178338
GAAA	0.027237201	2.55E-05	0.006521969
CCAA	-0.027190777	2.63E-05	0.006732401
CATT	0.027102401	2.79E-05	0.007150969
CTGG	-0.027065395	2.86E-05	0.007333486
CAGT	-0.025561	7.77E-05	0.019895879
TCTT	0.025534357	7.91E-05	0.020241248
CTGA	0.025115506	0.000103413	0.026473745
AGGC	-0.024951584	0.000114743	0.029374269
GGCC	-0.024330009	0.000169249	0.043327773
TAAT	0.023202539	0.00033496	0.085749667
ACTA	0.022983845	0.00038111	0.09756411
GTTC	0.022902111	0.000399835	0.102357685
TCTA	0.022703594	0.000448953	0.114931992
GGTG	0.022473225	0.000512992	0.131326015
TTCT	0.022286008	0.000571203	0.146228005
TGCT	0.022279621	0.000573293	0.146763064
ATGT	0.022188518	0.000603896	0.154597439
TAGA	0.021861208	0.000726835	0.186069803
GGAA	0.021795754	0.000754055	0.193038105
CTAT	0.021519026	0.000879928	0.22526163
GTGC	-0.021378006	0.000951317	0.243537223
TTCC	-0.021007043	0.001165518	0.298372692
TTAC	0.020845528	0.001272036	0.325641197
TGTA	0.020607307	0.00144562	0.370078815
ATTC	0.020515333	0.001518293	0.388683107
TGCA	-0.020444244	0.001576754	0.403649059
ACTT	0.020420072	0.001597099	0.4088574
AATG	0.020254354	0.001743221	0.44626446
AGAG	-0.018861757	0.003551025	0.909062293
GGGA	-0.018859398	0.003555177	0.910125361
AAAC	0.005186065	0.422808273	1
AACA	0.011271916	0.081467872	1
AACG	0.006832697	0.290937372	1
AACT	0.018552569	0.004134488	1
AAGC	-0.006989965	0.279974976	1
AATC	0.016117436	0.012729187	1
ACAT	0.011139432	0.085114199	1
ACCG	-0.016086291	0.012902734	1
ACGA	0.014484368	0.025168436	1
ACGC	-0.013889512	0.031804957	1
ACGG	0.006223026	0.336132873	1
ACGT	0.005136653	0.427241172	1
ACTG	-0.009102741	0.159445144	1
AGAC	-0.017383746	0.007209299	1
AGCG	-0.003533327	0.584990723	1
AGCT	-0.00717243	0.267612148	1
AGGA	0.005489459	0.396186319	1
AGGT	0.014981657	0.020575711	1
AGTG	-0.01744933	0.006993426	1
ATAC	0.014230907	0.027833382	1
ATAG	0.013235968	0.040773265	1
ATCA	0.016142952	0.012588549	1
ATCC	-0.013948612	0.031084516	1
ATCT	0.010648231	0.099799366	1
ATGC	0.005917244	0.360416574	1
CAAA	0.015374805	0.017479857	1
CAAG	-0.004881767	0.45053357	1
CAAT	0.014191721	0.028266386	1
CAGA	-0.006931237	0.284035327	1
CATA	0.006059893	0.34895409	1
CATG	-0.01005926	0.119996338	1
CCGA	-0.007083493	0.27359041	1
CCGC	-0.011753131	0.069276012	1
CCGG	-0.001009709	0.875985938	1
CCGT	-0.017027152	0.008491104	1
CGAA	0.005230578	0.418838091	1
CGAC	-0.000961888	0.881815244	1
CGAG	0.013690101	0.03434241	1
CGAT	0.013726318	0.033869111	1
CGCA	-0.010797324	0.095142608	1
CGCC	-0.010011422	0.121768119	1
CGCT	0.001221612	0.850240778	1
CGGA	0.016651556	0.010058054	1
CGGC	0.014404227	0.025986117	1
CGGG	0.012716046	0.049361091	1
CGGT	0.016969648	0.00871589	1
CGTA	0.000595272	0.926694345	1
CGTC	0.002772219	0.668307287	1
CGTG	0.006737779	0.297691559	1
CGTT	0.018620176	0.003999943	1
CTAC	-0.009282421	0.151368859	1
CTAG	-0.002592016	0.68869973	1
CTCG	0.000987787	0.878657329	1
CTGT	-0.010474942	0.105438337	1
CTTA	0.011904287	0.0657711	1
CTTG	0.017410457	0.007120667	1
CTTT	0.012948426	0.045351426	1
GAAC	0.014428716	0.025733851	1
GACA	0.000166264	0.979498494	1
GACG	0.008990718	0.164642798	1
GACT	0.001160565	0.857642524	1
GAGA	-0.006001014	0.353656956	1
GAGC	-0.015811654	0.01452595	1
GAGG	0.001413966	0.827007357	1
GAGT	0.00950272	0.141896676	1
GCAA	-0.009888806	0.12640288	1
GCAG	-0.018190315	0.004927886	1
GCAT	0.005240346	0.417969812	1
GCCG	0.006250274	0.334021269	1
GCGA	0.003604092	0.577495471	1
GCGC	0.01428436	0.027251955	1
GCGT	0.00928464	0.151271123	1
GCTG	0.010927205	0.091229226	1
GCTT	0.017814054	0.005895425	1
GGAC	-0.013122361	0.04253301	1
GGAG	-0.007080699	0.273779628	1
GGCA	-0.011636027	0.072095554	1
GGCT	-0.002483072	0.701140186	1
GGGC	-0.008488706	0.189510034	1
GGGG	-0.008022968	0.21495975	1
GGGT	0.013401176	0.038324601	1
GGTA	0.016380329	0.011344699	1
GGTC	-0.002059524	0.750243441	1
GTAA	0.008391745	0.194616411	1
GTAC	0.016789367	0.009455475	1
GTAG	0.011003733	0.088984687	1
GTCA	-0.017469702	0.006927561	1
GTCT	-0.004747252	0.463110329	1
GTGA	0.014780727	0.02233512	1
GTGG	0.00752385	0.244871903	1
GTGT	-0.005473503	0.397560658	1
TAAC	0.006290577	0.330913663	1
TAAG	0.017049258	0.008406082	1
TACA	0.013963518	0.030905039	1
TACC	-0.014859421	0.021631049	1
TACT	0.015242565	0.018472257	1
TAGC	-0.00271464	0.674797474	1
TAGG	-0.014389383	0.02614007	1
TAGT	0.013400249	0.03833798	1
TCAA	0.008920195	0.16797979	1
TCAT	-0.000951251	0.883112676	1
TCCG	0.000948386	0.883462225	1
TCGC	0.008163867	0.207013378	1
TCGG	0.01866075	0.003921118	1
TCTG	-0.013616623	0.035320048	1
TGAC	0.017975787	0.005460294	1
TGAG	-0.015251482	0.018403825	1
TGCG	0.001605939	0.803969975	1
TGGC	0.015576675	0.016055032	1
TGGG	-0.010512145	0.104206889	1
TGTC	-0.004651912	0.472141525	1
TGTG	-0.010591422	0.101620853	1
TTAG	0.007295667	0.259477775	1
TTCA	-0.00596243	0.356760347	1
TTTC	0.013388165	0.038512806	1
