# Supplementary material for: Genome-wide analysis of lncRNA stability in human
Source: PLoS Comput Biol. 2021 Apr 16;17(4):e1008918. doi: 10.1371/journal.pcbi.1008918 (PMC8081339; doi:10.1371/journal.pcbi.1008918)
Supplement: S47 Table — (CSV) [file pcbi.1008918.s047.csv]

kmer	rho	p	FDR
CCCCA	-0.087340368	1.11E-41	1.14E-38
CCCAG	-0.085801077	2.80E-40	2.86E-37
CCCAC	-0.085231354	9.09E-40	9.31E-37
CCACC	-0.084918118	1.73E-39	1.77E-36
TCCCC	-0.084043784	1.04E-38	1.06E-35
CTCCC	-0.081381786	2.13E-36	2.18E-33
CAGCC	-0.080478343	1.25E-35	1.28E-32
AGCCC	-0.079679806	5.88E-35	6.02E-32
CCCCC	-0.077172601	6.85E-33	7.01E-30
CACCC	-0.076897079	1.14E-32	1.17E-29
CCAGC	-0.076372478	3.03E-32	3.10E-29
CCTCC	-0.075962172	6.45E-32	6.61E-29
CCCCT	-0.075084293	3.21E-31	3.29E-28
CACCA	-0.074054913	2.06E-30	2.11E-27
ACCCC	-0.073316885	7.67E-30	7.85E-27
AGCCT	-0.071178377	3.23E-28	3.30E-25
GCCCA	-0.066079386	1.54E-24	1.58E-21
CCTCA	-0.065747706	2.62E-24	2.68E-21
TCCCA	-0.064821678	1.13E-23	1.16E-20
CACAC	-0.064589108	1.63E-23	1.67E-20
CTCCA	-0.064161498	3.18E-23	3.25E-20
ACCTC	-0.063011641	1.87E-22	1.91E-19
CCTTC	-0.062486408	4.15E-22	4.25E-19
CCCTA	-0.062251376	5.92E-22	6.07E-19
CCACT	-0.062242994	6.00E-22	6.14E-19
CTGCC	-0.061758986	1.24E-21	1.27E-18
CTCAG	-0.061135057	3.14E-21	3.22E-18
CCCTT	-0.060959092	4.08E-21	4.18E-18
GCCCC	-0.060655858	6.38E-21	6.53E-18
CACCT	-0.060585141	7.08E-21	7.25E-18
CCTGC	-0.060167144	1.30E-20	1.34E-17
GCTCC	-0.059467814	3.60E-20	3.68E-17
CCCTC	-0.059430781	3.80E-20	3.89E-17
TGAAG	0.05899355	7.11E-20	7.28E-17
CTCCT	-0.058782399	9.62E-20	9.85E-17
GTCCC	-0.058596968	1.25E-19	1.28E-16
AACCC	-0.058234645	2.09E-19	2.14E-16
ACTCC	-0.057285256	7.91E-19	8.10E-16
ACACC	-0.057085537	1.04E-18	1.07E-15
TCAGC	-0.057054279	1.09E-18	1.12E-15
CCCTG	-0.056774669	1.60E-18	1.64E-15
ATTGA	0.056754937	1.65E-18	1.69E-15
GCCTC	-0.056693816	1.79E-18	1.84E-15
ACCCT	-0.056574081	2.11E-18	2.16E-15
TGATG	0.0564459	2.52E-18	2.58E-15
CCAGG	-0.056427449	2.58E-18	2.65E-15
CAACC	-0.056335992	2.93E-18	3.00E-15
CAGTC	-0.05578759	6.18E-18	6.33E-15
GCCTT	-0.055675236	7.19E-18	7.37E-15
AGTCC	-0.054866446	2.13E-17	2.18E-14
GCACC	-0.054855559	2.16E-17	2.21E-14
TGCCT	-0.054833527	2.23E-17	2.28E-14
CAGCA	-0.054250943	4.81E-17	4.93E-14
GCCCT	-0.05401087	6.60E-17	6.76E-14
TCCTC	-0.053974306	6.93E-17	7.09E-14
ACCAC	-0.053748962	9.30E-17	9.52E-14
ACCCA	-0.053542629	1.22E-16	1.25E-13
GATGA	0.053245155	1.79E-16	1.83E-13
CACTC	-0.052787232	3.23E-16	3.31E-13
TTCCC	-0.052778713	3.26E-16	3.34E-13
TCCCT	-0.052746258	3.40E-16	3.49E-13
GCCAC	-0.05258877	4.16E-16	4.26E-13
CAGGG	-0.052554421	4.35E-16	4.46E-13
GAAGA	0.051944857	9.44E-16	9.66E-13
CTCAC	-0.051890991	1.01E-15	1.03E-12
CTCTC	-0.051703684	1.28E-15	1.31E-12
AAGAT	0.051596172	1.46E-15	1.50E-12
AGCTC	-0.051309423	2.10E-15	2.15E-12
GCCAG	-0.051047947	2.90E-15	2.97E-12
TTGAT	0.05103431	2.95E-15	3.02E-12
CCCAT	-0.050976975	3.17E-15	3.24E-12
TCACC	-0.050687091	4.53E-15	4.64E-12
TCTCC	-0.049729469	1.46E-14	1.50E-11
TGCCC	-0.049286504	2.49E-14	2.55E-11
CCTAC	-0.048421626	6.97E-14	7.14E-11
AAGAA	0.048254086	8.49E-14	8.70E-11
CACTG	-0.048231403	8.72E-14	8.93E-11
TCCAC	-0.047764529	1.51E-13	1.54E-10
CCACA	-0.047716051	1.59E-13	1.63E-10
CACAG	-0.047672466	1.68E-13	1.72E-10
CCCCG	-0.047039957	3.48E-13	3.56E-10
ATGAT	0.046985513	3.70E-13	3.79E-10
CCATC	-0.046689827	5.19E-13	5.31E-10
CCTCT	-0.046614598	5.65E-13	5.79E-10
CATCC	-0.046395691	7.24E-13	7.42E-10
TTGAA	0.04630976	7.98E-13	8.18E-10
GAGCC	-0.046147058	9.59E-13	9.82E-10
AAGCC	-0.045454359	2.08E-12	2.13E-09
GTGAG	-0.045382425	2.25E-12	2.31E-09
GACTC	-0.045031732	3.32E-12	3.40E-09
ACAGC	-0.044402653	6.59E-12	6.75E-09
ATTGG	0.043905714	1.13E-11	1.15E-08
CCCAA	-0.043749499	1.33E-11	1.36E-08
CAGCT	-0.04358238	1.59E-11	1.63E-08
GACCC	-0.043490396	1.76E-11	1.80E-08
CTCTG	-0.042951408	3.10E-11	3.18E-08
AGCCA	-0.042812247	3.59E-11	3.68E-08
CAGAG	-0.042636285	4.32E-11	4.42E-08
AGGCC	-0.042519736	4.87E-11	4.99E-08
GTGCC	-0.042089937	7.60E-11	7.78E-08
AGACC	-0.041258191	1.78E-10	1.82E-07
CCTGG	-0.041002061	2.30E-10	2.35E-07
GCACA	-0.040469591	3.91E-10	4.01E-07
AGATT	0.040407701	4.16E-10	4.26E-07
CTGAT	0.040343639	4.43E-10	4.54E-07
TGATT	0.040259097	4.82E-10	4.93E-07
GGCAC	-0.039719646	8.18E-10	8.37E-07
TATTG	0.039554135	9.60E-10	9.84E-07
CCAAC	-0.039482854	1.03E-09	1.05E-06
TTTGA	0.039057414	1.55E-09	1.59E-06
GCCTG	-0.038743971	2.09E-09	2.14E-06
GGCCC	-0.038669595	2.25E-09	2.30E-06
AGCAC	-0.038638558	2.31E-09	2.37E-06
AGAAG	0.038577182	2.45E-09	2.51E-06
ATCCC	-0.038567489	2.47E-09	2.53E-06
TGGAT	0.038335395	3.08E-09	3.15E-06
ATTTG	0.038041303	4.06E-09	4.16E-06
ACCTT	-0.037996331	4.23E-09	4.34E-06
CAGGC	-0.037889269	4.68E-09	4.79E-06
TGCAC	-0.037726749	5.44E-09	5.57E-06
CCTAG	-0.037563645	6.33E-09	6.48E-06
TTGGA	0.037339511	7.78E-09	7.97E-06
TGTCC	-0.037241593	8.51E-09	8.71E-06
AATTT	0.037159383	9.18E-09	9.40E-06
GATTG	0.036949529	1.11E-08	1.14E-05
ATGGC	0.036410375	1.81E-08	1.85E-05
CTTCC	-0.036246636	2.09E-08	2.14E-05
CCACG	-0.036215436	2.15E-08	2.20E-05
AACCT	-0.035761797	3.22E-08	3.30E-05
AATTG	0.035654586	3.54E-08	3.62E-05
GGCCT	-0.035516282	3.99E-08	4.09E-05
AAGTT	0.035511396	4.01E-08	4.11E-05
AACAC	-0.035372296	4.53E-08	4.64E-05
AGCCG	-0.035253006	5.03E-08	5.15E-05
GTCCT	-0.035249958	5.04E-08	5.16E-05
CCCGC	-0.035237761	5.09E-08	5.22E-05
GTTGA	0.035231931	5.12E-08	5.24E-05
TACCC	-0.035217457	5.18E-08	5.31E-05
TTGGC	0.035019095	6.16E-08	6.30E-05
TGGCG	0.034646987	8.48E-08	8.68E-05
TCTGC	-0.034502128	9.60E-08	9.83E-05
CCTTT	-0.034463059	9.92E-08	0.000101594
CAAGC	-0.034368709	1.08E-07	0.000110081
CGCCA	-0.034347841	1.09E-07	0.000112049
TGTTG	0.034320902	1.12E-07	0.00011464
CACCG	-0.033960203	1.52E-07	0.000155436
GACAC	-0.033863149	1.65E-07	0.000168618
CGCAC	-0.033843066	1.67E-07	0.000171477
GTAAG	-0.033785947	1.76E-07	0.000179869
ACCGC	-0.033576213	2.09E-07	0.000214221
TGATC	0.033393603	2.43E-07	0.000249224
TGAAA	0.033380026	2.46E-07	0.000252036
AGGGG	-0.033375021	2.47E-07	0.000253081
TCCAG	-0.033374937	2.47E-07	0.000253098
CCCGT	-0.033171403	2.92E-07	0.000299305
ACACA	-0.032880612	3.71E-07	0.000379694
AATAT	0.032859929	3.77E-07	0.000386145
GATTT	0.032818092	3.90E-07	0.000399518
AAACC	-0.032744902	4.14E-07	0.000423996
ATATT	0.032700877	4.29E-07	0.000439409
GGCGG	0.03266574	4.42E-07	0.000452098
CACGC	-0.032659211	4.44E-07	0.000454494
ACACG	-0.032372218	5.59E-07	0.000572827
TCCCG	-0.032321629	5.83E-07	0.000596557
CCCGA	-0.032178107	6.53E-07	0.000669151
GAAGT	0.032038635	7.30E-07	0.000747809
GGATT	0.031789965	8.89E-07	0.00091067
CATGC	-0.031781106	8.96E-07	0.000917061
GTCTC	-0.031625825	1.01E-06	0.001036342
GATTA	0.031491853	1.12E-06	0.001151133
CATTG	0.031337863	1.27E-06	0.001298201
CCTGT	-0.031005902	1.64E-06	0.001679177
ATGTT	0.030910023	1.77E-06	0.001807875
GCCTA	-0.03091	1.77E-06	0.001807906
GTTGT	0.030707721	2.06E-06	0.002111231
AGTGC	-0.030655147	2.15E-06	0.002197738
CTGCA	-0.030597908	2.24E-06	0.002295788
ATTAT	0.030590804	2.25E-06	0.002308248
CAGTG	-0.03057186	2.29E-06	0.002341788
GTTGG	0.030569493	2.29E-06	0.002346011
TTCAC	-0.030500806	2.41E-06	0.002471807
AAAGA	0.030367204	2.67E-06	0.002735282
ACCCG	-0.030362005	2.68E-06	0.002746061
AGAGC	-0.03012555	3.20E-06	0.003281789
GTCCA	-0.029972029	3.60E-06	0.003681828
ACCGG	-0.029946569	3.66E-06	0.003752536
GCAGC	-0.029852718	3.93E-06	0.004024595
AAATT	0.029774404	4.17E-06	0.004265985
GAATT	0.029718078	4.34E-06	0.004448118
CCGTA	-0.029692585	4.43E-06	0.004532976
AGGGA	-0.029616234	4.68E-06	0.004796509
GACCT	-0.029592312	4.77E-06	0.004882052
AGATG	0.029489405	5.14E-06	0.005266996
CAGAC	-0.029419209	5.42E-06	0.005546075
AGTGT	-0.029316196	5.84E-06	0.005981386
ACTCA	-0.029286435	5.97E-06	0.006113116
GTGAA	0.029269201	6.05E-06	0.006190664
ACTCG	-0.029266763	6.06E-06	0.00620171
GGGAG	-0.029202396	6.35E-06	0.006500263
GGTTG	0.029143911	6.62E-06	0.006783412
AGTAT	0.029090885	6.89E-06	0.007050299
AACTC	-0.029084585	6.92E-06	0.007082664
ACCTG	-0.029060105	7.04E-06	0.007209793
ACACT	-0.029053248	7.08E-06	0.007245793
GTGTG	-0.02900017	7.35E-06	0.007530321
TTTGG	0.028950198	7.62E-06	0.007807942
ACCAG	-0.028909545	7.85E-06	0.008040985
ATCTC	-0.02890725	7.87E-06	0.008054335
CATCA	-0.02886989	8.08E-06	0.008274701
TTGCT	0.028591972	9.87E-06	0.010104561
TCTCA	-0.028576427	9.98E-06	0.010217568
GCAAC	-0.028526749	1.03E-05	0.010586881
CTGTC	-0.028468162	1.08E-05	0.011038807
AGTCA	-0.028440377	1.10E-05	0.011259514
CTACC	-0.02837015	1.16E-05	0.011836302
AAAAT	0.02836075	1.16E-05	0.011915609
TATTA	0.028335539	1.18E-05	0.012130839
AGGCA	-0.028238398	1.27E-05	0.012995326
ATAAA	0.028218997	1.29E-05	0.013174886
GGCTC	-0.028137919	1.36E-05	0.013951213
CACAT	-0.028087931	1.41E-05	0.014451397
TAAAG	0.028037592	1.46E-05	0.014972339
CTATT	0.02800493	1.50E-05	0.015319885
ACCAT	-0.027953356	1.55E-05	0.015884364
ATGGA	0.027940022	1.57E-05	0.016033488
GTCAC	-0.027925301	1.58E-05	0.01619969
TTGGT	0.027822656	1.70E-05	0.017405018
CCGCA	-0.027545683	2.06E-05	0.021098534
ACAGG	-0.027508947	2.11E-05	0.021641134
CCTTA	-0.0273611	2.34E-05	0.02396219
ATGAA	0.027312054	2.42E-05	0.024783166
TGAGC	-0.027307028	2.43E-05	0.024868791
TCTCT	-0.027271347	2.49E-05	0.025484803
CCGGT	-0.027260249	2.51E-05	0.025679344
CGCCC	-0.02715133	2.70E-05	0.027665077
GAGAG	-0.027123336	2.75E-05	0.028198549
TCACA	-0.027103265	2.79E-05	0.028587043
CCAGT	-0.027007022	2.98E-05	0.030521671
TATTT	0.026974994	3.05E-05	0.031192622
GTCAG	-0.026965613	3.07E-05	0.031391782
CCAGA	-0.026937275	3.13E-05	0.032000766
GAAGG	0.026849607	3.32E-05	0.033956632
AACCA	-0.026764468	3.51E-05	0.035964376
AGTTG	0.02675657	3.53E-05	0.036156242
AACCG	-0.026675185	3.73E-05	0.038190691
ACTCT	-0.026650309	3.79E-05	0.038833906
GAATA	0.026341842	4.66E-05	0.04771415
TCCAT	-0.026309171	4.76E-05	0.048760077
TGCGA	-0.026237342	4.99E-05	0.051136528
TGAGT	-0.026136419	5.34E-05	0.054661663
AGATA	0.026130016	5.36E-05	0.054892905
TAGGG	-0.026121798	5.39E-05	0.055191058
CCATG	-0.026110438	5.43E-05	0.055605768
CTTCA	-0.025863934	6.38E-05	0.065365056
GTGCA	-0.025836158	6.50E-05	0.066561148
GTTTG	0.025777444	6.75E-05	0.069158048
GTGGG	-0.025709175	7.06E-05	0.072298096
ACGCC	-0.025559746	7.78E-05	0.079648005
CTAGG	-0.02552983	7.93E-05	0.081201959
GAAAT	0.025504793	8.06E-05	0.082524435
TCAGG	-0.025391857	8.67E-05	0.08874704
TCGCG	0.025354466	8.88E-05	0.090903077
GCTCA	-0.025288849	9.26E-05	0.094806831
CACGT	-0.025238918	9.56E-05	0.097882886
TTGAC	0.025117479	0.000103283	0.105762153
TGATA	0.025079325	0.000105819	0.108358767
GTATT	0.025024949	0.000109535	0.112163552
CCGCC	-0.024983968	0.000112416	0.115113999
GCACT	-0.024925791	0.000116629	0.11942833
TATGA	0.024890078	0.000119289	0.122151864
CCTCG	-0.02486642	0.000121082	0.123988187
CGAAC	-0.024756779	0.00012973	0.13284346
GTTCT	0.024740144	0.000131092	0.134237919
TTTTT	0.024714774	0.000133195	0.136391327
GTTAT	0.024712952	0.000133347	0.136547178
TTCTT	0.024711966	0.000133429	0.13663163
CTTTC	-0.024703321	0.000134154	0.137374059
TGTGC	-0.024656409	0.000138154	0.141469417
AAGTA	0.024563061	0.000146448	0.149963006
GATAT	0.024506049	0.000151742	0.155384178
TGCCA	-0.024505055	0.000151836	0.155480321
AGGGC	-0.024494505	0.000152836	0.156504156
TTATG	0.024435916	0.000158502	0.162306183
TTTTG	0.024433982	0.000158692	0.1625011
GCCGT	-0.024392504	0.000162827	0.166735148
AGACG	-0.024261543	0.000176558	0.180794952
GTGTC	-0.024236859	0.000179265	0.183566907
GCTGA	0.024174147	0.000186318	0.190789976
CAGAA	0.024078788	0.000197546	0.202287096
TCATC	-0.024072561	0.000198301	0.203059983
CAAAC	-0.02403985	0.000202311	0.207166335
CTCCG	-0.024026303	0.000203994	0.20888955
AACAA	0.023985136	0.000209189	0.214209475
ACCTA	-0.023956112	0.000212926	0.218036294
AATGA	0.023941903	0.000214778	0.21993298
AGTTT	0.023887524	0.000222008	0.227336289
ATATG	0.023871581	0.000224171	0.229550675
GGGCC	-0.023821118	0.000231147	0.236694088
TTAAA	0.023805759	0.00023331	0.238909324
TTATT	0.023751008	0.000241177	0.246965506
AGGAT	0.023719768	0.000245777	0.251675575
CAGGT	-0.02364601	0.000256966	0.263132877
TGGAA	0.023592691	0.000265349	0.271717739
GATAA	0.02357214	0.000268649	0.275096198
TTATA	0.023525301	0.000276313	0.282944006
CGGCG	0.023418209	0.000294612	0.301682232
GAGGG	-0.023357778	0.000305432	0.312762781
GGTAA	-0.023268009	0.000322195	0.329927925
GGGGA	-0.023195534	0.000336353	0.344425549
TCAGT	-0.023094664	0.000357028	0.365597055
AGGAC	-0.023058116	0.000364809	0.373564017
TCAAC	-0.022902698	0.000399697	0.40928997
ATTGC	0.022900241	0.000400273	0.409879604
GGTCG	0.022860151	0.000409778	0.419612907
AGAAA	0.022840282	0.000414567	0.424516375
TAGGC	-0.022838768	0.000414934	0.424892153
CTCAT	-0.022826479	0.000417924	0.427954271
CGCTC	-0.022826155	0.000418003	0.4280354
CAGCG	-0.022823754	0.00041859	0.428636214
AACTG	0.022762592	0.000433797	0.444208093
GAGAC	-0.0227393	0.000439723	0.450275885
ACTGC	-0.022613733	0.00047299	0.484341711
ATTAA	0.022576942	0.000483173	0.494769438
CCTTG	-0.022547848	0.000491371	0.503163571
CCTAT	-0.022535595	0.000494862	0.506738275
CTGAA	0.022531436	0.000496052	0.507956927
ATGAC	0.022515763	0.000500561	0.512574343
GGCCA	-0.022469546	0.000514081	0.526418928
ACAAA	0.02245712	0.000517773	0.530200062
ATTTT	0.022438648	0.000523309	0.535868212
CGGTC	-0.022419887	0.000528987	0.541682441
TTTAT	0.022400007	0.000535066	0.547907867
CTGGG	-0.022239998	0.000586421	0.600495392
TGTTT	0.022224896	0.000591498	0.605694203
CAAAA	0.022162663	0.000612854	0.627562611
AGTCT	-0.022130053	0.000624329	0.639312875
CCGTC	-0.022100234	0.000634996	0.650236181
GGTCA	-0.022086636	0.000639917	0.655274925
GGTTA	0.022006479	0.000669651	0.685722198
GCAAG	-0.021984778	0.000677919	0.694188894
CCAAG	-0.021891866	0.000714402	0.731547715
TATCA	0.02182428	0.000742078	0.759887938
CACGG	-0.021777698	0.000761729	0.78001027
CTGGA	-0.021738409	0.000778678	0.797366154
CAGGA	-0.021735105	0.000780119	0.79884159
TATAA	0.021695438	0.000797615	0.816758109
TTCGT	0.021648365	0.000818851	0.838502978
ACGTC	-0.021642929	0.000821337	0.841048703
CACGA	-0.021619194	0.000832272	0.85224678
ATGCT	0.021486856	0.000895762	0.917260576
CTGTG	-0.021476257	0.000901037	0.922661504
CTGGC	-0.021436593	0.000921031	0.943135732
AAAAA	0.017651056	0.006365338	1
AAAAC	0.004620395	0.475148218	1
AAAAG	0.019837271	0.002167029	1
AAACA	0.005965096	0.356545375	1
AAACG	-0.002470917	0.702533161	1
AAACT	0.013537856	0.03639434	1
AAAGC	-0.001208589	0.851818696	1
AAAGG	0.009277781	0.151573437	1
AAAGT	0.019281211	0.002879072	1
AAATA	0.018557511	0.004124515	1
AAATC	0.011872408	0.066497882	1
AAATG	0.019035042	0.003257794	1
AACAG	0.003253294	0.615085626	1
AACAT	0.004008576	0.535544776	1
AACGA	-0.000748459	0.907905291	1
AACGC	-0.016244375	0.012043032	1
AACGG	-0.018334525	0.004596862	1
AACGT	-0.001748962	0.786915548	1
AACTA	0.010244184	0.113336508	1
AACTT	0.009685834	0.134375442	1
AAGAC	-0.000499749	0.938432051	1
AAGAG	0.014263891	0.027473351	1
AAGCA	0.00183633	0.776547027	1
AAGCG	-0.009789437	0.130258762	1
AAGCT	0.017661994	0.006332782	1
AAGGA	0.014054641	0.029827066	1
AAGGC	-0.002041991	0.752299698	1
AAGGG	0.002225702	0.730844167	1
AAGGT	0.019402421	0.002707766	1
AAGTC	-0.01986323	0.002138118	1
AAGTG	0.0021385	0.741003336	1
AATAA	0.015488293	0.016665771	1
AATAC	0.004868894	0.451728751	1
AATAG	0.000995371	0.877732971	1
AATCA	0.007455389	0.249192094	1
AATCC	-0.011310114	0.08044042	1
AATCG	0.007071224	0.274422175	1
AATCT	-0.002131972	0.741765798	1
AATGC	-0.010993828	0.089272665	1
AATGG	0.008851228	0.171291975	1
AATGT	0.006128861	0.343496225	1
AATTA	0.013778295	0.033199584	1
AATTC	-0.003161827	0.625061026	1
ACAAC	-0.001672468	0.796024732	1
ACAAG	0.001328497	0.837313263	1
ACAAT	0.007824582	0.226517504	1
ACAGA	0.005916606	0.360468337	1
ACAGT	-0.014515138	0.024860458	1
ACATA	0.000287836	0.964515707	1
ACATC	-0.010295387	0.111544911	1
ACATG	-0.003420727	0.597009561	1
ACATT	0.013356406	0.038975494	1
ACCAA	-0.016616151	0.01021828	1
ACCGA	-0.005722492	0.376442447	1
ACCGT	-0.009708386	0.133470885	1
ACGAA	-0.013292284	0.03992408	1
ACGAC	-0.009836355	0.128426919	1
ACGAG	0.004107078	0.525566197	1
ACGAT	0.012158569	0.060205405	1
ACGCA	-0.010903032	0.0919476	1
ACGCG	-0.005175061	0.423793109	1
ACGCT	-0.01835033	0.004561835	1
ACGGA	0.005880661	0.363393832	1
ACGGC	-0.015029893	0.020171785	1
ACGGG	-0.015309132	0.017966706	1
ACGGT	0.002864817	0.657921783	1
ACGTA	0.001042875	0.871947	1
ACGTG	-0.009064172	0.161220467	1
ACGTT	-0.002705174	0.675866804	1
ACTAA	0.014504077	0.024970787	1
ACTAC	-0.005191482	0.422323967	1
ACTAG	-0.008693093	0.179070762	1
ACTAT	0.009948686	0.124122584	1
ACTGA	0.01813381	0.005063361	1
ACTGG	-0.00968282	0.134496711	1
ACTGT	-0.020970187	0.001189072	1
ACTTA	-0.004926339	0.446409299	1
ACTTC	-0.004561704	0.480775206	1
ACTTG	0.004548285	0.482066799	1
ACTTT	0.011645845	0.071855626	1
AGAAC	0.008942254	0.166930566	1
AGAAT	0.02036864	0.001641196	1
AGACA	-0.007935258	0.220016102	1
AGACT	-0.003854967	0.551293947	1
AGAGA	-0.011723143	0.069989278	1
AGAGG	-0.007743676	0.231355976	1
AGAGT	0.004989074	0.44064097	1
AGATC	0.011151188	0.084785398	1
AGCAA	-0.014104113	0.02925548	1
AGCAG	-0.013440622	0.037758789	1
AGCAT	-0.016884553	0.009058285	1
AGCGA	-0.020075637	0.001914505	1
AGCGC	-0.018261285	0.004762375	1
AGCGG	-0.007979115	0.217477246	1
AGCGT	-0.005562899	0.389897597	1
AGCTA	-0.002592782	0.688612569	1
AGCTG	0.011204571	0.083305223	1
AGCTT	-0.000312897	0.961428523	1
AGGAA	0.007721248	0.232710218	1
AGGAG	-0.008045368	0.213681971	1
AGGCG	0.001653112	0.798334144	1
AGGCT	-0.017518563	0.006771854	1
AGGGT	-0.018956931	0.003387128	1
AGGTA	-0.012530241	0.052777351	1
AGGTC	-0.020501873	0.001529207	1
AGGTG	0.004093332	0.526952957	1
AGGTT	0.016812081	0.009359306	1
AGTAA	0.009094321	0.159831442	1
AGTAC	0.010596517	0.101456425	1
AGTAG	-0.00923067	0.153662375	1
AGTCG	-0.009725987	0.132768185	1
AGTGA	0.003253923	0.6150173	1
AGTGG	0.00197722	0.759911102	1
AGTTA	0.013343782	0.03916072	1
AGTTC	0.000552851	0.931905102	1
ATAAC	-0.004486362	0.488051486	1
ATAAG	0.01037081	0.108946664	1
ATAAT	0.007827492	0.226344783	1
ATACA	0.003127663	0.62880476	1
ATACC	-0.007347211	0.256126854	1
ATACG	0.002977178	0.645407921	1
ATACT	-0.00609213	0.346396142	1
ATAGA	0.012244213	0.058421078	1
ATAGC	-0.013506842	0.036824912	1
ATAGG	-0.009644858	0.136031156	1
ATAGT	-0.003555969	0.582587615	1
ATATA	0.018821873	0.003621829	1
ATATC	0.018090473	0.005169537	1
ATCAA	0.018833182	0.003601623	1
ATCAC	-0.013784521	0.033120154	1
ATCAG	-0.01051548	0.104097037	1
ATCAT	0.007655054	0.236739702	1
ATCCA	-0.019652254	0.002383697	1
ATCCG	0.003753582	0.561812078	1
ATCCT	-0.009599969	0.137862959	1
ATCGA	0.008108498	0.21011022	1
ATCGC	0.001264533	0.845044527	1
ATCGG	0.002102794	0.74517639	1
ATCGT	0.014059633	0.029768957	1
ATCTA	0.004857236	0.452812668	1
ATCTG	-0.001762876	0.785261704	1
ATCTT	0.008746846	0.176397688	1
ATGAG	0.001647786	0.798969969	1
ATGCA	-0.007721871	0.232672503	1
ATGCC	-0.014644286	0.023603139	1
ATGCG	-0.018356905	0.004547335	1
ATGGG	-0.003090453	0.632893158	1
ATGGT	0.015399321	0.017301107	1
ATGTA	-0.008840618	0.171805829	1
ATGTC	0.005825598	0.367903946	1
ATGTG	0.000250867	0.969070719	1
ATTAC	0.010556607	0.102750144	1
ATTAG	0.011450961	0.076742531	1
ATTCA	-0.000737535	0.909243597	1
ATTCC	-3.98E-06	0.999508838	1
ATTCG	0.007840571	0.225569878	1
ATTCT	0.016051621	0.013098384	1
ATTGT	0.014152056	0.028710569	1
ATTTA	0.013873663	0.032000577	1
ATTTC	0.015067565	0.019861143	1
CAAAG	0.004087212	0.527570963	1
CAAAT	0.005008972	0.438820341	1
CAACA	-0.01093189	0.091090514	1
CAACG	-0.021113558	0.001099849	1
CAACT	-0.007603995	0.239881446	1
CAAGA	0.013765837	0.033359018	1
CAAGG	-0.009564422	0.139327038	1
CAAGT	-0.004563909	0.480563094	1
CAATA	0.010861064	0.093205597	1
CAATC	-0.011475573	0.07611079	1
CAATG	-0.006195235	0.338295339	1
CAATT	0.012351145	0.056255121	1
CACAA	-0.017128573	0.008107251	1
CACTA	-0.012622072	0.051065	1
CACTT	-0.018197883	0.00490999	1
CAGAT	0.02019716	0.001796438	1
CAGTA	0.001020435	0.874679378	1
CAGTT	0.002576021	0.690521067	1
CATAA	-0.004840599	0.454361974	1
CATAC	-0.017695987	0.006232551	1
CATAG	-0.01960872	0.00243748	1
CATAT	0.007257662	0.261967855	1
CATCG	-0.001008284	0.876159628	1
CATCT	-0.018856341	0.003560566	1
CATGA	0.005249699	0.417139429	1
CATGG	-0.010107725	0.11822198	1
CATGT	-0.012642696	0.050686895	1
CATTA	0.005206492	0.420983622	1
CATTC	-0.014297524	0.027110392	1
CATTT	-0.001882241	0.771114256	1
CCAAA	-0.009907071	0.125703908	1
CCAAT	-0.015692443	0.015284853	1
CCATA	-0.015801788	0.014587472	1
CCATT	-0.005343749	0.408843417	1
CCCGG	-0.019930598	0.002064728	1
CCGAA	-0.014510882	0.024902868	1
CCGAC	-0.015771476	0.01477793	1
CCGAG	-0.011668707	0.071299433	1
CCGAT	-0.012174374	0.059872756	1
CCGCG	0.006521552	0.313466167	1
CCGCT	-0.020655434	0.001408883	1
CCGGA	-0.007601893	0.240011404	1
CCGGC	-0.009650952	0.135783925	1
CCGGG	-0.007672999	0.235642485	1
CCGTG	-0.01394349	0.031146397	1
CCGTT	-0.016731987	0.009702343	1
CCTAA	-0.007442746	0.249995746	1
CCTGA	-0.006671092	0.302499	1
CGAAA	-0.005763114	0.373063946	1
CGAAG	0.003340619	0.605627885	1
CGAAT	-0.001072499	0.868342309	1
CGACA	-0.015881764	0.014095313	1
CGACC	-0.018618031	0.00400415	1
CGACG	0.001552043	0.810421341	1
CGACT	-0.007918984	0.220963632	1
CGAGA	-0.010912515	0.091665257	1
CGAGC	0.008491813	0.189348039	1
CGAGG	-0.003401254	0.599099332	1
CGAGT	0.0138781	0.031945718	1
CGATA	0.001736266	0.788425484	1
CGATC	-0.004961792	0.443144211	1
CGATG	-0.004887664	0.449986691	1
CGATT	0.00220265	0.733525263	1
CGCAA	-0.013902437	0.031646192	1
CGCAG	-0.015350783	0.017656579	1
CGCAT	-0.019990158	0.002001777	1
CGCCG	0.004871333	0.451502197	1
CGCCT	-0.01874055	0.003770188	1
CGCGA	-0.001815821	0.778977454	1
CGCGC	0.016033133	0.013203782	1
CGCGG	0.016604624	0.010270933	1
CGCGT	-0.010673035	0.099012253	1
CGCTA	-0.008772957	0.175109987	1
CGCTG	0.004340076	0.502347223	1
CGCTT	-0.011481004	0.075971953	1
CGGAA	0.000847155	0.895826356	1
CGGAC	-0.013070997	0.043349463	1
CGGAG	5.05E-05	0.993776578	1
CGGAT	0.00316294	0.62493927	1
CGGCA	-0.007212572	0.26494353	1
CGGCC	-0.003129322	0.628622763	1
CGGCT	-0.003310346	0.608899252	1
CGGGA	-0.0029971	0.643199544	1
CGGGC	-0.000498032	0.938643151	1
CGGGG	0.004096367	0.526646657	1
CGGGT	-0.00873346	0.17706058	1
CGGTA	-0.002409159	0.709626362	1
CGGTG	-0.005009923	0.438733381	1
CGGTT	0.015874805	0.014137548	1
CGTAA	-0.00611593	0.344515343	1
CGTAC	-0.016051684	0.013098024	1
CGTAG	-0.002193953	0.734537606	1
CGTAT	-0.004907777	0.448124265	1
CGTCA	-0.015012075	0.020320177	1
CGTCC	-0.016232956	0.012103389	1
CGTCG	0.007435355	0.25046641	1
CGTCT	-0.001814605	0.779121606	1
CGTGA	-0.008109174	0.210072246	1
CGTGC	-0.011795957	0.068267763	1
CGTGG	0.000985631	0.878920202	1
CGTGT	-0.006433626	0.320035302	1
CGTTA	0.001522034	0.814019206	1
CGTTC	-0.013801045	0.032910128	1
CGTTG	0.002027064	0.754051681	1
CGTTT	0.001057214	0.870201858	1
CTAAA	0.011040665	0.087917486	1
CTAAC	-0.00054045	0.933428951	1
CTAAG	-0.000996675	0.877574069	1
CTAAT	0.007134499	0.270150735	1
CTACA	-0.020498243	0.001532162	1
CTACG	0.009610344	0.137437916	1
CTACT	-0.004658379	0.47152588	1
CTAGA	-0.002160302	0.73845908	1
CTAGC	-0.019414993	0.002690542	1
CTAGT	-0.009831841	0.128602291	1
CTATA	0.000577433	0.928885231	1
CTATC	-0.00514398	0.426582164	1
CTATG	-0.010576342	0.102108788	1
CTCAA	-0.015781437	0.0147151	1
CTCGA	-0.010427943	0.107010515	1
CTCGC	-0.012313972	0.057000376	1
CTCGG	-0.021020494	0.00115703	1
CTCGT	-0.002990807	0.643896834	1
CTCTA	-0.016097215	0.012841628	1
CTCTT	0.000207138	0.974459986	1
CTGAC	-0.016903638	0.008980466	1
CTGAG	-0.019261383	0.002908019	1
CTGCG	-0.014674478	0.023317291	1
CTGCT	-0.0083381	0.197484608	1
CTGGT	-0.00538353	0.405364198	1
CTGTA	-0.005814261	0.368836866	1
CTGTT	0.02031957	0.001684309	1
CTTAA	0.003339193	0.605781828	1
CTTAC	-0.012958567	0.045182879	1
CTTAG	-0.017327871	0.007397915	1
CTTAT	0.005765621	0.372856073	1
CTTCG	0.007045599	0.276165116	1
CTTCT	-0.021056369	0.00113467	1
CTTGA	0.013685042	0.034408972	1
CTTGC	-0.019091386	0.003167311	1
CTTGG	0.009419075	0.145438068	1
CTTGT	-0.004544907	0.482392237	1
CTTTA	-0.003150716	0.626277515	1
CTTTG	0.020892976	0.001239847	1
CTTTT	0.006573319	0.309640369	1
GAAAA	0.018792271	0.003675206	1
GAAAC	-0.00357242	0.580844466	1
GAAAG	0.016899897	0.008995671	1
GAACA	0.001002811	0.876826403	1
GAACC	-0.011174608	0.08413341	1
GAACG	0.002990976	0.64387807	1
GAACT	0.008974345	0.16541303	1
GAAGC	0.011003601	0.08898852	1
GAATC	0.002093565	0.746256198	1
GAATG	0.000534863	0.934115591	1
GACAA	0.014872254	0.021518086	1
GACAG	-0.020825679	0.001285729	1
GACAT	0.018330363	0.004606126	1
GACCA	-0.007188058	0.266571005	1
GACCG	-0.013766462	0.033351008	1
GACGA	0.000753444	0.907294618	1
GACGC	-0.012439017	0.054525651	1
GACGG	0.000510938	0.937056425	1
GACGT	-0.008932774	0.167380865	1
GACTA	0.013981327	0.03069177	1
GACTG	-0.001157523	0.858011716	1
GACTT	-0.001104733	0.864423124	1
GAGAA	-0.00349196	0.589393124	1
GAGAT	0.018900405	0.00348362	1
GAGCA	-0.008055385	0.213112338	1
GAGCG	-0.000798455	0.901783713	1
GAGCT	0.004061372	0.530184523	1
GAGGA	0.004132878	0.522968429	1
GAGGC	-0.017526951	0.006745441	1
GAGGT	0.008815608	0.173021713	1
GAGTA	0.01694137	0.008828365	1
GAGTC	-0.021254678	0.00101811	1
GAGTG	-0.016802915	0.00939801	1
GAGTT	0.01761454	0.006475125	1
GATAC	0.009767031	0.131140656	1
GATAG	0.008054067	0.213187212	1
GATCA	0.016156164	0.012516269	1
GATCC	0.010234616	0.113673793	1
GATCG	0.015593986	0.015937739	1
GATCT	0.001398613	0.828856447	1
GATGC	0.019798117	0.002211316	1
GATGG	0.011875043	0.066437546	1
GATGT	0.019072913	0.00319672	1
GATTC	0.017667371	0.006316831	1
GCAAA	0.001973395	0.760361361	1
GCAAT	-0.005700117	0.378311379	1
GCACG	-0.019537171	0.002528291	1
GCAGA	0.006823231	0.291606283	1
GCAGG	-0.019389582	0.00272546	1
GCAGT	-0.007673355	0.235620722	1
GCATA	-0.010613137	0.100921494	1
GCATC	-0.015692074	0.015287258	1
GCATG	-0.018554052	0.004131493	1
GCATT	0.014374403	0.026296228	1
GCCAA	0.002430069	0.707221922	1
GCCAT	-0.008415418	0.193360483	1
GCCCG	-0.010986079	0.089498478	1
GCCGA	-0.000593866	0.926866965	1
GCCGC	-0.004343084	0.502051061	1
GCCGG	-0.001909703	0.767870066	1
GCGAA	-0.010094725	0.118695875	1
GCGAC	-0.014300962	0.027073521	1
GCGAG	-0.013131562	0.042388137	1
GCGAT	-0.009177337	0.156053502	1
GCGCA	-0.018774504	0.003707586	1
GCGCC	-0.004238467	0.512405728	1
GCGCG	0.013977669	0.030735476	1
GCGCT	0.003247265	0.615740988	1
GCGGA	0.01168029	0.07101897	1
GCGGC	0.01822303	0.004850955	1
GCGGG	0.008848556	0.171421275	1
GCGGT	0.013468184	0.037367678	1
GCGTA	0.00312289	0.629328578	1
GCGTC	0.010678944	0.098825476	1
GCGTG	-0.016559302	0.01048031	1
GCGTT	-0.011002304	0.089026194	1
GCTAA	0.021305517	0.000990067	1
GCTAC	-0.009509882	0.141596529	1
GCTAG	0.000226294	0.972099018	1
GCTAT	0.011693922	0.070690077	1
GCTCG	0.008551787	0.18624132	1
GCTCT	-0.0203851	0.001626963	1
GCTGC	-0.007895229	0.222351898	1
GCTGG	0.001347653	0.835000881	1
GCTGT	0.005780599	0.371615502	1
GCTTA	0.009839936	0.128287958	1
GCTTC	-0.013207891	0.041202336	1
GCTTG	0.002941538	0.649366552	1
GCTTT	0.013114174	0.042662273	1
GGAAA	0.005005817	0.439108678	1
GGAAC	-0.004775323	0.460469729	1
GGAAG	0.017609961	0.006489013	1
GGAAT	0.012636575	0.050798866	1
GGACA	-0.0170816	0.008283058	1
GGACC	-0.020731111	0.001352855	1
GGACG	0.009059537	0.161434844	1
GGACT	-0.016435595	0.01107126	1
GGAGA	-0.013623999	0.035220859	1
GGAGC	-0.00653013	0.312830064	1
GGAGG	0.002823149	0.662587108	1
GGAGT	0.002532433	0.695493375	1
GGATA	0.015670787	0.015426403	1
GGATC	0.005461452	0.398600564	1
GGATG	0.015865881	0.014191874	1
GGCAA	-0.003115805	0.630106412	1
GGCAG	-0.012207147	0.059187862	1
GGCAT	-0.003654836	0.572148667	1
GGCCG	0.015617025	0.015782801	1
GGCGA	0.003940024	0.542545163	1
GGCGC	0.013591545	0.035659107	1
GGCGT	0.009991996	0.122493404	1
GGCTA	0.013777021	0.033215859	1
GGCTG	-0.005408693	0.403172554	1
GGCTT	0.006453908	0.318512052	1
GGGAA	-0.009847323	0.12800163	1
GGGAC	-0.016929605	0.008875543	1
GGGAT	-0.001469092	0.820375794	1
GGGCA	-0.017788518	0.005966916	1
GGGCG	0.009061347	0.161351113	1
GGGCT	-0.013023528	0.044115732	1
GGGGC	-0.010085692	0.119026057	1
GGGGG	-0.012790021	0.048053573	1
GGGGT	0.002987931	0.644215586	1
GGGTA	-0.00221919	0.731601235	1
GGGTC	-0.014708725	0.022996698	1
GGGTG	0.004495831	0.487133696	1
GGGTT	0.002002258	0.756965981	1
GGTAC	-0.001174356	0.85596928	1
GGTAG	-0.003482048	0.590450297	1
GGTAT	0.007098597	0.27256874	1
GGTCC	-0.018532653	0.004174898	1
GGTCT	-0.018888817	0.003503707	1
GGTGA	0.009680329	0.134596992	1
GGTGC	-0.005084807	0.431921377	1
GGTGG	0.017671935	0.006303321	1
GGTGT	0.004319677	0.504358111	1
GGTTC	-0.006384975	0.323708503	1
GGTTT	0.009097488	0.159686056	1
GTAAA	0.009056364	0.161581694	1
GTAAC	-0.012044746	0.062646503	1
GTAAT	-0.000382138	0.952901976	1
GTACA	0.005635308	0.383757016	1
GTACC	-0.018587827	0.004063816	1
GTACG	0.008511578	0.188320004	1
GTACT	0.002834629	0.661300411	1
GTAGA	0.003997581	0.536664451	1
GTAGC	-0.015350083	0.017661755	1
GTAGG	-0.011683112	0.070950776	1
GTAGT	-0.003619252	0.575895642	1
GTATA	0.011276124	0.081354162	1
GTATC	0.004677773	0.469682231	1
GTATG	0.018021352	0.005343054	1
GTCAA	-0.012367759	0.055924669	1
GTCAT	-0.012729227	0.049125946	1
GTCCG	0.000280458	0.965424669	1
GTCGA	0.004795806	0.458548255	1
GTCGC	0.001703564	0.792318316	1
GTCGG	0.012825872	0.047430449	1
GTCGT	0.012806363	0.047768682	1
GTCTA	-0.001664432	0.796983319	1
GTCTG	-0.00786858	0.223916727	1
GTCTT	-0.007304283	0.258915483	1
GTGAC	-0.017638504	0.006402886	1
GTGAT	0.020388199	0.001624296	1
GTGCG	-0.012050605	0.062518898	1
GTGCT	0.001454873	0.822085208	1
GTGGA	0.020583597	0.001464041	1
GTGGC	-0.010357735	0.109393609	1
GTGGT	0.01333359	0.0393108	1
GTGTA	-0.004271886	0.50908591	1
GTGTT	0.020132669	0.001858235	1
GTTAA	0.01306925	0.043377463	1
GTTAC	0.008851393	0.171284012	1
GTTAG	0.002067326	0.749329009	1
GTTCA	-0.0060706	0.348103165	1
GTTCC	-0.012112633	0.061180922	1
GTTCG	0.011371075	0.078822509	1
GTTGC	0.005182119	0.42316133	1
GTTTA	0.011911072	0.065617273	1
GTTTC	-0.000614557	0.924326475	1
GTTTT	0.0190141	0.00329202	1
TAAAA	0.019399732	0.002711463	1
TAAAC	0.005685316	0.379550906	1
TAAAT	0.011467488	0.076317852	1
TAACA	0.005460501	0.398682736	1
TAACC	-0.018349685	0.00456326	1
TAACG	-0.018612614	0.004014792	1
TAACT	0.000935784	0.88499992	1
TAAGA	0.015911317	0.013917187	1
TAAGC	-0.017483187	0.00688427	1
TAAGG	0.002473456	0.702242172	1
TAAGT	-0.011220987	0.082854279	1
TAATA	0.007066051	0.274773434	1
TAATC	0.006935264	0.283755643	1
TAATG	0.01664222	0.010100084	1
TAATT	0.001708626	0.791715395	1
TACAA	0.012261248	0.058071454	1
TACAC	-0.008483764	0.18976789	1
TACAG	-0.00956047	0.139490506	1
TACAT	-0.005304416	0.412300865	1
TACCA	-0.007505131	0.246047864	1
TACCG	-0.011193321	0.083615414	1
TACCT	-0.019621694	0.002421337	1
TACGA	0.009961472	0.12363988	1
TACGC	-0.005669269	0.380897465	1
TACGG	0.016022966	0.013262062	1
TACGT	-0.000198804	0.975487318	1
TACTA	-0.001288061	0.842198923	1
TACTC	-0.013257569	0.04044575	1
TACTG	-0.004426101	0.49391372	1
TACTT	0.012893924	0.046266323	1
TAGAA	0.020701892	0.001374239	1
TAGAC	-0.014901456	0.02126294	1
TAGAG	0.001665018	0.79691341	1
TAGAT	0.013357025	0.038966427	1
TAGCA	2.99E-05	0.99631447	1
TAGCC	-0.019955806	0.002037867	1
TAGCG	-0.013589839	0.035682273	1
TAGCT	-0.007915934	0.221141493	1
TAGGA	-0.016368211	0.011405451	1
TAGGT	-0.001642633	0.799585176	1
TAGTA	0.003154665	0.625845059	1
TAGTC	-0.012874243	0.04660049	1
TAGTG	0.000447205	0.944894408	1
TAGTT	0.006005741	0.353277878	1
TATAC	0.00208215	0.747592548	1
TATAG	0.010836654	0.093943612	1
TATAT	0.018379949	0.004496845	1
TATCC	-0.005345179	0.408718067	1
TATCG	0.003480692	0.590594901	1
TATCT	0.007636175	0.237897931	1
TATGC	0.004406021	0.495875442	1
TATGG	0.013751426	0.033544261	1
TATGT	0.012152234	0.060339174	1
TATTC	0.012104417	0.061356757	1
TCAAA	0.001060526	0.869798856	1
TCAAG	0.0090534	0.161718965	1
TCAAT	0.006605717	0.307261784	1
TCACG	-0.008194535	0.20531235	1
TCACT	-0.019331691	0.002806561	1
TCAGA	-0.010638335	0.100114764	1
TCATA	-0.006885797	0.287204187	1
TCATG	0.006850632	0.289672848	1
TCATT	0.006623898	0.305932269	1
TCCAA	-0.015798399	0.014608658	1
TCCGA	-0.020212306	0.001782202	1
TCCGC	-0.014684152	0.023226337	1
TCCGG	0.005801675	0.369874294	1
TCCGT	-0.009009646	0.163755722	1
TCCTA	-0.00781215	0.227256255	1
TCCTG	-0.020288042	0.001712557	1
TCCTT	-0.015360619	0.017584032	1
TCGAA	0.005479926	0.397007082	1
TCGAC	-0.010980993	0.089646932	1
TCGAG	0.016812245	0.009358616	1
TCGAT	-0.000365423	0.954959938	1
TCGCA	-0.00507717	0.432613284	1
TCGCC	-0.018856913	0.003559557	1
TCGCT	-0.012987439	0.044705925	1
TCGGA	-0.013834466	0.032488812	1
TCGGC	0.00255188	0.693273348	1
TCGGG	0.001915664	0.767166343	1
TCGGT	-0.000247736	0.969456591	1
TCGTA	0.001643178	0.799520068	1
TCGTC	-0.00205863	0.750348268	1
TCGTG	0.015982876	0.013494093	1
TCGTT	0.020687458	0.001384918	1
TCTAA	-0.002990633	0.643916036	1
TCTAC	0.004536009	0.483250093	1
TCTAG	-0.009731549	0.132546706	1
TCTAT	0.008179083	0.206168148	1
TCTCG	-0.002457947	0.704020707	1
TCTGA	-0.003274492	0.612783798	1
TCTGG	-0.007459586	0.248925753	1
TCTGT	-0.013834254	0.032491472	1
TCTTA	0.013280805	0.040095943	1
TCTTC	-0.00621048	0.337108004	1
TCTTG	0.017031239	0.008475328	1
TCTTT	0.013251184	0.040542332	1
TGAAC	0.01022153	0.114136356	1
TGAAT	0.015521337	0.016435081	1
TGACA	0.017294122	0.007513975	1
TGACC	-0.014079615	0.029537339	1
TGACG	0.000938786	0.884633629	1
TGACT	-0.001273128	0.844004743	1
TGAGA	0.004053649	0.530966933	1
TGAGG	-0.010502417	0.104527764	1
TGCAA	-0.016547421	0.010535824	1
TGCAG	-0.013805675	0.032851482	1
TGCAT	-0.000979024	0.879725595	1
TGCCG	-0.010744662	0.096767146	1
TGCGC	-0.008550202	0.186322941	1
TGCGG	-0.000771749	0.905052944	1
TGCGT	-0.016599051	0.01029648	1
TGCTA	0.013367619	0.038811598	1
TGCTC	-0.009638152	0.136303584	1
TGCTG	0.014427496	0.025746375	1
TGCTT	0.010779308	0.095695888	1
TGGAC	0.001941437	0.764126111	1
TGGAG	0.005505599	0.394798988	1
TGGCA	-0.003824304	0.554464859	1
TGGCC	-0.019132015	0.003103494	1
TGGCT	0.009558381	0.139576996	1
TGGGA	-0.009135735	0.157938191	1
TGGGC	-0.020247939	0.001749116	1
TGGGG	-0.01197444	0.064194811	1
TGGGT	0.00365891	0.571720446	1
TGGTA	0.002067311	0.749330753	1
TGGTC	0.002397308	0.710990453	1
TGGTG	0.016831826	0.009276424	1
TGGTT	0.011553546	0.074137357	1
TGTAA	-0.009702423	0.133709599	1
TGTAC	-0.009405665	0.146012063	1
TGTAG	-0.002233965	0.729883936	1
TGTAT	0.020571463	0.001473552	1
TGTCA	-0.001453478	0.822252863	1
TGTCG	0.000555615	0.931565517	1
TGTCT	-0.00212606	0.742456394	1
TGTGA	-0.005280533	0.414408677	1
TGTGG	-0.001763359	0.785204358	1
TGTGT	-0.007949667	0.219179649	1
TGTTA	0.01329569	0.03987321	1
TGTTC	0.016096471	0.012845777	1
TTAAC	-0.00475109	0.462748753	1
TTAAG	0.00545514	0.399145941	1
TTAAT	0.013361649	0.038898793	1
TTACA	0.005570449	0.389254585	1
TTACC	-0.007859047	0.224478392	1
TTACG	-0.000826795	0.898316207	1
TTACT	0.012937143	0.045539561	1
TTAGA	0.01153749	0.074540269	1
TTAGC	0.001713656	0.791116321	1
TTAGG	-0.021151674	0.001077193	1
TTAGT	0.002590691	0.68885055	1
TTATC	0.013794208	0.032996897	1
TTCAA	0.00290956	0.652926952	1
TTCAG	-0.014351783	0.026533551	1
TTCAT	-0.004548286	0.482066727	1
TTCCA	-0.009595378	0.138051389	1
TTCCG	-0.011984783	0.063965083	1
TTCCT	-0.002009911	0.756066565	1
TTCGA	0.011966036	0.064381999	1
TTCGC	-0.010899664	0.092048048	1
TTCGG	-0.000449795	0.944575783	1
TTCTA	0.014914387	0.021150801	1
TTCTC	-0.017918157	0.005611903	1
TTCTG	0.004092099	0.527077443	1
TTGAG	0.010179444	0.11563409	1
TTGCA	0.002715403	0.674711249	1
TTGCC	-0.013130388	0.042406592	1
TTGCG	0.006397777	0.322739235	1
TTGGG	0.013402494	0.038305576	1
TTGTA	0.021105161	0.001104899	1
TTGTC	0.005528955	0.392796667	1
TTGTG	0.017585824	0.006562657	1
TTGTT	0.020969706	0.001189382	1
TTTAA	0.007746818	0.231166755	1
TTTAC	0.007031822	0.277105271	1
TTTAG	-0.004322183	0.504110894	1
TTTCA	0.001082205	0.8671618	1
TTTCC	-0.011241103	0.08230441	1
TTTCG	-0.005293508	0.413262846	1
TTTCT	0.01194563	0.064838341	1
TTTGC	0.014616328	0.02387055	1
TTTGT	0.020651148	0.00141212	1
TTTTA	0.017307217	0.007468749	1
TTTTC	0.007949681	0.219178873	1
