# Supplementary material for: Genome-wide analysis of lncRNA stability in human
Source: PLoS Comput Biol. 2021 Apr 16;17(4):e1008918. doi: 10.1371/journal.pcbi.1008918 (PMC8081339; doi:10.1371/journal.pcbi.1008918)
Supplement: S48 Table — (CSV) [file pcbi.1008918.s048.csv]

kmer	rho	p	FDR
CCAGCC	-0.08725279	1.34E-41	5.48E-38
CCCACC	-0.081237061	2.84E-36	1.16E-32
CCCAGC	-0.080041178	2.92E-35	1.20E-31
CCCCAG	-0.077239751	6.04E-33	2.48E-29
CACCCC	-0.07443444	1.04E-30	4.26E-27
TCCCCA	-0.073453726	6.01E-30	2.46E-26
CCCCCA	-0.072901908	1.60E-29	6.55E-26
CAGCCC	-0.07290076	1.60E-29	6.56E-26
CCACCC	-0.071307412	2.58E-28	1.06E-24
CTCCCC	-0.07029862	1.46E-27	5.96E-24
CCTCCC	-0.070145738	1.89E-27	7.73E-24
AGCCCT	-0.069282507	8.10E-27	3.32E-23
CCCCAC	-0.069180408	9.61E-27	3.94E-23
AGCCCC	-0.068379098	3.65E-26	1.50E-22
CCACCA	-0.067976988	7.09E-26	2.90E-22
AGCTCC	-0.067341914	2.01E-25	8.22E-22
CCCCCT	-0.067202263	2.52E-25	1.03E-21
TCCCAC	-0.067059193	3.18E-25	1.30E-21
GCCCCC	-0.066688947	5.79E-25	2.37E-21
CCCTGC	-0.064628862	1.53E-23	6.28E-20
CAGCTC	-0.064178002	3.10E-23	1.27E-19
CCCTCC	-0.063112372	1.60E-22	6.56E-19
CACCAG	-0.062245101	5.98E-22	2.45E-18
ACCCCC	-0.062167538	6.72E-22	2.75E-18
CCCTAC	-0.06189445	1.01E-21	4.15E-18
CCCCAT	-0.061839919	1.10E-21	4.50E-18
CTCCCA	-0.061516115	1.78E-21	7.31E-18
CAGCCT	-0.061103627	3.29E-21	1.35E-17
CTCCAG	-0.060910416	4.38E-21	1.80E-17
CCTGCC	-0.060502116	7.99E-21	3.27E-17
ACCACC	-0.060346727	1.00E-20	4.11E-17
CCACTC	-0.06019564	1.25E-20	5.13E-17
GCCCAG	-0.060128367	1.38E-20	5.66E-17
TCCTCC	-0.059895641	1.94E-20	7.94E-17
TCCCCC	-0.058948891	7.58E-20	3.11E-16
CCTCAG	-0.058099414	2.53E-19	1.04E-15
CCCCCC	-0.057995641	2.93E-19	1.20E-15
CCCAGG	-0.057819781	3.75E-19	1.54E-15
CCCCTC	-0.057584627	5.21E-19	2.14E-15
CCCTTC	-0.057517274	5.73E-19	2.35E-15
GCCACC	-0.057470275	6.12E-19	2.51E-15
CTGCCT	-0.057409873	6.65E-19	2.73E-15
TCAGCC	-0.057339655	7.34E-19	3.01E-15
CACACC	-0.057301354	7.74E-19	3.17E-15
GCTCCA	-0.057218249	8.69E-19	3.56E-15
CCTGCA	-0.057202837	8.87E-19	3.63E-15
CCCCTG	-0.057190075	9.03E-19	3.70E-15
AAGCCC	-0.057060885	1.08E-18	4.43E-15
ACCCCA	-0.05688332	1.38E-18	5.66E-15
CCTCTC	-0.056787831	1.58E-18	6.45E-15
GTCCCC	-0.056714689	1.74E-18	7.14E-15
CCAGCA	-0.056669277	1.85E-18	7.60E-15
CACCAC	-0.056469474	2.44E-18	9.99E-15
CCCACT	-0.056037286	4.40E-18	1.80E-14
CCTTCC	-0.05552541	8.81E-18	3.61E-14
CTCAGC	-0.055419409	1.02E-17	4.16E-14
CACCTC	-0.055382055	1.07E-17	4.37E-14
CCATCC	-0.055053366	1.66E-17	6.80E-14
GCCAGC	-0.054999191	1.78E-17	7.31E-14
CCTCCA	-0.05498055	1.83E-17	7.49E-14
AGCACC	-0.054878079	2.10E-17	8.59E-14
AGCCCA	-0.054629959	2.92E-17	1.19E-13
AGCCTC	-0.054582699	3.11E-17	1.27E-13
TCCCAG	-0.054541607	3.28E-17	1.34E-13
CAACCC	-0.054495854	3.48E-17	1.43E-13
CAGCAC	-0.054454	3.68E-17	1.51E-13
ACTCCC	-0.054256406	4.78E-17	1.96E-13
GTCCCA	-0.053560411	1.19E-16	4.87E-13
CCAACC	-0.053515978	1.26E-16	5.16E-13
CCAGGG	-0.053453011	1.37E-16	5.60E-13
CACCCA	-0.053198472	1.90E-16	7.79E-13
GCCCCT	-0.053048657	2.31E-16	9.45E-13
CCACCT	-0.052916471	2.74E-16	1.12E-12
CATCCC	-0.052873381	2.89E-16	1.18E-12
GCCCAC	-0.05272263	3.51E-16	1.44E-12
CCTCCT	-0.052695049	3.63E-16	1.49E-12
CTCCCT	-0.052664994	3.78E-16	1.55E-12
TTCCCC	-0.052661344	3.79E-16	1.55E-12
ACCCCT	-0.052611946	4.04E-16	1.66E-12
CCCCTT	-0.05244059	5.03E-16	2.06E-12
AGTCCC	-0.052406054	5.26E-16	2.15E-12
TGCCTC	-0.052295553	6.05E-16	2.48E-12
CTTCCC	-0.052106247	7.69E-16	3.15E-12
AGAGCC	-0.052005939	8.74E-16	3.58E-12
CCCACA	-0.051958524	9.28E-16	3.80E-12
CACCTG	-0.051924253	9.69E-16	3.97E-12
TCTGCC	-0.05189461	1.01E-15	4.12E-12
CTGCCC	-0.051883779	1.02E-15	4.18E-12
CTCTCC	-0.051735286	1.23E-15	5.03E-12
TCACCC	-0.051592929	1.47E-15	6.02E-12
CTCCTC	-0.051333723	2.03E-15	8.33E-12
CCAGTC	-0.05132441	2.06E-15	8.42E-12
TCCCCT	-0.051248739	2.26E-15	9.26E-12
CACTGG	-0.051185195	2.45E-15	1.00E-11
CAGCCA	-0.050984158	3.14E-15	1.29E-11
GCAACC	-0.050920159	3.40E-15	1.39E-11
CAGGCC	-0.050863433	3.65E-15	1.49E-11
CCCAGA	-0.050753161	4.18E-15	1.71E-11
ATGGCG	0.050719819	4.36E-15	1.78E-11
ACAGCC	-0.050542086	5.42E-15	2.22E-11
TCTCCC	-0.050513179	5.62E-15	2.30E-11
TCCAGC	-0.050495537	5.74E-15	2.35E-11
CCAGCT	-0.050295721	7.33E-15	3.00E-11
CCCCTA	-0.050241247	7.84E-15	3.21E-11
CCCTCA	-0.050159717	8.66E-15	3.55E-11
TGCCCC	-0.050092036	9.41E-15	3.85E-11
CTCTGC	-0.049983588	1.07E-14	4.40E-11
GCCTGC	-0.049969451	1.09E-14	4.47E-11
AGTGCC	-0.049953554	1.11E-14	4.56E-11
CACAGG	-0.049787078	1.36E-14	5.58E-11
CAAGCC	-0.049384844	2.21E-14	9.07E-11
ACTGCC	-0.049357423	2.29E-14	9.37E-11
CCTACC	-0.049295939	2.46E-14	1.01E-10
TCCCTG	-0.049274532	2.53E-14	1.04E-10
GCCTCA	-0.049242664	2.63E-14	1.08E-10
TCCACC	-0.049075363	3.21E-14	1.31E-10
GCCTTC	-0.049069008	3.23E-14	1.32E-10
AGCCAC	-0.049018333	3.43E-14	1.41E-10
CACCCT	-0.048961454	3.68E-14	1.51E-10
TGCCCA	-0.048926056	3.83E-14	1.57E-10
CAGGGA	-0.048210205	8.94E-14	3.66E-10
AGGCCC	-0.048182347	9.24E-14	3.78E-10
CCCTGG	-0.048179476	9.27E-14	3.80E-10
CCACAC	-0.048041645	1.09E-13	4.46E-10
AACCCT	-0.047897414	1.29E-13	5.28E-10
ACTCAC	-0.047829164	1.40E-13	5.72E-10
ATCCCC	-0.047748946	1.53E-13	6.28E-10
CACTCC	-0.047736691	1.56E-13	6.37E-10
GCCTCC	-0.047588142	1.85E-13	7.57E-10
GTCCTC	-0.047571678	1.88E-13	7.72E-10
CCTTCA	-0.047488666	2.07E-13	8.49E-10
GCTCCC	-0.047487619	2.08E-13	8.50E-10
CCCCCG	-0.047474228	2.11E-13	8.64E-10
AGACCC	-0.047456751	2.15E-13	8.81E-10
AGTGTG	-0.047373708	2.37E-13	9.70E-10
CACCAT	-0.047334487	2.48E-13	1.02E-09
GACCCC	-0.047190581	2.93E-13	1.20E-09
AGTCCT	-0.04712132	3.17E-13	1.30E-09
GCACAC	-0.047055011	3.42E-13	1.40E-09
CTCCAC	-0.046991136	3.68E-13	1.51E-09
ACCCAG	-0.046797162	4.59E-13	1.88E-09
TGCCAG	-0.046726477	4.98E-13	2.04E-09
GCCCCA	-0.046659807	5.37E-13	2.20E-09
CCACAG	-0.046415093	7.09E-13	2.90E-09
CAGTCC	-0.046379267	7.38E-13	3.02E-09
TGATGA	0.046330142	7.80E-13	3.20E-09
ACCTCA	-0.046283939	8.22E-13	3.37E-09
CGCCAC	-0.046155061	9.51E-13	3.89E-09
AGCCTT	-0.045780807	1.45E-12	5.92E-09
CACTGC	-0.045759538	1.48E-12	6.07E-09
GGGGAG	-0.045715252	1.56E-12	6.37E-09
CTCCTG	-0.045713613	1.56E-12	6.39E-09
CCAGAG	-0.04567678	1.62E-12	6.65E-09
AAACCC	-0.045542971	1.89E-12	7.72E-09
ACACCC	-0.045517205	1.94E-12	7.95E-09
CCAGGC	-0.045456868	2.07E-12	8.50E-09
CAGGGG	-0.045425971	2.15E-12	8.79E-09
CACACT	-0.045395904	2.22E-12	9.09E-09
CACACA	-0.045229057	2.67E-12	1.09E-08
GCCAGG	-0.045205494	2.74E-12	1.12E-08
ACCCTT	-0.045066506	3.19E-12	1.31E-08
AGCCTG	-0.045053756	3.24E-12	1.33E-08
CCCAGT	-0.045051313	3.25E-12	1.33E-08
ACACCA	-0.045049383	3.25E-12	1.33E-08
CCCAAG	-0.044989845	3.47E-12	1.42E-08
CCCCGA	-0.044909721	3.79E-12	1.55E-08
CTCACC	-0.044882136	3.91E-12	1.60E-08
CCACCG	-0.044783029	4.36E-12	1.78E-08
CTGCCA	-0.044730868	4.61E-12	1.89E-08
CCTTCT	-0.04469858	4.78E-12	1.96E-08
TCAGCA	-0.044584685	5.41E-12	2.22E-08
TGTCCC	-0.044571704	5.49E-12	2.25E-08
CCTCTG	-0.044542139	5.67E-12	2.32E-08
CCCTAT	-0.044295378	7.40E-12	3.03E-08
CTGTCC	-0.044236592	7.89E-12	3.23E-08
CATCAG	-0.044180803	8.38E-12	3.43E-08
AGGCAC	-0.044177941	8.41E-12	3.44E-08
GGCCCA	-0.044153378	8.63E-12	3.54E-08
ACCTCC	-0.044103941	9.11E-12	3.73E-08
GCCCAA	-0.044067726	9.47E-12	3.88E-08
GAAGAT	0.043996071	1.02E-11	4.19E-08
ACCCAC	-0.043984687	1.04E-11	4.24E-08
AAACCT	-0.043940056	1.09E-11	4.45E-08
GACCTC	-0.043915348	1.12E-11	4.57E-08
TCCCTC	-0.043809252	1.25E-11	5.12E-08
GAGTCC	-0.043661853	1.46E-11	5.99E-08
ACACTG	-0.043575474	1.60E-11	6.57E-08
CTCACT	-0.043554404	1.64E-11	6.72E-08
CCCCGC	-0.043510163	1.72E-11	7.04E-08
AACCAC	-0.043468197	1.80E-11	7.36E-08
CAGACC	-0.043348774	2.04E-11	8.36E-08
GCCCTA	-0.04333666	2.07E-11	8.47E-08
ACAGTC	-0.043324697	2.09E-11	8.57E-08
GAGCCT	-0.043311572	2.12E-11	8.69E-08
CCTACA	-0.043202839	2.38E-11	9.75E-08
GTGCCT	-0.043126967	2.58E-11	1.06E-07
AACCCC	-0.043092815	2.67E-11	1.10E-07
GCTCCT	-0.043058343	2.77E-11	1.14E-07
GCACCC	-0.043057961	2.77E-11	1.14E-07
GACAGC	-0.04269994	4.04E-11	1.65E-07
AACCTT	-0.04269382	4.06E-11	1.66E-07
CAGAGC	-0.042630576	4.34E-11	1.78E-07
GCACCA	-0.042490925	5.02E-11	2.06E-07
CAGCCG	-0.042294995	6.15E-11	2.52E-07
GAAGAA	0.042288251	6.19E-11	2.54E-07
ACACCT	-0.042285082	6.22E-11	2.55E-07
GCCCTT	-0.042105735	7.48E-11	3.06E-07
ACCTCT	-0.042104392	7.49E-11	3.07E-07
TTCAGC	-0.042076369	7.71E-11	3.16E-07
GGCCAG	-0.041979818	8.51E-11	3.49E-07
CCCCAA	-0.041935079	8.91E-11	3.65E-07
CCCGCC	-0.041873115	9.50E-11	3.89E-07
CCCGCA	-0.041851482	9.71E-11	3.98E-07
CCTCAT	-0.04183865	9.84E-11	4.03E-07
TCTCAG	-0.04179403	1.03E-10	4.22E-07
GAGCCC	-0.041695675	1.14E-10	4.67E-07
ACTCCA	-0.041683712	1.15E-10	4.72E-07
CCTGGG	-0.041636942	1.21E-10	4.95E-07
TCACCA	-0.041563217	1.30E-10	5.34E-07
CCACTG	-0.041556476	1.31E-10	5.38E-07
GCAGCC	-0.041497477	1.39E-10	5.71E-07
AGACAC	-0.041495516	1.40E-10	5.72E-07
CCCGAC	-0.041475631	1.43E-10	5.84E-07
GGCCCT	-0.041362996	1.60E-10	6.54E-07
TCACAC	-0.041311343	1.68E-10	6.89E-07
AGGCCT	-0.041254397	1.78E-10	7.30E-07
GCCCTG	-0.041252305	1.79E-10	7.32E-07
GCCTCT	-0.041171495	1.94E-10	7.94E-07
CTCTCT	-0.041086724	2.11E-10	8.65E-07
GACACC	-0.041056963	2.18E-10	8.91E-07
GGTGAG	-0.04104397	2.20E-10	9.03E-07
GACTCC	-0.041019449	2.26E-10	9.25E-07
CTCTGG	-0.040956267	2.41E-10	9.86E-07
GGCTCC	-0.040908064	2.53E-10	1.03E-06
ACCATC	-0.040791779	2.84E-10	1.16E-06
CCAGGA	-0.040731207	3.02E-10	1.24E-06
TCCCCG	-0.040705829	3.09E-10	1.27E-06
TTCCCT	-0.040686223	3.15E-10	1.29E-06
TCCTGC	-0.040606069	3.42E-10	1.40E-06
AACTCC	-0.040486424	3.85E-10	1.58E-06
GTCACC	-0.040448515	3.99E-10	1.64E-06
CCTTTC	-0.040442424	4.02E-10	1.65E-06
CACCCG	-0.040415733	4.13E-10	1.69E-06
CCCATC	-0.040250207	4.86E-10	1.99E-06
CTCCAT	-0.040228724	4.96E-10	2.03E-06
CTCAGG	-0.040216114	5.03E-10	2.06E-06
CCGCCA	-0.040215012	5.03E-10	2.06E-06
GGACTC	-0.040178439	5.22E-10	2.14E-06
ATTGAT	0.040124632	5.50E-10	2.25E-06
GGTCCC	-0.040055077	5.89E-10	2.41E-06
ACCAGC	-0.040006482	6.18E-10	2.53E-06
CAAACC	-0.040003638	6.19E-10	2.54E-06
CCTCAC	-0.03997363	6.38E-10	2.61E-06
GCCTTT	-0.039784771	7.67E-10	3.14E-06
TGAGCC	-0.039778346	7.72E-10	3.16E-06
GCAGGG	-0.039731664	8.08E-10	3.31E-06
TCACCT	-0.039675642	8.53E-10	3.50E-06
ACCTTC	-0.039624124	8.97E-10	3.68E-06
CATCAC	-0.039543637	9.70E-10	3.97E-06
CTGAGC	-0.03946985	1.04E-09	4.27E-06
TGCCTG	-0.039459552	1.05E-09	4.31E-06
AGACGT	-0.039431373	1.08E-09	4.43E-06
GTAAGT	-0.039406491	1.11E-09	4.54E-06
CCCACG	-0.039390689	1.13E-09	4.61E-06
CCAAGC	-0.039270927	1.26E-09	5.17E-06
TTCACC	-0.039259066	1.28E-09	5.23E-06
CCTGCT	-0.039234248	1.31E-09	5.36E-06
CACTCA	-0.03921381	1.33E-09	5.47E-06
TCTCCA	-0.039135278	1.44E-09	5.90E-06
AGCCAG	-0.039099046	1.49E-09	6.10E-06
TCCACT	-0.039025028	1.60E-09	6.55E-06
ACCCCG	-0.038961279	1.70E-09	6.97E-06
AAGTCC	-0.038949423	1.72E-09	7.04E-06
AGAGGC	-0.038949013	1.72E-09	7.05E-06
GGTCAG	-0.03884998	1.89E-09	7.75E-06
ACCTGC	-0.038709931	2.16E-09	8.85E-06
GCTCAG	-0.038671424	2.24E-09	9.18E-06
CCTCAA	-0.038620647	2.35E-09	9.63E-06
ACACAC	-0.038583397	2.44E-09	9.98E-06
ACCCTA	-0.038477518	2.69E-09	1.10E-05
AGGGAG	-0.038465674	2.72E-09	1.12E-05
GCAAGG	-0.038461524	2.73E-09	1.12E-05
CTGCAC	-0.038392806	2.92E-09	1.20E-05
CACCGG	-0.038384276	2.94E-09	1.20E-05
CAGTCT	-0.038355824	3.02E-09	1.24E-05
CCTGTC	-0.038350036	3.04E-09	1.24E-05
TTGAAG	0.03830543	3.17E-09	1.30E-05
CTTCTC	-0.038297572	3.19E-09	1.31E-05
CTCCCG	-0.038280725	3.24E-09	1.33E-05
TGACTC	-0.038262503	3.30E-09	1.35E-05
GGAGCC	-0.038215149	3.45E-09	1.41E-05
GTGCCC	-0.038191001	3.53E-09	1.45E-05
CAGCAG	-0.038149303	3.67E-09	1.50E-05
GAGTGT	-0.03814893	3.67E-09	1.50E-05
CATGCC	-0.038133306	3.72E-09	1.53E-05
GAGCCA	-0.038123012	3.76E-09	1.54E-05
ACCCGC	-0.03806518	3.97E-09	1.63E-05
GCACCT	-0.038053562	4.01E-09	1.64E-05
CAGGGC	-0.038003866	4.20E-09	1.72E-05
GCAGCA	-0.037995956	4.24E-09	1.73E-05
TGAAGA	0.037953301	4.41E-09	1.81E-05
CACAGC	-0.037767479	5.24E-09	2.15E-05
AGGGGA	-0.037766617	5.24E-09	2.15E-05
TGAGTG	-0.037724339	5.45E-09	2.23E-05
CCTGGC	-0.037690624	5.63E-09	2.30E-05
GGCCTT	-0.037640917	5.89E-09	2.41E-05
CTTCAG	-0.037511617	6.64E-09	2.72E-05
ACAGCT	-0.0374759	6.86E-09	2.81E-05
CGCCCC	-0.037427639	7.17E-09	2.94E-05
CTCAGA	-0.037405766	7.32E-09	3.00E-05
CCTAGG	-0.03737097	7.56E-09	3.10E-05
CAAGTC	-0.037357685	7.65E-09	3.13E-05
CTCACA	-0.037348047	7.72E-09	3.16E-05
GGCACC	-0.037197515	8.86E-09	3.63E-05
GTGTCC	-0.037154249	9.22E-09	3.78E-05
CCTAGC	-0.037137042	9.36E-09	3.84E-05
CAGGCA	-0.036961767	1.10E-08	4.50E-05
CTTCAC	-0.036870001	1.19E-08	4.89E-05
TTTCCC	-0.036820451	1.25E-08	5.12E-05
AGCAGC	-0.036792332	1.28E-08	5.25E-05
TGCACC	-0.036792054	1.28E-08	5.25E-05
CCAAAC	-0.036786715	1.29E-08	5.28E-05
ACCCTC	-0.036766149	1.31E-08	5.37E-05
GCACAG	-0.036668673	1.43E-08	5.87E-05
AAGAAG	0.036644971	1.46E-08	6.00E-05
CACCTT	-0.03661878	1.50E-08	6.14E-05
TGCCTT	-0.036485463	1.69E-08	6.92E-05
CCCTGT	-0.036419802	1.79E-08	7.34E-05
GCAAGC	-0.036373808	1.87E-08	7.65E-05
CCCAAC	-0.036294321	2.01E-08	8.22E-05
CTCATC	-0.036253124	2.08E-08	8.53E-05
CACAGT	-0.036229601	2.13E-08	8.71E-05
GTCCAC	-0.036203733	2.18E-08	8.91E-05
CACTGT	-0.03613413	2.31E-08	9.48E-05
TCAGGG	-0.036085847	2.42E-08	9.90E-05
CACCGC	-0.036079882	2.43E-08	9.95E-05
GTGAGC	-0.036060317	2.47E-08	0.000101236
CCCCGT	-0.036025589	2.55E-08	0.000104408
GGGCCA	-0.036008606	2.59E-08	0.000105994
AGGGCC	-0.035982571	2.65E-08	0.000108471
ACCGCC	-0.035962227	2.70E-08	0.000110445
GATGAA	0.035867034	2.93E-08	0.000120157
TCATCA	-0.035646077	3.56E-08	0.000146
TCCTCA	-0.035583573	3.77E-08	0.00015424
ATCACC	-0.035528855	3.95E-08	0.000161822
CGCACA	-0.035525673	3.96E-08	0.000162274
CAGTCA	-0.035467745	4.17E-08	0.000170717
GACCCA	-0.035425396	4.33E-08	0.000177157
CCCATT	-0.035417436	4.36E-08	0.000178394
CCCTTG	-0.035189899	5.31E-08	0.000217501
TTCTCC	-0.035167361	5.41E-08	0.000221798
TCCAGG	-0.035141301	5.54E-08	0.00022687
CTGGCC	-0.035136397	5.56E-08	0.000227837
GTGAGT	-0.035090072	5.79E-08	0.000237171
CAACCT	-0.034939791	6.59E-08	0.00027007
GCCCTC	-0.034910518	6.76E-08	0.000276973
CAGTGC	-0.034901456	6.82E-08	0.000279145
CAACTC	-0.03489203	6.87E-08	0.000281421
CATACT	-0.034861442	7.05E-08	0.000288933
GTTCCC	-0.034826008	7.27E-08	0.000297877
CTCCTT	-0.034749857	7.76E-08	0.000318016
GCCACT	-0.034696774	8.13E-08	0.000332828
AGGGAC	-0.034664208	8.36E-08	0.000342243
CACTCG	-0.034658421	8.40E-08	0.000343943
CAGAGA	-0.034615757	8.71E-08	0.000356729
ATTGAA	0.034523856	9.42E-08	0.000385855
TCTCCT	-0.034512573	9.51E-08	0.000389586
GCCACA	-0.034510291	9.53E-08	0.000390345
AGTGTC	-0.034487817	9.71E-08	0.000397894
AGTCTC	-0.034477139	9.80E-08	0.000401531
CAACCA	-0.034462759	9.92E-08	0.000406478
GAAGCC	-0.034423771	1.03E-07	0.000420192
ATCCAC	-0.034397715	1.05E-07	0.000429606
CCCATG	-0.034379731	1.06E-07	0.000436222
CCCTCG	-0.03437077	1.07E-07	0.000439555
GAGGCA	-0.034370155	1.07E-07	0.000439785
AGGGCT	-0.034368036	1.08E-07	0.000440577
TACCCA	-0.034361305	1.08E-07	0.000443103
AACCTC	-0.03435676	1.09E-07	0.000444816
TCAGTC	-0.034343933	1.10E-07	0.000449686
TCTCTC	-0.034341059	1.10E-07	0.000450784
CAGCAT	-0.034317649	1.12E-07	0.000459827
GCATCA	-0.034310629	1.13E-07	0.000462572
TCCATC	-0.034304515	1.14E-07	0.000464977
AGCATC	-0.034302633	1.14E-07	0.000465719
ACAGCG	-0.034186702	1.25E-07	0.000513738
TACCCC	-0.034134531	1.31E-07	0.000536878
GGGCTC	-0.034119245	1.33E-07	0.000543846
GGCCCC	-0.034086216	1.37E-07	0.000559205
TGTGAG	-0.034080709	1.37E-07	0.000561806
CCATGC	-0.034046115	1.41E-07	0.000578415
TCCACA	-0.034031505	1.43E-07	0.000585572
GCCTGG	-0.034031172	1.43E-07	0.000585736
TGGCCT	-0.033982547	1.49E-07	0.000610183
TAGCTC	-0.033935608	1.55E-07	0.000634716
AGGTCA	-0.033890951	1.61E-07	0.000658941
AGGCAG	-0.033824827	1.70E-07	0.000696459
GACGTC	-0.033819201	1.71E-07	0.000699745
AGCAAC	-0.033740716	1.82E-07	0.000747176
TTCAAC	-0.033713803	1.87E-07	0.000764145
CAAGCA	-0.033707051	1.88E-07	0.000768461
GGTAAG	-0.033695862	1.89E-07	0.000775663
TCGCCC	-0.033684946	1.91E-07	0.000782754
GTCAGC	-0.033668347	1.94E-07	0.000793655
CACATC	-0.033640936	1.98E-07	0.000811979
CGACAG	-0.033565725	2.11E-07	0.000864382
CCCTAG	-0.033539585	2.16E-07	0.00088335
GGGAGG	-0.033507362	2.22E-07	0.000907284
CCATCT	-0.033466899	2.29E-07	0.000938228
TCTGAG	-0.033440059	2.34E-07	0.000959313
GTGTGC	-0.033428004	2.37E-07	0.000968932
ACCACT	-0.033421782	2.38E-07	0.000973933
GTCTCC	-0.033399557	2.42E-07	0.000992
GAAACC	-0.033390195	2.44E-07	0.000999708
TCTCAC	-0.033389763	2.44E-07	0.001000065
CCACGC	-0.033381405	2.46E-07	0.001006998
CCAGGT	-0.033344106	2.54E-07	0.001038502
AGCGAC	-0.033340714	2.54E-07	0.001041414
CATCCA	-0.03333757	2.55E-07	0.00104412
TGTGGG	-0.033329235	2.57E-07	0.001051327
CTCAGT	-0.033322332	2.58E-07	0.001057332
TCAGAC	-0.033301125	2.63E-07	0.001075988
TCAGGC	-0.033294475	2.64E-07	0.001081904
GCATCC	-0.03327832	2.68E-07	0.001096405
CCCGTC	-0.033276265	2.68E-07	0.001098263
CCGGTC	-0.033247827	2.74E-07	0.00112429
CCCTTA	-0.033247708	2.75E-07	0.0011244
CAGCGA	-0.033187733	2.88E-07	0.001181262
TGCACA	-0.033174215	2.92E-07	0.001194458
CCGCAC	-0.033133646	3.01E-07	0.001234916
CCAGTG	-0.033125494	3.04E-07	0.001243204
CTGTGC	-0.033117644	3.05E-07	0.001251236
AGCCGA	-0.033108211	3.08E-07	0.001260953
AACACC	-0.033103763	3.09E-07	0.00126556
CTCTCA	-0.033100598	3.10E-07	0.001268849
TTCCTC	-0.033031695	3.28E-07	0.001342516
CCTTAC	-0.032994412	3.38E-07	0.001384081
TCCTCT	-0.032985188	3.40E-07	0.001394555
GAGGCC	-0.032940557	3.53E-07	0.001446322
TAGCCC	-0.032897363	3.66E-07	0.001498185
AGTCAC	-0.032890542	3.68E-07	0.001506538
CTCCAA	-0.032865167	3.75E-07	0.001538006
CACCTA	-0.032824404	3.88E-07	0.001589889
CAGGAC	-0.032797286	3.97E-07	0.001625337
TCTGTC	-0.032790536	3.99E-07	0.001634279
CCATCA	-0.032788888	4.00E-07	0.001636468
GCCAGA	-0.032761706	4.08E-07	0.001673004
CCAACA	-0.032603731	4.64E-07	0.001901429
ACCAGG	-0.03257304	4.76E-07	0.001949169
CAGCAA	-0.032565004	4.79E-07	0.001961859
ACTGTG	-0.03254785	4.86E-07	0.001989214
AGTCCA	-0.032512578	5.00E-07	0.002046622
CCTGAG	-0.032512096	5.00E-07	0.002047418
AGAAGA	0.032503979	5.03E-07	0.002060858
GAGACC	-0.032501336	5.04E-07	0.002065254
CCTGCG	-0.032477986	5.14E-07	0.002104475
GGACCC	-0.032477112	5.14E-07	0.002105956
CTCCTA	-0.03246646	5.19E-07	0.002124099
CAACAC	-0.032441436	5.29E-07	0.002167312
GTCCCT	-0.032426838	5.35E-07	0.002192913
TTGATG	0.032408162	5.43E-07	0.002226088
AGTGGG	-0.032336751	5.76E-07	0.002357465
GAGTGC	-0.03230892	5.89E-07	0.002410663
CACAAG	-0.032282154	6.01E-07	0.002462918
CCAGAC	-0.032281844	6.01E-07	0.00246353
ATCCCA	-0.032244846	6.20E-07	0.002537577
GCACCG	-0.032228141	6.28E-07	0.002571708
GCCCAT	-0.032226217	6.29E-07	0.002575667
TCTCTG	-0.032205929	6.39E-07	0.002617777
GTCTCA	-0.03220087	6.42E-07	0.00262838
CACCAA	-0.032152327	6.67E-07	0.002732252
AGTCAA	-0.032053633	7.22E-07	0.002955763
ATGCAC	-0.032021908	7.40E-07	0.003031281
TCAACC	-0.032019521	7.41E-07	0.003037038
AACCCG	-0.032002985	7.51E-07	0.003077205
TCCTTC	-0.031959901	7.77E-07	0.003184282
CAAGAC	-0.031941279	7.89E-07	0.003231665
GCCTAC	-0.031896169	8.18E-07	0.003349277
CACACG	-0.031830149	8.62E-07	0.003528868
TGAGTC	-0.03178533	8.93E-07	0.003656033
CCTATG	-0.031784784	8.93E-07	0.003657609
CTCCGC	-0.03171991	9.40E-07	0.003849601
AGACCT	-0.031718143	9.41E-07	0.003854964
ACCCGT	-0.031661381	9.84E-07	0.00403111
GTAAGG	-0.031642304	9.99E-07	0.004092031
CCTTGC	-0.031632344	1.01E-06	0.004124187
TGGGCA	-0.031539389	1.08E-06	0.004436274
AGTAGC	-0.031534649	1.09E-06	0.004452781
CTGGGC	-0.031483595	1.13E-06	0.00463438
TATGAT	0.031444018	1.17E-06	0.00478004
ATGCCC	-0.031443911	1.17E-06	0.004780438
ATCTCC	-0.031387131	1.22E-06	0.004997143
GCTCAC	-0.031330118	1.28E-06	0.005224229
CATCCT	-0.031312621	1.29E-06	0.005295888
CATCTC	-0.031282855	1.32E-06	0.005419971
ACCCTG	-0.031232857	1.38E-06	0.005634714
CCTTTA	-0.031161521	1.45E-06	0.005955323
CCCTCT	-0.031040202	1.60E-06	0.006541253
GTCACA	-0.031036011	1.60E-06	0.00656245
CTTCCG	-0.031000044	1.65E-06	0.006747125
GTGCAC	-0.030997531	1.65E-06	0.006760215
CCGCTC	-0.030997003	1.65E-06	0.006762968
CAGGCG	-0.030966857	1.69E-06	0.00692195
CCTGGA	-0.03095225	1.71E-06	0.007000268
TGTGAC	-0.030896715	1.78E-06	0.007305881
CCAATG	-0.03089135	1.79E-06	0.007336073
GGAACC	-0.030876955	1.81E-06	0.007417683
ACACAG	-0.03084139	1.86E-06	0.007623058
GGCCAC	-0.03083916	1.86E-06	0.007636118
CCATTC	-0.030810077	1.91E-06	0.007808402
GGACAC	-0.030802146	1.92E-06	0.007856028
GGGGGG	-0.030801664	1.92E-06	0.007858929
ACGCCC	-0.03079572	1.93E-06	0.007894819
TCATCC	-0.030701887	2.07E-06	0.008482666
CACATG	-0.030692323	2.09E-06	0.00854489
GGCCTG	-0.030688445	2.09E-06	0.008570248
AGCCGG	-0.030641004	2.17E-06	0.008886335
GTCATC	-0.030639761	2.17E-06	0.008894764
CCCCGG	-0.03063571	2.18E-06	0.008922295
AGTGAG	-0.030615105	2.21E-06	0.009063588
CTTGCC	-0.030593885	2.25E-06	0.009211349
ACCATG	-0.030588835	2.26E-06	0.009246851
AGGGTC	-0.030578826	2.27E-06	0.0093176
CCGCAG	-0.03053649	2.35E-06	0.009622672
TGCCAC	-0.030523308	2.37E-06	0.009719596
GCCAAC	-0.030520803	2.38E-06	0.009738123
TGCGAG	-0.030484628	2.44E-06	0.01000946
CGCCCA	-0.03045846	2.49E-06	0.010210246
TCTGCA	-0.030450687	2.51E-06	0.010270624
TGGCGG	0.030410116	2.59E-06	0.010591392
GCTGCC	-0.030388509	2.63E-06	0.010766132
TGTCCA	-0.03038643	2.63E-06	0.010783091
CCACTA	-0.030375437	2.65E-06	0.010873179
CCCGCT	-0.03032526	2.76E-06	0.011293669
TCCCAT	-0.030317736	2.77E-06	0.011358053
CCAGCG	-0.030299826	2.81E-06	0.011512719
TCAGCT	-0.030295082	2.82E-06	0.011554026
GGAGAG	-0.030261531	2.89E-06	0.011850246
ACGCAC	-0.030260146	2.90E-06	0.011862637
GCATGC	-0.030169338	3.10E-06	0.012702214
GGGCAC	-0.030148679	3.15E-06	0.012901024
ACTCCT	-0.030142919	3.16E-06	0.01295699
GGACCT	-0.030058432	3.37E-06	0.013805072
AGGGGC	-0.030032828	3.44E-06	0.014072426
GCACTC	-0.030023471	3.46E-06	0.014171357
TCCCGC	-0.030013975	3.48E-06	0.014272447
GCCATC	-0.029981896	3.57E-06	0.014619081
AGAGAC	-0.029956571	3.64E-06	0.014898422
GTCAGG	-0.02991006	3.77E-06	0.015424821
ACTCTC	-0.029908323	3.77E-06	0.01544482
GAACAC	-0.029852314	3.93E-06	0.016103216
TCCTGG	-0.029816789	4.04E-06	0.016534676
CGCACC	-0.029795729	4.10E-06	0.016795656
GGCCTC	-0.029784216	4.14E-06	0.016939994
ATGATG	0.029745516	4.26E-06	0.017433935
GCTCTG	-0.029718429	4.34E-06	0.017787845
AAGTGC	-0.029695658	4.42E-06	0.018090668
AAGTGT	-0.029683479	4.46E-06	0.018254655
TGTAAG	-0.029668861	4.51E-06	0.018453362
AAGCCG	-0.029617	4.68E-06	0.019175166
CGGCAC	-0.029598846	4.74E-06	0.019434179
AAGGCC	-0.029584898	4.79E-06	0.019635436
AACCGG	-0.029575177	4.83E-06	0.019776889
CTGACC	-0.029553308	4.91E-06	0.020098688
ACCTGT	-0.029538886	4.96E-06	0.020313645
ACATGC	-0.029527614	5.00E-06	0.020483175
GCAGTG	-0.029515674	5.04E-06	0.020664228
AGTGCA	-0.029510275	5.07E-06	0.020746613
AGGACC	-0.029506457	5.08E-06	0.020805049
GTGAGG	-0.029486688	5.15E-06	0.02111018
GTGAGA	-0.029475616	5.20E-06	0.021282939
AGCCGC	-0.029460674	5.25E-06	0.021518229
CCATGG	-0.029407271	5.46E-06	0.022379701
TCAAAC	-0.029393644	5.52E-06	0.022604754
CACGCA	-0.029304867	5.89E-06	0.024124838
GCCCCG	-0.029281199	5.99E-06	0.024546317
ACTCAG	-0.029280835	5.99E-06	0.024552847
GGGAGC	-0.029238612	6.18E-06	0.025322521
CTACAG	-0.029236715	6.19E-06	0.025357652
ACACAT	-0.029221235	6.26E-06	0.025645958
CAGGAG	-0.029199891	6.36E-06	0.026048621
CACTTG	-0.029199534	6.36E-06	0.026055406
GGTTCC	-0.029170822	6.50E-06	0.026606758
GACTCT	-0.029154959	6.57E-06	0.026916142
CAGAGG	-0.029154827	6.57E-06	0.026918734
ACCCAA	-0.029084496	6.92E-06	0.028332507
CAGCGC	-0.029073815	6.97E-06	0.028553317
GGGTCT	-0.029056604	7.06E-06	0.028912614
GAGCTC	-0.029021932	7.24E-06	0.029649592
TCCAAC	-0.029017457	7.26E-06	0.029745998
AGCTGC	-0.029015434	7.27E-06	0.02978968
TGTGCC	-0.029009847	7.30E-06	0.029910666
CTCAAG	-0.028949032	7.63E-06	0.031258155
GACTCA	-0.028936609	7.70E-06	0.031540449
TGTGTG	-0.028888114	7.98E-06	0.032665992
CCCGTG	-0.028838449	8.27E-06	0.033858431
CAGTGG	-0.028829833	8.32E-06	0.034069486
TTCCCA	-0.028822239	8.36E-06	0.034256535
CACGCC	-0.028804311	8.47E-06	0.034702061
AAAACC	-0.028764798	8.72E-06	0.035703629
AGACTC	-0.028741724	8.86E-06	0.036301206
TGTGGC	-0.02873976	8.88E-06	0.036352504
CGCCAG	-0.028735376	8.90E-06	0.036467288
TTGCCT	-0.028724153	8.98E-06	0.036762661
CAACGG	-0.028688536	9.21E-06	0.037715324
GGCACG	-0.028673339	9.31E-06	0.038128949
CATCTG	-0.028656269	9.42E-06	0.038598698
CTGGAG	-0.028652807	9.45E-06	0.038694646
TAGTCA	-0.028638915	9.54E-06	0.039081945
GTGTGG	-0.028636254	9.56E-06	0.039156537
GTGGGA	-0.028597599	9.83E-06	0.040255779
GCCTTG	-0.028595739	9.84E-06	0.040309425
ATCCTC	-0.028572842	1.00E-05	0.040975224
TCAGAG	-0.028518174	1.04E-05	0.042607625
GTCCTG	-0.028500155	1.05E-05	0.043159129
ACCTTA	-0.0284727	1.07E-05	0.044012603
AGGTCT	-0.028451696	1.09E-05	0.044676399
TCACTG	-0.028404542	1.13E-05	0.046201592
CCACGG	-0.02839306	1.14E-05	0.04658043
GGGACA	-0.028392179	1.14E-05	0.046609627
AGTTGA	0.028372769	1.15E-05	0.047257169
AACCGC	-0.02836864	1.16E-05	0.047396035
GTCCAG	-0.028325321	1.19E-05	0.048876476
GGGGCA	-0.028300259	1.21E-05	0.049753036
GGGAAA	-0.028292342	1.22E-05	0.050033048
ACACTC	-0.028280965	1.23E-05	0.050438044
ACCGGA	-0.028266455	1.24E-05	0.050959144
CACTCT	-0.028223706	1.28E-05	0.052524345
AGACCA	-0.028213246	1.29E-05	0.052914289
ACTCTG	-0.028179357	1.32E-05	0.054196611
TGTACC	-0.028172765	1.33E-05	0.054449438
CCCTTT	-0.028161986	1.34E-05	0.054865349
CGCTCC	-0.02813231	1.37E-05	0.056026027
CTTTCC	-0.028121071	1.38E-05	0.056471684
CCCTGA	-0.028118015	1.38E-05	0.056593475
CTCGGA	-0.028086494	1.41E-05	0.057864105
TCCATG	-0.028019171	1.48E-05	0.060669665
CCGAGA	-0.027984793	1.52E-05	0.062151882
CCTGTG	-0.027963472	1.54E-05	0.063088407
TTGCTG	0.027926856	1.58E-05	0.064728228
GACACA	-0.027924959	1.58E-05	0.064814291
GCGACA	-0.027878026	1.64E-05	0.066978374
TGCAGG	-0.027834876	1.69E-05	0.069028635
GTTCAC	-0.027832413	1.69E-05	0.069147483
AAAGCC	-0.027798385	1.73E-05	0.070809068
GTCCCG	-0.027779219	1.75E-05	0.071761633
TACAGC	-0.027770766	1.76E-05	0.072185637
CGAGGG	-0.027768649	1.76E-05	0.072292161
CCGTAC	-0.027725593	1.82E-05	0.07449219
GACTCG	-0.02768934	1.87E-05	0.076393869
CTGGAC	-0.027654909	1.91E-05	0.078242755
CGCTCA	-0.027633845	1.94E-05	0.079394751
CTCCGA	-0.027626983	1.95E-05	0.079773548
AGCTCT	-0.027623215	1.95E-05	0.079982264
GTACCC	-0.027612501	1.97E-05	0.080578578
GGGAGA	-0.027596054	1.99E-05	0.081502203
AGGCTG	-0.027577839	2.02E-05	0.082536891
GAGAGG	-0.027544451	2.06E-05	0.084466077
AGTCAG	-0.0275231	2.09E-05	0.085722133
AGCAAG	-0.027521311	2.10E-05	0.085828179
TGCAAG	-0.027517239	2.10E-05	0.086070059
TCGCCA	-0.027429034	2.23E-05	0.091470908
TCCCGG	-0.027417803	2.25E-05	0.092181243
GAACCC	-0.02741377	2.26E-05	0.092437658
TATTGA	0.027392418	2.29E-05	0.093806364
CAGGGT	-0.027345628	2.37E-05	0.096873342
CGTCCC	-0.027343667	2.37E-05	0.097004005
CCCAAA	-0.027321801	2.40E-05	0.098471616
CACTTC	-0.02731834	2.41E-05	0.098705892
CTATGC	-0.027310401	2.42E-05	0.099245165
TGCTCC	-0.027306335	2.43E-05	0.099522426
CTGACT	-0.027282493	2.47E-05	0.101163329
GAGGGT	-0.027275055	2.48E-05	0.101680469
CCACTT	-0.027272903	2.49E-05	0.101830558
GCCTAG	-0.027254665	2.52E-05	0.103110985
TCCTAG	-0.027223789	2.57E-05	0.105313763
GTGTCA	-0.027223623	2.57E-05	0.105325762
CAGTAG	-0.027218462	2.58E-05	0.105698338
TCAGCG	-0.027193484	2.62E-05	0.1075193
AAGCCT	-0.027168549	2.67E-05	0.109366837
CTGTCA	-0.027164682	2.68E-05	0.10965608
ATCTGC	-0.027159073	2.69E-05	0.110076892
GCTTCC	-0.027134863	2.73E-05	0.111910789
GGTGCC	-0.027116129	2.77E-05	0.113349821
AGTCTT	-0.027105188	2.79E-05	0.114198354
TAGGGA	-0.027097246	2.80E-05	0.114818147
GACCCT	-0.027072848	2.85E-05	0.116741956
TTGTTG	0.027050329	2.89E-05	0.118544868
GGCACA	-0.027044998	2.90E-05	0.118975491
AGGCCA	-0.02703908	2.92E-05	0.119455362
ACACGC	-0.027027736	2.94E-05	0.120380197
ATCAGC	-0.027027359	2.94E-05	0.120411105
TACCTA	-0.027023632	2.95E-05	0.120716519
CCGCCC	-0.026999835	3.00E-05	0.122684114
CGAACT	-0.026993368	3.01E-05	0.123223997
TGAGGC	-0.026982957	3.03E-05	0.124098003
AGGACT	-0.026958502	3.08E-05	0.126174181
CAGGTT	-0.026957089	3.08E-05	0.126295145
CACAAC	-0.026956551	3.08E-05	0.126341233
GTACCA	-0.026946785	3.10E-05	0.127180616
CCTCTA	-0.026935815	3.13E-05	0.128129795
ACCGCA	-0.026909946	3.18E-05	0.130394776
TAGGAC	-0.026892124	3.22E-05	0.131977268
CCACGA	-0.026881501	3.25E-05	0.132929208
CATGCA	-0.026863617	3.28E-05	0.134546495
GAAGTT	0.026853653	3.31E-05	0.135455716
GGGCCC	-0.026846389	3.32E-05	0.136122155
CCATGT	-0.026844802	3.33E-05	0.136268198
GCCAGT	-0.026839584	3.34E-05	0.136749424
AACGGC	-0.026768626	3.50E-05	0.143455071
GTGCAA	-0.026762991	3.52E-05	0.144000812
CAAGGC	-0.02672176	3.61E-05	0.148054004
GGTGCA	-0.026704039	3.66E-05	0.149829154
GCGCCA	-0.026702981	3.66E-05	0.149935763
AGTGAC	-0.026700681	3.67E-05	0.150167759
AGCACA	-0.026642617	3.81E-05	0.15613952
GCAGAG	-0.026622851	3.86E-05	0.158223383
GCCACG	-0.026602236	3.92E-05	0.160424754
CAGGTG	-0.02657795	3.98E-05	0.163055555
ACCACG	-0.026563798	4.02E-05	0.164607349
ACGGCC	-0.026561693	4.02E-05	0.164839335
CACGGC	-0.026558589	4.03E-05	0.165182078
TGACAC	-0.026541096	4.08E-05	0.167125972
CAAGCG	-0.026538591	4.09E-05	0.167406149
TGGCCC	-0.026517193	4.15E-05	0.169817406
AGAGGG	-0.026515409	4.15E-05	0.170019965
ACAGGT	-0.026483059	4.24E-05	0.173732195
GCGAGA	-0.0264636	4.30E-05	0.176002092
AGGACA	-0.026436381	4.38E-05	0.179224436
AAACAC	-0.026430514	4.39E-05	0.179926243
CTGGGG	-0.026410425	4.45E-05	0.182349334
CCTGGT	-0.026381572	4.54E-05	0.185883575
TCCGAT	-0.026352003	4.63E-05	0.189572821
CATGAG	-0.026262009	4.91E-05	0.201233268
GGCTCA	-0.026255198	4.94E-05	0.202142884
TGCGAC	-0.02625095	4.95E-05	0.202712253
GTCTTC	-0.026211639	5.08E-05	0.208053224
CCCGAG	-0.026211489	5.08E-05	0.208073781
CGGCCC	-0.026210818	5.08E-05	0.208166048
ACCTAC	-0.026178428	5.19E-05	0.212669014
GGCACT	-0.026155131	5.27E-05	0.215964729
CCTACT	-0.026153127	5.28E-05	0.216250335
ACACGT	-0.026147471	5.30E-05	0.217058814
ATCCCT	-0.026110289	5.43E-05	0.222444904
GAGAGC	-0.026106128	5.45E-05	0.223055436
TGTCTC	-0.026099178	5.47E-05	0.224078698
CCGCCT	-0.026096151	5.48E-05	0.224525808
GAGGGA	-0.026094655	5.49E-05	0.224747087
AAGGTC	-0.026062732	5.60E-05	0.229518382
CGAGAG	-0.026043339	5.68E-05	0.232463619
GGAGGG	-0.026018323	5.77E-05	0.236315756
TCCGGT	-0.025995788	5.86E-05	0.239837429
TCCCAA	-0.025993132	5.87E-05	0.240255751
GTGTGT	-0.025986485	5.89E-05	0.241305682
GCTCTC	-0.025982356	5.91E-05	0.241960163
GTTGAA	0.025977208	5.93E-05	0.242778468
CTACCC	-0.025970563	5.95E-05	0.24383854
ACCAAC	-0.025901083	6.23E-05	0.255188392
TTCCAC	-0.025882983	6.30E-05	0.258226252
AACAGC	-0.025865432	6.38E-05	0.261204554
TCCCTT	-0.025825308	6.55E-05	0.268135932
GAGGGG	-0.02580767	6.62E-05	0.271237704
AGTCGC	-0.025805081	6.63E-05	0.271695866
CAGTGT	-0.025740398	6.92E-05	0.283382415
GGACAG	-0.025735418	6.94E-05	0.284301655
CTGTGA	-0.025726575	6.98E-05	0.285940809
GGTCTC	-0.025715374	7.03E-05	0.288029956
AATTGA	0.025691554	7.14E-05	0.292520713
CTACCT	-0.025690394	7.15E-05	0.292741124
TGTCCT	-0.025675146	7.22E-05	0.295652681
CGGACA	-0.025666841	7.26E-05	0.297249864
GGGCCT	-0.025662927	7.28E-05	0.298005392
AGACAG	-0.025644621	7.36E-05	0.301563659
TGCCCT	-0.025595701	7.60E-05	0.311270344
ACACCG	-0.025575189	7.70E-05	0.315427571
ACCTGG	-0.025542306	7.87E-05	0.322201743
AGCGCC	-0.025540727	7.87E-05	0.322530636
CATGCG	-0.025527529	7.94E-05	0.325290718
TTGAAA	0.025520793	7.98E-05	0.326707911
TACATA	-0.025447389	8.36E-05	0.342535495
TCTGCG	-0.02543031	8.46E-05	0.3463208
GACCAC	-0.025430265	8.46E-05	0.346330892
GGGTCC	-0.025427699	8.47E-05	0.346902867
GGATCC	-0.025306929	9.15E-05	0.374862641
ATGAAG	0.025304682	9.17E-05	0.37540253
TGGTCA	-0.025225239	9.64E-05	0.394967554
ACAGGC	-0.025219929	9.68E-05	0.39630901
ACAGGG	-0.025207243	9.75E-05	0.399531246
CGAAGC	-0.025179439	9.93E-05	0.406680457
CAAGAG	-0.025125787	0.000102739	0.420818442
TCACTC	-0.025090548	0.000105067	0.430355292
TGAGGT	-0.025034109	0.0001089	0.446055778
AGCCCG	-0.02498853	0.000112092	0.459127947
AGTGCG	-0.024980353	0.000112674	0.461510993
CCTCGA	-0.024960358	0.000114108	0.467387366
CCTCGG	-0.024941008	0.000115513	0.473141556
TATCCC	-0.024922765	0.000116852	0.478627724
CCGAAC	-0.024908026	0.000117945	0.483103524
CGCAGC	-0.024888322	0.000119421	0.489149317
TACCTC	-0.024884545	0.000119706	0.490316163
GCCTGA	-0.024881479	0.000119938	0.491265359
CCCGGC	-0.024862548	0.000121378	0.497164908
TGGGCT	-0.024841456	0.000123002	0.503816267
CGGCCA	-0.024837845	0.000123282	0.50496355
ACCGGT	-0.024824734	0.000124304	0.509149208
ACTCGG	-0.02481515	0.000125056	0.512229731
AATGTA	-0.024755931	0.000129799	0.531656761
GACCTT	-0.024752842	0.000130051	0.532689004
CCTCCG	-0.024670733	0.000136921	0.560827416
AGCCTA	-0.024623301	0.000141044	0.577714471
GGCAGG	-0.024600135	0.000143099	0.586134987
CACGAG	-0.024557264	0.000146979	0.602023953
GATGAT	0.024534814	0.000149049	0.610505184
TCATAC	-0.024532731	0.000149243	0.611297945
CGGTCT	-0.024507726	0.000151584	0.620888411
GTGCCA	-0.024464542	0.000155709	0.637786025
ACGCTG	-0.024464524	0.000155711	0.637793036
CTCTGT	-0.024454994	0.000156636	0.641580257
GAGAAC	-0.024415498	0.000160523	0.657501285
CCTTTG	-0.02440038	0.000162035	0.663693334
GCCGTA	-0.024373328	0.000164773	0.674910096
CCTCGC	-0.024350995	0.000167067	0.684304492
TTATTG	0.024341242	0.000168078	0.688445729
ACCTTT	-0.02431459	0.00017087	0.699882834
GATAAA	0.024314291	0.000170901	0.700012144
CGCAAC	-0.024297253	0.000172709	0.707417978
CCTAGT	-0.024279544	0.000174608	0.715193723
GGGGCC	-0.024274207	0.000175184	0.717552904
CTAAGC	-0.024265461	0.000176132	0.721434682
TGGGGA	-0.024248783	0.000177952	0.728891765
CTGCAA	-0.024214279	0.000181775	0.744550026
TGCCGT	-0.024197628	0.000183647	0.752218859
CTGCAG	-0.024191716	0.000184316	0.754959835
GATTAT	0.024169437	0.000186859	0.765372697
CGCCTC	-0.024169044	0.000186904	0.765557565
CGTGAG	-0.024149105	0.000189207	0.774992869
CCACAT	-0.024140909	0.000190162	0.778902933
GCCCGC	-0.024061168	0.000199689	0.817926033
CCGGTG	-0.024058153	0.000200058	0.819436778
AGCATG	-0.024053519	0.000200626	0.821763849
ACGTCC	-0.024052161	0.000200793	0.822447311
CATGTG	-0.024050389	0.000201011	0.823339464
AAGATT	0.024047298	0.000201391	0.824897994
AACACT	-0.024007422	0.000206361	0.845255718
AACCCA	-0.023992265	0.00020828	0.853116502
AGCGAA	-0.023989301	0.000208658	0.85466173
CAGTGA	-0.02395815	0.000212662	0.871061812
TTCACA	-0.023907756	0.000219292	0.898219917
ATTTGA	0.023901484	0.000220131	0.901654768
GCTGAC	-0.023898732	0.000220499	0.903165913
TCTGGG	-0.023894191	0.00022111	0.905664635
TGCGCC	-0.02388075	0.000222925	0.913098903
CCATAG	-0.023873353	0.000223929	0.91721421
CCAACG	-0.023846277	0.000227644	0.932427976
AAGGTT	0.023842936	0.000228106	0.934321382
GCCTCG	-0.023835906	0.000229081	0.938317522
CAAGAA	0.023819193	0.000231417	0.947882934
CGGTCC	-0.023817139	0.000231705	0.949064784
GTGGCA	-0.023805891	0.000233291	0.955561192
AGCTCA	-0.023801439	0.000233922	0.958143712
GACGCC	-0.02378336	0.000236499	0.968699709
CTGCGA	-0.023772834	0.000238012	0.974895322
TCTTCA	-0.023755935	0.000240459	0.984920622
CAGACG	-0.023740623	0.000242697	0.994087755
AAAAAA	0.004849829	0.453502022	1
AAAAAC	-0.002239574	0.729232358	1
AAAAAG	0.005357164	0.407668183	1
AAAAAT	0.020078216	0.001911927	1
AAAACA	-0.002287834	0.723634292	1
AAAACG	-0.01042731	0.107031823	1
AAAACT	0.003098369	0.632022477	1
AAAAGA	0.008660644	0.180698956	1
AAAAGC	0.000772149	0.905003849	1
AAAAGG	0.000667841	0.917787673	1
AAAAGT	0.000135048	0.983347003	1
AAAATA	0.006689389	0.301174919	1
AAAATC	-0.004941281	0.445031562	1
AAAATG	0.019652449	0.00238346	1
AAAATT	0.013097947	0.042919439	1
AAACAA	0.011646685	0.071835115	1
AAACAG	-0.000166842	0.979427331	1
AAACAT	-0.01059758	0.101422129	1
AAACCA	-0.018667763	0.003907638	1
AAACCG	-0.01117546	0.084109772	1
AAACGA	0.00119379	0.853612467	1
AAACGC	-0.01548548	0.016685545	1
AAACGG	-0.011638292	0.072040143	1
AAACGT	-0.004890809	0.449695178	1
AAACTA	0.000689543	0.915126012	1
AAACTC	-0.016215011	0.012198775	1
AAACTG	0.004034685	0.532890532	1
AAACTT	0.000725257	0.910748101	1
AAAGAA	0.007954101	0.218922716	1
AAAGAC	-0.008254674	0.202006334	1
AAAGAG	0.010131939	0.117343201	1
AAAGAT	0.017558721	0.006646242	1
AAAGCA	-0.000322983	0.960186188	1
AAAGCG	-0.005573333	0.389009108	1
AAAGCT	-0.008963183	0.165939706	1
AAAGGA	0.006363362	0.325349018	1
AAAGGC	-0.020104414	0.001885919	1
AAAGGG	0.000216032	0.973363799	1
AAAGGT	0.006768116	0.295521516	1
AAAGTA	0.014289105	0.027200852	1
AAAGTC	-0.021507005	0.000885815	1
AAAGTG	-0.00754485	0.24355727	1
AAAGTT	0.011073894	0.086966171	1
AAATAA	-0.002173293	0.736944346	1
AAATAC	-0.001729276	0.789257035	1
AAATAG	-0.005162042	0.42496007	1
AAATAT	0.014329558	0.026768538	1
AAATCA	0.006844602	0.290097572	1
AAATCC	-0.021523175	0.000877905	1
AAATCG	-0.001890138	0.770180937	1
AAATCT	-0.005339455	0.409220033	1
AAATGA	0.011827336	0.067536693	1
AAATGC	-0.014817533	0.022003379	1
AAATGG	0.011268626	0.081556843	1
AAATGT	-0.001945295	0.763671252	1
AAATTA	0.010986729	0.089479509	1
AAATTC	-0.008225722	0.203593038	1
AAATTG	0.018056472	0.005254243	1
AAATTT	0.016670816	0.009971833	1
AACAAA	0.01514518	0.019234287	1
AACAAC	5.45E-05	0.993276361	1
AACAAG	0.000268959	0.966841419	1
AACAAT	-0.008984147	0.164951615	1
AACACA	-0.019169878	0.003045078	1
AACACG	-0.016001089	0.013388241	1
AACAGA	0.008399353	0.194212107	1
AACAGG	-0.004305857	0.505722875	1
AACAGT	-0.012620705	0.051090142	1
AACATA	-0.000816797	0.899539231	1
AACATC	-0.018579907	0.004079596	1
AACATG	-0.005912461	0.36080494	1
AACATT	0.001086263	0.866668377	1
AACCAA	-0.015455768	0.016895612	1
AACCAG	-0.021247956	0.001021872	1
AACCAT	-0.021251274	0.001020013	1
AACCGA	-0.007093244	0.272930543	1
AACCGT	-0.008234257	0.203124362	1
AACCTA	-0.00375657	0.561500631	1
AACCTG	-0.018947858	0.00340245	1
AACGAA	-0.010397059	0.108053705	1
AACGAC	-0.020855889	0.001264942	1
AACGAG	-0.001847465	0.775228407	1
AACGAT	0.007288616	0.259938483	1
AACGCA	-0.007276836	0.260709501	1
AACGCC	-0.023302598	0.000315637	1
AACGCG	-0.010070853	0.119570011	1
AACGCT	-0.00114496	0.859536684	1
AACGGA	-0.009128399	0.158272315	1
AACGGG	-0.017537862	0.006711223	1
AACGGT	-0.013785714	0.03310495	1
AACGTA	-0.001286486	0.842389328	1
AACGTC	-0.010272703	0.112335829	1
AACGTG	-0.003039486	0.638511386	1
AACGTT	-0.005671504	0.380709769	1
AACTAA	0.008178383	0.206206963	1
AACTAC	-0.014255862	0.027560621	1
AACTAG	-0.001410877	0.827379303	1
AACTAT	-0.004775906	0.460414959	1
AACTCA	-0.021195851	0.001051475	1
AACTCG	-0.012947574	0.045365602	1
AACTCT	-0.013583621	0.035766821	1
AACTGA	0.012132731	0.060752499	1
AACTGC	-0.012211968	0.059087664	1
AACTGG	0.016560008	0.010477021	1
AACTGT	-0.012692986	0.049774724	1
AACTTA	-0.005305244	0.412227967	1
AACTTC	-0.002073931	0.748555141	1
AACTTG	0.002307921	0.721308482	1
AACTTT	-0.003286439	0.611488274	1
AAGAAA	0.023644642	0.000257178	1
AAGAAC	0.014582874	0.024193967	1
AAGAAT	0.013041327	0.043827082	1
AAGACA	0.001163771	0.857253556	1
AAGACC	-0.023112509	0.000353286	1
AAGACG	-0.016475753	0.010876261	1
AAGACT	-0.008186913	0.205734193	1
AAGAGA	-0.002421309	0.708228945	1
AAGAGC	-0.018128531	0.005076187	1
AAGAGG	0.002563304	0.691970399	1
AAGAGT	0.010167106	0.116076119	1
AAGATA	0.021390961	0.000944542	1
AAGATC	0.001843955	0.775644054	1
AAGATG	0.02132071	0.000981826	1
AAGCAA	-0.003452536	0.593602932	1
AAGCAC	-0.016415546	0.011169774	1
AAGCAG	-0.00329098	0.610996061	1
AAGCAT	-0.012253168	0.058237082	1
AAGCCA	-0.022610254	0.000473944	1
AAGCGA	-0.018407817	0.004436464	1
AAGCGC	-0.018954645	0.003390982	1
AAGCGG	-0.016637669	0.010120629	1
AAGCGT	0.002498967	0.699319957	1
AAGCTA	0.005043765	0.435647262	1
AAGCTC	-0.021406691	0.000936375	1
AAGCTG	0.008298191	0.19963833	1
AAGCTT	-0.004310645	0.505249867	1
AAGGAA	0.005124753	0.428312741	1
AAGGAC	-0.007383347	0.253795589	1
AAGGAG	-0.006855772	0.289311134	1
AAGGAT	0.007659588	0.236462135	1
AAGGCA	-0.012465501	0.05401318	1
AAGGCG	-0.00327274	0.612973975	1
AAGGCT	-0.011804548	0.068066951	1
AAGGGA	-0.007832702	0.22603589	1
AAGGGC	-0.016830491	0.009282004	1
AAGGGG	-0.012415129	0.05499135	1
AAGGGT	0.001520068	0.814255	1
AAGGTA	-0.013132384	0.042375209	1
AAGGTG	0.00509015	0.431437643	1
AAGTAA	0.008991976	0.164583717	1
AAGTAC	-0.00358509	0.579503645	1
AAGTAG	0.000979143	0.879711115	1
AAGTAT	0.017382975	0.007211873	1
AAGTCA	-0.015973679	0.01354783	1
AAGTCG	-0.008652292	0.181119793	1
AAGTCT	-0.016166853	0.012458059	1
AAGTGA	0.010447352	0.10635904	1
AAGTGG	0.003888643	0.547821872	1
AAGTTA	0.005389018	0.404885595	1
AAGTTC	-0.006869567	0.288341809	1
AAGTTG	0.01825926	0.004767026	1
AAGTTT	0.021713683	0.000789523	1
AATAAA	0.00881555	0.17302454	1
AATAAC	-0.018152063	0.005019234	1
AATAAG	0.008646991	0.181387295	1
AATAAT	-0.001892266	0.769929513	1
AATACA	-0.006687709	0.301296314	1
AATACC	-0.010035709	0.120866056	1
AATACG	0.009036849	0.162487175	1
AATACT	-0.01039763	0.108034349	1
AATAGA	0.005760439	0.373285866	1
AATAGC	-0.010549253	0.102989966	1
AATAGG	-0.017921308	0.005603515	1
AATAGT	-0.00193247	0.765183437	1
AATATA	0.010010873	0.121788544	1
AATATC	-0.00387055	0.549685968	1
AATATG	0.017457553	0.006966772	1
AATATT	0.016786732	0.009466686	1
AATCAA	0.00523197	0.418714254	1
AATCAC	-0.018873783	0.003529924	1
AATCAG	-0.000898347	0.889570487	1
AATCAT	-0.000639863	0.921220306	1
AATCCA	-0.022991772	0.000379338	1
AATCCC	-0.021291347	0.000997811	1
AATCCG	0.003561558	0.581995201	1
AATCCT	-0.012648162	0.050587081	1
AATCGA	-0.004757348	0.46215967	1
AATCGC	-0.006269726	0.332519024	1
AATCGG	0.003765308	0.560590639	1
AATCGT	0.002153597	0.739241312	1
AATCTA	0.004732556	0.464496119	1
AATCTC	-0.017479237	0.006896925	1
AATCTG	-0.008505004	0.188661459	1
AATCTT	-0.014288462	0.027207774	1
AATGAA	0.012530907	0.05276477	1
AATGAC	-0.001847895	0.775177539	1
AATGAG	-0.00605052	0.34970011	1
AATGAT	0.010270227	0.112422451	1
AATGCA	-0.013778905	0.033191799	1
AATGCC	-0.020444046	0.001576919	1
AATGCG	-0.017371015	0.007251892	1
AATGCT	-0.006477324	0.316759335	1
AATGGA	0.010497274	0.104697737	1
AATGGC	-0.010475604	0.105416307	1
AATGGG	-0.017478582	0.006899024	1
AATGGT	0.007164532	0.268139406	1
AATGTC	-0.004239626	0.512290417	1
AATGTG	-0.014182838	0.028365339	1
AATGTT	0.014657646	0.023476284	1
AATTAA	0.004978051	0.4416514	1
AATTAC	-0.010738845	0.096947934	1
AATTAG	0.009243218	0.153103832	1
AATTAT	0.014436553	0.025653573	1
AATTCA	-0.014777462	0.022364764	1
AATTCC	-0.006832619	0.290942867	1
AATTCG	-0.002404109	0.710207553	1
AATTCT	-0.004964303	0.442913433	1
AATTGC	0.005487122	0.396387453	1
AATTGG	0.023683505	0.00025122	1
AATTGT	0.006115026	0.344586664	1
AATTTA	0.005307408	0.412037285	1
AATTTC	0.006236202	0.335110687	1
AATTTG	0.021452927	0.000912748	1
AATTTT	0.019157002	0.003064829	1
ACAAAA	0.015146795	0.01922143	1
ACAAAC	-0.012598116	0.051507147	1
ACAAAG	0.009293331	0.150888709	1
ACAAAT	-0.009270465	0.151896409	1
ACAACA	-0.001646462	0.79912798	1
ACAACC	-0.020670002	0.001397934	1
ACAACG	-0.01313017	0.042410024	1
ACAACT	-0.007695687	0.234260411	1
ACAAGA	-0.002325445	0.719281664	1
ACAAGC	-0.015695657	0.015263948	1
ACAAGG	-0.016380832	0.011342185	1
ACAAGT	-0.002380562	0.712919491	1
ACAATA	4.57E-05	0.994368454	1
ACAATC	-0.003007347	0.642064876	1
ACAATG	-0.005110504	0.429597977	1
ACAATT	-0.014136441	0.028887083	1
ACACAA	-0.015872664	0.014150563	1
ACACGA	-0.012378813	0.055705702	1
ACACGG	-0.022866408	0.000408281	1
ACACTA	0.003875367	0.549189357	1
ACACTT	-0.010699877	0.098166082	1
ACAGAA	0.001952965	0.762767373	1
ACAGAC	-0.02349312	0.000281696	1
ACAGAG	-0.018540344	0.004159251	1
ACAGAT	0.005793877	0.37051788	1
ACAGCA	-0.015789229	0.014666121	1
ACAGGA	-0.020302446	0.001699597	1
ACAGTA	-0.013711624	0.034060455	1
ACAGTG	-0.021926062	0.000700767	1
ACAGTT	-0.000159814	0.980293711	1
ACATAA	-0.005658352	0.381815265	1
ACATAC	-0.00770404	0.23375303	1
ACATAG	-0.011652784	0.07168642	1
ACATAT	-0.002100329	0.745464781	1
ACATCA	-0.011108348	0.085988551	1
ACATCC	-0.017028897	0.008484365	1
ACATCG	-0.007007847	0.278746487	1
ACATCT	-0.016774032	0.009520895	1
ACATGA	-0.012347171	0.056334404	1
ACATGG	-0.008516447	0.188067395	1
ACATGT	-0.015362409	0.017570857	1
ACATTA	-0.002154541	0.739131071	1
ACATTC	-0.007119182	0.271180544	1
ACATTG	0.014246508	0.027662595	1
ACATTT	-0.009204916	0.154813507	1
ACCAAA	-0.023230948	0.000329364	1
ACCAAG	-0.019268732	0.00289726	1
ACCAAT	-0.013134355	0.042344243	1
ACCACA	-0.023675776	0.000252394	1
ACCAGA	-0.012199148	0.059354414	1
ACCAGT	-0.019725956	0.002295115	1
ACCATA	-0.010616488	0.100813924	1
ACCATT	-0.003905637	0.546073841	1
ACCCAT	-0.01822657	0.004842695	1
ACCCGA	-0.014883258	0.021421624	1
ACCCGG	-0.018744418	0.003763009	1
ACCGAA	-0.015274913	0.018225054	1
ACCGAC	-0.000748044	0.907956139	1
ACCGAG	-0.014302913	0.027052615	1
ACCGAT	0.001169183	0.856596833	1
ACCGCG	-0.005902155	0.361642737	1
ACCGCT	-0.016304748	0.011728356	1
ACCGGC	-0.021038989	0.001145452	1
ACCGGG	-0.0179827	0.005442359	1
ACCGTA	-0.012765985	0.048475176	1
ACCGTC	-0.013215113	0.0410916	1
ACCGTG	-0.006430843	0.320244673	1
ACCGTT	-0.008449218	0.191577583	1
ACCTAA	-0.02171431	0.000789246	1
ACCTAG	-0.017278392	0.007568622	1
ACCTAT	-0.01387636	0.03196722	1
ACCTCG	-0.018939586	0.003416474	1
ACCTGA	-0.012977823	0.044864312	1
ACCTTG	-0.020713331	0.00136583	1
ACGAAA	-0.011041546	0.087892168	1
ACGAAC	-0.018635888	0.003969249	1
ACGAAG	-0.001504615	0.816109257	1
ACGAAT	-0.023466023	0.000286305	1
ACGACA	-0.016920371	0.008912728	1
ACGACC	-0.010646197	0.099864112	1
ACGACG	-0.006404748	0.322212257	1
ACGACT	-0.006010776	0.352874495	1
ACGAGA	0.000779942	0.904049766	1
ACGAGC	-0.003771691	0.559926246	1
ACGAGG	-0.005262346	0.416018053	1
ACGAGT	-0.006881324	0.287517447	1
ACGATA	0.013687489	0.034376769	1
ACGATC	0.016900192	0.008994473	1
ACGATG	-0.000846424	0.895915702	1
ACGATT	-0.009211265	0.154529099	1
ACGCAA	-0.011729705	0.069832677	1
ACGCAG	-0.004498801	0.48684604	1
ACGCAT	-0.008009516	0.215729786	1
ACGCCA	-0.021572828	0.000854026	1
ACGCCG	-0.022327787	0.000557703	1
ACGCCT	-0.015884386	0.014079428	1
ACGCGA	-0.016989884	0.008636185	1
ACGCGC	-0.007300281	0.259176539	1
ACGCGG	-0.009246227	0.152970148	1
ACGCGT	-0.005179171	0.423425185	1
ACGCTA	-0.01450338	0.024977757	1
ACGCTC	-0.00185334	0.774532979	1
ACGCTT	-0.006714216	0.299384311	1
ACGGAA	-0.003868616	0.549885359	1
ACGGAC	-0.010292191	0.111656063	1
ACGGAG	-0.003582588	0.57976831	1
ACGGAT	0.008160957	0.207175315	1
ACGGCA	-0.021341911	0.000970433	1
ACGGCG	-0.00375693	0.561463196	1
ACGGCT	-0.014865485	0.021577605	1
ACGGGA	-0.018865695	0.003544103	1
ACGGGC	-0.009616381	0.137191055	1
ACGGGG	-0.010523353	0.103838121	1
ACGGGT	-0.022361301	0.00054709	1
ACGGTA	0.006705548	0.300008709	1
ACGGTC	-0.006524374	0.313256851	1
ACGGTG	-0.006718119	0.299103511	1
ACGGTT	-0.005175817	0.423725468	1
ACGTAA	0.001512789	0.815128286	1
ACGTAC	-0.010268243	0.112491865	1
ACGTAG	0.000963712	0.881592684	1
ACGTAT	-0.000223906	0.972393314	1
ACGTCA	-0.016716497	0.009769964	1
ACGTCG	-0.009450322	0.144107291	1
ACGTCT	-0.01149889	0.07551621	1
ACGTGA	-0.009977228	0.123047059	1
ACGTGC	-0.009689234	0.134238793	1
ACGTGG	-0.012331133	0.056655309	1
ACGTGT	-0.01456118	0.024405722	1
ACGTTA	-0.006879553	0.287641496	1
ACGTTC	-0.009375431	0.147312561	1
ACGTTG	0.004774779	0.460520829	1
ACGTTT	-0.007813271	0.227189528	1
ACTAAA	0.00248834	0.700536688	1
ACTAAC	0.001385672	0.830415874	1
ACTAAG	-0.001200977	0.852741285	1
ACTAAT	0.0015976	0.80496723	1
ACTACA	-0.013143041	0.042207979	1
ACTACC	-0.019962101	0.002031209	1
ACTACG	-0.007297944	0.259329056	1
ACTACT	-0.006462826	0.3178438	1
ACTAGA	-0.011910397	0.065632549	1
ACTAGC	-0.005385737	0.405171678	1
ACTAGG	-0.01383699	0.03245718	1
ACTAGT	-0.002293542	0.722973114	1
ACTATA	-0.004290909	0.507201312	1
ACTATC	-0.004190641	0.517176203	1
ACTATG	-0.010868668	0.092976656	1
ACTATT	0.011081474	0.086750314	1
ACTCAA	-0.014227407	0.027871819	1
ACTCAT	-0.019728113	0.002292569	1
ACTCCG	-0.017485045	0.006878323	1
ACTCGA	-0.01903055	0.003265108	1
ACTCGC	-0.015373233	0.017491373	1
ACTCGT	-0.014834517	0.02185175	1
ACTCTA	-0.013290121	0.039956422	1
ACTCTT	-0.007523533	0.244891729	1
ACTGAA	0.002772081	0.668322824	1
ACTGAC	-0.007133204	0.270237709	1
ACTGAG	-0.020175444	0.001817033	1
ACTGAT	0.004943468	0.444830057	1
ACTGCA	-0.011266182	0.081623012	1
ACTGCG	-0.01122693	0.082691527	1
ACTGCT	-0.010284634	0.111919294	1
ACTGGA	-0.018955692	0.003389217	1
ACTGGC	-0.010415872	0.1074173	1
ACTGGG	-0.019016679	0.003287788	1
ACTGGT	-0.008571596	0.185223536	1
ACTGTA	-0.018015809	0.005357193	1
ACTGTC	-0.019774487	0.002238442	1
ACTGTT	0.002121545	0.742983956	1
ACTTAA	-0.00604353	0.350257058	1
ACTTAC	-0.009421648	0.145328153	1
ACTTAG	-0.014412404	0.025901648	1
ACTTAT	-0.007844131	0.225359281	1
ACTTCA	-0.012104259	0.061360149	1
ACTTCC	-0.022688568	0.000452891	1
ACTTCG	0.0026935	0.67718645	1
ACTTCT	-0.019949726	0.002044316	1
ACTTGA	0.002566886	0.691562055	1
ACTTGC	-0.011670695	0.071251222	1
ACTTGG	-0.002518203	0.697119606	1
ACTTGT	-0.011373212	0.078766271	1
ACTTTA	-0.001381128	0.830963588	1
ACTTTC	-0.011130285	0.085370725	1
ACTTTG	0.004323902	0.503941253	1
ACTTTT	0.009909868	0.125597119	1
AGAAAA	0.015507648	0.016530306	1
AGAAAC	-0.011318084	0.080227359	1
AGAAAG	0.01658298	0.010370458	1
AGAAAT	0.005061153	0.434066482	1
AGAACA	-0.006300624	0.330141893	1
AGAACC	-0.014557203	0.024444713	1
AGAACG	-0.00443636	0.492913042	1
AGAACT	-0.005640472	0.383321342	1
AGAAGC	-0.003887471	0.547942523	1
AGAAGG	0.009938326	0.124514781	1
AGAAGT	0.017759462	0.006049208	1
AGAATA	0.01265762	0.050414738	1
AGAATC	-0.007763447	0.230166898	1
AGAATG	0.002941725	0.649345851	1
AGAATT	0.009243144	0.153107134	1
AGACAA	0.00132116	0.83819929	1
AGACAT	-0.004522117	0.484590967	1
AGACCG	-0.009655779	0.13558834	1
AGACGA	-0.015569125	0.016106426	1
AGACGC	-0.00974032	0.132198047	1
AGACGG	-0.018798487	0.003663938	1
AGACTA	0.004613558	0.475801874	1
AGACTG	-0.011029666	0.088234232	1
AGACTT	-0.013842125	0.032392921	1
AGAGAA	-0.009101167	0.15951731	1
AGAGAG	-0.02248663	0.000509044	1
AGAGAT	-0.006399359	0.322619611	1
AGAGCA	-0.01963082	0.00241004	1
AGAGCG	-0.008745693	0.176454711	1
AGAGCT	-0.018293333	0.004689297	1
AGAGGA	-0.003337835	0.60592846	1
AGAGGT	0.003501713	0.588353793	1
AGAGTA	-0.008523173	0.187718858	1
AGAGTC	-0.021212289	0.001042051	1
AGAGTG	-0.015741522	0.014968289	1
AGAGTT	-0.000246731	0.969580411	1
AGATAA	0.009160714	0.156804506	1
AGATAC	-8.16E-05	0.989940916	1
AGATAG	0.001744266	0.787473878	1
AGATAT	0.014603391	0.023995172	1
AGATCA	-0.006502889	0.314853074	1
AGATCC	-0.005268732	0.415452598	1
AGATCG	0.00375292	0.561881051	1
AGATCT	-0.00841792	0.193228053	1
AGATGA	0.018063365	0.00523697	1
AGATGC	0.004383292	0.49810104	1
AGATGG	-0.001022774	0.874394539	1
AGATGT	-0.000891481	0.890409197	1
AGATTA	0.017464419	0.006944587	1
AGATTC	-0.003612895	0.576566211	1
AGATTG	0.022597239	0.00047753	1
AGATTT	0.014066109	0.029693717	1
AGCAAA	-0.005015103	0.438260226	1
AGCAAT	-0.007524956	0.244802485	1
AGCACG	-0.015289714	0.018112911	1
AGCACT	-0.017800232	0.005934025	1
AGCAGA	-0.003332637	0.606489675	1
AGCAGG	-0.016114355	0.012746263	1
AGCAGT	-0.013580342	0.035811473	1
AGCATA	-0.014428228	0.025738863	1
AGCATT	0.000635554	0.921749099	1
AGCCAA	-0.01393006	0.031309144	1
AGCCAT	-0.019283565	0.002875654	1
AGCCGT	-0.020197477	0.001796139	1
AGCGAG	-0.014568713	0.024332012	1
AGCGAT	-0.013797914	0.032949832	1
AGCGCA	-0.01813276	0.005065909	1
AGCGCG	-0.006076334	0.347648076	1
AGCGCT	-0.021744209	0.000776154	1
AGCGGA	-0.016550085	0.010523355	1
AGCGGC	-0.017332965	0.007380538	1
AGCGGG	-0.009661956	0.135338358	1
AGCGGT	-0.011892726	0.066033899	1
AGCGTA	0.011402762	0.077992059	1
AGCGTC	-0.010884272	0.092508249	1
AGCGTG	-0.014215595	0.028001889	1
AGCGTT	-0.011097466	0.086296352	1
AGCTAA	0.00041012	0.949457755	1
AGCTAC	-0.020143082	0.001848126	1
AGCTAG	-0.015914585	0.013897613	1
AGCTAT	-0.000919622	0.886972641	1
AGCTCG	-0.019899241	0.002098595	1
AGCTGA	0.008077019	0.211885794	1
AGCTGG	-0.001836804	0.776490916	1
AGCTGT	0.005255099	0.416660367	1
AGCTTA	-0.002109499	0.744392217	1
AGCTTC	-0.012977717	0.044866061	1
AGCTTG	-0.009670674	0.134986197	1
AGCTTT	-0.002626238	0.684809023	1
AGGAAA	-0.005567167	0.389534038	1
AGGAAC	-0.008405083	0.193908033	1
AGGAAG	-0.009749232	0.131844517	1
AGGAAT	0.008691565	0.179147214	1
AGGACG	-0.007255767	0.262092427	1
AGGAGA	-0.020984415	0.001179928	1
AGGAGC	-0.008095603	0.210836248	1
AGGAGG	-0.008797021	0.173929456	1
AGGAGT	-0.016642555	0.010098575	1
AGGATA	-0.00021918	0.972975772	1
AGGATC	-0.005662237	0.381488482	1
AGGATG	-0.000188482	0.976759641	1
AGGATT	0.009323416	0.149570679	1
AGGCAA	-0.009336306	0.149008641	1
AGGCAT	-0.011813161	0.06786613	1
AGGCCG	-0.005519117	0.393639313	1
AGGCGA	-0.015444684	0.016974571	1
AGGCGC	-0.014906568	0.021218548	1
AGGCGG	-0.000668031	0.917764383	1
AGGCGT	-0.005180115	0.423340655	1
AGGCTA	0.00834866	0.196917537	1
AGGCTC	-0.023567005	0.000269479	1
AGGCTT	-0.016569884	0.010431089	1
AGGGAA	-0.022641293	0.000465493	1
AGGGAT	-0.013954772	0.031010232	1
AGGGCA	-0.010676644	0.09889817	1
AGGGCG	-0.003807675	0.556188176	1
AGGGGG	-0.017707907	0.006197743	1
AGGGGT	-0.014886492	0.02139335	1
AGGGTA	-0.007589654	0.240769106	1
AGGGTG	-0.020462278	0.00156173	1
AGGGTT	-0.007724381	0.232520703	1
AGGTAA	-0.022087364	0.000639653	1
AGGTAC	-0.013201377	0.041302421	1
AGGTAG	-0.01102501	0.08836861	1
AGGTAT	-0.005662336	0.381480142	1
AGGTCC	-0.020591993	0.001457494	1
AGGTCG	0.008073464	0.212086975	1
AGGTGA	-0.010177699	0.115696539	1
AGGTGC	-0.00705857	0.27528195	1
AGGTGG	-0.002600262	0.687761542	1
AGGTGT	-0.022408025	0.000532606	1
AGGTTA	0.008452038	0.191429363	1
AGGTTC	-0.006542586	0.31190796	1
AGGTTG	0.004943147	0.44485965	1
AGGTTT	-0.001484667	0.818504517	1
AGTAAA	0.00705429	0.275573102	1
AGTAAC	-0.015530101	0.016374372	1
AGTAAG	-0.0198415	0.002162295	1
AGTAAT	-0.00466489	0.470906518	1
AGTACA	0.009166645	0.156536226	1
AGTACC	-0.014336572	0.026694185	1
AGTACG	0.002692243	0.677328598	1
AGTACT	-0.008798048	0.173879205	1
AGTAGA	0.00493889	0.445251794	1
AGTAGG	-0.016587639	0.01034896	1
AGTAGT	-0.00857372	0.185114673	1
AGTATA	0.005578272	0.388588942	1
AGTATC	-0.006546303	0.311633082	1
AGTATG	0.010448859	0.106308564	1
AGTATT	0.015864713	0.014198994	1
AGTCAT	-0.014280373	0.027294962	1
AGTCCG	-0.005652013	0.382348766	1
AGTCGA	-0.005954222	0.357422771	1
AGTCGG	-0.00695381	0.282469995	1
AGTCGT	-0.002556654	0.692728754	1
AGTCTA	-0.01338388	0.038574965	1
AGTCTG	-0.018008719	0.005375328	1
AGTGAA	0.007273321	0.260939899	1
AGTGAT	-0.002302203	0.721970262	1
AGTGCT	-0.004354674	0.500910723	1
AGTGGA	0.008623588	0.182571732	1
AGTGGC	-0.023103829	0.000355102	1
AGTGGT	-0.006440335	0.319530888	1
AGTGTA	-0.01618508	0.012359357	1
AGTGTT	0.00095733	0.882371091	1
AGTTAA	0.003525371	0.585836301	1
AGTTAC	-0.007335002	0.256917807	1
AGTTAG	-0.001342001	0.835682994	1
AGTTAT	0.008288827	0.200146152	1
AGTTCA	-0.013347564	0.039105145	1
AGTTCC	-0.01192992	0.065191494	1
AGTTCG	0.004546544	0.482234493	1
AGTTCT	-0.005324973	0.41049175	1
AGTTGC	-0.006999539	0.279316795	1
AGTTGG	0.010103759	0.118366411	1
AGTTGT	0.000516721	0.936345533	1
AGTTTA	-0.003486694	0.589954692	1
AGTTTC	-0.005318534	0.411057879	1
AGTTTG	0.009177815	0.156031949	1
AGTTTT	0.00991272	0.125488322	1
ATAAAA	0.021906701	0.000708457	1
ATAAAC	-0.005018167	0.437980488	1
ATAAAG	0.019230619	0.002953457	1
ATAAAT	-0.008074379	0.212035181	1
ATAACA	-0.012511657	0.053129665	1
ATAACC	-0.007713359	0.233187891	1
ATAACG	-0.00277788	0.667670522	1
ATAACT	-0.00285929	0.658539777	1
ATAAGA	0.000960323	0.882006065	1
ATAAGC	0.00219883	0.73396986	1
ATAAGG	0.00093952	0.884543958	1
ATAAGT	-0.011155895	0.08465404	1
ATAATA	0.001917555	0.766943168	1
ATAATC	0.005780639	0.371612198	1
ATAATG	-0.001019463	0.874797808	1
ATAATT	-0.00727519	0.26081737	1
ATACAA	0.009189066	0.155525217	1
ATACAC	-0.011380912	0.078563927	1
ATACAG	-0.016923595	0.008899727	1
ATACAT	-0.007348058	0.256072022	1
ATACCA	-0.012583048	0.05178691	1
ATACCC	-0.018532084	0.004176058	1
ATACCG	-0.005787403	0.371052824	1
ATACCT	-0.010256818	0.112892346	1
ATACGA	0.009490622	0.142404735	1
ATACGC	0.005157193	0.425395189	1
ATACGG	-0.005237896	0.418187523	1
ATACGT	-0.004028277	0.533541389	1
ATACTA	-0.009211204	0.154531848	1
ATACTC	-0.01505482	0.019965771	1
ATACTG	-0.011688128	0.070829711	1
ATACTT	0.007434016	0.250551754	1
ATAGAA	0.009138503	0.157812276	1
ATAGAC	-0.00932997	0.149284683	1
ATAGAG	-0.007274198	0.260882414	1
ATAGAT	0.003757883	0.561363848	1
ATAGCA	-0.00377408	0.559677657	1
ATAGCC	-0.008762042	0.175647416	1
ATAGCG	-0.012513728	0.053090315	1
ATAGCT	-0.014890015	0.02136259	1
ATAGGA	-0.013073334	0.043312034	1
ATAGGC	-0.006717465	0.299150558	1
ATAGGG	-0.016111739	0.012760774	1
ATAGGT	-0.000664312	0.918220518	1
ATAGTA	-0.004981909	0.441297545	1
ATAGTC	-0.007832859	0.226026602	1
ATAGTG	-0.011813475	0.067858818	1
ATAGTT	-0.003113702	0.630337431	1
ATATAA	0.00740143	0.252634585	1
ATATAC	0.004319044	0.504420552	1
ATATAG	0.01050106	0.104572599	1
ATATAT	0.007538423	0.243959074	1
ATATCA	0.012362174	0.056035566	1
ATATCC	-0.00712282	0.270935697	1
ATATCG	-0.002306285	0.721497784	1
ATATCT	0.013798136	0.032947023	1
ATATGA	0.015346975	0.017684737	1
ATATGC	0.003764414	0.560683667	1
ATATGG	0.003552189	0.582988487	1
ATATGT	-0.001866059	0.77302794	1
ATATTA	0.021565179	0.000857665	1
ATATTC	0.004607043	0.476425147	1
ATATTG	0.017698908	0.006224007	1
ATATTT	0.010533199	0.10351505	1
ATCAAA	-0.006527353	0.313035904	1
ATCAAC	-0.005401793	0.403772817	1
ATCAAG	0.016606642	0.010261699	1
ATCAAT	-0.005250013	0.417111574	1
ATCACA	-0.010742596	0.096831322	1
ATCACG	-0.010349983	0.109659294	1
ATCACT	-0.007671205	0.235752019	1
ATCAGA	-0.009903602	0.125836434	1
ATCAGG	-0.007595052	0.24043473	1
ATCAGT	-0.009675575	0.134788513	1
ATCATA	-0.004204719	0.515769605	1
ATCATC	-0.006882511	0.287434259	1
ATCATG	-0.003164934	0.624721001	1
ATCATT	-0.004591593	0.477905129	1
ATCCAA	-0.006538132	0.312237465	1
ATCCAG	-0.014817645	0.02200238	1
ATCCAT	-0.015335542	0.017769517	1
ATCCCG	-0.022260385	0.000579632	1
ATCCGA	-0.006734186	0.297949263	1
ATCCGC	0.000578362	0.928771077	1
ATCCGG	-0.003720131	0.565303524	1
ATCCGT	0.002746567	0.671195622	1
ATCCTA	-0.004416919	0.494810242	1
ATCCTG	-0.007722953	0.232607079	1
ATCCTT	-0.023098895	0.000356138	1
ATCGAA	-0.010727959	0.097287035	1
ATCGAC	-0.004387098	0.497727956	1
ATCGAG	0.000923692	0.886475761	1
ATCGAT	-0.0030085	0.641937261	1
ATCGCA	0.010172205	0.115893272	1
ATCGCC	-0.01675467	0.009604074	1
ATCGCG	0.015093616	0.019648781	1
ATCGCT	-0.006628522	0.305594759	1
ATCGGA	-0.006981272	0.280573488	1
ATCGGC	-0.003071274	0.635004819	1
ATCGGG	-0.003795198	0.557482887	1
ATCGGT	0.007256117	0.262069403	1
ATCGTA	-0.001487358	0.818181316	1
ATCGTC	-0.00643053	0.320268225	1
ATCGTG	0.003779911	0.559071295	1
ATCGTT	0.002137904	0.741072979	1
ATCTAA	0.002642383	0.68297637	1
ATCTAC	-0.005597112	0.386988775	1
ATCTAG	-0.012161343	0.060146904	1
ATCTAT	0.011707941	0.070353141	1
ATCTCA	-0.023259505	0.000323827	1
ATCTCG	-0.006816878	0.292055835	1
ATCTCT	-0.013978014	0.030731351	1
ATCTGA	-0.005519369	0.39361778	1
ATCTGG	-0.002518026	0.69713979	1
ATCTGT	-0.012076043	0.061967271	1
ATCTTA	-0.009418834	0.145448388	1
ATCTTC	-0.017688405	0.006254783	1
ATCTTG	0.014823977	0.021945744	1
ATCTTT	-0.007150221	0.26909655	1
ATGAAA	0.007089772	0.273165346	1
ATGAAC	0.00082828	0.898134547	1
ATGAAT	-0.008051102	0.213355752	1
ATGACA	0.012309628	0.057087985	1
ATGACC	-0.012917986	0.04586051	1
ATGACG	-0.004332153	0.503127778	1
ATGACT	0.001036911	0.87267305	1
ATGAGA	-0.010854044	0.09341736	1
ATGAGC	-0.012835053	0.047271978	1
ATGAGG	0.00442556	0.493966504	1
ATGAGT	-0.020055957	0.001934283	1
ATGATA	0.016303514	0.011734714	1
ATGATC	0.015939357	0.013750025	1
ATGATT	0.008499749	0.188934775	1
ATGCAA	-0.01469524	0.02312247	1
ATGCAG	-0.002781893	0.667219229	1
ATGCAT	-0.01167307	0.071193682	1
ATGCCA	-0.015188909	0.018888779	1
ATGCCG	-0.009441596	0.144477987	1
ATGCCT	-0.018761807	0.003730884	1
ATGCGA	-0.020922221	0.001220385	1
ATGCGC	-0.005140176	0.426924216	1
ATGCGG	-0.011982498	0.06401578	1
ATGCGT	-0.012847496	0.047057893	1
ATGCTA	0.007130909	0.27039188	1
ATGCTC	-0.014337109	0.026688495	1
ATGCTG	0.004402719	0.49619844	1
ATGCTT	-0.001666805	0.79670021	1
ATGGAA	0.009393436	0.14653706	1
ATGGAC	-0.008227732	0.203482579	1
ATGGAG	0.005391185	0.404696726	1
ATGGAT	0.013870863	0.032035253	1
ATGGCA	-0.011075321	0.086925498	1
ATGGCC	-0.009285999	0.151211272	1
ATGGCT	0.003858291	0.550950819	1
ATGGGA	-0.004435612	0.492985965	1
ATGGGC	-0.019631449	0.002409264	1
ATGGGG	-0.015303589	0.018008336	1
ATGGGT	-0.005906281	0.361307164	1
ATGGTA	0.003034045	0.639112393	1
ATGGTC	-0.007723376	0.232581478	1
ATGGTG	0.000663122	0.918366569	1
ATGGTT	-0.007763886	0.230140505	1
ATGTAA	-0.019934878	0.002060145	1
ATGTAC	-0.009788064	0.130312652	1
ATGTAG	-0.002024904	0.754305337	1
ATGTAT	-0.00415718	0.520527412	1
ATGTCA	-0.000232763	0.971301833	1
ATGTCC	-0.023710447	0.000247165	1
ATGTCG	0.004200163	0.516224599	1
ATGTCT	-0.006011486	0.352817569	1
ATGTGA	-0.004970079	0.442383	1
ATGTGC	-0.002984279	0.644620381	1
ATGTGG	-0.018351998	0.004558153	1
ATGTGT	-0.006267499	0.332690789	1
ATGTTA	0.008027801	0.214683575	1
ATGTTC	-0.000813226	0.899976109	1
ATGTTG	0.012926567	0.045716516	1
ATGTTT	0.003514805	0.586960057	1
ATTAAA	0.014375265	0.026287219	1
ATTAAC	-0.000452677	0.944221235	1
ATTAAG	-0.002466107	0.703084763	1
ATTAAT	0.007161836	0.268319533	1
ATTACA	0.000478226	0.941078657	1
ATTACC	-0.009999698	0.122205445	1
ATTACG	0.00628257	0.331529519	1
ATTACT	0.009413729	0.145666688	1
ATTAGA	0.01360423	0.03548727	1
ATTAGC	0.00440233	0.496236514	1
ATTAGG	-0.007784808	0.228887044	1
ATTAGT	0.011365449	0.078970703	1
ATTATA	0.008136283	0.208552007	1
ATTATC	0.011708423	0.070341574	1
ATTATG	0.021099415	0.001108367	1
ATTATT	0.003116005	0.630084451	1
ATTCAA	-0.000173741	0.978576793	1
ATTCAC	-0.021625536	0.000829337	1
ATTCAG	-0.006779263	0.294726866	1
ATTCAT	-0.008141155	0.208279668	1
ATTCCA	-0.010741063	0.096878977	1
ATTCCC	-0.023216393	0.00033222	1
ATTCCG	-0.003183518	0.622689152	1
ATTCCT	-0.007884712	0.222968479	1
ATTCGA	0.013888883	0.031812699	1
ATTCGC	-0.002331244	0.71861135	1
ATTCGG	-0.006272236	0.332325534	1
ATTCGT	0.000908858	0.888286916	1
ATTCTA	-0.001593276	0.805484573	1
ATTCTC	-0.008240068	0.202805646	1
ATTCTG	-0.003519988	0.586408658	1
ATTCTT	0.012254648	0.058206702	1
ATTGAC	0.007203949	0.265515226	1
ATTGAG	0.00800597	0.215933096	1
ATTGCA	0.007119244	0.271176405	1
ATTGCC	-0.004171737	0.519068111	1
ATTGCG	0.0159233	0.013845537	1
ATTGCT	0.016924148	0.0088975	1
ATTGGA	0.016846375	0.00921577	1
ATTGGC	0.023527756	0.000275906	1
ATTGGG	0.0039417	0.542373502	1
ATTGGT	0.012081193	0.061856093	1
ATTGTA	0.014122908	0.029040806	1
ATTGTC	-0.01229929	0.057296982	1
ATTGTG	0.003837102	0.55314032	1
ATTGTT	0.003104	0.631403382	1
ATTTAA	0.008453332	0.191361429	1
ATTTAC	-0.011569814	0.073730961	1
ATTTAG	-0.002501979	0.698975243	1
ATTTAT	0.014028289	0.030135433	1
ATTTCA	-0.006945085	0.283074366	1
ATTTCC	-0.009094073	0.159842831	1
ATTTCG	0.006799844	0.293263384	1
ATTTCT	0.022217704	0.00059393	1
ATTTGC	0.007758561	0.230460336	1
ATTTGG	0.013461759	0.037458543	1
ATTTGT	0.013555182	0.036155678	1
ATTTTA	0.004159695	0.520275188	1
ATTTTC	-0.004963627	0.442975542	1
ATTTTG	0.012593283	0.051596751	1
ATTTTT	0.01860947	0.004020981	1
CAAAAA	0.009568908	0.139141612	1
CAAAAC	-0.01134954	0.079390997	1
CAAAAG	0.001717114	0.790704653	1
CAAAAT	-0.005070337	0.433232927	1
CAAACA	-0.020526352	0.001509413	1
CAAACG	-0.006161838	0.340905912	1
CAAACT	-0.016826082	0.009300465	1
CAAAGA	0.005116827	0.429027342	1
CAAAGC	-0.017728107	0.006139159	1
CAAAGG	-0.013896022	0.031724906	1
CAAAGT	-0.014284466	0.027250812	1
CAAATA	-0.000387235	0.952274568	1
CAAATC	-0.018750379	0.003751968	1
CAAATG	-0.008363204	0.196138536	1
CAAATT	0.005204874	0.421127998	1
CAACAA	-0.007453123	0.249336039	1
CAACAG	-0.018027904	0.005326383	1
CAACAT	-0.002909251	0.652961347	1
CAACCG	-0.019468396	0.002618487	1
CAACGA	-0.011500285	0.075480755	1
CAACGC	-0.021295997	0.000995263	1
CAACGT	-0.004792597	0.458849028	1
CAACTA	-0.014479023	0.025222273	1
CAACTG	-0.000679756	0.916326203	1
CAACTT	-0.008102869	0.210426972	1
CAAGAT	-0.004750902	0.462766536	1
CAAGCT	-0.012463347	0.054054713	1
CAAGGA	-0.01229365	0.057411249	1
CAAGGG	-0.015589902	0.015965345	1
CAAGGT	-0.00716543	0.268079441	1
CAAGTA	-0.006907431	0.285692533	1
CAAGTG	-0.023592027	0.000265455	1
CAAGTT	0.002796165	0.6656154	1
CAATAA	0.000760261	0.906459732	1
CAATAC	-0.011735184	0.069702156	1
CAATAG	-0.013423522	0.03800319	1
CAATAT	0.005281557	0.414318178	1
CAATCA	-0.009531904	0.140676778	1
CAATCC	-0.015835205	0.014380018	1
CAATCG	-0.006074346	0.347805847	1
CAATCT	-0.018066622	0.005228828	1
CAATGA	0.001748658	0.786951618	1
CAATGC	-0.019891641	0.00210688	1
CAATGG	-0.018974878	0.003357004	1
CAATGT	-0.020091341	0.001898856	1
CAATTA	-0.006411606	0.321694434	1
CAATTC	-0.016692388	0.009876046	1
CAATTG	0.010636377	0.100177275	1
CAATTT	0.009315124	0.149933057	1
CACAAA	-0.005993434	0.354265255	1
CACAAT	-0.015087407	0.019699221	1
CACAGA	-0.020034643	0.001955913	1
CACATA	-0.015612312	0.015814389	1
CACATT	-0.004312308	0.505085584	1
CACCGA	-0.008510755	0.188362705	1
CACCGT	-0.019807822	0.002200262	1
CACGAA	-0.013923297	0.031391374	1
CACGAC	-0.021458867	0.000909753	1
CACGAT	-0.000724498	0.910841044	1
CACGCG	-0.019977295	0.002015221	1
CACGCT	-0.022924178	0.000394696	1
CACGGA	-0.005395762	0.404297912	1
CACGGG	-0.023129401	0.000349778	1
CACGGT	-0.0150479	0.020022778	1
CACGTA	-0.005239363	0.418057158	1
CACGTC	-0.023708712	0.000247424	1
CACGTG	-0.021177061	0.001062344	1
CACGTT	-0.010262375	0.11269741	1
CACTAA	-0.003646398	0.573036085	1
CACTAC	-0.020224859	0.001770481	1
CACTAG	-0.017910582	0.00563211	1
CACTAT	-0.010138527	0.117105029	1
CACTGA	-0.00642058	0.321017579	1
CACTTA	-0.012695273	0.049733575	1
CACTTT	-0.00631559	0.328994463	1
CAGAAA	0.006314122	0.329106906	1
CAGAAC	-0.018186428	0.004937098	1
CAGAAG	0.011509161	0.075255508	1
CAGAAT	0.001880569	0.771311923	1
CAGACA	-0.022580561	0.000482162	1
CAGACT	-0.021479176	0.000899581	1
CAGAGT	-0.020270895	0.001728101	1
CAGATA	0.007118022	0.271258666	1
CAGATC	-0.012451415	0.054285242	1
CAGATG	-0.004582863	0.478742381	1
CAGATT	0.012132074	0.060766475	1
CAGCGG	-0.017828507	0.005855307	1
CAGCGT	-0.012694093	0.049754801	1
CAGCTA	-0.015665416	0.015461691	1
CAGCTG	-0.022778877	0.000429698	1
CAGCTT	-0.021782296	0.000759768	1
CAGGAA	-0.019881364	0.002118131	1
CAGGAT	-0.003761164	0.56102208	1
CAGGCT	-0.021170782	0.001065998	1
CAGGTA	-0.022819745	0.000419571	1
CAGGTC	-0.021749501	0.000773858	1
CAGTAA	-0.009240982	0.153203255	1
CAGTAC	-0.010399997	0.10795414	1
CAGTAT	0.004827264	0.455605972	1
CAGTCG	-0.021883818	0.000717647	1
CAGTTA	-0.011639875	0.072001436	1
CAGTTC	-0.0137457	0.033618105	1
CAGTTG	0.002191194	0.734858871	1
CAGTTT	-0.010109111	0.118171534	1
CATAAA	-0.003006371	0.642172893	1
CATAAC	-0.016698903	0.009847279	1
CATAAG	-0.010334236	0.110200571	1
CATAAT	-0.010107195	0.118241271	1
CATACA	-0.012664141	0.050296214	1
CATACC	-0.01488211	0.021431671	1
CATACG	-0.01063283	0.100290586	1
CATAGA	-0.018239176	0.004813389	1
CATAGC	-0.013583751	0.035765053	1
CATAGG	-0.015889328	0.014049532	1
CATAGT	-0.016490331	0.010806229	1
CATATA	-0.007099079	0.272536199	1
CATATC	-0.004734181	0.464342803	1
CATATG	-0.022423375	0.000527927	1
CATATT	0.016335252	0.011572153	1
CATCAA	-0.015346011	0.017691874	1
CATCAT	-0.011266048	0.081626626	1
CATCCG	-0.020314137	0.001689145	1
CATCGA	-0.010596918	0.101443483	1
CATCGC	-0.001771666	0.784217448	1
CATCGG	-0.003108484	0.630910655	1
CATCGT	-0.006124161	0.343866422	1
CATCTA	-0.005946098	0.358079167	1
CATCTT	-0.013124609	0.042497569	1
CATGAA	-0.0126219	0.051068155	1
CATGAC	-0.018214737	0.004870352	1
CATGAT	0.018331164	0.004604342	1
CATGCT	-0.013499744	0.036924058	1
CATGGA	-0.004455022	0.491095599	1
CATGGC	-0.01598705	0.013469772	1
CATGGG	-0.014780132	0.022340523	1
CATGGT	-0.023437653	0.000291207	1
CATGTA	-0.015960604	0.013624543	1
CATGTC	-0.021173271	0.001064549	1
CATGTT	0.001965258	0.761319323	1
CATTAA	-0.00105688	0.870242494	1
CATTAC	-0.009437384	0.144657152	1
CATTAG	-0.000350612	0.956783542	1
CATTAT	-0.001708408	0.791741253	1
CATTCA	-0.018359342	0.00454197	1
CATTCC	-0.019080412	0.003184753	1
CATTCG	-0.013947029	0.031103627	1
CATTCT	-0.016306421	0.011719739	1
CATTGA	0.019042192	0.003246182	1
CATTGC	-0.002315034	0.720485561	1
CATTGG	0.00597894	0.355430305	1
CATTGT	-0.002009793	0.756080342	1
CATTTA	-0.006641445	0.304652755	1
CATTTC	-0.018230128	0.004834407	1
CATTTG	0.004660721	0.471303087	1
CATTTT	-0.008554151	0.186119666	1
CCAAAA	-0.006084511	0.346999624	1
CCAAAG	-0.020864248	0.001259246	1
CCAAAT	-0.003338665	0.60583878	1
CCAACT	-0.014939657	0.020933149	1
CCAAGA	-0.014118221	0.02909422	1
CCAAGG	-0.017438321	0.007029252	1
CCAAGT	-0.019851823	0.002150778	1
CCAATA	-0.00464546	0.472756205	1
CCAATC	-0.02279418	0.00042588	1
CCAATT	-0.001797111	0.781196569	1
CCACAA	-0.02336731	0.000303701	1
CCACGT	-0.011423687	0.07744756	1
CCAGAA	-0.010641904	0.100000929	1
CCAGAT	-0.00287039	0.657298825	1
CCAGTA	-0.008632882	0.182100661	1
CCAGTT	-0.00983448	0.128499756	1
CCATAA	-0.017369288	0.007257687	1
CCATAC	-0.021355012	0.000963454	1
CCATAT	-0.003234999	0.617075268	1
CCATCG	-0.019098545	0.00315598	1
CCATGA	-0.018847524	0.003576145	1
CCATTA	-0.004915204	0.447437605	1
CCATTG	-0.004882846	0.450433521	1
CCATTT	-0.006846528	0.289961873	1
CCCAAT	-0.018071752	0.005216022	1
CCCATA	-0.022701264	0.000449562	1
CCCGAA	-0.015422823	0.017131248	1
CCCGAT	-0.010330459	0.110330677	1
CCCGCG	-0.009260224	0.152349394	1
CCCGGA	-0.017884942	0.005700998	1
CCCGGG	-0.021260097	0.001015086	1
CCCGGT	-0.021392331	0.000943828	1
CCCGTA	-0.021645184	0.000820305	1
CCCGTT	-0.010242746	0.113387136	1
CCCTAA	-0.01294914	0.045339532	1
CCGAAA	-0.016485462	0.010829576	1
CCGAAG	-0.012714266	0.049392919	1
CCGAAT	-0.00557716	0.388683499	1
CCGACA	-0.021277392	0.001005491	1
CCGACC	-0.020672719	0.001395901	1
CCGACG	-0.012502713	0.053299925	1
CCGACT	-0.012437185	0.054561256	1
CCGAGC	-0.001609971	0.803487788	1
CCGAGG	-0.019842042	0.002161689	1
CCGAGT	-0.000839617	0.896748032	1
CCGATA	-0.000826583	0.898342187	1
CCGATC	-0.021510605	0.000884048	1
CCGATG	-0.011503636	0.07539567	1
CCGATT	-0.007935765	0.219986663	1
CCGCAA	-0.009163768	0.156666319	1
CCGCAT	-0.019841019	0.002162833	1
CCGCCG	-0.006507766	0.314490272	1
CCGCGA	-0.012672853	0.050138227	1
CCGCGC	0.008223393	0.20372105	1
CCGCGG	0.0068152	0.292174598	1
CCGCGT	-0.015404242	0.017265419	1
CCGCTA	-0.010640893	0.100033155	1
CCGCTG	-0.015786412	0.014683813	1
CCGCTT	-0.016221823	0.012162489	1
CCGGAA	-0.007884536	0.22297886	1
CCGGAC	-0.014310893	0.026967264	1
CCGGAG	-0.018946702	0.003404408	1
CCGGAT	-0.018880354	0.003518443	1
CCGGCA	-0.022667164	0.000458557	1
CCGGCC	-0.021304521	0.00099061	1
CCGGCG	0.004082528	0.528044304	1
CCGGCT	-0.014812874	0.02204513	1
CCGGGA	-0.020177227	0.001815334	1
CCGGGC	-0.020811499	0.001295594	1
CCGGGG	-0.004176707	0.51857043	1
CCGGGT	-0.015771194	0.014779714	1
CCGGTA	-0.00506629	0.433600061	1
CCGGTT	-0.010648804	0.09978112	1
CCGTAA	-0.0164356	0.011071237	1
CCGTAG	-0.007425126	0.251118733	1
CCGTAT	-0.018574852	0.004089696	1
CCGTCA	-0.02285252	0.000411611	1
CCGTCC	-0.016930529	0.008871827	1
CCGTCG	-0.007142121	0.269639343	1
CCGTCT	-0.019501444	0.002574785	1
CCGTGA	-0.0175042	0.006817296	1
CCGTGC	-0.018011065	0.005369322	1
CCGTGG	-0.009319742	0.149731167	1
CCGTGT	-0.008905908	0.168661924	1
CCGTTA	-0.001418906	0.826412537	1
CCGTTC	-0.010672277	0.099036255	1
CCGTTG	-0.012987441	0.044705897	1
CCGTTT	-0.015311662	0.01794773	1
CCTAAA	-0.0084969	0.189083055	1
CCTAAC	-0.01624028	0.012064647	1
CCTAAG	-0.019618157	0.002425728	1
CCTAAT	-0.007575842	0.241626184	1
CCTACG	-0.007935837	0.219982476	1
CCTAGA	-0.01811827	0.005101206	1
CCTATA	-0.023529967	0.00027554	1
CCTATC	-0.015288022	0.018125702	1
CCTATT	0.007241712	0.263017815	1
CCTCGT	-0.019189308	0.003015491	1
CCTCTT	-0.017945325	0.005539965	1
CCTGAA	-0.010757144	0.096380103	1
CCTGAC	-0.020975367	0.001185735	1
CCTGAT	0.00160718	0.803821549	1
CCTGTA	-0.017381004	0.007218454	1
CCTGTT	-0.014202769	0.028143716	1
CCTTAA	-0.013885585	0.031853336	1
CCTTAG	-0.021796081	0.000753917	1
CCTTAT	-0.013767465	0.033338154	1
CCTTCG	-0.021628435	0.000827999	1
CCTTGA	-0.012248562	0.058331661	1
CCTTGG	-0.018316164	0.004637858	1
CCTTGT	-0.016022942	0.013262199	1
CCTTTT	-0.01633918	0.011552169	1
CGAAAA	-0.010434677	0.106784135	1
CGAAAC	-0.016141438	0.012596855	1
CGAAAG	-0.020424899	0.001593017	1
CGAAAT	0.003571034	0.58099123	1
CGAACA	-0.013810003	0.032796744	1
CGAACC	-0.022805198	0.00042315	1
CGAACG	-0.007868556	0.223918126	1
CGAAGA	0.004460177	0.490594168	1
CGAAGG	-0.020426677	0.001591516	1
CGAAGT	0.010322979	0.110588787	1
CGAATA	0.007605439	0.239792145	1
CGAATC	-0.020106314	0.001884046	1
CGAATG	-0.014150873	0.02872391	1
CGAATT	0.006756563	0.296346704	1
CGACAA	-0.015867042	0.014184792	1
CGACAC	-0.007907854	0.221613284	1
CGACAT	-0.009598683	0.137915713	1
CGACCA	-0.011171228	0.08422726	1
CGACCC	-0.023366671	0.000303817	1
CGACCG	-0.009205743	0.15477644	1
CGACCT	-0.018137932	0.005053366	1
CGACGA	-0.00384349	0.552479817	1
CGACGC	-0.007667543	0.235975703	1
CGACGG	-0.007885589	0.222917013	1
CGACGT	-0.011160268	0.084532132	1
CGACTA	-0.007597465	0.240285296	1
CGACTC	-0.016407787	0.011208104	1
CGACTG	-0.007291783	0.259731444	1
CGACTT	-0.00962003	0.137042004	1
CGAGAA	-0.011911702	0.065603007	1
CGAGAC	-0.015549937	0.01623769	1
CGAGAT	0.001524882	0.813677585	1
CGAGCA	-0.009105108	0.159336677	1
CGAGCC	-0.011451695	0.076723616	1
CGAGCG	-0.001838378	0.77630445	1
CGAGCT	-0.002236487	0.729590962	1
CGAGGA	-0.005623987	0.384713145	1
CGAGGC	-0.011490478	0.075730279	1
[truncated: 2,097 more rows]
