# Supplementary material for: Genome-wide analysis of lncRNA stability in human
Source: PLoS Comput Biol. 2021 Apr 16;17(4):e1008918. doi: 10.1371/journal.pcbi.1008918 (PMC8081339; doi:10.1371/journal.pcbi.1008918)
Supplement: S49 Table — (CSV) [file pcbi.1008918.s049.csv]

kmer	rho	p	FDR
CAC	-0.099787623	6.29E-54	4.03E-52
CCA	-0.097459224	1.64E-51	1.05E-49
ACC	-0.089149246	2.33E-43	1.49E-41
CAG	-0.088011077	2.68E-42	1.71E-40
CTC	-0.08087791	5.74E-36	3.67E-34
GAT	0.073358512	7.12E-30	4.56E-28
CCT	-0.073025451	1.29E-29	8.22E-28
TTG	0.071056711	3.98E-28	2.55E-26
CCC	-0.067718717	1.08E-25	6.94E-24
TCC	-0.066081671	1.54E-24	9.84E-23
GTT	0.063760658	5.91E-23	3.78E-21
AGC	-0.0600377	1.58E-20	1.01E-18
GCG	0.057223224	8.63E-19	5.52E-17
GCA	-0.053813792	8.54E-17	5.47E-15
TGA	0.052650171	3.85E-16	2.46E-14
ATT	0.046530303	6.22E-13	3.98E-11
AAA	0.046386922	7.32E-13	4.68E-11
TTT	0.044645258	5.06E-12	3.24E-10
GTA	0.043158385	2.50E-11	1.60E-09
CGG	0.041381486	1.57E-10	1.00E-08
TAA	0.041103477	2.08E-10	1.33E-08
TTA	0.039832135	7.33E-10	4.69E-08
TAT	0.03823996	3.37E-09	2.16E-07
TCG	0.037733874	5.41E-09	3.46E-07
ACA	-0.036550546	1.59E-08	1.02E-06
AGG	-0.03633109	1.94E-08	1.24E-06
CTG	-0.036142114	2.30E-08	1.47E-06
ATG	0.034747361	7.78E-08	4.98E-06
ATA	0.032946377	3.51E-07	2.25E-05
CGC	0.032876644	3.72E-07	2.38E-05
GCC	-0.032770169	4.06E-07	2.60E-05
AAT	0.032609841	4.62E-07	2.96E-05
TAG	0.031857336	8.43E-07	5.40E-05
GAG	-0.031444634	1.17E-06	7.47E-05
GGT	0.031217848	1.39E-06	8.91E-05
GAC	-0.029746642	4.25E-06	0.000272178
TGC	-0.029630086	4.64E-06	0.000296727
TCA	-0.028586101	9.91E-06	0.000634194
CGT	0.027030655	2.93E-05	0.001877213
CTA	0.027008706	2.98E-05	0.001905423
TAC	0.026822202	3.38E-05	0.002161937
CAA	-0.024912488	0.000117613	0.007527257
GAA	0.024236755	0.000179276	0.011473665
AGT	0.02365851	0.000255037	0.016322339
TGT	0.020544438	0.00149494	0.095676175
GTC	-0.018280856	0.004717627	0.301928153
GGA	-0.01821429	0.0048714	0.311769631
CCG	0.017798908	0.005937733	0.380014894
CGA	0.015904864	0.013955913	0.893178458
GGG	-0.015731758	0.015030803	0.961971398
CTT	0.015647792	0.01557797	0.996990096
AAC	-0.009461159	0.143647928	1
AAG	0.014395294	0.026078673	1
ACG	0.010348961	0.109694376	1
ACT	-0.002096697	0.745889665	1
AGA	-0.006371235	0.324750815	1
ATC	0.003495831	0.588980543	1
CAT	-0.003981738	0.538279951	1
GCT	-0.003044534	0.637954047	1
GGC	0.004159937	0.520250938	1
GTG	-0.014424132	0.02578091	1
TCT	-0.006419967	0.321063784	1
TGG	0.002203431	0.733434399	1
TTC	0.014691652	0.02315604	1
