# Supplementary material for: Genome-wide analysis of lncRNA stability in human
Source: PLoS Comput Biol. 2021 Apr 16;17(4):e1008918. doi: 10.1371/journal.pcbi.1008918 (PMC8081339; doi:10.1371/journal.pcbi.1008918)
Supplement: S50 Table — (CSV) [file pcbi.1008918.s050.csv]

kmer	rho	p	FDR
CCCA	-0.088734225	5.70E-43	1.46E-40
CACC	-0.084651401	3.00E-39	7.67E-37
CCAC	-0.081458141	1.84E-36	4.70E-34
CACA	-0.079478653	8.66E-35	2.22E-32
CCAG	-0.0791581	1.60E-34	4.10E-32
ACCC	-0.078957023	2.35E-34	6.03E-32
AGCC	-0.077378316	4.66E-33	1.19E-30
CTCC	-0.076963899	1.01E-32	2.59E-30
CCCT	-0.074814014	5.24E-31	1.34E-28
TCCC	-0.070855745	5.62E-28	1.44E-25
TTGA	0.070365423	1.30E-27	3.33E-25
CCTC	-0.070255659	1.57E-27	4.01E-25
CTCA	-0.070218549	1.67E-27	4.27E-25
TCCA	-0.069784202	3.48E-27	8.91E-25
TGAT	0.069673826	4.19E-27	1.07E-24
CAGC	-0.0690023	1.29E-26	3.32E-24
GGCG	0.067803966	9.42E-26	2.41E-23
ATTG	0.067486682	1.58E-25	4.06E-23
CGCG	0.066673583	5.94E-25	1.52E-22
ACAC	-0.065625916	3.18E-24	8.14E-22
ACCA	-0.064573919	1.67E-23	4.28E-21
GTTG	0.063913897	4.67E-23	1.19E-20
AACC	-0.063905005	4.73E-23	1.21E-20
GCGG	0.063079659	1.68E-22	4.31E-20
CCCC	-0.061229192	2.73E-21	7.00E-19
GATT	0.060245097	1.16E-20	2.98E-18
ACCT	-0.057973949	3.02E-19	7.73E-17
ACTC	-0.057064755	1.07E-18	2.75E-16
ACAG	-0.056625313	1.97E-18	5.04E-16
AAAA	0.056508328	2.31E-18	5.92E-16
GCAC	-0.056019962	4.51E-18	1.15E-15
CAGG	-0.055954532	4.93E-18	1.26E-15
TTTG	0.054851934	2.17E-17	5.56E-15
CATC	-0.051720211	1.25E-15	3.21E-13
CCAA	-0.051548515	1.55E-15	3.98E-13
TCTC	-0.051335447	2.03E-15	5.19E-13
AGAG	-0.050729645	4.30E-15	1.10E-12
CCTT	-0.050320117	7.12E-15	1.82E-12
TGTT	0.049836624	1.28E-14	3.28E-12
TGCC	-0.049816393	1.32E-14	3.37E-12
TTGG	0.049654291	1.60E-14	4.10E-12
CTCT	-0.049605077	1.70E-14	4.35E-12
CAGA	-0.049324648	2.38E-14	6.09E-12
GGTT	0.048163805	9.44E-14	2.42E-11
CCTG	-0.048049282	1.08E-13	2.76E-11
AGTA	0.047177867	2.97E-13	7.60E-11
GCCT	-0.047009941	3.60E-13	9.21E-11
CACT	-0.046837655	4.38E-13	1.12E-10
GCCC	-0.046087438	1.03E-12	2.63E-10
AGTT	0.045302384	2.46E-12	6.30E-10
AGAT	0.045098924	3.08E-12	7.89E-10
CAAC	-0.044860647	4.00E-12	1.02E-09
TAAA	0.044706345	4.74E-12	1.21E-09
TGAA	0.044683922	4.85E-12	1.24E-09
AGGG	-0.04429299	7.42E-12	1.90E-09
ATAA	0.04394036	1.09E-11	2.78E-09
GTTT	0.043876691	1.16E-11	2.98E-09
TTGT	0.043824362	1.23E-11	3.15E-09
AGAC	-0.043809711	1.25E-11	3.20E-09
GCGC	0.043796357	1.27E-11	3.24E-09
GCCA	-0.042801613	3.63E-11	9.29E-09
CGGC	0.042788533	3.68E-11	9.42E-09
TCAG	-0.04257129	4.62E-11	1.18E-08
ATTA	0.042412299	5.45E-11	1.39E-08
AGCA	-0.042310083	6.06E-11	1.55E-08
TTTT	0.041837065	9.86E-11	2.52E-08
TCAC	-0.041772061	1.05E-10	2.70E-08
GTCC	-0.041743257	1.08E-10	2.78E-08
TAAT	0.041314396	1.68E-10	4.30E-08
GTCG	0.04103529	2.22E-10	5.69E-08
AGTC	-0.040466969	3.92E-10	1.00E-07
GATG	0.040386754	4.25E-10	1.09E-07
AATA	0.040156854	5.33E-10	1.36E-07
GTAT	0.040137454	5.43E-10	1.39E-07
ATGA	0.039593731	9.24E-10	2.37E-07
TCCT	-0.039488276	1.02E-09	2.62E-07
TGCA	-0.039099806	1.49E-09	3.81E-07
TTAA	0.038935673	1.74E-09	4.46E-07
TATG	0.038889244	1.82E-09	4.66E-07
CTGC	-0.038774899	2.03E-09	5.20E-07
GCTC	-0.038700704	2.18E-09	5.58E-07
TATT	0.038067161	3.96E-09	1.01E-06
GTTA	0.03786854	4.77E-09	1.22E-06
GATA	0.037664805	5.76E-09	1.48E-06
ATTT	0.037257425	8.39E-09	2.15E-06
CAAG	-0.037210587	8.76E-09	2.24E-06
GGGA	-0.03710387	9.65E-09	2.47E-06
CCAT	-0.037010281	1.05E-08	2.69E-06
AATT	0.036274612	2.04E-08	5.23E-06
GACC	-0.035656473	3.53E-08	9.04E-06
TTAT	0.035647401	3.56E-08	9.11E-06
TAGT	0.035328007	4.71E-08	1.21E-05
GCTA	0.033635181	1.99E-07	5.10E-05
CTGG	-0.033349868	2.52E-07	6.46E-05
GGAT	0.033099042	3.10E-07	7.94E-05
AAGC	-0.033029187	3.28E-07	8.41E-05
GCCG	0.032805086	3.94E-07	0.000100941
CTTC	-0.032765097	4.07E-07	0.000104275
AAAT	0.032699563	4.30E-07	0.000109969
ATGG	0.032502905	5.04E-07	0.000128915
ACTT	0.032354791	5.67E-07	0.000145224
TGGT	0.032124152	6.82E-07	0.000174646
TTTA	0.031997245	7.55E-07	0.000193204
TTGC	0.03140258	1.21E-06	0.000308579
CTAA	0.031267702	1.34E-06	0.000342763
TACG	0.031147724	1.47E-06	0.000376208
AGGA	-0.0310144	1.63E-06	0.000417051
TTAG	0.03100456	1.64E-06	0.000420229
CTTT	0.030715894	2.05E-06	0.00052452
CTAT	0.030692334	2.09E-06	0.000534051
CCTA	-0.030526913	2.37E-06	0.000605812
TTCG	0.030330014	2.75E-06	0.000703323
TCGT	0.030178838	3.08E-06	0.000788236
TTAC	0.030064418	3.36E-06	0.000858954
CATT	0.02999894	3.52E-06	0.00090212
CGGT	0.02995869	3.63E-06	0.000929678
GGAC	-0.029936629	3.69E-06	0.000945123
TACT	0.029821962	4.02E-06	0.001029448
GGCA	-0.029592765	4.77E-06	0.001220105
GCGT	0.029443052	5.32E-06	0.001362433
AAGT	0.028888304	7.97E-06	0.002041344
GAGA	-0.028608273	9.75E-06	0.002496833
GCAG	-0.028574464	9.99E-06	0.002557983
GTAG	0.028299432	1.22E-05	0.003111389
TCTT	0.028051525	1.45E-05	0.003706597
GTTC	0.027843874	1.67E-05	0.004287265
TTTC	0.027803059	1.72E-05	0.004411163
AGCT	-0.027756113	1.78E-05	0.00455789
ACTA	0.027445806	2.21E-05	0.005651232
GAAG	0.027398485	2.28E-05	0.005838467
GGTA	0.027162563	2.68E-05	0.006863427
TGGG	-0.027048457	2.90E-05	0.007418494
TCTG	-0.026880499	3.25E-05	0.008313708
AGGC	-0.026721111	3.62E-05	0.009257412
AAGA	0.02640591	4.47E-05	0.011431133
GTAA	0.02628284	4.85E-05	0.012404705
ATAT	0.026209673	5.09E-05	0.013020233
CGGA	0.026079914	5.54E-05	0.014183662
GCAA	-0.026007845	5.81E-05	0.014871691
CTTA	0.025949069	6.04E-05	0.015456099
TTCT	0.025914012	6.18E-05	0.015814952
GAAT	0.02573837	6.93E-05	0.017734776
CGGG	0.024985489	0.000112308	0.028750798
TATA	0.024924106	0.000116753	0.029888889
ACTG	-0.024750062	0.000130278	0.03335123
ATCC	-0.024370419	0.00016507	0.042257948
TCTA	0.02386638	0.00022488	0.057569378
CACG	-0.02386257	0.000225402	0.05770281
CGTT	0.023860069	0.000225744	0.057790556
TGTA	0.023787475	0.00023591	0.060392972
GATC	0.023674814	0.000252541	0.064650404
GAGC	-0.023241091	0.000327387	0.083811134
TGAG	-0.023082467	0.000359607	0.092059489
GCTT	0.022336551	0.00055491	0.14205685
ATGT	0.022231443	0.000589292	0.150858855
ATAG	0.022176814	0.000607936	0.155631603
TCCG	0.022162068	0.000613062	0.1569438
CCGC	0.021836755	0.000736896	0.188645315
TCGC	0.021742001	0.000777114	0.198941083
GACA	-0.021721515	0.000786073	0.201234604
TAGA	0.021519117	0.000879884	0.225250295
TGTG	-0.021242021	0.001025205	0.262452384
CCGG	0.021182472	0.001059203	0.271155959
TATC	0.021039374	0.001145212	0.293174337
ATCG	0.020985609	0.001179163	0.30186569
GTGC	-0.020689397	0.001383479	0.354170692
TAAG	0.020396337	0.001617311	0.414031714
GGAG	-0.020123084	0.001867584	0.478101528
TCGA	0.019288752	0.002868133	0.734242003
TGCG	0.019192952	0.003009972	0.770552807
TAAC	0.018786758	0.003685226	0.943417771
AAAC	-0.000223028	0.972501626	1
AAAG	0.011608124	0.072781077	1
AACA	0.003960441	0.540455498	1
AACG	-1.93E-05	0.997619317	1
AACT	0.015838596	0.014359112	1
AAGG	-0.012262287	0.058050203	1
AATC	0.018421132	0.004407874	1
AATG	0.014447658	0.025540189	1
ACAA	0.006701652	0.300289546	1
ACAT	0.017928705	0.005583872	1
ACCG	-0.012919042	0.045842769	1
ACGA	0.011021413	0.088472521	1
ACGC	-0.003622467	0.575556615	1
ACGG	-0.00254766	0.693754912	1
ACGT	0.009703922	0.133649561	1
AGAA	0.012200173	0.059333054	1
AGCG	0.011880943	0.066302637	1
AGGT	0.00749841	0.246471118	1
AGTG	-0.01748042	0.006893133	1
ATAC	0.017579694	0.006581477	1
ATCA	0.009799736	0.129854909	1
ATCT	0.005714179	0.377136175	1
ATGC	-0.006459913	0.318061926	1
ATTC	0.015019839	0.020255398	1
CAAA	0.003526436	0.585723084	1
CAAT	0.004108468	0.52542604	1
CAGT	-0.01346928	0.037352194	1
CATA	0.007006592	0.278832645	1
CATG	-0.00504015	0.435976335	1
CCCG	-0.005608595	0.386015495	1
CCGA	-0.005157114	0.425402267	1
CCGT	-0.003538612	0.584429432	1
CGAA	0.004687612	0.468748504	1
CGAC	-0.000305627	0.96232398	1
CGAG	0.010963083	0.090171341	1
CGAT	0.017798847	0.005937906	1
CGCA	-0.004048382	0.531500823	1
CGCC	0.015242783	0.018470585	1
CGCT	0.018472084	0.004300006	1
CGTA	0.007013299	0.278372676	1
CGTC	0.016602488	0.010280719	1
CGTG	0.010901582	0.091990837	1
CTAC	-0.010926917	0.091237774	1
CTAG	0.002219171	0.731603439	1
CTCG	0.00652253	0.313393622	1
CTGA	-0.011298681	0.080746829	1
CTGT	-0.009558349	0.139578342	1
CTTG	0.008458053	0.191113544	1
GAAA	0.012233948	0.058632605	1
GAAC	-0.004941315	0.445028383	1
GACG	0.011393856	0.07822474	1
GACT	-0.018102932	0.005138809	1
GAGG	-0.017788586	0.005966722	1
GAGT	-0.001978106	0.759806854	1
GCAT	-0.005372029	0.406368267	1
GCGA	0.015121574	0.019423087	1
GCTG	-0.00095568	0.88257242	1
GGAA	-0.00348078	0.590585567	1
GGCC	-0.0118364	0.067326706	1
GGCT	-0.007075943	0.274102048	1
GGGC	-0.005597141	0.386986352	1
GGGG	-0.011344598	0.079521931	1
GGGT	-0.004420361	0.494474091	1
GGTC	-0.007027692	0.277387488	1
GGTG	0.001172061	0.856247747	1
GTAC	0.017988552	0.005427217	1
GTCA	-0.007284524	0.260206106	1
GTCT	-0.004854557	0.453061936	1
GTGA	0.0095845	0.138498618	1
GTGG	-0.005913898	0.360688198	1
GTGT	-0.006101633	0.345644356	1
TACA	0.008532796	0.187220981	1
TACC	-0.009829624	0.128688492	1
TAGC	0.009583413	0.138543359	1
TAGG	0.016159071	0.012500413	1
TCAA	-0.000221271	0.972718145	1
TCAT	0.009280885	0.15143655	1
TCGG	0.017994328	0.00541231	1
TGAC	0.015504001	0.016555762	1
TGCT	0.016168436	0.01244946	1
TGGA	0.00260856	0.686817885	1
TGGC	0.002886015	0.655553417	1
TGTC	-0.010254345	0.112979161	1
TTCA	0.001709186	0.791648595	1
TTCC	-0.015813853	0.014512271	1
