# Supplementary material for: Genome-wide analysis of lncRNA stability in human
Source: PLoS Comput Biol. 2021 Apr 16;17(4):e1008918. doi: 10.1371/journal.pcbi.1008918 (PMC8081339; doi:10.1371/journal.pcbi.1008918)
Supplement: S51 Table — (CSV) [file pcbi.1008918.s051.csv]

kmer	rho	p	FDR
CCCAC	-0.0766469	1.82E-32	1.87E-29
CACCA	-0.07505397	3.39E-31	3.47E-28
CCCAG	-0.074409078	1.09E-30	1.11E-27
CCACC	-0.074220546	1.53E-30	1.56E-27
CCCCA	-0.073947664	2.49E-30	2.55E-27
CTCCA	-0.072783933	1.97E-29	2.02E-26
AGCCC	-0.072602683	2.71E-29	2.77E-26
CCAGC	-0.072148042	6.00E-29	6.15E-26
CTCCC	-0.070511649	1.01E-27	1.04E-24
CACCC	-0.070262824	1.55E-27	1.58E-24
GGCGG	0.069958938	2.59E-27	2.65E-24
CAGCC	-0.068801047	1.81E-26	1.86E-23
CACAC	-0.067847675	8.77E-26	8.98E-23
CCTCA	-0.066478906	8.12E-25	8.32E-22
CTCTC	-0.066347814	1.00E-24	1.03E-21
TCCCA	-0.065672989	2.95E-24	3.02E-21
ACCCC	-0.065647556	3.07E-24	3.15E-21
AACCC	-0.065372926	4.75E-24	4.86E-21
TCTCC	-0.063527648	8.47E-23	8.67E-20
TCCCC	-0.06299823	1.91E-22	1.95E-19
CCACA	-0.062924165	2.14E-22	2.19E-19
CCCCC	-0.062804232	2.56E-22	2.62E-19
CACAG	-0.062561097	3.71E-22	3.80E-19
GCCCA	-0.062547626	3.78E-22	3.88E-19
CGGCG	0.062410978	4.65E-22	4.77E-19
AGCCT	-0.062092909	7.52E-22	7.70E-19
ATTGA	0.061423776	2.05E-21	2.10E-18
CCTCC	-0.060531462	7.66E-21	7.84E-18
CAGCA	-0.060522107	7.76E-21	7.95E-18
ACCCT	-0.060406541	9.20E-21	9.42E-18
AGCTC	-0.060224515	1.20E-20	1.23E-17
ACCCA	-0.05912706	5.87E-20	6.01E-17
CTCAG	-0.059036658	6.69E-20	6.85E-17
CACCT	-0.058943438	7.64E-20	7.82E-17
CCCCT	-0.058921109	7.89E-20	8.08E-17
AAGCC	-0.058821151	9.10E-20	9.32E-17
GCACC	-0.058764982	9.86E-20	1.01E-16
CTCCT	-0.05853453	1.37E-19	1.40E-16
ACACC	-0.05768185	4.55E-19	4.66E-16
CAGAG	-0.057650805	4.75E-19	4.87E-16
CCCAT	-0.057040478	1.11E-18	1.14E-15
CAACC	-0.057014933	1.15E-18	1.18E-15
CCCTG	-0.056978388	1.21E-18	1.24E-15
CCAGA	-0.056896285	1.36E-18	1.39E-15
TCCTC	-0.0566926	1.80E-18	1.84E-15
ACCAC	-0.056671058	1.85E-18	1.89E-15
ACCTC	-0.056504805	2.32E-18	2.38E-15
AGTCC	-0.056358339	2.84E-18	2.91E-15
CTGCC	-0.055603173	7.93E-18	8.12E-15
CCCTC	-0.055395717	1.05E-17	1.07E-14
TTGAT	0.055361586	1.10E-17	1.12E-14
CCCTA	-0.055290835	1.21E-17	1.24E-14
GCTCC	-0.054655381	2.82E-17	2.89E-14
AAAAA	0.054481641	3.55E-17	3.63E-14
CCAGG	-0.054456854	3.67E-17	3.76E-14
GCGGC	0.05444819	3.71E-17	3.80E-14
GCCCT	-0.054289243	4.58E-17	4.69E-14
TGCCC	-0.054029199	6.44E-17	6.60E-14
CCACT	-0.053977996	6.89E-17	7.06E-14
TCCAG	-0.053728448	9.55E-17	9.78E-14
AATAA	0.052575463	4.24E-16	4.34E-13
TCAGC	-0.052248503	6.42E-16	6.58E-13
CGCGG	0.052165319	7.14E-16	7.31E-13
CAGAC	-0.05214682	7.31E-16	7.48E-13
ATAAA	0.052023368	8.55E-16	8.75E-13
CCATC	-0.051983023	8.99E-16	9.21E-13
CAGGG	-0.051723233	1.25E-15	1.28E-12
AGCCA	-0.051480709	1.69E-15	1.73E-12
CCTCT	-0.051156979	2.53E-15	2.59E-12
CAGCT	-0.051118826	2.66E-15	2.72E-12
TTGAA	0.051076293	2.80E-15	2.87E-12
GCCAG	-0.051057366	2.87E-15	2.94E-12
GCGCG	0.050679246	4.58E-15	4.69E-12
ACAGC	-0.05053693	5.46E-15	5.59E-12
CCTTC	-0.050522488	5.55E-15	5.69E-12
ACTCC	-0.050439831	6.15E-15	6.29E-12
CCCTT	-0.050058809	9.79E-15	1.00E-11
TCCCT	-0.049889285	1.20E-14	1.23E-11
CCCAA	-0.04934513	2.32E-14	2.38E-11
CACTC	-0.049213882	2.72E-14	2.78E-11
TCACC	-0.049119829	3.04E-14	3.12E-11
CCTAC	-0.048891318	4.00E-14	4.09E-11
CACTG	-0.048867612	4.11E-14	4.21E-11
CAAGC	-0.048855085	4.17E-14	4.27E-11
CCTGC	-0.048658083	5.27E-14	5.40E-11
CATCC	-0.048245752	8.58E-14	8.78E-11
GCACA	-0.048239999	8.63E-14	8.84E-11
GACTC	-0.047995764	1.15E-13	1.18E-10
AAGAT	0.047972958	1.18E-13	1.21E-10
ACCAG	-0.047915103	1.26E-13	1.29E-10
GCCAC	-0.047696472	1.63E-13	1.67E-10
ACAGG	-0.047347825	2.44E-13	2.50E-10
TGATT	0.047147937	3.07E-13	3.15E-10
CAGGA	-0.047059112	3.40E-13	3.48E-10
CCAAC	-0.046696074	5.15E-13	5.28E-10
AGACC	-0.046596502	5.77E-13	5.91E-10
ATGAT	0.046562682	6.00E-13	6.14E-10
CTCAC	-0.045781141	1.45E-12	1.48E-09
TTTGA	0.045677062	1.62E-12	1.66E-09
GATTG	0.045609105	1.75E-12	1.79E-09
TGATG	0.045552552	1.87E-12	1.91E-09
GTCCC	-0.045090352	3.11E-12	3.18E-09
ATTTG	0.044862091	4.00E-12	4.09E-09
AGGGA	-0.044829944	4.14E-12	4.24E-09
GTCCA	-0.044568964	5.50E-12	5.63E-09
CTCTG	-0.044325199	7.17E-12	7.34E-09
GAGAG	-0.044117513	8.97E-12	9.19E-09
CGCGC	0.044016903	1.00E-11	1.02E-08
CAGTC	-0.043785984	1.28E-11	1.31E-08
CCTGG	-0.043736932	1.35E-11	1.38E-08
TGAAG	0.043713917	1.38E-11	1.42E-08
GCCCC	-0.043688965	1.42E-11	1.46E-08
ATTGG	0.043675156	1.44E-11	1.48E-08
TCTGC	-0.043494451	1.75E-11	1.79E-08
GACCC	-0.043396098	1.94E-11	1.99E-08
TCCAC	-0.043242746	2.28E-11	2.34E-08
ACCTG	-0.042809641	3.60E-11	3.69E-08
GAGCC	-0.042398825	5.52E-11	5.66E-08
ACACA	-0.042017382	8.19E-11	8.39E-08
CCAAG	-0.041840539	9.82E-11	1.01E-07
AACCA	-0.041349729	1.62E-10	1.66E-07
TTCCC	-0.041294521	1.71E-10	1.75E-07
TGCAC	-0.041281354	1.74E-10	1.78E-07
CCGCG	0.041204028	1.88E-10	1.92E-07
AGCAC	-0.0410734	2.14E-10	2.19E-07
GGCAC	-0.040676323	3.18E-10	3.26E-07
TAAAA	0.040616678	3.38E-10	3.46E-07
GATGA	0.040512968	3.75E-10	3.84E-07
TGGCG	0.039896046	6.88E-10	7.05E-07
GGGCG	0.039640372	8.83E-10	9.04E-07
AGATT	0.038978974	1.67E-09	1.71E-06
GCAAG	-0.038798016	1.99E-09	2.03E-06
GACAC	-0.038702257	2.18E-09	2.23E-06
GTTGA	0.038612876	2.37E-09	2.43E-06
TGTTG	0.038325074	3.11E-09	3.19E-06
GCCTT	-0.038244295	3.36E-09	3.44E-06
TGCCT	-0.037855899	4.83E-09	4.94E-06
GGCCG	0.037819772	4.99E-09	5.11E-06
TTGCT	0.037773367	5.21E-09	5.34E-06
TTTTT	0.037721707	5.47E-09	5.60E-06
GAGGG	-0.037710752	5.52E-09	5.65E-06
GTGAG	-0.037531536	6.52E-09	6.67E-06
AAGTA	0.037470065	6.90E-09	7.06E-06
AGGCA	-0.037425349	7.19E-09	7.36E-06
CGCCG	0.037313859	7.96E-09	8.16E-06
AGAGC	-0.037086548	9.81E-09	1.00E-05
GGCGC	0.037073441	9.92E-09	1.02E-05
GCCTC	-0.036999093	1.06E-08	1.09E-05
CTGGA	-0.03696319	1.10E-08	1.12E-05
ATCCC	-0.036879676	1.18E-08	1.21E-05
AGGAC	-0.036650386	1.46E-08	1.49E-05
CATCA	-0.036532574	1.62E-08	1.66E-05
AATTT	0.036452207	1.74E-08	1.78E-05
AATTG	0.036302831	1.99E-08	2.04E-05
GCGGT	0.036275508	2.04E-08	2.09E-05
AGTAT	0.036197439	2.19E-08	2.24E-05
GAAGT	0.036136389	2.31E-08	2.37E-05
GATTA	0.036091552	2.40E-08	2.46E-05
CTTTT	0.035932968	2.77E-08	2.83E-05
TTTGT	0.035831399	3.03E-08	3.10E-05
AAACC	-0.03573969	3.28E-08	3.36E-05
GCGGG	0.035675314	3.47E-08	3.56E-05
TGTCC	-0.035594504	3.73E-08	3.82E-05
CCACG	-0.035589637	3.75E-08	3.84E-05
AGAGG	-0.035526868	3.96E-08	4.05E-05
TATTG	0.035494882	4.07E-08	4.17E-05
AAGTT	0.035412227	4.38E-08	4.48E-05
TTGGT	0.035407213	4.39E-08	4.50E-05
GTTTT	0.035389793	4.46E-08	4.57E-05
TAAAG	0.035373542	4.53E-08	4.63E-05
CAGGC	-0.035184378	5.34E-08	5.46E-05
TCCAA	-0.034833666	7.22E-08	7.40E-05
GTGCC	-0.03478383	7.54E-08	7.72E-05
GATTT	0.034612414	8.73E-08	8.94E-05
GGGAG	-0.03459539	8.86E-08	9.07E-05
CTGCA	-0.034586993	8.93E-08	9.14E-05
TTAAA	0.034466734	9.89E-08	0.000101276
TTTTA	0.034401549	1.05E-07	0.000107052
CATGC	-0.034319005	1.12E-07	0.000114825
AAATT	0.034208296	1.23E-07	0.000126111
GTTTG	0.034174748	1.27E-07	0.000129738
TTGAC	0.034147813	1.30E-07	0.000132723
CTGTG	-0.034138077	1.31E-07	0.000133818
GCAGG	-0.034040098	1.42E-07	0.000145338
AGGCC	-0.033997011	1.47E-07	0.000150702
AGTTG	0.03388814	1.61E-07	0.000165124
GCGGA	0.033859093	1.65E-07	0.000169192
TTCTT	0.033361107	2.50E-07	0.000256006
AGGGG	-0.033330917	2.56E-07	0.000262467
TCGCG	0.03331186	2.60E-07	0.000266626
TACCC	-0.033090766	3.12E-07	0.000319779
GGACA	-0.033057406	3.21E-07	0.000328639
CTGAG	-0.032839366	3.83E-07	0.000392663
TTAAT	0.032820655	3.89E-07	0.000398686
TTGTA	0.032806525	3.94E-07	0.000403294
CATTG	0.032689614	4.33E-07	0.000443439
ATGTT	0.032666231	4.41E-07	0.000451918
GTAAT	0.032552384	4.84E-07	0.000495487
TACTT	0.032542019	4.88E-07	0.000499649
TAATG	0.032433332	5.33E-07	0.000545372
TGGAT	0.032329599	5.79E-07	0.000592757
TAATA	0.032247148	6.18E-07	0.000633227
GTGGG	-0.032203834	6.40E-07	0.000655541
ACTTT	0.032169443	6.58E-07	0.000673796
GTGCA	-0.032064056	7.16E-07	0.000732838
GACAG	-0.032059871	7.18E-07	0.000735283
CTGTT	0.032023987	7.39E-07	0.000756569
CAAGG	-0.031909274	8.09E-07	0.000828673
TTTTG	0.031698864	9.56E-07	0.000978485
TGTTT	0.03165218	9.91E-07	0.001015096
TGAGC	-0.03161683	1.02E-06	0.001043691
TGCCA	-0.031323532	1.28E-06	0.001312773
ATTAT	0.031298761	1.31E-06	0.00133833
GGATT	0.0312051	1.41E-06	0.00143936
GCCTG	-0.031015631	1.63E-06	0.001666622
GGGCA	-0.030886224	1.80E-06	0.001841259
ACTGG	-0.030848225	1.85E-06	0.001895793
GAATT	0.030796985	1.93E-06	0.001971791
AGGGC	-0.030628033	2.19E-06	0.002243673
GCGTC	0.03054875	2.33E-06	0.002383338
TAATC	0.030521937	2.38E-06	0.002432433
ACTCA	-0.030476581	2.46E-06	0.002517699
TTTTC	0.030145161	3.16E-06	0.003233794
CCCGA	-0.030137913	3.18E-06	0.003251453
AGTTT	0.030074017	3.33E-06	0.00341118
GTGTG	-0.030037224	3.42E-06	0.003506541
CACGG	-0.030029833	3.44E-06	0.003526003
TAAAT	0.030002365	3.51E-06	0.003599246
TTGTT	0.029980208	3.57E-06	0.003659385
ATTAG	0.029950155	3.65E-06	0.003742499
GTTGG	0.029870521	3.88E-06	0.003971573
GGGGA	-0.029863639	3.90E-06	0.00399199
ATTAA	0.029853792	3.93E-06	0.004021375
GGAGA	-0.029768451	4.18E-06	0.004284892
GATAA	0.02973584	4.29E-06	0.004389895
TGATA	0.029580702	4.81E-06	0.004924096
CTTAA	0.029579438	4.81E-06	0.004928692
GTTGT	0.029502695	5.09E-06	0.005215695
TTGGC	0.029403847	5.48E-06	0.00560901
CCAGT	-0.029306336	5.88E-06	0.006024727
AACTC	-0.029284113	5.98E-06	0.00612351
GTTCT	0.029217452	6.28E-06	0.006429218
CTGAT	0.029159391	6.55E-06	0.00670734
ATTGT	0.029106659	6.81E-06	0.006969875
GGACC	-0.029094482	6.87E-06	0.007031879
CTCAA	-0.029035815	7.17E-06	0.007338092
GCTCA	-0.029035074	7.17E-06	0.007342038
TCAGA	-0.029003773	7.33E-06	0.007510674
TTATT	0.028960799	7.57E-06	0.007748245
GAATA	0.028923321	7.77E-06	0.007961276
AGAGA	-0.028922926	7.78E-06	0.007963551
GGTTT	0.028858175	8.15E-06	0.008344978
GAAGA	0.028854973	8.17E-06	0.008364286
GACCT	-0.028798601	8.51E-06	0.008711282
GCAGC	-0.028747477	8.83E-06	0.009037834
CACGA	-0.028709604	9.07E-06	0.00928725
ACACT	-0.028664959	9.36E-06	0.009589714
AGGGT	-0.028638063	9.55E-06	0.00977645
TGGTT	0.028637514	9.55E-06	0.009780297
ATGGC	0.028525315	1.03E-05	0.010597725
TTAGT	0.028369622	1.16E-05	0.011840745
AAAAT	0.028290119	1.22E-05	0.012527978
TTTGG	0.028274545	1.24E-05	0.012666992
GCAAC	-0.028255056	1.25E-05	0.012843027
AAATA	0.028240053	1.27E-05	0.012980117
GAGTC	-0.028217154	1.29E-05	0.013192064
TTGGA	0.028191782	1.31E-05	0.013430759
ACACG	-0.02815434	1.35E-05	0.01379054
TATTT	0.028098071	1.40E-05	0.014348575
GGCTC	-0.028091372	1.41E-05	0.014416424
TTATG	0.028071704	1.43E-05	0.014617413
ATTGC	0.02794868	1.56E-05	0.015936503
GGGAA	-0.027943309	1.56E-05	0.015996612
GGTCG	0.027907682	1.60E-05	0.016400761
TGAAA	0.027841951	1.68E-05	0.017172109
GGACT	-0.02775827	1.78E-05	0.018204192
AATTA	0.027751146	1.79E-05	0.018294739
ATATT	0.027712323	1.84E-05	0.018795746
CCTTG	-0.027667437	1.89E-05	0.019391291
AGTAA	0.027664761	1.90E-05	0.019427353
GCCGC	0.027606098	1.98E-05	0.020234238
TATTA	0.027562483	2.04E-05	0.020854734
CTTCC	-0.027494994	2.13E-05	0.021850687
ATTTT	0.027460542	2.19E-05	0.0223764
GTTAA	0.027350283	2.36E-05	0.024141008
TTCTA	0.027315094	2.42E-05	0.024731516
CTACC	-0.027306728	2.43E-05	0.024873898
GTATG	0.027235237	2.55E-05	0.026122964
GGCCT	-0.027096964	2.80E-05	0.028710047
GTATT	0.027043828	2.91E-05	0.029767556
TCTTT	0.027011443	2.97E-05	0.030430135
TTGTG	0.026970401	3.06E-05	0.031289971
CACAA	-0.026960279	3.08E-05	0.031505559
GAGTG	-0.026941462	3.12E-05	0.031910083
CTAAT	0.026802534	3.42E-05	0.035053165
TTGAG	0.026730892	3.59E-05	0.036786757
CACCG	-0.026708639	3.65E-05	0.037341605
TAACT	0.026701436	3.66E-05	0.03752289
CAGTG	-0.026626339	3.85E-05	0.039463424
TCACA	-0.026612661	3.89E-05	0.039826971
AGGCT	-0.02649098	4.22E-05	0.043204054
TGCAG	-0.026424093	4.41E-05	0.045174358
TATGA	0.02639286	4.50E-05	0.046123303
GTGTT	0.02635479	4.62E-05	0.047305529
CGGCC	0.026321909	4.72E-05	0.048349716
TGTTA	0.026317477	4.74E-05	0.048492134
TTTGC	0.026315248	4.74E-05	0.048563887
GAACC	-0.026221806	5.05E-05	0.051664813
TTACT	0.026198363	5.12E-05	0.052471691
CTGGC	-0.026014364	5.78E-05	0.059232733
CGCAC	-0.025989477	5.88E-05	0.060208159
GGTTG	0.025970028	5.96E-05	0.060981001
GGCGT	0.025964974	5.97E-05	0.061183387
AACCT	-0.025935051	6.09E-05	0.062394623
AGCAG	-0.025926365	6.13E-05	0.062750439
TTTCT	0.025898354	6.24E-05	0.063911055
GGGAC	-0.025858422	6.41E-05	0.065600808
TTTAA	0.025738826	6.93E-05	0.070918072
TCTCT	-0.025733664	6.95E-05	0.071156535
AGGAG	-0.025651494	7.33E-05	0.075055756
TATGG	0.025639414	7.39E-05	0.075645758
AAGGG	-0.025484528	8.17E-05	0.083609789
CGAAC	-0.02542822	8.47E-05	0.086696692
TCCGA	-0.025377656	8.75E-05	0.089560126
GTGAT	0.025192051	9.85E-05	0.100855686
GCATC	-0.025173278	9.97E-05	0.102070225
CCCGT	-0.025137049	0.000102005	0.104453165
ATAAT	0.025135622	0.000102098	0.104548078
ACTGC	-0.025112675	0.000103599	0.106085821
AGACG	-0.025106271	0.000104022	0.106518745
TCCGG	0.024993245	0.000111758	0.114439754
CACGC	-0.024955194	0.000114482	0.117229121
AACTT	0.02477898	0.000127933	0.131003618
ATGAA	0.024760404	0.000129435	0.132541398
CTATT	0.024712273	0.000133404	0.13660532
AACAC	-0.024684013	0.000135787	0.139045897
TTTAT	0.024669223	0.00013705	0.140339439
GTCCT	-0.024650655	0.000138652	0.141979527
CCCCG	-0.024619613	0.000141369	0.144761818
GGCCC	-0.024618983	0.000141425	0.14481877
CTCAT	-0.024611094	0.000142123	0.145534299
AACAT	0.024428523	0.000159231	0.163052543
ACTCG	-0.024407637	0.000161307	0.16517847
TATAA	0.024341158	0.000168086	0.172120408
TAGTA	0.024295834	0.000172861	0.177009572
GCTCT	-0.024294621	0.00017299	0.177142095
CTGGG	-0.024272059	0.000175416	0.179626051
CTTCA	-0.024268394	0.000175813	0.180032704
TGGTA	0.024190853	0.000184414	0.188840094
TATAG	0.024162641	0.00018764	0.192143871
CTTTG	0.024129833	0.000191459	0.196054241
CCGTA	-0.02408707	0.000196546	0.201263318
TGGGA	-0.024067304	0.00019894	0.203714802
TTATA	0.024056772	0.000200227	0.205032406
ACGTC	-0.024045384	0.000201627	0.206466115
TGATC	0.024020681	0.000204696	0.209608687
AGGCG	0.024013135	0.000205642	0.210577558
AGGTT	0.024003375	0.000206872	0.211836984
GTGAA	0.023991177	0.000208419	0.213420902
GAGAC	-0.023964412	0.000211851	0.216935439
CCTCG	-0.023945347	0.000214328	0.219471843
TCCTG	-0.023930846	0.00021623	0.221419742
TCATC	-0.023827741	0.00023022	0.235744822
ACCAA	-0.023809565	0.000232772	0.238358663
CCTAG	-0.023765387	0.000239087	0.2448254
AAGGC	-0.023753463	0.000240819	0.246598924
GGCCA	-0.023678709	0.000251948	0.25799452
GTTGC	0.023665703	0.000253932	0.260026876
ATCTC	-0.023651323	0.000256144	0.262291398
ATGGT	0.023341699	0.000308374	0.315774541
CAGGT	-0.023333898	0.00030981	0.317245503
CCTGA	-0.023331918	0.000310176	0.317619778
CTAAA	0.023257569	0.0003242	0.331980493
ACATT	0.023196181	0.000336224	0.344293431
GAAAT	0.023183113	0.000338837	0.346969089
TGTGC	-0.023169008	0.000341679	0.349879061
TCTCA	-0.0231539	0.000344747	0.353020987
ACCGG	-0.023149249	0.000345697	0.353993572
CCTGT	-0.023036768	0.000369426	0.378292402
GCTAT	0.022970607	0.000384086	0.393304116
CAACG	-0.022868615	0.000407754	0.417540288
CAAAC	-0.022859928	0.000409832	0.41966767
GACCA	-0.022847087	0.000412921	0.422830881
CTTGA	0.022775113	0.000430642	0.440977806
GTCTC	-0.022725624	0.000443237	0.453874353
TGTAT	0.022668204	0.00045828	0.469278937
AGATA	0.022559267	0.000488138	0.499853319
ACCCG	-0.022522017	0.000498757	0.510727039
TATGT	0.022508472	0.000502672	0.51473562
TGTTC	0.022409675	0.000532102	0.544871999
TAGTT	0.022286808	0.000570942	0.584644377
TGCGA	-0.02223115	0.000589391	0.603536404
GGTCC	-0.022081711	0.000641708	0.657108761
AAGTC	-0.022049073	0.000653694	0.669383168
ATCCA	-0.022044238	0.000655488	0.671219318
CAATG	-0.022033011	0.00065967	0.675501707
TTTAC	0.022021448	0.000664002	0.679938483
CACAT	-0.021969354	0.000683853	0.700265166
TCTTG	0.021967669	0.000684504	0.700932144
TGGGG	-0.021965427	0.000685371	0.701820326
GGCAA	-0.021884982	0.000717176	0.734388616
CCGCA	-0.021841015	0.000735134	0.752777235
TGAAT	0.021819912	0.000743901	0.761754175
ACTCT	-0.02169894	0.000796056	0.815161743
ATTTA	0.021681198	0.000803985	0.823280539
ATTAC	0.021538832	0.00087031	0.891196958
AAGAA	0.021454317	0.000912046	0.933935537
CTTGC	-0.021388878	0.000945628	0.968323469
AAAAC	0.002080925	0.747735945	1
AAAAG	0.010278961	0.112117218	1
AAACA	0.006222953	0.336138538	1
AAACG	-0.006942516	0.28325248	1
AAACT	0.013573973	0.03589834	1
AAAGA	0.014879092	0.021458099	1
AAAGC	-0.011633911	0.072147365	1
AAAGG	-0.005542947	0.391600105	1
AAAGT	0.021324047	0.000980025	1
AAATC	0.012272301	0.057845555	1
AAATG	0.019700745	0.002325071	1
AACAA	0.010127434	0.117506329	1
AACAG	-0.013237043	0.040756926	1
AACCG	-0.017079498	0.008291004	1
AACGA	-0.002329945	0.718761481	1
AACGC	-0.016921061	0.008909944	1
AACGG	-0.019011839	0.003295735	1
AACGT	-0.007067146	0.27469906	1
AACTA	0.01526218	0.018322012	1
AACTG	0.008173124	0.206498835	1
AAGAC	-0.012913387	0.045937836	1
AAGAG	-0.00482386	0.455923867	1
AAGCA	-0.004856408	0.452889654	1
AAGCG	-0.010521778	0.103889873	1
AAGCT	0.000116063	0.985687872	1
AAGGA	-0.004883757	0.450349015	1
AAGGT	0.017366183	0.007268118	1
AAGTG	0.002111091	0.74420602	1
AATAC	0.020722621	0.001359036	1
AATAG	0.008747141	0.176383101	1
AATAT	0.018129114	0.005074771	1
AATCA	0.008747603	0.176360233	1
AATCC	-0.005703343	0.378041642	1
AATCG	0.009923426	0.12508058	1
AATCT	0.008732968	0.177084985	1
AATGA	0.020672982	0.001395704	1
AATGC	-0.005189206	0.422527431	1
AATGG	0.009612049	0.137368159	1
AATGT	0.009147981	0.157381601	1
AATTC	-0.00083131	0.89776394	1
ACAAA	0.013911993	0.031529237	1
ACAAC	-0.014818296	0.021996551	1
ACAAG	-0.017237169	0.007713534	1
ACAAT	0.00270312	0.676098935	1
ACAGA	-0.016300204	0.011751781	1
ACAGT	-0.009716641	0.133140948	1
ACATA	0.005780713	0.371606046	1
ACATC	-0.014550608	0.024509498	1
ACATG	0.002139584	0.740876863	1
ACCAT	-0.015400106	0.017295409	1
ACCGA	-0.009659574	0.135434713	1
ACCGC	-0.020027911	0.001962791	1
ACCGT	-0.011792153	0.068356825	1
ACCTA	-0.011284977	0.081115353	1
ACCTT	-0.019829573	0.002175672	1
ACGAA	-0.017210618	0.007808179	1
ACGAC	-0.020419307	0.001597747	1
ACGAG	0.003271332	0.613126735	1
ACGAT	0.015365676	0.017546836	1
ACGCA	-0.013739121	0.033703124	1
ACGCC	-0.019161578	0.003057797	1
ACGCG	0.007591785	0.240637037	1
ACGCT	-0.018245043	0.004799803	1
ACGGA	0.000909602	0.888196007	1
ACGGC	-0.01389966	0.031680245	1
ACGGG	-0.015943486	0.013725561	1
ACGGT	-0.010227948	0.113909314	1
ACGTA	-0.006975478	0.280972931	1
ACGTG	0.002531567	0.695592288	1
ACGTT	-0.001487142	0.818207287	1
ACTAA	0.018449375	0.004347783	1
ACTAC	-0.002282646	0.724235293	1
ACTAG	0.001739867	0.787997105	1
ACTAT	0.013971781	0.03080593	1
ACTGA	0.009248767	0.152857334	1
ACTGT	-0.008221204	0.203841437	1
ACTTA	0.017730638	0.006131854	1
ACTTC	-0.003687264	0.568744227	1
ACTTG	0.011237694	0.082397387	1
AGAAA	0.003986688	0.537775007	1
AGAAC	-0.008398362	0.194264757	1
AGAAG	0.009393834	0.146519914	1
AGAAT	0.016446058	0.011020155	1
AGACA	-0.017916419	0.005616535	1
AGACT	-0.021193013	0.00105311	1
AGAGT	-0.002192668	0.734687299	1
AGATC	0.006069718	0.348173275	1
AGATG	0.021289352	0.000998905	1
AGCAA	-0.018819221	0.003626582	1
AGCAT	-0.014849805	0.021716034	1
AGCCG	-0.016281734	0.01184744	1
AGCGA	-0.020138414	0.001852652	1
AGCGC	-0.000769457	0.905333593	1
AGCGG	0.010842839	0.093756169	1
AGCGT	0.002301348	0.722069266	1
AGCTA	0.001822476	0.778188632	1
AGCTG	-0.010661386	0.099381307	1
AGCTT	-0.002512283	0.69779646	1
AGGAA	-0.010961845	0.090207676	1
AGGAT	0.002929963	0.650654381	1
AGGTA	-0.008224873	0.203639682	1
AGGTC	-0.007848317	0.225111784	1
AGGTG	-0.014393632	0.026095922	1
AGTAC	0.019468973	0.002617718	1
AGTAG	0.011161049	0.084510379	1
AGTCA	-0.018587387	0.004064691	1
AGTCG	-0.004274005	0.508875779	1
AGTCT	-0.012635067	0.050826482	1
AGTGA	0.004203211	0.515920143	1
AGTGC	-0.020068098	0.00192206	1
AGTGG	-0.00935538	0.148179936	1
AGTGT	-0.015424758	0.017117331	1
AGTTA	0.017171062	0.007951114	1
AGTTC	0.009413598	0.145672317	1
ATAAC	0.00788702	0.222833059	1
ATAAG	0.017366348	0.007267562	1
ATACA	0.010578825	0.102028329	1
ATACC	-0.011188572	0.08374661	1
ATACG	-0.007615829	0.239150648	1
ATACT	0.011561883	0.073928857	1
ATAGA	0.012805161	0.047789586	1
ATAGC	-0.008134214	0.208667786	1
ATAGG	0.000425493	0.947565855	1
ATAGT	0.016192419	0.012319809	1
ATATA	0.00964569	0.135997369	1
ATATC	0.005864621	0.364704009	1
ATATG	0.019005735	0.003305783	1
ATCAA	0.019002494	0.003311128	1
ATCAC	-0.00392241	0.544351173	1
ATCAG	-0.01378177	0.033155237	1
ATCAT	0.012159776	0.060179948	1
ATCCG	0.00796833	0.218099618	1
ATCCT	-0.005865783	0.36460904	1
ATCGA	0.004766387	0.461309405	1
ATCGC	-0.004671855	0.470244419	1
ATCGG	-0.001495123	0.817248854	1
ATCGT	0.000949793	0.883290513	1
ATCTA	0.011170181	0.084256357	1
ATCTG	-0.003396529	0.599606942	1
ATCTT	0.011580301	0.073469937	1
ATGAC	0.019591229	0.0024594	1
ATGAG	-0.000626986	0.922800704	1
ATGCA	-0.014654833	0.023502945	1
ATGCC	-0.019427408	0.002673631	1
ATGCG	-0.01734372	0.007343969	1
ATGCT	0.01417129	0.028494439	1
ATGGA	0.011188516	0.083748165	1
ATGGG	-0.009443967	0.144377202	1
ATGTA	0.003798087	0.557183015	1
ATGTC	-0.003077137	0.634359013	1
ATGTG	0.008432001	0.192484205	1
ATTCA	0.000272737	0.966375929	1
ATTCC	0.001045729	0.871599702	1
ATTCG	0.007470593	0.24822807	1
ATTCT	0.015845859	0.014314424	1
ATTTC	0.019644596	0.002393079	1
CAAAA	0.018301204	0.004671506	1
CAAAG	-0.016305273	0.011725651	1
CAAAT	0.007230829	0.26373586	1
CAACA	-0.014566628	0.024352396	1
CAACT	-0.017598388	0.00652423	1
CAAGA	-0.006631563	0.305372947	1
CAAGT	-0.010538018	0.103357214	1
CAATA	0.012640656	0.050724177	1
CAATC	-0.018755262	0.003742946	1
CAATT	0.008708431	0.17830499	1
CACGT	-0.012378659	0.055708758	1
CACTA	-0.005355515	0.407812508	1
CACTT	-0.004338348	0.502517362	1
CAGAA	-0.00478191	0.459851288	1
CAGAT	0.000393785	0.951468325	1
CAGCG	-0.009824523	0.128886995	1
CAGTA	0.016019536	0.013281777	1
CAGTT	0.012392607	0.055433468	1
CATAA	-0.000662249	0.918473689	1
CATAC	-0.010939534	0.090864579	1
CATAG	-0.014378593	0.026252467	1
CATAT	0.014755498	0.022565023	1
CATCG	-0.011955882	0.064608739	1
CATCT	-0.018585389	0.004068668	1
CATGA	0.000868942	0.893163035	1
CATGG	0.003184779	0.622551367	1
CATGT	0.001489656	0.817905359	1
CATTA	0.018319038	0.004631419	1
CATTC	-0.008335378	0.197630959	1
CATTT	0.013952577	0.03103669	1
CCAAA	-0.01440605	0.025967263	1
CCAAT	-0.020295896	0.001705479	1
CCATA	-0.010227254	0.113933834	1
CCATG	-0.01338922	0.038497521	1
CCATT	0.0029412	0.649404196	1
CCCGC	-0.003756859	0.56147053	1
CCCGG	0.000505745	0.937694827	1
CCGAA	-0.015707081	0.01518983	1
CCGAC	-0.011105916	0.086057276	1
CCGAG	-0.008367033	0.195933841	1
CCGAT	-0.019531716	0.00253534	1
CCGCC	0.011470308	0.076245574	1
CCGCT	-0.00073363	0.909721991	1
CCGGA	0.00589361	0.362338213	1
CCGGC	0.02031361	0.001689615	1
CCGGG	0.004478743	0.488790592	1
CCGGT	-0.011423454	0.077453601	1
CCGTC	-0.007725344	0.232462456	1
CCGTG	-0.004916658	0.447303249	1
CCGTT	-0.008204758	0.204747638	1
CCTAA	0.008536544	0.187027361	1
CCTAT	-0.010045642	0.120498646	1
CCTTA	-0.005914951	0.360602702	1
CCTTT	-0.004993341	0.440250112	1
CGAAA	-0.00740226	0.25258138	1
CGAAG	0.003218991	0.618818508	1
CGAAT	-0.003256793	0.614705497	1
CGACA	-0.01580067	0.014594459	1
CGACC	-0.019644025	0.00239378	1
CGACG	0.009059689	0.161427808	1
CGACT	-0.008489219	0.189483268	1
CGAGA	-0.004983752	0.441128622	1
CGAGC	0.008772314	0.175141602	1
CGAGG	-0.004156487	0.520596974	1
CGAGT	0.002634124	0.683913726	1
CGATA	0.003240894	0.616433944	1
CGATC	-0.014290213	0.027188942	1
CGATG	0.000496698	0.938807147	1
CGATT	-0.001792796	0.781708596	1
CGCAA	-0.014363643	0.026408887	1
CGCAG	-0.005205477	0.421074203	1
CGCAT	-0.01583821	0.014361491	1
CGCCA	-0.011696513	0.070627701	1
CGCCC	-0.009012501	0.163622238	1
CGCCT	0.001228779	0.849372662	1
CGCGA	0.020358339	0.001650161	1
CGCGT	0.011401988	0.078012252	1
CGCTA	0.008232756	0.203206717	1
CGCTC	-0.004817545	0.456513889	1
CGCTG	0.008891751	0.16933993	1
CGCTT	0.00582065	0.368310956	1
CGGAA	0.016426998	0.011113408	1
CGGAC	-0.008433295	0.192415963	1
CGGAG	0.014944765	0.020889386	1
CGGAT	0.010760542	0.096274944	1
CGGCA	-0.003422842	0.596782773	1
CGGCT	0.014252648	0.027595621	1
CGGGA	0.009169914	0.156388537	1
CGGGC	0.014077218	0.029565039	1
CGGGG	0.018618408	0.00400341	1
CGGGT	0.000783159	0.903655959	1
CGGTA	-0.000666273	0.917979955	1
CGGTC	-0.006485208	0.316170631	1
CGGTG	0.007966036	0.218232193	1
CGGTT	0.013836537	0.032462865	1
CGTAA	-0.006983678	0.28040779	1
CGTAC	-0.013551236	0.036209917	1
CGTAG	-0.00363479	0.574258018	1
CGTAT	-0.015195102	0.018840284	1
CGTCA	-0.003303034	0.609690559	1
CGTCC	-0.00933747	0.148957965	1
CGTCG	0.01463596	0.023682501	1
CGTCT	0.00590759	0.361200733	1
CGTGA	0.001465595	0.820796111	1
CGTGC	-0.004976018	0.441837903	1
CGTGG	-0.001008813	0.876095102	1
CGTGT	0.002844788	0.660162675	1
CGTTA	-0.001565549	0.808803434	1
CGTTC	-0.00785799	0.22454074	1
CGTTG	0.007004793	0.278956036	1
CGTTT	-0.000772267	0.904989463	1
CTAAC	-0.005911815	0.360857405	1
CTAAG	-0.002388312	0.712026589	1
CTACA	-0.015674189	0.015404091	1
CTACG	0.010008103	0.121891793	1
CTACT	-0.000328275	0.959534389	1
CTAGA	-0.008362257	0.196189216	1
CTAGC	-0.011206774	0.083244598	1
CTAGG	-0.012256061	0.058177726	1
CTAGT	0.004328329	0.503504666	1
CTATA	0.01453498	0.024663596	1
CTATC	0.000899578	0.889420158	1
CTATG	0.003354261	0.604156319	1
CTCCG	-0.007210488	0.265081592	1
CTCGA	-0.012626972	0.050974943	1
CTCGC	-0.00421117	0.51512572	1
CTCGG	-0.005932408	0.359186941	1
CTCGT	-0.011520029	0.074980456	1
CTCTA	-0.011654736	0.071638904	1
CTCTT	0.004890038	0.449766625	1
CTGAA	0.005899643	0.36184708	1
CTGAC	-0.021258672	0.00101588	1
CTGCG	0.003519504	0.586460125	1
CTGCT	-0.015764914	0.014819446	1
CTGGT	-0.014387271	0.02616204	1
CTGTA	0.00297474	0.6456784	1
CTGTC	-0.020931984	0.00121395	1
CTTAC	-0.00403017	0.533349025	1
CTTAG	-0.004491359	0.48756703	1
CTTAT	0.016799002	0.009414572	1
CTTCG	0.000305409	0.962350846	1
CTTCT	-0.020714669	0.00136485	1
CTTGG	-0.004051935	0.531140607	1
CTTGT	0.005736873	0.37524423	1
CTTTA	0.009908912	0.125633619	1
CTTTC	-0.009160859	0.156797951	1
GAAAA	0.009661441	0.135359201	1
GAAAC	-0.014712	0.022966239	1
GAAAG	-3.27E-06	0.999597344	1
GAACA	-0.003146612	0.626727162	1
GAACG	-0.003119124	0.62974202	1
GAACT	0.005262879	0.415970907	1
GAAGC	-0.008207049	0.204621226	1
GAAGG	-0.003218189	0.61890596	1
GAATC	0.001376631	0.831505671	1
GAATG	-0.002169987	0.737329774	1
GACAA	0.003033856	0.639133322	1
GACAT	0.012002226	0.063579167	1
GACCG	-0.011480295	0.075990075	1
GACGA	-0.00345891	0.592921366	1
GACGC	-0.002428813	0.707366304	1
GACGG	0.006179056	0.339558415	1
GACGT	-0.009563662	0.13935846	1
GACTA	0.012650847	0.0505381	1
GACTG	-0.018543769	0.0041523	1
GACTT	0.001322109	0.838084745	1
GAGAA	-0.016215764	0.01219476	1
GAGAT	0.02104679	0.001140601	1
GAGCA	-0.02008147	0.001908679	1
GAGCG	0.01616961	0.012443084	1
GAGCT	-0.010627736	0.100453482	1
GAGGA	-0.019022512	0.003278233	1
GAGGC	-0.006964057	0.281761327	1
GAGGT	0.003262841	0.614048476	1
GAGTA	0.02018422	0.001808684	1
GAGTT	0.017378681	0.00722622	1
GATAC	0.012893538	0.046272856	1
GATAG	0.009830478	0.12865527	1
GATAT	0.021227884	0.001033183	1
GATCA	0.019417269	0.002687434	1
GATCC	-0.002808036	0.664282473	1
GATCG	0.012736583	0.048995139	1
GATCT	0.00265597	0.681435629	1
GATGC	0.004308592	0.505452613	1
GATGG	0.010114238	0.117985115	1
GATGT	0.013308688	0.039679562	1
GATTC	0.015106943	0.019540914	1
GCAAA	-0.003751522	0.562026756	1
GCAAT	-0.006267097	0.332721846	1
GCACG	-0.018758775	0.003736469	1
GCACT	-0.019865141	0.002136003	1
GCAGA	-0.010707569	0.097924663	1
GCAGT	0.004036381	0.53271837	1
GCATA	-0.010573208	0.102210431	1
GCATG	-0.017919181	0.005609177	1
GCATT	0.017586252	0.006561343	1
GCCAA	-0.011933257	0.065116334	1
GCCAT	0.013262296	0.040374383	1
GCCCG	0.006922267	0.284658974	1
GCCGA	0.009419	0.145441294	1
GCCGG	0.021312354	0.000986351	1
GCCGT	-0.00875093	0.176195816	1
GCCTA	-0.011266204	0.081622423	1
GCGAA	-0.007025673	0.277525589	1
GCGAC	0.002182982	0.735815366	1
GCGAG	-0.001900058	0.769008984	1
GCGAT	-0.003424542	0.596600436	1
GCGCA	-0.000780912	0.90393096	1
GCGCC	0.018245184	0.004799476	1
GCGCT	0.019228022	0.002957322	1
GCGTA	0.007342734	0.256416661	1
GCGTG	-0.003510008	0.587470513	1
GCGTT	-0.008558174	0.185912709	1
GCTAA	0.019964896	0.002028259	1
GCTAC	-0.00249303	0.699999602	1
GCTAG	-0.003297667	0.610271711	1
GCTCG	0.014760828	0.022516287	1
GCTGA	0.004751532	0.462707199	1
GCTGC	-0.006745206	0.2971593	1
GCTGG	-0.005032604	0.4366637	1
GCTGT	-0.000648485	0.920162288	1
GCTTA	0.016025777	0.013245927	1
GCTTC	-0.011945491	0.064841457	1
GCTTG	0.006724794	0.298623588	1
GCTTT	0.020108069	0.001882318	1
GGAAA	-0.007721228	0.232711426	1
GGAAC	-0.013623294	0.035230321	1
GGAAG	-0.001898358	0.76920982	1
GGAAT	0.010292145	0.111657678	1
GGACG	0.009277838	0.151570931	1
GGAGC	-0.012274691	0.0577968	1
GGAGG	-0.007428365	0.250912043	1
GGAGT	-0.003408562	0.598314656	1
GGATA	0.011110339	0.085932328	1
GGATC	0.00268701	0.677920544	1
GGATG	-0.002489776	0.700372269	1
GGCAG	-0.019995969	0.00199573	1
GGCAT	-0.000911336	0.887984299	1
GGCGA	0.012058193	0.062353928	1
GGCTA	0.018813168	0.003637452	1
GGCTG	-0.008009975	0.215703451	1
GGCTT	0.006234383	0.335251662	1
GGGAT	-0.001967169	0.761094331	1
GGGCC	-0.015531074	0.016367648	1
GGGCT	-0.01360847	0.035429986	1
GGGGC	-0.002016319	0.755313659	1
GGGGG	-0.018514228	0.004212603	1
GGGGT	-0.003707766	0.566596813	1
GGGTA	0.002952678	0.648128167	1
GGGTC	-0.017394158	0.007174634	1
GGGTG	-0.01731075	0.007456589	1
GGGTT	0.006225482	0.33594217	1
GGTAA	-0.00019398	0.976081903	1
GGTAC	-0.005212905	0.420411749	1
GGTAG	0.009662631	0.135311061	1
GGTAT	0.015296688	0.018060283	1
GGTCA	-0.01772699	0.006142386	1
GGTCT	-0.014851234	0.021703386	1
GGTGA	0.006556942	0.310847388	1
GGTGC	-0.016132575	0.012645576	1
GGTGG	0.004338498	0.502502648	1
GGTGT	0.000245931	0.969678994	1
GGTTA	0.016944201	0.008817047	1
GGTTC	0.00374767	0.562428338	1
GTAAA	0.017210357	0.007809116	1
GTAAC	0.000252702	0.968844689	1
GTAAG	-0.009334376	0.149092662	1
GTACA	-0.002910023	0.652875335	1
GTACC	-0.01869946	0.003847232	1
GTACG	0.006376531	0.324348789	1
GTACT	0.01581821	0.014485197	1
GTAGA	0.008264207	0.201485833	1
GTAGC	-0.003222189	0.618470165	1
GTAGG	0.00944849	0.144185038	1
GTAGT	0.019732709	0.002287151	1
GTATA	0.016829003	0.009288234	1
GTATC	0.003738169	0.563419523	1
GTCAA	-0.009922668	0.125109423	1
GTCAC	-0.020571829	0.001473265	1
GTCAG	-0.014028744	0.030130087	1
GTCAT	0.007155119	0.268768705	1
GTCCG	0.008220634	0.20387283	1
GTCGA	-0.006116764	0.34444954	1
GTCGC	0.019107788	0.003141404	1
GTCGG	0.015499543	0.016586916	1
GTCGT	0.013736158	0.033741482	1
GTCTA	0.004880972	0.450607354	1
GTCTG	-0.015025667	0.020206889	1
GTCTT	0.006781866	0.294541507	1
GTGAC	-0.006021847	0.351988403	1
GTGCG	0.00911441	0.158910952	1
GTGCT	0.001395654	0.829212993	1
GTGGA	0.001065643	0.869176359	1
GTGGC	-0.006743793	0.297260533	1
GTGGT	0.020085802	0.001904362	1
GTGTA	-0.000128145	0.984198201	1
GTGTC	-0.012902592	0.046119789	1
GTTAC	0.018460912	0.004323452	1
GTTAG	0.010082305	0.11915004	1
GTTAT	0.019648068	0.002388822	1
GTTCA	0.007514704	0.245445962	1
GTTCC	-0.01286146	0.046818638	1
GTTCG	0.014022299	0.030205913	1
GTTTA	0.019587936	0.002463547	1
GTTTC	0.011517316	0.07504904	1
TAAAC	0.010376651	0.108747442	1
TAACA	0.00826502	0.201441484	1
TAACC	-0.017241022	0.007699885	1
TAACG	-0.014871661	0.021523292	1
TAAGA	0.013527092	0.03654329	1
TAAGC	-0.004610675	0.476077596	1
TAAGG	0.005748667	0.374263321	1
TAAGT	0.005348264	0.408447612	1
TAATT	0.020667244	0.001400001	1
TACAA	0.011268788	0.081552477	1
TACAC	-0.004142843	0.5219668	1
TACAG	-0.008847562	0.171469394	1
TACAT	0.00858092	0.184745892	1
TACCA	0.002971847	0.645999489	1
TACCG	-0.018440681	0.004366202	1
TACCT	-0.007106763	0.272017495	1
TACGA	0.012318725	0.056904628	1
TACGC	-0.008130327	0.208885338	1
TACGG	0.011993684	0.063767913	1
TACGT	0.00215701	0.7388431	1
TACTA	0.011015216	0.088651751	1
TACTC	0.000865213	0.89361887	1
TACTG	0.004861869	0.45238171	1
TAGAA	0.019279406	0.002881697	1
TAGAC	-0.009360307	0.147966416	1
TAGAG	0.000381034	0.953037988	1
TAGAT	0.012893996	0.046265098	1
TAGCA	0.005511064	0.394329955	1
TAGCC	-0.011929528	0.065200329	1
TAGCG	-0.007266299	0.261400523	1
TAGCT	0.004158607	0.520384257	1
TAGGA	0.000352725	0.95652339	1
TAGGC	-0.008058346	0.212944122	1
TAGGG	-0.001577125	0.807417363	1
TAGGT	0.016575958	0.010402925	1
TAGTC	0.002501404	0.699041049	1
TAGTG	0.016506203	0.01073044	1
TATAC	0.001428004	0.82531738	1
TATAT	0.013320704	0.039501268	1
TATCA	0.017292768	0.007518663	1
TATCC	0.001477407	0.819376741	1
TATCG	-0.007362095	0.255164849	1
TATCT	0.003927118	0.543868202	1
TATGC	0.004733107	0.464444075	1
TATTC	0.017133366	0.008089502	1
TCAAA	0.000654182	0.919463273	1
TCAAC	-0.019363145	0.002762227	1
TCAAG	0.00077638	0.904485825	1
TCAAT	0.001345418	0.835270643	1
TCACG	-0.008366019	0.195988032	1
TCACT	-0.003790807	0.557938947	1
TCAGG	-0.011414547	0.077685015	1
TCAGT	0.001814361	0.77915063	1
TCATA	0.004300809	0.506221873	1
TCATG	0.012205796	0.059215972	1
TCATT	0.01730097	0.007490292	1
TCCAT	-0.020069641	0.001920511	1
TCCCG	-0.015311792	0.01794676	1
TCCGC	0.007409487	0.252118448	1
TCCGT	-0.000283529	0.965046268	1
TCCTA	0.001949143	0.763217765	1
TCCTT	-0.004377902	0.498629547	1
TCGAA	0.005760755	0.373259628	1
TCGAC	-0.017329053	0.007393881	1
TCGAG	0.006565801	0.31019404	1
TCGAT	-0.002031179	0.753568568	1
TCGCA	-0.012225655	0.05880395	1
TCGCC	-0.010504473	0.104459892	1
TCGCT	-0.000381232	0.953013609	1
TCGGA	-0.017125748	0.008117731	1
TCGGC	0.010934837	0.091003366	1
TCGGG	0.00052977	0.934741559	1
TCGGT	-0.003697347	0.567687576	1
TCGTA	-0.002331598	0.718570443	1
TCGTC	-0.004067533	0.529560808	1
TCGTG	0.01044692	0.106373483	1
TCGTT	0.013404952	0.03827013	1
TCTAA	0.007245911	0.262741116	1
TCTAC	0.005319446	0.41097764	1
TCTAG	0.000717917	0.911647641	1
TCTAT	0.020940159	0.001208586	1
TCTCG	0.002541366	0.694473274	1
TCTGA	-0.016117703	0.012727709	1
TCTGG	-0.01048765	0.10501638	1
TCTGT	0.002763075	0.669336257	1
TCTTA	0.020260267	0.001737802	1
TCTTC	-0.007089037	0.273215102	1
TGAAC	0.005950027	0.357761627	1
TGACA	0.008551949	0.186232978	1
TGACC	-0.006463224	0.317814002	1
TGACG	-0.001092889	0.865862816	1
TGACT	0.005389469	0.404846237	1
TGAGA	-0.001228782	0.84937222	1
TGAGG	-0.012074145	0.062008292	1
TGAGT	-0.014432721	0.025692797	1
TGCAA	-0.017169279	0.00795761	1
TGCAT	-0.00231935	0.719986316	1
TGCCG	-0.001349497	0.834778401	1
TGCGC	0.011715679	0.07016773	1
TGCGG	0.015135171	0.019314137	1
TGCGT	-0.013448696	0.037643861	1
TGCTA	0.010507311	0.104366232	1
TGCTC	-0.009893196	0.1262346	1
TGCTG	0.002416658	0.708763817	1
TGCTT	0.016068186	0.013004581	1
TGGAA	0.005607979	0.386067644	1
TGGAC	-0.016390276	0.011295047	1
TGGAG	-0.012984068	0.044761402	1
TGGCA	-0.008474373	0.190258554	1
TGGCC	-0.018079344	0.005197126	1
TGGCT	0.003623598	0.575437404	1
TGGGC	-0.016683966	0.009913341	1
TGGGT	-0.00448082	0.488589056	1
TGGTC	-0.007901508	0.221984326	1
TGGTG	0.009042939	0.162204206	1
TGTAA	0.011169364	0.084279045	1
TGTAC	-0.000550557	0.932187041	1
TGTAG	0.005991127	0.354450549	1
TGTCA	0.007417204	0.251624786	1
TGTCG	0.005951664	0.357629361	1
TGTCT	-0.003023541	0.640273331	1
TGTGA	-0.00872446	0.177507301	1
TGTGG	-0.004157528	0.520492565	1
TGTGT	-0.007895522	0.222334702	1
TTAAC	0.013544761	0.036299064	1
TTAAG	0.019108058	0.003140981	1
TTACA	0.006923474	0.284575003	1
TTACC	0.010212796	0.114445911	1
TTACG	0.001719856	0.790378207	1
TTAGA	0.015231201	0.018559796	1
TTAGC	0.009194857	0.155264915	1
TTAGG	0.005569307	0.389351788	1
TTATC	0.010214122	0.114398866	1
TTCAA	0.004963642	0.442974154	1
TTCAC	-0.019965387	0.002027741	1
TTCAG	-0.004457593	0.49084543	1
TTCAT	0.014824377	0.02194217	1
TTCCA	-0.008528086	0.18746456	1
TTCCG	0.013156617	0.041995751	1
TTCCT	-0.000544958	0.932874966	1
TTCGA	0.010112014	0.118065965	1
TTCGC	-0.006166213	0.340563186	1
TTCGG	-0.005796472	0.370303677	1
TTCGT	0.021007963	0.001164936	1
TTCTC	-0.010714914	0.097694588	1
TTCTG	0.002894911	0.654560505	1
TTGCA	-0.001766208	0.784865732	1
TTGCC	-0.003070795	0.635057605	1
TTGCG	0.013200009	0.041323462	1
TTGGG	0.002555373	0.69287489	1
TTGTC	0.006845962	0.290001769	1
TTTAG	0.019946339	0.002047916	1
TTTCA	0.012723322	0.049231164	1
TTTCC	0.007440937	0.250110869	1
TTTCG	-0.005885788	0.362975609	1
