# Supplementary material for: Genome-wide analysis of lncRNA stability in human
Source: PLoS Comput Biol. 2021 Apr 16;17(4):e1008918. doi: 10.1371/journal.pcbi.1008918 (PMC8081339; doi:10.1371/journal.pcbi.1008918)
Supplement: S52 Table — (CSV) [file pcbi.1008918.s052.csv]

kmer	rho	p	FDR
CCCACC	-0.076910122	1.12E-32	4.58E-29
CCCCAG	-0.074718795	6.23E-31	2.55E-27
CACCAG	-0.074713157	6.29E-31	2.58E-27
AGCCCT	-0.074156663	1.71E-30	7.02E-27
CACAGG	-0.069871517	3.00E-27	1.23E-23
CAGCCC	-0.069690458	4.08E-27	1.67E-23
CCAGCC	-0.069465274	5.96E-27	2.44E-23
TCCCAC	-0.06801444	6.67E-26	2.73E-22
CCCAGC	-0.06741981	1.77E-25	7.24E-22
CACCCC	-0.066969937	3.67E-25	1.51E-21
AGCTCC	-0.066882958	4.23E-25	1.73E-21
CCACCC	-0.066473151	8.20E-25	3.36E-21
CTCTCC	-0.066412726	9.04E-25	3.70E-21
CTCCCC	-0.066320073	1.05E-24	4.30E-21
CTCCAG	-0.064850378	1.08E-23	4.44E-20
CAGCTC	-0.064649573	1.48E-23	6.08E-20
TCCCCA	-0.064034538	3.87E-23	1.59E-19
AAGCCC	-0.063826985	5.34E-23	2.19E-19
ACCCCC	-0.062768365	2.71E-22	1.11E-18
AATAAA	0.06276223	2.73E-22	1.12E-18
CCACCA	-0.062616397	3.41E-22	1.40E-18
CCCCCA	-0.062118172	7.24E-22	2.97E-18
CCCCCT	-0.061037795	3.63E-21	1.49E-17
CTGCCC	-0.061027779	3.69E-21	1.51E-17
CCCACT	-0.060850894	4.79E-21	1.96E-17
CCTCTC	-0.060712768	5.87E-21	2.40E-17
CCAGCA	-0.060457386	8.54E-21	3.50E-17
CCCCCC	-0.06045728	8.54E-21	3.50E-17
CCTCCA	-0.060450472	8.62E-21	3.53E-17
AGCCCC	-0.059848374	2.08E-20	8.50E-17
AGCCCA	-0.059691769	2.60E-20	1.07E-16
CACCCT	-0.059323713	4.43E-20	1.81E-16
GCCCAC	-0.058754781	1.00E-19	4.10E-16
CCCAGA	-0.058619643	1.21E-19	4.97E-16
CCAGCT	-0.058500622	1.44E-19	5.88E-16
AGAGCC	-0.058453208	1.54E-19	6.29E-16
TCTCCC	-0.058406438	1.64E-19	6.72E-16
CACCTC	-0.058360009	1.75E-19	7.18E-16
CACTGG	-0.0582997	1.91E-19	7.82E-16
CCACTC	-0.058195942	2.21E-19	9.05E-16
ACCCCA	-0.05812768	2.43E-19	9.97E-16
CAGCAC	-0.057415755	6.60E-19	2.70E-15
GTCCCA	-0.057269557	8.09E-19	3.31E-15
CCCTAC	-0.057264702	8.14E-19	3.34E-15
CTCCTC	-0.057195241	8.97E-19	3.67E-15
TCTGCC	-0.056866285	1.41E-18	5.79E-15
CCCTCC	-0.05686331	1.42E-18	5.81E-15
TCCTCC	-0.05683301	1.48E-18	6.06E-15
TCCAGC	-0.056832359	1.48E-18	6.07E-15
CCAGAG	-0.056760094	1.64E-18	6.70E-15
CCAACC	-0.056758368	1.64E-18	6.72E-15
CCCCAC	-0.056571567	2.12E-18	8.69E-15
ACCTCA	-0.056369362	2.80E-18	1.15E-14
CTCCCA	-0.05636264	2.82E-18	1.16E-14
CCCACA	-0.056233969	3.37E-18	1.38E-14
ACCCAG	-0.056200363	3.53E-18	1.44E-14
CCTCCC	-0.05593736	5.04E-18	2.07E-14
CTCCCT	-0.055818732	5.92E-18	2.43E-14
CAGCCA	-0.055669182	7.25E-18	2.97E-14
CACACA	-0.055339051	1.13E-17	4.63E-14
ACCACC	-0.055067185	1.63E-17	6.67E-14
CCCTGC	-0.055047575	1.67E-17	6.85E-14
CCCCAT	-0.054963886	1.87E-17	7.66E-14
GCCCCC	-0.054949506	1.91E-17	7.81E-14
CCCAGG	-0.054860853	2.15E-17	8.79E-14
AACCAC	-0.054860401	2.15E-17	8.79E-14
CCCTGG	-0.054525313	3.35E-17	1.37E-13
CAACCC	-0.054359148	4.17E-17	1.71E-13
CACCCA	-0.053925387	7.38E-17	3.02E-13
CCTGCA	-0.053577886	1.16E-16	4.76E-13
ACCCCT	-0.053418181	1.43E-16	5.86E-13
CCCCTG	-0.053388958	1.49E-16	6.09E-13
TGCCCC	-0.053280932	1.71E-16	7.00E-13
AGCCAC	-0.052809258	3.14E-16	1.29E-12
CAGACC	-0.052722187	3.51E-16	1.44E-12
TCCCTG	-0.052648434	3.86E-16	1.58E-12
GGCGGC	0.052583293	4.19E-16	1.72E-12
CCACAC	-0.052467448	4.86E-16	1.99E-12
CCACAG	-0.052348703	5.66E-16	2.32E-12
GCCACC	-0.052327027	5.81E-16	2.38E-12
GCTCCA	-0.05218335	6.98E-16	2.86E-12
CTGAGC	-0.051921545	9.72E-16	3.98E-12
GCACAC	-0.051889213	1.01E-15	4.15E-12
GCGGCG	0.051860567	1.05E-15	4.30E-12
ACTCCC	-0.051718198	1.26E-15	5.14E-12
CCAGAC	-0.05157101	1.51E-15	6.19E-12
CACACC	-0.051456434	1.74E-15	7.14E-12
GCCCCA	-0.051415255	1.84E-15	7.52E-12
ACAGCC	-0.051376145	1.93E-15	7.90E-12
CCAGGG	-0.051242245	2.28E-15	9.33E-12
CCAGGA	-0.051199358	2.40E-15	9.85E-12
CTCTCT	-0.051086638	2.77E-15	1.13E-11
GCCAGC	-0.050965329	3.21E-15	1.32E-11
CCCATC	-0.050867186	3.63E-15	1.49E-11
CCTCAG	-0.050854004	3.69E-15	1.51E-11
AGTCCC	-0.050850395	3.71E-15	1.52E-11
AGACCC	-0.050798938	3.95E-15	1.62E-11
GCCCAG	-0.050639812	4.81E-15	1.97E-11
AACCCT	-0.050408748	6.39E-15	2.62E-11
GCTCCC	-0.050385639	6.57E-15	2.69E-11
CACCAC	-0.05027465	7.53E-15	3.08E-11
CATCAG	-0.05021029	8.14E-15	3.33E-11
CATCCC	-0.050188247	8.36E-15	3.43E-11
GACCCC	-0.050155828	8.70E-15	3.56E-11
TGCACC	-0.05008373	9.50E-15	3.89E-11
CAGTCC	-0.050057772	9.81E-15	4.02E-11
TCTCTC	-0.0499882	1.07E-14	4.37E-11
CTCCTG	-0.049940188	1.13E-14	4.63E-11
TCAGCC	-0.049807461	1.33E-14	5.45E-11
ACACAC	-0.049762189	1.40E-14	5.75E-11
CTCCAA	-0.049696746	1.52E-14	6.23E-11
AAACCC	-0.049686939	1.54E-14	6.30E-11
CAAGCC	-0.049677396	1.56E-14	6.37E-11
TGCCCA	-0.049672194	1.57E-14	6.41E-11
CCTCCT	-0.04961215	1.68E-14	6.90E-11
CAGGGG	-0.049585486	1.74E-14	7.12E-11
CCATCC	-0.049546958	1.82E-14	7.46E-11
GAGTCC	-0.049364972	2.27E-14	9.29E-11
CCCCTC	-0.049352618	2.30E-14	9.43E-11
CTCAGA	-0.049335596	2.35E-14	9.62E-11
ACAGTC	-0.049256	2.58E-14	1.06E-10
GCCCTG	-0.049091336	3.15E-14	1.29E-10
AGCACC	-0.049077162	3.20E-14	1.31E-10
AACCCC	-0.04905529	3.29E-14	1.35E-10
CTCTGC	-0.048999739	3.51E-14	1.44E-10
GAGCCT	-0.048993681	3.54E-14	1.45E-10
CTCAGC	-0.048967173	3.65E-14	1.50E-10
ACTGCC	-0.048870389	4.10E-14	1.68E-10
GAGCCC	-0.048691831	5.07E-14	2.07E-10
CAGCCT	-0.048678508	5.15E-14	2.11E-10
TCACCA	-0.048294585	8.10E-14	3.32E-10
GCACCA	-0.048273332	8.30E-14	3.40E-10
GCTCCT	-0.048200353	9.05E-14	3.71E-10
GCACCC	-0.048186705	9.19E-14	3.77E-10
GCAAGG	-0.048134493	9.77E-14	4.00E-10
CCTCTG	-0.048020269	1.12E-13	4.58E-10
AGGGAG	-0.047921289	1.25E-13	5.14E-10
CTGCCT	-0.047909109	1.27E-13	5.21E-10
CCCTCT	-0.047893882	1.29E-13	5.30E-10
TCCCTC	-0.04787229	1.33E-13	5.44E-10
CCCCTA	-0.047841015	1.38E-13	5.64E-10
CACACT	-0.047805364	1.44E-13	5.88E-10
CACCTG	-0.047631522	1.76E-13	7.20E-10
TCCCAG	-0.047619652	1.78E-13	7.30E-10
TCACCC	-0.047522279	1.99E-13	8.17E-10
ACCCTT	-0.047516143	2.01E-13	8.23E-10
ACCCAC	-0.047504223	2.04E-13	8.34E-10
CCTCAA	-0.047349058	2.44E-13	9.98E-10
CCACTG	-0.047201875	2.89E-13	1.18E-09
CCCCAA	-0.047197272	2.90E-13	1.19E-09
CCTGCC	-0.047118262	3.18E-13	1.30E-09
CACTCC	-0.047103346	3.23E-13	1.32E-09
GCAGGG	-0.046957073	3.82E-13	1.57E-09
CCCAAG	-0.046700206	5.13E-13	2.10E-09
AGACAC	-0.046610888	5.68E-13	2.32E-09
CGGCGG	0.046440922	6.88E-13	2.82E-09
TCCCCT	-0.046257248	8.47E-13	3.47E-09
CAGAGC	-0.046250629	8.53E-13	3.50E-09
AGACGT	-0.046225598	8.78E-13	3.60E-09
CCAGTC	-0.046178661	9.26E-13	3.79E-09
AAAAAA	0.046156537	9.49E-13	3.89E-09
GGCCCA	-0.046110777	9.99E-13	4.09E-09
TCCCCC	-0.046025904	1.10E-12	4.50E-09
CCAAGC	-0.045923526	1.23E-12	5.05E-09
CCACCT	-0.045819001	1.39E-12	5.68E-09
GTCCTC	-0.045747893	1.50E-12	6.15E-09
TGCCAG	-0.045595813	1.78E-12	7.28E-09
GCCTTC	-0.045373527	2.27E-12	9.32E-09
GCACAG	-0.045346208	2.34E-12	9.60E-09
CAACTC	-0.044951374	3.62E-12	1.48E-08
CAGGGA	-0.044866163	3.98E-12	1.63E-08
ACTCAC	-0.04482998	4.14E-12	1.70E-08
GGAGAG	-0.044810435	4.23E-12	1.73E-08
CCCTCA	-0.044793037	4.31E-12	1.77E-08
GTCCAG	-0.044783078	4.36E-12	1.78E-08
CAGGCA	-0.04472638	4.64E-12	1.90E-08
ACACCC	-0.044674348	4.91E-12	2.01E-08
GAGGGA	-0.04461618	5.23E-12	2.14E-08
CCTCAT	-0.044602764	5.30E-12	2.17E-08
GGACTC	-0.044593258	5.36E-12	2.20E-08
CTCACC	-0.044462238	6.18E-12	2.53E-08
ACCATC	-0.044347444	7.00E-12	2.87E-08
AGTGCC	-0.044339859	7.06E-12	2.89E-08
CTTCCC	-0.044308592	7.30E-12	2.99E-08
CCCTTC	-0.044290955	7.44E-12	3.05E-08
GACACC	-0.044278875	7.54E-12	3.09E-08
AGCCTC	-0.044255513	7.73E-12	3.17E-08
TCCCAT	-0.044249722	7.78E-12	3.19E-08
GCAAGC	-0.044207696	8.14E-12	3.33E-08
GCCCTA	-0.04414864	8.68E-12	3.55E-08
TCTCCA	-0.044092325	9.22E-12	3.78E-08
CCTCAC	-0.044077319	9.37E-12	3.84E-08
TCTCCT	-0.044069721	9.45E-12	3.87E-08
GCCCTC	-0.044047474	9.68E-12	3.96E-08
TCCTCA	-0.044012266	1.00E-11	4.12E-08
CCCCGA	-0.043993134	1.03E-11	4.20E-08
CCCTAT	-0.043905775	1.13E-11	4.62E-08
TGAGCC	-0.043904111	1.13E-11	4.62E-08
CAGGAC	-0.043892155	1.14E-11	4.68E-08
ACCCTC	-0.043880546	1.16E-11	4.74E-08
CCTTCC	-0.043747508	1.33E-11	5.47E-08
TTCCCA	-0.04370838	1.39E-11	5.70E-08
GACCCA	-0.043607511	1.55E-11	6.35E-08
GCCCAT	-0.043587616	1.58E-11	6.48E-08
CCCATG	-0.04352697	1.69E-11	6.92E-08
GACAGC	-0.043523613	1.69E-11	6.94E-08
ACACCT	-0.043521344	1.70E-11	6.96E-08
CCCAGT	-0.043507707	1.72E-11	7.06E-08
CCTTCA	-0.043471074	1.79E-11	7.34E-08
CAAACC	-0.043440468	1.85E-11	7.58E-08
GCCCAA	-0.04325184	2.26E-11	9.26E-08
ACAGGA	-0.043198179	2.39E-11	9.80E-08
GGCACC	-0.043130489	2.57E-11	1.05E-07
CAAGCA	-0.043062671	2.76E-11	1.13E-07
CCCGCA	-0.04302934	2.86E-11	1.17E-07
AGCCAG	-0.042940455	3.14E-11	1.29E-07
GGCCTT	-0.042749006	3.84E-11	1.57E-07
CAACCA	-0.042729731	3.91E-11	1.60E-07
GCCAAC	-0.042708936	4.00E-11	1.64E-07
TCAGAC	-0.042695317	4.06E-11	1.66E-07
GCCCCT	-0.042620956	4.38E-11	1.80E-07
ACCAGC	-0.04259497	4.51E-11	1.85E-07
CAGCAG	-0.042550894	4.72E-11	1.93E-07
CCAAAC	-0.042414994	5.43E-11	2.23E-07
AGGCCC	-0.042388721	5.58E-11	2.29E-07
TCCACA	-0.042348659	5.82E-11	2.38E-07
CACAGC	-0.042328867	5.94E-11	2.43E-07
GACTCC	-0.042310101	6.06E-11	2.48E-07
CAGAGA	-0.042287342	6.20E-11	2.54E-07
GAGAGA	-0.042277054	6.27E-11	2.57E-07
GCCAGG	-0.042251879	6.43E-11	2.63E-07
GCCTGC	-0.042246624	6.47E-11	2.65E-07
CCCAAC	-0.042184538	6.90E-11	2.82E-07
CATCTC	-0.042025655	8.12E-11	3.33E-07
AGCTCT	-0.041958282	8.70E-11	3.57E-07
AAGTCC	-0.041953176	8.75E-11	3.58E-07
CCTGGA	-0.0418801	9.43E-11	3.86E-07
AGGCCT	-0.041843406	9.79E-11	4.01E-07
CTCCAC	-0.041747903	1.08E-10	4.42E-07
AGGCAC	-0.041688574	1.15E-10	4.70E-07
CCTACA	-0.041654338	1.19E-10	4.87E-07
CTCACA	-0.041628543	1.22E-10	5.00E-07
TGCCTC	-0.041616503	1.23E-10	5.06E-07
CTGCCA	-0.041613143	1.24E-10	5.07E-07
TTCCCC	-0.041507694	1.38E-10	5.65E-07
CAGGCC	-0.041385386	1.56E-10	6.40E-07
TGATGA	0.041252865	1.79E-10	7.31E-07
ACACTG	-0.04124831	1.79E-10	7.35E-07
CACCGG	-0.041177124	1.93E-10	7.90E-07
CCTACC	-0.041139727	2.00E-10	8.20E-07
TACCCA	-0.041048182	2.19E-10	8.99E-07
GCAACC	-0.041001711	2.30E-10	9.42E-07
GGCTCC	-0.040891893	2.57E-10	1.05E-06
GCAGCA	-0.0408493	2.68E-10	1.10E-06
TGCAGG	-0.040846743	2.69E-10	1.10E-06
AGCCTG	-0.040801991	2.81E-10	1.15E-06
TGTCCA	-0.040749415	2.96E-10	1.21E-06
CTCATC	-0.040721852	3.04E-10	1.25E-06
GCAGCC	-0.040683099	3.16E-10	1.30E-06
TCCAGG	-0.040663773	3.23E-10	1.32E-06
TCAGCA	-0.040652094	3.26E-10	1.34E-06
GGGCCA	-0.040609479	3.40E-10	1.39E-06
CACTGC	-0.040607066	3.41E-10	1.40E-06
CCATCT	-0.040575247	3.52E-10	1.44E-06
AGAGAG	-0.040565388	3.56E-10	1.46E-06
GCCACA	-0.040541947	3.64E-10	1.49E-06
GACTCT	-0.040523576	3.71E-10	1.52E-06
AGGACC	-0.040514732	3.74E-10	1.53E-06
GCACCT	-0.040501154	3.79E-10	1.55E-06
ACTCCA	-0.040467632	3.92E-10	1.61E-06
CCACGA	-0.040378414	4.28E-10	1.75E-06
ACCCTA	-0.040378126	4.28E-10	1.75E-06
TCATCA	-0.040281071	4.71E-10	1.93E-06
CCCTAG	-0.040233052	4.94E-10	2.02E-06
GTCCCC	-0.040231505	4.95E-10	2.03E-06
AGGCTC	-0.040222796	4.99E-10	2.05E-06
ACCCAA	-0.040104692	5.61E-10	2.30E-06
CAGAGG	-0.040087678	5.70E-10	2.34E-06
AGAGGG	-0.040021545	6.09E-10	2.49E-06
CAGGGC	-0.039938448	6.60E-10	2.70E-06
CCTGAG	-0.039898357	6.87E-10	2.81E-06
GGACCC	-0.039878839	7.00E-10	2.87E-06
CAAGAC	-0.03983655	7.30E-10	2.99E-06
ACCAGG	-0.039829608	7.35E-10	3.01E-06
CATGCA	-0.039818744	7.42E-10	3.04E-06
CCAGGC	-0.039741213	8.01E-10	3.28E-06
GTGCCT	-0.039638073	8.85E-10	3.63E-06
GAACCA	-0.039631282	8.91E-10	3.65E-06
GCATCC	-0.039546737	9.67E-10	3.96E-06
GACCTC	-0.039540734	9.73E-10	3.99E-06
GAGTGT	-0.03951519	9.97E-10	4.09E-06
CCCTGT	-0.039488459	1.02E-09	4.19E-06
AGAGAC	-0.039486278	1.03E-09	4.20E-06
GGGGAG	-0.039452673	1.06E-09	4.34E-06
AGTCCT	-0.039429724	1.08E-09	4.44E-06
GCTCAG	-0.039387655	1.13E-09	4.62E-06
GAAGCC	-0.039298329	1.23E-09	5.04E-06
GAACCC	-0.039277514	1.26E-09	5.14E-06
CCTGGG	-0.039271618	1.26E-09	5.17E-06
CTGCAC	-0.039262139	1.27E-09	5.22E-06
CCTGGC	-0.039249788	1.29E-09	5.28E-06
AAAGCC	-0.039247823	1.29E-09	5.29E-06
CACAAG	-0.039244991	1.30E-09	5.30E-06
CACTCA	-0.039223971	1.32E-09	5.41E-06
CCTGCT	-0.039215662	1.33E-09	5.46E-06
TGAGTG	-0.03918559	1.37E-09	5.62E-06
GGTCCC	-0.03914578	1.42E-09	5.84E-06
CTCCAT	-0.039129603	1.45E-09	5.93E-06
TCTGAG	-0.039107347	1.48E-09	6.06E-06
ATGGCG	0.039082507	1.51E-09	6.20E-06
GTGTCC	-0.039051457	1.56E-09	6.39E-06
GTGGGA	-0.039021383	1.61E-09	6.58E-06
AGGGTG	-0.039018771	1.61E-09	6.59E-06
TGTGAG	-0.038916555	1.77E-09	7.27E-06
CTGGAC	-0.038808091	1.97E-09	8.06E-06
CAGCAA	-0.038703462	2.17E-09	8.91E-06
TGACTC	-0.038683276	2.22E-09	9.08E-06
GGCCAG	-0.03862075	2.35E-09	9.63E-06
GCCTCT	-0.038545822	2.53E-09	1.03E-05
AGAGGC	-0.038499042	2.64E-09	1.08E-05
CTTTTT	0.038473027	2.71E-09	1.11E-05
TCAGAG	-0.038452572	2.76E-09	1.13E-05
CACAAC	-0.038405272	2.88E-09	1.18E-05
TGTCCC	-0.038348229	3.04E-09	1.25E-05
ATGCCC	-0.03833826	3.07E-09	1.26E-05
GAAGAT	0.038333101	3.09E-09	1.26E-05
ACACAG	-0.038332427	3.09E-09	1.27E-05
TGCCTG	-0.038276889	3.25E-09	1.33E-05
CATCCA	-0.03823723	3.38E-09	1.38E-05
CATGCC	-0.03817317	3.59E-09	1.47E-05
TCCAAG	-0.038120747	3.77E-09	1.54E-05
AGCCTT	-0.038111378	3.80E-09	1.56E-05
CTGTGC	-0.038095038	3.86E-09	1.58E-05
AGGGGC	-0.038055859	4.00E-09	1.64E-05
ATCCCC	-0.038023322	4.13E-09	1.69E-05
ACCTCT	-0.038010758	4.18E-09	1.71E-05
CTCTGG	-0.037982414	4.29E-09	1.76E-05
TGGCGG	0.037901745	4.62E-09	1.89E-05
CTTCAG	-0.037855849	4.83E-09	1.98E-05
CCTTGC	-0.037809224	5.04E-09	2.06E-05
TCACCT	-0.037781363	5.17E-09	2.12E-05
GGTGAG	-0.03777503	5.20E-09	2.13E-05
GCCTCC	-0.037749752	5.33E-09	2.18E-05
CACGAC	-0.037711541	5.52E-09	2.26E-05
TCCACC	-0.037643107	5.88E-09	2.41E-05
CCCGAC	-0.037631334	5.94E-09	2.43E-05
GCATCA	-0.037597796	6.13E-09	2.51E-05
ACAGAC	-0.037554127	6.38E-09	2.61E-05
CCAACA	-0.037529771	6.53E-09	2.67E-05
GACCAC	-0.037462339	6.95E-09	2.85E-05
GCGCGG	0.037460639	6.96E-09	2.85E-05
AGACTC	-0.037420268	7.22E-09	2.96E-05
AGTCCA	-0.037397527	7.38E-09	3.02E-05
AACCTC	-0.037316453	7.95E-09	3.25E-05
GAAACC	-0.037310093	7.99E-09	3.27E-05
GAGGGT	-0.037303125	8.04E-09	3.29E-05
GGACAC	-0.037279112	8.22E-09	3.37E-05
ATCTCC	-0.037266361	8.32E-09	3.41E-05
ACCTGC	-0.03726626	8.32E-09	3.41E-05
CCATGC	-0.037189595	8.93E-09	3.66E-05
GCCCTT	-0.037167574	9.11E-09	3.73E-05
ACCTCC	-0.037085681	9.81E-09	4.02E-05
GCTCTC	-0.037081244	9.85E-09	4.04E-05
CAGCGA	-0.037058647	1.01E-08	4.12E-05
CAGACT	-0.037030219	1.03E-08	4.23E-05
CCCACG	-0.037002793	1.06E-08	4.34E-05
GAGAGG	-0.036989787	1.07E-08	4.39E-05
ACCACT	-0.036988527	1.07E-08	4.39E-05
ATAAAA	0.036969518	1.09E-08	4.47E-05
GGCGCG	0.036928714	1.13E-08	4.64E-05
CTCAAG	-0.036873479	1.19E-08	4.88E-05
TCCAAC	-0.036813933	1.26E-08	5.15E-05
CTACCC	-0.036766962	1.31E-08	5.37E-05
CATCAC	-0.036746469	1.34E-08	5.47E-05
ACCACA	-0.036734481	1.35E-08	5.53E-05
ACCTAC	-0.036657534	1.45E-08	5.93E-05
ATCCCA	-0.036643117	1.47E-08	6.01E-05
CTGTCC	-0.036556865	1.59E-08	6.49E-05
AGGGCC	-0.036528286	1.63E-08	6.66E-05
ATGCAC	-0.036509964	1.65E-08	6.77E-05
CAACCT	-0.036474675	1.71E-08	6.99E-05
GTCTCC	-0.036449711	1.75E-08	7.15E-05
GTCCAC	-0.036375571	1.87E-08	7.64E-05
CTGGAG	-0.036355663	1.90E-08	7.78E-05
GAGCCA	-0.036330705	1.94E-08	7.95E-05
ACTCTC	-0.036292898	2.01E-08	8.23E-05
AGCATC	-0.036289219	2.02E-08	8.26E-05
CCCCGT	-0.036202584	2.18E-08	8.92E-05
AGACCT	-0.036199894	2.18E-08	8.94E-05
CGGCCG	0.036172423	2.24E-08	9.16E-05
ATCTGC	-0.036161734	2.26E-08	9.25E-05
CACATC	-0.036158808	2.26E-08	9.27E-05
CACCAT	-0.036046006	2.50E-08	0.000102532
ACACCA	-0.035922939	2.79E-08	0.000114357
ACCCTG	-0.035878127	2.90E-08	0.000118984
ACAGCT	-0.035861393	2.95E-08	0.000120758
AGGACA	-0.035811262	3.08E-08	0.000126227
AAGGCC	-0.035742994	3.27E-08	0.000134062
TCACAC	-0.035663905	3.51E-08	0.000143729
CAAGGC	-0.035663736	3.51E-08	0.000143751
GGGAGA	-0.035662465	3.51E-08	0.000143911
ACCTTC	-0.035593015	3.73E-08	0.000152967
GGCCCT	-0.035587754	3.75E-08	0.000153675
ACTCAG	-0.035550617	3.88E-08	0.000158764
TTCAGC	-0.035424395	4.33E-08	0.000177312
CAGCCG	-0.035420591	4.34E-08	0.000177903
CACACG	-0.035415468	4.36E-08	0.000178701
TGCCCT	-0.035369869	4.54E-08	0.00018596
AGTGTG	-0.035342956	4.65E-08	0.000190377
CTTCTC	-0.035327118	4.71E-08	0.000193024
AAGACC	-0.035219922	5.17E-08	0.000211901
AGCACA	-0.035186911	5.32E-08	0.000218066
CCCCTT	-0.035067567	5.90E-08	0.000241838
ACCCCG	-0.035064934	5.92E-08	0.00024239
GTGCAC	-0.035012413	6.19E-08	0.000253654
CTGGCC	-0.034946052	6.56E-08	0.000268615
TTCACC	-0.034934862	6.62E-08	0.00027122
AGGGAC	-0.03492213	6.69E-08	0.000274215
CAAGTC	-0.034906279	6.79E-08	0.000277987
TTTTTA	0.034864242	7.04E-08	0.000288237
CAAGAG	-0.034820712	7.31E-08	0.000299237
TCCTCT	-0.03476064	7.69E-08	0.000315086
CCTACT	-0.034717853	7.98E-08	0.000326868
TGCTCC	-0.034694929	8.14E-08	0.000333354
CCACGG	-0.034663706	8.36E-08	0.00034239
GCCTCA	-0.034612478	8.73E-08	0.000357731
AGACCA	-0.034590302	8.90E-08	0.000364576
CCTGTC	-0.034505731	9.57E-08	0.000391865
CGACAG	-0.034441381	1.01E-07	0.000413943
CTGGGG	-0.034417951	1.03E-07	0.000422277
ATTGAT	0.034413099	1.04E-07	0.000424024
GGACAG	-0.034386811	1.06E-07	0.000433605
CTTGCC	-0.034385868	1.06E-07	0.000433953
CGCACA	-0.034381388	1.06E-07	0.000435608
GCCAGA	-0.03436532	1.08E-07	0.000441594
TGCACA	-0.034344314	1.10E-07	0.000449541
AGTGGG	-0.034295734	1.14E-07	0.000468451
CCAGTG	-0.034283495	1.16E-07	0.000473335
CCTGGT	-0.034260385	1.18E-07	0.000482693
CTCTCA	-0.034258232	1.18E-07	0.000483574
GTACCC	-0.034235335	1.20E-07	0.000493038
CACCTT	-0.034196077	1.24E-07	0.000509683
AGTCAA	-0.03411151	1.34E-07	0.000547406
GACTCA	-0.03406406	1.39E-07	0.000569741
GAGCTC	-0.034053002	1.40E-07	0.000575071
GAGGAC	-0.034004222	1.46E-07	0.000599166
TCCTGG	-0.033991753	1.48E-07	0.00060548
TGTGGG	-0.03390563	1.59E-07	0.000650881
GGAGGG	-0.033873012	1.63E-07	0.000668922
AGTCTC	-0.033864095	1.65E-07	0.000673937
ATTGAA	0.033856123	1.66E-07	0.000678451
CCTTCT	-0.033833293	1.69E-07	0.000691543
CAGGAA	-0.033822069	1.70E-07	0.000698068
CAGGAG	-0.033731226	1.84E-07	0.000753118
GGGCGG	0.033705028	1.88E-07	0.000769758
CACCAA	-0.033667631	1.94E-07	0.000794129
GGGACA	-0.03365687	1.96E-07	0.000801278
TCCGAT	-0.033578373	2.09E-07	0.000855347
AACAGC	-0.033517733	2.20E-07	0.000899513
GGTGCA	-0.033495151	2.24E-07	0.000916517
ACACTC	-0.033418023	2.39E-07	0.000976967
CCATCG	-0.033414491	2.39E-07	0.000979825
AACCCG	-0.033404241	2.41E-07	0.000988167
CAGACA	-0.033400953	2.42E-07	0.000990856
CGCGGC	0.033400204	2.42E-07	0.00099147
GTGCCC	-0.033362178	2.50E-07	0.00102312
ACCGGT	-0.03334393	2.54E-07	0.001038653
GGGCAG	-0.033290299	2.65E-07	0.001085634
GGTCAG	-0.033289075	2.65E-07	0.00108673
GCCTGG	-0.033255407	2.73E-07	0.001117295
AACACC	-0.033230468	2.78E-07	0.001140469
CAACAC	-0.033223323	2.80E-07	0.001147193
GGGCTC	-0.033211821	2.83E-07	0.001158099
GGGGGG	-0.033195634	2.87E-07	0.001173615
GTCACC	-0.033133142	3.02E-07	0.001235427
GGGCAC	-0.03312981	3.02E-07	0.001238809
CCCATA	-0.03312981	3.02E-07	0.001238809
TTGAAG	0.033081157	3.15E-07	0.00128923
GACCTG	-0.032981413	3.42E-07	0.001398863
ACGCCC	-0.03297638	3.43E-07	0.001404628
AGCAAG	-0.032963964	3.46E-07	0.001418946
CAAGGG	-0.032950186	3.50E-07	0.001434998
ACAGGG	-0.032942555	3.53E-07	0.001443966
GTGAGA	-0.032914272	3.61E-07	0.001477673
CAGGTG	-0.032901354	3.65E-07	0.001493319
TCCCCG	-0.032886034	3.69E-07	0.001512082
TCCATC	-0.032862182	3.76E-07	0.00154175
TGGCCT	-0.03284002	3.83E-07	0.001569817
CCACCG	-0.032833352	3.85E-07	0.001578358
TCGGAC	-0.032824816	3.88E-07	0.001589357
CCAATG	-0.032703812	4.28E-07	0.001753461
AGCAAC	-0.032559517	4.81E-07	0.00197057
CCCCCG	-0.032544471	4.87E-07	0.001994647
CACATG	-0.03254088	4.88E-07	0.002000433
AACTCC	-0.032535432	4.91E-07	0.002009246
ACAGGC	-0.032524469	4.95E-07	0.002027094
ATCCAC	-0.032504934	5.03E-07	0.002059274
TCCATG	-0.032493622	5.07E-07	0.002078133
CCCTGA	-0.03241989	5.38E-07	0.002205198
ACATGC	-0.03240865	5.43E-07	0.002225215
GGTTCC	-0.032401516	5.46E-07	0.002238012
ACTGGG	-0.032397316	5.48E-07	0.002245578
ACAACC	-0.032326381	5.80E-07	0.002377154
CAGTGG	-0.032317342	5.85E-07	0.002394444
CCACAA	-0.032313524	5.86E-07	0.002401784
GGGAGC	-0.032299241	5.93E-07	0.002429435
TTCCTC	-0.03229575	5.95E-07	0.002436239
ACCTGG	-0.032264216	6.10E-07	0.002498545
CAATGG	-0.032229141	6.27E-07	0.002569652
CCTCGA	-0.032217628	6.33E-07	0.002593414
AACCTT	-0.032195444	6.44E-07	0.002639799
GAGAAC	-0.032157772	6.64E-07	0.002720406
AGGGGA	-0.032125018	6.82E-07	0.002792414
CTGTGA	-0.032121049	6.84E-07	0.002801263
ACGTCC	-0.032088623	7.02E-07	0.002874577
AGGGCT	-0.032018924	7.42E-07	0.003038479
GGGTCC	-0.031928483	7.97E-07	0.003264617
AGGCAG	-0.031925964	7.99E-07	0.00327114
ACGCAC	-0.031922065	8.01E-07	0.003281265
TCCACT	-0.031867093	8.37E-07	0.00342726
CAGCTG	-0.031850886	8.48E-07	0.003471483
TAGCTC	-0.031824258	8.66E-07	0.003545336
TCTCTG	-0.031799817	8.82E-07	0.003614454
AGCAGC	-0.031749392	9.18E-07	0.003761178
GCTGCC	-0.031697521	9.57E-07	0.003918083
GGGGCA	-0.031690457	9.62E-07	0.003939934
GAACTC	-0.031679388	9.70E-07	0.003974408
AGGGCA	-0.031632693	1.01E-06	0.004123058
AGGGTC	-0.031607991	1.03E-06	0.004203844
GGATGG	-0.031514406	1.10E-06	0.004523953
CGGGCG	0.031463024	1.15E-06	0.00470955
TCAACC	-0.031458603	1.15E-06	0.004725854
GGCACA	-0.031454382	1.16E-06	0.004741475
GGAGCC	-0.03138091	1.23E-06	0.00502145
CACGGG	-0.031354969	1.25E-06	0.005124051
ACCCGC	-0.031329103	1.28E-06	0.00522836
CCAGGT	-0.031323935	1.28E-06	0.005249444
ATCACC	-0.031321052	1.28E-06	0.005261239
CAAGTG	-0.031302842	1.30E-06	0.005336347
ACCCGT	-0.031273848	1.33E-06	0.005458068
CCTCGT	-0.031226528	1.38E-06	0.005662476
CACAGA	-0.031184342	1.43E-06	0.005850896
TGAAGA	0.031176529	1.44E-06	0.005886448
TGGTCA	-0.031164971	1.45E-06	0.005939423
TTGAAA	0.031160587	1.45E-06	0.005959638
GGCCAC	-0.031113585	1.51E-06	0.006180542
GGATCC	-0.031101411	1.52E-06	0.006239027
GTCACA	-0.031093894	1.53E-06	0.006275409
GTGAGC	-0.031078244	1.55E-06	0.006351801
GTCCCT	-0.031064891	1.57E-06	0.006417693
TAAAAA	0.031057331	1.58E-06	0.006455286
CTCCGA	-0.03101969	1.62E-06	0.00664564
AGGAGA	-0.031013044	1.63E-06	0.006679806
ACTGGA	-0.030992284	1.66E-06	0.00678762
GTCTTC	-0.030987237	1.66E-06	0.006814084
CCAATC	-0.030987084	1.66E-06	0.006814885
ACAGCG	-0.030980605	1.67E-06	0.006849006
GGCGGG	0.030971347	1.68E-06	0.006898044
GAGGGC	-0.030898587	1.78E-06	0.007295375
ACACCG	-0.030895707	1.79E-06	0.007311542
GTGTGC	-0.030890886	1.79E-06	0.00733869
CATCCT	-0.030872721	1.82E-06	0.007441851
ACCAAG	-0.030861774	1.83E-06	0.007504689
CCCGCT	-0.030837658	1.87E-06	0.007644924
TGCCAC	-0.030835951	1.87E-06	0.007654945
TGCAAG	-0.030805528	1.91E-06	0.007835684
CCTAGC	-0.030775284	1.96E-06	0.008019417
CACTCT	-0.030723169	2.04E-06	0.008345763
TTTGAT	0.030719137	2.04E-06	0.008371532
TCCCGA	-0.030715438	2.05E-06	0.00839525
AGCAGG	-0.030700696	2.07E-06	0.008490391
TCCTGC	-0.030612755	2.22E-06	0.009079841
GCCTAC	-0.030606427	2.23E-06	0.009123737
GCTCTG	-0.030586988	2.26E-06	0.009259867
CACGCA	-0.030586226	2.26E-06	0.009265241
CTTCAC	-0.030584039	2.27E-06	0.009280688
GTGAGG	-0.030560129	2.31E-06	0.009451169
GTTCCC	-0.030553131	2.32E-06	0.009501632
AGCTCA	-0.030544819	2.33E-06	0.009561901
CAAAGC	-0.030516542	2.39E-06	0.009769711
CCTATG	-0.030485635	2.44E-06	0.01000181
ACTGTG	-0.030471855	2.47E-06	0.010106984
ACAGCA	-0.030441858	2.52E-06	0.010339628
CTTGCA	-0.03042571	2.56E-06	0.010466982
CGCGCG	0.030370717	2.66E-06	0.010912083
GATTAT	0.030330842	2.75E-06	0.011246128
CTACAG	-0.030309449	2.79E-06	0.011429367
ACGGCA	-0.03030826	2.79E-06	0.011439639
GGGGGA	-0.030282358	2.85E-06	0.011665525
GTGCAG	-0.030267922	2.88E-06	0.011793268
GACTCG	-0.030167512	3.11E-06	0.012719666
CCATCA	-0.030166156	3.11E-06	0.012732644
TCAGCT	-0.030139259	3.17E-06	0.01299267
CGGCAC	-0.030120117	3.22E-06	0.013180815
GTGAGT	-0.030107177	3.25E-06	0.013309485
CAGGCT	-0.030098753	3.27E-06	0.013393893
ATCCCT	-0.030095186	3.28E-06	0.013429789
GGGACT	-0.030080479	3.32E-06	0.013578771
CGCCAG	-0.030041209	3.41E-06	0.01398437
CCGCAC	-0.030030049	3.44E-06	0.014101732
CACGTC	-0.029983762	3.56E-06	0.014598699
AACCAG	-0.029977936	3.58E-06	0.014662431
TCTCAG	-0.029956285	3.64E-06	0.014901604
CCCATT	-0.029903447	3.78E-06	0.015501097
GGGAAA	-0.029890068	3.82E-06	0.015656526
TCACAG	-0.029884535	3.84E-06	0.015721245
ATTCCC	-0.029879448	3.85E-06	0.01578097
CTCAGG	-0.029870759	3.88E-06	0.015883478
CACCTA	-0.029849468	3.94E-06	0.016137389
CGCACC	-0.029848962	3.94E-06	0.016143466
CGGACA	-0.029842281	3.96E-06	0.016223961
GCGAAC	-0.029825291	4.01E-06	0.016430421
GGCACG	-0.029805297	4.07E-06	0.0166766
CCTTTC	-0.029761776	4.21E-06	0.017224753
GGACTT	-0.029733837	4.29E-06	0.017585695
TTGATG	0.02972988	4.31E-06	0.017637403
TAGCCC	-0.029718568	4.34E-06	0.01778601
AAGCCT	-0.029704602	4.39E-06	0.017971133
CTCCTT	-0.029687885	4.44E-06	0.018195161
TCCCAA	-0.029682813	4.46E-06	0.018263663
AAGCCA	-0.029672784	4.49E-06	0.018399833
GGACCT	-0.029661947	4.53E-06	0.018548064
TGGGCT	-0.029625241	4.65E-06	0.019058686
GGGTCA	-0.029614505	4.69E-06	0.019210564
CACTCG	-0.029612859	4.70E-06	0.019233957
CCCTTG	-0.029612367	4.70E-06	0.019240948
ACTCCT	-0.02960093	4.74E-06	0.019404272
AAGCTC	-0.029600562	4.74E-06	0.019409551
TGTGTG	-0.02950193	5.10E-06	0.02087455
CTGGCA	-0.029454775	5.28E-06	0.021611812
AAGCCG	-0.029446044	5.31E-06	0.021751024
CGCCAC	-0.029428333	5.38E-06	0.022036065
CCAGAA	-0.029409142	5.46E-06	0.022348967
GGCACT	-0.029400908	5.49E-06	0.02248451
GCACCG	-0.029316581	5.84E-06	0.023918789
ATCAGC	-0.029306184	5.88E-06	0.024101581
TACCCC	-0.029298209	5.92E-06	0.024242689
CTGACT	-0.029254516	6.11E-06	0.025029946
GCAATG	-0.02924909	6.14E-06	0.025129397
GTTGAA	0.029247153	6.14E-06	0.025164999
GCCTTG	-0.029221473	6.26E-06	0.025641499
TCATCC	-0.029218205	6.28E-06	0.025702737
AGTAGC	-0.029211335	6.31E-06	0.025831968
TACTTT	0.029190304	6.40E-06	0.026231441
GGTGCC	-0.029129814	6.69E-06	0.027413625
TGAGCA	-0.029128823	6.70E-06	0.027433398
AGAGGA	-0.029124899	6.72E-06	0.027511881
TAATAA	0.029104645	6.82E-06	0.02792037
ACACGC	-0.029055052	7.07E-06	0.028945229
GGTACC	-0.029031887	7.19E-06	0.029436161
GCAGGT	-0.028997941	7.37E-06	0.030170013
ATAAAT	0.02898483	7.44E-06	0.030458098
CGTCCA	-0.02894479	7.65E-06	0.031354277
TATCCC	-0.028934654	7.71E-06	0.0315851
ACACGG	-0.028929281	7.74E-06	0.031708113
CAGGGT	-0.02890643	7.87E-06	0.032236443
CTATGC	-0.028897952	7.92E-06	0.03243459
AATTTG	0.028879752	8.02E-06	0.03286391
AACCCA	-0.028839511	8.26E-06	0.033832489
GCAGAG	-0.02883145	8.31E-06	0.034029785
CCCGTG	-0.02880031	8.50E-06	0.034802246
CCATTC	-0.028791584	8.55E-06	0.035021697
GCCGCG	0.028758312	8.76E-06	0.035870641
ATCCTC	-0.028748336	8.82E-06	0.036129
CAAGCG	-0.028733304	8.92E-06	0.036521642
TGTCTC	-0.028669753	9.33E-06	0.038227178
GCTCAC	-0.028663198	9.38E-06	0.038407347
CAAGGA	-0.028620971	9.66E-06	0.039587674
AACCGC	-0.028619334	9.68E-06	0.03963413
GAGACA	-0.028618778	9.68E-06	0.039649912
CGAGGG	-0.028611203	9.73E-06	0.039865615
CCTGTG	-0.028597391	9.83E-06	0.040261778
TCGCCC	-0.028555786	1.01E-05	0.041477992
TTGCCC	-0.028513618	1.04E-05	0.04274644
CCCGAG	-0.028507818	1.05E-05	0.042923773
GGTCCA	-0.028477131	1.07E-05	0.0438738
GTCATC	-0.02845374	1.09E-05	0.044611383
CAATCC	-0.028406343	1.13E-05	0.046142445
TGGGGG	-0.028397276	1.13E-05	0.046440973
CCTTAC	-0.028392996	1.14E-05	0.046582551
CAGGTA	-0.028383317	1.15E-05	0.046904216
AATCCA	-0.028368273	1.16E-05	0.047408398
TGAGGG	-0.028320934	1.20E-05	0.04902886
GCGGCC	0.028314719	1.20E-05	0.049245472
ATACCC	-0.028306314	1.21E-05	0.049539902
GACACA	-0.028269278	1.24E-05	0.05085734
GACCCT	-0.028249892	1.26E-05	0.051560232
GCCACT	-0.028248214	1.26E-05	0.051621479
GTCCTG	-0.02823946	1.27E-05	0.051942259
GCGCCG	0.028225149	1.28E-05	0.052470798
GGGTGC	-0.02821126	1.29E-05	0.052988603
CAGAAC	-0.028200694	1.30E-05	0.053385795
GAACAC	-0.028200598	1.30E-05	0.05338942
AGAGTC	-0.028148605	1.35E-05	0.055385827
GGAAAG	-0.028122744	1.38E-05	0.056405155
GTGTGA	-0.028093357	1.41E-05	0.057585161
CAACGG	-0.028077266	1.42E-05	0.058241213
TCAGGC	-0.028056005	1.44E-05	0.059118972
CGTGCA	-0.028035921	1.46E-05	0.059959767
TGGGCA	-0.0280186	1.48E-05	0.060694023
CCCTCG	-0.027991353	1.51E-05	0.061866411
CCGGCG	0.027986911	1.52E-05	0.062059558
AAACCA	-0.027965181	1.54E-05	0.06301282
CAATGC	-0.027887514	1.62E-05	0.066535414
GCAAAG	-0.027866026	1.65E-05	0.067542662
TGGCCC	-0.027843759	1.67E-05	0.068601767
CCACAT	-0.027841484	1.68E-05	0.068710865
CACAGT	-0.027833096	1.69E-05	0.069114518
AAACCT	-0.027781727	1.75E-05	0.071636262
AGGGAA	-0.027763367	1.77E-05	0.0725587
AGCCGA	-0.02774176	1.80E-05	0.073658713
CAGGAT	-0.027734534	1.81E-05	0.074030142
CCCTTA	-0.02771737	1.83E-05	0.074919529
TCTGCA	-0.027705221	1.84E-05	0.075555207
CAGTCA	-0.027693304	1.86E-05	0.076183692
ACCTCG	-0.027682011	1.87E-05	0.076783877
AACGGC	-0.027680871	1.88E-05	0.076844745
CGGCGC	0.027662685	1.90E-05	0.077821495
GGCCCC	-0.02765254	1.91E-05	0.078371529
GGCCTC	-0.027631077	1.94E-05	0.079547359
AGGACT	-0.02762216	1.95E-05	0.080040802
ACGCTG	-0.027607546	1.97E-05	0.080855772
GTCCAT	-0.027606985	1.97E-05	0.080887236
TGAACC	-0.027597829	1.99E-05	0.081402033
TCCAGA	-0.027586359	2.00E-05	0.082051373
GACAGG	-0.027582767	2.01E-05	0.082255747
CGCGGG	0.027567333	2.03E-05	0.083139355
TTCTCC	-0.027551033	2.05E-05	0.084082389
ACTCTG	-0.027549849	2.05E-05	0.0841513
CCGCGG	0.027503998	2.12E-05	0.086860957
CATCTG	-0.027460009	2.19E-05	0.089538532
GGAAAC	-0.027434112	2.23E-05	0.091151395
AGTCAC	-0.027433279	2.23E-05	0.091203765
GATCCC	-0.027392647	2.29E-05	0.093791582
AGCCCG	-0.027388117	2.30E-05	0.094084389
CAAAGG	-0.027384624	2.30E-05	0.09431071
AAATTG	0.027364562	2.33E-05	0.095620931
CGCGCC	0.027343241	2.37E-05	0.097032398
AAAGTC	-0.027331966	2.39E-05	0.097786733
TAAAAT	0.027328367	2.39E-05	0.098028687
CCAAGA	-0.027306849	2.43E-05	0.099487347
GGGACC	-0.027297517	2.44E-05	0.100126346
CAGTCT	-0.027225231	2.57E-05	0.105209883
GCCACG	-0.027216439	2.58E-05	0.105844713
ACAAGG	-0.027182034	2.65E-05	0.108363995
TTCAAC	-0.027166568	2.67E-05	0.109514934
AAGACG	-0.027134726	2.73E-05	0.111921305
AGGCTG	-0.027104192	2.79E-05	0.114275897
GAGACC	-0.027097186	2.80E-05	0.11482284
AACTCA	-0.027082833	2.83E-05	0.115950937
AAAACC	-0.02704544	2.90E-05	0.118939757
AGATTG	0.027040342	2.91E-05	0.119352892
AAGGAG	-0.027023664	2.95E-05	0.12071386
GGGGAC	-0.026931137	3.14E-05	0.128536547
CCGTAC	-0.026901713	3.20E-05	0.131123517
CAGTGC	-0.026851496	3.31E-05	0.135653317
TACAGC	-0.026851429	3.31E-05	0.135659471
GGGTCT	-0.026834169	3.35E-05	0.137250407
CGCCGC	0.026832653	3.35E-05	0.137391072
CTAGAG	-0.026827267	3.37E-05	0.137891602
TGCGAG	-0.026789156	3.45E-05	0.14148353
GAGAGC	-0.026786479	3.46E-05	0.141739133
CCTTAG	-0.026757979	3.53E-05	0.144487762
CTCTGA	-0.026741762	3.57E-05	0.146074302
CAGCAT	-0.026739703	3.57E-05	0.146276934
GGCTCA	-0.026716608	3.63E-05	0.148567957
AGGAAG	-0.026715065	3.63E-05	0.148722281
CTCAAC	-0.026708104	3.65E-05	0.149420157
TCACAA	-0.026690893	3.69E-05	0.151159039
GATTGA	0.026685613	3.70E-05	0.151696308
ATGATG	0.02668379	3.71E-05	0.15188224
GCAGGA	-0.026679383	3.72E-05	0.152332528
GGAGTC	-0.02667786	3.72E-05	0.152488475
GGCTCT	-0.026675074	3.73E-05	0.152774199
TCAAAC	-0.026663301	3.76E-05	0.153986813
CACCCG	-0.02666184	3.76E-05	0.154137989
TTGATA	0.026638916	3.82E-05	0.156527743
AGCCTA	-0.026637196	3.83E-05	0.156708387
CTTCTG	-0.026612782	3.89E-05	0.159295035
TCACTC	-0.026609758	3.90E-05	0.15961813
CAAAAC	-0.02659528	3.93E-05	0.161174107
GTGTGT	-0.026558128	4.03E-05	0.165233035
CCAAGG	-0.026552602	4.05E-05	0.165844912
CTACCT	-0.026540567	4.08E-05	0.167185151
AGCGAA	-0.026520392	4.14E-05	0.16945482
ACAGGT	-0.026483141	4.24E-05	0.173722739
CAGACG	-0.026460502	4.31E-05	0.176366096
CTCACT	-0.026450415	4.33E-05	0.177556082
TCGACC	-0.026434179	4.38E-05	0.179487569
CTACTG	-0.026386794	4.52E-05	0.185239176
CAGCTT	-0.026383821	4.53E-05	0.185605758
ACTTTT	0.026375076	4.56E-05	0.186688211
ATTAAA	0.026370756	4.57E-05	0.187225107
GGTCTC	-0.026366858	4.58E-05	0.187710798
CCAGCG	-0.026362114	4.60E-05	0.18830358
AGGCCA	-0.026341461	4.66E-05	0.190904934
ACAAGC	-0.026313614	4.75E-05	0.194466287
CACGGC	-0.02630555	4.77E-05	0.195509284
GAGTGC	-0.026297601	4.80E-05	0.196542582
GAGGGG	-0.026264035	4.91E-05	0.200963497
CAAATC	-0.02625843	4.92E-05	0.201710745
GATGAA	0.026252098	4.95E-05	0.202558176
GACACT	-0.026241165	4.98E-05	0.204029424
GCCATC	-0.026226559	5.03E-05	0.206010581
AGTGCA	-0.026216231	5.06E-05	0.207422464
ACCAGA	-0.026200446	5.12E-05	0.209598174
TGTGCC	-0.026192728	5.14E-05	0.21066969
TGAGTC	-0.026185748	5.17E-05	0.211643388
AACCAA	-0.0261818	5.18E-05	0.212196009
GAGGCC	-0.026176815	5.20E-05	0.212895557
AGTTGA	0.026173683	5.21E-05	0.213336298
CCAACT	-0.026170671	5.22E-05	0.213761012
TTCCCT	-0.02616158	5.25E-05	0.215047484
ACCGCA	-0.026144648	5.31E-05	0.217463327
ACACAT	-0.026106578	5.44E-05	0.222989242
GCCTCG	-0.026104295	5.45E-05	0.223324837
CATGCG	-0.02606996	5.58E-05	0.228429793
AGCGAC	-0.026056038	5.63E-05	0.230530981
TGCAGC	-0.026049164	5.65E-05	0.231575285
GCTGAC	-0.026042703	5.68E-05	0.232560829
CCTGAC	-0.026023618	5.75E-05	0.235495361
CCAAGT	-0.026012482	5.79E-05	0.23722383
GAAAGG	-0.025996619	5.85E-05	0.239706734
ATTAGT	0.025951201	6.03E-05	0.246952333
ATGGGC	-0.025914998	6.17E-05	0.252875992
ACAGAG	-0.025880979	6.31E-05	0.258564639
TGGGGA	-0.025877048	6.33E-05	0.259229726
CGCCCA	-0.025834241	6.51E-05	0.266577922
TTTTGA	0.025808442	6.62E-05	0.271101321
CTGACC	-0.025801489	6.65E-05	0.27233265
TGAATT	0.025782598	6.73E-05	0.275705217
GGAACC	-0.025774991	6.76E-05	0.277074508
ATTTGA	0.025752667	6.86E-05	0.281129776
CAAAAA	0.025748398	6.88E-05	0.2819117
CTCCCG	-0.02573315	6.95E-05	0.28472121
TTGATT	0.02569678	7.12E-05	0.291529805
CCTCGC	-0.025674491	7.22E-05	0.295778252
GTCGCG	0.025588672	7.63E-05	0.312689099
TTAAAG	0.025581949	7.67E-05	0.314051695
AAGATT	0.025567137	7.74E-05	0.317073774
ATGTCC	-0.025565135	7.75E-05	0.317484339
TAATTT	0.025542215	7.87E-05	0.322220727
GAAGGG	-0.025518962	7.99E-05	0.327094231
CTGGGC	-0.025470064	8.24E-05	0.337570663
TCTGAC	-0.025457589	8.31E-05	0.340293715
CTGCAG	-0.025426149	8.48E-05	0.347248891
GCACTG	-0.025409986	8.57E-05	0.350876501
GGCAAG	-0.025400895	8.62E-05	0.352932738
AGGTAC	-0.025391483	8.67E-05	0.355073417
ATGCAA	-0.025371261	8.78E-05	0.359714436
CCGGTC	-0.025370856	8.78E-05	0.359808027
CTGCTC	-0.025369828	8.79E-05	0.360045357
AGTGAG	-0.025355685	8.87E-05	0.363328229
TAGCAC	-0.025325727	9.04E-05	0.370375199
AAAGGC	-0.025320764	9.07E-05	0.371554914
TACCTC	-0.025314257	9.11E-05	0.373107342
TCAACG	-0.025280891	9.31E-05	0.381163497
TGACAC	-0.025255308	9.46E-05	0.387451571
ACTGAG	-0.025252324	9.48E-05	0.388191493
GTGCCA	-0.025237347	9.57E-05	0.391924686
TATGAT	0.025225311	9.64E-05	0.394949293
CGACCT	-0.025209151	9.74E-05	0.399045138
ACCTGA	-0.025185864	9.89E-05	0.405017773
AGTGAC	-0.025175484	9.95E-05	0.407707017
AGGGGG	-0.025173074	9.97E-05	0.40833382
AGACAG	-0.025153321	0.000100954	0.413505934
CCCAAT	-0.025153275	0.000100957	0.413518015
GGGCCT	-0.025134832	0.000102149	0.418402821
CTGGTG	-0.025122867	0.00010293	0.421600968
TGGTGC	-0.025103344	0.000104216	0.426868807
CCTTGG	-0.025100614	0.000104397	0.427610334
CCGCGC	0.025096778	0.000104652	0.428654495
ATGCGA	-0.025087719	0.000105256	0.431129503
TGGGAA	-0.025080856	0.000105716	0.433013768
AAGGGA	-0.025063193	0.000106909	0.437898718
TTTGAA	0.025061788	0.000107004	0.438289538
GGGGGT	-0.025038852	0.000108573	0.444715825
CTAAGC	-0.025021253	0.000109792	0.449706893
AGAACC	-0.025011511	0.000110472	0.452492261
CGCCCT	-0.024958852	0.000114217	0.467833011
GAGAGT	-0.024957074	0.000114346	0.468359441
AGAGCA	-0.024956805	0.000114365	0.468439005
GCATGC	-0.02492584	0.000116626	0.47769859
GTGCAA	-0.024922007	0.000116908	0.478856669
GGAGAA	-0.024891714	0.000119166	0.488103475
GCACGG	-0.024864319	0.000121243	0.49661009
AACTGC	-0.024858155	0.000121715	0.498543476
CCCTTT	-0.024841526	0.000122997	0.503794306
GTTCAC	-0.024841072	0.000123032	0.503938176
CCCAAA	-0.024839484	0.000123155	0.504442671
TGTGTC	-0.024838204	0.000123254	0.504849514
AGCTGC	-0.024806907	0.000125706	0.514893123
TCTGCG	-0.024751676	0.000130146	0.533079207
TTTTTT	0.024747982	0.000130448	0.534316606
CGGCAA	-0.024724256	0.000132405	0.542330886
AGTGTC	-0.02467825	0.000136278	0.558194369
CTCAGT	-0.024669887	0.000136993	0.561124773
ACTCGG	-0.024590135	0.000143995	0.589805384
TGTGGC	-0.024586454	0.000144327	0.591161926
TCTTCA	-0.024496037	0.00015269	0.625420041
TGCATG	-0.024475338	0.000154668	0.633521399
CTCCTA	-0.024464454	0.000155718	0.63782089
CTTAAA	0.024457184	0.000156423	0.640707797
ACCAGT	-0.024445477	0.000157564	0.645382778
AGACTG	-0.024444897	0.000157621	0.645615485
AGCATG	-0.024416205	0.000160452	0.657212777
AAGCGA	-0.024409922	0.000161079	0.65977856
CCCCGC	-0.024393885	0.000162688	0.666370389
CACGAG	-0.024359299	0.00016621	0.680797156
CCGATC	-0.024349085	0.000167264	0.685113681
CTAGGA	-0.02434504	0.000167683	0.686830201
CATGAG	-0.024305414	0.000171841	0.703861445
GGCAGG	-0.024301542	0.000172253	0.705546553
GATGGG	-0.024298273	0.000172601	0.706972469
TGGGAG	-0.024279585	0.000174603	0.715175479
GCACAT	-0.024276226	0.000174966	0.71665939
TTTTTG	0.024270026	0.000175636	0.719406093
AATGGG	-0.024251724	0.00017763	0.727571513
TAACCC	-0.024244127	0.000178464	0.730986611
TCAGCG	-0.024223192	0.00018078	0.740475377
ACCTGT	-0.024220332	0.000181099	0.741780357
AGCCAA	-0.024196749	0.000183747	0.752625821
AGGTCC	-0.024151585	0.000188919	0.773813442
TATTTG	0.024138419	0.000190453	0.780094906
CTAGGG	-0.024135203	0.000190829	0.781636191
CAGATC	-0.024135187	0.000190831	0.781644128
TCCTTC	-0.024122781	0.000192289	0.787617617
AAGGGC	-0.024107693	0.000194077	0.794940572
TGGGTC	-0.024096356	0.000195431	0.800484593
GCATGT	-0.024095393	0.000195546	0.800957374
ACCGGA	-0.024066445	0.000199045	0.815287589
GAAGAA	0.024039696	0.00020233	0.828743336
CCACGC	-0.024017936	0.00020504	0.83984288
AAGGGT	-0.024014649	0.000205452	0.841531197
TTTTAT	0.024012263	0.000205752	0.842759084
GGGAGG	-0.02400077	0.000207201	0.848697003
GAAAGC	-0.023960913	0.000212304	0.86959529
GACCAA	-0.023959207	0.000212525	0.870500636
GGCCTG	-0.023931571	0.000216135	0.8852881
GGGCCC	-0.023912127	0.000218709	0.895833197
TATTGA	0.023911846	0.000218747	0.895986275
CGAACT	-0.023911374	0.00021881	0.896243871
ATTGGC	0.023884008	0.000222483	0.911291661
TTTTAG	0.023875518	0.000223635	0.916007811
TCTCAT	-0.023873506	0.000223908	0.917129022
ACCACG	-0.023871495	0.000224182	0.918250912
GCTGTC	-0.023840277	0.000228474	0.935831316
GTGGCA	-0.023826807	0.00023035	0.943513909
GTGACA	-0.02382569	0.000230506	0.944153822
TCCTCG	-0.023806586	0.000233193	0.955158459
TTTAAT	0.023783849	0.000236429	0.968412485
TGCAAT	-0.023757377	0.000240249	0.98406139
GAGTCA	-0.023744067	0.000242192	0.992019433
AAAAAC	0.001997748	0.757496267	1
AAAAAG	-0.004489907	0.487707786	1
AAAAAT	0.018680007	0.003884203	1
AAAACA	-0.001745013	0.78738514	1
AAAACG	-0.01389699	0.031713011	1
AAAACT	0.004362009	0.500189741	1
AAAAGA	0.005108519	0.429777158	1
AAAAGC	-0.01372802	0.033847006	1
AAAAGG	0.00073966	0.908983266	1
AAAAGT	-1.20E-05	0.998514868	1
AAAATA	0.013819772	0.032673481	1
AAAATC	0.005276322	0.414780983	1
AAAATG	0.01939019	0.002724619	1
AAAATT	0.022259782	0.000579832	1
AAACAA	0.005295368	0.413098723	1
AAACAC	-0.022482658	0.000510211	1
AAACAG	-0.013142188	0.042221351	1
AAACAT	0.011958318	0.064554277	1
AAACCG	-0.020675278	0.001393988	1
AAACGA	-0.001495309	0.817226521	1
AAACGC	-0.020596125	0.001454281	1
AAACGG	-0.009090313	0.160015596	1
AAACGT	-0.01616147	0.012487342	1
AAACTA	0.002522511	0.696627115	1
AAACTC	-0.016309632	0.011703218	1
AAACTG	-0.004983755	0.441128306	1
AAACTT	0.008774462	0.175036004	1
AAAGAA	-0.003377665	0.601635395	1
AAAGAC	-0.00902523	0.163028086	1
AAAGAG	-0.001844478	0.775582022	1
AAAGAT	0.017756635	0.00605727	1
AAAGCA	-0.000411582	0.94927783	1
AAAGCG	-0.008542476	0.186721189	1
AAAGCT	-0.011268787	0.081552498	1
AAAGGA	-0.002314725	0.720521258	1
AAAGGG	-0.020943031	0.001206707	1
AAAGGT	-0.002722359	0.673925908	1
AAAGTA	0.022967364	0.000384818	1
AAAGTG	-0.010762569	0.096212281	1
AAAGTT	0.016708681	0.009804243	1
AAATAA	0.022376033	0.000542484	1
AAATAC	0.011890397	0.066086956	1
AAATAG	0.002554837	0.692935973	1
AAATAT	0.010658531	0.099471895	1
AAATCA	0.002137508	0.741119173	1
AAATCC	-0.016914116	0.008937996	1
AAATCG	0.002749367	0.670880173	1
AAATCT	-0.002771722	0.668363129	1
AAATGA	0.016424439	0.011125979	1
AAATGC	-0.00897782	0.165249356	1
AAATGG	0.007450073	0.249529779	1
AAATGT	0.002073064	0.748656734	1
AAATTA	0.017826756	0.005860154	1
AAATTC	0.003322442	0.607591182	1
AAATTT	0.022692797	0.00045178	1
AACAAA	0.006086399	0.346850033	1
AACAAC	-0.009737101	0.132325929	1
AACAAG	-0.011446075	0.076868436	1
AACAAT	-0.010490761	0.10491331	1
AACACA	-0.022988669	0.000380031	1
AACACG	-0.01318733	0.041518954	1
AACACT	-0.016331112	0.011593242	1
AACAGA	-0.008971737	0.16553601	1
AACAGG	-0.01563344	0.015673229	1
AACAGT	-0.006275758	0.332054128	1
AACATA	0.005678294	0.380139765	1
AACATC	-0.017059415	0.008367272	1
AACATG	0.00622071	0.33631273	1
AACATT	0.0152949	0.018073764	1
AACCAT	-0.018421891	0.004406249	1
AACCGA	-0.008959051	0.166134995	1
AACCGG	-0.020970707	0.001188736	1
AACCGT	-0.013064303	0.043456828	1
AACCTA	-0.001864943	0.773159899	1
AACCTG	-0.017546148	0.006685342	1
AACGAA	-0.009271554	0.151848307	1
AACGAC	-0.0234851	0.000283053	1
AACGAG	-0.008316734	0.198635496	1
AACGAT	0.008747509	0.176364915	1
AACGCA	-0.015973649	0.013548005	1
AACGCC	-0.022895843	0.000401306	1
AACGCG	-0.001562542	0.809163653	1
AACGCT	-0.011349494	0.079392221	1
AACGGA	-0.007778781	0.229247654	1
AACGGG	-0.022411191	0.000531638	1
AACGGT	-0.016199549	0.012281497	1
AACGTA	-0.004446587	0.491916561	1
AACGTC	-0.016508483	0.010719592	1
AACGTG	-0.008132688	0.20875315	1
AACGTT	-0.01364015	0.03500447	1
AACTAA	0.007810656	0.227345138	1
AACTAC	-0.013565235	0.036017814	1
AACTAG	0.000778431	0.904234792	1
AACTAT	0.003842365	0.552596073	1
AACTCG	-0.016932197	0.00886513	1
AACTCT	-0.018503468	0.004234764	1
AACTGA	0.009557531	0.13961223	1
AACTGG	-0.004025069	0.533867344	1
AACTGT	-0.01114026	0.08509101	1
AACTTA	0.0072447	0.262820874	1
AACTTC	-0.005362703	0.407183494	1
AACTTG	0.007538641	0.243945405	1
AACTTT	0.015551311	0.016228259	1
AAGAAA	0.005764746	0.372928602	1
AAGAAC	0.006425356	0.320657701	1
AAGAAG	0.016213927	0.012204561	1
AAGAAT	0.004532475	0.483591007	1
AAGACA	-0.00357384	0.580694129	1
AAGACT	-0.012656743	0.050430696	1
AAGAGA	-0.010333612	0.11022204	1
AAGAGC	-0.021115589	0.001098631	1
AAGAGG	-0.011627888	0.072294983	1
AAGAGT	0.004756456	0.462243601	1
AAGATA	0.017585609	0.006563315	1
AAGATC	0.002660672	0.680902657	1
AAGATG	0.020398575	0.001615396	1
AAGCAA	-0.007151953	0.268980569	1
AAGCAC	-0.017834616	0.005838423	1
AAGCAG	-0.007489054	0.24706105	1
AAGCAT	-0.016308597	0.011708542	1
AAGCGC	-0.016513093	0.010697686	1
AAGCGG	-0.012974121	0.04492541	1
AAGCGT	-0.006411374	0.321711888	1
AAGCTA	-0.010855473	0.093374237	1
AAGCTG	-0.004619441	0.475239444	1
AAGCTT	-0.005598231	0.386893864	1
AAGGAA	-0.003611215	0.576743424	1
AAGGAC	-0.011278106	0.08130064	1
AAGGAT	0.002779158	0.667526732	1
AAGGCA	-0.023114403	0.000352891	1
AAGGCG	0.00134385	0.835459895	1
AAGGCT	-0.023712992	0.000246786	1
AAGGGG	-0.019516665	0.002554882	1
AAGGTA	-0.012457541	0.054166776	1
AAGGTC	-0.018714977	0.003817971	1
AAGGTG	-0.008366696	0.195951854	1
AAGGTT	0.011682114	0.070974884	1
AAGTAA	0.013355256	0.038992342	1
AAGTAC	0.00882869	0.172384908	1
AAGTAG	-0.000715411	0.911954741	1
AAGTAT	0.023144541	0.000346661	1
AAGTCA	-0.0148961	0.021309535	1
AAGTCG	-0.014607755	0.023953071	1
AAGTCT	-0.015632256	0.015681104	1
AAGTGA	0.008210018	0.204457459	1
AAGTGC	-0.02322717	0.000330103	1
AAGTGG	0.002095838	0.745990215	1
AAGTGT	-0.019736237	0.002283001	1
AAGTTA	0.003172939	0.623845427	1
AAGTTC	-0.003899607	0.546693707	1
AAGTTG	0.018848205	0.003574941	1
AAGTTT	0.022297685	0.0005674	1
AATAAC	-0.001948149	0.763334941	1
AATAAG	0.013707164	0.034118724	1
AATAAT	0.011586101	0.073325897	1
AATACA	0.014202794	0.028143437	1
AATACC	-0.007365587	0.254939505	1
AATACG	0.00082372	0.898692403	1
AATACT	0.011748052	0.069396396	1
AATAGA	0.001618636	0.802452058	1
AATAGC	-0.020355567	0.001652581	1
AATAGG	-5.84E-05	0.992794987	1
AATAGT	0.006384179	0.323768756	1
AATATA	0.003179823	0.623092909	1
AATATC	-0.006041445	0.350423272	1
AATATG	0.015597133	0.015916495	1
AATATT	0.006779462	0.294712671	1
AATCAA	0.001351119	0.834582723	1
AATCAC	-0.01942126	0.002681993	1
AATCAG	-0.001532841	0.812723112	1
AATCAT	0.005517129	0.393809802	1
AATCCC	-0.01216713	0.060025043	1
AATCCG	-0.000587706	0.92762342	1
AATCCT	-0.004164276	0.519815818	1
AATCGA	0.005885773	0.36297684	1
AATCGC	-0.006918718	0.284906015	1
AATCGG	-0.000267474	0.967024436	1
AATCGT	0.006027134	0.351565709	1
AATCTA	0.005107884	0.429834524	1
AATCTC	-0.005884789	0.363057098	1
AATCTG	-0.009977608	0.123032758	1
AATCTT	-0.004674716	0.469972576	1
AATGAA	0.013039593	0.043855133	1
AATGAC	-0.00210579	0.74482593	1
AATGAG	-0.0121007	0.061436456	1
AATGAT	0.006709221	0.299743999	1
AATGCA	-0.015085572	0.019714141	1
AATGCC	-0.020888965	0.001242539	1
AATGCG	-0.011052248	0.087584932	1
AATGCT	-0.003633212	0.574424262	1
AATGGA	-0.000935083	0.885085456	1
AATGGC	-0.002526988	0.696115497	1
AATGGT	0.005570813	0.389223577	1
AATGTA	-0.006789316	0.294011369	1
AATGTC	-0.011589125	0.073250902	1
AATGTG	-0.005497641	0.395482664	1
AATGTT	0.014984687	0.020550132	1
AATTAA	0.009561749	0.139437594	1
AATTAC	0.006556508	0.31087938	1
AATTAG	0.015855302	0.01425651	1
AATTAT	0.016737371	0.009678937	1
AATTCA	-0.011421166	0.077513007	1
AATTCC	-0.014044574	0.029944553	1
AATTCG	-0.004466786	0.489951687	1
AATTCT	-0.002555259	0.692887872	1
AATTGA	0.0206015	0.001450112	1
AATTGC	0.005992541	0.354336993	1
AATTGG	0.015114226	0.019482181	1
AATTGT	0.018796482	0.003667571	1
AATTTA	0.017484285	0.006880755	1
AATTTC	0.008400821	0.19413418	1
AATTTT	0.023716697	0.000246234	1
ACAAAA	0.01287801	0.046536376	1
ACAAAC	-0.010480584	0.105250846	1
ACAAAG	-0.00456038	0.480902557	1
ACAAAT	-0.002452315	0.704667006	1
ACAACA	-0.013436288	0.037820615	1
ACAACG	-0.015197269	0.018823347	1
ACAACT	-0.010223702	0.114059491	1
ACAAGA	-0.011279632	0.081259462	1
ACAAGT	-0.0078433	0.225408439	1
ACAATA	0.007416362	0.251678615	1
ACAATC	-0.010924403	0.091312271	1
ACAATG	-0.017821453	0.005874855	1
ACAATT	-0.006369283	0.324899086	1
ACACAA	-0.014066244	0.02969215	1
ACACGA	-0.013334585	0.039296134	1
ACACGT	-0.018020575	0.005345034	1
ACACTA	-0.000624973	0.923047871	1
ACACTT	-0.015131771	0.019341333	1
ACAGAA	-0.008507071	0.188554074	1
ACAGAT	-0.003141964	0.627236503	1
ACAGTA	-0.003756925	0.561463698	1
ACAGTG	-0.018568001	0.004103421	1
ACAGTT	0.000809125	0.900477911	1
ACATAA	0.002131531	0.741817263	1
ACATAC	-0.009352975	0.14828424	1
ACATAG	-0.003975908	0.538875081	1
ACATAT	-6.26E-06	0.999228463	1
ACATCA	-0.017182845	0.007908292	1
ACATCC	-0.022728421	0.000442516	1
ACATCG	-0.006956235	0.282302196	1
ACATCT	-0.018909423	0.003468059	1
ACATGA	-0.00609626	0.346069319	1
ACATGG	0.002750809	0.670717731	1
ACATGT	-0.011596491	0.073068463	1
ACATTA	0.002646864	0.682468155	1
ACATTC	-0.005485233	0.396550061	1
ACATTG	0.009915666	0.125376021	1
ACATTT	0.003346811	0.604959726	1
ACCAAA	-0.021043576	0.001142597	1
ACCAAC	-0.022329639	0.000557112	1
ACCAAT	-0.018795103	0.00367007	1
ACCATA	-0.007279372	0.260543369	1
ACCATG	-0.014816177	0.022015526	1
ACCATT	0.001451427	0.822499534	1
ACCCAT	-0.02304971	0.00036662	1
ACCCGA	-0.01956161	0.002496931	1
ACCCGG	-0.016308343	0.011709849	1
ACCGAA	-0.011748097	0.069395317	1
ACCGAC	-0.006319993	0.328657383	1
ACCGAG	-0.019020924	0.003280831	1
ACCGAT	-0.009112349	0.15900517	1
ACCGCC	-0.019752458	0.002264006	1
ACCGCG	-0.008486682	0.189615603	1
ACCGCT	-0.018801516	0.003658459	1
ACCGGC	-0.014410163	0.025924781	1
ACCGGG	-0.018813669	0.00363655	1
ACCGTA	-0.011469605	0.076263593	1
ACCGTC	-0.013686276	0.034392728	1
ACCGTG	-0.013082088	0.04317205	1
ACCGTT	-0.012417873	0.054937695	1
ACCTAA	-0.009805729	0.129620368	1
ACCTAG	-0.007813804	0.22715785	1
ACCTAT	-0.012715586	0.0493693	1
ACCTTA	-0.0138853	0.031856852	1
ACCTTG	-0.015220083	0.018645792	1
ACCTTT	-0.008445451	0.191775676	1
ACGAAA	-0.011609578	0.072745219	1
ACGAAC	-0.021860762	0.000727018	1
ACGAAG	-0.012574592	0.051944459	1
ACGAAT	-0.019033213	0.003260769	1
ACGACA	-0.020189998	0.001803207	1
ACGACC	-0.017884839	0.005701275	1
ACGACG	-0.009574558	0.138908325	1
ACGACT	-0.017071482	0.00832137	1
ACGAGA	-0.001226212	0.84968348	1
ACGAGC	-0.004064184	0.52989979	1
ACGAGG	-0.010552112	0.102896689	1
ACGAGT	-0.006579658	0.309174057	1
ACGATA	0.013645984	0.034926585	1
ACGATC	0.013849967	0.03229498	1
ACGATG	5.34E-05	0.99341961	1
ACGATT	-0.007051201	0.275783426	1
ACGCAA	-0.013467886	0.037371883	1
ACGCAG	-0.00722724	0.263973002	1
ACGCAT	-0.014482222	0.025190045	1
ACGCCA	-0.018610715	0.004018528	1
ACGCCG	-0.013194824	0.041403316	1
ACGCCT	-0.007511013	0.245677898	1
ACGCGA	-0.004007591	0.535645021	1
ACGCGC	-0.004023603	0.534016342	1
ACGCGG	0.00601232	0.352750835	1
ACGCGT	-0.013443776	0.037713852	1
ACGCTA	-0.014649383	0.023554678	1
ACGCTC	-0.007439436	0.250206453	1
ACGCTT	-0.009854267	0.12773292	1
ACGGAA	-0.003547606	0.583474731	1
ACGGAC	-0.013845507	0.032350641	1
ACGGAG	-0.010731208	0.097185715	1
ACGGAT	0.005012017	0.438542055	1
ACGGCC	-0.023221752	0.000331166	1
ACGGCG	0.00158842	0.806065518	1
ACGGCT	-0.020739263	0.001346944	1
ACGGGA	-0.015335553	0.017769429	1
ACGGGC	-0.011683262	0.070947163	1
ACGGGG	-0.012504978	0.053256771	1
ACGGGT	-0.02096516	0.001192318	1
ACGGTA	0.001354364	0.834191168	1
ACGGTC	-0.012391649	0.055452332	1
ACGGTG	-0.01692856	0.008879745	1
ACGGTT	-0.013573441	0.035905606	1
ACGTAA	-0.010741508	0.096865129	1
ACGTAC	-0.012312764	0.057024735	1
ACGTAG	0.001656518	0.797927712	1
ACGTAT	-0.012489413	0.053553931	1
ACGTCA	-0.012450423	0.054304439	1
ACGTCG	-0.00268429	0.678228276	1
ACGTCT	-0.019957365	0.002036215	1
ACGTGA	-0.009114622	0.158901236	1
ACGTGC	-0.012023636	0.063108137	1
ACGTGG	-0.01573646	0.015000668	1
ACGTGT	-0.003414291	0.597699911	1
ACGTTA	-0.005320386	0.410894988	1
ACGTTC	-0.014939531	0.02093423	1
ACGTTG	0.005656704	0.381953901	1
ACGTTT	-0.009630441	0.136617408	1
ACTAAA	0.013359019	0.038937243	1
ACTAAC	0.001129052	0.86146842	1
ACTAAG	-0.007963708	0.218366753	1
ACTAAT	0.004562714	0.480678065	1
ACTACA	-0.012858075	0.046876537	1
ACTACC	-0.017758187	0.006052843	1
ACTACG	-0.006077291	0.347572091	1
ACTACT	-0.006693311	0.300891536	1
ACTAGA	-0.008754964	0.175996566	1
ACTAGC	-0.000842187	0.896433813	1
ACTAGG	-0.008766203	0.175442419	1
ACTAGT	-0.003511221	0.5873414	1
ACTATA	0.001096977	0.865365779	1
ACTATC	-0.003381571	0.601215143	1
ACTATG	-0.002684343	0.678222296	1
ACTATT	-0.001871221	0.772417336	1
ACTCAA	-0.021184433	0.001058067	1
ACTCAT	-0.01196367	0.064434763	1
ACTCCG	-0.017231809	0.007732555	1
ACTCGA	-0.017639729	0.006399212	1
ACTCGC	-0.014770234	0.022430497	1
ACTCGT	-0.019730179	0.002290132	1
ACTCTA	-0.018822303	0.003621058	1
ACTCTT	-0.006946962	0.282944223	1
ACTGAA	0.008949392	0.166592122	1
ACTGAC	-0.013305231	0.039730985	1
ACTGAT	-7.04E-05	0.991324001	1
ACTGCA	-0.014962102	0.020741467	1
ACTGCG	-0.01042621	0.107068846	1
ACTGCT	-0.015453647	0.0169107	1
ACTGGC	-0.020294447	0.001706783	1
ACTGGT	-0.010754981	0.096447098	1
ACTGTA	-0.01924978	0.002925081	1
ACTGTC	-0.017564464	0.006628452	1
ACTGTT	0.008842654	0.171707157	1
ACTTAA	0.014127734	0.028985909	1
ACTTAC	0.002349621	0.716488576	1
ACTTAG	-0.008103789	0.210375192	1
ACTTAT	-0.002375403	0.713514235	1
ACTTCA	-0.002334941	0.718184067	1
ACTTCC	-0.022657864	0.000461039	1
ACTTCG	-0.003991704	0.537263445	1
ACTTCT	-0.02226592	0.000577802	1
ACTTGA	0.004871708	0.451467365	1
ACTTGC	-0.016625882	0.010174015	1
ACTTGG	-0.011906727	0.06571574	1
ACTTGT	-0.000531599	0.934516782	1
ACTTTA	-0.000774171	0.90475636	1
ACTTTC	-0.009348398	0.148482881	1
ACTTTG	0.019345316	0.002787278	1
AGAAAA	0.000363448	0.955203053	1
AGAAAC	-0.020605916	0.001446695	1
AGAAAG	-0.002306509	0.721471871	1
AGAAAT	0.003576618	0.580400113	1
AGAACA	-0.008945354	0.166783559	1
AGAACG	-0.00650997	0.314326338	1
AGAACT	-0.008530667	0.187331064	1
AGAAGA	0.018862327	0.003550022	1
AGAAGC	-0.012952784	0.045278935	1
AGAAGG	-0.0158746	0.01413879	1
AGAAGT	0.010200223	0.114892695	1
AGAATA	0.009439015	0.144587744	1
AGAATC	-0.008950434	0.166542767	1
AGAATG	-0.00145507	0.822061414	1
AGAATT	0.005979683	0.355370547	1
AGACAA	-0.006095584	0.346122792	1
AGACAT	-0.000837455	0.897012408	1
AGACCG	-0.014958753	0.020769966	1
AGACGA	-0.019168387	0.003047358	1
AGACGC	-0.017731415	0.006129613	1
AGACGG	-0.019346753	0.002785251	1
AGACTA	-0.000112317	0.986149758	1
AGACTT	-0.018781679	0.003694478	1
AGAGAA	-0.01675363	0.009608561	1
AGAGAT	-0.002410313	0.709493688	1
AGAGCG	-0.005193754	0.42212096	1
AGAGCT	-0.021628388	0.00082802	1
AGAGGT	-0.011113405	0.085845817	1
AGAGTA	0.000943309	0.884081718	1
AGAGTG	-0.019534124	0.002532226	1
AGAGTT	0.001307118	0.839895636	1
AGATAA	0.008110553	0.209994705	1
AGATAC	0.002699233	0.67653822	1
AGATAG	0.001955968	0.762413605	1
AGATAT	0.002713664	0.674907659	1
AGATCA	-0.00402829	0.533540015	1
AGATCC	-0.016154461	0.012525563	1
AGATCG	0.002008852	0.756190918	1
AGATCT	-0.014190129	0.028284095	1
AGATGA	0.010428593	0.106988642	1
AGATGC	-0.009903176	0.125852713	1
AGATGG	0.011094257	0.086387308	1
AGATGT	-0.003052295	0.637097438	1
AGATTA	0.019082818	0.003180921	1
AGATTC	-0.010569397	0.102334117	1
AGATTT	0.013634305	0.035082649	1
AGCAAA	-0.012740017	0.048934158	1
AGCAAT	0.001812262	0.779399444	1
AGCACG	-0.017541908	0.006698574	1
AGCACT	-0.016891514	0.00902983	1
AGCAGA	-0.011923714	0.065331435	1
AGCAGT	-0.006058517	0.349063559	1
AGCATA	-0.012539294	0.052606434	1
AGCATT	0.002421877	0.708163652	1
AGCCAT	-0.015418644	0.017161348	1
AGCCGC	-0.018260111	0.004765072	1
AGCCGG	-0.019975616	0.002016982	1
AGCCGT	-0.023469883	0.000285645	1
AGCGAG	-0.016721377	0.009748613	1
AGCGAT	-0.020248682	0.001748433	1
AGCGCA	-0.010662119	0.09935804	1
AGCGCC	-0.022796117	0.000425399	1
AGCGCG	0.004145035	0.521746604	1
AGCGCT	-0.011890815	0.066077433	1
AGCGGA	-0.002103251	0.745122863	1
AGCGGC	0.003111769	0.630549762	1
AGCGGG	-0.010330465	0.110330472	1
AGCGGT	-0.011330389	0.079899344	1
AGCGTA	0.004857891	0.452751698	1
AGCGTC	-0.007810749	0.227339586	1
AGCGTG	-0.00957447	0.138911973	1
AGCGTT	-0.013728983	0.033834502	1
AGCTAA	0.003120809	0.629557029	1
AGCTAC	-0.013855911	0.032220907	1
AGCTAG	-0.020581743	0.001465491	1
AGCTAT	-0.004832332	0.455133015	1
AGCTCG	-0.020156124	0.001835537	1
AGCTGA	-0.004297289	0.506569979	1
AGCTGG	-0.014016791	0.030270843	1
AGCTGT	-0.003402551	0.598960106	1
AGCTTA	-0.005179435	0.423401497	1
AGCTTC	-0.018497594	0.004246906	1
AGCTTG	-0.017958998	0.005504075	1
AGCTTT	0.001188071	0.854305953	1
AGGAAA	-0.012061012	0.062292738	1
AGGAAC	-0.013692789	0.034307088	1
AGGAAT	0.005538306	0.391996757	1
AGGACG	-0.008068596	0.212362713	1
AGGAGC	-0.01873051	0.003788884	1
AGGAGG	-0.019492714	0.002586264	1
AGGAGT	-0.017519399	0.006769218	1
AGGATA	-0.010090923	0.118834763	1
AGGATC	-0.016910122	0.008954162	1
AGGATG	-0.015151367	0.019185066	1
AGGATT	0.002314342	0.72056566	1
AGGCAA	-0.021229374	0.001032339	1
AGGCAT	-0.01315423	0.042032999	1
AGGCCG	0.005455838	0.399085609	1
AGGCGA	-0.015596136	0.015923225	1
AGGCGC	-0.003091525	0.632775236	1
AGGCGG	0.016689134	0.009890439	1
AGGCGT	-0.002710162	0.675303175	1
AGGCTA	0.007608135	0.239625572	1
AGGCTT	-0.020291998	0.001708988	1
AGGGAT	-0.021703055	0.000794228	1
AGGGCG	0.006518262	0.313710404	1
AGGGGT	-0.015818334	0.014484427	1
AGGGTA	-0.012335499	0.056567793	1
AGGGTT	-0.011563196	0.073896055	1
AGGTAA	-0.011814629	0.067831952	1
AGGTAG	-0.020031452	0.001959171	1
AGGTAT	-0.005934414	0.359024496	1
AGGTCA	-0.020586605	0.001461693	1
AGGTCG	0.008680971	0.179677722	1
AGGTCT	-0.020641973	0.001419071	1
AGGTGA	-0.014465886	0.025355008	1
AGGTGC	-0.01623727	0.012080556	1
AGGTGG	-0.020560156	0.001482466	1
AGGTGT	-0.016169252	0.012445031	1
AGGTTA	0.009037708	0.162447224	1
AGGTTC	-0.008083715	0.21150719	1
AGGTTG	0.00129044	0.841911295	1
AGGTTT	0.0052787	0.414570739	1
AGTAAA	0.018583764	0.004071905	1
AGTAAC	-0.009719597	0.133022957	1
AGTAAG	-0.004130546	0.523202942	1
AGTAAT	0.022848005	0.000412699	1
AGTACA	0.001775695	0.783738856	1
AGTACC	-0.015647768	0.015578127	1
AGTACG	0.006702239	0.300247248	1
AGTACT	0.003125207	0.629074256	1
AGTAGA	0.01095951	0.090276252	1
AGTAGG	0.004873384	0.451311647	1
AGTAGT	0.004455035	0.491094301	1
AGTATA	0.017513768	0.006786994	1
AGTATC	-0.009591569	0.138207846	1
AGTATG	0.009657324	0.135525772	1
AGTATT	0.020444749	0.001576331	1
AGTCAG	-0.020897719	0.001236672	1
AGTCAT	-0.004689781	0.468542771	1
AGTCCG	-0.014238344	0.027751856	1
AGTCGA	-0.016871043	0.009113737	1
AGTCGC	-0.013269557	0.040264961	1
AGTCGG	-0.008132724	0.208751134	1
AGTCGT	-0.002395539	0.711194216	1
AGTCTA	-0.011314076	0.080334451	1
AGTCTG	-0.020017864	0.001973098	1
AGTCTT	-0.007966279	0.218218165	1
AGTGAA	0.014543167	0.024582762	1
AGTGAT	0.001740015	0.787979543	1
AGTGCG	-0.008745684	0.17645518	1
AGTGCT	0.0020626	0.7498829	1
AGTGGA	-0.008151689	0.207691646	1
AGTGGC	-0.014761351	0.02251151	1
AGTGGT	-0.004767075	0.461244777	1
AGTGTA	-0.01689184	0.0090285	1
AGTGTT	0.002050359	0.751318119	1
AGTTAA	0.015708019	0.015183755	1
AGTTAC	-0.00419471	0.516769404	1
AGTTAG	-0.003830385	0.553835339	1
AGTTAT	0.003164938	0.624720658	1
AGTTCA	0.001764874	0.785024245	1
AGTTCC	-0.019883833	0.002115423	1
AGTTCG	0.000704294	0.91331753	1
AGTTCT	0.000513428	0.936750262	1
AGTTGC	-0.001674123	0.795827368	1
AGTTGG	0.004987135	0.440818574	1
AGTTGT	0.005560037	0.390141555	1
AGTTTA	0.002003961	0.756765823	1
AGTTTC	-0.007017209	0.278104827	1
AGTTTG	0.017650642	0.006366575	1
AGTTTT	0.017347919	0.007329737	1
ATAAAC	-0.005164658	0.424725445	1
ATAAAG	0.020407534	0.001607748	1
ATAACA	-0.00418005	0.518235707	1
ATAACC	-0.014671639	0.023344046	1
ATAACG	0.002102531	0.745207199	1
ATAACT	0.007639593	0.237687955	1
ATAAGA	-0.000353081	0.956479597	1
ATAAGC	-0.00262656	0.684772523	1
ATAAGG	-0.004270246	0.509248597	1
ATAAGT	-0.002431033	0.7071112	1
ATAATA	0.016657082	0.010033248	1
ATAATC	0.011023707	0.088406237	1
ATAATG	0.011796238	0.068261169	1
ATAATT	0.006030119	0.351327286	1
ATACAA	0.004487722	0.487919564	1
ATACAC	-0.007333993	0.256983228	1
ATACAG	-0.01076472	0.096145786	1
ATACAT	0.004728355	0.464892683	1
ATACCA	-0.015083573	0.019730415	1
ATACCG	-0.009415299	0.145599529	1
ATACCT	-0.010942225	0.090785146	1
ATACGA	0.008014095	0.215467429	1
ATACGC	-0.005332011	0.409873395	1
ATACGG	-0.015522167	0.016429325	1
ATACGT	-0.008591029	0.184229064	1
ATACTA	-0.002813057	0.663719067	1
ATACTC	-0.008758473	0.175823414	1
ATACTG	-0.009727315	0.132715258	1
ATACTT	0.017039949	0.008441793	1
ATAGAA	0.004381273	0.49829895	1
ATAGAC	-0.012855287	0.046924274	1
ATAGAG	-0.004534101	0.483434101	1
ATAGAT	0.006353222	0.326120606	1
ATAGCA	-0.004535815	0.483268747	1
ATAGCC	-0.013835347	0.032477765	1
ATAGCG	-0.021258701	0.001015864	1
ATAGCT	-0.010026353	0.121212917	1
ATAGGA	-0.009828964	0.128714185	1
ATAGGC	-0.004044052	0.531939993	1
ATAGGG	0.001860339	0.773704581	1
ATAGGT	-0.001936511	0.764706863	1
ATAGTA	0.012497919	0.053391371	1
ATAGTC	0.000877021	0.892175774	1
ATAGTG	-0.007825659	0.226453539	1
ATAGTT	0.009091232	0.159973345	1
ATATAA	0.01125232	0.081999079	1
ATATAC	-0.004991854	0.440386333	1
ATATAG	0.01740222	0.007147893	1
ATATAT	-0.006390964	0.323254826	1
ATATCA	0.000128731	0.984125866	1
ATATCC	-0.014028705	0.030130548	1
ATATCG	-0.012444039	0.054428161	1
ATATCT	0.000152205	0.981231742	1
ATATGA	0.010949986	0.09055636	1
ATATGC	0.005918542	0.360311235	1
ATATGG	-0.001480099	0.819053243	1
ATATGT	-0.002607188	0.686973882	1
ATATTA	0.017026676	0.008492943	1
ATATTC	0.002469215	0.702728291	1
ATATTG	0.012346312	0.056351556	1
ATATTT	0.018001297	0.005394372	1
ATCAAA	-0.000238992	0.970534149	1
ATCAAC	-0.004393152	0.49713488	1
ATCAAG	0.010207546	0.114632312	1
ATCAAT	-0.008670215	0.180217592	1
ATCACA	-0.010870408	0.092924331	1
ATCACG	-0.001286227	0.842420626	1
ATCACT	-0.003975863	0.538879617	1
ATCAGA	-0.021221327	0.001036903	1
ATCAGG	-0.00737096	0.254593053	1
ATCAGT	-0.003645399	0.573141191	1
ATCATA	-0.006192244	0.338528658	1
ATCATC	-0.018120153	0.005096607	1
ATCATG	0.007697719	0.234136905	1
ATCATT	-0.005855537	0.365447364	1
ATCCAA	-0.016057933	0.013062571	1
ATCCAG	-0.018033987	0.005310948	1
ATCCAT	-0.016885401	0.009054815	1
ATCCCG	-0.022459675	0.000517012	1
ATCCGA	-0.012287934	0.057527271	1
ATCCGC	-0.008254726	0.202003455	1
ATCCGG	0.006146111	0.342139656	1
ATCCGT	0.002360582	0.715223545	1
ATCCTA	-0.008878133	0.169994054	1
ATCCTG	-0.008722104	0.17762437	1
ATCCTT	-0.011024463	0.088384405	1
ATCGAA	-0.008820522	0.172782315	1
ATCGAC	-0.007045338	0.27618286	1
ATCGAG	-0.004237604	0.512491555	1
ATCGAT	-0.005090969	0.431363538	1
ATCGCA	-0.001024168	0.874224795	1
ATCGCC	-0.019034548	0.003258597	1
ATCGCG	0.002568122	0.691421228	1
ATCGCT	-0.004947711	0.444439384	1
ATCGGA	-0.014551409	0.024501615	1
ATCGGC	-0.00676837	0.295503375	1
ATCGGG	-0.009373845	0.147381024	1
ATCGGT	0.002616544	0.685910293	1
ATCGTA	-0.002878721	0.656367976	1
ATCGTC	-0.016656798	0.010034521	1
ATCGTG	-0.004439503	0.492606664	1
ATCGTT	-0.001534224	0.812557264	1
ATCTAA	0.000311136	0.961645432	1
ATCTAC	-0.011571298	0.073693978	1
ATCTAG	-0.009492425	0.142328939	1
ATCTAT	0.007958303	0.218679402	1
ATCTCA	-0.023243944	0.000326833	1
ATCTCG	-0.005340688	0.409111877	1
ATCTCT	-0.011269608	0.08153029	1
ATCTGA	-0.013306243	0.039715926	1
ATCTGG	-0.003958048	0.540700135	1
ATCTGT	-0.006513067	0.314096176	1
ATCTTA	-0.010067455	0.119694852	1
ATCTTC	-0.016708832	0.00980358	1
ATCTTG	0.008212676	0.204310963	1
ATCTTT	-0.001758683	0.785759966	1
ATGAAA	0.003551541	0.583057255	1
ATGAAC	-0.004073508	0.52895619	1
ATGAAG	0.022412782	0.000531152	1
ATGAAT	0.007081369	0.273734229	1
ATGACA	0.004912631	0.44767543	1
ATGACC	-0.014247023	0.02765697	1
ATGACG	-0.011466028	0.07635528	1
ATGACT	0.006783498	0.294425283	1
ATGAGA	-0.009783181	0.130504526	1
ATGAGC	-0.011396804	0.078147668	1
ATGAGG	-0.003290608	0.611036424	1
ATGAGT	-0.017138261	0.008071412	1
ATGATA	0.007311839	0.258423146	1
ATGATC	0.011561764	0.073931842	1
ATGATT	0.019348007	0.002783484	1
ATGCAG	-0.010844618	0.093702315	1
ATGCAT	-0.01130016	0.080707142	1
ATGCCA	-0.019681677	0.002347966	1
ATGCCG	-0.009570303	0.139083974	1
ATGCCT	-0.012697632	0.049691156	1
ATGCGC	-0.007708344	0.233491853	1
ATGCGG	-0.017344678	0.00734072	1
ATGCGT	-0.0117765	0.068724333	1
ATGCTA	-0.002144384	0.740316404	1
ATGCTC	-0.019647374	0.002389672	1
ATGCTG	-0.003011652	0.641588408	1
ATGCTT	0.002876406	0.656626508	1
ATGGAA	-0.002293678	0.722957388	1
ATGGAC	-0.014332941	0.026732656	1
ATGGAG	-0.005525291	0.393110358	1
ATGGAT	0.003252464	0.615175905	1
ATGGCA	-0.008834678	0.172094043	1
ATGGCC	-0.013844696	0.032360781	1
ATGGCT	0.001519301	0.81434702	1
ATGGGA	-0.014130267	0.028957124	1
ATGGGG	-0.018048497	0.005274293	1
ATGGGT	-0.005122338	0.428530408	1
ATGGTA	0.016072235	0.012981741	1
ATGGTC	-0.011277124	0.081327158	1
ATGGTG	-0.003129634	0.62858854	1
ATGGTT	0.006778355	0.294791502	1
ATGTAA	-0.010646682	0.099848668	1
ATGTAC	-0.004281933	0.508090077	1
ATGTAG	0.003821156	0.554790866	1
ATGTAT	0.001101486	0.864817658	1
ATGTCA	-0.006030283	0.351314122	1
ATGTCG	-0.005638961	0.383448834	1
ATGTCT	-0.013589579	0.035685814	1
ATGTGA	-0.000912686	0.887819513	1
ATGTGC	-0.000925819	0.886216209	1
ATGTGG	-0.015165953	0.019069472	1
ATGTGT	-0.005265065	0.415777241	1
ATGTTA	0.009957046	0.123806805	1
ATGTTC	0.002542202	0.694377804	1
ATGTTG	0.023587466	0.000266184	1
ATGTTT	0.006289919	0.330964221	1
ATTAAC	0.005259693	0.416253152	1
ATTAAG	0.004177522	0.518488769	1
ATTAAT	0.007463113	0.248702079	1
ATTACA	0.000615486	0.924212442	1
ATTACC	-0.007991535	0.216762133	1
ATTACG	0.00378464	0.558579652	1
ATTACT	0.015448573	0.016946831	1
ATTAGA	0.012442415	0.054459677	1
ATTAGC	0.003361783	0.603345517	1
ATTAGG	-0.001184443	0.8547459	1
ATTATA	0.009149654	0.157305722	1
ATTATC	0.003335373	0.606194265	1
ATTATG	0.019177684	0.003033159	1
ATTATT	0.015769637	0.014789558	1
ATTCAA	-0.01103466	0.088090311	1
ATTCAC	-0.016361412	0.011439663	1
ATTCAG	-0.009435489	0.144737868	1
ATTCAT	-0.002336745	0.717975642	1
ATTCCA	-0.004829764	0.455372586	1
ATTCCG	-0.007312413	0.258385737	1
ATTCCT	-0.007322443	0.257733255	1
ATTCGA	0.013484493	0.037137872	1
ATTCGC	-0.01560628	0.015854897	1
ATTCGG	-0.009351392	0.148352885	1
ATTCGT	0.008731655	0.177150085	1
ATTCTA	-0.004039997	0.532351373	1
ATTCTC	-0.017576407	0.00659159	1
ATTCTG	-0.000311478	0.961603296	1
ATTCTT	0.014258259	0.027534543	1
ATTGAC	0.012697504	0.049693445	1
ATTGAG	0.009870293	0.127114436	1
ATTGCA	0.002983639	0.644691349	1
ATTGCC	-0.003764906	0.5606325	1
ATTGCG	0.01174558	0.069455039	1
ATTGCT	0.01550259	0.016565614	1
ATTGGA	0.015427433	0.017098104	1
ATTGGG	0.002206495	0.733077871	1
ATTGGT	0.017273516	0.007585635	1
ATTGTA	0.011814623	0.06783209	1
ATTGTC	-0.009590555	0.138249532	1
ATTGTG	0.01083051	0.094130119	1
ATTGTT	0.013271093	0.040241841	1
ATTTAA	0.013000921	0.044484669	1
ATTTAC	0.00689807	0.286345976	1
ATTTAG	0.007578182	0.241480868	1
ATTTAT	0.004415955	0.494904426	1
ATTTCA	-0.000720451	0.911337048	1
ATTTCC	-0.003538056	0.584488471	1
ATTTCG	0.000541777	0.933265938	1
ATTTCT	0.013255801	0.040472479	1
ATTTGC	0.01502801	0.020187423	1
ATTTGG	0.020483956	0.001543846	1
ATTTGT	0.01958648	0.002465383	1
ATTTTA	0.015729376	0.015046087	1
ATTTTC	0.011166226	0.084366275	1
ATTTTG	0.012314662	0.056986467	1
ATTTTT	0.022697328	0.000450591	1
CAAAAG	-0.008028313	0.214654384	1
CAAAAT	0.006155171	0.341428588	1
CAAACA	-0.016604409	0.01027192	1
CAAACG	-0.005592527	0.387377866	1
CAAACT	-0.015651388	0.015554179	1
CAAAGA	-0.007143023	0.269578871	1
CAAAGT	-0.015392148	0.017353239	1
CAAATA	0.009845915	0.128056138	1
CAAATG	-0.011702432	0.070485399	1
CAAATT	0.004200474	0.516193531	1
CAACAA	-0.020191366	0.001801912	1
CAACAG	-0.022461856	0.000516363	1
CAACAT	0.00144108	0.823744036	1
CAACCG	-0.016300709	0.011749178	1
CAACGA	-0.01544705	0.016957691	1
CAACGC	-0.019629518	0.002411649	1
CAACGT	-0.009763776	0.131269178	1
CAACTA	-0.009704861	0.13361197	1
CAACTG	-0.018256885	0.004772487	1
CAACTT	-0.007944605	0.21947327	1
CAAGAA	0.005747925	0.374325028	1
CAAGAT	0.002727058	0.673395639	1
CAAGCT	-0.022669286	0.000457992	1
CAAGGT	-0.008746734	0.176403248	1
CAAGTA	-0.00335751	0.603806085	1
CAAGTT	-0.001264901	0.84499998	1
CAATAA	0.012199643	0.059344095	1
CAATAC	-0.016513207	0.010697144	1
CAATAG	-0.019790183	0.00222039	1
CAATAT	-0.001954007	0.762644594	1
CAATCA	-0.020564068	0.001479377	1
CAATCG	-0.00670331	0.300170031	1
CAATCT	-0.014594411	0.024082008	1
CAATGA	-0.010116101	0.117917428	1
CAATGT	-0.022878152	0.000405484	1
CAATTA	-0.00470401	0.467194487	1
CAATTC	-0.020561873	0.00148111	1
CAATTG	-0.000713101	0.912237888	1
CAATTT	0.01234063	0.056465102	1
CACAAA	-0.012478904	0.053755364	1
CACAAT	-0.01107028	0.087069223	1
CACATA	-0.018649173	0.003943465	1
CACATT	-3.07E-05	0.996219141	1
CACCGA	-0.013354956	0.038996727	1
CACCGC	-0.020943069	0.001206682	1
CACCGT	-0.016609731	0.010247575	1
CACGAA	-0.021897115	0.000712293	1
CACGAT	-0.000437085	0.94613949	1
CACGCC	-0.020099366	0.001890906	1
CACGCG	-0.016931609	0.008867491	1
CACGCT	-0.022225753	0.000591209	1
CACGGA	-0.019984344	0.002007843	1
CACGGT	-0.023482322	0.000283525	1
CACGTA	-0.008466909	0.190649254	1
CACGTG	-0.007402211	0.252584507	1
CACGTT	-0.007862637	0.224266736	1
CACTAA	-0.002870047	0.657337088	1
CACTAC	-0.021507792	0.000885428	1
CACTAG	-0.019015452	0.003289801	1
CACTAT	-0.0075344	0.244210807	1
CACTGA	-0.015831437	0.01440328	1
CACTGT	-0.021691389	0.000799422	1
CACTTA	-0.000821101	0.899012772	1
CACTTC	-0.022384748	0.000539776	1
CACTTG	-0.021688745	0.000800603	1
CACTTT	-0.00289595	0.654444635	1
CAGAAA	-0.008178224	0.206215781	1
CAGAAG	-0.004910928	0.447832824	1
CAGAAT	-0.007669797	0.235838014	1
CAGAGT	-0.018053936	0.005260611	1
CAGATA	-0.001960968	0.761824644	1
CAGATG	-0.016522442	0.010653388	1
CAGATT	0.002932663	0.65035387	1
CAGCGC	-0.020401841	0.001612603	1
CAGCGG	-0.008639803	0.181750487	1
CAGCGT	-0.003928977	0.543677533	1
CAGCTA	-0.015325539	0.017843978	1
CAGGCG	-0.012193805	0.0594659	1
CAGGTC	-0.018711516	0.003824479	1
CAGGTT	-0.019247251	0.002928812	1
CAGTAA	0.000384129	0.952656907	1
CAGTAC	-0.006751917	0.296678905	1
CAGTAG	-0.017087065	0.008262431	1
CAGTAT	0.009527361	0.140866148	1
CAGTCG	-0.016891036	0.009031783	1
CAGTGA	-0.019288601	0.002868351	1
CAGTGT	-0.010112965	0.118031371	1
CAGTTA	-0.00222078	0.731416387	1
CAGTTC	-0.011230022	0.08260695	1
CAGTTG	0.007484291	0.247361832	1
CAGTTT	-0.004940151	0.445135622	1
CATAAA	-0.002886971	0.655446749	1
CATAAC	-0.014938426	0.020943707	1
CATAAG	-0.019016146	0.003288661	1
CATAAT	0.006010272	0.35291485	1
CATACA	-0.012193468	0.059472927	1
CATACC	-0.023249607	0.000325736	1
CATACG	-0.012302741	0.057227144	1
CATACT	-0.014881416	0.021437744	1
CATAGA	-0.018988777	0.003333843	1
CATAGC	-0.020814405	0.001293567	1
CATAGG	-0.013672258	0.034577668	1
CATAGT	-0.009636942	0.136352812	1
CATATA	0.000747119	0.908069364	1
CATATC	-0.010253294	0.113016097	1
CATATG	-0.021422784	0.000928088	1
CATATT	0.021904401	0.000709376	1
CATCAA	-0.013445164	0.037694103	1
CATCAT	-0.015211155	0.018715104	1
CATCCG	-0.01922711	0.002958681	1
CATCGA	-0.016292151	0.011793407	1
CATCGC	-0.010590933	0.101636642	1
CATCGG	-0.006661429	0.303199865	1
CATCGT	-0.019008677	0.003300937	1
CATCTA	-0.00864379	0.181548946	1
CATCTT	-0.001043097	0.871920012	1
CATGAA	-0.009044259	0.162142914	1
CATGAC	-0.013553608	0.036177303	1
CATGAT	0.010787599	0.095440945	1
CATGCT	-0.015936605	0.013766355	1
CATGGA	-0.010007544	0.121912622	1
CATGGC	0.003847643	0.552050499	1
CATGGG	-0.022478827	0.000511339	1
CATGGT	-0.011472979	0.076177178	1
CATGTA	-0.011528411	0.074768886	1
CATGTC	-0.020851085	0.001268227	1
CATGTG	-0.023204652	0.00033454	1
CATGTT	0.010156618	0.116452866	1
CATTAA	0.006032209	0.351160322	1
CATTAC	-0.004368708	0.499531861	1
CATTAG	-0.002016126	0.755336272	1
CATTAT	-0.00012483	0.984606932	1
CATTCA	-0.021247554	0.001022097	1
CATTCC	-0.020344764	0.001662045	1
CATTCG	-0.004137837	0.522469809	1
CATTCT	-0.012654129	0.050478304	1
CATTGA	0.020613834	0.001440587	1
CATTGC	-0.004653477	0.471992533	1
CATTGG	0.002525119	0.696329049	1
CATTGT	0.006218775	0.33646303	1
CATTTA	0.001288149	0.84218827	1
CATTTC	-0.008129255	0.208945339	1
CATTTG	0.00744261	0.250004444	1
CATTTT	0.0048679	0.451821057	1
CCAAAA	-0.004456338	0.490967564	1
CCAAAG	-0.023491529	0.000281965	1
CCAAAT	-0.007257444	0.261982207	1
CCAACG	-0.021448723	0.000914873	1
CCAATA	-0.008990467	0.164654579	1
CCAATT	-0.008852834	0.17121429	1
CCACGT	-0.012818263	0.047562136	1
CCACTA	-0.023521799	0.000276894	1
CCACTT	-0.015514955	0.016479421	1
CCAGAT	-0.013406714	0.038244732	1
CCAGTA	-0.009575972	0.138850008	1
CCAGTT	-0.011228557	0.082647009	1
CCATAA	-0.012107268	0.061295689	1
CCATAC	-0.020384312	0.001627642	1
CCATAG	-0.022487449	0.000508804	1
CCATAT	-0.00328788	0.611332074	1
CCATGA	-0.017132809	0.008091566	1
CCATGG	-0.009351189	0.148361707	1
CCATGT	-0.019830822	0.002174267	1
CCATTA	-0.000462568	0.943004551	1
CCATTG	-0.011013257	0.088708483	1
CCATTT	-0.000669114	0.917631574	1
CCCCGG	-0.015589298	0.015969426	1
CCCGAA	-0.022131529	0.000623805	1
CCCGAT	-0.016247833	0.012024812	1
CCCGCC	-0.008786	0.174469399	1
CCCGCG	0.016417663	0.011159336	1
CCCGGA	-0.013684296	0.034418802	1
CCCGGC	3.33E-05	0.995895058	1
CCCGGG	-0.0136339	0.035088062	1
CCCGGT	-0.022615277	0.000472567	1
CCCGTA	-0.020697886	0.001377195	1
CCCGTC	-0.022468994	0.000514245	1
CCCGTT	-0.013798097	0.032947515	1
CCCTAA	-0.011664908	0.071391605	1
CCGAAA	-0.019040472	0.003248971	1
CCGAAC	-0.022889324	0.000402841	1
CCGAAG	-0.012356609	0.05614627	1
CCGAAT	-0.017059102	0.008368463	1
CCGACA	-0.022470468	0.000513808	1
CCGACC	-0.02065462	0.001409498	1
CCGACG	-0.002361652	0.715100117	1
CCGACT	-0.017074045	0.008311651	1
CCGAGA	-0.023573587	0.000268415	1
CCGAGC	-0.002052378	0.751081287	1
CCGAGG	-0.014307746	0.0270009	1
CCGAGT	-0.013365904	0.038836623	1
CCGATA	-0.003576442	0.580418668	1
CCGATG	-0.019229968	0.002954426	1
CCGATT	-0.005944008	0.358248104	1
CCGCAA	-0.014047345	0.029912169	1
CCGCAG	-0.022176353	0.000608096	1
CCGCAT	-0.022518191	0.00049986	1
CCGCCA	-0.019809314	0.002198567	1
CCGCCC	-0.002873722	0.656926401	1
CCGCCG	0.014783742	0.022307788	1
CCGCCT	-0.005140174	0.426924367	1
CCGCGA	-0.007867251	0.223994944	1
CCGCGT	-0.002203025	0.733481646	1
CCGCTA	-0.004062677	0.530052356	1
CCGCTC	-0.021124686	0.00109319	1
CCGCTG	-0.007408667	0.252170963	1
CCGCTT	-0.010816177	0.094566354	1
CCGGAA	0.004856142	0.452914414	1
CCGGAC	-0.010708445	0.097897219	1
CCGGAG	-0.007823557	0.22657833	1
CCGGAT	-0.022003353	0.000670836	1
CCGGCA	-0.017784657	0.005977792	1
CCGGCC	0.002915261	0.652291606	1
CCGGCT	-0.006518176	0.31371677	1
CCGGGA	-0.020926157	0.001217786	1
CCGGGC	-0.005486869	0.396409193	1
CCGGGG	0.002960082	0.647305593	1
CCGGGT	-0.007486927	0.247195328	1
CCGGTA	-0.000710493	0.912557554	1
CCGGTG	-0.020567495	0.001476675	1
CCGGTT	-0.013739313	0.033700649	1
CCGTAA	-0.01365809	0.034765442	1
CCGTAG	-0.016569999	0.010430554	1
CCGTAT	-0.01711624	0.008153084	1
CCGTCA	-0.017301738	0.007487642	1
CCGTCC	-0.018544864	0.004150079	1
CCGTCG	-0.001647249	0.799034071	1
CCGTCT	-0.012214308	0.059039065	1
CCGTGA	-0.015496676	0.01660698	1
CCGTGC	-0.011537065	0.07455095	1
CCGTGG	-0.014298849	0.027096173	1
CCGTGT	-0.010509861	0.104282153	1
CCGTTA	-0.00577372	0.372184957	1
CCGTTC	-0.010968755	0.090004999	1
CCGTTG	-0.013151236	0.042079766	1
CCGTTT	-0.013394872	0.038415696	1
CCTAAA	-0.002847938	0.659810054	1
CCTAAC	-0.021109552	0.001102256	1
CCTAAG	-0.013520631	0.036632952	1
CCTAAT	0.005568268	0.389440273	1
CCTACG	-0.016324082	0.011629135	1
CCTAGA	-0.019573231	0.002482143	1
CCTAGG	-0.023118872	0.000351961	1
CCTAGT	-0.011443526	0.076934186	1
CCTATA	-0.005833027	0.367293418	1
CCTATC	-0.019377471	0.002742247	1
CCTATT	0.006309816	0.329436857	1
CCTCCG	-0.013289697	0.039962759	1
CCTCGG	-0.020564119	0.001479336	1
CCTCTA	-0.020568601	0.001475804	1
CCTCTT	-0.012229914	0.058715897	1
CCTGAA	-0.01309358	0.042988884	1
CCTGAT	-0.003911861	0.545434265	1
CCTGCG	-0.017208929	0.007814234	1
CCTGTA	-0.002457461	0.704076449	1
CCTGTT	-0.014561554	0.024402054	1
CCTTAA	0.00486877	0.451740274	1
CCTTAT	-0.008581425	0.184720021	1
[truncated: 2,097 more rows]
