# Supplementary material for: Genome-wide analysis of lncRNA stability in human
Source: PLoS Comput Biol. 2021 Apr 16;17(4):e1008918. doi: 10.1371/journal.pcbi.1008918 (PMC8081339; doi:10.1371/journal.pcbi.1008918)
Supplement: S53 Table — (CSV) [file pcbi.1008918.s053.csv]

kmer	cor	p	fdr
GCG	0.040397611	6.43E-06	0.000411678
CGA	0.034927312	9.61E-05	0.006148193
CGC	0.031592946	0.000419065	0.026820157
TCG	0.029859102	0.000855817	0.054772279
CGT	0.027872137	0.001857449	0.118876747
ACG	0.025327424	0.004685518	0.299873178
CGG	0.024334017	0.006588773	0.421681499
TAT	0.022111052	0.01356118	0.867915514
AAA	0.012396819	0.166364862	1
AAC	0.009451732	0.291346196	1
AAG	0.002948906	0.742001866	1
AAT	0.007109886	0.427354873	1
ACA	-0.00462794	0.605403626	1
ACC	-0.01199471	0.180543197	1
ACT	0.00458174	0.609009476	1
AGA	0.010446728	0.243510065	1
AGC	0.021509318	0.01632878	1
AGG	0.001908619	0.831272387	1
AGT	0.003957981	0.658595438	1
ATA	0.013946536	0.119469246	1
ATC	-0.001431127	0.873066393	1
ATG	0.007349154	0.411966443	1
ATT	0.00670876	0.45389055	1
CAA	0.008776167	0.327208893	1
CAC	-0.018017053	0.044271916	1
CAG	-0.012567065	0.160620762	1
CAT	0.010156472	0.256856318	1
CCA	-0.010849505	0.225808668	1
CCC	-0.002063264	0.817832341	1
CCG	0.020723859	0.020680441	1
CCT	0.003352637	0.708200054	1
CTA	-0.010737383	0.230641344	1
CTC	-0.010801916	0.227850974	1
CTG	-0.015066665	0.092555043	1
CTT	-0.001672339	0.851901619	1
GAA	0.00855044	0.339804995	1
GAC	0.000391408	0.965147445	1
GAG	0.012427141	0.165330644	1
GAT	0.013607108	0.128735441	1
GCA	-0.003462582	0.699090492	1
GCC	0.020625983	0.021287946	1
GCT	-0.004453273	0.619086023	1
GGA	0.006417338	0.47373791	1
GGC	0.01094864	0.221596371	1
GGG	0.001523813	0.864922152	1
GGT	-0.000639231	0.943110549	1
GTA	0.01551981	0.083154838	1
GTC	-0.001452537	0.871183928	1
GTG	0.003113617	0.728147171	1
GTT	0.020663472	0.021053443	1
TAA	0.005901619	0.510000905	1
TAC	0.012031574	0.179207166	1
TAG	0.011035016	0.21797233	1
TCA	-0.009342109	0.296978689	1
TCC	-0.016780949	0.061001762	1
TCT	0.003692178	0.680207685	1
TGA	0.001016732	0.909631439	1
TGC	-0.017647581	0.048809594	1
TGG	0.009504993	0.288635712	1
TGT	-0.001759091	0.844314865	1
TTA	0.014329728	0.1096453	1
TTC	0.003424973	0.702201854	1
TTG	0.008187038	0.360727396	1
TTT	0.013883308	0.121154572	1
