# Supplementary material for: Genome-wide analysis of lncRNA stability in human
Source: PLoS Comput Biol. 2021 Apr 16;17(4):e1008918. doi: 10.1371/journal.pcbi.1008918 (PMC8081339; doi:10.1371/journal.pcbi.1008918)
Supplement: S54 Table — (CSV) [file pcbi.1008918.s054.csv]

kmer	cor	p	fdr
CGAA	0.054323139	1.29E-09	3.30E-07
TACC	0.050018172	2.31E-08	5.90E-06
GATA	0.047767595	9.52E-08	2.44E-05
CGCC	0.04768383	1.00E-07	2.57E-05
CCGA	0.046041936	2.71E-07	6.93E-05
CCCG	0.044227884	7.82E-07	0.000200176
CGTG	0.043962957	9.10E-07	0.000232914
AACG	0.041921593	2.84E-06	0.000727273
CAGT	0.041563154	3.45E-06	0.000883626
GCGA	0.041087927	4.46E-06	0.001141187
TTGA	0.040994818	4.69E-06	0.001199453
CGTA	0.040019827	7.84E-06	0.002007797
ATAC	0.039970676	8.05E-06	0.002060001
TATC	0.039514089	1.02E-05	0.002611062
GCGG	0.039358489	1.11E-05	0.002829129
ATCG	0.039200937	1.20E-05	0.003067583
GCAA	0.03877688	1.49E-05	0.003808409
ACGT	0.038711597	1.54E-05	0.003936619
GGTA	0.038249708	1.94E-05	0.004968533
GTAC	0.037677708	2.58E-05	0.006605351
GTTA	0.037513797	2.80E-05	0.007161764
TACT	0.037191023	3.28E-05	0.008390312
AAAC	0.036596085	4.37E-05	0.011196821
CCGC	0.035711177	6.67E-05	0.017064469
TGTT	0.035389111	7.75E-05	0.019846713
CCGT	0.035217502	8.40E-05	0.021499154
CGGT	0.034690698	0.000107115	0.027421547
ATGG	0.034602324	0.000111542	0.028554747
GATT	0.034517115	0.000115973	0.029689066
GTAA	0.034434214	0.000120443	0.030833332
GATC	0.03411455	0.000139245	0.035646669
CGAG	0.034086556	0.000141017	0.036100297
GTTG	0.033917482	0.000152179	0.038957736
CGAT	0.033261307	0.00020387	0.052190642
TCGA	0.033154402	0.000213714	0.054710856
GAGA	0.032790309	0.000250695	0.064177815
GGCG	0.032726375	0.000257778	0.065991136
TCTA	0.032612201	0.000270896	0.069349396
AGCA	0.032558502	0.00027728	0.070983644
GTCG	0.032362142	0.000301844	0.077271975
GCCG	0.031528316	0.000430642	0.110244384
CTAG	0.031457337	0.0004437	0.113587188
AGAT	0.031110703	0.000512949	0.131314883
TCCG	0.031083119	0.000518871	0.13283106
GAGT	0.030837889	0.000574398	0.14704583
TGTA	0.030690447	0.000610395	0.156261209
TAAC	0.030096809	0.000777634	0.19907421
GTAG	0.029890058	0.000845238	0.216380885
ACGG	0.029880148	0.000848611	0.217244504
GACC	0.029541196	0.000971793	0.248779092
AGGA	0.029492374	0.000990842	0.253655587
CGGC	0.029273079	0.001080744	0.276670496
CTTT	0.029033002	0.001187778	0.304071092
GCGT	0.028902624	0.001249928	0.319981449
ATGA	0.028873228	0.001264349	0.323673298
GTAT	0.028600358	0.001405738	0.359868833
CTCG	0.028496806	0.001463107	0.374555283
ATAT	0.028490937	0.001466422	0.375404047
AATA	0.028405865	0.001515261	0.38790676
TCGG	0.028353229	0.001546224	0.395833325
AGCG	0.028286349	0.001586407	0.406120113
CGGG	0.02810366	0.001701119	0.435486585
GCGC	0.028091546	0.001708989	0.437501269
CGTT	0.028089161	0.001710543	0.437898948
CTAC	0.02800317	0.001767424	0.45246055
CGAC	0.027990585	0.001775893	0.454628613
AGTA	0.027900637	0.001837518	0.470404494
TGCC	0.027881657	0.00185077	0.47379709
CGTC	0.027807314	0.001903526	0.487302641
ACGA	0.027588959	0.002066566	0.529040822
TATA	0.027567327	0.002083395	0.533349234
GCCA	0.027199466	0.002389537	0.61172139
TGGT	0.027173844	0.002412322	0.617554559
TGCG	0.027129351	0.002452364	0.627805134
TAGG	0.027096876	0.002481973	0.635385096
TCGC	0.027061746	0.00251437	0.643678633
ACGC	0.026739962	0.002829627	0.724384518
AGCC	0.026711891	0.002858774	0.731846063
TAGT	0.026609396	0.002967534	0.759688672
ACTA	0.026502154	0.003085363	0.789852806
ATTC	0.026452891	0.003140905	0.804071716
CGCG	0.02641211	0.003187572	0.816018417
TAGA	0.026344936	0.003265821	0.836050282
CGCT	0.026313136	0.003303471	0.845688598
TGAC	0.026187303	0.00345636	0.884828199
AAGG	0.026177003	0.003469156	0.888103817
GGGG	0.026068828	0.003606166	0.923178486
CCGG	0.026023729	0.003664726	0.938169858
AAAA	0.017096435	0.056299545	1
AAAG	0.007784615	0.384818073	1
AAAT	0.019215705	0.031924535	1
AACA	0.007051487	0.431160937	1
AACC	0.013852678	0.121977653	1
AACT	0.020175866	0.02428605	1
AAGA	0.017964905	0.044889956	1
AAGC	0.025523023	0.004375479	1
AAGT	0.025405909	0.0045588	1
AATC	0.020882981	0.019725024	1
AATG	0.019217318	0.031910154	1
AATT	0.024096339	0.007136662	1
ACAA	0.022622453	0.011543729	1
ACAC	0.007885119	0.378711204	1
ACAG	0.010748961	0.230138942	1
ACAT	0.01618152	0.070832249	1
ACCA	0.016034419	0.073433573	1
ACCC	0.008804194	0.325666368	1
ACCG	0.021293781	0.017434559	1
ACCT	0.022588677	0.011668257	1
ACTC	0.017951231	0.045053205	1
ACTG	0.011198351	0.211236181	1
ACTT	0.015687836	0.079872173	1
AGAA	0.008112686	0.365105685	1
AGAC	0.017627213	0.04907071	1
AGAG	0.012961727	0.147882765	1
AGCT	0.021131601	0.018309366	1
AGGC	0.016679249	0.062585191	1
AGGG	0.01294404	0.148436585	1
AGGT	0.024588276	0.006044803	1
AGTC	0.023283184	0.009333686	1
AGTG	0.003703465	0.679284403	1
AGTT	0.02580932	0.003955134	1
ATAA	0.023973655	0.007435178	1
ATAG	0.023967478	0.007450499	1
ATCA	0.00999932	0.264290465	1
ATCC	0.019205001	0.032020158	1
ATCT	0.017587343	0.049585214	1
ATGC	0.024072945	0.007192741	1
ATGT	0.021241387	0.017713082	1
ATTA	0.022258552	0.012949543	1
ATTG	0.011005555	0.219203592	1
ATTT	0.011968232	0.181507381	1
CAAA	0.021495986	0.016395348	1
CAAC	0.024396516	0.006451129	1
CAAG	0.015348061	0.086622362	1
CAAT	0.008676218	0.33274843	1
CACA	0.010073799	0.260748909	1
CACC	0.002407809	0.788085508	1
CACG	0.021518189	0.01628462	1
CACT	0.000617326	0.945056842	1
CAGA	0.012201538	0.173142239	1
CAGC	0.009772375	0.275285768	1
CAGG	0.017323239	0.053108856	1
CATA	0.018771592	0.036103312	1
CATC	0.018152269	0.042702743	1
CATG	0.002108464	0.813913928	1
CATT	0.02068836	0.02089901	1
CCAA	0.017495094	0.050793034	1
CCAC	0.011849988	0.185859776	1
CCAG	0.003391409	0.704982766	1
CCAT	0.010991819	0.219779366	1
CCCA	-0.01506406	0.092611441	1
CCCC	0.014664147	0.101603645	1
CCCT	0.015162376	0.090501588	1
CCTA	0.011971579	0.181385273	1
CCTC	0.010213309	0.254203719	1
CCTG	0.008071693	0.367533712	1
CCTT	0.020103794	0.024798623	1
CGCA	0.023271393	0.009369559	1
CGGA	0.014491594	0.105692287	1
CTAA	0.013352151	0.13605568	1
CTAT	0.017929357	0.045315405	1
CTCA	-0.001337493	0.881307602	1
CTCC	0.01561915	0.081201107	1
CTCT	0.0121165	0.176157237	1
CTGA	0.005285866	0.555127083	1
CTGC	0.014544065	0.104435409	1
CTGG	0.008374718	0.349822923	1
CTGT	0.007026756	0.432778677	1
CTTA	0.024328392	0.006601291	1
CTTC	0.007939758	0.375416351	1
CTTG	0.018668137	0.037141103	1
GAAA	0.022478339	0.012083403	1
GAAC	0.01730332	0.053382897	1
GAAG	0.020473625	0.022264536	1
GAAT	0.015239031	0.088883533	1
GACA	0.015078981	0.092288726	1
GACG	0.018182808	0.04235492	1
GACT	0.004958017	0.57992486	1
GAGC	0.022235113	0.013045077	1
GAGG	0.008726089	0.329976879	1
GATG	0.005520895	0.537674827	1
GCAC	0.025281439	0.004761235	1
GCAG	0.015152295	0.09071612	1
GCAT	0.013641105	0.127782891	1
GCCC	0.016520964	0.065117137	1
GCCT	0.017185369	0.055029892	1
GCTA	0.017601716	0.049399218	1
GCTC	0.013059073	0.14486282	1
GCTG	0.018044484	0.043949698	1
GCTT	0.015648711	0.080626977	1
GGAA	0.018481029	0.039082575	1
GGAC	0.020102628	0.024806993	1
GGAG	0.018613512	0.037699229	1
GGAT	0.01459709	0.103177341	1
GGCA	0.025675238	0.004147205	1
GGCC	0.01423776	0.111942828	1
GGCT	0.008703551	0.331227552	1
GGGA	0.004292855	0.631769682	1
GGGC	0.024841719	0.005543172	1
GGGT	0.008697117	0.331585175	1
GGTC	0.016150974	0.071366111	1
GGTG	0.001936431	0.828851534	1
GGTT	0.02504984	0.005159678	1
GTCA	0.022570713	0.011734973	1
GTCC	0.023080263	0.009968458	1
GTCT	0.014396316	0.108005187	1
GTGA	0.020800623	0.020214606	1
GTGC	0.007687048	0.390803773	1
GTGG	0.01782292	0.046609686	1
GTGT	0.021564773	0.016054439	1
GTTC	0.025050991	0.005157626	1
GTTT	0.017571321	0.049793246	1
TAAA	0.022786345	0.01095607	1
TAAG	0.02302917	0.010134227	1
TAAT	0.022424682	0.012289979	1
TACA	0.020944591	0.019365588	1
TACG	0.020780427	0.020336264	1
TAGC	0.019530639	0.029218795	1
TATG	0.024816708	0.00559095	1
TATT	0.02501453	0.005223005	1
TCAA	0.016579886	0.064164919	1
TCAC	0.018590157	0.037940026	1
TCAG	0.008586942	0.337747264	1
TCAT	0.005935178	0.5075978	1
TCCA	0.000474734	0.957734135	1
TCCC	0.009213678	0.303669556	1
TCCT	0.000368163	0.967216116	1
TCGT	0.020533409	0.021876781	1
TCTC	0.016116761	0.071967979	1
TCTG	0.010397847	0.245722849	1
TCTT	0.011106678	0.214998127	1
TGAA	0.018810143	0.035722965	1
TGAG	0.021847877	0.0147161	1
TGAT	0.009968589	0.265761372	1
TGCA	0.009813872	0.273252322	1
TGCT	0.010247555	0.252614671	1
TGGA	0.018658503	0.037239016	1
TGGC	0.024934496	0.005369148	1
TGGG	0.006471736	0.469997275	1
TGTC	0.02258625	0.011677249	1
TGTG	0.008144859	0.363207066	1
TTAA	0.022910529	0.01052865	1
TTAC	0.017064656	0.056759117	1
TTAG	0.023825585	0.007810348	1
TTAT	0.016421751	0.066746809	1
TTCA	0.016009555	0.073880882	1
TTCC	0.015178526	0.090158744	1
TTCG	0.020495072	0.022124753	1
TTCT	0.01304109	0.145417105	1
TTGC	0.018270407	0.041370497	1
TTGG	0.015626094	0.081065957	1
TTGT	0.014928114	0.09559371	1
TTTA	0.01392646	0.120002371	1
TTTC	0.023598907	0.008417588	1
TTTG	0.0084257	0.346897342	1
TTTT	0.013861766	0.121732964	1
