# Supplementary material for: Genome-wide analysis of lncRNA stability in human
Source: PLoS Comput Biol. 2021 Apr 16;17(4):e1008918. doi: 10.1371/journal.pcbi.1008918 (PMC8081339; doi:10.1371/journal.pcbi.1008918)
Supplement: S55 Table — (CSV) [file pcbi.1008918.s055.csv]

kmer	rho	p	fdr
GAAAT	0.052939461	3.34E-09	3.42E-06
ACTTA	0.052658692	4.04E-09	4.13E-06
GGAAA	0.051734475	7.50E-09	7.68E-06
AGAAA	0.050260433	1.97E-08	2.02E-05
TTGAG	0.049213169	3.86E-08	3.95E-05
GTGGC	0.048518611	5.97E-08	6.12E-05
ACATT	0.048109603	7.71E-08	7.89E-05
TATTC	0.047730165	9.74E-08	9.98E-05
AAATA	0.046944836	1.57E-07	0.000161249
GTAAT	0.046514712	2.04E-07	0.000209061
TAGTG	0.046078463	2.65E-07	0.000271429
AATAT	0.045938503	2.88E-07	0.000294999
TGCCA	0.045904573	2.94E-07	0.000301004
CGAGG	0.045832881	3.07E-07	0.000314082
AGCAT	0.045777099	3.17E-07	0.000324636
TAGTA	0.045705927	3.31E-07	0.000338599
GCTGT	0.045608862	3.50E-07	0.00035858
TTCAT	0.045608179	3.50E-07	0.000358725
GTGCC	0.045585956	3.55E-07	0.000363459
AGGTT	0.044834633	5.51E-07	0.000564187
GTTGT	0.044731552	5.85E-07	0.000598952
TCATA	0.044631524	6.20E-07	0.000634655
ACCAC	0.044584917	6.37E-07	0.000651983
ATCTT	0.044438483	6.93E-07	0.000709442
ATGAA	0.044356334	7.26E-07	0.000743781
AGGCT	0.044021524	8.80E-07	0.000901041
ATTAA	0.043663321	1.08E-06	0.001104613
TATAT	0.043574372	1.13E-06	0.001161645
GTGGT	0.043014946	1.55E-06	0.001590834
AACTA	0.042988479	1.58E-06	0.001614523
TTCTT	0.042866249	1.69E-06	0.001728398
CTGTA	0.042864012	1.69E-06	0.001730552
TCTAT	0.042825003	1.73E-06	0.001768538
ATCTG	0.042816644	1.74E-06	0.00177678
TAGGA	0.042732143	1.82E-06	0.001862211
TAGTT	0.042395674	2.19E-06	0.002243192
GATGA	0.042198402	2.44E-06	0.00250026
ATAAT	0.042160497	2.49E-06	0.002552792
ATGTT	0.041791792	3.05E-06	0.0031222
TGTTA	0.041776368	3.07E-06	0.003148497
GAAGT	0.041679138	3.24E-06	0.003319224
GTTCA	0.041356853	3.86E-06	0.00395092
GGAAT	0.041296276	3.99E-06	0.004081869
TTCTA	0.041021054	4.62E-06	0.004731013
GTTAC	0.040994693	4.69E-06	0.004798132
AGTAG	0.040968077	4.75E-06	0.004866828
ATGGG	0.040907058	4.91E-06	0.005027889
AAATG	0.040886946	4.96E-06	0.005082086
AGTTG	0.040875363	4.99E-06	0.005113553
GTAGA	0.040753926	5.33E-06	0.005454873
TTTTC	0.040739916	5.37E-06	0.005495627
AGACC	0.040420288	6.36E-06	0.006508571
AGTGA	0.040197043	7.15E-06	0.007319526
CTGCT	0.040083716	7.59E-06	0.00776732
ATGAT	0.039983109	7.99E-06	0.008186696
TGCAG	0.039958889	8.10E-06	0.008290843
CTTAG	0.039940383	8.18E-06	0.008371269
TGTAT	0.039867654	8.49E-06	0.008694637
GCTTT	0.039751402	9.02E-06	0.009236435
CTTTT	0.039647812	9.52E-06	0.009746272
ATAGA	0.039631372	9.60E-06	0.009829613
ATGAG	0.039606298	9.72E-06	0.00995804
TGTCT	0.039578657	9.86E-06	0.010101472
TACAT	0.039574891	9.88E-06	0.010121164
GTTTT	0.039357584	1.11E-05	0.011321785
TATAG	0.039337826	1.12E-05	0.011437449
AGGGC	0.0392665	1.16E-05	0.011864448
ATTGT	0.039259488	1.16E-05	0.01190724
TACAG	0.039179009	1.21E-05	0.012409017
AGTTT	0.039081012	1.27E-05	0.013047287
TAAAC	0.039044431	1.30E-05	0.013293475
GTGAA	0.038902718	1.40E-05	0.014289691
ATTTA	0.038887535	1.41E-05	0.01440055
TTAAT	0.0388131	1.46E-05	0.014956018
ATAGG	0.038787172	1.48E-05	0.015154252
GGGCA	0.038769166	1.49E-05	0.015293394
AGCTT	0.038768963	1.49E-05	0.015294971
TAGAG	0.038708724	1.54E-05	0.01576942
CATTA	0.03868895	1.56E-05	0.015928194
ACATA	0.038582073	1.64E-05	0.01681309
TAATT	0.038577406	1.65E-05	0.01685278
CGTGG	0.038503993	1.71E-05	0.017488968
ACTGG	0.038413014	1.79E-05	0.018309168
ATGGC	0.038281817	1.91E-05	0.019556711
TTTCT	0.038265403	1.93E-05	0.019718366
GATTT	0.038225328	1.96E-05	0.020118426
AATTT	0.038102028	2.09E-05	0.021398341
AGTTC	0.038016324	2.18E-05	0.022333263
AGTAT	0.037960861	2.24E-05	0.022958866
CTTTA	0.037928548	2.28E-05	0.023331002
ATTCT	0.037922714	2.29E-05	0.023398804
AAAGC	0.037897606	2.31E-05	0.023692724
TGTAC	0.03789581	2.32E-05	0.023713879
GCTGA	0.03778248	2.45E-05	0.025086
AGCTG	0.03771904	2.53E-05	0.025886711
ATCCT	0.037626636	2.65E-05	0.027096616
GCAAA	0.037597997	2.68E-05	0.027482383
CGCCT	0.037565975	2.73E-05	0.027919917
TAAGT	0.037561722	2.73E-05	0.027978522
AAACT	0.037532654	2.77E-05	0.028382211
TCTTA	0.037526394	2.78E-05	0.028469883
AGCCT	0.037521981	2.79E-05	0.028531829
GTGTG	0.037513844	2.80E-05	0.028646401
TTTCA	0.037503283	2.81E-05	0.028795736
GCCGG	0.037476024	2.85E-05	0.02918465
TCCAT	0.037388114	2.98E-05	0.03047317
TACTG	0.03716629	3.32E-05	0.033969133
TTATT	0.037048505	3.51E-05	0.035977025
TATGT	0.037029251	3.55E-05	0.036315776
GCAGT	0.03700325	3.59E-05	0.036778057
GTACA	0.036972838	3.65E-05	0.037325851
TCAGA	0.036953794	3.68E-05	0.037672805
TTTTG	0.036882048	3.81E-05	0.039007625
TTGGT	0.036841139	3.89E-05	0.039788686
GGTGT	0.036806007	3.95E-05	0.040471294
GCTGC	0.03678946	3.98E-05	0.040796623
GAGTG	0.036704132	4.15E-05	0.042514054
GCTTG	0.036691238	4.18E-05	0.04277947
TATGA	0.036663815	4.23E-05	0.043349196
TAGCC	0.036630426	4.30E-05	0.044052575
TGTTG	0.036628456	4.31E-05	0.044094409
TCAGG	0.036600288	4.36E-05	0.044696746
AAGTA	0.036582438	4.40E-05	0.045082486
GAGTA	0.036418904	4.76E-05	0.048766399
CCAAG	0.036297808	5.05E-05	0.05167634
ACCTG	0.036199575	5.29E-05	0.054157024
TACTT	0.0361597	5.39E-05	0.055195827
GAGGA	0.036156973	5.40E-05	0.055267544
GATAA	0.036133772	5.46E-05	0.055881373
GAGTC	0.036098948	5.55E-05	0.056814847
CATGT	0.036036609	5.72E-05	0.0585229
GCCGA	0.03597451	5.89E-05	0.060272642
TATTG	0.035927639	6.02E-05	0.06162597
GGCGT	0.035756625	6.52E-05	0.0668118
GTTTA	0.035691538	6.73E-05	0.068891899
ACTCC	0.035681696	6.76E-05	0.069211721
AAGCA	0.035589174	7.06E-05	0.072287744
TTCAC	0.035558788	7.16E-05	0.07332585
CTTGA	0.035550513	7.19E-05	0.073611015
CAAAC	0.035508235	7.33E-05	0.075084289
CATGG	0.035473712	7.45E-05	0.07630797
TGAGG	0.035446177	7.55E-05	0.077297443
ACAAT	0.035439137	7.57E-05	0.077552374
GATAT	0.03541584	7.66E-05	0.078401639
TTACC	0.03534321	7.92E-05	0.081106129
CAAAA	0.03529554	8.10E-05	0.082928894
ATATA	0.035238202	8.32E-05	0.085172577
ACCAA	0.035219756	8.39E-05	0.085906522
AGATT	0.035171879	8.58E-05	0.087839447
GGATT	0.035166472	8.60E-05	0.088060295
ATCCC	0.035165398	8.60E-05	0.088104231
CGTGC	0.035146949	8.68E-05	0.088862128
ATAAC	0.035103252	8.86E-05	0.090681871
CAAGT	0.035075367	8.97E-05	0.09186145
TCAAA	0.035034143	9.14E-05	0.093631904
CTGGA	0.035003894	9.27E-05	0.094951451
ACAGG	0.03496276	9.45E-05	0.096773994
GTTAA	0.034942937	9.54E-05	0.097664075
AAGGT	0.03478345	0.000102648	0.105111731
TAGTC	0.034744733	0.000104491	0.106998878
TTTGA	0.034734384	0.000104989	0.107508711
GGAGT	0.034726264	0.000105381	0.107910339
GACAG	0.03472466	0.000105459	0.107989853
GGCAT	0.034654699	0.000108898	0.111511717
ACTTG	0.03462645	0.000110317	0.112964309
AACTT	0.034612076	0.000111045	0.113710259
TCTAG	0.034556243	0.000113918	0.116652058
GGATA	0.034545071	0.000114501	0.117249252
CATGC	0.034475433	0.0001182	0.121037193
ATACT	0.034425391	0.000120928	0.123830147
GCTGG	0.034375592	0.000123701	0.126669776
TAGAC	0.034364192	0.000124344	0.127328433
TGAAT	0.034295302	0.000128299	0.131377713
CCAAC	0.034287418	0.000128759	0.131848792
ACTCT	0.034248715	0.00013104	0.134184494
ACAAA	0.034210924	0.000133303	0.136502724
AAGAA	0.03413296	0.000138091	0.141405056
GAGGG	0.034126304	0.000138507	0.14183116
TTGTC	0.034108005	0.000139657	0.143008915
GCTAC	0.034100802	0.000140112	0.143475084
GAACC	0.03405865	0.000142804	0.146231593
GCCTG	0.034040517	0.000143977	0.147432687
CTTTG	0.034032993	0.000144467	0.147933775
CAGTC	0.034011424	0.000145878	0.149379164
GTTAG	0.033995904	0.000146902	0.150427406
TTAAG	0.033990975	0.000147228	0.150761799
AATAG	0.033918575	0.000152104	0.155754391
AGAGT	0.033791097	0.00016106	0.164925327
GATTA	0.033778387	0.00016198	0.165867023
TGAGA	0.033742638	0.000164593	0.168542907
GGAGG	0.033620552	0.000173819	0.177990858
TTGCT	0.033600038	0.000175416	0.179626371
TACCT	0.033594697	0.000175835	0.180054556
GAAAG	0.033463964	0.000186366	0.190838619
TCTCC	0.033428215	0.000189347	0.193891518
AAGTG	0.033425211	0.0001896	0.194150207
ACTAT	0.033421003	0.000189954	0.194512969
TTGAT	0.033405955	0.000191226	0.195815633
AAAGA	0.033397878	0.000191912	0.196518255
ACTAA	0.033317595	0.000198859	0.20363174
TTGGA	0.033310275	0.000199504	0.204292184
GCCAT	0.033252406	0.000204673	0.209585018
ATTAG	0.033243785	0.000205454	0.210384388
ATTGA	0.033226237	0.000207051	0.212020521
GACAA	0.033166511	0.000212577	0.217678966
GCATC	0.033110936	0.000217843	0.223071366
AGCAG	0.033086111	0.000220235	0.225520382
TCCTT	0.033072812	0.000221526	0.226842688
AATTC	0.033064972	0.000222291	0.227625599
CAGTA	0.032977908	0.00023095	0.236492498
AACAA	0.032963693	0.000232393	0.237970607
CCTGT	0.032954294	0.000233352	0.238952698
CAAAT	0.032952914	0.000233493	0.239097217
ACGTA	0.032941566	0.000234657	0.240288717
GGCGC	0.032825905	0.00024683	0.252754376
TTAAA	0.032796557	0.000250012	0.256012557
GTGTC	0.032743268	0.000255888	0.262029519
AATCT	0.032734855	0.000256828	0.26299148
GTTCC	0.032677769	0.000263288	0.269606874
ATGTC	0.032570516	0.000275839	0.282459628
GGGCT	0.032550879	0.000278197	0.28487422
TTAAC	0.03248147	0.000286684	0.293564571
AATCC	0.032448762	0.000290767	0.297745291
GTCTC	0.032400731	0.000296861	0.30398565
CCTTT	0.032336134	0.000305246	0.312571848
CAAGA	0.032323467	0.000306916	0.314281879
TCTGT	0.032280474	0.000312648	0.320151654
ACGGT	0.03223762	0.000318461	0.326104371
TACTA	0.032200405	0.000323591	0.331357685
GCTCT	0.032187473	0.000325392	0.333201629
AATGC	0.03216626	0.000328367	0.336247314
TGTTT	0.032160198	0.000329221	0.337122341
CCGCC	0.032159865	0.000329268	0.337170475
AGAAG	0.032156662	0.000329721	0.337633809
TTTAT	0.032138188	0.000332341	0.340317592
TCGTG	0.032114602	0.000335716	0.343773168
GAGAG	0.032105413	0.000337039	0.345128242
AAAAT	0.032030276	0.000348045	0.356397731
TGATA	0.031904206	0.000367269	0.376082954
TAAGA	0.03190132	0.00036772	0.376545346
GGATC	0.03187337	0.000372119	0.381050309
TCACA	0.031815196	0.000381434	0.390588577
AATCA	0.031802526	0.000383492	0.392695506
CCCGT	0.031788113	0.000385845	0.395105037
TAAGG	0.031751078	0.000391953	0.401359969
CGGCA	0.03175015	0.000392107	0.401517902
GAGTT	0.031707944	0.000399181	0.408761573
CTCCC	0.031668987	0.000405816	0.415555722
GGACT	0.031648578	0.000409333	0.419157103
TGAGT	0.031647287	0.000409557	0.419385978
CCTTC	0.031616631	0.000414896	0.424853127
GTTAT	0.031580794	0.000421219	0.431328675
TAGCT	0.031568067	0.000423487	0.433650335
TTGGC	0.03156032	0.000424872	0.435069317
CTACT	0.031539194	0.000428673	0.438960909
TAGAA	0.031476493	0.00044014	0.450703413
AGGCG	0.031430825	0.000448672	0.459439701
TGGAC	0.031423634	0.000450029	0.460829581
CTCAA	0.03140823	0.000452949	0.463820265
AAAAC	0.031390779	0.00045628	0.46723027
ATTCC	0.031382331	0.0004579	0.468889324
TAAAA	0.031373551	0.000459589	0.470619604
AGTAC	0.031333174	0.000467435	0.478653101
GTTCG	0.031314911	0.000471024	0.482328653
TTACA	0.031282822	0.000477393	0.488850724
CCCGG	0.031259991	0.000481974	0.493540964
CAGGA	0.031209044	0.000492343	0.504159057
GGTTA	0.031182417	0.000497845	0.509792842
TTCAG	0.031177923	0.000498779	0.510749335
CATTT	0.031138103	0.000507128	0.519299071
CGAAC	0.03113032	0.000508775	0.520985768
ACTGA	0.031117458	0.000511508	0.52378424
CGCCA	0.031067302	0.000522296	0.534831067
CACAT	0.031058859	0.000524133	0.536711991
GACTA	0.031000741	0.00053694	0.549826692
CTCCT	0.030965781	0.000544784	0.557858805
CTTCA	0.030940184	0.000550595	0.563809032
TAAAT	0.030925242	0.000554013	0.567309696
GTTTG	0.030855066	0.000570335	0.584022949
GATCG	0.030845114	0.000572686	0.58643001
AGCCG	0.030827624	0.000576838	0.590682552
TAATG	0.030782632	0.00058765	0.601754092
CTTTC	0.030722203	0.000602469	0.616928613
GGTAG	0.030692622	0.000609849	0.624485885
GTTGC	0.030652855	0.000619904	0.634781312
ACTTT	0.030640429	0.000623077	0.638030402
TTGAC	0.030494822	0.000661402	0.677275222
TGGAG	0.030489662	0.000662799	0.678706439
GAATT	0.030477	0.00066624	0.682229875
CTAGT	0.030476971	0.000666248	0.682238082
TTCCC	0.030464781	0.000669577	0.685646445
GGTTT	0.030458724	0.000671236	0.687345771
TCTGG	0.030456222	0.000671923	0.688049114
ACAAG	0.030414264	0.000683536	0.699940708
CAGAT	0.030407723	0.000685363	0.701811606
GCGCG	0.030392166	0.000689727	0.706280068
TCTCA	0.030392125	0.000689738	0.706291759
TTATA	0.030390769	0.00069012	0.706682723
TTTGG	0.030364903	0.000697436	0.71417487
ATATG	0.030345036	0.000703105	0.719979247
GAACT	0.030332728	0.000706638	0.723597301
CAAGG	0.030245713	0.000732092	0.749661992
ATACC	0.030218373	0.000740263	0.758029702
TGACC	0.030216196	0.000740918	0.758699711
GGCAG	0.030189206	0.000749074	0.767052003
TTATG	0.030157633	0.000758722	0.776931366
GACAT	0.030127953	0.000767896	0.786325504
AGTGT	0.030125403	0.000768689	0.787137503
AACCC	0.030086901	0.000780755	0.799493285
TATAA	0.0300614	0.000788843	0.80777574
GTAGG	0.030058501	0.000789768	0.80872223
GATCT	0.03004386	0.000794452	0.813518794
GCCCT	0.030022807	0.000801232	0.820461659
AAAGT	0.029983736	0.000813958	0.833493123
TATCC	0.029981915	0.000814556	0.834105012
ACAAC	0.029957531	0.000822598	0.842340653
TTAGT	0.029949079	0.000825403	0.845212746
GTGAG	0.02994022	0.000828352	0.848232834
GGAGA	0.029918689	0.000835561	0.855614973
CTGAC	0.029903114	0.000840812	0.860991827
CAAAG	0.029878274	0.00084925	0.869632487
CGGCC	0.029835388	0.000864004	0.884740181
CTAGC	0.029822736	0.000868402	0.889243257
CCAGC	0.029800677	0.000876118	0.897145274
AACTG	0.029781305	0.000882948	0.904138815
GTAAA	0.029742198	0.000896885	0.918410591
ATACA	0.029687595	0.000916686	0.938686944
GCTTA	0.029660521	0.000926654	0.948893996
TGAGC	0.029631123	0.000937591	0.960093345
TAATA	0.029597395	0.000950286	0.973093037
AGCAA	0.029593073	0.000951924	0.974770417
TTGTG	0.029587914	0.000953883	0.976776436
AAAAA	0.029573403	0.000959413	0.98243916
TTCCG	0.029556711	0.000965811	0.988990496
AATGG	0.029537088	0.000973383	0.996744203
AAAAG	0.028244004	0.001612343	1
AAACA	0.027477809	0.002154389	1
AAACC	0.016974338	0.058082283	1
AAACG	0.028005468	0.001765882	1
AAAGG	0.028925004	0.00123905	1
AAATC	0.029002088	0.00120225	1
AAATT	0.0268768	0.002691397	1
AACAC	0.025424585	0.004529108	1
AACAG	0.027653662	0.002016966	1
AACAT	0.021747552	0.015178684	1
AACCA	0.014496516	0.105573874	1
AACCG	0.022623835	0.011538659	1
AACCT	0.013270498	0.138466781	1
AACGA	0.005203981	0.561271923	1
AACGC	0.019740463	0.027527685	1
AACGG	-0.003300968	0.712495677	1
AACGT	0.022209679	0.013149444	1
AACTC	0.023775038	0.007942251	1
AAGAC	0.023992345	0.00738899	1
AAGAG	0.025062915	0.005136406	1
AAGAT	0.029354535	0.001046505	1
AAGCC	0.028113265	0.001694904	1
AAGCG	0.025716523	0.004087182	1
AAGCT	0.021950277	0.014256806	1
AAGGA	0.013121147	0.142961901	1
AAGGC	0.026104547	0.003560391	1
AAGGG	0.027532238	0.002110964	1
AAGTC	0.024267932	0.006737184	1
AAGTT	0.023327612	0.009199616	1
AATAA	0.029195973	0.001114107	1
AATAC	0.023493623	0.008713729	1
AATCG	0.024627639	0.005964302	1
AATGA	0.022988244	0.010268775	1
AATGT	0.024679514	0.005859691	1
AATTA	0.029167622	0.001126612	1
AATTG	0.022470803	0.01211223	1
ACACA	0.00662228	0.45973088	1
ACACC	0.028137689	0.00167919	1
ACACG	0.025122196	0.005032076	1
ACACT	0.010619858	0.235785335	1
ACAGA	0.025115762	0.005043305	1
ACAGC	0.029238903	0.001095416	1
ACAGT	0.029501898	0.000987099	1
ACATC	0.017732621	0.047731976	1
ACATG	0.027828542	0.001888322	1
ACCAG	0.015941626	0.075114336	1
ACCAT	0.020916526	0.019528606	1
ACCCA	0.018709023	0.036727959	1
ACCCC	0.020758322	0.020470159	1
ACCCG	0.025421651	0.00453376	1
ACCCT	0.013517578	0.131270309	1
ACCGA	0.023595236	0.008427761	1
ACCGC	0.003340051	0.709245568	1
ACCGG	0.008300962	0.354083057	1
ACCGT	0.014686511	0.101083074	1
ACCTA	0.01596952	0.07460583	1
ACCTC	0.021114541	0.018403582	1
ACCTT	0.02411978	0.007080863	1
ACGAA	0.023462365	0.008803425	1
ACGAC	0.015803357	0.077676957	1
ACGAG	0.020034955	0.025296926	1
ACGAT	0.022744368	0.011103995	1
ACGCA	0.007951768	0.374694538	1
ACGCC	0.028451502	0.001488878	1
ACGCG	0.00629291	0.482355242	1
ACGCT	0.014695911	0.10086491	1
ACGGA	0.021697093	0.015416142	1
ACGGC	0.023656805	0.0082586	1
ACGGG	0.01897227	0.034160604	1
ACGTC	0.00800992	0.37121153	1
ACGTG	0.010854791	0.225582653	1
ACGTT	0.008640237	0.334757348	1
ACTAC	0.017985321	0.044647126	1
ACTAG	0.013270868	0.138455782	1
ACTCA	0.015792774	0.077875998	1
ACTCG	0.016989679	0.057855738	1
ACTGC	0.023647628	0.008283619	1
ACTGT	0.017536447	0.050248583	1
ACTTC	0.021741983	0.015204729	1
AGAAC	0.022969132	0.010332148	1
AGAAT	0.017012631	0.057518185	1
AGACA	0.026838262	0.00272969	1
AGACG	0.008827248	0.324401117	1
AGACT	0.010698407	0.232338363	1
AGAGA	0.005690906	0.525224487	1
AGAGC	0.028121381	0.001689667	1
AGAGG	0.028422211	0.001505762	1
AGATA	0.029408682	0.001024302	1
AGATC	0.027236495	0.002356954	1
AGATG	0.026024771	0.003663364	1
AGCAC	0.018993757	0.033957991	1
AGCCA	0.026482819	0.003107054	1
AGCCC	0.017264613	0.053918773	1
AGCGA	0.029498528	0.000988422	1
AGCGC	0.021819754	0.014844499	1
AGCGG	0.01056524	0.238203303	1
AGCGT	0.019624939	0.028448015	1
AGCTA	0.023503908	0.008684395	1
AGCTC	0.013157724	0.141850815	1
AGGAA	0.014709357	0.100553488	1
AGGAC	0.024302078	0.006660128	1
AGGAG	0.020322292	0.023272893	1
AGGAT	0.025407206	0.004556732	1
AGGCA	0.026399396	0.00320225	1
AGGCC	0.018272381	0.041348544	1
AGGGA	0.01646173	0.066086121	1
AGGGG	0.028078927	0.001717223	1
AGGGT	0.021952024	0.014249082	1
AGGTA	0.019966449	0.025801391	1
AGGTC	0.019713394	0.027740991	1
AGGTG	0.021294356	0.017431528	1
AGTAA	0.026779303	0.002789237	1
AGTCA	0.017711984	0.047991639	1
AGTCC	0.026480562	0.003109595	1
AGTCG	0.00950585	0.288592248	1
AGTCT	0.019180417	0.032240691	1
AGTGC	0.006253832	0.485079034	1
AGTGG	0.02168024	0.01549618	1
AGTTA	0.028831343	0.001285163	1
ATAAA	0.028100059	0.001703455	1
ATAAG	0.029405528	0.001025584	1
ATACG	-0.004249368	0.635226983	1
ATAGC	0.021811229	0.014883617	1
ATAGT	0.025107996	0.005056891	1
ATATC	0.025452404	0.004485204	1
ATATT	0.025487353	0.004430594	1
ATCAA	0.02264052	0.011477604	1
ATCAC	0.023471637	0.008776732	1
ATCAG	0.009050561	0.312310787	1
ATCAT	0.017899553	0.045674741	1
ATCCA	0.023239531	0.009467114	1
ATCCG	0.017492587	0.050826194	1
ATCGA	0.027349363	0.002260132	1
ATCGC	0.01936945	0.030577936	1
ATCGG	0.010104183	0.259313599	1
ATCGT	0.015872815	0.076380891	1
ATCTA	0.027932594	0.001815402	1
ATCTC	0.026308828	0.003308602	1
ATGAC	0.018764007	0.036178554	1
ATGCA	0.025062336	0.005137434	1
ATGCC	0.015508193	0.083385792	1
ATGCG	0.017662826	0.048614923	1
ATGCT	0.020456541	0.022376438	1
ATGGA	0.022573613	0.01172418	1
ATGGT	0.023761029	0.007979157	1
ATGTA	0.024658115	0.005902643	1
ATGTG	0.024945714	0.005348444	1
ATTAC	0.028855881	0.001272931	1
ATTAT	0.02498636	0.005274028	1
ATTCA	0.007172995	0.423263817	1
ATTCG	0.011157433	0.212909402	1
ATTGC	0.009043217	0.312703596	1
ATTGG	0.023992179	0.0073894	1
ATTTC	0.024322062	0.006615401	1
ATTTG	0.020936674	0.019411451	1
ATTTT	0.019866816	0.026550592	1
CAACA	0.022864992	0.010683628	1
CAACC	0.018276891	0.041298407	1
CAACG	0.02269742	0.011271537	1
CAACT	0.020350868	0.023079504	1
CAAGC	0.018500678	0.038874723	1
CAATA	0.027992356	0.001774699	1
CAATC	0.007823023	0.382477247	1
CAATG	0.016328547	0.068308223	1
CAATT	0.019641298	0.028316103	1
CACAA	0.01193444	0.182743409	1
CACAC	0.013327695	0.136774406	1
CACAG	0.021113937	0.018406924	1
CACCA	0.020137236	0.024559631	1
CACCC	0.018485646	0.039033659	1
CACCG	0.016848085	0.059974776	1
CACCT	0.020344534	0.023122249	1
CACGA	0.024918526	0.005398747	1
CACGC	0.007322095	0.413690066	1
CACGG	0.020319031	0.023295048	1
CACGT	0.005156699	0.564834986	1
CACTA	0.024312023	0.006637836	1
CACTC	0.02047899	0.022229499	1
CACTG	0.021449798	0.016627807	1
CACTT	0.024894119	0.005444269	1
CAGAA	0.022855762	0.010715285	1
CAGAC	0.011243798	0.209388944	1
CAGAG	0.020747617	0.020535274	1
CAGCA	0.022367201	0.012514743	1
CAGCC	0.029234892	0.00109715	1
CAGCG	0.023463765	0.008799391	1
CAGCT	0.027581003	0.002072741	1
CAGGC	0.008965584	0.316876054	1
CAGGG	0.022116605	0.013537702	1
CAGGT	0.028052068	0.001734869	1
CAGTG	0.028954695	0.001224755	1
CAGTT	0.024447293	0.006341211	1
CATAA	0.020196449	0.024141364	1
CATAC	0.028436089	0.00149774	1
CATAG	0.023629525	0.008333173	1
CATAT	0.025356506	0.004638196	1
CATCA	0.021631242	0.015730953	1
CATCC	0.018750105	0.036316791	1
CATCG	0.021924984	0.014369061	1
CATCT	0.020637431	0.021216097	1
CATGA	0.024744772	0.005730441	1
CATTC	0.024747641	0.005724819	1
CATTG	0.027026587	0.002547181	1
CCAAA	0.009874069	0.27032075	1
CCAAT	0.021797781	0.014945509	1
CCACA	0.025687114	0.004129858	1
CCACC	0.019816004	0.026939862	1
CCACG	0.024849061	0.005529218	1
CCACT	0.025405326	0.00455973	1
CCAGA	0.027600011	0.002058014	1
CCAGG	0.015425923	0.085036159	1
CCAGT	0.029413132	0.001022497	1
CCATA	0.026743969	0.002825489	1
CCATC	0.01135452	0.204937546	1
CCATG	0.019934507	0.026039565	1
CCATT	0.018325689	0.040759272	1
CCCAA	0.022058292	0.013786079	1
CCCAC	0.023684615	0.008183192	1
CCCAG	0.015870908	0.076416231	1
CCCAT	0.015421238	0.08513095	1
CCCCA	0.018101599	0.043285169	1
CCCCC	0.01715378	0.055478108	1
CCCCG	0.015858786	0.07664123	1
CCCCT	0.028307848	0.001573386	1
CCCGA	0.02132764	0.017256619	1
CCCGC	0.019604425	0.028614185	1
CCCTA	0.014833597	0.097712077	1
CCCTC	0.020354151	0.023057379	1
CCCTG	0.014680296	0.10122753	1
CCCTT	0.024572108	0.00607815	1
CCGAA	0.020972148	0.019206674	1
CCGAC	0.015084235	0.092175295	1
CCGAG	0.014845297	0.097447828	1
CCGAT	0.013605516	0.128780164	1
CCGCA	0.011107582	0.214960792	1
CCGCG	0.009271198	0.300660658	1
CCGCT	0.017294428	0.053505603	1
CCGGA	0.002570765	0.774120556	1
CCGGC	0.021669797	0.015545958	1
CCGGG	0.025527385	0.004368783	1
CCGGT	0.008081997	0.366922468	1
CCGTA	0.004494726	0.615826639	1
CCGTC	0.022869884	0.01066688	1
CCGTG	0.021343894	0.017171769	1
CCGTT	0.021505751	0.016346568	1
CCTAA	0.01626261	0.069430876	1
CCTAC	0.021540857	0.016172254	1
CCTAG	0.018066957	0.043687209	1
CCTAT	0.015579873	0.081969083	1
CCTCA	0.029251225	0.001090105	1
CCTCC	0.027373985	0.002239501	1
CCTCG	0.026056688	0.003621845	1
CCTCT	0.02490492	0.005424081	1
CCTGA	0.024997653	0.00525352	1
CCTGC	0.022964758	0.010346701	1
CCTGG	0.024410996	0.00641961	1
CCTTA	0.029245353	0.001092633	1
CCTTG	0.013075774	0.144349479	1
CGAAA	0.008576908	0.338312143	1
CGAAG	0.011592318	0.195610681	1
CGAAT	0.010092222	0.259877948	1
CGACA	0.023674379	0.008210877	1
CGACC	0.004031771	0.652644908	1
CGACG	0.005341208	0.550992866	1
CGACT	0.021817944	0.014852799	1
CGAGA	0.020999921	0.019047677	1
CGAGC	0.014371148	0.108622808	1
CGAGT	0.010284657	0.250900895	1
CGATA	0.011122133	0.214360559	1
CGATC	0.029344001	0.001050875	1
CGATG	0.018175796	0.042434573	1
CGATT	0.018468763	0.039212814	1
CGCAA	0.003895667	0.663637424	1
CGCAC	0.014477638	0.106028591	1
CGCAG	0.01890713	0.034781179	1
CGCAT	0.016030845	0.073497731	1
CGCCC	0.029088773	0.001162075	1
CGCCG	0.029089164	0.001161896	1
CGCGA	0.022641853	0.011472738	1
CGCGC	0.013632004	0.128037339	1
CGCGG	0.020406496	0.02270704	1
CGCGT	0.009370557	0.295510074	1
CGCTA	0.025293876	0.004740649	1
CGCTC	0.006899345	0.441168549	1
CGCTG	0.023718119	0.008093166	1
CGCTT	0.021636004	0.015708002	1
CGGAA	0.02206965	0.013737388	1
CGGAC	0.008917442	0.319481726	1
CGGAG	0.021007497	0.019004501	1
CGGAT	0.0209227	0.019492639	1
CGGCG	0.028606167	0.001402581	1
CGGCT	0.028975164	0.001214988	1
CGGGA	0.019312169	0.031073824	1
CGGGC	0.014465368	0.106324976	1
CGGGG	0.014453808	0.106604805	1
CGGGT	0.014101659	0.115412331	1
CGGTA	0.01708437	0.056473661	1
CGGTC	0.020929083	0.019455518	1
CGGTG	0.024290401	0.00668639	1
CGGTT	0.017833538	0.046479189	1
CGTAA	0.020159885	0.024398912	1
CGTAC	0.017954398	0.045015355	1
CGTAG	0.012797224	0.153095122	1
CGTAT	0.020906141	0.019589228	1
CGTCA	0.013403191	0.134565077	1
CGTCC	0.006269453	0.483989231	1
CGTCG	0.014035308	0.117134157	1
CGTCT	0.019656987	0.028190085	1
CGTGA	0.023496404	0.008705788	1
CGTGT	0.027836631	0.001882559	1
CGTTA	0.012822314	0.152291207	1
CGTTC	0.025948112	0.003764857	1
CGTTG	0.0088966	0.32061415	1
CGTTT	0.027957978	0.00179801	1
CTAAA	0.009728333	0.27745523	1
CTAAC	0.02696345	0.002607085	1
CTAAG	0.023023855	0.010151611	1
CTAAT	0.015200753	0.089688586	1
CTACA	0.024850293	0.005526879	1
CTACC	0.027499881	0.002136682	1
CTACG	0.01237303	0.167179635	1
CTAGA	0.026603516	0.002973887	1
CTAGG	0.018857528	0.03526015	1
CTATA	0.028315288	0.001568903	1
CTATC	0.012041136	0.178861827	1
CTATG	0.026743812	0.002825652	1
CTATT	0.029139769	0.001139023	1
CTCAC	0.025883455	0.003852439	1
CTCAG	0.024266795	0.006739762	1
CTCAT	0.012246069	0.17157889	1
CTCCA	0.02603598	0.003648734	1
CTCCG	0.006638626	0.458623717	1
CTCGA	0.017487913	0.050888075	1
CTCGC	0.018823893	0.035588136	1
CTCGG	0.009854311	0.271280558	1
CTCGT	0.025567297	0.004307936	1
CTCTA	0.026565417	0.003015349	1
CTCTC	0.019013096	0.033776518	1
CTCTG	0.023313849	0.009240965	1
CTCTT	0.017367494	0.052504231	1
CTGAA	0.027867204	0.00186092	1
CTGAG	0.006471026	0.470045963	1
CTGAT	0.025753342	0.004034318	1
CTGCA	0.020157349	0.024416861	1
CTGCC	0.025959726	0.003749317	1
CTGCG	0.023370291	0.009072447	1
CTGGC	0.026868365	0.002699737	1
CTGGG	0.020657686	0.021089489	1
CTGGT	0.028454191	0.001487337	1
CTGTC	0.011144267	0.213449804	1
CTGTG	0.027413336	0.002206886	1
CTGTT	0.021205078	0.017908374	1
CTTAA	0.026004701	0.003689692	1
CTTAC	0.025366678	0.004621747	1
CTTAT	0.015626702	0.081054117	1
CTTCC	0.025565123	0.00431123	1
CTTCG	0.024954583	0.005332126	1
CTTCT	0.020801961	0.020206564	1
CTTGC	0.024784637	0.005652756	1
CTTGG	0.026615833	0.002960595	1
CTTGT	0.028420616	0.001506687	1
GAAAA	0.023978066	0.007424256	1
GAAAC	0.028407668	0.001514211	1
GAACA	0.018650452	0.037321015	1
GAACG	0.018384317	0.040119431	1
GAAGA	0.020773588	0.02037761	1
GAAGC	0.023994266	0.007384258	1
GAAGG	0.028198395	0.001640715	1
GAATA	0.01972733	0.027630998	1
GAATC	0.018748139	0.036336381	1
GAATG	0.026734758	0.002835011	1
GACAC	0.013526804	0.131007322	1
GACCA	0.023125354	0.009824174	1
GACCC	0.01877113	0.036107891	1
GACCG	0.013189889	0.140879223	1
GACCT	0.023333675	0.009181455	1
GACGA	0.019844589	0.02672027	1
GACGC	0.0120117	0.179926532	1
GACGG	0.022433851	0.012254461	1
GACGT	0.025474681	0.004450325	1
GACTC	0.023092386	0.009929483	1
GACTG	0.025163323	0.004960824	1
GACTT	0.022150641	0.013394563	1
GAGAA	0.026906988	0.002661745	1
GAGAC	0.026024711	0.003663441	1
GAGAT	0.020981511	0.019152942	1
GAGCA	0.025021013	0.005211325	1
GAGCC	0.018599014	0.037848559	1
GAGCG	0.029468527	0.001000272	1
GAGCT	0.021008046	0.019001375	1
GAGGC	0.022972667	0.010320399	1
GAGGT	0.026167447	0.003481065	1
GATAC	0.025231741	0.004844312	1
GATAG	0.018706211	0.036756255	1
GATCA	0.025195134	0.004906339	1
GATCC	0.021811979	0.014880174	1
GATGC	0.028559504	0.001428119	1
GATGG	0.02938835	0.001032588	1
GATGT	0.014545342	0.104404965	1
GATTC	0.025126849	0.005023968	1
GATTG	0.023970656	0.007442614	1
GCAAC	0.020834767	0.020010364	1
GCAAG	0.027601821	0.002056618	1
GCAAT	0.022569954	0.011737796	1
GCACA	0.011124991	0.214242795	1
GCACC	0.017266162	0.053897239	1
GCACG	0.007142976	0.425206915	1
GCACT	0.026923656	0.002645502	1
GCAGA	0.024684223	0.005850277	1
GCAGC	0.026997336	0.002574776	1
GCAGG	0.025393107	0.004579256	1
GCATA	0.011369192	0.204352897	1
GCATG	0.016995892	0.057764212	1
GCATT	0.02693163	0.002637763	1
GCCAA	0.029153451	0.00113291	1
GCCAC	0.026845285	0.002722675	1
GCCAG	0.023636556	0.008313897	1
GCCCA	0.020816532	0.020119213	1
GCCCC	0.022289919	0.012822661	1
GCCCG	0.022334201	0.012645416	1
GCCGC	0.027100064	0.002479051	1
GCCGT	0.016387429	0.067318337	1
GCCTA	0.018342115	0.040579145	1
GCCTC	0.02571724	0.004086147	1
GCCTT	0.018700809	0.036810642	1
GCGAA	0.011970257	0.181433482	1
GCGAC	0.028516511	0.001452026	1
GCGAG	0.012998459	0.146737646	1
GCGAT	0.019559665	0.028979656	1
GCGCA	0.023059597	0.010035215	1
GCGCC	0.029021752	0.001193026	1
GCGCT	0.022512958	0.011951761	1
GCGGA	0.023018266	0.01016992	1
GCGGC	0.024367896	0.006513837	1
GCGGG	0.024086969	0.007159076	1
GCGGT	0.025464519	0.004466205	1
GCGTA	0.017076338	0.056589818	1
GCGTC	0.016680812	0.062560604	1
GCGTG	0.02037023	0.022949268	1
GCGTT	0.010046152	0.262059693	1
GCTAA	0.021654878	0.015617316	1
GCTAG	0.011739207	0.190007085	1
GCTAT	0.028402275	0.001517354	1
GCTCA	0.019004313	0.033858836	1
GCTCC	0.021589524	0.015933304	1
GCTCG	0.018813888	0.035686197	1
GCTTC	0.013698977	0.126174028	1
GGAAC	0.01493682	0.095400437	1
GGAAG	0.023110052	0.009872928	1
GGACA	0.024760523	0.005699633	1
GGACC	0.014738506	0.099880991	1
GGACG	0.021371666	0.017027629	1
GGAGC	0.020330489	0.023217277	1
GGATG	0.01281731	0.152451283	1
GGCAA	0.017941059	0.045174984	1
GGCAC	0.020968188	0.019229443	1
GGCCA	0.020772188	0.020386082	1
GGCCC	0.021604011	0.015862778	1
GGCCG	0.023206334	0.009569717	1
GGCCT	0.024658919	0.005901025	1
GGCGA	0.025770215	0.0040103	1
GGCGG	0.02614051	0.003514837	1
GGCTA	0.028573046	0.001420664	1
GGCTC	0.019715209	0.027726645	1
GGCTG	0.017741984	0.047614567	1
GGCTT	0.013053713	0.145027857	1
GGGAA	0.027830246	0.001887107	1
GGGAC	0.009811765	0.27335531	1
GGGAG	0.017955896	0.044997461	1
GGGAT	0.027592511	0.002063813	1
GGGCC	0.020083206	0.024946757	1
GGGCG	0.028259827	0.001602606	1
GGGGA	0.016835731	0.060162663	1
GGGGC	0.019919503	0.0261521	1
GGGGG	0.007962972	0.374021884	1
GGGGT	0.027382856	0.002232111	1
GGGTA	0.009452111	0.291326864	1
GGGTC	0.028760329	0.001321176	1
GGGTG	0.021303448	0.017383596	1
GGGTT	0.027004517	0.002567977	1
GGTAA	0.029495818	0.000989487	1
GGTAC	0.018929542	0.034566585	1
GGTAT	0.02167708	0.015511228	1
GGTCA	0.021565987	0.016048479	1
GGTCC	0.019387869	0.030419926	1
GGTCG	0.005864636	0.512656066	1
GGTCT	0.012555479	0.161006871	1
GGTGA	0.024416576	0.006407502	1
GGTGC	0.014350379	0.109134555	1
GGTGG	0.012674431	0.157076074	1
GGTTC	0.027611795	0.002048934	1
GGTTG	0.027143487	0.002439577	1
GTAAC	0.024844002	0.00553883	1
GTAAG	0.017727049	0.047801974	1
GTACC	0.025786685	0.003986981	1
GTACG	0.007929466	0.376035621	1
GTACT	0.02002873	0.025342413	1
GTAGC	0.021672313	0.015533953	1
GTAGT	0.026672726	0.002899896	1
GTATA	0.021812924	0.014875833	1
GTATC	0.021167022	0.01811509	1
GTATG	0.023659434	0.008251445	1
GTATT	0.01826188	0.04146547	1
GTCAA	0.007589804	0.396825555	1
GTCAC	0.024019032	0.007323485	1
GTCAG	0.028243136	0.001612879	1
GTCAT	0.026291389	0.003329445	1
GTCCA	0.014657583	0.101756846	1
GTCCC	0.023056526	0.010045169	1
GTCCG	0.012620078	0.158863062	1
GTCCT	0.025787757	0.003985467	1
GTCGA	0.007671556	0.391759377	1
GTCGC	0.015179873	0.090130192	1
GTCGG	0.004844082	0.588662654	1
GTCGT	0.024454626	0.006325476	1
GTCTA	0.010002554	0.264135988	1
GTCTG	0.007328049	0.413310434	1
GTCTT	0.027766249	0.001933256	1
GTGAC	0.02186751	0.014627043	1
GTGAT	0.028530386	0.001444271	1
GTGCA	0.022191835	0.013223108	1
GTGCG	0.019947416	0.025943086	1
GTGCT	0.024287295	0.006693391	1
GTGGA	0.025630881	0.004212585	1
GTGGG	0.024545565	0.006133253	1
GTGTA	0.024066164	0.007209069	1
GTGTT	0.017249826	0.054124677	1
GTTCT	0.024805304	0.005612856	1
GTTGA	0.029356089	0.001045861	1
GTTGG	0.024394141	0.006456313	1
GTTTC	0.023261155	0.009400809	1
TAAAG	0.019342867	0.030807218	1
TAACA	0.025123463	0.005029867	1
TAACC	0.020153052	0.024447303	1
TAACG	0.006447264	0.471678054	1
TAACT	0.025482534	0.004438088	1
TAAGC	0.015110325	0.091613743	1
TAATC	0.021050416	0.018761533	1
TACAA	0.027470675	0.002160141	1
TACAC	0.013534419	0.130790543	1
TACCA	0.025255611	0.004804248	1
TACCC	0.013934129	0.119798502	1
TACCG	0.020334451	0.023190436	1
TACGA	0.00958101	0.284796678	1
TACGC	0.010292964	0.250518306	1
TACGG	0.021218656	0.017835122	1
TACGT	0.006004957	0.502620139	1
TACTC	0.026398446	0.00320335	1
TAGAT	0.015862059	0.07658043	1
TAGCA	0.027012861	0.002560096	1
TAGCG	0.012905927	0.149635389	1
TAGGC	0.025596951	0.004263225	1
TAGGG	0.011830501	0.186584423	1
TAGGT	0.012848597	0.151452541	1
TATAC	0.018270073	0.041374215	1
TATCA	0.018911643	0.034737873	1
TATCG	0.007385833	0.409636837	1
TATCT	0.026657775	0.002915735	1
TATGC	0.019230036	0.031796906	1
TATGG	0.027603839	0.002055061	1
TATTA	0.026292872	0.003327669	1
TATTT	0.024706812	0.00580531	1
TCAAC	0.027852232	0.001871488	1
TCAAG	0.02623917	0.003392577	1
TCAAT	0.027169748	0.002415984	1
TCACC	0.018822201	0.035604712	1
TCACG	0.028964166	0.001220226	1
TCACT	0.015132711	0.091134082	1
TCAGC	0.01809226	0.043393245	1
TCAGT	0.016593891	0.063940292	1
TCATC	-7.29E-05	0.993503424	1
TCATG	0.015258026	0.088486207	1
TCATT	0.028504013	0.001459045	1
TCCAA	0.006061664	0.498594067	1
TCCAC	0.015762094	0.078455364	1
TCCAG	0.021156079	0.018174916	1
TCCCA	0.015862067	0.076580286	1
TCCCC	0.020281437	0.02355182	1
TCCCG	0.021600539	0.015879658	1
TCCCT	0.012064439	0.178022263	1
TCCGA	0.01853495	0.038514436	1
TCCGC	0.024827563	0.005570167	1
TCCGG	0.016362576	0.067734697	1
TCCGT	0.015373674	0.086097961	1
TCCTA	0.019024266	0.033672072	1
TCCTC	0.021974747	0.014148943	1
TCCTG	0.025739396	0.004054268	1
TCGAA	0.024864893	0.005499233	1
TCGAC	0.005458521	0.542279469	1
TCGAG	0.026140649	0.003514662	1
TCGAT	0.026622843	0.002953054	1
TCGCA	0.021716306	0.015325343	1
TCGCC	0.01513313	0.091125123	1
TCGCG	0.005392353	0.547185593	1
TCGCT	0.027776975	0.001925449	1
TCGGA	0.015981032	0.074396767	1
TCGGC	0.024780936	0.005659927	1
TCGGG	0.012316027	0.169144203	1
TCGGT	-0.002699772	0.763116221	1
TCGTA	0.00641986	0.473564073	1
TCGTC	0.018997325	0.033924448	1
TCGTT	0.020150733	0.024463742	1
TCTAA	0.02540341	0.004562786	1
TCTAC	0.014743949	0.099755807	1
TCTCG	0.01910881	0.032890478	1
TCTCT	0.022458106	0.012160934	1
TCTGA	0.017245288	0.054187999	1
TCTGC	0.017397916	0.05209194	1
TCTTC	0.01077093	0.229187782	1
TCTTG	0.014957358	0.094945779	1
TCTTT	0.021169532	0.018101393	1
TGAAA	0.029194078	0.001114939	1
TGAAC	0.025823664	0.003935072	1
TGAAG	0.025094739	0.005080158	1
TGACA	0.021070608	0.018648172	1
TGACG	0.027554974	0.002093063	1
TGACT	0.018010762	0.044346088	1
TGATC	0.010300347	0.250178621	1
TGATG	0.022265339	0.012921996	1
TGATT	0.026551842	0.00303025	1
TGCAA	0.023481274	0.008749065	1
TGCAC	0.024937549	0.005363505	1
TGCAT	0.022936042	0.010442699	1
TGCCC	0.028374984	0.001533357	1
TGCCG	0.003833693	0.668667076	1
TGCCT	0.020550849	0.021764781	1
TGCGA	0.022415197	0.01232682	1
TGCGC	0.014490553	0.105717331	1
TGCGG	0.014743746	0.099760486	1
TGCGT	0.01082525	0.226847934	1
TGCTA	0.022699324	0.011264702	1
TGCTC	0.018043783	0.043957913	1
TGCTG	0.006744421	0.451494472	1
TGCTT	0.024884336	0.005462611	1
TGGAA	0.027276907	0.002321859	1
TGGAT	0.015261636	0.088410861	1
TGGCA	0.014069557	0.116242878	1
TGGCC	0.028309893	0.001572153	1
TGGCG	0.023098853	0.009908748	1
TGGCT	0.021572684	0.016015632	1
TGGGA	0.021087877	0.01855169	1
TGGGC	0.016746756	0.061530398	1
TGGGG	0.022127223	0.013492903	1
TGGGT	0.014811999	0.098201371	1
TGGTA	0.019310086	0.031091985	1
TGGTC	0.022177856	0.01328107	1
TGGTG	0.026115444	0.003546531	1
TGGTT	0.015805871	0.077629739	1
TGTAA	0.022399426	0.01238829	1
TGTAG	0.018602375	0.03781389	1
TGTCA	0.026470645	0.003120784	1
TGTCC	0.009901257	0.26900383	1
TGTCG	0.016749334	0.061490404	1
TGTGA	0.027657758	0.002013863	1
TGTGC	0.00733361	0.412956044	1
TGTGG	0.017995087	0.044531365	1
TGTGT	0.027300669	0.002301448	1
TGTTC	0.015112985	0.091556643	1
TTACG	0.004922372	0.582651982	1
TTACT	0.024629553	0.005960414	1
TTAGA	0.028474072	0.001475987	1
TTAGC	0.029095341	0.001159082	1
TTAGG	0.021930774	0.014343296	1
TTATC	0.023829036	0.007801414	1
TTCAA	0.0270478	0.002527338	1
TTCCA	0.025015196	0.005221803	1
TTCCT	0.011253546	0.208994249	1
TTCGA	0.024734963	0.005749704	1
TTCGC	0.012415399	0.165730573	1
TTCGG	0.008920711	0.319304352	1
TTCGT	0.025080826	0.00510468	1
TTCTC	0.022214559	0.013129362	1
TTCTG	0.022584357	0.011684268	1
TTGAA	0.026075817	0.003597167	1
TTGCA	0.023204805	0.009574468	1
TTGCC	0.025596331	0.004264157	1
TTGCG	0.02379367	0.0078934	1
TTGGG	0.021488034	0.016435164	1
TTGTA	0.025377811	0.004603805	1
TTGTT	0.029337624	0.001053529	1
TTTAA	0.017962439	0.044919358	1
TTTAC	0.017618367	0.04918447	1
TTTAG	0.021549186	0.016131135	1
TTTCC	0.005848877	0.513789638	1
TTTCG	0.018085023	0.043477146	1
TTTGC	0.025100509	0.005070018	1
TTTGT	0.026489619	0.003099409	1
TTTTA	0.023168352	0.009688323	1
TTTTT	0.024574567	0.006073066	1
