# Supplementary material for: Genome-wide analysis of lncRNA stability in human
Source: PLoS Comput Biol. 2021 Apr 16;17(4):e1008918. doi: 10.1371/journal.pcbi.1008918 (PMC8081339; doi:10.1371/journal.pcbi.1008918)
Supplement: S56 Table — (CSV) [file pcbi.1008918.s056.csv]

kmer	rho	p	fdr
TTTTAT	0.05210171	5.87E-09	2.41E-05
AGACCA	0.048778658	5.07E-08	0.000207856
GTGAGC	0.048327259	6.73E-08	0.000275721
ATTTTT	0.047175097	1.37E-07	0.000560767
AGCAGC	0.045874255	2.99E-07	0.001225876
CGCGCC	0.044846978	5.47E-07	0.002240626
TATAAA	0.044150302	8.17E-07	0.003348382
GAAATA	0.043730429	1.04E-06	0.004253516
GATTTT	0.043706908	1.05E-06	0.004310639
AATAAA	0.043363409	1.28E-06	0.005233846
CTGCCA	0.042890839	1.66E-06	0.006819541
ATAATA	0.042705504	1.85E-06	0.007559803
ATATAT	0.042014867	2.70E-06	0.011058586
GGCGTG	0.042012035	2.70E-06	0.011075715
GTTTGA	0.041726015	3.16E-06	0.012943332
ACTGAT	0.041517796	3.54E-06	0.014489131
GTTTTT	0.041459036	3.65E-06	0.014956434
TTAATA	0.041378365	3.81E-06	0.015621585
GTGCAG	0.041167337	4.27E-06	0.017498324
ACAAAA	0.041151822	4.31E-06	0.01764451
AAGTAG	0.041087271	4.46E-06	0.018265403
AAGAAA	0.041032287	4.59E-06	0.018810736
GTGCCA	0.040686624	5.52E-06	0.022613294
TTGAAC	0.040636631	5.67E-06	0.023220756
GCCAGG	0.040388051	6.46E-06	0.026480479
TATTAA	0.040285972	6.82E-06	0.027942135
AAAAAT	0.040225385	7.04E-06	0.028845823
CCAGGT	0.04014275	7.35E-06	0.030123543
GAAGAA	0.039958048	8.10E-06	0.033177929
GGATTT	0.03940494	1.08E-05	0.044196357
TTTACA	0.039333833	1.12E-05	0.045843845
CCTTTT	0.039206427	1.19E-05	0.048943373
TTGTGA	0.039190403	1.20E-05	0.049347067
TAATCT	0.039104703	1.26E-05	0.05156069
AATTTT	0.039090897	1.27E-05	0.051926039
TGAGGC	0.038905129	1.39E-05	0.057088635
ACTAAA	0.038815733	1.46E-05	0.059744091
GGAAAG	0.038802827	1.47E-05	0.060137038
GTGATC	0.038728018	1.52E-05	0.062463806
TTTAAA	0.038480521	1.73E-05	0.070788646
AGGTGA	0.038376711	1.82E-05	0.074586258
ATTACA	0.038161247	2.03E-05	0.083096957
AACCAG	0.038079778	2.11E-05	0.086549634
TGCAAA	0.038003953	2.19E-05	0.08988549
TTTTGG	0.037814974	2.41E-05	0.098740223
TTAATG	0.037668002	2.59E-05	0.106193948
GTGGTG	0.037652661	2.61E-05	0.10700206
TAAAGC	0.037630428	2.64E-05	0.108183704
GGTTCA	0.037592474	2.69E-05	0.110229523
TTGCAG	0.037544881	2.76E-05	0.112846948
AAAAAA	0.037535583	2.77E-05	0.11336518
TTTCCG	0.037255651	3.18E-05	0.130069148
TTATTG	0.037215664	3.24E-05	0.132638025
ACTTTG	0.037050163	3.51E-05	0.143791958
AGTGGA	0.037047501	3.52E-05	0.143978455
ATTAAA	0.037029281	3.55E-05	0.145261017
ATTATA	0.037002239	3.59E-05	0.147184583
GTTGAG	0.036836692	3.89E-05	0.159497985
ACTGCA	0.036691084	4.18E-05	0.171130631
AGAAAA	0.036669792	4.22E-05	0.172897577
AAGTGA	0.036657121	4.25E-05	0.173957398
CTTCCT	0.036656792	4.25E-05	0.173985008
GTCAGG	0.036498135	4.58E-05	0.18778916
CCTGTA	0.036417182	4.77E-05	0.195226715
TTTGGA	0.036408847	4.79E-05	0.196008124
AATCCC	0.036393075	4.82E-05	0.197494916
CTAGCA	0.036291048	5.06E-05	0.207374186
GTACAT	0.036248288	5.17E-05	0.211652346
GAATCG	0.036188477	5.32E-05	0.217777054
TTTTGA	0.036168461	5.37E-05	0.219863908
GAAACT	0.03589908	6.10E-05	0.249858513
TCAGTT	0.035894884	6.11E-05	0.250355033
GTGCAT	0.035826141	6.31E-05	0.258623447
GTCGAG	0.035816144	6.34E-05	0.259847219
TACCAC	0.035813312	6.35E-05	0.260194792
GCTGAG	0.035812925	6.35E-05	0.260242361
TTTCTA	0.035678155	6.77E-05	0.27730854
CTGTAT	0.035652535	6.85E-05	0.280670325
TATTTC	0.035587235	7.07E-05	0.289414303
AAGGAA	0.035577795	7.10E-05	0.290699406
TGTCTC	0.035482151	7.42E-05	0.304028387
TTTTCT	0.035477651	7.44E-05	0.304669632
TATATC	0.035451712	7.53E-05	0.308390233
GCTTGG	0.035399886	7.71E-05	0.315953255
TTTCTG	0.035382457	7.78E-05	0.318535812
TCAGGA	0.035316356	8.02E-05	0.328512971
AAGTTA	0.035270929	8.19E-05	0.335540043
CTGGAG	0.035195955	8.48E-05	0.347449406
CTGTCT	0.035194965	8.49E-05	0.347609341
CTCAAA	0.035046003	9.09E-05	0.37247706
TTGAAT	0.034985263	9.35E-05	0.383091525
TTTTGT	0.034962765	9.45E-05	0.387095159
CAAAGT	0.034905516	9.70E-05	0.397461741
GTTTCA	0.03489312	9.76E-05	0.399740556
TTTTAA	0.034664015	0.000108434	0.444146411
TCATTT	0.034580679	0.000112652	0.461423149
AGCTTG	0.034572711	0.000113063	0.463107962
AAATTA	0.034540923	0.000114718	0.4698867
CAATGA	0.034448691	0.000119651	0.490089065
CCACCT	0.034370752	0.000123974	0.507796055
GGATCA	0.034360874	0.000124532	0.510082841
AAAACA	0.034304758	0.000127749	0.523259249
GCTACT	0.034241282	0.000131482	0.538550003
TAAAAA	0.034218511	0.000132846	0.54413732
AGGGTT	0.034168733	0.000135874	0.556541694
AGCGAT	0.034136275	0.000137884	0.564773139
TGAAGC	0.034128371	0.000138378	0.566794875
CCACAC	0.034127401	0.000138438	0.567043566
TATGTA	0.03411843	0.000139001	0.569347299
GTTCGA	0.034118042	0.000139025	0.569447323
CTTTTG	0.034067412	0.000142241	0.58261816
GCACTC	0.034019122	0.000145373	0.595447212
AGATTG	0.033929951	0.000151328	0.619838991
AAGTAA	0.033903911	0.00015311	0.627137375
AGGATT	0.033897962	0.00015352	0.628816181
AAATGT	0.033751779	0.000163921	0.671419369
ACTGCT	0.033747705	0.00016422	0.67264476
TTAAAA	0.033656601	0.000171045	0.700602026
TGGATA	0.033650101	0.000171542	0.702637925
GCATGA	0.033646601	0.000171811	0.703736549
CGGGAG	0.033600814	0.000175356	0.718257222
CATGCC	0.033569342	0.000177832	0.728400994
TTCAGA	0.033514366	0.000182237	0.746444211
TCTTGG	0.033481073	0.000184955	0.757574199
CAGTTT	0.033448481	0.000187652	0.768620982
AGTCCC	0.033349618	0.00019606	0.803063322
TGTTGA	0.033329731	0.000197794	0.810164549
TCTCAG	0.033244	0.000205434	0.841457688
AAGGAC	0.033230167	0.000206692	0.84661228
AAATGC	0.03319948	0.00020951	0.858152841
AATCAT	0.03317274	0.000211994	0.868329313
AGGAAA	0.033157664	0.000213407	0.874116585
TAATTC	0.03310094	0.000218803	0.896217995
TGTGGC	0.033061357	0.000222644	0.911950119
CATGGA	0.033010026	0.000227719	0.932737545
ATTTAA	0.032953381	0.000233446	0.956193113
CCATCC	0.032907991	0.000238131	0.975386393
AGGCAC	0.032878681	0.000241204	0.987971634
AGGTTG	0.032868667	0.000242262	0.992306358
AAAAAC	0.029894129	0.000843856	1
AAAAAG	0.030123734	0.000769209	1
AAAACC	0.007882472	0.378871265	1
AAAACG	0.025661284	0.004167673	1
AAAACT	0.023266327	0.009385011	1
AAAAGA	0.029784996	0.000881643	1
AAAAGC	0.007851117	0.380770559	1
AAAAGG	0.013679944	0.126701403	1
AAAAGT	0.022906124	0.010543552	1
AAAATA	0.032295121	0.000310684	1
AAAATC	0.023462228	0.008803819	1
AAAATG	0.029806576	0.000874049	1
AAAATT	0.017033277	0.057215953	1
AAACAA	0.024385339	0.006475553	1
AAACAC	0.018392251	0.040033507	1
AAACAG	0.01464969	0.101941296	1
AAACAT	0.021250465	0.017664548	1
AAACCA	0.018941897	0.034448775	1
AAACCC	0.022553276	0.011800053	1
AAACCG	0.00062696	0.944200797	1
AAACCT	0.009720298	0.277852284	1
AAACGA	0.002243867	0.802204035	1
AAACGC	0.022677268	0.011344141	1
AAACGG	0.015046094	0.093001228	1
AAACGT	0.012237975	0.171862263	1
AAACTA	0.023841644	0.007768853	1
AAACTC	-0.002072706	0.81701343	1
AAACTG	0.026307242	0.003310492	1
AAACTT	0.025692646	0.004121799	1
AAAGAA	0.027805934	0.001904518	1
AAAGAC	0.023471214	0.008777948	1
AAAGAG	0.006667201	0.456691975	1
AAAGAT	0.024237225	0.00680716	1
AAAGCA	0.023367382	0.009081065	1
AAAGCC	0.029991938	0.000811271	1
AAAGCG	0.000799302	0.928898713	1
AAAGCT	0.024287403	0.006693147	1
AAAGGA	0.031579031	0.000421533	1
AAAGGC	0.013784146	0.123835047	1
AAAGGG	0.019016781	0.03374203	1
AAAGGT	0.031620096	0.000414289	1
AAAGTA	0.024735703	0.005748248	1
AAAGTC	-0.000617982	0.944998581	1
AAAGTG	0.020011341	0.025469841	1
AAAGTT	0.030223425	0.000738747	1
AAATAA	0.0229315	0.010457952	1
AAATAC	0.024013885	0.007336079	1
AAATAG	0.027098774	0.002480233	1
AAATAT	0.021971419	0.01416357	1
AAATCA	0.018101517	0.043286113	1
AAATCC	0.022031101	0.013903266	1
AAATCG	0.025026035	0.005202294	1
AAATCT	0.023254181	0.009422148	1
AAATGA	0.029571417	0.000960172	1
AAATGG	0.018725393	0.036563656	1
AAATTC	0.014715412	0.100413495	1
AAATTG	0.026561217	0.003019952	1
AAATTT	0.025595624	0.004265217	1
AACAAA	0.031504248	0.000435029	1
AACAAC	0.013074265	0.144395826	1
AACAAG	0.011620972	0.194508171	1
AACAAT	0.018188623	0.042288961	1
AACACA	0.017564008	0.049888445	1
AACACC	0.015186382	0.089992329	1
AACACG	0.017489584	0.050865952	1
AACACT	0.01093795	0.22204787	1
AACAGA	0.028825352	0.001288166	1
AACAGC	0.025444165	0.004498165	1
AACAGG	0.023136592	0.009788506	1
AACAGT	0.028815425	0.001293156	1
AACATA	0.024908775	0.005416893	1
AACATC	0.002918852	0.744539093	1
AACATG	0.027142864	0.002440139	1
AACATT	0.021985296	0.014102667	1
AACCAA	0.030552693	0.000645914	1
AACCAC	-0.000630474	0.943888577	1
AACCAT	0.015393816	0.085687373	1
AACCCA	-0.003870192	0.665703078	1
AACCCC	0.025300743	0.004729317	1
AACCCG	-0.002713506	0.761947555	1
AACCCT	0.026214346	0.003422969	1
AACCGA	0.010543379	0.239176009	1
AACCGC	-0.001204297	0.893052695	1
AACCGG	0.014912205	0.095947661	1
AACCGT	0.012676497	0.157008463	1
AACCTA	0.008331195	0.352332867	1
AACCTC	0.013317789	0.137066344	1
AACCTG	0.004231048	0.63668589	1
AACCTT	0.026283512	0.003338899	1
AACGAA	0.014532627	0.104708372	1
AACGAC	0.005475631	0.54101437	1
AACGAG	0.012077554	0.177551064	1
AACGAT	0.002039589	0.819886499	1
AACGCA	0.011996097	0.180492773	1
AACGCC	0.011452573	0.201053304	1
AACGCG	0.01020227	0.254717423	1
AACGCT	0.00877372	0.327343826	1
AACGGA	0.002498793	0.78027965	1
AACGGC	0.002037819	0.820040206	1
AACGGG	-0.001849646	0.836410904	1
AACGGT	0.018977549	0.034110734	1
AACGTA	0.018890217	0.034943867	1
AACGTC	-0.006903968	0.44086248	1
AACGTG	0.017865317	0.04609045	1
AACGTT	0.015846862	0.07686308	1
AACTAA	0.03262447	0.000269457	1
AACTAC	0.010799073	0.227973374	1
AACTAG	0.014746032	0.099707955	1
AACTAT	0.025995803	0.003701419	1
AACTCA	-0.001771015	0.843273165	1
AACTCC	0.01447577	0.106073668	1
AACTCG	0.010837847	0.226307779	1
AACTCT	0.012218393	0.172549253	1
AACTGA	0.01758383	0.049630768	1
AACTGC	0.010205477	0.254568096	1
AACTGG	0.002726525	0.760840163	1
AACTGT	0.006791184	0.448363318	1
AACTTA	0.011356866	0.204843994	1
AACTTC	0.03012797	0.000767891	1
AACTTG	0.00568321	0.525784884	1
AACTTT	0.023404228	0.008972446	1
AAGAAC	0.024132891	0.007049827	1
AAGAAG	0.02225577	0.01296085	1
AAGAAT	0.013300301	0.137582936	1
AAGACA	0.010332137	0.248719687	1
AAGACC	0.011366751	0.204450101	1
AAGACG	0.007254034	0.418044302	1
AAGACT	0.0230449	0.010082933	1
AAGAGA	0.006564004	0.463690064	1
AAGAGC	0.018054542	0.043832052	1
AAGAGG	0.028696184	0.001354503	1
AAGAGT	0.025103644	0.005064517	1
AAGATA	0.005207693	0.560992669	1
AAGATC	0.027642808	0.002025209	1
AAGATG	0.012712439	0.155835563	1
AAGATT	0.019983167	0.025677486	1
AAGCAA	0.025708767	0.004098398	1
AAGCAC	0.022731279	0.011150481	1
AAGCAG	0.021889829	0.014526381	1
AAGCAT	0.01189827	0.184073377	1
AAGCCA	0.019274285	0.031405579	1
AAGCCC	0.004046466	0.651462473	1
AAGCCG	0.011687622	0.191961327	1
AAGCCT	0.018671326	0.037108734	1
AAGCGA	-0.00281434	0.753383515	1
AAGCGC	0.01321986	0.139978494	1
AAGCGG	0.003502523	0.695791834	1
AAGCGT	-0.000570463	0.94922187	1
AAGCTA	0.017599446	0.049428556	1
AAGCTC	0.007364573	0.410986189	1
AAGCTG	0.024514167	0.006199019	1
AAGCTT	0.007658057	0.392593189	1
AAGGAG	0.017756897	0.047428054	1
AAGGAT	0.010264333	0.251838691	1
AAGGCA	0.02116261	0.018139188	1
AAGGCC	0.014358528	0.108933534	1
AAGGCG	0.003870692	0.665662549	1
AAGGCT	0.021547376	0.016140065	1
AAGGGA	0.027685394	0.001993042	1
AAGGGC	0.013585951	0.129331	1
AAGGGG	0.007856229	0.380460528	1
AAGGGT	0.019401041	0.030307359	1
AAGGTA	0.014172599	0.113593513	1
AAGGTC	0.013444604	0.133364912	1
AAGGTG	0.015363771	0.086300412	1
AAGGTT	0.016183137	0.070804078	1
AAGTAC	0.028911841	0.001245437	1
AAGTAT	0.014260135	0.111380378	1
AAGTCA	0.023541946	0.008576669	1
AAGTCC	0.007600765	0.396144019	1
AAGTCG	0.011388139	0.203599698	1
AAGTCT	0.020816836	0.020117397	1
AAGTGC	0.016087653	0.072483301	1
AAGTGG	0.02318962	0.009621749	1
AAGTGT	0.011833322	0.1864794	1
AAGTTC	0.018470309	0.039196373	1
AAGTTG	0.032129021	0.000333649	1
AAGTTT	0.026614671	0.002961845	1
AATAAC	0.012255499	0.171249178	1
AATAAG	0.021945766	0.014276772	1
AATAAT	0.023287681	0.00932004	1
AATACA	0.02455701	0.006109437	1
AATACC	0.019564466	0.028940262	1
AATACG	-0.002561082	0.774948334	1
AATACT	0.027407517	0.002211682	1
AATAGA	0.02604508	0.003636895	1
AATAGC	0.008962133	0.317062344	1
AATAGG	0.027273432	0.002324858	1
AATAGT	0.021123421	0.018354486	1
AATATA	0.032755473	0.000254531	1
AATATC	0.023172464	0.009675421	1
AATATG	0.015141282	0.090950973	1
AATATT	0.02730542	0.002297387	1
AATCAA	0.028570341	0.00142215	1
AATCAC	0.030628312	0.000626185	1
AATCAG	-0.00322454	0.718866359	1
AATCCA	0.022350865	0.012579279	1
AATCCG	-0.003475927	0.697987757	1
AATCCT	0.014129029	0.114707905	1
AATCGA	0.003754642	0.675104284	1
AATCGC	0.00983555	0.272194122	1
AATCGG	-0.00127652	0.886681016	1
AATCGT	0.003093404	0.729842695	1
AATCTA	0.009261902	0.301145579	1
AATCTC	0.012399994	0.166256322	1
AATCTG	0.013800736	0.123383399	1
AATCTT	0.014306907	0.110211895	1
AATGAA	0.031167028	0.00050105	1
AATGAC	0.015173767	0.090259648	1
AATGAG	0.02095883	0.019283334	1
AATGAT	0.018052193	0.043859505	1
AATGCA	0.031978042	0.000355893	1
AATGCC	0.011131533	0.213973429	1
AATGCG	0.00296504	0.740640989	1
AATGCT	0.006856325	0.444022251	1
AATGGA	0.007563493	0.398464434	1
AATGGC	0.031231005	0.000487848	1
AATGGG	0.004292946	0.631762432	1
AATGGT	0.023551334	0.008550268	1
AATGTA	0.028363188	0.001540321	1
AATGTC	0.019628854	0.028416398	1
AATGTG	0.026633154	0.002941993	1
AATGTT	0.017292345	0.05353439	1
AATTAA	0.032517655	0.00028223	1
AATTAC	0.015151961	0.090723243	1
AATTAG	0.032522365	0.000281655	1
AATTAT	0.032560171	0.000277079	1
AATTCA	0.017212627	0.054645567	1
AATTCC	0.017319865	0.053155196	1
AATTCG	0.010658917	0.234066803	1
AATTCT	0.021026403	0.018897138	1
AATTGA	0.022647362	0.011452647	1
AATTGC	0.011292073	0.207439586	1
AATTGG	0.009176171	0.305642305	1
AATTGT	0.021658208	0.015601363	1
AATTTA	0.028788036	0.001307015	1
AATTTC	0.026214362	0.00342295	1
AATTTG	0.017611899	0.049267798	1
ACAAAC	0.024446568	0.006342769	1
ACAAAG	0.011346567	0.205254996	1
ACAAAT	0.027259639	0.002336796	1
ACAACA	0.009139234	0.307593378	1
ACAACC	0.011830946	0.186567872	1
ACAACG	0.00819012	0.360546585	1
ACAACT	0.01886766	0.035161863	1
ACAAGA	0.032420646	0.00029432	1
ACAAGC	0.011053592	0.217198531	1
ACAAGG	0.013125792	0.142820441	1
ACAAGT	0.027132782	0.002449255	1
ACAATA	0.015097475	0.091889968	1
ACAATC	0.000223529	0.980091813	1
ACAATG	0.027087486	0.002490594	1
ACAATT	0.015843355	0.076928427	1
ACACAA	0.018459813	0.039308071	1
ACACAC	0.026530983	0.003053276	1
ACACAG	-0.00280297	0.754347686	1
ACACAT	0.027485044	0.00214857	1
ACACCA	0.014637461	0.102227601	1
ACACCC	0.015472472	0.084099164	1
ACACCG	0.004775113	0.593981315	1
ACACCT	0.010749495	0.230115776	1
ACACGA	0.020124391	0.024651189	1
ACACGC	-0.000202896	0.981929142	1
ACACGG	0.003281068	0.714152526	1
ACACGT	-0.001670725	0.852042909	1
ACACTA	0.003421426	0.702495561	1
ACACTC	-0.001027873	0.908645506	1
ACACTG	0.019283855	0.031321484	1
ACACTT	0.018464096	0.039262454	1
ACAGAA	0.031988435	0.000354318	1
ACAGAC	0.012226192	0.172275386	1
ACAGAG	0.032425451	0.00029371	1
ACAGAT	0.014231851	0.112091736	1
ACAGCA	0.016056041	0.073046379	1
ACAGCC	0.016426538	0.066667409	1
ACAGCG	0.004790246	0.592812411	1
ACAGCT	0.007623501	0.394732559	1
ACAGGA	0.022398235	0.012392943	1
ACAGGC	0.021960722	0.014210676	1
ACAGGG	0.014265625	0.111242719	1
ACAGGT	0.016666882	0.062780039	1
ACAGTA	0.006675522	0.456130279	1
ACAGTC	0.02003815	0.025273606	1
ACAGTG	0.026531511	0.003052691	1
ACAGTT	0.02249629	0.012014983	1
ACATAA	0.016787691	0.060897968	1
ACATAC	0.013543221	0.130540348	1
ACATAG	0.027691924	0.001988152	1
ACATAT	0.031974714	0.000356398	1
ACATCA	0.022449869	0.012192625	1
ACATCC	0.011775282	0.188649135	1
ACATCG	-0.008580988	0.338082364	1
ACATCT	0.016729595	0.061797135	1
ACATGA	0.024249206	0.00677978	1
ACATGC	0.007994181	0.3721522	1
ACATGG	0.025844058	0.003906708	1
ACATGT	0.002520478	0.778422416	1
ACATTA	0.016486485	0.065679725	1
ACATTC	0.025848135	0.00390106	1
ACATTG	0.022341514	0.012616355	1
ACATTT	0.017921403	0.045411074	1
ACCAAA	0.019489885	0.02955743	1
ACCAAC	0.021035951	0.018843118	1
ACCAAG	0.018446484	0.039450291	1
ACCAAT	0.007338388	0.412651695	1
ACCACA	0.009098634	0.309747382	1
ACCACC	0.02188034	0.014569105	1
ACCACG	0.011478025	0.200053902	1
ACCACT	0.022103324	0.013593919	1
ACCAGA	0.018144737	0.042788892	1
ACCAGC	0.006537946	0.465466535	1
ACCAGG	0.006192076	0.489400575	1
ACCAGT	0.023887559	0.007651305	1
ACCATA	0.006975657	0.436132378	1
ACCATC	0.015844993	0.076897911	1
ACCATG	0.021412915	0.016815509	1
ACCATT	0.006001583	0.502860259	1
ACCCAA	0.011723626	0.190595808	1
ACCCAC	0.021897457	0.014492117	1
ACCCAG	0.018839653	0.035434138	1
ACCCAT	0.025964405	0.003743074	1
ACCCCA	-4.76E-05	0.995763144	1
ACCCCC	-0.001349126	0.880282963	1
ACCCCG	0.014489848	0.105734322	1
ACCCCT	0.010010076	0.263776974	1
ACCCGA	0.015217047	0.089345191	1
ACCCGC	0.016960119	0.058292911	1
ACCCGG	0.025657256	0.004173597	1
ACCCGT	0.006034503	0.500520309	1
ACCCTA	0.014914766	0.095890626	1
ACCCTC	-0.000664961	0.940824777	1
ACCCTG	0.025072603	0.005119224	1
ACCCTT	0.012501857	0.162802898	1
ACCGAA	-0.004727486	0.59766693	1
ACCGAC	0.011134809	0.213838646	1
ACCGAG	0.001425349	0.873574547	1
ACCGAT	0.003347488	0.708627701	1
ACCGCA	0.00574821	0.521061509	1
ACCGCC	0.011611523	0.194871223	1
ACCGCG	0.008214549	0.359115777	1
ACCGCT	-6.91E-05	0.993841066	1
ACCGGA	0.015464079	0.084267487	1
ACCGGC	0.009447714	0.291551341	1
ACCGGG	0.012720597	0.155570266	1
ACCGGT	0.017261634	0.053960203	1
ACCGTA	0.011210055	0.210759331	1
ACCGTC	0.00145135	0.871288259	1
ACCGTG	0.009696321	0.279039431	1
ACCGTT	0.001932667	0.829179051	1
ACCTAA	0.014996726	0.094079087	1
ACCTAC	0.010876227	0.224667664	1
ACCTAG	0.019115079	0.032833149	1
ACCTAT	0.00993706	0.267276344	1
ACCTCA	0.016300707	0.068780391	1
ACCTCC	0.007872738	0.379460244	1
ACCTCG	0.006656989	0.457381818	1
ACCTCT	0.012415287	0.165734363	1
ACCTGA	0.010165252	0.25644531	1
ACCTGC	0.021367484	0.017049267	1
ACCTGG	0.01401936	0.117550986	1
ACCTGT	0.016921073	0.058874574	1
ACCTTA	0.020313433	0.023333131	1
ACCTTC	0.008959348	0.317212778	1
ACCTTG	0.002487439	0.78125261	1
ACCTTT	0.003408629	0.703555502	1
ACGAAA	0.011722785	0.190627617	1
ACGAAC	0.004850597	0.588161357	1
ACGAAG	-0.014283142	0.110804386	1
ACGAAT	-0.000494326	0.955991622	1
ACGACA	0.01258696	0.159959398	1
ACGACC	0.008516685	0.341714926	1
ACGACG	0.0051432	0.56585423	1
ACGACT	0.010336433	0.248522951	1
ACGAGA	0.009190332	0.304896477	1
ACGAGC	0.024527328	0.006171376	1
ACGAGG	-0.002505099	0.779739438	1
ACGAGT	-0.006364677	0.477374599	1
ACGATA	0.01569215	0.079789294	1
ACGATC	0.001409361	0.87498091	1
ACGATG	0.00323074	0.718348821	1
ACGATT	0.01203875	0.17894793	1
ACGCAA	-0.000761078	0.932290457	1
ACGCAC	0.007125602	0.426333892	1
ACGCAG	0.016887223	0.059382717	1
ACGCAT	0.01177429	0.188686359	1
ACGCCA	0.018040756	0.043993379	1
ACGCCC	0.017363284	0.052561499	1
ACGCCG	0.013963503	0.119020155	1
ACGCCT	0.016430203	0.066606682	1
ACGCGA	-0.003991583	0.655882996	1
ACGCGC	0.009540228	0.286851943	1
ACGCGG	0.002591761	0.772326384	1
ACGCGT	0.004807392	0.59148937	1
ACGCTA	0.014324572	0.109773118	1
ACGCTC	0.007805345	0.383553558	1
ACGCTG	0.015076004	0.092353035	1
ACGCTT	-0.003762128	0.67449366	1
ACGGAA	0.020939081	0.019397498	1
ACGGAC	-0.006662747	0.456992735	1
ACGGAG	0.007978305	0.373102568	1
ACGGAT	0.024521292	0.006184039	1
ACGGCA	0.020346164	0.02311124	1
ACGGCC	-0.004532738	0.612844471	1
ACGGCG	0.00990807	0.268674488	1
ACGGCT	-0.009615999	0.283041321	1
ACGGGA	-9.73E-05	0.991329901	1
ACGGGC	0.01743554	0.051585781	1
ACGGGG	0.028706207	0.001349245	1
ACGGGT	0.013350056	0.136117127	1
ACGGTA	-0.002753282	0.758565726	1
ACGGTC	0.008089509	0.366477211	1
ACGGTG	0.018123534	0.043032216	1
ACGGTT	0.016915125	0.05896359	1
ACGTAA	0.014323789	0.109792522	1
ACGTAC	-0.00249308	0.780769168	1
ACGTAG	0.010053135	0.261728215	1
ACGTAT	0.014490332	0.105722655	1
ACGTCA	0.020255783	0.023728444	1
ACGTCC	-0.001105578	0.901773046	1
ACGTCG	-0.007623364	0.394741043	1
ACGTCT	0.012575389	0.160343795	1
ACGTGA	0.016618538	0.063546543	1
ACGTGC	0.004538952	0.612357551	1
ACGTGG	0.006130025	0.493763459	1
ACGTGT	0.027443083	0.002182521	1
ACGTTA	0.005778588	0.518861527	1
ACGTTC	0.022661116	0.011402631	1
ACGTTG	0.003061642	0.732509753	1
ACGTTT	0.016194889	0.070599624	1
ACTAAC	-0.000550855	0.950964992	1
ACTAAG	0.016663993	0.062825635	1
ACTAAT	-0.003214486	0.719705901	1
ACTACA	0.031319197	0.000470179	1
ACTACC	0.013127992	0.142753476	1
ACTACG	-0.00637182	0.476880435	1
ACTACT	0.014272406	0.111072878	1
ACTAGA	0.008484888	0.343520388	1
ACTAGC	0.013045991	0.145265877	1
ACTAGG	0.008764291	0.32786398	1
ACTAGT	0.013263535	0.138673894	1
ACTATA	0.02467468	0.005869369	1
ACTATC	0.014661689	0.10166099	1
ACTATG	0.003049625	0.733519662	1
ACTATT	0.0165267	0.065023929	1
ACTCAA	0.023589809	0.008442819	1
ACTCAC	0.009914856	0.268346754	1
ACTCAG	0.025512517	0.004391647	1
ACTCAT	0.007523322	0.400974463	1
ACTCCA	0.029522176	0.000979174	1
ACTCCC	0.004443165	0.619881948	1
ACTCCG	0.00806386	0.367998788	1
ACTCCT	0.015081884	0.092226038	1
ACTCGA	-0.007095124	0.42831512	1
ACTCGC	0.011163657	0.212654281	1
ACTCGG	0.026843876	0.00272408	1
ACTCGT	0.00199685	0.823598037	1
ACTCTA	0.003286521	0.713698363	1
ACTCTC	0.012533078	0.16175534	1
ACTCTG	0.01361663	0.128468087	1
ACTCTT	0.014525079	0.104888816	1
ACTGAA	0.008436441	0.346282913	1
ACTGAC	0.018410285	0.03983876	1
ACTGAG	0.013783087	0.123863923	1
ACTGCC	0.018041729	0.043981975	1
ACTGCG	0.008379741	0.34953397	1
ACTGGA	0.006850543	0.444406558	1
ACTGGC	0.014627737	0.102455723	1
ACTGGG	0.020344864	0.023120024	1
ACTGGT	0.026342918	0.003268199	1
ACTGTA	0.017629822	0.049037188	1
ACTGTC	0.000205623	0.981686266	1
ACTGTG	0.026284584	0.003337612	1
ACTGTT	0.008180765	0.361095476	1
ACTTAA	0.013782851	0.123870342	1
ACTTAC	-0.001782252	0.84229182	1
ACTTAG	0.019281562	0.031341618	1
ACTTAT	0.01947825	0.029654719	1
ACTTCA	0.019144915	0.032561459	1
ACTTCC	0.001685877	0.850716778	1
ACTTCG	0.001279956	0.886378098	1
ACTTCT	0.003611336	0.686834294	1
ACTTGA	0.023583783	0.008459569	1
ACTTGC	-0.00116926	0.896146271	1
ACTTGG	0.029862587	0.00085462	1
ACTTGT	0.013421563	0.134031624	1
ACTTTA	0.018998816	0.033910442	1
ACTTTC	-0.000971987	0.913592486	1
ACTTTT	0.019296418	0.03121139	1
AGAAAC	0.027289852	0.002310719	1
AGAAAG	0.029172615	0.0011244	1
AGAAAT	0.020140471	0.024536618	1
AGAACA	0.015630962	0.080971307	1
AGAACC	0.000335688	0.970106471	1
AGAACG	0.009072092	0.311160973	1
AGAACT	0.018602336	0.037814291	1
AGAAGA	0.016097329	0.07231166	1
AGAAGC	0.007683832	0.391002002	1
AGAAGG	0.013859268	0.121800196	1
AGAAGT	0.020281086	0.023554229	1
AGAATA	0.017415947	0.051848852	1
AGAATC	0.005103298	0.568872177	1
AGAATG	0.030709581	0.000605608	1
AGAATT	0.019121399	0.032775436	1
AGACAA	0.017390789	0.052188275	1
AGACAC	0.014911744	0.095957942	1
AGACAG	0.021783532	0.015011332	1
AGACAT	0.024629056	0.005961423	1
AGACCC	0.010471696	0.242385187	1
AGACCG	0.001493347	0.86759762	1
AGACCT	0.011942888	0.182433806	1
AGACGA	0.010928509	0.222447146	1
AGACGC	0.006152438	0.492185203	1
AGACGG	0.024608359	0.00600361	1
AGACGT	0.009520475	0.287850999	1
AGACTA	0.009447649	0.291554681	1
AGACTC	0.017918645	0.045444282	1
AGACTG	0.004756573	0.59541477	1
AGACTT	0.020531351	0.021890032	1
AGAGAA	0.019220959	0.031877698	1
AGAGAC	0.009902086	0.268963764	1
AGAGAG	0.000619801	0.944836915	1
AGAGAT	0.011249705	0.209149694	1
AGAGCA	0.009719335	0.277899924	1
AGAGCC	0.022716165	0.011204375	1
AGAGCG	0.005742506	0.521475141	1
AGAGCT	0.021468768	0.016531983	1
AGAGGA	0.019515769	0.029341965	1
AGAGGC	0.016877221	0.059533559	1
AGAGGG	0.00342707	0.702028188	1
AGAGGT	0.023887412	0.00765168	1
AGAGTA	0.016193063	0.070631364	1
AGAGTC	0.017458233	0.05128249	1
AGAGTG	0.030195841	0.000747061	1
AGAGTT	0.005293355	0.554566761	1
AGATAA	0.019516255	0.02933793	1
AGATAC	0.021382489	0.016971747	1
AGATAG	0.027554596	0.002093359	1
AGATAT	0.017170073	0.055246554	1
AGATCA	0.010200841	0.254783967	1
AGATCC	-0.00403225	0.65260633	1
AGATCG	0.008834631	0.32399656	1
AGATCT	0.026400107	0.003201428	1
AGATGA	0.024876139	0.005478024	1
AGATGC	0.02356237	0.008519322	1
AGATGG	0.031044513	0.000527267	1
AGATGT	0.014299396	0.110398896	1
AGATTA	0.027364861	0.002247126	1
AGATTC	-0.001021535	0.909206373	1
AGATTT	0.025872837	0.003866997	1
AGCAAA	0.004683682	0.601065866	1
AGCAAC	0.005358882	0.549675748	1
AGCAAG	0.022328044	0.01266993	1
AGCAAT	0.021429255	0.016732121	1
AGCACA	0.015060277	0.092693418	1
AGCACC	0.020053128	0.025164543	1
AGCACG	0.013302276	0.137524545	1
AGCACT	0.027421312	0.002200329	1
AGCAGA	0.020193739	0.024160372	1
AGCAGG	0.024002807	0.007363248	1
AGCAGT	0.027423518	0.002198518	1
AGCATA	0.015652879	0.080546306	1
AGCATC	0.008053055	0.368640948	1
AGCATG	0.023026975	0.010141402	1
AGCATT	0.022251598	0.012977819	1
AGCCAA	0.023368226	0.009078564	1
AGCCAC	0.025705968	0.004102453	1
AGCCAG	0.013647914	0.127592758	1
AGCCAT	0.020522617	0.021946343	1
AGCCCA	0.008816779	0.32497526	1
AGCCCC	0.009664467	0.28062183	1
AGCCCG	0.00774933	0.38697632	1
AGCCCT	0.016894792	0.059268778	1
AGCCGA	0.018142412	0.042815523	1
AGCCGC	0.025671594	0.004152542	1
AGCCGG	0.006341857	0.478955222	1
AGCCGT	0.003538624	0.692815158	1
AGCCTA	0.016692983	0.062369406	1
AGCCTC	0.030418012	0.000682491	1
AGCCTG	0.018331112	0.040699725	1
AGCCTT	0.004350044	0.627235231	1
AGCGAA	0.001463739	0.870199198	1
AGCGAC	0.017463546	0.051211706	1
AGCGAG	0.023157822	0.009721438	1
AGCGCA	0.0099041	0.26886638	1
AGCGCC	0.016272764	0.069257009	1
AGCGCG	-0.00140566	0.875306512	1
AGCGCT	-0.000244589	0.978216616	1
AGCGGA	0.009297758	0.299278006	1
AGCGGC	0.010228954	0.253476899	1
AGCGGG	-0.008793	0.326281904	1
AGCGGT	-0.014551921	0.104248248	1
AGCGTA	0.001420012	0.874043999	1
AGCGTC	0.009781956	0.274815363	1
AGCGTG	0.013634066	0.127979671	1
AGCGTT	0.006662556	0.457005678	1
AGCTAA	0.01556072	0.082345712	1
AGCTAC	0.028647065	0.001380546	1
AGCTAG	0.000810507	0.927904672	1
AGCTAT	0.015744417	0.078790751	1
AGCTCA	0.018198937	0.042172194	1
AGCTCC	0.011542724	0.197529712	1
AGCTCG	-0.002827388	0.752277539	1
AGCTCT	0.019761056	0.027366353	1
AGCTGA	0.004051854	0.651029177	1
AGCTGC	0.015960202	0.074775372	1
AGCTGG	0.029537987	0.000973035	1
AGCTGT	0.012876514	0.150565607	1
AGCTTA	0.008001074	0.371740061	1
AGCTTC	0.026936926	0.002632634	1
AGCTTT	0.023494806	0.00871035	1
AGGAAC	0.015689992	0.079830739	1
AGGAAG	0.017642318	0.048876949	1
AGGAAT	0.018990714	0.03398663	1
AGGACA	0.018896537	0.034883002	1
AGGACC	0.013618464	0.128416646	1
AGGACG	0.003787755	0.672404911	1
AGGACT	0.020128973	0.024618497	1
AGGAGA	0.032845491	0.000244728	1
AGGAGC	0.017892028	0.045765835	1
AGGAGG	0.014076418	0.116064973	1
AGGAGT	0.009727743	0.277484373	1
AGGATA	0.015589248	0.08178524	1
AGGATC	0.024008225	0.007349948	1
AGGATG	0.028802144	0.001299859	1
AGGCAA	0.014549243	0.104312021	1
AGGCAG	0.023548736	0.008557568	1
AGGCAT	0.014614167	0.102774746	1
AGGCCA	0.007414873	0.407797972	1
AGGCCC	0.015201267	0.089677727	1
AGGCCG	0.017535245	0.050264339	1
AGGCCT	0.023717964	0.008093579	1
AGGCGA	-0.000997345	0.911347326	1
AGGCGC	0.013366496	0.13563546	1
AGGCGG	0.021531501	0.016218547	1
AGGCGT	0.012659313	0.157571575	1
AGGCTA	0.019631566	0.028394512	1
AGGCTC	0.010851179	0.2257371	1
AGGCTG	0.015232557	0.089019298	1
AGGCTT	0.018793109	0.035890605	1
AGGGAA	0.013154406	0.141951333	1
AGGGAC	0.017850432	0.046272196	1
AGGGAG	0.013575728	0.129619516	1
AGGGAT	0.011662135	0.192932339	1
AGGGCA	0.01194565	0.182332671	1
AGGGCC	0.007166096	0.423709935	1
AGGGCG	0.013063347	0.144731319	1
AGGGCT	0.027256977	0.002339107	1
AGGGGA	0.004993726	0.577198911	1
AGGGGC	-0.001665586	0.852492771	1
AGGGGG	0.015070854	0.092464395	1
AGGGGT	0.010038509	0.262422885	1
AGGGTA	0.018364267	0.040337286	1
AGGGTC	0.022586161	0.01167758	1
AGGGTG	0.003008702	0.736962138	1
AGGTAA	0.019696539	0.027874538	1
AGGTAC	0.006688912	0.455227235	1
AGGTAG	-0.003200372	0.720884999	1
AGGTAT	0.00504431	0.573347737	1
AGGTCA	0.015858205	0.076652038	1
AGGTCC	0.018233074	0.04178765	1
AGGTCG	0.022566047	0.011752356	1
AGGTCT	0.006779139	0.449168665	1
AGGTGC	0.01661724	0.063567229	1
AGGTGG	0.023375373	0.009057408	1
AGGTGT	0.020475845	0.022250035	1
AGGTTA	0.024425447	0.006388293	1
AGGTTC	0.013773392	0.124128491	1
AGGTTT	0.019014403	0.033764278	1
AGTAAA	0.024162345	0.006980546	1
AGTAAC	0.0049535	0.580270104	1
AGTAAG	0.008107641	0.365403941	1
AGTAAT	0.023937831	0.007524434	1
AGTACA	0.021509906	0.01632585	1
AGTACC	0.014337767	0.109446267	1
AGTACG	0.008862375	0.322479354	1
AGTACT	0.021462987	0.016561136	1
AGTAGA	0.014847858	0.097390063	1
AGTAGC	0.019520661	0.029301394	1
AGTAGG	0.017007297	0.057596494	1
AGTAGT	0.030875856	0.000565454	1
AGTATA	0.01219413	0.173403347	1
AGTATC	-0.000594499	0.947085458	1
AGTATG	0.020981595	0.019152461	1
AGTATT	0.027390735	0.002225565	1
AGTCAA	0.003652935	0.683421404	1
AGTCAC	0.011097707	0.215368854	1
AGTCAG	0.004054637	0.650805453	1
AGTCAT	0.011112885	0.214741909	1
AGTCCA	0.026178299	0.003467543	1
AGTCCG	0.009709028	0.278409839	1
AGTCCT	0.010827959	0.226731706	1
AGTCGA	0.011693782	0.191727198	1
AGTCGC	-0.011089316	0.215716019	1
AGTCGG	-0.00219708	0.806245414	1
AGTCGT	0.011836833	0.186348744	1
AGTCTA	0.024192175	0.006911004	1
AGTCTC	0.009844384	0.271763708	1
AGTCTG	0.018592746	0.037913268	1
AGTCTT	0.014550729	0.104276632	1
AGTGAA	0.021117111	0.018389359	1
AGTGAC	0.011992922	0.180608193	1
AGTGAG	0.020544925	0.021802766	1
AGTGAT	0.011607957	0.195008369	1
AGTGCA	0.008642843	0.334611606	1
AGTGCC	0.029315985	0.001062582	1
AGTGCG	0.007097598	0.428154099	1
AGTGCT	0.02712255	0.002458537	1
AGTGGC	0.026522286	0.003062923	1
AGTGGG	0.011643997	0.193625559	1
AGTGGT	0.021972209	0.014160095	1
AGTGTA	0.019643587	0.028297688	1
AGTGTC	0.023013378	0.010185958	1
AGTGTG	0.021743438	0.015197923	1
AGTGTT	0.011152014	0.213131684	1
AGTTAA	0.017365271	0.052534465	1
AGTTAC	0.004747034	0.59615297	1
AGTTAG	0.021404796	0.016857075	1
AGTTAT	0.021119067	0.018378546	1
AGTTCA	0.014899778	0.096224892	1
AGTTCC	0.015922415	0.075466198	1
AGTTCG	0.015885937	0.076138035	1
AGTTCT	0.022243485	0.01301088	1
AGTTGA	0.030983453	0.000540806	1
AGTTGC	0.022852161	0.01072766	1
AGTTGG	0.02183385	0.014780019	1
AGTTGT	0.004086173	0.648271931	1
AGTTTA	0.022517275	0.011935435	1
AGTTTC	0.022060594	0.013776199	1
AGTTTG	0.019251226	0.031608989	1
AGTTTT	0.008032634	0.369856547	1
ATAAAA	0.023352396	0.009125577	1
ATAAAC	0.024747672	0.005724757	1
ATAAAG	0.00718768	0.422315222	1
ATAAAT	0.02869746	0.001353832	1
ATAACA	0.024656016	0.005906871	1
ATAACC	0.008183958	0.360908069	1
ATAACG	0.010209069	0.254400934	1
ATAACT	0.010187421	0.255409521	1
ATAAGA	0.014705092	0.10065217	1
ATAAGC	0.023399717	0.008985682	1
ATAAGG	0.009795321	0.274160095	1
ATAAGT	0.018673989	0.037081721	1
ATAATC	0.020306616	0.023379578	1
ATAATG	0.019964709	0.025814323	1
ATAATT	0.02609615	0.003571104	1
ATACAA	0.019263255	0.031502733	1
ATACAC	0.009608471	0.283418343	1
ATACAG	0.018229227	0.041830837	1
ATACAT	0.030185479	0.000750207	1
ATACCA	0.018926859	0.034592217	1
ATACCC	0.007607419	0.395730583	1
ATACCG	0.004911781	0.583463443	1
ATACCT	0.028615002	0.001397794	1
ATACGA	0.000341988	0.969545777	1
ATACGC	0.009520874	0.287830833	1
ATACGG	-0.005013782	0.575670505	1
ATACGT	0.005772432	0.51930696	1
ATACTA	0.024529998	0.006165781	1
ATACTC	0.017924308	0.045376109	1
ATACTG	0.023003053	0.010219905	1
ATACTT	0.020191666	0.024174916	1
ATAGAA	0.025504353	0.004404249	1
ATAGAC	0.007251861	0.418183776	1
ATAGAG	0.025829844	0.003926457	1
ATAGAT	0.015658838	0.08043105	1
ATAGCA	0.015799351	0.077752258	1
ATAGCC	0.003237172	0.717812043	1
ATAGCG	0.014591619	0.103306588	1
ATAGCT	0.012045472	0.178705365	1
ATAGGA	0.020578537	0.02158799	1
ATAGGC	0.023351142	0.009129311	1
ATAGGG	0.01155829	0.196925912	1
ATAGGT	0.012502215	0.162790864	1
ATAGTA	0.00652129	0.466604016	1
ATAGTC	0.018126435	0.042998858	1
ATAGTG	0.008662337	0.333522509	1
ATAGTT	0.018044319	0.043951633	1
ATATAA	0.018014811	0.044298335	1
ATATAC	0.007047192	0.431441691	1
ATATAG	0.009182544	0.305306512	1
ATATCA	-0.006826999	0.445973583	1
ATATCC	0.002083408	0.816085481	1
ATATCG	0.003013545	0.736554475	1
ATATCT	0.027737127	0.001954597	1
ATATGA	0.02382971	0.00779967	1
ATATGC	0.001693208	0.850075308	1
ATATGG	0.020499211	0.02209786	1
ATATGT	0.01402971	0.117280347	1
ATATTA	0.031787315	0.000385975	1
ATATTC	0.031920048	0.000364799	1
ATATTG	0.012838293	0.151780914	1
ATATTT	0.009009138	0.314530697	1
ATCAAA	0.013824804	0.122730447	1
ATCAAC	0.006983602	0.435609933	1
ATCAAG	0.010820712	0.227042785	1
ATCAAT	0.001815597	0.839380934	1
ATCACA	0.019141858	0.032589212	1
ATCACC	0.009954195	0.266452254	1
ATCACG	0.016152196	0.071344687	1
ATCACT	0.02652529	0.003059587	1
ATCAGA	0.027429362	0.002193729	1
ATCAGC	0.013341205	0.136376982	1
ATCAGG	0.00650107	0.467986945	1
ATCAGT	0.028871558	0.001265173	1
ATCATA	0.005464593	0.541830361	1
ATCATC	-0.013448631	0.133248649	1
ATCATG	0.008910791	0.31984279	1
ATCATT	0.008658986	0.333709553	1
ATCCAA	-0.0022106	0.805077023	1
ATCCAC	0.006661044	0.457107773	1
ATCCAG	0.025555033	0.004326549	1
ATCCAT	0.013725423	0.125444079	1
ATCCCA	0.024414524	0.006411952	1
ATCCCC	0.010608862	0.236270708	1
ATCCCG	0.003214527	0.719702472	1
ATCCCT	0.013923414	0.12008342	1
ATCCGA	0.000913612	0.918763303	1
ATCCGC	-0.002157591	0.809660421	1
ATCCGG	-0.001999119	0.823400884	1
ATCCGT	0.013962963	0.119034416	1
ATCCTA	0.020161674	0.02438625	1
ATCCTC	0.008368326	0.350190835	1
ATCCTG	0.021838119	0.014760541	1
ATCCTT	0.009190737	0.304875202	1
ATCGAA	0.004800056	0.592055244	1
ATCGAC	0.002690902	0.763871369	1
ATCGAG	0.012168363	0.17431382	1
ATCGAT	0.027027544	0.002546283	1
ATCGCA	0.012043104	0.178790794	1
ATCGCC	0.014051549	0.116710841	1
ATCGCG	0.006165354	0.491276862	1
ATCGCT	0.032498868	0.000284534	1
ATCGGA	0.008517578	0.341664346	1
ATCGGC	0.001682941	0.850973733	1
ATCGGG	0.012672825	0.157128672	1
ATCGGT	0.014519965	0.105011211	1
ATCGTA	0.000214598	0.98088708	1
ATCGTC	-0.004444406	0.619784188	1
ATCGTG	0.004792444	0.59264278	1
ATCGTT	0.001106405	0.901699911	1
ATCTAA	0.008341135	0.351758605	1
ATCTAC	0.00956875	0.285413485	1
ATCTAG	0.010551523	0.238813325	1
ATCTAT	0.007166936	0.423655639	1
ATCTCA	0.012417579	0.165656256	1
ATCTCC	0.017019559	0.05741662	1
ATCTCG	0.00502573	0.574760899	1
ATCTCT	0.011555442	0.197036275	1
ATCTGA	0.01068419	0.232959606	1
ATCTGC	-0.001068606	0.905042041	1
ATCTGG	0.015066649	0.092555391	1
ATCTGT	-0.004048435	0.651304123	1
ATCTTA	0.017309352	0.053299782	1
ATCTTC	0.021537873	0.016187005	1
ATCTTG	0.006260691	0.484600341	1
ATCTTT	0.01768788	0.048296407	1
ATGAAA	0.0297377	0.000898501	1
ATGAAC	0.027856856	0.001868218	1
ATGAAG	0.024091769	0.007147586	1
ATGAAT	0.016547573	0.06468568	1
ATGACA	0.015863582	0.076552159	1
ATGACC	0.015749791	0.078688676	1
ATGACG	0.006545172	0.464973557	1
ATGACT	0.005664483	0.527149789	1
ATGAGA	0.023834372	0.007787619	1
ATGAGC	0.026577869	0.00300174	1
ATGAGG	0.010575619	0.237742487	1
ATGAGT	0.023580188	0.008469573	1
ATGATA	0.009830684	0.272431409	1
ATGATC	0.012923654	0.14907691	1
ATGATG	0.023529963	0.008610477	1
ATGATT	0.01862412	0.037590283	1
ATGCAA	0.010638252	0.234974927	1
ATGCAC	0.005787372	0.5182263	1
ATGCAG	0.009764545	0.275670609	1
ATGCAT	0.015185184	0.090017686	1
ATGCCA	0.014381944	0.108357527	1
ATGCCC	0.011555111	0.197049097	1
ATGCCG	0.011284569	0.207741762	1
ATGCCT	0.028107942	0.001698345	1
ATGCGA	0.008360602	0.350635734	1
ATGCGC	0.009976153	0.265398828	1
ATGCGG	0.003599593	0.687798883	1
ATGCGT	0.008601661	0.336919806	1
ATGCTA	0.001364801	0.878902647	1
ATGCTC	0.020289559	0.02349614	1
ATGCTG	0.012123616	0.175903471	1
ATGCTT	0.003639464	0.684525896	1
ATGGAA	0.006528516	0.46611033	1
ATGGAC	0.020658872	0.021082095	1
ATGGAG	0.032706206	0.000260051	1
ATGGAT	0.010139825	0.257636845	1
ATGGCA	0.016188573	0.070709438	1
ATGGCC	0.014217112	0.112463822	1
ATGGCG	0.019482623	0.02961812	1
ATGGCT	0.016030743	0.073499572	1
ATGGGA	0.015357345	0.086431969	1
ATGGGC	0.018570321	0.038145573	1
ATGGGG	0.024042001	0.007267524	1
ATGGGT	0.023845661	0.007758506	1
ATGGTA	0.027413196	0.002207002	1
ATGGTC	0.019965203	0.025810652	1
ATGGTG	0.013797169	0.123480401	1
ATGGTT	0.016390571	0.067265847	1
ATGTAA	0.028175968	0.001654834	1
ATGTAC	0.012947145	0.148339252	1
ATGTAG	0.005344575	0.550741784	1
ATGTAT	0.023325768	0.009205147	1
ATGTCA	0.012584641	0.160036377	1
ATGTCC	-0.005060872	0.572089429	1
ATGTCG	0.002381496	0.790347026	1
ATGTCT	0.006591393	0.461826912	1
ATGTGA	0.025106008	0.005060374	1
ATGTGC	0.011415337	0.202522007	1
ATGTGG	0.031323014	0.000469428	1
ATGTGT	0.016496762	0.06551162	1
ATGTTA	0.020142013	0.024525659	1
ATGTTC	0.015283161	0.08796267	1
ATGTTG	0.02738033	0.002234213	1
ATGTTT	0.01576868	0.0783307	1
ATTAAC	0.012813569	0.152571046	1
ATTAAG	0.022569548	0.011739311	1
ATTAAT	0.012482582	0.163452189	1
ATTACC	0.019738525	0.027542909	1
ATTACG	0.012837321	0.151811914	1
ATTACT	0.016664922	0.062810965	1
ATTAGA	0.008378863	0.349584477	1
ATTAGC	0.015161636	0.090517326	1
ATTAGG	0.009373424	0.295362323	1
ATTAGT	0.013485505	0.132187762	1
ATTATC	0.006521688	0.466576785	1
ATTATG	0.020451033	0.022412618	1
ATTATT	0.010549275	0.238913412	1
ATTCAA	0.013180026	0.141176585	1
ATTCAC	0.010450635	0.243333795	1
ATTCAG	0.024640806	0.005937592	1
ATTCAT	0.021623353	0.015769045	1
ATTCCA	0.010337177	0.248488931	1
ATTCCC	0.004389134	0.62414389	1
ATTCCG	0.009154501	0.306785953	1
ATTCCT	0.012503471	0.162748644	1
ATTCGA	0.016248963	0.069665103	1
ATTCGC	-0.00088131	0.921626119	1
ATTCGG	-0.011688271	0.191936658	1
ATTCGT	0.024821588	0.005581598	1
ATTCTA	0.023954213	0.0074835	1
ATTCTC	0.019264891	0.03148831	1
ATTCTG	0.02476693	0.005687144	1
ATTCTT	0.016291782	0.068932332	1
ATTGAA	0.022934627	0.010447449	1
ATTGAC	0.004343961	0.627716904	1
ATTGAG	0.008014638	0.370929819	1
ATTGAT	0.00337502	0.706342008	1
ATTGCA	0.028796461	0.001302738	1
ATTGCC	0.006761555	0.450345811	1
ATTGCG	0.010912448	0.223127634	1
ATTGCT	0.01412454	0.114823218	1
ATTGGA	0.027039388	0.00253519	1
ATTGGC	0.023147676	0.009753438	1
ATTGGG	0.005607647	0.531303289	1
ATTGGT	0.009601299	0.283777887	1
ATTGTA	0.014964362	0.094791114	1
ATTGTC	0.005424806	0.544776551	1
ATTGTG	0.018353066	0.040459427	1
ATTGTT	0.030616547	0.000629217	1
ATTTAC	0.018665154	0.037171397	1
ATTTAG	0.029373005	0.001038882	1
ATTTAT	0.015972582	0.07455018	1
ATTTCA	0.00871427	0.330632332	1
ATTTCC	0.017214368	0.054621098	1
ATTTCG	0.009412764	0.293340091	1
ATTTCT	0.014050538	0.116737162	1
ATTTGA	0.019289007	0.031276297	1
ATTTGC	0.027831786	0.00188601	1
ATTTGG	0.023511344	0.008663242	1
ATTTGT	0.016549225	0.064658971	1
ATTTTA	0.023742294	0.008028758	1
ATTTTC	0.029719566	0.000905044	1
ATTTTG	0.025012829	0.005226074	1
CAAAAA	0.028454045	0.00148742	1
CAAAAC	0.01660127	0.063822193	1
CAAAAG	0.021701214	0.015396627	1
CAAAAT	0.032172119	0.000327542	1
CAAACA	0.019080223	0.033153004	1
CAAACC	0.001856187	0.83584067	1
CAAACG	-0.005393043	0.547134369	1
CAAACT	0.022864697	0.010684637	1
CAAAGA	0.023552525	0.008546925	1
CAAAGC	0.010508255	0.240744709	1
CAAAGG	0.010756145	0.229827614	1
CAAATA	0.017338192	0.052903915	1
CAAATC	0.016174179	0.070960254	1
CAAATG	0.010400451	0.245604624	1
CAAATT	0.02122386	0.017807119	1
CAACAA	0.023788119	0.007907924	1
CAACAC	0.018706875	0.036749574	1
CAACAG	0.005038318	0.573803306	1
CAACAT	0.031363591	0.000461513	1
CAACCA	0.012229415	0.172162307	1
CAACCC	0.014827098	0.097859089	1
CAACCG	0.01347648	0.13244681	1
CAACCT	0.013340648	0.136393356	1
CAACGA	-0.007683774	0.391005597	1
CAACGC	0.011541181	0.197589651	1
CAACGG	0.014849886	0.097344353	1
CAACGT	0.01159489	0.195511516	1
CAACTA	0.013988282	0.118366635	1
CAACTC	0.013328458	0.136751925	1
CAACTG	0.007640058	0.393706602	1
CAACTT	0.029587578	0.000954011	1
CAAGAA	0.020741107	0.020574963	1
CAAGAC	0.016808536	0.060578007	1
CAAGAG	0.017982909	0.044675757	1
CAAGAT	0.020367518	0.022967471	1
CAAGCA	0.010100048	0.25950861	1
CAAGCC	0.012335678	0.168465019	1
CAAGCG	0.013508813	0.131520528	1
CAAGCT	0.021572924	0.01601446	1
CAAGGA	0.025040053	0.005177161	1
CAAGGC	0.020640216	0.021198644	1
CAAGGG	0.018514948	0.038724367	1
CAAGGT	0.00689766	0.441280113	1
CAAGTA	0.012075921	0.177609685	1
CAAGTC	0.026292555	0.003328049	1
CAAGTG	0.014607027	0.102942923	1
CAAGTT	0.01725593	0.054039603	1
CAATAA	0.01892489	0.034611036	1
CAATAC	0.011886762	0.18449798	1
CAATAG	0.017643505	0.048861756	1
CAATAT	-0.005860103	0.512981954	1
CAATCA	0.013057202	0.144920405	1
CAATCC	0.020091066	0.024890115	1
CAATCG	0.003986878	0.656262511	1
CAATCT	0.02125194	0.017656669	1
CAATGC	0.01663332	0.06331136	1
CAATGG	0.021706126	0.015373394	1
CAATGT	-0.002638839	0.768308049	1
CAATTA	0.009461332	0.290856361	1
CAATTC	0.00539829	0.546744469	1
CAATTG	0.007552259	0.399165397	1
CAATTT	0.009664246	0.280632848	1
CACAAA	0.018569889	0.038150055	1
CACAAC	0.013121201	0.142960267	1
CACAAG	0.005626096	0.529953266	1
CACAAT	0.014080262	0.115965391	1
CACACA	0.008230661	0.358174007	1
CACACC	0.028796804	0.001302564	1
CACACG	0.01470117	0.100743004	1
CACACT	0.009699622	0.278875794	1
CACAGA	0.006845252	0.444758479	1
CACAGC	0.018864812	0.035189463	1
CACAGG	0.007692408	0.390473458	1
CACAGT	0.006153709	0.492095793	1
CACATA	0.022345377	0.012601028	1
CACATC	0.00167467	0.851697595	1
CACATG	0.02595755	0.003752225	1
CACATT	0.02053027	0.021896991	1
CACCAA	0.014734856	0.099965011	1
CACCAC	0.029537288	0.000973306	1
CACCAG	-0.00274659	0.759134404	1
CACCAT	0.015091933	0.092009318	1
CACCCA	0.015193	0.089852352	1
CACCCC	0.013409182	0.134390933	1
CACCCG	0.016245686	0.069721446	1
CACCCT	0.008683837	0.332324009	1
CACCGA	0.005537759	0.536433188	1
CACCGC	0.006395024	0.475276985	1
CACCGG	0.008386647	0.349137009	1
CACCGT	0.022684456	0.011318196	1
CACCTA	0.003300413	0.712541798	1
CACCTC	0.029520619	0.00097978	1
CACCTG	0.025694162	0.004119593	1
CACCTT	0.012329264	0.168686464	1
CACGAA	0.008818067	0.324904579	1
CACGAC	-0.001642744	0.85449297	1
CACGAG	0.009166465	0.306154203	1
CACGAT	-0.003448058	0.700291463	1
CACGCA	0.0081919	0.360442234	1
CACGCC	0.009359052	0.296103403	1
CACGCG	0.008434277	0.346406651	1
CACGCT	0.00478407	0.593289339	1
CACGGA	0.015479568	0.083957062	1
CACGGC	0.026293288	0.003327171	1
CACGGG	0.015944663	0.075058836	1
CACGGT	0.02620613	0.003433083	1
CACGTA	0.001042013	0.907394358	1
CACGTC	0.013790827	0.123653008	1
CACGTG	0.007869254	0.379671207	1
CACGTT	0.011175104	0.212185624	1
CACTAA	0.022606662	0.011601799	1
CACTAC	0.01135667	0.204851801	1
CACTAG	0.030081076	0.000782596	1
CACTAT	0.01527957	0.088037315	1
CACTCA	0.006215326	0.487771163	1
CACTCC	0.009661975	0.280745923	1
CACTCG	0.014701856	0.100727126	1
CACTCT	0.018013491	0.0443139	1
CACTGA	0.007505971	0.402061486	1
CACTGC	0.013223719	0.139862868	1
CACTGG	0.020682612	0.020934589	1
CACTGT	0.031897773	0.000368276	1
CACTTA	0.020016939	0.025428761	1
CACTTC	0.019767935	0.027312644	1
CACTTG	0.013947831	0.119434941	1
CACTTT	0.023268392	0.009378711	1
CAGAAA	0.017429542	0.051666194	1
CAGAAC	0.029206313	0.001109578	1
CAGAAG	0.031315196	0.000470968	1
CAGAAT	0.022422628	0.012297949	1
CAGACA	0.020505302	0.022058343	1
CAGACC	0.015537136	0.082811389	1
CAGACG	0.011770702	0.188821117	1
CAGACT	0.026370786	0.003235505	1
CAGAGA	0.013353651	0.136011685	1
CAGAGC	0.018826499	0.035562632	1
CAGAGG	0.021718183	0.015316501	1
CAGAGT	0.024392728	0.006459397	1
CAGATA	0.028107195	0.001698829	1
CAGATC	0.016028617	0.073537759	1
CAGATG	0.014020277	0.117526988	1
CAGATT	0.026053046	0.003626561	1
CAGCAA	0.020293097	0.023471919	1
CAGCAC	0.015324944	0.087097862	1
CAGCAG	0.016969364	0.058155889	1
CAGCAT	0.025333094	0.004676257	1
CAGCCA	0.028870108	0.001265889	1
CAGCCC	0.009555453	0.28608347	1
CAGCCG	0.001321233	0.882740029	1
CAGCCT	0.021567973	0.01603873	1
CAGCGA	0.019239085	0.031716541	1
CAGCGC	0.004492066	0.616035585	1
CAGCGG	0.002567323	0.77441475	1
CAGCGT	0.010860581	0.225335254	1
CAGCTA	0.012956712	0.148039656	1
CAGCTC	0.014788786	0.09872942	1
CAGCTG	0.013406485	0.134469291	1
CAGCTT	0.011091916	0.215608405	1
CAGGAA	0.021816248	0.014860578	1
CAGGAC	0.014263851	0.111287206	1
CAGGAG	0.030319329	0.000710503	1
CAGGAT	-0.006373888	0.476737374	1
CAGGCA	0.016208524	0.070363011	1
CAGGCC	0.004752147	0.595757253	1
CAGGCG	0.024682315	0.00585409	1
CAGGCT	0.026986431	0.002585134	1
CAGGGA	0.025908919	0.003817727	1
CAGGGC	0.007729199	0.388210934	1
CAGGGG	0.010836418	0.226369019	1
CAGGGT	0.010575909	0.237729643	1
CAGGTA	0.009612257	0.283228715	1
CAGGTC	0.004955671	0.580104208	1
CAGGTG	0.009053343	0.312162042	1
CAGGTT	0.0203217	0.023276915	1
CAGTAA	0.020158105	0.02441151	1
CAGTAC	0.003021102	0.735918485	1
CAGTAG	0.004977153	0.578463295	1
CAGTAT	0.016365064	0.067692918	1
CAGTCA	0.015505738	0.083434649	1
CAGTCC	0.018171425	0.042484288	1
CAGTCG	0.011263496	0.208591934	1
CAGTCT	0.016145716	0.071458333	1
CAGTGA	0.026035198	0.003649752	1
CAGTGC	0.026648779	0.002925305	1
CAGTGG	0.026760274	0.002808707	1
CAGTGT	0.010387379	0.246198571	1
CAGTTA	0.005230897	0.559248496	1
CAGTTC	0.019260477	0.031527242	1
CAGTTG	0.020233616	0.023881989	1
CATAAA	0.006780732	0.44906209	1
CATAAC	0.019831455	0.026820973	1
CATAAG	0.001606969	0.857627531	1
CATAAT	0.031232378	0.000487568	1
CATACA	0.013611029	0.128625297	1
CATACC	0.015097006	0.091900064	1
CATACG	0.014729704	0.100083691	1
CATACT	0.00706515	0.430268756	1
CATAGA	0.008538199	0.340496826	1
CATAGC	0.015304299	0.087524305	1
CATAGG	0.020883025	0.019724766	1
CATAGT	0.019356631	0.030688312	1
CATATA	0.030144794	0.000762678	1
CATATC	0.005504268	0.538900339	1
CATATG	0.019090084	0.033062251	1
CATATT	0.015412567	0.085306573	1
CATCAA	0.013768694	0.124256867	1
CATCAC	-8.69E-05	0.992263765	1
CATCAG	0.01753991	0.050203218	1
CATCAT	0.011845748	0.186017295	1
CATCCA	0.017149247	0.055542685	1
CATCCC	0.010841037	0.226171125	1
CATCCG	-0.001800628	0.840687371	1
CATCCT	0.022987517	0.010271178	1
CATCGA	0.024812306	0.005599396	1
CATCGC	0.020344525	0.02312231	1
CATCGG	0.017475728	0.051049692	1
CATCGT	0.014027149	0.117347263	1
CATCTA	0.012174386	0.174100687	1
CATCTC	0.032105868	0.000336974	1
CATCTG	0.024619149	0.005981582	1
CATCTT	0.02886033	0.001270725	1
CATGAA	0.025432781	0.004516133	1
CATGAC	0.018457593	0.039331727	1
CATGAG	0.020857618	0.01987468	1
CATGAT	0.015476242	0.084023641	1
CATGCA	0.020941988	0.019380656	1
CATGCG	0.002610384	0.770736096	1
CATGCT	0.014758306	0.09942623	1
CATGGC	0.010773642	0.229070563	1
CATGGG	0.019591066	0.028722839	1
CATGGT	0.015814164	0.077474126	1
CATGTA	0.02331659	0.009232718	1
CATGTC	-0.001460508	0.870483212	1
CATGTG	0.010920673	0.222778943	1
CATGTT	0.030737308	0.000598733	1
CATTAA	0.025878783	0.003858838	1
CATTAC	0.015159944	0.090553306	1
CATTAG	-0.00099781	0.911306185	1
CATTAT	0.012048587	0.178593058	1
CATTCA	0.020943699	0.019370746	1
CATTCC	0.023265532	0.009387437	1
CATTCG	0.013119266	0.143019222	1
CATTCT	0.02313383	0.00979726	1
CATTGA	0.032033858	0.000347512	1
CATTGC	0.018766458	0.036154226	1
CATTGG	0.018974815	0.034136553	1
CATTGT	0.01417315	0.113579469	1
CATTTA	0.025388105	0.00458727	1
CATTTC	0.025346432	0.00465454	1
CATTTG	0.032172299	0.000327517	1
CATTTT	0.011340832	0.20548409	1
CCAAAA	0.008214919	0.359094125	1
CCAAAC	0.006079589	0.497325	1
CCAAAG	0.012847481	0.151488101	1
CCAAAT	0.030114261	0.000772163	1
CCAACA	0.020039699	0.025262309	1
CCAACC	0.010056807	0.261553984	1
CCAACG	0.009104849	0.309417008	1
CCAACT	0.02830304	0.001576289	1
CCAAGA	0.009475145	0.29015261	1
CCAAGC	0.003789871	0.672232567	1
CCAAGG	0.018470431	0.039195075	1
CCAAGT	0.009016389	0.314141367	1
CCAATA	0.007519701	0.401201171	1
CCAATC	0.006203401	0.488606538	1
CCAATG	0.005051609	0.572793058	1
CCAATT	0.016005863	0.073947501	1
CCACAA	0.021703519	0.015385722	1
CCACAG	0.018062127	0.043743504	1
CCACAT	0.009839931	0.271980594	1
CCACCA	0.019361912	0.030642803	1
CCACCC	0.010487724	0.241665022	1
CCACCG	0.013409562	0.134379899	1
CCACGA	0.024975527	0.005293769	1
CCACGC	0.001599276	0.858301895	1
CCACGG	0.007120677	0.426653681	1
CCACGT	-0.003493833	0.696509062	1
CCACTA	0.015190643	0.089902191	1
CCACTC	0.0166084	0.063708263	1
CCACTG	0.02010613	0.024781862	1
CCACTT	0.017486966	0.050900617	1
CCAGAA	0.017503769	0.050678414	1
CCAGAC	0.01433817	0.109436283	1
CCAGAG	0.024156991	0.006993094	1
CCAGAT	0.01689907	0.059204451	1
CCAGCA	0.014740693	0.099830689	1
CCAGCC	0.014339237	0.109409887	1
CCAGCG	0.006129034	0.493833336	1
CCAGCT	0.022652925	0.011432395	1
CCAGGA	0.013487764	0.132122977	1
CCAGGC	0.013310686	0.137276004	1
CCAGGG	0.022038269	0.01387229	1
CCAGTA	0.007902224	0.377677815	1
CCAGTC	0.010056958	0.261546811	1
CCAGTG	0.013601457	0.128894303	1
CCAGTT	0.030818028	0.000579129	1
CCATAA	0.006159992	0.491653893	1
CCATAC	0.015456525	0.084419209	1
CCATAG	0.010513621	0.240504599	1
CCATAT	0.00557424	0.533752306	1
CCATCA	0.015611441	0.081351376	1
CCATCG	0.0047677	0.594554326	1
CCATCT	0.016081805	0.072587208	1
CCATGA	0.019026589	0.033650383	1
CCATGC	0.008195049	0.360257593	1
CCATGG	0.014717726	0.100360038	1
CCATGT	0.006594931	0.461586548	1
CCATTA	0.006388254	0.475744534	1
CCATTC	0.011633775	0.194017032	1
CCATTG	0.004819175	0.590580852	1
CCATTT	0.016557177	0.064530543	1
CCCAAA	0.018485742	0.039032635	1
CCCAAC	0.020019731	0.025408287	1
CCCAAG	0.009621649	0.282758556	1
CCCAAT	0.025184553	0.004924402	1
CCCACA	0.00896077	0.317135946	1
CCCACC	0.009973698	0.265516423	1
CCCACG	0.009794907	0.274180385	1
CCCACT	0.016045761	0.07323026	1
CCCAGA	0.018609667	0.037738779	1
CCCAGC	0.01369543	0.12627218	1
CCCAGG	0.018897232	0.034876314	1
CCCAGT	-0.007566095	0.398302165	1
CCCATA	0.023807043	0.007858504	1
CCCATC	0.025157869	0.00497022	1
CCCATG	0.019084342	0.033115073	1
CCCATT	0.01803916	0.044012077	1
CCCCAA	0.013766977	0.124303816	1
CCCCAC	0.001608869	0.857460994	1
CCCCAG	0.00187225	0.834440568	1
CCCCAT	0.00733321	0.4129815	1
CCCCCA	0.022270709	0.012900236	1
CCCCCC	-0.001495865	0.867376466	1
CCCCCG	0.008693407	0.331791445	1
CCCCCT	0.014368577	0.108686062	1
CCCCGA	-0.0040078	0.654575539	1
CCCCGC	0.005162461	0.564400216	1
CCCCGG	0.018543538	0.038424601	1
CCCCGT	0.009668146	0.280438757	1
CCCCTA	0.001406921	0.875195551	1
CCCCTC	0.014868139	0.096933581	1
CCCCTG	0.021061247	0.018700648	1
CCCCTT	0.023248003	0.009441085	1
CCCGAA	0.001178022	0.895372532	1
CCCGAC	-0.005067067	0.571619159	1
CCCGAG	0.007888403	0.37851266	1
CCCGAT	0.00685467	0.444132267	1
CCCGCA	0.022210126	0.013147605	1
CCCGCC	0.00226109	0.80071773	1
CCCGCG	0.005938626	0.507351243	1
CCCGCT	0.02260065	0.011623977	1
CCCGGA	0.006320469	0.480439267	1
CCCGGC	0.015857637	0.076662582	1
CCCGGG	0.016525077	0.065050288	1
CCCGGT	0.017855929	0.046205011	1
CCCGTA	0.002347299	0.793288702	1
CCCGTC	0.021621604	0.0157775	1
CCCGTG	0.011996474	0.180479088	1
CCCGTT	0.01536128	0.086351382	1
CCCTAA	0.012423516	0.165454023	1
CCCTAC	-0.005129965	0.566854423	1
CCCTAG	0.014531103	0.104744775	1
CCCTAT	0.012088368	0.177163201	1
CCCTCA	0.012116502	0.176157155	1
CCCTCC	0.017095284	0.056316139	1
CCCTCG	0.004877719	0.58607669	1
CCCTCT	0.009787483	0.274544278	1
CCCTGA	0.006266367	0.484204462	1
CCCTGC	0.01258159	0.160137719	1
CCCTGG	0.012887238	0.150225945	1
CCCTGT	0.018469555	0.039204391	1
CCCTTA	0.013590215	0.129210784	1
CCCTTC	0.016354711	0.067866901	1
CCCTTG	0.002072263	0.817051804	1
CCCTTT	0.007451785	0.405467788	1
CCGAAA	-0.001799672	0.840770867	1
CCGAAC	0.019087794	0.033083306	1
CCGAAG	0.010251131	0.252449145	1
CCGAAT	-0.000232246	0.979315589	1
CCGACA	0.007569324	0.398100841	1
CCGACC	0.011377391	0.20402672	1
CCGACG	0.009152471	0.306893211	1
CCGACT	0.023671133	0.008219673	1
CCGAGA	0.012886268	0.150256625	1
CCGAGC	0.006322259	0.480315013	1
CCGAGG	0.031003622	0.000536298	1
CCGAGT	0.016711741	0.062075655	1
CCGATA	-0.000708474	0.93696028	1
CCGATC	0.006642555	0.458357853	1
CCGATG	0.008926488	0.318991035	1
CCGATT	0.006532453	0.465841484	1
CCGCAA	-0.002725847	0.760897811	1
CCGCAC	-0.010348213	0.247984154	1
CCGCAG	0.011179601	0.212001705	1
CCGCAT	0.008639179	0.334816549	1
CCGCCA	0.018104808	0.043248082	1
CCGCCC	0.012304155	0.169555535	1
CCGCCG	0.011124099	0.214279518	1
CCGCCT	0.026336381	0.003275911	1
CCGCGA	-0.011272858	0.208213922	1
CCGCGC	0.012925788	0.14900977	1
CCGCGG	0.019204675	0.032023072	1
CCGCGT	0.006630892	0.45914737	1
CCGCTA	0.00258524	0.772883529	1
CCGCTC	0.006902682	0.440947622	1
CCGCTG	0.015103547	0.091759371	1
CCGCTT	0.004623505	0.605749383	1
CCGGAA	0.006413823	0.473980152	1
CCGGAC	0.01313334	0.142590781	1
CCGGAG	0.014452088	0.106646495	1
CCGGAT	0.002600058	0.771617772	1
CCGGCA	0.024901075	0.005431259	1
CCGGCC	0.02900761	0.001199653	1
CCGGCG	0.016285371	0.06904164	1
CCGGCT	-0.002494355	0.780659911	1
CCGGGA	0.009316673	0.298295948	1
CCGGGC	0.008887437	0.32111284	1
CCGGGG	0.01700341	0.057653601	1
CCGGGT	0.013828458	0.122631576	1
CCGGTA	0.001692842	0.850107309	1
CCGGTC	0.01668484	0.062497275	1
CCGGTG	-0.005395838	0.546926676	1
CCGGTT	-0.006019156	0.501610433	1
CCGTAA	0.008623904	0.335671832	1
CCGTAC	-0.001747534	0.84532478	1
CCGTAG	0.01413159	0.114642168	1
CCGTAT	0.010593949	0.236930177	1
CCGTCA	0.000563954	0.949800448	1
CCGTCC	0.015112558	0.091565798	1
CCGTCG	-0.004069855	0.649582363	1
CCGTCT	0.022121719	0.013516106	1
CCGTGA	0.01532849	0.087024791	1
CCGTGC	0.015552007	0.082517505	1
CCGTGG	0.028225974	0.001623504	1
CCGTGT	0.008851645	0.323065566	1
CCGTTA	0.01613224	0.071695161	1
CCGTTC	-0.014653552	0.101851014	1
CCGTTG	0.00532129	0.55247908	1
CCGTTT	0.000770162	0.931484324	1
CCTAAA	0.006260377	0.484622281	1
CCTAAC	0.012894061	0.150010127	1
CCTAAG	0.017998224	0.044494231	1
CCTAAT	0.015040998	0.093112023	1
CCTACA	0.001096969	0.902534062	1
CCTACC	0.007730245	0.388146728	1
CCTACG	-0.003013624	0.736547844	1
CCTACT	0.008318389	0.353073544	1
CCTAGA	0.015544769	0.082660432	1
CCTAGC	0.027187574	0.002400087	1
CCTAGG	0.011477392	0.200078719	1
CCTAGT	0.009351737	0.296481103	1
CCTATA	0.017232722	0.054363666	1
CCTATC	0.003956965	0.658677572	1
CCTATG	0.018647932	0.037346713	1
CCTATT	0.007645407	0.393375524	1
CCTCAA	0.025583324	0.004283719	1
CCTCAC	0.012563695	0.160733012	1
CCTCAG	0.026403958	0.003196976	1
CCTCAT	0.020772934	0.020381567	1
CCTCCA	0.021239549	0.017722924	1
CCTCCC	0.02697216	0.002598745	1
CCTCCG	-0.001727243	0.84709844	1
CCTCCT	0.017837912	0.046425526	1
CCTCGA	0.004418576	0.621819931	1
CCTCGC	0.011375008	0.204121468	1
CCTCGG	0.013637339	0.127888141	1
CCTCGT	0.015751379	0.078658529	1
CCTCTA	0.000328535	0.970743168	1
CCTCTC	0.013151224	0.142047787	1
CCTCTG	0.014375517	0.108515378	1
CCTCTT	0.002174183	0.808225097	1
CCTGAA	0.021324102	0.017275138	1
CCTGAC	0.022783374	0.010966483	1
CCTGAG	0.018152174	0.04270383	1
CCTGAT	0.003718829	0.67802839	1
CCTGCA	0.015360938	0.086358389	1
CCTGCC	0.031137353	0.000507287	1
CCTGCG	0.009223569	0.303150726	1
CCTGCT	0.007242643	0.418775674	1
CCTGGA	0.0216122	0.015823034	1
CCTGGC	0.018336827	0.040637053	1
CCTGGG	0.025437241	0.004509087	1
CCTGGT	0.021488392	0.016433367	1
CCTGTC	0.015517225	0.083206197	1
CCTGTG	0.027626275	0.002037825	1
CCTGTT	0.029233109	0.001097921	1
CCTTAA	0.021039849	0.018821103	1
CCTTAC	0.025774657	0.004003999	1
CCTTAG	0.021115416	0.01839874	1
CCTTAT	0.025225246	0.004855264	1
CCTTCA	0.015206076	0.089576288	1
CCTTCC	0.003363113	0.707330213	1
CCTTCG	0.004854918	0.587829065	1
CCTTCT	0.010582094	0.237455335	1
CCTTGA	0.014489443	0.105744066	1
CCTTGC	0.010067728	0.261036373	1
CCTTGG	0.023516934	0.00864737	1
CCTTGT	0.031017125	0.0005333	1
CCTTTA	0.014725691	0.10017619	1
CCTTTC	0.011804248	0.18756397	1
CCTTTG	0.010541418	0.239263393	1
CGAAAA	0.001165342	0.896492299	1
CGAAAC	0.019302449	0.031158653	1
CGAAAG	0.009103757	0.309475079	1
CGAAAT	0.013755748	0.12461115	1
CGAACA	-0.004383113	0.624619648	1
CGAACC	0.00654216	0.465178982	1
CGAACG	-0.010860405	0.225342777	1
CGAACT	0.021743446	0.015197884	1
CGAAGA	0.011189952	0.211578862	1
CGAAGC	0.01732568	0.053075355	1
CGAAGG	0.023417524	0.008933537	1
CGAAGT	0.00928438	0.29997389	1
CGAATA	0.016429985	0.066610289	1
CGAATC	-0.001493191	0.867611347	1
CGAATG	0.026937089	0.002632476	1
CGAATT	0.018328763	0.04072551	1
CGACAA	0.026483119	0.003106717	1
CGACAC	0.028098682	0.001704349	1
CGACAG	0.006599802	0.461255731	1
CGACAT	0.011912097	0.183564114	1
CGACCA	0.010291047	0.25060658	1
CGACCC	0.002321785	0.795485451	1
CGACCG	-0.018031654	0.044100157	1
CGACCT	0.013259902	0.138782061	1
CGACGA	-0.005591085	0.532516752	1
CGACGC	0.007987365	0.372560024	1
CGACGG	0.008121582	0.364580091	1
CGACGT	0.003357043	0.707834156	1
CGACTA	-0.004550541	0.6114499	1
CGACTC	-0.001333859	0.881627664	1
CGACTG	0.004957448	0.579968367	1
CGACTT	-0.00963773	0.281954762	1
CGAGAA	0.010622485	0.235669456	1
CGAGAC	0.025378277	0.004603055	1
CGAGAG	0.017295929	0.053484877	1
CGAGAT	0.015577343	0.08201876	1
CGAGCA	0.000668579	0.940503351	1
CGAGCC	0.002789121	0.755522654	1
CGAGCG	0.019559564	0.028980484	1
CGAGCT	0.014759412	0.099400897	1
CGAGGA	0.008697428	0.331567852	1
CGAGGC	0.021794982	0.014958421	1
CGAGGG	0.013689335	0.126440979	1
CGAGGT	0.010825326	0.22684468	1
CGAGTA	0.011091676	0.215618313	1
CGAGTC	-0.003741005	0.676217125	1
CGAGTG	-0.007150526	0.424717724	1
CGAGTT	0.001536911	0.863772384	1
CGATAA	-0.009416117	0.293168178	1
CGATAC	0.016641693	0.063178456	1
CGATAG	0.015693011	0.079772755	1
CGATAT	-0.003834495	0.668601944	1
CGATCA	0.012353188	0.167861535	1
CGATCC	0.004781793	0.593465251	1
CGATCG	0.013079538	0.14423398	1
CGATCT	0.011561797	0.19679008	1
CGATGA	-0.007024979	0.432895051	1
CGATGC	0.01067874	0.233198042	1
CGATGG	0.010931845	0.222306028	1
CGATGT	0.000117552	0.989529635	1
CGATTA	0.009122645	0.308472302	1
CGATTC	-0.002752035	0.758671684	1
CGATTG	-0.003503287	0.695728772	1
CGATTT	0.000524851	0.953277088	1
CGCAAA	0.001388579	0.876809554	1
CGCAAC	0.00524718	0.55802608	1
CGCAAG	0.006777995	0.449245164	1
CGCAAT	0.00576197	0.520064437	1
CGCACA	0.011560949	0.196822926	1
CGCACC	0.003400308	0.70424504	1
CGCACG	0.00779869	0.383959229	1
CGCACT	0.004951565	0.580418045	1
CGCAGA	0.012079113	0.177495091	1
CGCAGC	0.025005137	0.005239969	1
CGCAGG	0.006898541	0.441221745	1
CGCAGT	0.011578239	0.196154088	1
CGCATA	0.00092848	0.917445998	1
CGCATC	0.003620417	0.68608873	1
CGCATG	0.006936151	0.438735418	1
CGCATT	-0.000857754	0.92371445	1
CGCCAA	-0.002745973	0.759186822	1
CGCCAC	0.016669061	0.062745681	1
CGCCAG	0.003955051	0.658832182	1
CGCCAT	0.020799984	0.020218441	1
CGCCCA	0.012020483	0.179608346	1
CGCCCC	0.015366501	0.086244565	1
CGCCCG	0.019415032	0.030188184	1
CGCCCT	0.014191194	0.113120522	1
CGCCGA	0.011460068	0.200758615	1
CGCCGC	0.023211799	0.009552757	1
CGCCGG	0.007518939	0.401248879	1
CGCCGT	0.006146231	0.492622032	1
CGCCTA	0.008783734	0.32679197	1
CGCCTC	-0.000803546	0.928522213	1
CGCCTG	0.015421779	0.085119989	1
CGCCTT	0.022973602	0.010317294	1
CGCGAA	0.016512113	0.065261187	1
CGCGAC	-0.013609771	0.128660609	1
CGCGAG	-0.000628698	0.944046371	1
CGCGAT	0.016077426	0.072665084	1
CGCGCA	0.007317339	0.41399344	1
CGCGCG	0.022860624	0.010698598	1
CGCGCT	0.001093896	0.902805792	1
CGCGGA	0.003108226	0.72859929	1
CGCGGC	0.00275331	0.758563378	1
CGCGGG	0.00779099	0.384428947	1
CGCGGT	0.016656474	0.062944422	1
CGCGTA	0.003555036	0.691463526	1
CGCGTC	0.008750678	0.32861591	1
CGCGTG	0.029242449	0.001093885	1
CGCGTT	-0.004202029	0.638999577	1
CGCTAA	0.016296129	0.068858295	1
CGCTAC	0.002357067	0.792448124	1
CGCTAG	0.00911053	0.309115236	1
CGCTAT	0.009940555	0.26710812	1
CGCTCA	0.012344985	0.168144035	1
CGCTCC	0.008273099	0.355700938	1
CGCTCG	0.005587157	0.532804717	1
CGCTCT	0.015277377	0.088082923	1
CGCTGA	-0.001239634	0.889934347	1
CGCTGC	0.011760083	0.189220376	1
CGCTGG	0.005238496	0.558677811	1
CGCTGT	0.001440346	0.872255751	1
CGCTTA	0.014421238	0.107396382	1
CGCTTC	0.003624449	0.685757786	1
CGCTTG	0.017080934	0.056523321	1
CGCTTT	0.016098778	0.072285986	1
CGGAAA	0.006418884	0.473631361	1
CGGAAC	0.01157673	0.196212363	1
CGGAAG	0.017479291	0.05100239	1
CGGAAT	-0.001091918	0.902980643	1
CGGACA	0.004169828	0.64157119	1
CGGACC	-0.001227189	0.891032414	1
CGGACG	-0.002671921	0.765487963	1
CGGACT	0.013144039	0.142265744	1
CGGAGA	0.010312764	0.249608079	1
CGGAGC	0.008347893	0.351368578	1
CGGAGG	0.011817285	0.187077076	1
CGGAGT	-0.000772788	0.9312513	1
CGGATA	0.01811478	0.043133017	1
CGGATC	0.017546864	0.050112213	1
CGGATG	0.006799875	0.447782767	1
CGGATT	0.016150325	0.071377489	1
CGGCAA	0.006155363	0.491979422	1
CGGCAC	0.012681233	0.156853542	1
CGGCAG	0.020135512	0.024571904	1
CGGCAT	0.010781729	0.228721246	1
CGGCCA	0.016096451	0.072327228	1
CGGCCC	-0.004714675	0.598660089	1
CGGCCG	0.016175446	0.070938148	1
CGGCCT	0.009816087	0.27314405	1
CGGCGA	0.01229507	0.169870829	1
CGGCGC	0.012560404	0.160842662	1
CGGCGG	0.022931158	0.010459102	1
CGGCGT	0.016997267	0.057743964	1
CGGCTA	0.015344978	0.086685653	1
CGGCTC	-0.002403794	0.788430506	1
CGGCTG	0.016233071	0.069938688	1
CGGCTT	0.009848045	0.271585456	1
CGGGAA	0.009208662	0.30393287	1
CGGGAC	-0.001375196	0.877987553	1
CGGGAT	0.010277323	0.25123901	1
CGGGCA	0.011972946	0.181335434	1
CGGGCC	0.010401253	0.245568202	1
CGGGCG	0.005965185	0.505454071	1
CGGGCT	0.004769147	0.594442432	1
CGGGGA	0.009838416	0.272054409	1
CGGGGC	-0.001549374	0.862678676	1
CGGGGG	0.014670065	0.10146568	1
CGGGGT	0.011587241	0.195806503	1
CGGGTA	0.001768217	0.843517581	1
CGGGTC	0.005598462	0.531976075	1
CGGGTG	0.013810696	0.123112862	1
CGGGTT	0.015487865	0.083791136	1
CGGTAA	0.003288337	0.713547132	1
CGGTAC	0.004770318	0.594351927	1
CGGTAG	0.010397528	0.245737331	1
CGGTAT	-0.00132383	0.882511226	1
CGGTCA	0.002162573	0.809229347	1
CGGTCC	-0.012002267	0.180268698	1
CGGTCG	0.002243275	0.802255143	1
CGGTCT	0.004578304	0.609278072	1
CGGTGA	0.011463805	0.200611822	1
CGGTGC	0.009875423	0.270255079	1
CGGTGG	0.002570568	0.774137327	1
CGGTGT	0.014808473	0.098281432	1
CGGTTA	-0.008039345	0.369456807	1
CGGTTC	0.013250523	0.139061604	1
CGGTTG	0.007151888	0.424629562	1
CGGTTT	0.018987763	0.034014416	1
CGTAAA	0.015538819	0.082778076	1
CGTAAC	0.018261411	0.041470688	1
CGTAAG	0.008454357	0.345259683	1
CGTAAT	0.008130121	0.364076018	1
CGTACA	0.009505428	0.288613653	1
CGTACC	0.006552523	0.46447232	1
CGTACG	-0.006546603	0.464875926	1
CGTACT	0.00847783	0.343921954	1
CGTAGA	0.016314733	0.068542171	1
CGTAGC	0.002147139	0.810564922	1
CGTAGG	0.01456735	0.103881454	1
CGTAGT	0.015772675	0.078255151	1
CGTATA	-0.012952434	0.148173555	1
CGTATC	0.002568776	0.774290522	1
CGTATG	-0.000319111	0.971582092	1
CGTATT	0.013170542	0.141463005	1
CGTCAA	-0.001300009	0.884610333	1
CGTCAC	-8.08E-05	0.992806851	1
CGTCAG	0.009184717	0.305192095	1
CGTCAT	0.013702759	0.126069431	1
CGTCCA	0.009135481	0.307792064	1
CGTCCC	0.010177333	0.255880514	1
CGTCCG	0.008639751	0.334784519	1
CGTCCT	0.002463359	0.783317108	1
CGTCGA	-0.009468568	0.290487533	1
CGTCGC	0.00701155	0.433775137	1
CGTCGG	0.012589124	0.159887607	1
CGTCGT	-0.004055273	0.650754292	1
CGTCTA	0.004164269	0.642015587	1
CGTCTC	0.007168349	0.423564215	1
CGTCTG	0.003032782	0.734935826	1
CGTCTT	0.014411872	0.107624843	1
CGTGAA	0.02114775	0.018220564	1
CGTGAC	0.007846241	0.381066445	1
CGTGAG	0.026622468	0.002953456	1
CGTGAT	0.021662195	0.015582281	1
CGTGCA	0.025530876	0.00436343	1
CGTGCC	0.025655679	0.00417592	1
CGTGCG	0.010942858	0.221840504	1
CGTGCT	0.008277176	0.355463902	1
CGTGGA	0.025559107	0.004320358	1
CGTGGC	0.026569721	0.003010639	1
CGTGGG	-0.001455025	0.870965206	1
CGTGGT	0.013746202	0.124872888	1
CGTGTA	0.010308985	0.249781602	1
CGTGTC	0.005568777	0.534153337	1
CGTGTG	0.028469281	0.001478715	1
CGTGTT	0.001499887	0.867023185	1
CGTTAA	0.014983369	0.094372422	1
CGTTAC	-0.004888371	0.585258908	1
CGTTAG	-0.003819381	0.669830707	1
CGTTAT	0.001667627	0.852314118	1
CGTTCA	-0.010654216	0.234273151	1
CGTTCC	0.012975429	0.147454824	1
CGTTCG	-0.002785268	0.755849577	1
CGTTCT	0.009975445	0.265432748	1
CGTTGA	0.000850136	0.924389914	1
CGTTGC	0.019098453	0.032985386	1
CGTTGG	-0.001498487	0.86714614	1
CGTTGT	0.001044034	0.907215558	1
CGTTTA	-0.00415971	0.642380134	1
CGTTTC	0.004482398	0.616795182	1
CGTTTG	0.023189861	0.009620997	1
CGTTTT	0.014504629	0.105378936	1
CTAAAA	0.021062017	0.018696328	1
CTAAAC	0.020834022	0.0200148	1
CTAAAG	0.008436243	0.346294238	1
CTAAAT	0.01009634	0.25968358	1
CTAACA	0.024855818	0.005516402	1
CTAACC	0.014525324	0.104882962	1
CTAACG	0.005854063	0.513416407	1
CTAACT	0.019280726	0.031348957	1
CTAAGA	0.022064772	0.01375828	1
CTAAGC	-0.000529268	0.952884282	1
CTAAGG	0.023822577	0.007818142	1
CTAAGT	0.019383865	0.03045421	1
CTAATA	0.016503673	0.065398775	1
CTAATC	0.018629186	0.037538353	1
CTAATG	-0.00855642	0.339467336	1
CTAATT	0.019104031	0.032934242	1
CTACAA	0.014418066	0.107473707	1
CTACAC	0.007491463	0.402971805	1
CTACAG	0.017570487	0.049804101	1
CTACAT	0.022593662	0.011649801	1
CTACCA	0.009809593	0.273461496	1
CTACCC	0.014379758	0.108411193	1
CTACCG	-0.003823112	0.669527309	1
CTACCT	0.008754198	0.328421332	1
CTACGA	0.001342207	0.880892342	1
CTACGC	0.008601695	0.336917896	1
CTACGG	-0.007894717	0.378131156	1
CTACGT	0.006696075	0.4547446	1
CTACTA	0.016961785	0.058268203	1
CTACTC	0.017048468	0.05699441	1
CTACTG	0.015130104	0.091189839	1
CTACTT	0.015727558	0.079111734	1
CTAGAA	0.02028042	0.023558798	1
CTAGAC	0.016517942	0.065166298	1
CTAGAG	0.013153034	0.141992908	1
CTAGAT	0.010344037	0.248175075	1
CTAGCC	0.011851224	0.185813908	1
CTAGCG	-0.000620671	0.944759614	1
CTAGCT	0.017958407	0.044967472	1
CTAGGA	0.01221062	0.172822534	1
CTAGGC	0.025060187	0.005141253	1
CTAGGG	0.005335137	0.55144566	1
CTAGGT	0.004369407	0.625703177	1
CTAGTA	0.018526196	0.038606191	1
CTAGTC	0.012050968	0.178507242	1
CTAGTG	0.011552588	0.197146941	1
CTAGTT	0.02425137	0.006774846	1
CTATAA	0.007631093	0.39426192	1
CTATAC	0.006657992	0.457314	1
CTATAG	0.022303372	0.012768583	1
CTATAT	0.024237967	0.00680546	1
CTATCA	0.003674362	0.681665975	1
CTATCC	0.009282764	0.300058013	1
CTATCG	0.00611344	0.494933143	1
CTATCT	0.016259275	0.069488048	1
CTATGA	0.009261935	0.301143879	1
CTATGC	-0.004441237	0.620033773	1
CTATGG	0.029456638	0.001005004	1
CTATGT	0.018332616	0.040683223	1
CTATTA	0.004675166	0.601727655	1
CTATTC	0.001572079	0.860686729	1
CTATTG	0.008666186	0.333307756	1
CTATTT	0.02097114	0.019212468	1
CTCAAC	0.008220734	0.35875407	1
CTCAAG	0.012126888	0.175786848	1
CTCAAT	0.015229599	0.08908136	1
CTCACA	0.010356096	0.247624043	1
CTCACC	0.010613352	0.236072431	1
CTCACG	0.011536648	0.197765772	1
CTCACT	0.014754743	0.099507941	1
CTCAGA	0.017989595	0.04459643	1
CTCAGC	0.02154476	0.016152974	1
CTCAGG	0.016285356	0.069041887	1
CTCAGT	0.014014263	0.117684466	1
CTCATA	0.004171236	0.641458631	1
CTCATC	0.013293659	0.137779536	1
CTCATG	0.015270713	0.088221634	1
CTCATT	0.003548282	0.692019658	1
CTCCAA	0.010627817	0.235434428	1
CTCCAC	0.017814601	0.046712137	1
CTCCAG	0.023589933	0.008442475	1
CTCCAT	0.028971925	0.001216528	1
CTCCCA	0.021878254	0.014578511	1
CTCCCC	0.009103396	0.309494248	1
CTCCCG	0.026597191	0.002980734	1
CTCCCT	0.011595805	0.195476275	1
CTCCGA	0.021993973	0.014064699	1
CTCCGC	0.0013035	0.884302706	1
CTCCGG	0.000176837	0.984249773	1
CTCCGT	0.010755071	0.229874112	1
CTCCTA	0.009754047	0.276187189	1
CTCCTC	0.024320964	0.006617852	1
CTCCTG	0.006626399	0.459451715	1
CTCCTT	0.011375494	0.204102162	1
CTCGAA	0.012635089	0.158368003	1
CTCGAC	0.001995192	0.823742055	1
CTCGAG	0.016187697	0.070724693	1
CTCGAT	-0.003270856	0.715003297	1
CTCGCA	-0.005521574	0.537624752	1
CTCGCC	0.024652918	0.005913117	1
CTCGCG	-0.00083713	0.925543246	1
CTCGCT	0.019031912	0.033600743	1
CTCGGA	0.011334025	0.205756293	1
CTCGGC	0.011601786	0.195245895	1
CTCGGG	0.00404643	0.651465426	1
CTCGGT	0.013606179	0.128761533	1
CTCGTA	0.008634414	0.335083205	1
CTCGTC	0.006474517	0.469806453	1
CTCGTG	0.014931252	0.095524014	1
CTCGTT	0.018940332	0.034463684	1
CTCTAA	0.002904139	0.745782155	1
CTCTAC	0.029079814	0.001166168	1
CTCTAG	0.029523043	0.000978836	1
CTCTAT	0.02770205	0.00198059	1
CTCTCA	0.012239222	0.171818585	1
CTCTCC	0.013068165	0.144583176	1
CTCTCG	0.019838516	0.026766795	1
CTCTCT	0.019074115	0.033209326	1
CTCTGA	0.026599663	0.002978057	1
CTCTGC	0.014318615	0.109920929	1
CTCTGG	0.009581032	0.284795548	1
CTCTGT	0.023151023	0.00974287	1
CTCTTA	0.002241615	0.802398404	1
CTCTTC	0.017359471	0.052613405	1
CTCTTG	0.008709689	0.330886662	1
CTCTTT	0.017926597	0.045348583	1
[truncated: 2,097 more rows]
