# Supplementary material for: Genome-wide analysis of lncRNA stability in human
Source: PLoS Comput Biol. 2021 Apr 16;17(4):e1008918. doi: 10.1371/journal.pcbi.1008918 (PMC8081339; doi:10.1371/journal.pcbi.1008918)
Supplement: S57 Table — (CSV) [file pcbi.1008918.s057.csv]

kmer	rho	p	fdr
CCC	-0.090928116	4.84E-45	3.09E-43
TCC	-0.088267032	1.55E-42	9.93E-41
AGC	-0.085920065	2.18E-40	1.40E-38
CAC	-0.084442683	4.59E-39	2.94E-37
GAT	0.073186276	9.67E-30	6.19E-28
CCT	-0.066412923	9.03E-25	5.78E-23
TGC	-0.065528159	3.71E-24	2.38E-22
ATT	0.065471828	4.06E-24	2.60E-22
GTT	0.063425706	9.91E-23	6.34E-21
CCA	-0.059905226	1.91E-20	1.22E-18
AGG	-0.054840779	2.20E-17	1.41E-15
ATG	0.052806554	3.15E-16	2.02E-14
ACC	-0.051577125	1.50E-15	9.59E-14
TCA	-0.050134508	8.93E-15	5.72E-13
TTT	0.049169257	2.87E-14	1.84E-12
GCG	0.04910379	3.10E-14	1.98E-12
TAT	0.046779199	4.69E-13	3.00E-11
GTA	0.046596456	5.77E-13	3.69E-11
CAG	-0.044880282	3.92E-12	2.51E-10
GCT	0.039240958	1.30E-09	8.32E-08
GAA	0.037796426	5.10E-09	3.26E-07
TGT	-0.035739649	3.28E-08	2.10E-06
AGT	-0.035267389	4.96E-08	3.18E-06
TTG	0.034470373	9.86E-08	6.31E-06
AAA	0.034071057	1.38E-07	8.85E-06
AAT	0.033918214	1.57E-07	1.01E-05
CTC	-0.032800476	3.96E-07	2.53E-05
GCA	0.032564879	4.79E-07	3.07E-05
GTG	0.031308276	1.30E-06	8.30E-05
AAG	0.029852319	3.93E-06	0.000251612
GGG	-0.028954129	7.60E-06	0.00048661
ATC	0.028750964	8.80E-06	0.00056345
GGT	0.028322877	1.20E-05	0.00076502
GGA	0.027844859	1.67E-05	0.001071079
CAT	-0.027562781	2.04E-05	0.001303152
ATA	0.026959624	3.08E-05	0.001969972
TTA	0.025622639	7.47E-05	0.00477952
TAA	0.023254615	0.000324769	0.020785219
CCG	-0.022849652	0.000412302	0.026387341
TCT	-0.021719311	0.000787042	0.050370709
CGA	0.019716984	0.002305734	0.147567005
GCC	-0.019598989	0.002449653	0.156777812
CTA	0.01898539	0.003339474	0.213726367
CTT	0.017909107	0.005636052	0.36070735
CAA	-0.016148559	0.012557828	0.803700978
TCG	-0.015713621	0.015147535	0.969442268
CGT	0.015685342	0.01533114	0.981192962
AAC	-0.014803844	0.022126261	1
ACA	-0.00468117	0.469359778	1
ACG	-0.01075757	0.096366907	1
ACT	-0.00941584	0.145576384	1
AGA	-0.002853252	0.659215257	1
CGC	-0.008074786	0.212012183	1
CGG	0.008386957	0.194871136	1
CTG	-0.007284199	0.260227434	1
GAC	0.008437325	0.192203545	1
GAG	-0.009865814	0.127287059	1
GGC	-0.008783375	0.174598175	1
GTC	0.012297695	0.057329279	1
TAC	0.010572244	0.102241695	1
TAG	-0.006226312	0.335877704	1
TGA	0.013549648	0.036231763	1
TGG	0.002351756	0.716242168	1
TTC	0.002831955	0.661600012	1
