# Supplementary material for: Genome-wide analysis of lncRNA stability in human
Source: PLoS Comput Biol. 2021 Apr 16;17(4):e1008918. doi: 10.1371/journal.pcbi.1008918 (PMC8081339; doi:10.1371/journal.pcbi.1008918)
Supplement: S58 Table — (CSV) [file pcbi.1008918.s058.csv]

kmer	rho	p	fdr
CCCA	-0.080903664	5.45E-36	1.40E-33
CCCC	-0.072825787	1.83E-29	4.68E-27
CACC	-0.066970251	3.67E-25	9.40E-23
TCCC	-0.065865227	2.17E-24	5.56E-22
CTCC	-0.065401195	4.54E-24	1.16E-21
CCAC	-0.06519004	6.34E-24	1.62E-21
CCCT	-0.062399552	4.74E-22	1.21E-19
CCTC	-0.060504113	7.97E-21	2.04E-18
AGCC	-0.059068585	6.39E-20	1.64E-17
CCAG	-0.056460273	2.47E-18	6.33E-16
ATGG	0.050870397	3.62E-15	9.26E-13
ACCC	-0.049028185	3.39E-14	8.69E-12
ACAC	-0.047804125	1.44E-13	3.68E-11
CAGC	-0.046294078	8.13E-13	2.08E-10
GCCT	-0.045887247	1.28E-12	3.29E-10
ACCT	-0.045363429	2.30E-12	5.89E-10
GCCC	-0.044921751	3.74E-12	9.58E-10
CCTT	-0.043103133	2.65E-11	6.77E-09
GCAC	-0.042607462	4.45E-11	1.14E-08
CACA	-0.041044718	2.20E-10	5.64E-08
TCCA	-0.039604329	9.15E-10	2.34E-07
TTGA	0.03842777	2.82E-09	7.23E-07
TGAA	0.038268392	3.28E-09	8.40E-07
TGCC	-0.038197044	3.51E-09	8.98E-07
CAGG	-0.038047534	4.04E-09	1.03E-06
AGTC	-0.037844038	4.88E-09	1.25E-06
CAAC	-0.037715695	5.50E-09	1.41E-06
TGAT	0.037392637	7.41E-09	1.90E-06
ATTG	0.037048651	1.02E-08	2.60E-06
AACC	-0.036957743	1.10E-08	2.82E-06
GAAG	0.036155	2.27E-08	5.82E-06
ACTC	-0.034795188	7.47E-08	1.91E-05
GCTC	-0.03452785	9.39E-08	2.40E-05
CTCA	-0.034478553	9.79E-08	2.51E-05
CCTA	-0.034464288	9.91E-08	2.54E-05
CACT	-0.034032463	1.43E-07	3.66E-05
TTTG	0.033650099	1.97E-07	5.04E-05
AAGA	0.03326651	2.70E-07	6.92E-05
GCCA	-0.03305533	3.21E-07	8.23E-05
TCAC	-0.032972803	3.44E-07	8.80E-05
CCAT	-0.032595517	4.67E-07	0.000119631
CCCG	-0.031453973	1.16E-06	0.000296437
CTCT	-0.031441134	1.17E-06	0.000299427
GATG	0.031260021	1.35E-06	0.000344816
TTGG	0.03121252	1.40E-06	0.000357774
CTTC	-0.031173562	1.44E-06	0.00036875
TGTT	0.030385762	2.63E-06	0.000674284
TATT	0.030045429	3.40E-06	0.000871264
CTGC	-0.029756191	4.22E-06	0.001081021
CATC	-0.028815785	8.40E-06	0.002151018
GATT	0.028480721	1.07E-05	0.0027351
AAAT	0.02840176	1.13E-05	0.00289332
GTCC	-0.028066847	1.43E-05	0.003666863
AGAT	0.027893323	1.62E-05	0.004141598
CCTG	-0.027444229	2.21E-05	0.005657377
GTTG	0.026285713	4.84E-05	0.012381103
ATAT	0.026254922	4.94E-05	0.01263624
AAAG	0.026097957	5.48E-05	0.014016189
TCTC	-0.025870014	6.36E-05	0.016276496
AATT	0.025739361	6.92E-05	0.017723355
ACGC	-0.025640966	7.38E-05	0.018892431
GGCC	-0.025637972	7.39E-05	0.018929111
TCAG	-0.025132002	0.000102333	0.026197325
ATGA	0.025012667	0.000110391	0.028260059
AGAA	0.02488342	0.000119791	0.030666523
TCCT	-0.024383858	0.000163702	0.041907676
ATTT	0.024207735	0.000182509	0.046722184
CTGT	-0.023767291	0.000238812	0.06113583
ACAG	-0.023638379	0.00025815	0.066086436
CTGG	-0.023601917	0.000263881	0.067553446
GACC	-0.023531261	0.000275326	0.070483466
CAGT	-0.023179253	0.000339613	0.086940821
ACCA	-0.022822555	0.000418883	0.107234083
ACCG	-0.022344959	0.000552242	0.141373832
CTAC	-0.022155643	0.000615308	0.157518722
AGCA	-0.02196988	0.00068365	0.17501433
GCAA	-0.021847179	0.000732591	0.187543418
AGTT	0.021560742	0.000859782	0.220104189
AGGC	-0.021426414	0.000926228	0.237114449
AAAA	0.020970969	0.001188568	0.304273371
GAAT	0.020897252	0.001236984	0.316667964
AGTG	-0.020882898	0.001246621	0.319134921
TGTC	-0.020858718	0.001263011	0.323330847
CCGC	-0.020729244	0.001354212	0.346678212
TTAT	0.020586259	0.001461962	0.374262373
GTGC	-0.020372699	0.001637675	0.419244834
GTAT	0.020186966	0.001806079	0.462356159
AGGG	-0.020092969	0.001897241	0.485693669
ATCC	-0.019888007	0.002110853	0.540378305
GGTC	-0.019721637	0.002300222	0.588856801
CGCC	-0.019448193	0.002645537	0.677257386
GTCA	-0.019396076	0.002716497	0.69542314
TGCA	-0.019209831	0.002984526	0.76403856
AAAC	-0.002378918	0.713108983	1
AACA	0.014838861	0.021813112	1
AACG	-0.013246592	0.040611913	1
AACT	0.003187791	0.622222289	1
AAGC	-0.008693985	0.179026165	1
AAGG	0.007238793	0.263210294	1
AAGT	0.017438566	0.007028452	1
AATA	0.015887073	0.014063168	1
AATC	0.001021265	0.874578309	1
AATG	0.011162379	0.084473341	1
ACAA	0.01139506	0.078193255	1
ACAT	0.012828349	0.047387643	1
ACGA	0.002696609	0.676834902	1
ACGG	-0.010091313	0.118820516	1
ACGT	-0.013369842	0.038779169	1
ACTA	0.003746249	0.562576506	1
ACTG	-0.010427051	0.107040526	1
ACTT	0.008319673	0.1984769	1
AGAC	-0.015176908	0.018983055	1
AGAG	-0.016031694	0.01321202	1
AGCG	-0.01081769	0.094520221	1
AGCT	-0.00625772	0.333445718	1
AGGA	0.003004412	0.642389812	1
AGGT	-0.00524783	0.41730528	1
AGTA	0.004838955	0.454515296	1
ATAA	0.006757086	0.296309273	1
ATAC	0.001145264	0.85949982	1
ATAG	-0.000293499	0.963818002	1
ATCA	0.007037866	0.276692552	1
ATCG	-0.004390115	0.497432328	1
ATCT	-0.011530946	0.074705005	1
ATGC	-0.013090702	0.043034682	1
ATGT	0.009511753	0.141518211	1
ATTA	0.013405734	0.038258861	1
ATTC	0.002573216	0.690840686	1
CAAA	0.0022618	0.726652305	1
CAAG	6.08E-05	0.99250352	1
CAAT	-0.004219355	0.514309337	1
CACG	-0.016890976	0.00903203	1
CAGA	-0.001689147	0.794036061	1
CATA	-0.00032712	0.959676622	1
CATG	-0.016463381	0.010936008	1
CATT	0.012291726	0.057450271	1
CCAA	-0.016689133	0.009890444	1
CCGA	-0.016221104	0.012166314	1
CCGG	-0.01252114	0.052949637	1
CCGT	-0.010528108	0.103681993	1
CGAA	-0.00623066	0.335540345	1
CGAC	-0.015480236	0.016722455	1
CGAG	0.008866488	0.170554929	1
CGAT	-0.004992364	0.440339653	1
CGCA	-0.013945966	0.031116465	1
CGCG	0.011143851	0.084990487	1
CGCT	-0.014780203	0.022339882	1
CGGA	-0.006649692	0.304052647	1
CGGC	0.005891809	0.362484907	1
CGGG	0.001459142	0.821571828	1
CGGT	-0.001786938	0.782403984	1
CGTA	-0.005642594	0.383142407	1
CGTC	-0.006020631	0.352085652	1
CGTG	-0.009487681	0.142528447	1
CGTT	-0.011778424	0.068679056	1
CTAA	0.011346092	0.079482338	1
CTAG	-0.007735508	0.231848516	1
CTAT	-0.001486503	0.818283996	1
CTCG	-0.00979304	0.130117375	1
CTGA	0.01300849	0.044360854	1
CTTA	0.003329059	0.606876132	1
CTTG	-0.002472644	0.702335259	1
CTTT	-0.008048328	0.213513526	1
GAAA	0.004152743	0.520972682	1
GAAC	-0.000357745	0.955905299	1
GACA	-0.011082365	0.086724987	1
GACG	-0.01098898	0.08941388	1
GACT	0.002858125	0.65867016	1
GAGA	-0.01266944	0.050200068	1
GAGC	-0.018178612	0.004955672	1
GAGG	-0.007079552	0.273857371	1
GAGT	0.012247706	0.058349247	1
GATA	0.018474275	0.004295422	1
GATC	0.008529342	0.187399591	1
GCAG	-0.016540625	0.010567694	1
GCAT	-0.00786188	0.224311379	1
GCCG	-0.008571956	0.185205057	1
GCGA	-0.0184006	0.004452028	1
GCGC	-0.005629212	0.384271672	1
GCGG	0.01089005	0.092335282	1
GCGT	-0.012106719	0.061307443	1
GCTA	-0.005557134	0.3903891	1
GCTG	0.00870427	0.178512476	1
GCTT	0.007052604	0.275687879	1
GGAA	0.009236167	0.153417492	1
GGAC	-0.010693108	0.098378928	1
GGAG	-0.001842019	0.77587332	1
GGAT	0.007981266	0.217353287	1
GGCA	-0.013467927	0.037371312	1
GGCG	0.010721723	0.097481687	1
GGCT	0.004660196	0.471352973	1
GGGA	-0.009918881	0.125253535	1
GGGC	-0.01350223	0.036889315	1
GGGG	-0.017823332	0.005869644	1
GGGT	0.000887776	0.890861729	1
GGTA	-0.010131006	0.11737697	1
GGTG	0.006503807	0.314784703	1
GGTT	0.012026351	0.063048607	1
GTAA	-0.005499506	0.395322357	1
GTAC	0.005187345	0.422693861	1
GTAG	-0.006297008	0.330419543	1
GTCG	0.009053052	0.161735108	1
GTCT	-0.002807913	0.664296256	1
GTGA	0.003462961	0.592488332	1
GTGG	-0.000666237	0.917984482	1
GTGT	-0.007589185	0.240798185	1
GTTA	0.011416263	0.077640385	1
GTTC	-0.008053776	0.213203737	1
GTTT	0.01757249	0.006603659	1
TAAA	0.016230791	0.012114861	1
TAAC	-0.000926019	0.886191737	1
TAAG	0.001027816	0.873780555	1
TAAT	0.003186785	0.622332253	1
TACA	-0.000477203	0.941204542	1
TACC	-0.012100144	0.061448384	1
TACG	0.010050282	0.120327304	1
TACT	0.000298847	0.96315917	1
TAGA	0.013568814	0.035968833	1
TAGC	-0.010483998	0.1051375	1
TAGG	-0.01744332	0.007012962	1
TAGT	-0.012536828	0.052652946	1
TATA	0.018381957	0.004492469	1
TATC	0.010761575	0.096242996	1
TATG	0.00695631	0.282297006	1
TCAA	0.000819647	0.899190607	1
TCAT	-0.007879771	0.22325862	1
TCCG	-0.007806605	0.227586261	1
TCGA	0.008805271	0.17352612	1
TCGC	-0.008639016	0.181790263	1
TCGG	0.004171061	0.519135812	1
TCGT	0.000492426	0.939332518	1
TCTA	-0.002021469	0.754708717	1
TCTG	-0.010623602	0.100585824	1
TCTT	0.015611844	0.015817532	1
TGAC	0.015326506	0.017836767	1
TGAG	-0.016054558	0.013081708	1
TGCG	-0.015344025	0.017706582	1
TGCT	0.007817166	0.226957927	1
TGGA	0.013904772	0.031617576	1
TGGC	-0.008524382	0.187656226	1
TGGG	-0.018315801	0.004638673	1
TGGT	0.012037326	0.062808454	1
TGTA	0.003341399	0.605543671	1
TGTG	-0.009204197	0.154845759	1
TTAA	0.005767652	0.372687705	1
TTAC	0.006635199	0.305107804	1
TTAG	-0.008985627	0.164882031	1
TTCA	-0.010089742	0.118877948	1
TTCC	-0.018004255	0.005386775	1
TTCG	0.001879063	0.771490063	1
TTCT	0.005632733	0.383974394	1
TTGC	0.006097909	0.345938847	1
TTGT	0.016950423	0.008792218	1
TTTA	0.008249125	0.202309755	1
TTTC	0.000538637	0.933651744	1
TTTT	0.015855808	0.014253409	1
