# Supplementary material for: Genome-wide analysis of lncRNA stability in human
Source: PLoS Comput Biol. 2021 Apr 16;17(4):e1008918. doi: 10.1371/journal.pcbi.1008918 (PMC8081339; doi:10.1371/journal.pcbi.1008918)
Supplement: S59 Table — (CSV) [file pcbi.1008918.s059.csv]

kmer	rho	p	fdr
CCCCA	-0.068573615	2.64E-26	2.71E-23
CCCAG	-0.067859849	8.60E-26	8.80E-23
TCCCC	-0.062793189	2.61E-22	2.67E-19
CCACC	-0.059988595	1.69E-20	1.73E-17
ACCCC	-0.058735852	1.03E-19	1.05E-16
AGCCC	-0.057600233	5.10E-19	5.22E-16
CACCA	-0.056859053	1.43E-18	1.46E-15
CACAC	-0.05680513	1.54E-18	1.58E-15
CCCCC	-0.056541999	2.21E-18	2.26E-15
CAGCC	-0.05650805	2.31E-18	2.37E-15
ATGGC	0.054775144	2.40E-17	2.46E-14
CCAGC	-0.054450234	3.70E-17	3.79E-14
CTGCC	-0.05367459	1.02E-16	1.05E-13
AGCCT	-0.051974887	9.09E-16	9.30E-13
GCCTC	-0.050998318	3.09E-15	3.16E-12
CCCAC	-0.05059209	5.10E-15	5.22E-12
CCTCC	-0.050480906	5.84E-15	5.98E-12
CCCCT	-0.050114335	9.15E-15	9.37E-12
CACCC	-0.049496354	1.94E-14	1.98E-11
CCACT	-0.048775407	4.59E-14	4.70E-11
CCCTA	-0.0481185	9.96E-14	1.02E-10
CCTGC	-0.047939152	1.23E-13	1.26E-10
GCCCA	-0.047088622	3.29E-13	3.37E-10
CTCCC	-0.047079058	3.33E-13	3.40E-10
TGCCC	-0.046758004	4.80E-13	4.92E-10
CAGCA	-0.04670776	5.08E-13	5.21E-10
CTCCA	-0.046649086	5.43E-13	5.56E-10
CTCCT	-0.046089098	1.02E-12	1.05E-09
CCTCA	-0.046040492	1.08E-12	1.11E-09
CCAGG	-0.045705624	1.57E-12	1.61E-09
TCCTC	-0.04534461	2.35E-12	2.41E-09
CAACC	-0.045192165	2.78E-12	2.85E-09
ACCCT	-0.044443663	6.31E-12	6.46E-09
CACCT	-0.043951318	1.07E-11	1.10E-08
GCCCC	-0.043907236	1.12E-11	1.15E-08
GCTCC	-0.043801333	1.26E-11	1.29E-08
TCAGC	-0.043623749	1.52E-11	1.56E-08
CAGCT	-0.043127435	2.58E-11	2.64E-08
GGCCC	-0.042849415	3.45E-11	3.54E-08
CTCAG	-0.042693998	4.06E-11	4.16E-08
CCTTC	-0.042570436	4.62E-11	4.73E-08
AGACC	-0.042187372	6.88E-11	7.04E-08
GCCCT	-0.042018064	8.19E-11	8.38E-08
GCCAC	-0.041872167	9.51E-11	9.74E-08
CATCT	-0.041699415	1.13E-10	1.16E-07
AAACC	-0.041557624	1.31E-10	1.34E-07
CCTAC	-0.041469579	1.43E-10	1.47E-07
GAGCC	-0.041467466	1.44E-10	1.47E-07
CTCAC	-0.040636119	3.32E-10	3.39E-07
TCCCA	-0.040587851	3.48E-10	3.56E-07
TCTCC	-0.040506947	3.77E-10	3.86E-07
CTCTC	-0.040270908	4.76E-10	4.88E-07
CAGGG	-0.039534159	9.79E-10	1.00E-06
CCCGC	-0.039115299	1.47E-09	1.50E-06
ACACC	-0.038958379	1.71E-09	1.75E-06
ACCCA	-0.038427981	2.82E-09	2.89E-06
GCACA	-0.038133552	3.72E-09	3.81E-06
AAGCC	-0.038089136	3.88E-09	3.97E-06
CCCTC	-0.03803348	4.09E-09	4.19E-06
ACCTC	-0.037443181	7.07E-09	7.24E-06
CCCCG	-0.037189116	8.93E-09	9.14E-06
CCCGA	-0.036915827	1.15E-08	1.17E-05
CCCTT	-0.03680246	1.27E-08	1.30E-05
GTGTG	-0.036800849	1.27E-08	1.30E-05
GCCAG	-0.036748522	1.33E-08	1.37E-05
CACTG	-0.036537784	1.61E-08	1.65E-05
GACCT	-0.036346126	1.92E-08	1.96E-05
GTCCA	-0.036039302	2.52E-08	2.58E-05
CCCAA	-0.036006596	2.59E-08	2.65E-05
GTCCC	-0.035975495	2.66E-08	2.73E-05
CCCTG	-0.035934655	2.76E-08	2.83E-05
CCAAC	-0.035881148	2.90E-08	2.97E-05
AGGGG	-0.035827511	3.04E-08	3.11E-05
CCACA	-0.035772595	3.19E-08	3.27E-05
CCTGG	-0.035710721	3.37E-08	3.45E-05
GCCTT	-0.035552937	3.87E-08	3.96E-05
CCATC	-0.035413339	4.37E-08	4.48E-05
AACCC	-0.034912	6.75E-08	6.92E-05
CTGTC	-0.034846459	7.15E-08	7.32E-05
CTCTG	-0.03475853	7.71E-08	7.89E-05
ACCAC	-0.034574883	9.02E-08	9.24E-05
GTGAG	-0.034342868	1.10E-07	0.000112523
CCTTT	-0.034275032	1.16E-07	0.000119185
ACAGC	-0.034108446	1.34E-07	0.000137206
ACTCT	-0.034047546	1.41E-07	0.00014443
ACCGG	-0.034017266	1.45E-07	0.000148157
CAGTC	-0.033955291	1.52E-07	0.000156079
ACCAT	-0.033913603	1.58E-07	0.000161636
GGCTC	-0.033807284	1.73E-07	0.000176689
TGAGC	-0.033794619	1.74E-07	0.00017857
GACCC	-0.033691818	1.90E-07	0.000194571
CTACC	-0.033625671	2.01E-07	0.00020559
AGCAC	-0.033415314	2.39E-07	0.000244789
CACAG	-0.033409671	2.40E-07	0.000245935
CAGAG	-0.033408587	2.40E-07	0.000246155
GCGCA	-0.033339622	2.54E-07	0.000260588
GCACC	-0.033332936	2.56E-07	0.00026203
CCGCC	-0.033092721	3.12E-07	0.000319267
GAGGC	-0.033081743	3.15E-07	0.000322153
TACCC	-0.032960217	3.47E-07	0.000355824
CCCAT	-0.032922274	3.58E-07	0.000367015
CTTCC	-0.032828082	3.87E-07	0.000396285
CACGG	-0.032711177	4.26E-07	0.000435755
AGGGC	-0.032624141	4.57E-07	0.000467577
AAGTC	-0.032609323	4.62E-07	0.000473213
CCTTG	-0.032548983	4.85E-07	0.000496849
CAGGC	-0.032467889	5.18E-07	0.000530414
ACTCC	-0.032370777	5.60E-07	0.00057349
CACGC	-0.032156595	6.65E-07	0.00068074
TCATC	-0.032123195	6.83E-07	0.000699119
TCCCT	-0.031954276	7.81E-07	0.000799631
TCCAC	-0.031932789	7.94E-07	0.000813373
GTGCC	-0.031789815	8.89E-07	0.000910778
AGGCA	-0.031716119	9.43E-07	0.000965278
AGTCC	-0.0316849	9.66E-07	0.000989301
CACTC	-0.031629009	1.01E-06	0.001033753
AGAGC	-0.031517171	1.10E-06	0.001128542
CTGCA	-0.031327672	1.28E-06	0.001308547
CCGCA	-0.031261548	1.35E-06	0.001377626
AGCCA	-0.031222266	1.39E-06	0.001420311
GCAAC	-0.031082747	1.55E-06	0.001582433
TGCCT	-0.030951978	1.71E-06	0.001750434
CAGCG	-0.0308698	1.82E-06	0.001864642
TCCAG	-0.030848774	1.85E-06	0.001894994
TTCCC	-0.03082031	1.89E-06	0.00193684
GCCTG	-0.030723445	2.04E-06	0.002086
CATGC	-0.030694224	2.08E-06	0.002133122
TCACA	-0.030464826	2.48E-06	0.002540261
AACCT	-0.03025545	2.91E-06	0.002976178
ACCTG	-0.030237189	2.95E-06	0.003017427
CAGAC	-0.029723849	4.33E-06	0.004429119
CCTCT	-0.029704859	4.39E-06	0.004491929
CATCC	-0.02967001	4.50E-06	0.004609415
GCTCA	-0.029545215	4.94E-06	0.005054762
CAAGC	-0.029483708	5.17E-06	0.005289136
AGCAG	-0.029407426	5.46E-06	0.005594287
GACTC	-0.029399322	5.50E-06	0.005627676
TCTCT	-0.029258017	6.10E-06	0.006241493
TGCAC	-0.028966302	7.54E-06	0.007717426
ATGCC	-0.028800215	8.50E-06	0.008701161
TCTCA	-0.02845256	1.09E-05	0.011162223
GGGGA	-0.028419209	1.12E-05	0.011430485
ACCTT	-0.028407398	1.13E-05	0.01152695
AACAC	-0.028305758	1.21E-05	0.012389857
GGCAG	-0.028295603	1.22E-05	0.01247938
TCACC	-0.028210832	1.29E-05	0.013251158
CCACG	-0.028190678	1.31E-05	0.013441241
GCAAG	-0.028154119	1.35E-05	0.01379269
GTGAC	-0.028126669	1.37E-05	0.014062322
GAGCA	-0.028120755	1.38E-05	0.014121066
ACTGG	-0.027980372	1.52E-05	0.015586236
GGGAG	-0.027921161	1.59E-05	0.016246721
ATCCC	-0.027900198	1.61E-05	0.016486896
TGTCC	-0.027829088	1.69E-05	0.017327049
CCTCG	-0.02758447	2.01E-05	0.020539702
CTCGG	-0.027518765	2.10E-05	0.021494829
GTCAC	-0.027462262	2.18E-05	0.02234988
GTCTC	-0.027278565	2.48E-05	0.025359018
ACCAG	-0.027274288	2.48E-05	0.025433473
GTGCA	-0.027270508	2.49E-05	0.025499459
ACGCC	-0.027270049	2.49E-05	0.025507471
ACGGC	-0.02711928	2.76E-05	0.028276637
GTGGG	-0.02709638	2.80E-05	0.02872147
AGCCG	-0.026987395	3.02E-05	0.030931189
CTGAG	-0.02698664	3.02E-05	0.030947034
TCCCG	-0.026934056	3.13E-05	0.032070644
TCTGC	-0.026922957	3.16E-05	0.032312722
CAACA	-0.0268638	3.28E-05	0.03363247
TGTGG	-0.026815877	3.39E-05	0.034738983
TCCTG	-0.026760053	3.52E-05	0.036071523
TTCAC	-0.02675369	3.54E-05	0.036226451
CCTGT	-0.026656655	3.78E-05	0.038668855
GCAGG	-0.026645886	3.80E-05	0.038949347
ACACG	-0.026508891	4.17E-05	0.042690465
GAGGG	-0.026392448	4.51E-05	0.046135929
GGCCA	-0.026356599	4.61E-05	0.047248709
AACCA	-0.025862902	6.39E-05	0.065409115
GGGCC	-0.025683199	7.18E-05	0.073527908
AGGCC	-0.025669424	7.24E-05	0.074188064
TGGCC	-0.02565681	7.30E-05	0.074797491
GAGAG	-0.025656068	7.31E-05	0.0748335
CTACA	-0.025571211	7.72E-05	0.079059967
AAGGG	-0.02534214	8.95E-05	0.091624653
CGTCC	-0.025294158	9.23E-05	0.094485186
CACCG	-0.025262025	9.42E-05	0.096447782
CCTAG	-0.025194299	9.84E-05	0.100711182
AAGAA	0.025183138	9.91E-05	0.101430573
TGTGC	-0.025172504	9.97E-05	0.102120553
GAACC	-0.025157669	0.000100674	0.103090554
CGCTC	-0.025143138	0.00010161	0.104049021
AGGAC	-0.025140039	0.000101811	0.104254534
TCAGA	-0.025114069	0.000103508	0.105991805
AATCC	-0.025104856	0.000104116	0.106614643
TCCAT	-0.025103871	0.000104181	0.106681481
CCTTA	-0.025017536	0.000110051	0.112691901
GGTCC	-0.024968727	0.000113506	0.116229835
AGTCA	-0.024658254	0.000137994	0.141306187
TAGCC	-0.02464738	0.000138936	0.142270664
AATTC	-0.024478423	0.000154372	0.158077001
CTGAC	-0.024463625	0.000155798	0.159537425
CTTAG	-0.024453877	0.000156745	0.160506379
ACCCG	-0.024325592	0.000169712	0.173784985
GGACA	-0.024289184	0.000173572	0.177737747
CAAAC	-0.024283979	0.000174131	0.178309724
TGCGA	-0.024273978	0.000175209	0.179413529
CCAGA	-0.024179001	0.000185763	0.190221504
AGTGT	-0.024108619	0.000193967	0.198622345
GGACC	-0.024061729	0.00019962	0.204411309
TTGAT	0.023985954	0.000209084	0.21410249
TGGGC	-0.023928238	0.000216574	0.221771795
TGGCA	-0.023925926	0.000216879	0.222084322
GTCAG	-0.023885405	0.000222294	0.227629402
CCTAT	-0.023876606	0.000223487	0.228850575
AGCTC	-0.023818127	0.000231566	0.237124036
AGGGT	-0.023804692	0.000233461	0.239064026
CGGAC	-0.023799374	0.000234215	0.239835982
GTCAA	-0.023789128	0.000235674	0.241330065
CGCCC	-0.023766219	0.000238967	0.244702132
ACTCG	-0.023729213	0.000244378	0.250242782
GCAGC	-0.023726081	0.000244841	0.250717009
AGGAG	-0.023709319	0.000247334	0.253269837
CTTCT	-0.023646282	0.000256924	0.263089694
GAGTC	-0.023555811	0.000271298	0.277808668
TCTGT	-0.023473463	0.000285033	0.291873774
GAGTG	-0.023417349	0.000294763	0.301837238
CCCGT	-0.023391966	0.000299266	0.306448102
CCAGT	-0.023346319	0.000307526	0.314906251
CCGCT	-0.023337706	0.000309108	0.316526658
GCTGC	-0.023335001	0.000309606	0.317036962
TCATA	-0.023328871	0.000310739	0.318196699
CATAG	-0.023256804	0.000324347	0.332131284
ATTGA	0.023211244	0.000333236	0.341233314
GGCAC	-0.023209223	0.000333635	0.341642293
GGGCT	-0.023169674	0.000341544	0.349740979
TGTCT	-0.023131751	0.000349292	0.357675137
GGCAT	-0.023105882	0.000354671	0.363183604
TGCGT	-0.022973971	0.000383328	0.39252752
ACCAA	-0.022966611	0.000384989	0.394228436
AACTC	-0.022959301	0.000386645	0.395924424
CTTAC	-0.02281237	0.000421382	0.431495371
ATCAC	-0.022764491	0.000433317	0.44371676
TCTGG	-0.022711688	0.000446845	0.457569254
ACTGC	-0.022638598	0.000466222	0.477410828
GGAGA	-0.022557606	0.000488607	0.500333458
GGCCT	-0.022505635	0.000503495	0.515578672
GGGGG	-0.022486717	0.000509018	0.521234843
CTCAA	-0.022486234	0.00050916	0.521380103
ATTCC	-0.022453705	0.000518793	0.531243885
ACACA	-0.022448108	0.000520467	0.532958464
AGTCT	-0.022392016	0.000537528	0.550428673
CTGGG	-0.022362762	0.000546631	0.559750403
CTCCG	-0.022327983	0.000557641	0.571024047
GGGAA	-0.022297928	0.000567321	0.580936553
AGATT	0.022203173	0.000598873	0.613245719
CGCCA	-0.022183875	0.000605496	0.620027561
TTCCA	-0.022058449	0.00065023	0.665835464
CACAA	-0.02203169	0.000660163	0.676007051
TGGGA	-0.021985315	0.000677713	0.693977908
ACTCA	-0.021923085	0.000701945	0.718791416
GACAC	-0.02182832	0.000740396	0.758165598
AGTGC	-0.021774895	0.000762927	0.781237038
CAGTG	-0.021698143	0.000796411	0.815524507
AAAAC	-0.021651478	0.00081743	0.837048527
ACCTA	-0.021605534	0.000838627	0.858754278
AGAGA	-0.021576038	0.000852503	0.872962861
ACACT	-0.021575215	0.000852893	0.873362745
TACAC	-0.021508011	0.00088532	0.906568187
CGAAA	-0.021399912	0.000939887	0.962444198
AAAAA	0.003302623	0.609735029	1
AAAAG	0.000761371	0.906323696	1
AAAAT	0.010148353	0.116750464	1
AAACA	-0.009763208	0.131291607	1
AAACG	-0.01209473	0.061564641	1
AAACT	-0.004360613	0.500326912	1
AAAGA	0.007677684	0.235356638	1
AAAGC	-0.020583733	0.001463935	1
AAAGG	-0.006427733	0.320478736	1
AAAGT	-0.013285375	0.040027442	1
AAATA	-0.00012629	0.984426862	1
AAATC	-0.014539968	0.024614321	1
AAATG	-0.007931334	0.220244316	1
AAATT	0.011292806	0.080904643	1
AACAA	-0.001666116	0.796782361	1
AACAG	-0.00542651	0.401625098	1
AACAT	-0.010971346	0.08992909	1
AACCG	-0.017402932	0.007145536	1
AACGA	0.003974238	0.539045592	1
AACGC	-0.006496651	0.315317471	1
AACGG	-0.013916446	0.031474877	1
AACGT	0.006378872	0.324171174	1
AACTA	-0.006140658	0.3425681	1
AACTG	0.001379186	0.831197627	1
AACTT	-0.013380913	0.038618049	1
AAGAC	-0.012256178	0.058175335	1
AAGAG	-0.013013414	0.044280472	1
AAGAT	0.01367095	0.034594961	1
AAGCA	-0.002561175	0.692213155	1
AAGCG	-0.005437178	0.400700215	1
AAGCT	-0.01254067	0.052580496	1
AAGGA	0.006896161	0.286479355	1
AAGGC	-0.019762077	0.002252812	1
AAGGT	0.000830906	0.897813338	1
AAGTA	0.011175559	0.084107034	1
AAGTG	-0.009555807	0.139683622	1
AAGTT	0.011480325	0.075989296	1
AATAA	0.000857063	0.894614969	1
AATAC	-0.009128657	0.158260555	1
AATAG	0.004520217	0.484774502	1
AATAT	0.014054531	0.029828345	1
AATCA	0.001175646	0.855812885	1
AATCG	-0.002679577	0.678761602	1
AATCT	0.00467985	0.469485082	1
AATGA	0.002351154	0.716311607	1
AATGC	-0.013859307	0.032178662	1
AATGG	0.004948265	0.444388346	1
AATGT	-0.013176073	0.041693184	1
AATTA	0.009667014	0.135133977	1
AATTG	0.014250562	0.027618361	1
AATTT	0.01273161	0.04908353	1
ACAAA	-4.60E-05	0.994330273	1
ACAAC	-0.020633458	0.001425551	1
ACAAG	-0.015255389	0.018373905	1
ACAAT	-0.008724194	0.177520526	1
ACAGA	-0.013455901	0.037541546	1
ACAGG	-0.013874976	0.031984338	1
ACAGT	-0.021210185	0.001043253	1
ACATA	-0.008403617	0.193985793	1
ACATC	-0.014181105	0.028384687	1
ACATG	-0.009621912	0.136965158	1
ACATT	0.003313161	0.608594765	1
ACCGA	0.000948965	0.883391588	1
ACCGC	-0.006949595	0.282761863	1
ACCGT	-0.020173876	0.001818528	1
ACGAA	-0.005349194	0.408366173	1
ACGAC	-0.017183551	0.007905735	1
ACGAG	-0.005782524	0.371456244	1
ACGAT	0.00167969	0.795163499	1
ACGCA	-0.019405599	0.002703402	1
ACGCG	-0.000717453	0.911704519	1
ACGCT	-0.01603611	0.013186762	1
ACGGA	-0.004288993	0.50739092	1
ACGGG	-0.00867409	0.18002294	1
ACGGT	-0.00016887	0.979177267	1
ACGTA	-0.009625993	0.136798692	1
ACGTC	-0.010958861	0.090295309	1
ACGTG	-0.017054822	0.0083848	1
ACGTT	-0.009999881	0.122198589	1
ACTAA	0.002127143	0.742329822	1
ACTAC	-0.009757577	0.131514167	1
ACTAG	-0.011466405	0.076345623	1
ACTAT	-0.00799966	0.216295192	1
ACTGA	-0.006222565	0.336168627	1
ACTGT	-0.019627398	0.00241427	1
ACTTA	-0.00774614	0.231207583	1
ACTTC	-0.015114015	0.019483884	1
ACTTG	-0.007261082	0.261743125	1
ACTTT	-0.000523394	0.935525226	1
AGAAA	-0.001421499	0.826100428	1
AGAAC	-0.014580159	0.024220376	1
AGAAG	0.020058592	0.001931623	1
AGAAT	-0.011163487	0.084442496	1
AGACA	-0.009728544	0.132666348	1
AGACG	-0.010176638	0.115734518	1
AGACT	-0.006011385	0.352825653	1
AGAGG	-0.014029099	0.030125915	1
AGAGT	-0.010822225	0.094382086	1
AGATA	0.009063758	0.161239609	1
AGATC	-0.005582346	0.38824263	1
AGATG	-0.002592547	0.688639358	1
AGCAA	-0.020491069	0.001538019	1
AGCAT	-0.011843657	0.067158982	1
AGCGA	-0.016410482	0.011194776	1
AGCGC	-0.019917189	0.002079149	1
AGCGG	-0.015200526	0.01879791	1
AGCGT	-0.010267547	0.11251625	1
AGCTA	-0.021119483	0.001096299	1
AGCTG	-0.005118203	0.428903267	1
AGCTT	-0.01585729	0.014244342	1
AGGAA	-0.00314843	0.626527992	1
AGGAT	-0.007452538	0.249373201	1
AGGCG	-0.015606237	0.015855188	1
AGGCT	-0.017810375	0.005905676	1
AGGGA	-0.020795542	0.00130678	1
AGGTA	-0.013947876	0.031093406	1
AGGTC	-0.020786678	0.001313031	1
AGGTG	-0.01181526	0.067817273	1
AGGTT	-0.000783934	0.903561087	1
AGTAA	-0.01101166	0.088754745	1
AGTAC	-0.012698674	0.049672424	1
AGTAG	-0.010316817	0.110801753	1
AGTAT	-0.001314951	0.838949266	1
AGTCG	-0.013435709	0.037828876	1
AGTGA	-0.005174195	0.423870736	1
AGTGG	-0.014442852	0.025589203	1
AGTTA	0.000452394	0.944256091	1
AGTTC	-0.00060091	0.926002036	1
AGTTG	0.001547866	0.810921972	1
AGTTT	-0.006802205	0.293095806	1
ATAAA	0.001068778	0.868794954	1
ATAAC	-0.006751941	0.29667719	1
ATAAG	-0.002487235	0.700663266	1
ATAAT	-0.001205403	0.852204747	1
ATACA	-0.007803324	0.227781729	1
ATACC	-0.008438914	0.192119811	1
ATACG	0.004933361	0.445761524	1
ATACT	-0.015044401	0.020051652	1
ATAGA	-0.005454075	0.399237984	1
ATAGC	-0.01108779	0.086570793	1
ATAGG	-0.013790051	0.033049735	1
ATAGT	-0.006768458	0.295497141	1
ATATA	0.012892553	0.04628953	1
ATATC	-0.004008168	0.535586317	1
ATATG	-0.001517493	0.814563932	1
ATATT	0.015282008	0.018171222	1
ATCAA	-0.012238251	0.05854385	1
ATCAG	-0.014879119	0.021457861	1
ATCAT	-0.01747422	0.006913029	1
ATCCA	-0.018937478	0.003420056	1
ATCCG	-0.013002111	0.044465184	1
ATCCT	-0.010213818	0.114409663	1
ATCGA	-0.005502089	0.395100462	1
ATCGC	-0.007859903	0.224427939	1
ATCGG	0.002612766	0.686339737	1
ATCGT	-0.003386441	0.600691376	1
ATCTA	0.000869799	0.893058399	1
ATCTC	-0.021325372	0.000979311	1
ATCTG	-0.013760583	0.033426459	1
ATCTT	0.00547248	0.397648873	1
ATGAA	-0.003243347	0.616167039	1
ATGAC	-0.012688045	0.04986373	1
ATGAG	-0.010285594	0.111885829	1
ATGAT	0.013062639	0.043483566	1
ATGCA	-0.013787453	0.033082808	1
ATGCG	-0.006993824	0.279709551	1
ATGCT	-0.01532132	0.017875463	1
ATGGA	-0.008631847	0.182153074	1
ATGGG	-0.015367526	0.017533244	1
ATGGT	-0.012236854	0.058572651	1
ATGTA	-0.009463788	0.14353667	1
ATGTC	0.003772439	0.559848457	1
ATGTG	-0.01760664	0.006499102	1
ATGTT	0.00155489	0.810080285	1
ATTAA	0.012368515	0.055909677	1
ATTAC	-0.009913732	0.125449726	1
ATTAG	0.004449446	0.491638214	1
ATTAT	0.015720058	0.015106014	1
ATTCA	-0.021214596	0.001040735	1
ATTCG	0.002828577	0.661978637	1
ATTCT	0.000594154	0.926831554	1
ATTGC	-0.000852543	0.895167632	1
ATTGG	0.009061569	0.161340846	1
ATTGT	0.002281446	0.724374399	1
ATTTA	-0.004463583	0.490262949	1
ATTTC	0.003107647	0.631002643	1
ATTTG	0.008080712	0.211676919	1
ATTTT	-0.001400582	0.828619315	1
CAAAA	0.001507135	0.815806816	1
CAAAG	-0.009613259	0.137318656	1
CAAAT	-0.00323596	0.616970684	1
CAACG	-0.012693412	0.049767059	1
CAACT	-0.010414298	0.107470424	1
CAAGA	-0.010812399	0.094681605	1
CAAGG	-0.016182763	0.012371866	1
CAAGT	-0.016574475	0.010409795	1
CAATA	-0.003122829	0.629335289	1
CAATC	-0.010100179	0.118496877	1
CAATG	-0.015692821	0.015282395	1
CAATT	-0.003836684	0.553183579	1
CACAT	-0.019513844	0.002558561	1
CACGA	-0.011735756	0.069688551	1
CACGT	-0.021152252	0.001076853	1
CACTA	-0.014172134	0.028484987	1
CACTT	-0.017847872	0.005801938	1
CAGAA	-0.008777955	0.174864331	1
CAGAT	-0.002254985	0.727443048	1
CAGGA	-0.017334081	0.007376737	1
CAGGT	-0.015993466	0.013432455	1
CAGTA	-0.010189689	0.115268076	1
CAGTT	-0.009562954	0.139387736	1
CATAA	-0.018646037	0.003949536	1
CATAC	-0.019255561	0.002916568	1
CATAT	0.006869264	0.288363043	1
CATCA	-0.02013526	0.001855716	1
CATCG	-0.00827425	0.200938585	1
CATGA	-0.017798841	0.00593792	1
CATGG	-0.011776311	0.068728767	1
CATGT	-0.011190336	0.083697854	1
CATTA	-0.007647029	0.237231555	1
CATTC	-0.019878395	0.002121391	1
CATTG	0.011552031	0.074175316	1
CATTT	-0.011378224	0.078634517	1
CCAAA	-0.019641805	0.002396506	1
CCAAG	-0.012494319	0.053460116	1
CCAAT	-0.013133325	0.042360428	1
CCATA	-0.021156858	0.001074146	1
CCATG	-0.019198224	0.003002003	1
CCATT	-0.018042334	0.005289835	1
CCCGG	-0.018213705	0.004872772	1
CCGAA	-0.014597585	0.024051279	1
CCGAC	-0.018464952	0.00431496	1
CCGAG	-0.01476672	0.022462512	1
CCGAT	-0.00254557	0.693993394	1
CCGCG	0.006419246	0.321118094	1
CCGGA	-0.017159849	0.007992057	1
CCGGC	-0.016873226	0.009104758	1
CCGGG	-0.014094626	0.029364357	1
CCGGT	-0.014862892	0.021600447	1
CCGTA	-0.008856867	0.171019323	1
CCGTC	-0.009757027	0.13153591	1
CCGTG	-0.009229745	0.153703602	1
CCGTT	-0.000830713	0.897836972	1
CCTAA	-0.011505603	0.075345743	1
CCTGA	-0.011318195	0.080224412	1
CGAAC	-0.015566138	0.016126798	1
CGAAG	-0.000130179	0.983947415	1
CGAAT	-0.002616905	0.685869343	1
CGACA	-0.015541564	0.016295258	1
CGACC	-0.008222373	0.203777139	1
CGACG	-0.008525904	0.187577433	1
CGACT	-0.012382945	0.055624048	1
CGAGA	-0.01071307	0.09775231	1
CGAGC	-0.006289157	0.331022787	1
CGAGG	-0.008484307	0.189739544	1
CGAGT	-0.016650772	0.010061576	1
CGATA	-0.00027334	0.966301636	1
CGATC	-0.008115971	0.209690346	1
CGATG	-0.01203011	0.062966258	1
CGATT	0.002614088	0.686189433	1
CGCAA	-0.004041087	0.532240774	1
CGCAC	-0.019765065	0.002249344	1
CGCAG	-0.018532233	0.004175754	1
CGCAT	-0.008680156	0.179718587	1
CGCCG	-0.004248466	0.511411286	1
CGCCT	-0.014572918	0.024290944	1
CGCGA	0.010064086	0.119818705	1
CGCGC	-0.001401211	0.828543485	1
CGCGG	-0.000621028	0.923532105	1
CGCGT	-0.009342846	0.148724094	1
CGCTA	-0.003365018	0.602997039	1
CGCTG	-0.003989983	0.537438912	1
CGCTT	-0.010114186	0.117987001	1
CGGAA	-0.01813608	0.005057853	1
CGGAG	-0.015765453	0.014816033	1
CGGAT	-0.009754811	0.131623607	1
CGGCA	-0.018234998	0.004823084	1
CGGCC	-0.011523576	0.074890863	1
CGGCG	0.002802712	0.664880167	1
CGGCT	-0.014106702	0.029225827	1
CGGGA	-0.017573629	0.006600148	1
CGGGC	-0.009878848	0.126785224	1
CGGGG	-0.003677624	0.569755248	1
CGGGT	-0.009431606	0.144903248	1
CGGTA	0.005599714	0.386768133	1
CGGTC	-0.007958754	0.218653341	1
CGGTG	-0.01214574	0.060476548	1
CGGTT	0.004980226	0.441451927	1
CGTAA	-0.000221696	0.972665779	1
CGTAC	-0.00116442	0.857174726	1
CGTAG	-0.008768425	0.175332975	1
CGTAT	-0.005989618	0.35457174	1
CGTCA	-0.018024436	0.005335202	1
CGTCG	0.001276134	0.843641164	1
CGTCT	-0.002161768	0.738288094	1
CGTGA	-0.005377219	0.40591493	1
CGTGC	-0.011016769	0.088606799	1
CGTGG	-0.006555715	0.310937882	1
CGTGT	-0.005366048	0.406890939	1
CGTTA	-0.004578638	0.47914791	1
CGTTC	-0.019449858	0.002643298	1
CGTTG	-0.004962514	0.44307788	1
CGTTT	0.004895039	0.44930323	1
CTAAA	-0.004751251	0.462733648	1
CTAAC	-0.002327144	0.719085186	1
CTAAG	-0.011379116	0.078611085	1
CTAAT	-0.007385264	0.253672306	1
CTACG	0.001125399	0.861912159	1
CTACT	-0.019753361	0.002262953	1
CTAGA	-0.018251109	0.004785794	1
CTAGC	-0.018136753	0.005056222	1
CTAGG	-0.012189458	0.05955672	1
CTAGT	-0.011000676	0.089073487	1
CTATA	0.006603353	0.30743495	1
CTATC	-0.005434096	0.400967296	1
CTATG	-0.01049139	0.10489248	1
CTATT	0.002563471	0.691951396	1
CTCAT	-0.013130111	0.042410952	1
CTCGA	-0.01336984	0.038779207	1
CTCGC	-0.016990822	0.008632506	1
CTCGT	0.001717144	0.790701063	1
CTCTA	-0.020040066	0.001950389	1
CTCTT	-0.011807568	0.067996495	1
CTGAA	-0.00913174	0.158120062	1
CTGAT	0.016538957	0.010575531	1
CTGCG	-0.013922772	0.031397771	1
CTGCT	-0.01880034	0.003660587	1
CTGGA	-0.014838706	0.021814487	1
CTGGC	-0.016299955	0.011753069	1
CTGGT	-0.012966937	0.045044171	1
CTGTA	-0.01089585	0.092161915	1
CTGTG	-0.016970826	0.00871123	1
CTGTT	0.003823719	0.554525464	1
CTTAA	0.000463039	0.942946577	1
CTTAT	-0.004703521	0.467240807	1
CTTCA	-0.018762102	0.003730342	1
CTTCG	-0.008324106	0.198237837	1
CTTGA	-0.008054813	0.213144846	1
CTTGC	-0.009155867	0.15702399	1
CTTGG	-0.007248761	0.262553413	1
CTTGT	-0.003872249	0.549510792	1
CTTTA	-0.004440719	0.49248818	1
CTTTC	-0.01511486	0.019477074	1
CTTTG	-0.005746417	0.374450363	1
CTTTT	-0.005663217	0.381406129	1
GAAAA	-0.012712944	0.049416562	1
GAAAC	-0.014893042	0.021336182	1
GAAAG	-0.006682925	0.301642233	1
GAAAT	0.003262426	0.614093573	1
GAACA	-0.003710226	0.566339382	1
GAACG	-0.000537595	0.933779868	1
GAACT	-0.006994663	0.279651895	1
GAAGA	0.018170749	0.00497442	1
GAAGC	-0.019537993	0.00252723	1
GAAGG	-0.005727464	0.376027897	1
GAAGT	0.007929444	0.220354297	1
GAATA	0.000775713	0.904567586	1
GAATC	-0.009195138	0.155252269	1
GAATG	-0.020602488	0.001449347	1
GAATT	-0.001410851	0.827382501	1
GACAA	-0.003308401	0.609109709	1
GACAG	-0.015368429	0.017526615	1
GACAT	0.003521394	0.586259117	1
GACCA	-0.014396446	0.026066718	1
GACCG	-0.013788747	0.033066336	1
GACGA	-0.010554998	0.102802597	1
GACGC	-0.015080944	0.019751837	1
GACGG	-0.004321564	0.504171974	1
GACGT	-0.004247823	0.511475152	1
GACTA	-0.010764096	0.096165074	1
GACTG	-0.008713812	0.178036891	1
GACTT	-0.019589544	0.002461521	1
GAGAA	-0.014053517	0.029840162	1
GAGAC	-0.019594094	0.002455798	1
GAGAT	-0.007120046	0.271122402	1
GAGCG	-0.011496301	0.075582039	1
GAGCT	-0.01366745	0.034641288	1
GAGGA	-0.009094896	0.159805034	1
GAGGT	-0.008580886	0.184747649	1
GAGTA	-0.003817473	0.555172427	1
GAGTT	-0.005136565	0.427249065	1
GATAA	0.008974107	0.165424274	1
GATAC	-0.007756969	0.230556019	1
GATAG	-0.009821053	0.129022141	1
GATAT	0.011208074	0.083208826	1
GATCA	-0.007928487	0.22040997	1
GATCC	-0.008655098	0.180978344	1
GATCG	-0.005679216	0.380062402	1
GATCT	-0.007168879	0.267849101	1
GATGA	0.016703068	0.009828925	1
GATGC	0.000292948	0.963885891	1
GATGG	0.004343628	0.501997511	1
GATGT	-0.00032181	0.960330614	1
GATTA	0.006147944	0.341995719	1
GATTC	-0.004217265	0.514517695	1
GATTG	0.009329942	0.149285896	1
GATTT	0.008932583	0.167389968	1
GCAAA	-0.009138307	0.157821172	1
GCAAT	-0.014514327	0.02486854	1
GCACG	-0.020156001	0.001835656	1
GCACT	-0.02076244	0.001330267	1
GCAGA	-0.009990251	0.122558726	1
GCAGT	-0.010774208	0.095852991	1
GCATA	-0.014445279	0.025564435	1
GCATC	-0.016129076	0.012664855	1
GCATG	-0.017489004	0.00686567	1
GCATT	0.000584104	0.928065816	1
GCCAA	-0.010718423	0.097584838	1
GCCAT	-0.012219499	0.058931417	1
GCCCG	-0.018793489	0.003672996	1
GCCGA	-0.000403706	0.950247096	1
GCCGC	-0.002162471	0.738206113	1
GCCGG	-0.017599959	0.00651944	1
GCCGT	-0.012484313	0.053651613	1
GCCTA	-0.020573039	0.001472314	1
GCGAA	-0.004810571	0.45716597	1
GCGAC	-0.015823721	0.014451017	1
GCGAG	-0.019857741	0.002144202	1
GCGAT	-0.004188331	0.517407209	1
GCGCC	-0.015664909	0.015465023	1
GCGCG	0.003550179	0.583201772	1
GCGCT	0.002754417	0.670311265	1
GCGGA	-0.011388918	0.078353998	1
GCGGC	0.006390324	0.323303243	1
GCGGG	0.000985692	0.87891277	1
GCGGT	9.99E-05	0.987681894	1
GCGTA	0.004361706	0.500219567	1
GCGTC	-0.002818924	0.663060862	1
GCGTG	-0.012486096	0.05361745	1
GCGTT	-0.014070086	0.029647603	1
GCTAA	0.010233226	0.113722846	1
GCTAC	-0.008656982	0.180883394	1
GCTAG	-0.005925781	0.359724041	1
GCTAT	0.006188553	0.338816604	1
GCTCG	-0.010964316	0.090135157	1
GCTCT	-0.017644562	0.006384739	1
GCTGA	-0.002798398	0.665364597	1
GCTGG	-0.013692234	0.034314375	1
GCTGT	-0.002586803	0.689293124	1
GCTTA	0.000491311	0.939469563	1
GCTTC	-0.015067741	0.019859702	1
GCTTG	-0.004989013	0.440646544	1
GCTTT	-0.005477089	0.397251591	1
GGAAA	-0.015565004	0.016134538	1
GGAAC	-0.013023663	0.044113538	1
GGAAG	-0.003429931	0.596022919	1
GGAAT	-0.004035991	0.532758004	1
GGACG	0.003504601	0.588046204	1
GGACT	-0.012366012	0.055959334	1
GGAGC	-0.013630333	0.035135862	1
GGAGG	-0.010943572	0.090745402	1
GGAGT	-0.008202263	0.204885373	1
GGATA	-0.000965311	0.881397713	1
GGATC	-0.008946944	0.166708153	1
GGATG	0.002901079	0.6538725	1
GGATT	0.000367066	0.954757612	1
GGCAA	-0.019583146	0.00246959	1
GGCCG	-0.000398971	0.950829957	1
GGCGA	0.004436985	0.492852148	1
GGCGC	-0.001306942	0.839916884	1
GGCGG	0.00153213	0.812808281	1
GGCGT	-6.20E-05	0.992356842	1
GGCTA	-0.00257899	0.690182908	1
GGCTG	-0.011828754	0.067503809	1
GGCTT	0.000722868	0.911040831	1
GGGAC	-0.019549452	0.002512487	1
GGGAT	-0.011896165	0.065955631	1
GGGCA	-0.014125704	0.029008987	1
GGGCG	0.003260708	0.614280152	1
GGGGC	-0.018931826	0.003429678	1
GGGGT	-0.009431067	0.144926251	1
GGGTA	-0.007269992	0.261158197	1
GGGTC	-0.015731114	0.015034933	1
GGGTG	-0.006289709	0.330980344	1
GGGTT	-0.005395518	0.40431915	1
GGTAA	-0.017778218	0.00599597	1
GGTAC	-0.004748774	0.462966928	1
GGTAG	-0.00155714	0.809810701	1
GGTAT	0.001037842	0.872559772	1
GGTCA	-0.013674855	0.034543342	1
GGTCG	0.009808653	0.129506045	1
GGTCT	-0.011479185	0.07601844	1
GGTGA	-0.003535695	0.584739227	1
GGTGC	-0.007410723	0.252039337	1
GGTGG	0.002139859	0.740844646	1
GGTGT	-0.012284456	0.057597957	1
GGTTA	0.008641813	0.181648867	1
GGTTC	-0.018850439	0.003570989	1
GGTTG	0.002230142	0.730328087	1
GGTTT	0.002260476	0.726805988	1
GTAAA	-0.004779318	0.46009463	1
GTAAC	-0.019707914	0.002316517	1
GTAAG	-0.016872784	0.009106576	1
GTAAT	-0.006424747	0.320703582	1
GTACA	-0.010110806	0.118109886	1
GTACC	-0.016410016	0.011197084	1
GTACG	-0.006452214	0.318639049	1
GTACT	-0.013995456	0.03052347	1
GTAGA	-0.007366764	0.254863543	1
GTAGC	-0.009555375	0.139701543	1
GTAGG	-0.006958441	0.282149594	1
GTAGT	-0.011969884	0.064296226	1
GTATA	-0.002123742	0.742727213	1
GTATC	-0.001174063	0.856004897	1
GTATG	0.001851441	0.774757754	1
GTATT	0.004446647	0.491910747	1
GTCAT	-0.017061639	0.008358794	1
GTCCG	-0.011826485	0.067556431	1
GTCCT	-0.02080921	0.001297193	1
GTCGA	-0.004420647	0.494446181	1
GTCGC	-0.01397343	0.030786175	1
GTCGG	-0.001315102	0.838931042	1
GTCGT	0.009257565	0.152467144	1
GTCTA	-0.008517752	0.187999733	1
GTCTG	-0.017776957	0.005999538	1
GTCTT	-0.008245586	0.20250341	1
GTGAA	-0.005152449	0.42582109	1
GTGAT	-0.010028399	0.121137017	1
GTGCG	-0.008782444	0.174643867	1
GTGCT	-0.011740244	0.069581798	1
GTGGA	0.000395554	0.951250489	1
GTGGC	-0.013456336	0.037535382	1
GTGGT	-0.013404555	0.038275847	1
GTGTA	-0.004128569	0.523401752	1
GTGTC	-0.017769918	0.006019478	1
GTGTT	-0.005027528	0.437126393	1
GTTAA	-0.001454483	0.822132026	1
GTTAC	-0.007634384	0.238008009	1
GTTAG	0.000458428	0.943513832	1
GTTAT	0.001213843	0.85118202	1
GTTCA	-0.008385514	0.194947969	1
GTTCC	-0.014025388	0.030169551	1
GTTCG	0.003725504	0.564742044	1
GTTCT	-0.00264668	0.68248896	1
GTTGA	0.008453523	0.191351368	1
GTTGC	-0.006622358	0.306044741	1
GTTGG	0.012084738	0.061779658	1
GTTGT	0.00259909	0.687894794	1
GTTTA	0.005384138	0.405311145	1
GTTTC	-9.66E-05	0.988093786	1
GTTTG	-0.003026961	0.639895265	1
GTTTT	0.003989892	0.537448199	1
TAAAA	0.011857076	0.066849765	1
TAAAC	0.006157264	0.341264422	1
TAAAG	0.002665888	0.680311697	1
TAAAT	-0.009439953	0.144547846	1
TAACA	-0.00215264	0.739352874	1
TAACC	-0.013442084	0.037737964	1
TAACG	-6.78E-05	0.991635693	1
TAACT	-0.009702512	0.133706035	1
TAAGA	0.00108597	0.866703957	1
TAAGC	-0.011873057	0.066483018	1
TAAGG	-0.009837039	0.128400393	1
TAAGT	-0.015372908	0.017493761	1
TAATA	-0.001723852	0.789902584	1
TAATC	-0.011240564	0.082319094	1
TAATG	0.005770723	0.372433175	1
TAATT	-0.006614935	0.306587241	1
TACAA	-0.000433607	0.946567403	1
TACAG	-0.016026822	0.01323993	1
TACAT	-0.013683809	0.034425211	1
TACCA	-0.001239673	0.848053372	1
TACCG	-0.003761404	0.560997098	1
TACCT	-0.010493528	0.104821672	1
TACGA	0.009356193	0.148144694	1
TACGC	-0.013185542	0.041546589	1
TACGG	0.004535783	0.48327183	1
TACGT	0.000160564	0.980201238	1
TACTA	-0.0082538	0.20205406	1
TACTC	-0.008141052	0.208285384	1
TACTG	-0.003555826	0.582602781	1
TACTT	0.003443671	0.594551418	1
TAGAA	0.005729151	0.375887308	1
TAGAC	-0.012596055	0.051545349	1
TAGAG	-0.014025854	0.030164071	1
TAGAT	-0.006208511	0.337261165	1
TAGCA	-0.01364464	0.03494451	1
TAGCG	-0.005828869	0.367635085	1
TAGCT	-0.009683482	0.134470065	1
TAGGA	-0.006290475	0.330921497	1
TAGGC	-0.008447113	0.191688261	1
TAGGG	-0.015087972	0.019694621	1
TAGGT	-0.004559721	0.480965962	1
TAGTA	-0.006632329	0.305317092	1
TAGTC	-0.011845894	0.067107352	1
TAGTG	-0.010486149	0.105066165	1
TAGTT	0.009655517	0.135598963	1
TATAA	-0.001035651	0.872826554	1
TATAC	0.012497021	0.053408514	1
TATAG	0.010174207	0.115821572	1
TATAT	0.00201974	0.754911718	1
TATCA	0.007091576	0.273043309	1
TATCC	-0.018957052	0.003386924	1
TATCG	-0.002218143	0.731723029	1
TATCT	0.000476432	0.941299377	1
TATGA	-0.003664371	0.571146661	1
TATGC	-0.003145198	0.626882028	1
TATGG	-0.004254517	0.510809964	1
TATGT	-0.004343439	0.502016053	1
TATTA	0.006128655	0.343512409	1
TATTC	-0.003152561	0.62607544	1
TATTG	0.004959528	0.443352306	1
TATTT	0.016370361	0.011394651	1
TCAAA	-0.017654202	0.006355959	1
TCAAC	-0.017050542	0.008401165	1
TCAAG	-0.005724635	0.376263731	1
TCAAT	0.002824984	0.662381354	1
TCACG	-0.019441183	0.002654981	1
TCACT	-0.011573419	0.073641142	1
TCAGG	-0.018042017	0.005290634	1
TCAGT	-0.021205202	0.001046105	1
TCATG	-0.009580042	0.13868223	1
TCATT	-0.004852786	0.453226762	1
TCCAA	-0.008466746	0.190657769	1
TCCGA	-0.017319809	0.007425492	1
TCCGC	-0.015162279	0.019098535	1
TCCGG	-0.008127835	0.209024895	1
TCCGT	-0.017842315	0.005817208	1
TCCTA	-0.018619121	0.004002012	1
TCCTT	-0.006964681	0.281718215	1
TCGAA	-0.001897661	0.769292089	1
TCGAC	-0.015021332	0.020242966	1
TCGAG	-0.010740446	0.096898163	1
TCGAT	-0.01058755	0.101745944	1
TCGCA	-0.008863596	0.17069445	1
TCGCC	-0.01699902	0.008600417	1
TCGCG	0.014438292	0.025635791	1
TCGCT	-0.009929095	0.124865062	1
TCGGA	-0.008221387	0.20383141	1
TCGGC	-0.001075525	0.867974242	1
TCGGG	-0.011409788	0.077808874	1
TCGGT	-0.004718394	0.465833748	1
TCGTA	-0.007303942	0.258937736	1
TCGTC	-0.010267447	0.112519721	1
TCGTG	-0.001197273	0.853190297	1
TCGTT	0.014960083	0.020758649	1
TCTAA	-0.008237926	0.202923094	1
TCTAC	-0.005340054	0.409167448	1
TCTAG	-0.018034085	0.0053107	1
TCTAT	0.0087399	0.176741431	1
TCTCG	-0.003801302	0.556849292	1
TCTGA	-0.021138322	0.00108508	1
TCTTA	-0.009157317	0.156958324	1
TCTTC	-0.014860009	0.021625866	1
TCTTG	-0.000278986	0.965606036	1
TCTTT	-0.017368063	0.007261802	1
TGAAA	0.019694069	0.002333063	1
TGAAC	-0.007466896	0.24846227	1
TGAAG	0.01286818	0.046703856	1
TGAAT	-0.000381804	0.952943091	1
TGACA	0.000898462	0.889556518	1
TGACC	-0.017272228	0.007590134	1
TGACG	-0.009581103	0.138638525	1
TGACT	-0.011300451	0.08069934	1
TGAGA	-0.0083208	0.19841613	1
TGAGG	-0.015343577	0.017709899	1
TGAGT	-0.019104097	0.003147217	1
TGATA	0.017158543	0.007996837	1
TGATC	0.009938169	0.124520744	1
TGATG	0.009777183	0.130740491	1
TGATT	0.009591456	0.138212494	1
TGCAA	-0.021222137	0.001036443	1
TGCAG	-0.012594689	0.051570672	1
TGCAT	-0.008278924	0.200684272	1
TGCCA	-0.010383204	0.108524306	1
TGCCG	-0.013157103	0.041988167	1
TGCGC	-0.017233407	0.00772688	1
TGCGG	-0.002829809	0.661840572	1
TGCTA	-0.003691823	0.568266345	1
TGCTC	-0.019322366	0.002819829	1
TGCTG	-0.008036351	0.214195675	1
TGCTT	-0.004365961	0.499801615	1
TGGAA	-0.002436632	0.706467847	1
TGGAC	-0.018084175	0.005185133	1
TGGAG	-0.009558226	0.139583442	1
TGGAT	-0.007549517	0.243265789	1
TGGCG	-0.007211074	0.265042759	1
TGGCT	-0.015948446	0.013696226	1
TGGGG	-0.013808662	0.032813692	1
TGGGT	-0.009353694	0.148253057	1
TGGTA	-0.003531382	0.585197456	1
TGGTC	-0.009225922	0.153874081	1
TGGTG	-0.001692038	0.793691587	1
TGGTT	-0.002744613	0.671415873	1
TGTAA	-0.017686383	0.006260722	1
TGTAC	-0.007290304	0.259828117	1
TGTAG	-0.010312242	0.110960062	1
TGTAT	-0.004853839	0.453128769	1
TGTCA	-0.01479195	0.022233507	1
TGTCG	-0.006250585	0.333997176	1
TGTGA	-0.016007397	0.013351749	1
TGTGT	-0.009694006	0.134047139	1
TGTTA	-0.000363169	0.955237437	1
TGTTC	-0.020085007	0.001905154	1
TGTTG	0.007165581	0.268069353	1
TGTTT	0.006848362	0.289832691	1
TTAAA	-0.007079754	0.273843721	1
TTAAC	-0.018779786	0.003697934	1
TTAAG	-0.00657698	0.309371004	1
TTAAT	-0.00213374	0.741559278	1
TTACA	0.000655704	0.919276565	1
TTACC	-0.003943853	0.542152968	1
TTACG	0.005262291	0.416022981	1
TTACT	-0.007547845	0.243370204	1
TTAGA	0.01278449	0.048150317	1
TTAGC	0.001513309	0.815065916	1
TTAGG	-0.016466602	0.010920424	1
TTAGT	-0.001274194	0.843875863	1
TTATA	0.008714185	0.178018342	1
TTATC	0.006592251	0.308248956	1
TTATG	0.010889927	0.092338968	1
TTATT	0.007736484	0.231789652	1
TTCAA	-0.010381949	0.10856702	1
TTCAG	-0.018288077	0.004701213	1
TTCAT	-0.019832381	0.002172515	1
TTCCG	-0.018109159	0.005123512	1
TTCCT	-0.018470685	0.004302937	1
TTCGA	-0.003131899	0.628340066	1
TTCGC	-0.013933849	0.031263154	1
TTCGG	-0.011232382	0.082542432	1
TTCGT	0.015007747	0.020356364	1
TTCTA	0.00185338	0.774528227	1
TTCTC	-0.016808023	0.009376426	1
TTCTG	-0.010137155	0.117154584	1
TTCTT	-0.010150715	0.11666534	1
TTGAA	0.014007675	0.030378555	1
TTGAC	0.001900617	0.768943017	1
TTGAG	-0.006994046	0.279694274	1
TTGCA	-0.005590303	0.387566683	1
TTGCC	-0.002414842	0.70897258	1
TTGCG	-0.00099317	0.878001273	1
TTGCT	0.008741309	0.176671674	1
TTGGA	0.012376196	0.055757491	1
TTGGC	0.00744047	0.25014065	1
TTGGG	-0.000708027	0.912859908	1
TTGGT	0.004357743	0.50060902	1
TTGTA	0.003174987	0.623621493	1
TTGTC	-0.009570389	0.139080425	1
TTGTG	0.003575994	0.580466144	1
TTGTT	0.010727947	0.097287396	1
TTTAA	0.003383222	0.601037528	1
TTTAC	0.000788058	0.903056238	1
TTTAG	-0.001656532	0.797925953	1
TTTAT	0.009503448	0.141866156	1
TTTCA	-0.012074533	0.061999918	1
TTTCC	-0.01494885	0.020854456	1
TTTCG	-0.004400932	0.496373292	1
TTTCT	0.007555371	0.242900489	1
TTTGA	0.009790451	0.130218961	1
TTTGC	-0.004679258	0.469541278	1
TTTGG	-0.000888845	0.890731118	1
TTTGT	-0.003857903	0.550990784	1
TTTTA	0.00920554	0.154785543	1
TTTTC	0.001574914	0.807682065	1
TTTTG	0.01281668	0.047589555	1
TTTTT	-0.000400061	0.950695737	1
