# Supplementary material for: Genome-wide analysis of lncRNA stability in human
Source: PLoS Comput Biol. 2021 Apr 16;17(4):e1008918. doi: 10.1371/journal.pcbi.1008918 (PMC8081339; doi:10.1371/journal.pcbi.1008918)
Supplement: S60 Table — (CSV) [file pcbi.1008918.s060.csv]

kmer	rho	p	fdr
ATGGCG	0.077443077	4.13E-33	1.69E-29
CCCAGC	-0.063746115	6.05E-23	2.48E-19
CCCACC	-0.060053682	1.54E-20	6.31E-17
CCAGCC	-0.054850179	2.18E-17	8.91E-14
AGCCCC	-0.053783422	8.89E-17	3.64E-13
TCCCCA	-0.049858092	1.25E-14	5.12E-11
TCCTCC	-0.047754982	1.52E-13	6.24E-10
CCCCCA	-0.046971567	3.76E-13	1.54E-09
CCACCC	-0.046513893	6.34E-13	2.60E-09
TGTGGG	-0.046182996	9.21E-13	3.77E-09
CCCTCC	-0.045882728	1.29E-12	5.29E-09
AGCTCT	-0.045350205	2.33E-12	9.56E-09
TCCCAC	-0.045257593	2.59E-12	1.06E-08
TCCCCT	-0.044173628	8.45E-12	3.46E-08
AGCAGC	-0.043983553	1.04E-11	4.25E-08
AGGCCC	-0.043962407	1.06E-11	4.34E-08
AGCTCC	-0.043552435	1.64E-11	6.73E-08
TCCCTG	-0.043146003	2.53E-11	1.04E-07
CCTGGC	-0.042765738	3.77E-11	1.54E-07
AGCCAC	-0.04270551	4.01E-11	1.64E-07
TCCCAG	-0.042285473	6.21E-11	2.54E-07
TCCAGC	-0.041833049	9.90E-11	4.05E-07
CCAGGC	-0.041217544	1.85E-10	7.58E-07
GCCCCC	-0.041148221	1.98E-10	8.13E-07
CCCACT	-0.040827267	2.74E-10	1.12E-06
CTGCCT	-0.040816044	2.77E-10	1.13E-06
CACCAG	-0.040770799	2.90E-10	1.19E-06
CTGCCC	-0.040752304	2.95E-10	1.21E-06
CCTTCC	-0.040570984	3.54E-10	1.45E-06
CCCTAC	-0.04024313	4.89E-10	2.00E-06
TGCAGC	-0.040165622	5.28E-10	2.16E-06
ACCCCA	-0.040105228	5.61E-10	2.30E-06
CTCCAG	-0.039977307	6.36E-10	2.60E-06
CCCTGC	-0.039898877	6.86E-10	2.81E-06
TCTCCC	-0.039846447	7.23E-10	2.96E-06
CCCCCT	-0.039675648	8.53E-10	3.50E-06
CCCAGT	-0.039660382	8.66E-10	3.55E-06
TGTGAC	-0.039503128	1.01E-09	4.13E-06
TCACCC	-0.039463002	1.05E-09	4.30E-06
AGCCCT	-0.039126833	1.45E-09	5.94E-06
CCCCCG	-0.038596598	2.41E-09	9.86E-06
CAGAGC	-0.038522081	2.58E-09	1.06E-05
TGTGGC	-0.038408626	2.87E-09	1.18E-05
CCTCCA	-0.038374848	2.97E-09	1.22E-05
CACCTG	-0.038337199	3.08E-09	1.26E-05
CACAGT	-0.038074322	3.94E-09	1.61E-05
CCACAG	-0.038049399	4.03E-09	1.65E-05
CCTTCG	-0.037627785	5.96E-09	2.44E-05
CACAGC	-0.03742239	7.21E-09	2.95E-05
CCACTC	-0.037418115	7.24E-09	2.96E-05
GGTCCC	-0.03731717	7.94E-09	3.25E-05
AGCCTG	-0.037260467	8.36E-09	3.43E-05
TGCCCA	-0.036989864	1.07E-08	4.39E-05
CCCCAG	-0.036887468	1.18E-08	4.82E-05
AGCAGT	-0.03682495	1.24E-08	5.10E-05
TCCCCG	-0.036670693	1.43E-08	5.86E-05
TCCCAT	-0.036574292	1.56E-08	6.39E-05
CACCAC	-0.03656254	1.58E-08	6.46E-05
CAGCCC	-0.03656002	1.58E-08	6.47E-05
TCCCTC	-0.036423871	1.79E-08	7.32E-05
ACCTCT	-0.036343464	1.92E-08	7.86E-05
CCTGCT	-0.036267137	2.06E-08	8.42E-05
GAGTGT	-0.036090165	2.41E-08	9.86E-05
ACCCAC	-0.036020099	2.56E-08	0.000104918
CCTTCT	-0.036014313	2.57E-08	0.000105458
AGCCCA	-0.036007127	2.59E-08	0.000106133
CCTCTG	-0.035962684	2.70E-08	0.000110401
CCCTCT	-0.035891472	2.87E-08	0.000117588
TCATCC	-0.035678822	3.46E-08	0.000141856
AGCCCG	-0.035567652	3.82E-08	0.00015641
CCTGGG	-0.035529183	3.95E-08	0.000161775
CTGTCC	-0.035463793	4.18E-08	0.000171308
GGCCCA	-0.035446763	4.25E-08	0.000173879
GAGTCC	-0.035419499	4.35E-08	0.000178072
TCCCCC	-0.03532158	4.74E-08	0.000193958
CACACT	-0.03531564	4.76E-08	0.000194964
CCCTAT	-0.035294395	4.85E-08	0.000198606
CAGCAC	-0.035276545	4.92E-08	0.000201717
CCTCCT	-0.035097552	5.75E-08	0.000235639
AACAGC	-0.035073954	5.87E-08	0.000240504
AAAACC	-0.035059202	5.95E-08	0.000243595
AAGCCC	-0.034998089	6.27E-08	0.000256814
GCCCAG	-0.034920906	6.70E-08	0.000274504
ACCCAG	-0.034879646	6.94E-08	0.000284439
CAGAGG	-0.034874338	6.98E-08	0.000285743
TCACCA	-0.034784699	7.54E-08	0.000308643
CCAGGG	-0.034651221	8.45E-08	0.000346069
ACCACC	-0.0345435	9.26E-08	0.000379442
GCCCAC	-0.034468774	9.87E-08	0.000404402
CAGCCT	-0.034467066	9.89E-08	0.00040499
AACCAC	-0.034349137	1.09E-07	0.000447704
ACCCCC	-0.03431328	1.13E-07	0.000461534
CCACCA	-0.034051516	1.41E-07	0.000575791
GCAGGG	-0.034044687	1.41E-07	0.000579111
AGCACC	-0.033988004	1.48E-07	0.000607391
CCTGCC	-0.033956798	1.52E-07	0.000623525
CCCTTG	-0.03390963	1.58E-07	0.000648701
GGGAGC	-0.033903613	1.59E-07	0.000651983
CCATCC	-0.033893956	1.60E-07	0.000657283
CAGCAG	-0.033812483	1.72E-07	0.000703688
CGCCAC	-0.033713581	1.87E-07	0.000764287
CTCCCC	-0.033563702	2.11E-07	0.000865836
ACCTGT	-0.033448943	2.32E-07	0.000952284
CCCATG	-0.033404202	2.41E-07	0.000988198
CACTCA	-0.033336246	2.55E-07	0.001045262
TGTGGA	-0.033269797	2.70E-07	0.001104131
AGTAGT	-0.033194264	2.87E-07	0.001174938
TTCAGC	-0.032952912	3.50E-07	0.001431809
CCCATC	-0.032942324	3.53E-07	0.001444237
GGCACC	-0.032930785	3.56E-07	0.001457902
GCCTCC	-0.032876595	3.72E-07	0.001523756
ACCTCC	-0.032790337	3.99E-07	0.001634542
CCAGGT	-0.032781266	4.02E-07	0.001646635
GCCTCA	-0.032672551	4.39E-07	0.001798444
TCCTCA	-0.032587253	4.70E-07	0.001926918
AGTGGG	-0.032479692	5.13E-07	0.002101585
CCCCCC	-0.032459294	5.22E-07	0.002136388
TCTTCA	-0.032371845	5.60E-07	0.002291994
CTCCCA	-0.032268447	6.08E-07	0.002490097
TCACCT	-0.032235905	6.24E-07	0.002555789
CCCCTG	-0.032234557	6.25E-07	0.002558546
CAGCTC	-0.032185034	6.50E-07	0.002661841
AGACAC	-0.032171917	6.57E-07	0.002689865
GGGCCC	-0.032153762	6.66E-07	0.002729124
TCTGCC	-0.032111039	6.89E-07	0.002823701
GAATGT	-0.032094854	6.98E-07	0.002860347
CCTTCA	-0.03207209	7.11E-07	0.002912668
AGCCAG	-0.032026799	7.37E-07	0.003019519
TCCTGC	-0.031987181	7.61E-07	0.003116074
AAACCT	-0.03198676	7.61E-07	0.003117116
CCTGCA	-0.031950467	7.83E-07	0.003208202
AGTCCT	-0.031914934	8.06E-07	0.00329986
CCCTTC	-0.03191096	8.08E-07	0.003310267
CCAGAG	-0.031901851	8.14E-07	0.00333424
AAGTCC	-0.031729813	9.33E-07	0.003819679
CCCCAT	-0.031691446	9.61E-07	0.003936866
AAATGT	-0.031512008	1.11E-06	0.004532456
CAAACT	-0.031417413	1.19E-06	0.00488042
CAGGGC	-0.031341474	1.26E-06	0.005178219
TCAGGG	-0.031224488	1.38E-06	0.00567145
TGCTGC	-0.031217198	1.39E-06	0.005703637
TCACTG	-0.031126762	1.49E-06	0.006117829
AGTAGC	-0.031068846	1.56E-06	0.006398109
TCTCCT	-0.030974861	1.68E-06	0.00687939
AGTCCC	-0.030955335	1.70E-06	0.006983655
GAGCCC	-0.030895883	1.78E-06	0.007310556
TGCCCT	-0.030694911	2.08E-06	0.008528009
AGAATT	-0.030683945	2.10E-06	0.008599759
CAGTCC	-0.030607164	2.23E-06	0.009118613
CCATCA	-0.030575665	2.28E-06	0.009340052
TTCAGG	-0.030548504	2.33E-06	0.009535138
TCCTCG	-0.030463652	2.48E-06	0.0101701
AGCTCA	-0.030460177	2.49E-06	0.010196951
TGTGAG	-0.030383616	2.64E-06	0.010806082
AAGCCT	-0.030230067	2.96E-06	0.012134656
AGTGAG	-0.030143896	3.16E-06	0.012947482
CAAGGC	-0.030107115	3.25E-06	0.013310101
GAGGGG	-0.030081436	3.31E-06	0.013569024
GCCCCA	-0.030039816	3.42E-06	0.013998967
CACTCC	-0.030033248	3.43E-06	0.014067994
TGCAGT	-0.030001876	3.52E-06	0.014402253
CACACA	-0.029984015	3.56E-06	0.014595935
AGTGCC	-0.029975729	3.59E-06	0.01468664
GCCTTT	-0.029923395	3.73E-06	0.0152721
AGCACT	-0.029911031	3.76E-06	0.015413655
CACCTC	-0.029655188	4.55E-06	0.018641089
TCAGTG	-0.029646557	4.58E-06	0.018760542
AGGGAG	-0.02962879	4.64E-06	0.019008739
CCAGTC	-0.029578434	4.82E-06	0.019729385
GCCTTC	-0.029561418	4.88E-06	0.019978772
CAGCAT	-0.029543372	4.94E-06	0.020246538
ACACCA	-0.029473453	5.20E-06	0.021316845
CAGGAG	-0.02947261	5.21E-06	0.021330075
AACTCC	-0.029381674	5.57E-06	0.022804223
CCATCT	-0.029380736	5.57E-06	0.022819917
ACAGGC	-0.029372252	5.61E-06	0.022962423
TCAAGC	-0.029262171	6.08E-06	0.024890266
GGGGAG	-0.029248038	6.14E-06	0.025148722
AAATCC	-0.029071043	6.99E-06	0.028610897
TCTGGT	-0.029043713	7.13E-06	0.029184551
TCGCCC	-0.029027526	7.21E-06	0.029529475
GCCAGC	-0.028917675	7.81E-06	0.03197541
GACTCC	-0.028913227	7.83E-06	0.032078425
CCGATG	-0.028850571	8.19E-06	0.033563594
GGGTCA	-0.028831807	8.31E-06	0.034021024
GGCAGT	-0.028813133	8.42E-06	0.034482158
AGCGAC	-0.028795368	8.53E-06	0.034926373
CAACCC	-0.028780362	8.62E-06	0.035305861
TCAGCC	-0.028779699	8.62E-06	0.035322734
GGACCC	-0.028765116	8.71E-06	0.035695468
GCCAAC	-0.028754919	8.78E-06	0.035958327
ACTTCC	-0.028728485	8.95E-06	0.036648394
AGGCAC	-0.028699542	9.14E-06	0.037418444
GCCCCT	-0.028673839	9.31E-06	0.038115274
GGCTCA	-0.028596527	9.84E-06	0.040286675
TCATCT	-0.0285742	9.99E-06	0.040935427
AGCTTG	-0.028569999	1.00E-05	0.041058631
CCACCT	-0.028543286	1.02E-05	0.041850208
ATACCC	-0.028460335	1.08E-05	0.044402234
CCAAGA	-0.028458991	1.09E-05	0.044444775
AAGTGC	-0.02844751	1.09E-05	0.044809813
GAGCCA	-0.028384459	1.14E-05	0.046866161
GACAGC	-0.028283499	1.23E-05	0.050347562
AGCCTC	-0.028178295	1.32E-05	0.054237243
CACCAA	-0.028103365	1.40E-05	0.057180664
AGCATG	-0.028096735	1.40E-05	0.057448328
CACTGC	-0.027955929	1.55E-05	0.063422923
CCACCG	-0.027949967	1.55E-05	0.063688544
TCCACA	-0.027915068	1.59E-05	0.065264739
GGCTCC	-0.027908562	1.60E-05	0.065562651
GTGCCT	-0.027849588	1.67E-05	0.06832297
GCCTGC	-0.027828611	1.69E-05	0.069331279
GTCCAC	-0.027780339	1.75E-05	0.07170564
AGTGGC	-0.027765924	1.77E-05	0.072429545
GAATGC	-0.027708135	1.84E-05	0.075402255
CTGAGC	-0.0276959	1.86E-05	0.076046363
TCAGCT	-0.027667538	1.89E-05	0.07755969
AAACCC	-0.027633135	1.94E-05	0.07943386
TGCCAG	-0.027624408	1.95E-05	0.079916088
AGCTCG	-0.027611787	1.97E-05	0.080618431
ACTCCC	-0.02758937	2.00E-05	0.08188044
TCCTCT	-0.02756785	2.03E-05	0.083109655
CCCTCA	-0.027552826	2.05E-05	0.083978166
CTGGTG	-0.027549387	2.06E-05	0.08417818
CATCAT	-0.027544819	2.06E-05	0.084444583
CCTCCC	-0.027528989	2.08E-05	0.085373916
AACCTT	-0.027524783	2.09E-05	0.085622519
CACTCG	-0.027515127	2.10E-05	0.086195751
TCCTGG	-0.0274904	2.14E-05	0.087680407
GAGTGC	-0.02743917	2.22E-05	0.090834233
ACCCCT	-0.027395584	2.29E-05	0.093602174
CTGCCA	-0.027389961	2.29E-05	0.093965075
TCTCCA	-0.027336562	2.38E-05	0.097478566
AACCTC	-0.027333411	2.39E-05	0.097689749
GCACAC	-0.027326795	2.40E-05	0.098134566
GAGCCT	-0.027251912	2.52E-05	0.103305626
AGCACA	-0.027175952	2.66E-05	0.108815199
AGGCCA	-0.027140574	2.72E-05	0.111475597
TTCAAC	-0.027114294	2.77E-05	0.113491713
GACTCA	-0.027075147	2.85E-05	0.116559364
TCTAGT	-0.026941483	3.12E-05	0.127638569
TTCACC	-0.0269105	3.18E-05	0.130345848
CCTGCG	-0.026835946	3.35E-05	0.137085854
CATAGG	-0.026820366	3.38E-05	0.138535559
CCAGCA	-0.026810307	3.41E-05	0.139479192
AGCAAC	-0.026766428	3.51E-05	0.143667737
AAGCCA	-0.026742965	3.56E-05	0.145956048
GCTTAT	0.026717719	3.62E-05	0.148456996
TTCCCA	-0.026704743	3.66E-05	0.149758231
CTCTCC	-0.026684948	3.71E-05	0.151764055
CCCCTC	-0.026588557	3.95E-05	0.161901519
CAATGT	-0.026475522	4.26E-05	0.174608114
TGCAGG	-0.026441659	4.36E-05	0.178595226
CAAGTC	-0.026434229	4.38E-05	0.179481547
CGCAGC	-0.026376199	4.55E-05	0.186548888
AGGCCT	-0.026294825	4.81E-05	0.196904688
ACCCTC	-0.026216803	5.06E-05	0.207344079
CCGCCA	-0.026215065	5.07E-05	0.20758241
CATATG	-0.026194676	5.14E-05	0.210398767
TCCAGT	-0.026167034	5.23E-05	0.214274864
AGAAGC	-0.026165454	5.24E-05	0.214498466
CAGCAA	-0.026154703	5.27E-05	0.216025625
CAGCCA	-0.026152597	5.28E-05	0.21632604
TCACCG	-0.026142638	5.32E-05	0.217751854
TCTGGC	-0.026096586	5.48E-05	0.224461585
GCCAGG	-0.026078228	5.55E-05	0.227190564
CACAGG	-0.026071386	5.57E-05	0.228215602
CCTCAC	-0.026059667	5.61E-05	0.229981601
TCACAA	-0.026051046	5.65E-05	0.231288859
GGGGCA	-0.026026944	5.74E-05	0.234981519
CACCAT	-0.025965312	5.97E-05	0.244679248
GCCCAT	-0.025893073	6.26E-05	0.256528555
ATGCCT	-0.025877908	6.33E-05	0.259084097
CAGAAC	-0.025836693	6.50E-05	0.266151805
GTAAGT	-0.02580179	6.65E-05	0.272279279
GCATCC	-0.02572934	6.97E-05	0.285427435
CCTTGC	-0.02572675	6.98E-05	0.285908373
CCAGAC	-0.025723376	7.00E-05	0.286535993
AACCAG	-0.025722852	7.00E-05	0.286633674
ACCTCA	-0.025688075	7.16E-05	0.29318217
GTATCC	-0.025673303	7.23E-05	0.29600628
AGTCAG	-0.025668945	7.25E-05	0.296844474
CAGTCT	-0.025646107	7.36E-05	0.301273297
ATTGAT	0.025521632	7.97E-05	0.326531146
GAGAGG	-0.025460808	8.29E-05	0.339588973
CACCTT	-0.025443014	8.39E-05	0.343501551
CCAAAG	-0.025441176	8.40E-05	0.343908018
CAGGGG	-0.025424419	8.49E-05	0.347635583
TACAGC	-0.025408924	8.57E-05	0.351116262
ACCTTT	-0.025284959	9.28E-05	0.38017262
CCGGGA	-0.025262617	9.42E-05	0.385645284
ACCAGG	-0.025252591	9.48E-05	0.388125189
CCCGTG	-0.025243209	9.53E-05	0.390459346
AAGTAT	0.025237327	9.57E-05	0.391929715
AGTTCC	-0.025216921	9.69E-05	0.397070891
CCTGAG	-0.025203401	9.78E-05	0.400511976
GGGGCC	-0.025177046	9.94E-05	0.40730138
CACCGG	-0.02516685	0.000100087	0.409956982
CCGCAT	-0.025150594	0.000101129	0.414224767
ATGCAC	-0.025100104	0.000104431	0.427749041
GCTGCC	-0.025098884	0.000104512	0.428081075
GAGAAC	-0.025063435	0.000106892	0.437831368
GCCTCT	-0.025025226	0.000109516	0.448575575
ACAGGA	-0.024987981	0.000112131	0.459287389
CAGGCC	-0.024973741	0.000113146	0.463446558
CTACCC	-0.024904066	0.00011824	0.484312825
AAGCAT	-0.024898133	0.000118684	0.486130118
CACCCC	-0.024895454	0.000118885	0.486952713
CCCTCG	-0.024839968	0.000123117	0.50428879
GTGTGC	-0.024783798	0.000127546	0.522430006
GAGTCA	-0.024776259	0.000128152	0.524911025
AGCAAT	-0.024773507	0.000128374	0.525819598
CAGTGT	-0.024640598	0.000139527	0.57150149
CTGGCC	-0.024626169	0.000140791	0.576679946
CCAGTG	-0.024570251	0.000145793	0.597168171
CCCCGG	-0.024523239	0.000150127	0.614922046
TCTTCC	-0.024522166	0.000150228	0.615332914
CCCAGG	-0.024519727	0.000150456	0.616267831
GGTGAG	-0.024505163	0.000151826	0.621879469
GATGGG	-0.024502187	0.000152107	0.623032082
GAGGCT	-0.024395521	0.000162523	0.66569504
CGCCCT	-0.024253143	0.000177474	0.726935154
CGAAGC	-0.024183665	0.000185231	0.758707239
GGGGAA	-0.02417777	0.000185904	0.761462001
CATCAG	-0.02417276	0.000186477	0.763810748
TCTGAG	-0.024170942	0.000186686	0.764664963
CCGCCT	-0.024156082	0.000188398	0.771678873
GATGAT	0.024125437	0.000191976	0.786335157
GTCTCC	-0.024080559	0.000197332	0.808271098
AGGGTC	-0.024054402	0.000200518	0.821319947
GATGAA	0.024026351	0.000203988	0.83553379
TCAGAC	-0.023999796	0.000207325	0.849202056
CACATG	-0.023972433	0.000210817	0.863506033
AAAAGG	-0.023956193	0.000212915	0.872101856
CCACAT	-0.023952443	0.000213403	0.87409838
TGCTCC	-0.023946757	0.000214144	0.877133521
CCCAGA	-0.023923575	0.00021719	0.889610208
GGGAAT	-0.02388396	0.00022249	0.911318228
CTGGGC	-0.023828491	0.000230115	0.942549931
AAAAAA	0.010425222	0.107102117	1
AAAAAC	-0.006541014	0.312024226	1
AAAAAG	-0.002504089	0.698733776	1
AAAAAT	0.009664374	0.135240626	1
AAAACA	-0.00977759	0.130724475	1
AAAACG	-0.010934349	0.091017784	1
AAAACT	-0.003807032	0.556254893	1
AAAAGA	-0.003304142	0.609570591	1
AAAAGC	-0.009319438	0.149744417	1
AAAAGT	-0.010166019	0.116115097	1
AAAATA	0.001840973	0.775997148	1
AAAATC	-0.007459503	0.248931021	1
AAAATG	-0.002147608	0.739940092	1
AAAATT	0.005029708	0.436927646	1
AAACAA	0.004966389	0.442721871	1
AAACAC	-0.018472044	0.004300091	1
AAACAG	-0.006649342	0.304078097	1
AAACAT	-0.004352047	0.501169032	1
AAACCA	-0.00980545	0.1296313	1
AAACCG	-0.016823266	0.009312274	1
AAACGA	0.000741628	0.908742113	1
AAACGC	0.000466194	0.942558535	1
AAACGG	-0.010948801	0.090591269	1
AAACGT	0.001379694	0.831136369	1
AAACTA	0.002605297	0.687188823	1
AAACTC	-0.018127659	0.00507831	1
AAACTG	0.003442251	0.594703372	1
AAACTT	0.010251588	0.113076041	1
AAAGAA	0.011860558	0.066769709	1
AAAGAC	-0.013976484	0.030749644	1
AAAGAG	0.006521659	0.313458234	1
AAAGAT	0.0164667	0.01091995	1
AAAGCA	0.00208105	0.747721303	1
AAAGCC	-0.012378908	0.055703822	1
AAAGCG	-0.000477403	0.941179855	1
AAAGCT	-0.002592455	0.688649805	1
AAAGGA	0.004813989	0.456846332	1
AAAGGC	-0.020855277	0.00126536	1
AAAGGG	-0.013404291	0.038279664	1
AAAGGT	-0.008256114	0.201927648	1
AAAGTA	0.006047934	0.349906076	1
AAAGTC	-0.012105434	0.061334965	1
AAAGTG	-0.009690644	0.134182129	1
AAAGTT	0.016192442	0.012319687	1
AAATAA	0.007996419	0.216481351	1
AAATAC	-0.011929147	0.065208917	1
AAATAG	0.005377205	0.405916218	1
AAATAT	0.006258696	0.333370302	1
AAATCA	-0.014681076	0.023255223	1
AAATCG	0.003379738	0.601412298	1
AAATCT	-0.014976458	0.020619671	1
AAATGA	0.002818152	0.663147501	1
AAATGC	-0.020103658	0.001886666	1
AAATGG	0.001362202	0.833245661	1
AAATTA	0.002854566	0.659068224	1
AAATTC	0.001642962	0.799545896	1
AAATTG	-0.0088687	0.170448275	1
AAATTT	-0.000475228	0.941447372	1
AACAAA	-0.00503851	0.436125677	1
AACAAC	-0.007745962	0.231218301	1
AACAAG	-0.008093258	0.210968514	1
AACAAT	-0.006359414	0.325649332	1
AACACA	-0.014837616	0.021824176	1
AACACC	-0.021766908	0.000766349	1
AACACG	-0.014036141	0.030043271	1
AACACT	-0.016434459	0.011076822	1
AACAGA	-0.010483423	0.105156582	1
AACAGG	-0.004455308	0.491067718	1
AACAGT	-0.009591422	0.138213923	1
AACATA	-0.008051717	0.21332076	1
AACATC	-0.011346825	0.079462918	1
AACATG	-0.011131087	0.085348224	1
AACATT	-0.001327301	0.837457707	1
AACCAA	-0.023116113	0.000352535	1
AACCAT	-0.012379083	0.055700374	1
AACCCA	-0.011772769	0.068812161	1
AACCCC	-0.022458416	0.000517387	1
AACCCG	-0.013529167	0.036514535	1
AACCCT	-0.023526624	0.000276093	1
AACCGA	-0.012201416	0.059307165	1
AACCGC	-0.016454379	0.010979665	1
AACCGG	-0.022531385	0.000496066	1
AACCGT	-0.004121403	0.524123001	1
AACCTA	0.00662142	0.306113267	1
AACCTG	0.000359924	0.955636935	1
AACGAA	-0.008561301	0.185751991	1
AACGAC	-0.014559988	0.024417404	1
AACGAG	-0.008073966	0.212058551	1
AACGAT	-0.005661711	0.381532753	1
AACGCA	-0.008046934	0.213592859	1
AACGCC	-0.011422684	0.077473591	1
AACGCG	-0.003496598	0.588898778	1
AACGCT	-0.009261232	0.152304742	1
AACGGA	-9.86E-05	0.987845095	1
AACGGC	-0.014665397	0.02340295	1
AACGGG	-0.006067009	0.348388443	1
AACGGT	-0.015467641	0.016811389	1
AACGTA	0.01014177	0.1169879	1
AACGTC	-0.007992844	0.216686867	1
AACGTG	-0.011171944	0.084207382	1
AACGTT	-0.000334135	0.958812637	1
AACTAA	-4.57E-05	0.994370257	1
AACTAC	-0.007047867	0.276010535	1
AACTAG	-0.002850889	0.659479769	1
AACTAT	-0.009745876	0.131977567	1
AACTCA	-0.012785662	0.04812981	1
AACTCG	0.001180004	0.855284219	1
AACTCT	-0.021339285	0.000971838	1
AACTGA	0.000153305	0.981096099	1
AACTGC	-0.016514458	0.01069121	1
AACTGG	-0.002397061	0.711018913	1
AACTGT	-0.006333918	0.327592751	1
AACTTA	-0.007081879	0.273699695	1
AACTTC	0.000405494	0.950027139	1
AACTTG	-0.011470301	0.076245752	1
AACTTT	-0.010482074	0.105201378	1
AAGAAA	0.00474628	0.463201887	1
AAGAAC	0.002951662	0.648241087	1
AAGAAG	0.001208282	0.851855855	1
AAGAAT	0.007202373	0.265619796	1
AAGACA	-0.014575131	0.024269358	1
AAGACC	-0.018592693	0.004054149	1
AAGACG	-0.015840737	0.014345926	1
AAGACT	-0.001728451	0.789355302	1
AAGAGA	-0.019428284	0.002672441	1
AAGAGC	-0.020451789	0.001570452	1
AAGAGG	-0.019443776	0.002651483	1
AAGAGT	-0.007240754	0.263080979	1
AAGATA	0.001350296	0.834682016	1
AAGATC	-0.004377501	0.498668856	1
AAGATG	-0.013481244	0.037183551	1
AAGATT	0.011676176	0.071118482	1
AAGCAA	-0.012732423	0.04906907	1
AAGCAC	-0.014584791	0.024175327	1
AAGCAG	-0.006973459	0.281112159	1
AAGCCG	-0.020637159	0.001422731	1
AAGCGA	-0.010883098	0.092543412	1
AAGCGC	-0.01569775	0.015250345	1
AAGCGG	-0.016268534	0.011916226	1
AAGCGT	0.011222039	0.082825458	1
AAGCTA	-0.010772181	0.09591549	1
AAGCTC	-0.017945435	0.005539675	1
AAGCTG	-0.009531966	0.140674179	1
AAGCTT	-0.006074086	0.347826462	1
AAGGAA	-0.000456932	0.943697802	1
AAGGAC	-0.011745309	0.069461471	1
AAGGAG	-0.01874327	0.003765139	1
AAGGAT	-0.00567786	0.380176143	1
AAGGCA	-0.004221921	0.514053474	1
AAGGCC	-0.020007029	0.001984268	1
AAGGCG	0.005861332	0.364973086	1
AAGGCT	-0.003482197	0.590434388	1
AAGGGA	-0.003777373	0.559335223	1
AAGGGC	-0.02292468	0.00039458	1
AAGGGG	-0.007834465	0.22593143	1
AAGGGT	-0.003599785	0.577950285	1
AAGGTA	0.004090909	0.527197642	1
AAGGTC	-0.012844417	0.047110795	1
AAGGTG	-0.004342796	0.502079409	1
AAGGTT	0.005758028	0.373485916	1
AAGTAA	0.015070136	0.019840098	1
AAGTAC	-0.000493204	0.939236766	1
AAGTAG	-0.010242787	0.113385705	1
AAGTCA	-0.022238942	0.000586775	1
AAGTCG	-0.001470117	0.820252669	1
AAGTCT	-0.003881241	0.54858405	1
AAGTGA	0.003225456	0.618114275	1
AAGTGG	-0.009019918	0.163275822	1
AAGTGT	-0.015784363	0.014696695	1
AAGTTA	0.000544306	0.932955162	1
AAGTTC	-0.011738957	0.069612397	1
AAGTTG	-0.001347648	0.835001476	1
AAGTTT	0.010233255	0.113721828	1
AATAAA	0.005602693	0.386515562	1
AATAAC	-0.004584108	0.478622991	1
AATAAG	-0.001856005	0.774217463	1
AATAAT	-0.002254049	0.727551688	1
AATACA	-0.007378144	0.25413032	1
AATACC	-0.004733874	0.464371746	1
AATACG	0.001166111	0.856969627	1
AATACT	-0.02150174	0.000888404	1
AATAGA	-0.005790976	0.370757592	1
AATAGC	-0.013332771	0.039322884	1
AATAGG	-0.012409459	0.055102377	1
AATAGT	-0.006396861	0.322808569	1
AATATA	-0.003188141	0.622184034	1
AATATC	-0.013822359	0.032640906	1
AATATG	-0.001698181	0.792959499	1
AATATT	0.002381481	0.712813659	1
AATCAA	-0.002415636	0.708881337	1
AATCAC	-0.0114045	0.077946708	1
AATCAG	-0.014468523	0.025328314	1
AATCAT	-0.018990673	0.003330695	1
AATCCA	-0.01082042	0.094437028	1
AATCCC	-0.020341468	0.001664942	1
AATCCG	-0.007436685	0.250381653	1
AATCCT	-0.009479254	0.142883424	1
AATCGA	0.005988602	0.354653446	1
AATCGC	-0.001385967	0.83038025	1
AATCGG	0.002111703	0.7441345	1
AATCGT	0.008940668	0.167005873	1
AATCTA	-0.001199774	0.852887061	1
AATCTC	0.000863325	0.893849633	1
AATCTG	-0.011846203	0.067100225	1
AATCTT	-0.003855101	0.551280126	1
AATGAA	0.002309437	0.721133137	1
AATGAC	0.001602752	0.804351074	1
AATGAG	-0.019085534	0.003176601	1
AATGAT	-0.000215724	0.973401835	1
AATGCA	0.002827715	0.662075185	1
AATGCC	-0.000577771	0.928843643	1
AATGCG	-0.000791275	0.902662422	1
AATGCT	-0.008171515	0.206588206	1
AATGGA	-0.010105906	0.118288195	1
AATGGC	-0.018967273	0.003369739	1
AATGGG	-0.014845964	0.021750065	1
AATGGT	-0.011200935	0.083405367	1
AATGTA	-0.002645454	0.682628037	1
AATGTC	0.002175755	0.736657432	1
AATGTG	0.007012435	0.278431894	1
AATGTT	0.016816302	0.009341533	1
AATTAA	0.003104296	0.631370907	1
AATTAC	-0.011612011	0.072685271	1
AATTAG	0.009925971	0.1249838	1
AATTAT	0.003919376	0.544662634	1
AATTCA	-0.016283663	0.011837416	1
AATTCC	-0.010851837	0.093484022	1
AATTCG	-0.008206349	0.204659813	1
AATTCT	-0.018490337	0.004261952	1
AATTGA	0.006809306	0.292592203	1
AATTGC	-0.004722762	0.465420899	1
AATTGG	-0.005535287	0.392254854	1
AATTGT	-0.009189199	0.155519257	1
AATTTA	0.004938643	0.445274547	1
AATTTC	-0.001770088	0.784404784	1
AATTTG	0.004986743	0.44085452	1
AATTTT	0.002959286	0.647394014	1
ACAAAA	-0.003573238	0.580757875	1
ACAAAC	-0.020478637	0.001548217	1
ACAAAG	-0.000259951	0.967951411	1
ACAAAT	-0.014878185	0.021466052	1
ACAACA	-0.008296648	0.19972198	1
ACAACC	-0.005713443	0.377197586	1
ACAACG	-0.021026268	0.001153404	1
ACAACT	-0.006221102	0.336282287	1
ACAAGA	-0.009430026	0.144970629	1
ACAAGC	-0.018915627	0.003457391	1
ACAAGG	-0.021204698	0.001046393	1
ACAAGT	-0.008532665	0.187227772	1
ACAATA	-0.004963007	0.443032563	1
ACAATC	0.002647983	0.682341179	1
ACAATG	-6.80E-05	0.991614316	1
ACAATT	0.003918812	0.544720529	1
ACACAA	-0.006022966	0.351898936	1
ACACAC	-0.021958073	0.000688224	1
ACACAG	-0.014752223	0.022595018	1
ACACAT	-0.014293573	0.027152809	1
ACACCC	-0.020530453	0.00150612	1
ACACCG	-0.004376046	0.49881165	1
ACACCT	-0.020034809	0.001955744	1
ACACGA	0.001352669	0.834395705	1
ACACGC	-0.021013412	0.001161492	1
ACACGG	-0.009725251	0.132797525	1
ACACGT	-0.014059529	0.029770174	1
ACACTA	-0.00522405	0.419418968	1
ACACTC	-0.000465732	0.942615359	1
ACACTG	-0.016079543	0.012940609	1
ACACTT	-0.001300059	0.840748697	1
ACAGAA	-0.00985713	0.127622241	1
ACAGAC	-0.014372307	0.026318136	1
ACAGAG	-0.019409277	0.00269836	1
ACAGAT	-0.003075592	0.634529142	1
ACAGCA	-0.008250568	0.202230798	1
ACAGCC	-0.015833297	0.014391788	1
ACAGCG	-0.020384917	0.00162712	1
ACAGCT	-0.014978338	0.020603768	1
ACAGGG	-0.014385265	0.026182915	1
ACAGGT	-0.006907228	0.285706719	1
ACAGTA	0.004219154	0.51432932	1
ACAGTC	-0.020597407	0.001453286	1
ACAGTG	-0.016345078	0.011522229	1
ACAGTT	-0.011133466	0.085281451	1
ACATAA	0.004430194	0.493514346	1
ACATAC	0.000256073	0.968429218	1
ACATAG	0.001009034	0.876068143	1
ACATAT	0.009542518	0.140235108	1
ACATCA	-0.009661454	0.13535869	1
ACATCC	-0.014979511	0.020593846	1
ACATCG	0.002703788	0.67602339	1
ACATCT	-0.016832529	0.009273484	1
ACATGA	0.009193204	0.155339176	1
ACATGC	-0.009995302	0.122369726	1
ACATGG	-0.001226718	0.849622262	1
ACATGT	-0.016449008	0.011005788	1
ACATTA	0.007179289	0.267154859	1
ACATTC	-0.012035936	0.062838815	1
ACATTG	-0.007127255	0.270637472	1
ACATTT	-0.000945425	0.88382352	1
ACCAAA	-0.01088798	0.092397208	1
ACCAAC	-0.004384083	0.498023492	1
ACCAAG	-0.020377366	0.001633637	1
ACCAAT	-0.005215201	0.420207128	1
ACCACA	-0.007676564	0.235424928	1
ACCACG	-0.020048718	0.001941605	1
ACCACT	-0.022371534	0.000543887	1
ACCAGA	-0.011397617	0.078126417	1
ACCAGC	-0.021858221	0.000728057	1
ACCAGT	-0.022791431	0.000426563	1
ACCATA	0.002877419	0.656513417	1
ACCATC	-0.007153136	0.268901385	1
ACCATG	-0.017264379	0.007617607	1
ACCATT	-0.00487568	0.451098462	1
ACCCAA	-0.020737785	0.001348013	1
ACCCAT	-0.018389944	0.004475104	1
ACCCCG	-0.010525053	0.103782287	1
ACCCGA	-0.00444043	0.492516339	1
ACCCGC	-0.018775368	0.003706006	1
ACCCGG	-0.004902942	0.448571553	1
ACCCGT	-0.009206559	0.154739892	1
ACCCTA	-0.00517405	0.423883692	1
ACCCTG	-0.018392759	0.004468997	1
ACCCTT	-0.01115195	0.084764113	1
ACCGAA	-0.011721471	0.070029207	1
ACCGAC	0.003826246	0.554263757	1
ACCGAG	-0.021235557	0.001028846	1
ACCGAT	0.013112107	0.042694954	1
ACCGCA	-0.017053685	0.008389145	1
ACCGCC	-0.014367942	0.026363823	1
ACCGCG	0.008692554	0.179097746	1
ACCGCT	-0.004089153	0.527374909	1
ACCGGA	-0.010841354	0.093801155	1
ACCGGC	0.006406974	0.322044148	1
ACCGGG	0.000911634	0.887947844	1
ACCGGT	-0.005016506	0.438132087	1
ACCGTA	0.004966741	0.442689485	1
ACCGTC	-0.005068712	0.433380272	1
ACCGTG	0.003732096	0.564053472	1
ACCGTT	-0.00339957	0.599280281	1
ACCTAA	-0.000395014	0.951317035	1
ACCTAC	-0.010557022	0.102736627	1
ACCTAG	-0.00184104	0.775989188	1
ACCTAT	-0.015174415	0.019002691	1
ACCTCG	-0.008880678	0.169871678	1
ACCTGA	0.007425478	0.25109628	1
ACCTGC	-0.004139064	0.522346541	1
ACCTGG	-0.007323355	0.257673971	1
ACCTTA	-0.00565834	0.381816243	1
ACCTTC	-0.015678037	0.015378887	1
ACCTTG	-0.011241066	0.082305412	1
ACGAAA	-0.008678427	0.179805316	1
ACGAAC	-0.006949315	0.28278125	1
ACGAAG	0.007198262	0.265892762	1
ACGAAT	-0.003701948	0.567205776	1
ACGACA	-0.013725574	0.033878778	1
ACGACC	-0.016779714	0.009496608	1
ACGACG	-0.005567486	0.389506851	1
ACGACT	-0.014908247	0.021203981	1
ACGAGA	-0.006853975	0.289437563	1
ACGAGC	0.000410804	0.949373585	1
ACGAGG	-0.011152985	0.084735206	1
ACGAGT	-0.000312556	0.961470543	1
ACGATA	0.01891261	0.003462575	1
ACGATC	0.010173575	0.115844199	1
ACGATG	0.002389357	0.711906176	1
ACGATT	-0.007553849	0.242995459	1
ACGCAA	-0.02205967	0.00064978	1
ACGCAC	-0.019165282	0.003052114	1
ACGCAG	-0.007333993	0.25698327	1
ACGCAT	-0.001657932	0.797758939	1
ACGCCA	-0.005696869	0.37858321	1
ACGCCC	-0.021046802	0.001140593	1
ACGCCG	-0.009705648	0.133580445	1
ACGCCT	-0.022051099	0.000652944	1
ACGCGA	-0.000771416	0.905093634	1
ACGCGC	-0.011449519	0.076779669	1
ACGCGG	-0.012868878	0.046691943	1
ACGCGT	-0.003944828	0.54205306	1
ACGCTA	-0.008653056	0.181081264	1
ACGCTC	-0.000891999	0.890345904	1
ACGCTG	-0.021614042	0.000834664	1
ACGCTT	-0.00336988	0.60247339	1
ACGGAA	-0.003450754	0.593793549	1
ACGGAC	-0.014562267	0.024395074	1
ACGGAG	-0.005585748	0.387953515	1
ACGGAT	-0.001613292	0.803090853	1
ACGGCA	-0.008236073	0.203024695	1
ACGGCC	-0.006825809	0.291424053	1
ACGGCG	0.00234311	0.717240371	1
ACGGCT	-0.011299684	0.080719903	1
ACGGGA	-0.008715504	0.177952654	1
ACGGGC	-0.007424646	0.251149421	1
ACGGGG	-0.008945019	0.166799408	1
ACGGGT	-0.017084684	0.008271413	1
ACGGTA	0.014700716	0.023071329	1
ACGGTC	-0.00426296	0.509971528	1
ACGGTG	0.000187006	0.976941639	1
ACGGTT	7.08E-05	0.991272346	1
ACGTAA	-0.002238083	0.729405575	1
ACGTAC	-0.011099783	0.08623074	1
ACGTAG	-0.011010691	0.088782822	1
ACGTAT	0.007980214	0.217413927	1
ACGTCA	-0.004475845	0.489071881	1
ACGTCC	-0.016245771	0.012035674	1
ACGTCG	-0.015762094	0.014837321	1
ACGTCT	-0.012273989	0.057811113	1
ACGTGA	0.000114142	0.985924698	1
ACGTGC	-0.00917994	0.15593612	1
ACGTGG	-0.015477128	0.016744362	1
ACGTGT	-0.000489182	0.939731414	1
ACGTTA	-0.00132346	0.837921552	1
ACGTTC	-0.009815495	0.129238869	1
ACGTTG	0.000494357	0.939095028	1
ACGTTT	0.000376902	0.953546591	1
ACTAAA	-0.006642921	0.304545341	1
ACTAAC	-0.011945105	0.064850127	1
ACTAAG	-0.006737554	0.297707667	1
ACTAAT	0.005214596	0.420260996	1
ACTACA	-0.007623626	0.238670032	1
ACTACC	-0.00870183	0.178634271	1
ACTACG	-0.001164139	0.85720888	1
ACTACT	-0.010015643	0.121610948	1
ACTAGA	-0.012962235	0.045122046	1
ACTAGC	0.002547509	0.693772077	1
ACTAGG	-0.008265937	0.201391482	1
ACTAGT	-0.008011475	0.215617509	1
ACTATA	0.003159998	0.625261273	1
ACTATC	-0.005638198	0.383513143	1
ACTATG	-0.005295768	0.413063433	1
ACTATT	0.00997065	0.123294286	1
ACTCAA	-0.010008884	0.121862689	1
ACTCAC	-0.020389618	0.001623076	1
ACTCAG	-0.009427484	0.145079035	1
ACTCAT	-0.009003137	0.164060354	1
ACTCCA	-0.017359949	0.007289097	1
ACTCCG	-0.005595674	0.387110818	1
ACTCCT	-0.012388978	0.055504986	1
ACTCGA	-0.007671426	0.235738549	1
ACTCGC	0.004797589	0.458381214	1
ACTCGG	-0.010874163	0.092811475	1
ACTCGT	0.002014573	0.755518699	1
ACTCTA	0.000470185	0.942067617	1
ACTCTC	-0.007882429	0.223102517	1
ACTCTG	-0.012174067	0.059879204	1
ACTCTT	-0.003791636	0.557852847	1
ACTGAA	-0.013200052	0.0413228	1
ACTGAC	-0.003824118	0.554484092	1
ACTGAG	-0.019864269	0.002136968	1
ACTGAT	-0.0098117	0.129387032	1
ACTGCA	-0.007551061	0.243169375	1
ACTGCC	-0.016336104	0.011567813	1
ACTGCG	-0.005659843	0.381689852	1
ACTGCT	-0.014856085	0.0216605	1
ACTGGA	-0.017989911	0.005423706	1
ACTGGC	-0.006676448	0.302111022	1
ACTGGG	-0.013061571	0.043500719	1
ACTGGT	-0.000543438	0.933061839	1
ACTGTA	-0.005260329	0.416196842	1
ACTGTC	-0.004191731	0.51706718	1
ACTGTG	-0.018226327	0.004843262	1
ACTGTT	0.008406626	0.19382622	1
ACTTAA	-0.009189487	0.1555063	1
ACTTAC	-0.0066579	0.3034561	1
ACTTAG	-0.003916019	0.54500726	1
ACTTAT	-0.005867523	0.364466767	1
ACTTCA	-0.011742787	0.069521356	1
ACTTCG	-0.005610031	0.385893852	1
ACTTCT	-0.012592583	0.051609725	1
ACTTGA	0.000630958	0.922313246	1
ACTTGC	-0.00807505	0.211997243	1
ACTTGG	-0.001693992	0.793458678	1
ACTTGT	-0.006215542	0.336714302	1
ACTTTA	-0.011809828	0.067943792	1
ACTTTC	-0.017073757	0.008312743	1
ACTTTG	-0.006770173	0.29537481	1
ACTTTT	0.001294234	0.841452737	1
AGAAAA	0.006974917	0.281011626	1
AGAAAC	-0.005509452	0.394468244	1
AGAAAG	0.002480173	0.701472284	1
AGAAAT	-0.0060486	0.34985301	1
AGAACA	-0.005389733	0.40482328	1
AGAACC	-0.001933845	0.765021276	1
AGAACG	-0.0148005	0.022156362	1
AGAACT	-0.023441909	0.000290467	1
AGAAGA	-0.007534205	0.24422302	1
AGAAGG	-0.019130342	0.003106098	1
AGAAGT	-0.013373255	0.038729444	1
AGAATA	-0.012087697	0.061715912	1
AGAATC	-0.012015925	0.063277436	1
AGAATG	-0.002789053	0.666414442	1
AGACAA	-0.007093946	0.272883048	1
AGACAG	-0.022752793	0.000436281	1
AGACAT	-0.001980521	0.759522557	1
AGACCA	-0.012931031	0.045641748	1
AGACCC	-0.018901928	0.003480987	1
AGACCG	0.002891403	0.654951985	1
AGACCT	-0.018859458	0.003555072	1
AGACGA	3.25E-05	0.995996635	1
AGACGC	-0.010598004	0.101408447	1
AGACGG	-0.003701417	0.567261398	1
AGACGT	-0.010610527	0.101005335	1
AGACTA	-0.005295528	0.41308458	1
AGACTC	-0.015023737	0.020222947	1
AGACTG	-0.013753223	0.033521112	1
AGACTT	0.003354275	0.60415481	1
AGAGAA	-0.009816605	0.129195574	1
AGAGAC	-0.001959789	0.761963521	1
AGAGAG	-0.017736514	0.006114924	1
AGAGAT	-0.006051587	0.349615098	1
AGAGCA	0.001105717	0.864303525	1
AGAGCC	-0.017764224	0.00603565	1
AGAGCG	-0.005075246	0.432787712	1
AGAGCT	0.004324528	0.503879573	1
AGAGGA	-0.006529447	0.312880719	1
AGAGGC	-0.016053734	0.013086383	1
AGAGGG	-0.01113352	0.085279939	1
AGAGGT	0.002112087	0.744089561	1
AGAGTA	-0.012736138	0.049003032	1
AGAGTC	-0.007599011	0.240189662	1
AGAGTG	-0.007112335	0.271641722	1
AGAGTT	0.001115355	0.863132307	1
AGATAA	-0.005965879	0.356482233	1
AGATAC	-0.004492618	0.487445024	1
AGATAG	-0.001692398	0.793648603	1
AGATAT	0.003498545	0.588691366	1
AGATCA	-0.019188335	0.003016966	1
AGATCC	-0.012027332	0.063027102	1
AGATCG	-0.013332485	0.039327106	1
AGATCT	-0.007593196	0.240549631	1
AGATGA	0.000332092	0.959064265	1
AGATGC	-0.010439123	0.106634874	1
AGATGG	0.003231973	0.617404669	1
AGATGT	-0.01452989	0.024713968	1
AGATTA	0.008615877	0.182963218	1
AGATTC	0.004535979	0.483252935	1
AGATTG	0.001900952	0.768903417	1
AGATTT	0.003466904	0.592067074	1
AGCAAA	-0.020286758	0.001713716	1
AGCAAG	-0.015654366	0.015534507	1
AGCACG	-0.012711814	0.04943678	1
AGCAGA	-0.013870806	0.03203595	1
AGCAGG	-0.019641611	0.002396745	1
AGCATA	-0.01647785	0.010866158	1
AGCATC	-0.017198807	0.007850615	1
AGCATT	-0.006882486	0.287436048	1
AGCCAA	-0.023694969	0.000249487	1
AGCCAT	-0.015815685	0.014500878	1
AGCCGA	-0.018218155	0.004862348	1
AGCCGC	-0.020518777	0.001515512	1
AGCCGG	-0.013469645	0.037347045	1
AGCCGT	-0.015921953	0.013853574	1
AGCCTA	-0.015250658	0.018410138	1
AGCCTT	-0.013636426	0.035054267	1
AGCGAA	-0.010090924	0.118834726	1
AGCGAG	-0.018298286	0.004678094	1
AGCGAT	-0.012507686	0.0532052	1
AGCGCA	-0.009743377	0.132076705	1
AGCGCC	-0.009038375	0.162416222	1
AGCGCG	0.003042906	0.638133741	1
AGCGCT	-0.018773133	0.003710095	1
AGCGGA	-0.022554852	0.000489385	1
AGCGGC	-0.011338424	0.079685736	1
AGCGGG	-0.010064447	0.119805446	1
AGCGGT	-0.003068001	0.635365512	1
AGCGTA	-0.004419629	0.494545533	1
AGCGTC	-0.006949243	0.282786228	1
AGCGTG	-0.011980881	0.064051659	1
AGCGTT	-0.005516899	0.393829466	1
AGCTAA	-0.003374808	0.601942852	1
AGCTAC	-0.023721839	0.00024547	1
AGCTAG	0.005695832	0.378670005	1
AGCTAT	-0.004105338	0.525741648	1
AGCTGA	0.006665244	0.302923092	1
AGCTGC	-0.022731872	0.000441628	1
AGCTGG	-0.020998871	0.001170703	1
AGCTGT	-0.021313454	0.000985754	1
AGCTTA	-0.001633961	0.80062085	1
AGCTTC	-0.020481131	0.001546166	1
AGCTTT	-0.019193431	0.003009247	1
AGGAAA	-0.013043455	0.043792673	1
AGGAAC	-0.014746656	0.022646082	1
AGGAAG	-0.018090553	0.005169339	1
AGGAAT	0.003079612	0.634086483	1
AGGACA	-0.017903597	0.005650803	1
AGGACC	-0.019747264	0.002270072	1
AGGACG	-0.008070979	0.212227699	1
AGGACT	-0.014954407	0.020807011	1
AGGAGA	-0.020720737	0.001360412	1
AGGAGC	-0.019286027	0.002872082	1
AGGAGG	-0.005716009	0.376983409	1
AGGAGT	-0.010050225	0.120329407	1
AGGATA	-0.016605371	0.010267517	1
AGGATC	-0.01056639	0.10243183	1
AGGATG	-0.00731809	0.258016303	1
AGGATT	-0.010071455	0.119547892	1
AGGCAA	-0.010194933	0.115081093	1
AGGCAG	-0.017595486	0.006533086	1
AGGCAT	-0.013185938	0.041540471	1
AGGCCG	-0.013606242	0.03546007	1
AGGCGA	-0.002337518	0.717886386	1
AGGCGC	-0.020113535	0.001876942	1
AGGCGG	-0.015627976	0.015709625	1
AGGCGT	-0.010683495	0.098681821	1
AGGCTA	-0.01345261	0.037588254	1
AGGCTC	-0.015463328	0.016841941	1
AGGCTG	-0.019349793	0.002780967	1
AGGCTT	-0.00936636	0.147704499	1
AGGGAA	-0.022079358	0.000642565	1
AGGGAC	-0.023318761	0.000312615	1
AGGGAT	-0.016523499	0.010648389	1
AGGGCA	-0.015959365	0.013631835	1
AGGGCC	-0.007574755	0.241693774	1
AGGGCG	-0.002470674	0.702561057	1
AGGGCT	-0.004703975	0.467197817	1
AGGGGA	-0.019559162	0.002500056	1
AGGGGC	-0.00880607	0.173487077	1
AGGGGG	-0.013014092	0.044269408	1
AGGGGT	-0.00114637	0.859365446	1
AGGGTA	0.00308694	0.633279807	1
AGGGTG	-0.01784525	0.005809138	1
AGGGTT	-0.004774993	0.460500733	1
AGGTAA	-0.008360713	0.196271801	1
AGGTAC	-0.001658581	0.797681403	1
AGGTAG	-0.004590616	0.47799875	1
AGGTAT	0.000364721	0.955046286	1
AGGTCA	-0.014722778	0.022866253	1
AGGTCC	-0.004969229	0.442461004	1
AGGTCG	-0.012779522	0.048237348	1
AGGTCT	-0.014926817	0.021043497	1
AGGTGA	-0.0025459	0.693955711	1
AGGTGC	-0.000185375	0.97714266	1
AGGTGG	-0.008237162	0.202965003	1
AGGTGT	-0.010421487	0.107227927	1
AGGTTA	-0.007686427	0.234823806	1
AGGTTC	-0.000496502	0.938831257	1
AGGTTG	-0.016596103	0.010310014	1
AGGTTT	0.000747868	0.907977644	1
AGTAAA	-0.000646765	0.92037337	1
AGTAAC	-0.017111016	0.00817257	1
AGTAAG	-0.018859394	0.003555184	1
AGTAAT	-0.013662622	0.03470528	1
AGTACA	-0.003694781	0.567956355	1
AGTACC	-0.01514947	0.019200149	1
AGTACG	0.002272738	0.725383828	1
AGTACT	-0.013406316	0.038250465	1
AGTAGA	-0.014516998	0.024841943	1
AGTAGG	-0.016069507	0.012997121	1
AGTATA	-0.015098808	0.019606699	1
AGTATC	-0.00519772	0.421766647	1
AGTATG	-0.010930818	0.091122241	1
AGTATT	-0.012556873	0.052275886	1
AGTCAA	-0.02303042	0.00037081	1
AGTCAC	-0.017456031	0.006971697	1
AGTCAT	-0.021570774	0.000855001	1
AGTCCA	-0.013979564	0.030712827	1
AGTCCG	0.000872713	0.892702266	1
AGTCGA	-0.010562252	0.102566383	1
AGTCGC	-0.010336232	0.110131823	1
AGTCGG	-0.004317719	0.504551355	1
AGTCGT	-0.004949576	0.444267718	1
AGTCTA	-0.00569411	0.378814107	1
AGTCTC	-0.014870757	0.021531238	1
AGTCTG	-0.013746585	0.033606687	1
AGTCTT	-0.01806897	0.005222964	1
AGTGAA	-0.006278975	0.331806286	1
AGTGAC	-0.022955177	0.000387582	1
AGTGAT	-0.005646443	0.382817955	1
AGTGCA	-0.019587565	0.002464015	1
AGTGCG	-0.009852981	0.12778264	1
AGTGCT	-0.000432409	0.946714828	1
AGTGGA	-0.005937461	0.358777834	1
AGTGGT	-0.003623048	0.575495338	1
AGTGTA	-0.01224348	0.058436159	1
AGTGTC	-0.008218439	0.203993631	1
AGTGTG	-0.019945822	0.002048467	1
AGTGTT	-0.008298967	0.199596298	1
AGTTAA	0.006709084	0.299753903	1
AGTTAC	-0.016321992	0.011639823	1
AGTTAG	-0.01152642	0.074819098	1
AGTTAT	0.004399128	0.496549828	1
AGTTCA	-0.022742493	0.000438906	1
AGTTCG	-0.013676807	0.034517556	1
AGTTCT	-0.021671238	0.000808468	1
AGTTGA	0.004783614	0.459691389	1
AGTTGC	-0.015801405	0.014589865	1
AGTTGG	0.000451309	0.944389588	1
AGTTGT	-0.004617754	0.475400628	1
AGTTTA	-0.014724285	0.022852306	1
AGTTTC	-0.004237617	0.512490255	1
AGTTTG	-0.011460429	0.076498987	1
AGTTTT	-0.008727358	0.177363347	1
ATAAAA	-0.006632928	0.305273395	1
ATAAAC	-0.013215202	0.041090241	1
ATAAAG	-0.01021373	0.114412775	1
ATAAAT	-0.009392435	0.146580079	1
ATAACA	-0.008049416	0.213451632	1
ATAACC	-0.011696157	0.07063628	1
ATAACG	0.004205753	0.515666299	1
ATAACT	-0.007829782	0.226208979	1
ATAAGA	0.010101733	0.118440214	1
ATAAGC	-0.008052833	0.213257338	1
ATAAGG	-0.005730628	0.375764264	1
ATAAGT	-0.001606695	0.803879536	1
ATAATA	-0.003922701	0.544321358	1
ATAATC	0.008193079	0.205392875	1
ATAATG	0.00283736	0.660994434	1
ATAATT	-0.007934947	0.220034182	1
ATACAA	-0.00176167	0.785405049	1
ATACAC	-0.022468178	0.000514486	1
ATACAG	-0.011377177	0.078662046	1
ATACAT	-0.013897273	0.031709545	1
ATACCA	-0.003834884	0.553369783	1
ATACCG	0.000472227	0.941816451	1
ATACCT	0.002483239	0.701121027	1
ATACGA	-0.001602231	0.804413325	1
ATACGC	-0.007580235	0.241353371	1
ATACGG	0.003079226	0.634128999	1
ATACGT	-0.003153142	0.626011892	1
ATACTA	-0.002515401	0.697439934	1
ATACTC	0.011333645	0.079812743	1
ATACTG	-0.015475718	0.016754311	1
ATACTT	-0.000271069	0.966581493	1
ATAGAA	-0.001018463	0.874919556	1
ATAGAC	-0.0123532	0.056214154	1
ATAGAG	-0.003901342	0.546515331	1
ATAGAT	0.000739456	0.909008159	1
ATAGCA	0.001407381	0.827800385	1
ATAGCC	-0.010396965	0.108056886	1
ATAGCG	-0.004461823	0.490434088	1
ATAGCT	-0.001797255	0.781179533	1
ATAGGA	-0.005995942	0.354063897	1
ATAGGC	0.006321729	0.328524482	1
ATAGGG	-0.012493747	0.053471053	1
ATAGGT	0.008012824	0.215540248	1
ATAGTA	0.00436327	0.500065914	1
ATAGTC	0.00174129	0.787827857	1
ATAGTG	-0.007105415	0.272108429	1
ATAGTT	0.005845893	0.366237555	1
ATATAA	0.004338213	0.502530706	1
ATATAC	0.006702322	0.300241224	1
ATATAG	-0.017668694	0.006312911	1
ATATAT	-0.00126291	0.84524087	1
ATATCA	0.009281024	0.151430431	1
ATATCC	0.001738089	0.788208554	1
ATATCG	-0.0110454	0.08778144	1
ATATCT	3.19E-05	0.9960623	1
ATATGA	-0.002983766	0.644677331	1
ATATGC	-0.009720805	0.13297477	1
ATATGG	0.014363592	0.026409422	1
ATATGT	-0.017980949	0.005446897	1
ATATTA	-0.005091495	0.431315986	1
ATATTC	0.008110445	0.210000755	1
ATATTG	0.016605718	0.010265925	1
ATATTT	-0.001435879	0.824369799	1
ATCAAA	-0.001554843	0.810085906	1
ATCAAC	0.001025876	0.874016774	1
ATCAAG	0.004560275	0.480912619	1
ATCAAT	-0.011561864	0.073929335	1
ATCACA	0.007368839	0.254729751	1
ATCACC	-0.021676462	0.000806114	1
ATCACG	-0.005986496	0.354822622	1
ATCACT	0.010282528	0.111992734	1
ATCAGA	-0.000853662	0.89503073	1
ATCAGC	-0.003941338	0.542410519	1
ATCAGG	-0.005148451	0.426180242	1
ATCAGT	-0.006689369	0.301176333	1
ATCATA	0.011400349	0.078055034	1
ATCATC	-0.001748385	0.786984194	1
ATCATG	-0.003469926	0.591744296	1
ATCATT	0.008298026	0.199647296	1
ATCCAA	-0.017409952	0.007122332	1
ATCCAC	-0.01406797	0.029672127	1
ATCCAG	0.001317549	0.838635423	1
ATCCAT	-0.010315939	0.110832125	1
ATCCCA	-0.014785323	0.022293463	1
ATCCCC	-0.021913728	0.000705657	1
ATCCCG	-0.001835459	0.776650176	1
ATCCCT	-0.002027643	0.753983722	1
ATCCGA	0.005899732	0.361839836	1
ATCCGC	-0.004976825	0.441763852	1
ATCCGG	0.004844956	0.453955939	1
ATCCGT	0.000969762	0.880854937	1
ATCCTA	-0.001434547	0.824530024	1
ATCCTC	-0.019674609	0.002356503	1
ATCCTG	-0.010570993	0.102282319	1
ATCCTT	-0.005173061	0.423972315	1
ATCGAA	-0.006146457	0.342112482	1
ATCGAC	-0.009285984	0.151211927	1
ATCGAG	0.00253014	0.695755322	1
ATCGAT	-0.003733382	0.563919207	1
ATCGCA	0.004666587	0.470745167	1
ATCGCC	-0.010362864	0.109218113	1
ATCGCG	-0.00099105	0.878259614	1
ATCGCT	0.006489663	0.315838316	1
ATCGGA	-0.001050979	0.870960655	1
ATCGGC	0.008920945	0.167944019	1
ATCGGG	-0.006122684	0.343982816	1
ATCGGT	0.003658984	0.571712694	1
ATCGTA	-0.002253375	0.727630001	1
ATCGTC	0.003386365	0.600699501	1
ATCGTG	-0.004271176	0.509156392	1
ATCGTT	0.00798237	0.217289698	1
ATCTAA	0.003674412	0.570092338	1
ATCTAC	-0.011690561	0.07077105	1
ATCTAG	-0.006368692	0.324943988	1
ATCTAT	0.006004563	0.35337237	1
ATCTCA	-0.023665676	0.000253937	1
ATCTCC	-0.022482186	0.00051035	1
ATCTCG	-0.010739066	0.096941079	1
ATCTCT	-0.017775743	0.006002971	1
ATCTGA	0.004179076	0.51833324	1
ATCTGC	-0.014637422	0.023668548	1
ATCTGG	-0.013987331	0.030620153	1
ATCTGT	-0.009154069	0.157105485	1
ATCTTA	-0.005677583	0.380199458	1
ATCTTC	-0.008862073	0.17076793	1
ATCTTG	0.005324295	0.410551303	1
ATCTTT	7.90E-06	0.999025248	1
ATGAAA	-0.005250537	0.417065066	1
ATGAAC	-0.01295953	0.04516691	1
ATGAAG	0.001682664	0.794808957	1
ATGAAT	-0.005223195	0.419495056	1
ATGACA	-0.015130275	0.019353311	1
ATGACC	-0.007376485	0.254237118	1
ATGACG	0.002797181	0.665501269	1
ATGACT	-0.00179642	0.781278608	1
ATGAGA	-0.012580568	0.051833059	1
ATGAGC	-0.019369801	0.002752928	1
ATGAGG	-0.004298639	0.506436521	1
ATGAGT	-0.011199742	0.083438261	1
ATGATA	0.00748375	0.247395981	1
ATGATC	0.002586525	0.689324837	1
ATGATG	-0.006585602	0.308737153	1
ATGATT	0.006146875	0.34207968	1
ATGCAA	-0.012875729	0.046575188	1
ATGCAG	-0.023586004	0.000266419	1
ATGCAT	-0.022975427	0.000383	1
ATGCCA	-0.0146308	0.023731801	1
ATGCCC	-0.013288043	0.039987499	1
ATGCCG	0.001312802	0.839208879	1
ATGCGA	-0.021649938	0.000818133	1
ATGCGC	0.006711479	0.299581393	1
ATGCGG	-0.001023926	0.87425418	1
ATGCGT	-0.006323806	0.328365627	1
ATGCTA	0.000576357	0.929017345	1
ATGCTC	-0.018122683	0.005090432	1
ATGCTG	-0.01049219	0.104865969	1
ATGCTT	0.005997087	0.353972048	1
ATGGAA	-0.007025182	0.277559128	1
ATGGAC	-0.008188397	0.205651974	1
ATGGAG	-0.005207849	0.420862559	1
ATGGAT	0.004436284	0.492920482	1
ATGGCA	0.003199865	0.620904127	1
ATGGCC	0.003830621	0.553810831	1
ATGGCT	0.007057296	0.275368572	1
ATGGGA	0.001329029	0.837249067	1
ATGGGC	-0.011076854	0.086881817	1
ATGGGG	-0.011858562	0.06681559	1
ATGGGT	-0.009745241	0.132002748	1
ATGGTA	-0.006859334	0.289060629	1
ATGGTC	-0.002408046	0.709754542	1
ATGGTG	-0.011778615	0.068674584	1
ATGGTT	-0.0022472	0.728346728	1
ATGTAA	0.005611276	0.385788473	1
ATGTAC	-0.002747227	0.671121243	1
ATGTAG	0.004015952	0.534794248	1
ATGTAT	0.005092255	0.43124721	1
ATGTCA	-0.003438121	0.595145556	1
ATGTCC	-0.012392346	0.055438605	1
ATGTCG	0.006151214	0.341738987	1
ATGTCT	-0.008476583	0.190143016	1
ATGTGA	-0.004594	0.47767434	1
ATGTGC	-0.014047424	0.029911252	1
ATGTGG	-0.01292483	0.04574562	1
ATGTGT	-0.004378006	0.498619334	1
ATGTTA	-0.004454387	0.491157357	1
ATGTTC	-0.003481263	0.590534042	1
ATGTTG	-0.007064886	0.274852559	1
ATGTTT	-0.00432266	0.504063814	1
ATTAAA	-0.00595743	0.357163788	1
ATTAAC	0.002497442	0.699494564	1
ATTAAG	-0.004527737	0.484048224	1
ATTAAT	-0.006797711	0.293414799	1
ATTACA	-0.009609097	0.137488968	1
ATTACC	-6.35E-05	0.992171209	1
ATTACG	0.013709864	0.034083438	1
ATTACT	-0.000169309	0.979123149	1
ATTAGA	0.004419847	0.494524249	1
ATTAGC	-0.008538267	0.186938361	1
ATTAGG	-0.009840061	0.128283106	1
ATTAGT	-0.004994216	0.440170037	1
ATTATA	-0.000328519	0.959504324	1
ATTATC	-0.002950158	0.648408246	1
ATTATG	-0.000957557	0.882343487	1
ATTATT	-0.003114266	0.630275507	1
ATTCAA	0.001629904	0.801105567	1
ATTCAC	-0.020712739	0.001366265	1
ATTCAG	-0.009391497	0.14662039	1
ATTCAT	-0.019183672	0.003024047	1
ATTCCA	-0.003565698	0.581556449	1
ATTCCC	-0.015086094	0.019709897	1
ATTCCG	-0.010186867	0.115368833	1
ATTCCT	0.001018471	0.874918592	1
ATTCGA	0.010246622	0.113250695	1
ATTCGC	-4.58E-05	0.994347402	1
ATTCGG	-0.000411548	0.949281939	1
ATTCGT	0.016990421	0.00863408	1
ATTCTA	0.006446413	0.319074391	1
ATTCTC	0.00430806	0.505505182	1
ATTCTG	-6.87E-05	0.991522818	1
ATTCTT	0.014452053	0.025495425	1
ATTGAA	0.019189962	0.0030145	1
ATTGAC	0.00098035	0.8795639	1
ATTGAG	0.000729118	0.910274956	1
ATTGCA	0.004014549	0.534936911	1
ATTGCC	0.002850703	0.659500529	1
ATTGCG	0.006302241	0.330017771	1
ATTGCT	0.021969894	0.000683644	1
ATTGGA	0.008942558	0.166916144	1
ATTGGC	0.013302287	0.039774819	1
ATTGGG	-0.007825762	0.226447428	1
ATTGGT	0.014362381	0.026422128	1
ATTGTA	0.008255004	0.201988293	1
ATTGTC	-0.006975682	0.280958865	1
ATTGTG	0.009764767	0.131230046	1
ATTGTT	0.004238631	0.512389405	1
ATTTAA	-0.001316375	0.838777227	1
ATTTAC	-0.007290068	0.259843582	1
ATTTAG	0.003562707	0.581873391	1
ATTTAT	0.01002358	0.121315903	1
ATTTCA	0.001067623	0.868935486	1
ATTTCC	-0.008159544	0.207253943	1
ATTTCG	-0.011567028	0.073800417	1
ATTTCT	0.012064313	0.062221127	1
ATTTGA	-0.001705091	0.792136358	1
ATTTGC	-0.00205483	0.750793809	1
ATTTGG	-0.000252715	0.968843091	1
ATTTGT	-0.006848993	0.28978826	1
ATTTTA	0.004179151	0.518325657	1
ATTTTC	0.000204632	0.974768883	1
ATTTTG	0.010462928	0.105838481	1
ATTTTT	0.014244777	0.027681498	1
CAAAAA	-0.014843404	0.021772768	1
CAAAAC	-0.017423937	0.007076309	1
CAAAAG	-0.004441062	0.492454785	1
CAAAAT	-0.01928215	0.002877708	1
CAAACA	-0.00726608	0.261414883	1
CAAACC	-0.018828075	0.003610735	1
CAAACG	-0.002014106	0.75557358	1
CAAAGA	-0.007219595	0.264478546	1
CAAAGC	-0.023281503	0.000319622	1
CAAAGG	-0.01315233	0.042062669	1
CAAAGT	-0.018996906	0.003320365	1
CAAATA	-0.015268468	0.018274075	1
CAAATC	-0.012559642	0.05222398	1
CAAATG	-0.009064228	0.161217883	1
CAAATT	-0.004808948	0.457317792	1
CAACAA	-0.01679623	0.009426322	1
CAACAC	-0.018425431	0.004398679	1
CAACAG	-0.013779951	0.033178448	1
CAACAT	-0.019973724	0.002018968	1
CAACCA	-0.018010499	0.005370772	1
CAACCG	0.001454002	0.822189821	1
CAACCT	-0.016038393	0.013173718	1
CAACGA	-0.014238393	0.02775131	1
CAACGC	-0.023632078	0.000259132	1
CAACGG	-0.002186211	0.735439172	1
CAACGT	-0.006417524	0.321247942	1
CAACTA	-0.010716035	0.097659515	1
CAACTC	-0.012935501	0.045566994	1
CAACTG	-0.003460727	0.592727141	1
CAACTT	-0.002273312	0.725317188	1
CAAGAA	-0.003860815	0.550690253	1
CAAGAC	-0.019334365	0.002802767	1
CAAGAG	-0.020234439	0.001761584	1
CAAGAT	-0.006209474	0.337186238	1
CAAGCA	-0.017817948	0.005884592	1
CAAGCC	-0.012901497	0.046138281	1
CAAGCG	-0.015390927	0.017362125	1
CAAGCT	0.000172562	0.978722083	1
CAAGGA	-0.01203836	0.062785852	1
CAAGGG	-0.008933831	0.167330615	1
CAAGGT	-0.01765212	0.006362163	1
CAAGTA	-0.013966908	0.030864337	1
CAAGTG	-0.005228541	0.419019331	1
CAAGTT	0.007504154	0.246109385	1
CAATAA	0.00212252	0.742870047	1
CAATAC	0.004801229	0.458040323	1
CAATAG	-0.000259947	0.967951943	1
CAATAT	0.001870466	0.772506649	1
CAATCA	-0.005983017	0.355102361	1
CAATCC	-0.012402947	0.055230135	1
CAATCG	0.004765453	0.461397267	1
CAATCT	-0.021481574	0.000898387	1
CAATGA	0.002228297	0.730542525	1
CAATGC	-0.02077416	0.001321906	1
CAATGG	-0.009577406	0.13879087	1
CAATTA	-0.007282772	0.260320802	1
CAATTC	-0.010416534	0.107394942	1
CAATTG	-0.014069515	0.029654222	1
CAATTT	-0.007901376	0.221992062	1
CACAAA	-0.011042048	0.087877748	1
CACAAC	-0.018238669	0.004814564	1
CACAAG	-0.013935597	0.031241955	1
CACAAT	-0.008691996	0.179125662	1
CACACC	-0.018213214	0.004873922	1
CACACG	-0.014637426	0.02366851	1
CACAGA	-0.022273123	0.000575427	1
CACATA	-0.006078337	0.347489175	1
CACATC	-0.014098549	0.029319293	1
CACATT	-2.04E-05	0.997481758	1
CACCCA	-0.020626069	0.001431195	1
CACCCG	-0.019705843	0.002318985	1
CACCCT	-0.01382651	0.03258869	1
CACCGA	-0.002967642	0.646466168	1
CACCGC	-0.007385995	0.25362534	1
CACCGT	-0.009263055	0.152224054	1
CACCTA	-0.011247565	0.082128404	1
CACGAA	-0.004261737	0.510092924	1
CACGAC	-0.01443721	0.025646856	1
CACGAG	-0.012026783	0.063039137	1
CACGAT	-0.003846108	0.552209206	1
CACGCA	-0.017053844	0.008388537	1
CACGCC	-0.011408974	0.077830085	1
CACGCG	-0.008698148	0.178818124	1
CACGCT	-0.01335997	0.038923335	1
CACGGA	-0.001204531	0.852310525	1
CACGGC	-0.021509436	0.000884621	1
CACGGG	-0.014105837	0.029235731	1
CACGGT	-0.008511152	0.188342137	1
CACGTA	0.000402748	0.950365098	1
CACGTC	0.006126686	0.343667527	1
CACGTG	-0.008795934	0.17398268	1
CACGTT	-0.007452682	0.249364045	1
CACTAA	-0.002644164	0.682774421	1
CACTAC	-0.006383516	0.323819049	1
CACTAG	-0.001421512	0.826098897	1
CACTAT	-0.010048596	0.120389549	1
CACTCT	-0.022817681	0.000420077	1
CACTGA	0.003103485	0.631460052	1
CACTGG	-0.011433513	0.077192964	1
CACTGT	-0.005120699	0.428678205	1
CACTTA	-0.011509212	0.075254214	1
CACTTC	-0.022313656	0.000562236	1
CACTTG	-0.02320298	0.000334872	1
CACTTT	0.000271858	0.966484291	1
CAGAAA	-0.015101584	0.019584224	1
CAGAAG	-0.005338026	0.409345419	1
CAGAAT	-0.010498195	0.104667292	1
CAGACA	-0.023336729	0.000309288	1
CAGACC	-0.019000666	0.003314148	1
CAGACG	-0.014955581	0.020796995	1
CAGACT	-0.006919339	0.284862807	1
CAGAGA	-0.021524297	0.000877359	1
CAGAGT	-0.009518056	0.141254591	1
CAGATA	0.003964731	0.540016898	1
CAGATC	-0.009427273	0.14508801	1
CAGATG	-0.015825734	0.014438549	1
CAGATT	0.012236652	0.058576818	1
CAGCCG	-0.022311518	0.000562924	1
CAGCGA	-0.01985923	0.002142549	1
CAGCGC	-0.015796021	0.01462354	1
CAGCGG	-0.02073281	0.001351621	1
CAGCGT	0.000383501	0.952734278	1
CAGCTA	-0.00398675	0.537768613	1
CAGCTG	-0.017898676	0.005664006	1
CAGCTT	-0.020204736	0.001789304	1
CAGGAA	-0.016263962	0.011940131	1
CAGGAC	-0.021273008	0.001007915	1
CAGGAT	-0.007210076	0.265108943	1
CAGGCA	-0.01803992	0.005295931	1
CAGGCG	-0.016779954	0.009495585	1
CAGGCT	-0.006836405	0.290675623	1
CAGGGA	-0.019639807	0.002398963	1
CAGGGT	-0.020653693	0.001410197	1
CAGGTA	0.000352622	0.956536126	1
CAGGTC	-0.012545239	0.052494463	1
CAGGTG	-0.022357823	0.000548183	1
CAGGTT	-0.020228161	0.00176741	1
CAGTAA	0.005851979	0.365738758	1
CAGTAC	-0.013844429	0.032364112	1
CAGTAG	-0.000701217	0.913694653	1
CAGTAT	0.013664373	0.03468207	1
CAGTCA	-0.023291782	0.000317674	1
CAGTCG	-0.017647457	0.006376084	1
CAGTGA	-0.005847278	0.366123996	1
CAGTGC	-0.017199382	0.007848544	1
CAGTGG	-0.000815296	0.899722931	1
CAGTTA	0.001119215	0.862663346	1
CAGTTC	-0.001178175	0.85550609	1
CAGTTG	-0.00207243	0.748730925	1
CAGTTT	-0.009055661	0.161614244	1
CATAAA	-0.007549284	0.243280336	1
CATAAC	-0.011044694	0.087801699	1
CATAAG	-0.000928351	0.885907038	1
CATAAT	-0.0107449	0.096759743	1
CATACA	-0.014284523	0.027250199	1
CATACC	-0.000142776	0.982394239	1
CATACG	-0.010940972	0.090822118	1
CATACT	-0.018367348	0.004524391	1
CATAGA	-0.013805502	0.032853677	1
CATAGC	-0.010851053	0.09350773	1
CATAGT	-0.014511798	0.024893729	1
CATATA	-0.012833678	0.047295681	1
CATATC	-0.000250195	0.969153601	1
CATATT	0.004853256	0.453183021	1
CATCAA	-0.020642472	0.001418692	1
CATCAC	-0.020121411	0.001869221	1
CATCCA	-0.021668787	0.000809574	1
CATCCC	-0.021270018	0.001009571	1
CATCCG	-0.021175708	0.00106313	1
CATCCT	-0.004465558	0.490071062	1
CATCGA	-0.00217161	0.737140542	1
CATCGC	-0.004675025	0.469943279	1
CATCGG	-0.010646067	0.099868276	1
CATCGT	-0.011854134	0.066917461	1
CATCTA	-0.008788633	0.174340281	1
CATCTC	-0.010502088	0.104538629	1
CATCTG	-0.005845328	0.366283908	1
CATCTT	-0.007566779	0.24218978	1
CATGAA	-0.00413577	0.522677624	1
CATGAC	-0.002311593	0.720883643	1
CATGAG	-0.023671411	0.00025306	1
CATGAT	0.011377886	0.078643406	1
CATGCA	-0.010089341	0.118892612	1
CATGCC	-0.016624244	0.010181456	1
CATGCG	-0.018222949	0.004851142	1
CATGCT	-0.010889641	0.092347521	1
CATGGA	-0.0021301	0.74198446	1
CATGGC	-0.008101709	0.210492283	1
CATGGG	-0.016672458	0.009964513	1
CATGGT	-0.020091404	0.001898794	1
CATGTA	-0.004078787	0.528422385	1
CATGTC	-0.017000171	0.008595919	1
CATGTG	0.003670099	0.570545098	1
CATGTT	-0.011419284	0.07756187	1
CATTAA	-0.00667639	0.302115224	1
CATTAC	-0.005048551	0.435211847	1
CATTAG	-0.002206576	0.733068398	1
CATTAT	0.001358631	0.833676383	1
CATTCA	-0.018331775	0.00460298	1
CATTCC	-0.021491927	0.000893249	1
CATTCG	-0.015901496	0.013976159	1
CATTCT	-0.021289195	0.000998991	1
CATTGA	-0.014248647	0.027639242	1
CATTGC	-0.021176294	0.001062789	1
CATTGG	-0.008336627	0.197563792	1
CATTGT	0.008161282	0.207157231	1
CATTTA	-0.013035776	0.043916935	1
CATTTC	-0.008740602	0.176706643	1
CATTTG	-0.001307315	0.839871762	1
CATTTT	-0.008644919	0.181491949	1
CCAAAA	-0.015487798	0.016669253	1
CCAAAC	-0.008054584	0.213157835	1
CCAAAT	-0.001999994	0.757232214	1
CCAACA	-0.010596913	0.101443656	1
CCAACC	-0.022444993	0.000521401	1
CCAACG	-0.007269053	0.261219797	1
CCAACT	-0.018581955	0.004075511	1
CCAAGC	-0.02019234	0.001800991	1
CCAAGG	-0.02313117	0.000349412	1
CCAAGT	-0.012515975	0.053047641	1
CCAATA	0.008640002	0.181740443	1
CCAATC	-0.013546486	0.036275297	1
CCAATG	-0.000345396	0.957425899	1
CCAATT	0.009836927	0.128404737	1
CCACAA	-0.011521962	0.074931627	1
CCACAC	-0.023178382	0.000339788	1
CCACGA	-0.009311864	0.150075723	1
CCACGC	-0.015285091	0.018147872	1
CCACGG	-0.014728136	0.022816692	1
CCACGT	0.007087649	0.273308995	1
CCACTA	0.000823237	0.898751453	1
CCACTG	-0.020213212	0.001781354	1
CCACTT	-0.004815889	0.456668627	1
CCAGAA	-0.009469143	0.143310228	1
CCAGAT	-0.009128178	0.1582824	1
CCAGCG	-0.019303827	0.002846378	1
CCAGCT	-0.016971335	0.008709219	1
CCAGGA	-0.01993933	0.002055387	1
CCAGTA	-0.007003255	0.279061649	1
CCAGTT	-0.013732029	0.033794981	1
CCATAA	0.004227809	0.513466831	1
CCATAC	-0.008555954	0.186026916	1
CCATAG	-0.000307981	0.962033975	1
CCATAT	-0.002899494	0.65404934	1
CCATCG	-0.015409878	0.017224626	1
CCATGA	-0.004031352	0.533229017	1
CCATGC	-0.01722645	0.00775162	1
CCATGG	0.002549683	0.69352398	1
CCATGT	-0.022396594	0.000536116	1
CCATTA	-0.004193893	0.516851053	1
CCATTC	-0.021419673	0.000929685	1
CCATTG	-0.005917422	0.360402148	1
CCATTT	-0.009065198	0.161173053	1
CCCAAA	-0.014326138	0.026804857	1
CCCAAC	-0.021559194	0.000860522	1
CCCAAG	-0.018245826	0.004797992	1
CCCAAT	-0.004629527	0.47427593	1
CCCACA	-0.016454302	0.010980039	1
CCCACG	-0.01437852	0.026253227	1
CCCATA	-0.010412439	0.10753321	1
CCCATT	-0.020261078	0.001737059	1
CCCCAA	-0.01534362	0.017709579	1
CCCCAC	-0.019930172	0.002065185	1
CCCCGA	-0.021913827	0.000705618	1
CCCCGC	-0.020574781	0.001470946	1
CCCCGT	-0.007237854	0.263272189	1
CCCCTA	-0.02065332	0.001410479	1
CCCCTT	-0.017652728	0.006360352	1
CCCGAA	-0.019003325	0.003309757	1
CCCGAC	-0.016724181	0.009736364	1
CCCGAG	-0.020665358	0.001401416	1
CCCGAT	-0.000369276	0.954485441	1
CCCGCA	-0.02326239	0.000323273	1
CCCGCC	-0.018220627	0.004856568	1
CCCGCG	-0.0009394	0.884558688	1
CCCGCT	-0.022395025	0.0005366	1
CCCGGA	-0.015492289	0.016637729	1
CCCGGC	-0.015186892	0.018904594	1
CCCGGG	-0.015666988	0.015451353	1
CCCGGT	-0.015358647	0.017598553	1
CCCGTA	-0.015661742	0.015485863	1
CCCGTC	-0.021516708	0.000881061	1
CCCGTT	-0.004628062	0.474415815	1
CCCTAA	0.008074186	0.212046118	1
CCCTAG	0.001385026	0.830493698	1
CCCTGA	-0.005406341	0.403377134	1
CCCTGG	-0.0210714	0.00112542	1
CCCTGT	-0.015042652	0.020066104	1
CCCTTA	-0.006671388	0.302477575	1
CCCTTT	-0.021710247	0.000791041	1
CCGAAA	-0.002969435	0.646267126	1
CCGAAC	-0.008183128	0.205943876	1
CCGAAG	-0.014662946	0.023426119	1
CCGAAT	-0.018840576	0.003588469	1
CCGACA	-0.010531623	0.103566703	1
CCGACC	-0.01779848	0.005938932	1
CCGACG	-0.018135409	0.005059482	1
CCGACT	0.006680272	0.30183423	1
CCGAGA	-0.008901919	0.168852794	1
CCGAGC	-0.012203884	0.059255762	1
CCGAGG	-0.021765371	0.00076701	1
CCGAGT	0.001240812	0.847915464	1
CCGATA	-0.017056306	0.008379133	1
CCGATC	0.000425048	0.947620624	1
CCGATT	-0.005998215	0.353881527	1
CCGCAA	-0.011735566	0.069693064	1
CCGCAC	-0.00491394	0.447554381	1
CCGCAG	-0.0175531	0.006663697	1
CCGCCC	-0.021880158	0.000719127	1
CCGCCG	0.002308009	0.721298363	1
CCGCGA	-0.018917643	0.003453931	1
CCGCGC	0.001780174	0.783206984	1
CCGCGG	-0.00629917	0.330253519	1
CCGCGT	-0.010386723	0.108404615	1
CCGCTA	-0.00923515	0.15346277	1
CCGCTC	-0.012404064	0.055208205	1
CCGCTG	-0.004541387	0.482731528	1
CCGCTT	-0.01564753	0.015579703	1
CCGGAA	-0.009264237	0.152171776	1
CCGGAC	-0.004903068	0.448559909	1
CCGGAG	-0.010809164	0.094780379	1
CCGGAT	-0.008943927	0.166851192	1
CCGGCA	-0.0160278	0.013234324	1
CCGGCC	-0.005696979	0.378573954	1
CCGGCG	-0.000388176	0.952158782	1
CCGGCT	-0.007674183	0.23557019	1
CCGGGC	-0.010572677	0.102227663	1
CCGGGG	-0.007251442	0.26237695	1
CCGGGT	-0.015827384	0.014428333	1
CCGGTA	-0.001393158	0.829513696	1
CCGGTC	-0.00180249	0.780558408	1
CCGGTG	-0.008194609	0.205308301	1
CCGGTT	-0.011196323	0.083532545	1
CCGTAA	0.005736012	0.37531591	1
CCGTAC	-0.012393058	0.055424579	1
CCGTAG	-0.00335081	0.604528408	1
CCGTAT	-0.010494816	0.104779053	1
CCGTCA	-0.018566334	0.004106765	1
CCGTCC	-0.021947723	0.000692256	1
CCGTCG	-0.009324371	0.149528946	1
CCGTCT	-0.014358133	0.026466748	1
CCGTGA	-0.002197564	0.734117285	1
CCGTGC	-0.008976761	0.165299238	1
CCGTGG	0.008593812	0.184086964	1
CCGTGT	-0.007605635	0.239780079	1
CCGTTA	-0.001813989	0.779194703	1
CCGTTC	-0.015693669	0.015276874	1
CCGTTG	-0.018302754	0.00466801	1
CCGTTT	-0.007901667	0.221975046	1
CCTAAA	-0.007876425	0.22345523	1
CCTAAC	-0.002488499	0.700518541	1
CCTAAG	-0.013338774	0.0392344	1
CCTAAT	-0.006558338	0.310744367	1
CCTACA	-0.01900721	0.003303351	1
CCTACC	-0.019106131	0.003144013	1
CCTACG	-0.00011716	0.985552579	1
CCTACT	-0.013735326	0.033752254	1
CCTAGA	-0.010269695	0.112441041	1
CCTAGC	-0.02304283	0.000368109	1
CCTAGG	-0.021095713	0.001110607	1
CCTAGT	-0.021620827	0.000831516	1
CCTATA	-0.007647468	0.237204666	1
CCTATC	-0.002546889	0.693842846	1
CCTATG	-0.015614157	0.015802016	1
CCTATT	-0.003139369	0.627520908	1
CCTCAA	-0.010093548	0.118738874	1
CCTCAG	-0.02167409	0.000807181	1
CCTCAT	-0.013949654	0.031071939	1
CCTCCG	-0.00367275	0.570266783	1
CCTCGA	-0.008405458	0.193888175	1
CCTCGC	-0.010415863	0.107417604	1
CCTCGG	-0.016826412	0.009299085	1
CCTCGT	-0.005984466	0.354985832	1
CCTCTA	-0.00577354	0.372199811	1
CCTCTC	-0.016944546	0.008815667	1
CCTCTT	-0.004742638	0.463545141	1
CCTGAA	-0.009783523	0.130491079	1
CCTGAC	-0.012548936	0.052424916	1
CCTGAT	-0.006994405	0.279669631	1
CCTGGA	-0.021330478	0.000976562	1
CCTGGT	-0.018289547	0.004697877	1
CCTGTA	-0.002899862	0.654008258	1
CCTGTC	-0.016487698	0.010818848	1
CCTGTG	-0.021833784	0.000738127	1
CCTGTT	-0.011461551	0.076470171	1
CCTTAA	-0.002276545	0.724942459	1
CCTTAC	-0.021971082	0.000683186	1
CCTTAG	0.004703856	0.467209043	1
CCTTAT	-0.022990196	0.00037969	1
CCTTGA	-0.003203834	0.62047104	1
CCTTGG	-0.014470362	0.025309719	1
CCTTGT	-0.019121969	0.003119162	1
CCTTTA	-0.002306494	0.721473691	1
CCTTTC	-0.017443702	0.007011719	1
CCTTTG	-0.020337289	0.001668622	1
CCTTTT	-0.016490808	0.010803945	1
CGAAAA	-0.012281532	0.057657438	1
CGAAAC	-0.00792741	0.220472693	1
CGAAAG	-0.006914793	0.285179341	1
CGAAAT	0.00040927	0.949562323	1
CGAACA	0.008372955	0.195617538	1
CGAACC	0.001609607	0.803531351	1
CGAACG	-0.006580746	0.309094063	1
CGAACT	-0.019169153	0.003046186	1
CGAAGA	-0.006593148	0.30818315	1
CGAAGG	-0.014290099	0.027190167	1
CGAAGT	-0.00901559	0.16347792	1
CGAATA	0.012141262	0.060571409	1
CGAATC	0.005940162	0.358559275	1
CGAATG	0.009939228	0.124480599	1
CGAATT	0.014982601	0.02056774	1
CGACAA	-0.006774619	0.295057725	1
CGACAC	-0.008176343	0.20632017	1
CGACAG	-0.016051931	0.013096623	1
CGACAT	-0.004023896	0.533986582	1
CGACCA	-0.013199136	0.041336897	1
CGACCC	-0.015398206	0.017309203	1
CGACCG	-0.009374679	0.147345045	1
CGACCT	-0.005821582	0.368234245	1
CGACGA	-0.002023743	0.754441702	1
CGACGC	-0.009046907	0.162020013	1
CGACGG	-0.006179391	0.339532249	1
CGACGT	0.001868697	0.772715824	1
CGACTA	0.00497158	0.442245121	1
CGACTC	0.00408685	0.527607586	1
CGACTG	-0.003891518	0.547525901	1
CGACTT	-0.018086777	0.005178684	1
CGAGAA	-0.00672344	0.298720882	1
CGAGAC	-0.006884914	0.287266011	1
CGAGAG	-0.020052297	0.001937981	1
CGAGAT	-0.000462188	0.943051333	1
CGAGCA	0.002275927	0.725014118	1
CGAGCC	-0.012668765	0.050212311	1
CGAGCG	-0.001845558	0.775454218	1
CGAGCT	-0.012572895	0.05197611	1
CGAGGA	0.003621066	0.575704345	1
CGAGGC	-0.007594865	0.240446256	1
CGAGGG	-0.010903502	0.091933594	1
CGAGGT	0.003292087	0.610876179	1
CGAGTA	0.010263995	0.112640631	1
CGAGTC	-0.004629284	0.474299134	1
CGAGTG	7.67E-06	0.999054429	1
CGAGTT	0.010703694	0.098046223	1
CGATAA	0.00682505	0.291477679	1
CGATAC	0.003862716	0.550494058	1
CGATAG	-0.001649052	0.798818812	1
CGATAT	0.002673621	0.679435873	1
CGATCA	-0.005829309	0.36759886	1
CGATCC	-0.006810026	0.292541173	1
CGATCG	-0.013195965	0.041385729	1
CGATCT	0.004635151	0.473739198	1
CGATGA	-0.004547608	0.482132028	1
CGATGC	-0.014145208	0.028787869	1
CGATGG	-0.007299331	0.259238538	1
CGATGT	-0.008348652	0.196917978	1
CGATTA	-9.93E-05	0.98775713	1
CGATTC	-0.007990228	0.216837306	1
CGATTG	-0.002064617	0.749646425	1
CGATTT	0.018386421	0.004482756	1
CGCAAA	-0.010659309	0.09944721	1
CGCAAC	-0.012533494	0.052715892	1
CGCAAG	-0.010628043	0.100443636	1
CGCAAT	0.002824135	0.662476523	1
CGCACA	-0.021423993	0.000927468	1
CGCACC	-0.01539396	0.017340053	1
CGCACG	-0.009879438	0.126762564	1
CGCACT	0.003772536	0.559838305	1
CGCAGA	0.002316853	0.720275138	1
CGCAGG	-0.010730309	0.097213757	1
CGCAGT	-0.005433885	0.400985597	1
CGCATA	-0.002152404	0.739380418	1
CGCATC	-0.010354705	0.109497392	1
CGCATG	-0.00938946	0.14670805	1
CGCATT	-0.000724395	0.910853728	1
CGCCAA	-0.009631531	0.136573005	1
CGCCAG	-0.019926927	0.002068667	1
CGCCAT	-0.008316974	0.198622584	1
CGCCCA	-0.011823199	0.067632687	1
CGCCCC	-0.021547635	0.000866065	1
CGCCCG	-0.012155713	0.060265681	1
CGCCGA	-0.009208811	0.154638997	1
CGCCGC	-0.022512933	0.000501379	1
CGCCGG	-0.023194427	0.000336574	1
CGCCGT	-0.011528027	0.074778583	1
CGCCTA	-0.004332872	0.503056836	1
CGCCTC	-0.008915689	0.168194701	1
CGCCTG	-0.003961843	0.540312071	1
CGCCTT	-0.004363609	0.500032572	1
CGCGAA	4.17E-05	0.99486223	1
CGCGAC	-0.010018479	0.121505469	1
CGCGAG	0.004322893	0.504040841	1
CGCGAT	-0.00513696	0.427213537	1
CGCGCA	-0.006145972	0.342150547	1
CGCGCC	-0.007056829	0.27540038	1
CGCGCG	0.010421699	0.107220786	1
CGCGCT	0.003366232	0.602866296	1
CGCGGA	0.003705906	0.566791403	1
CGCGGC	-0.008090267	0.211137258	1
CGCGGG	-0.004953461	0.443910219	1
CGCGGT	-0.000747196	0.908059969	1
CGCGTA	0.014947657	0.020864655	1
CGCGTC	-0.002945541	0.648921421	1
CGCGTG	-0.006333822	0.327600061	1
CGCGTT	0.005498387	0.395418515	1
CGCTAA	0.004209934	0.515249066	1
CGCTAC	-0.009714538	0.133224951	1
CGCTAG	0.008962318	0.165980558	1
CGCTAT	-0.005041255	0.435875732	1
CGCTCA	-0.013267848	0.040290687	1
CGCTCC	-0.014070772	0.029639652	1
CGCTCG	-0.009654343	0.13564648	1
CGCTCT	-0.017036953	0.008453312	1
CGCTGA	0.00411574	0.524693239	1
CGCTGC	-0.020185959	0.001807034	1
CGCTGG	-0.004256599	0.510603096	1
CGCTGT	-0.011378131	0.078636972	1
CGCTTA	-0.005307389	0.412038924	1
CGCTTC	-0.013964292	0.030895742	1
CGCTTG	-0.008273755	0.200965522	1
CGCTTT	-0.000382428	0.95286628	1
CGGAAA	-0.001336377	0.836361897	1
CGGAAC	-0.014443312	0.025584513	1
CGGAAG	-0.005768823	0.372590646	1
CGGAAT	0.007995881	0.216512263	1
CGGACA	-0.016648458	0.010071982	1
CGGACC	-0.015122564	0.019415137	1
CGGACG	-0.007106687	0.272022586	1
CGGACT	-0.018567862	0.0041037	1
CGGAGA	-0.007465137	0.248573766	1
CGGAGC	-0.010623636	0.100584736	1
CGGAGG	-0.006376198	0.324374038	1
CGGAGT	-0.012988494	0.044688583	1
CGGATA	-0.007080345	0.273803679	1
CGGATC	-0.009515152	0.141376008	1
CGGATG	-0.004231003	0.513148732	1
CGGATT	0.018215466	0.004868644	1
CGGCAA	-0.016352844	0.01148291	1
CGGCAC	-0.008139507	0.20837173	1
CGGCAG	-0.008053999	0.213191065	1
CGGCAT	-0.014987092	0.020529853	1
CGGCCA	-0.020028295	0.001962398	1
CGGCCC	-0.021760821	0.000768967	1
CGGCCG	-0.016158066	0.012505892	1
CGGCCT	-0.016095138	0.012853227	1
CGGCGA	-0.014092362	0.029390385	1
CGGCGC	-0.016001759	0.013384362	1
CGGCGG	-0.016996415	0.008610603	1
CGGCGT	0.00531597	0.411283465	1
CGGCTA	0.011662477	0.07145063	1
CGGCTC	-0.013906372	0.031597991	1
CGGCTG	-0.016583808	0.010366632	1
CGGCTT	-0.009227236	0.153815462	1
CGGGAA	-0.00181406	0.779186306	1
CGGGAC	-0.012965874	0.045061771	1
CGGGAG	-0.014869495	0.021542328	1
CGGGAT	-0.014692692	0.023146308	1
CGGGCA	-0.004507224	0.486030725	1
CGGGCC	-0.012056487	0.06239099	1
CGGGCG	0.00224198	0.728952907	1
CGGGCT	-0.011607894	0.072786753	1
CGGGGA	-0.005598851	0.386841321	1
CGGGGC	-0.014408153	0.025945536	1
CGGGGG	-0.011457061	0.076585556	1
CGGGGT	-0.002137321	0.741141003	1
CGGGTA	0.001339602	0.835972592	1
CGGGTC	0.006541956	0.311954544	1
CGGGTG	-0.012918667	0.045849071	1
CGGGTT	0.003677496	0.569768719	1
CGGTAA	0.009804408	0.129672052	1
CGGTAC	0.005552145	0.390814704	1
CGGTAG	0.000540324	0.933444496	1
CGGTAT	-0.011514384	0.075123224	1
CGGTCA	-0.004343566	0.502003552	1
CGGTCC	-0.010205493	0.114705272	1
CGGTCG	-0.008389043	0.194760137	1
CGGTCT	-0.009544101	0.140169319	1
CGGTGA	0.00971038	0.133391146	1
CGGTGC	-0.004247217	0.511535409	1
CGGTGG	-0.002006204	0.756502213	1
CGGTGT	-0.002258395	0.727047442	1
CGGTTA	-0.001925568	0.765997573	1
CGGTTC	0.01010197	0.118431603	1
CGGTTG	0.006053021	0.349500912	1
CGGTTT	0.013143721	0.042197337	1
CGTAAA	-0.005754275	0.373797453	1
CGTAAC	0.003243687	0.616130059	1
CGTAAG	0.003466826	0.592075422	1
CGTAAT	-0.004755406	0.462342431	1
CGTACA	-0.002909403	0.65294442	1
CGTACC	-0.008359452	0.19633928	1
CGTACG	-0.002457615	0.704058875	1
CGTACT	-0.001228923	0.849355225	1
CGTAGA	-0.006618055	0.306359141	1
CGTAGC	-0.008486722	0.189613517	1
CGTAGG	-0.007260906	0.26175464	1
CGTAGT	-0.000953119	0.88288482	1
CGTATA	0.009541694	0.140269368	1
CGTATC	0.002181035	0.736042251	1
CGTATG	0.004741483	0.463654022	1
CGTATT	0.002843732	0.660280907	1
CGTCAA	0.004041535	0.532195305	1
CGTCAC	-0.006388839	0.323415747	1
CGTCAG	-0.004745164	0.463307059	1
CGTCAT	-0.010397073	0.108053232	1
CGTCCA	0.001419801	0.826304818	1
CGTCCC	0.008958691	0.166151999	1
CGTCCG	-0.004027201	0.533650665	1
CGTCCT	0.004436472	0.492902173	1
CGTCGA	-0.00389449	0.547220136	1
CGTCGC	-0.012883115	0.046449609	1
CGTCGG	-0.001910314	0.767797885	1
CGTCGT	0.007272077	0.261021467	1
CGTCTA	0.002689609	0.677626454	1
CGTCTC	-0.003136779	0.62780494	1
CGTCTG	-0.00733301	0.257047004	1
CGTCTT	0.011568627	0.073760546	1
CGTGAA	-0.004797243	0.458413658	1
CGTGAC	-0.011311002	0.080416667	1
CGTGAG	-0.015585121	0.015997711	1
CGTGAT	0.009209045	0.154628496	1
CGTGCA	0.000773374	0.90485396	1
CGTGCC	-0.017959584	0.005502543	1
CGTGCG	-0.005607205	0.386133203	1
CGTGCT	-0.012989646	0.044669648	1
CGTGGA	0.00398869	0.537570789	1
CGTGGC	-0.011658501	0.071547287	1
CGTGGG	-0.003105074	0.631285418	1
CGTGGT	0.000796957	0.901967018	1
CGTGTA	-0.000398206	0.950924111	1
CGTGTC	-0.001432644	0.824759075	1
CGTGTG	-0.003156792	0.62561218	1
CGTGTT	0.002125191	0.742557904	1
CGTTAA	0.002666217	0.680274355	1
CGTTAC	0.0006587	0.918909032	1
CGTTAG	0.00748374	0.247396586	1
CGTTAT	0.007040925	0.276483771	1
CGTTCA	-0.019866146	0.002134892	1
CGTTCC	-0.009868828	0.127170854	1
CGTTCG	0.000465165	0.942685081	1
CGTTCT	0.000406573	0.949894224	1
CGTTGA	-0.00904556	0.162082532	1
CGTTGC	-0.004789875	0.45910418	1
CGTTGG	-0.004173635	0.518878013	1
CGTTGT	-0.007544866	0.243556242	1
CGTTTA	0.002102532	0.745206982	1
CGTTTC	-0.005370946	0.406462896	1
CGTTTG	-0.00622844	0.335712618	1
CGTTTT	-0.015320389	0.017882422	1
CTAAAA	0.006898894	0.286288384	1
CTAAAC	-0.008291939	0.199977274	1
CTAAAG	-1.68E-05	0.997923195	1
CTAAAT	-0.009664577	0.135232435	1
CTAACA	-0.000529699	0.934750217	1
CTAACC	0.000975847	0.88011292	1
CTAACG	0.003536812	0.584620576	1
CTAACT	0.001018396	0.874927757	1
CTAAGA	-0.0007137	0.912164505	1
CTAAGC	-0.005186818	0.422740915	1
CTAAGG	0.003226896	0.617957443	1
CTAAGT	0.007305375	0.258844281	1
CTAATA	0.009553373	0.139784516	1
CTAATC	0.008988079	0.164766766	1
CTAATG	0.002188022	0.735228327	1
CTAATT	-0.003551547	0.58305658	1
CTACAA	-0.00362732	0.575045028	1
CTACAC	-0.007804974	0.227683436	1
CTACAG	-0.012369073	0.055898601	1
CTACAT	-0.013918705	0.031447317	1
CTACCA	-0.002991722	0.643795398	1
CTACCG	-0.015965167	0.013597729	1
CTACCT	-0.021483317	0.00089752	1
CTACGA	0.002140016	0.740826319	1
CTACGC	0.009460802	0.143663056	1
CTACGG	-0.008086606	0.211343897	1
CTACGT	-0.004414077	0.495087878	1
CTACTA	-0.002703923	0.676008095	1
CTACTC	-0.001851524	0.774747947	1
CTACTG	-0.012956632	0.045215005	1
CTACTT	0.015972748	0.013553276	1
CTAGAA	0.007360429	0.255272361	1
CTAGAC	-0.002855277	0.658988766	1
CTAGAG	-0.010499906	0.104610749	1
CTAGAT	-0.007096486	0.272711339	1
CTAGCA	0.005837175	0.366952801	1
CTAGCC	-0.010968332	0.090017387	1
CTAGCG	0.001600446	0.804626843	1
CTAGCT	-0.015581289	0.016023692	1
CTAGGA	-0.00695136	0.282639592	1
CTAGGC	-0.002299116	0.722327661	1
CTAGGG	-0.007497643	0.246519424	1
CTAGGT	0.000576348	0.929018432	1
CTAGTA	0.007256669	0.262033164	1
CTAGTC	0.002036925	0.752894148	1
CTAGTG	-0.006387815	0.323493267	1
CTAGTT	-0.001596866	0.805055127	1
CTATAA	-0.000468287	0.942301095	1
CTATAC	0.005910476	0.36096621	1
CTATAG	-0.005506076	0.394758071	1
CTATAT	-0.003603188	0.577590878	1
CTATCA	-0.007080433	0.273797703	1
CTATCC	-0.014392844	0.026104108	1
CTATCG	0.002506687	0.698436586	1
CTATCT	-0.012972886	0.044945802	1
CTATGA	0.005316832	0.411207661	1
CTATGC	-0.007706422	0.233608484	1
CTATGG	0.013081881	0.043175355	1
CTATGT	-0.00117428	0.85597851	1
CTATTA	-0.004259198	0.51034498	1
CTATTC	-0.000875776	0.892327946	1
CTATTG	-0.004454921	0.49110541	1
CTATTT	-0.00820557	0.204702828	1
CTCAAA	-0.012930183	0.045655941	1
CTCAAC	-0.009667887	0.135098682	1
CTCAAG	-0.015199962	0.01880231	1
CTCAAT	0.001661422	0.797342472	1
CTCACA	0.003846507	0.552167952	1
CTCACC	-0.014531687	0.024696177	1
CTCACG	-0.012661066	0.050352085	1
CTCACT	-0.011341305	0.079609279	1
[truncated: 2,097 more rows]
